# Supplementary material for: A Neural Controller Model Considering the Vestibulospinal Tract in Human Postural Control
Source: Front Comput Neurosci. 2022 Feb 25;16:785099. doi: 10.3389/fncom.2022.785099 (PMC8913724; doi:10.3389/fncom.2022.785099)
Supplement: Supplementary file 8 [file Data_Sheet_3.zip › SimulationResults/VST-/3.941/opt_8/jiang_CoPpositon_pos.sto]

CoP
version=1
nRows=3600
nColumns=11
inDegrees=no

This file contains CoP trajectory (of origin) and orientations.

Units are S.I. units (seconds, meters, Newtons, ...)
Angles are in degrees.

endheader
time	cop-x	cop-z	cop-x-calcn-r	com-x	com-y	com-z	com-x-calcn-r	com-x-vel	com-y-vel	s_torques
      0.00052273	     -0.06146829	     -0.00023480	     -0.20272589	     -0.06602018	      0.88298412	     -0.00022969	     -0.22179353	      0.00000000	      0.00000000	     39.45033051
      0.00104546	     -0.06065100	     -0.00020316	     -0.20190891	     -0.06602020	      0.88298427	     -0.00022968	     -0.22177153	      0.00000000	      0.00000000	     42.61445804
      0.00187465	     -0.05977836	     -0.00017674	     -0.20103577	     -0.06602030	      0.88298471	     -0.00022964	     -0.22172058	      0.00000000	      0.00000000	     52.04238459
      0.00288340	     -0.05924993	     -0.00016654	     -0.20050567	     -0.06602057	      0.88298560	     -0.00022958	     -0.22164917	      0.00000000	      0.00000001	     61.91748545
      0.00459609	     -0.05912759	     -0.00017537	     -0.20037927	     -0.06602154	      0.88298793	     -0.00022943	     -0.22153968	      0.00000000	      0.00000001	     63.26050766
      0.00662268	     -0.05941189	     -0.00019335	     -0.20065866	     -0.06602355	      0.88299179	     -0.00022919	     -0.22145178	      0.00000000	      0.00000001	     49.96397449
      0.00797823	     -0.05959091	     -0.00020091	     -0.20083482	     -0.06602538	      0.88299488	     -0.00022900	     -0.22141467	      0.00000000	      0.00000002	     40.71186360
      0.00933378	     -0.05971732	     -0.00020457	     -0.20095874	     -0.06602755	      0.88299824	     -0.00022880	     -0.22138854	      0.00000000	      0.00000002	     34.16145062
      0.01097492	     -0.05979758	     -0.00020572	     -0.20103642	     -0.06603058	      0.88300256	     -0.00022853	     -0.22136547	      0.00000000	      0.00000002	     29.49492926
      0.01243523	     -0.05983144	     -0.00020487	     -0.20106831	     -0.06603360	      0.88300653	     -0.00022827	     -0.22134918	      0.00000000	      0.00000002	     27.31559095
      0.01389555	     -0.05984195	     -0.00020402	     -0.20107708	     -0.06603689	      0.88301054	     -0.00022800	     -0.22133520	      0.00000000	      0.00000002	     27.07159617
      0.01535586	     -0.05985042	     -0.00020319	     -0.20108404	     -0.06604041	      0.88301452	     -0.00022771	     -0.22132285	      0.00000000	      0.00000002	     27.60017891
      0.01681618	     -0.05985417	     -0.00020390	     -0.20108646	     -0.06604413	      0.88301841	     -0.00022741	     -0.22131200	      0.00000000	      0.00000002	     29.68657819
      0.01827649	     -0.05986113	     -0.00020502	     -0.20109230	     -0.06604802	      0.88302219	     -0.00022711	     -0.22130257	      0.00000000	      0.00000002	     31.96419920
      0.01973681	     -0.05986163	     -0.00020660	     -0.20109185	     -0.06605203	      0.88302581	     -0.00022679	     -0.22129455	      0.00000000	      0.00000002	     35.63401201
      0.02119712	     -0.05986621	     -0.00020882	     -0.20109567	     -0.06605615	      0.88302924	     -0.00022646	     -0.22128777	      0.00000000	      0.00000002	     39.25946596
      0.02265744	     -0.05986322	     -0.00021174	     -0.20109208	     -0.06606035	      0.88303246	     -0.00022613	     -0.22128217	      0.00000000	      0.00000001	     43.31178812
      0.02411775	     -0.05985948	     -0.00021485	     -0.20108790	     -0.06606459	      0.88303544	     -0.00022578	     -0.22127748	      0.00000000	      0.00000001	     47.56820562
      0.02557807	     -0.05985041	     -0.00021828	     -0.20107854	     -0.06606887	      0.88303818	     -0.00022543	     -0.22127356	      0.00000000	      0.00000001	     51.64289385
      0.02703838	     -0.05984088	     -0.00022179	     -0.20106883	     -0.06607316	      0.88304066	     -0.00022507	     -0.22127018	      0.00000000	      0.00000001	     55.13592688
      0.02849870	     -0.05982484	     -0.00022528	     -0.20105271	     -0.06607743	      0.88304287	     -0.00022470	     -0.22126725	      0.00000000	      0.00000001	     58.33483810
      0.02995901	     -0.05980747	     -0.00022866	     -0.20103535	     -0.06608169	      0.88304480	     -0.00022432	     -0.22126457	      0.00000000	      0.00000001	     60.86623342
      0.03141933	     -0.05978713	     -0.00023188	     -0.20101507	     -0.06608593	      0.88304647	     -0.00022393	     -0.22126207	      0.00000000	      0.00000001	     63.01152743
      0.03287964	     -0.05976512	     -0.00023481	     -0.20099317	     -0.06609012	      0.88304786	     -0.00022353	     -0.22125969	      0.00000000	      0.00000001	     63.99929574
      0.03466398	     -0.05973532	     -0.00023797	     -0.20096352	     -0.06609521	      0.88304920	     -0.00022303	     -0.22125691	      0.00000000	      0.00000000	     64.91522682
      0.03606820	     -0.05971227	     -0.00024012	     -0.20094059	     -0.06609917	      0.88304998	     -0.00022263	     -0.22125480	      0.00000000	      0.00000000	     64.70111045
      0.03747242	     -0.05968720	     -0.00024195	     -0.20091562	     -0.06610310	      0.88305053	     -0.00022221	     -0.22125282	      0.00000000	      0.00000000	     64.51868329
      0.03887664	     -0.05966491	     -0.00024340	     -0.20089341	     -0.06610701	      0.88305087	     -0.00022179	     -0.22125099	      0.00000000	      0.00000000	     63.39550611
      0.04028086	     -0.05963940	     -0.00024455	     -0.20086795	     -0.06611090	      0.88305099	     -0.00022136	     -0.22124939	      0.00000000	      0.00000000	     62.88392154
      0.04221849	     -0.05961248	     -0.00024554	     -0.20084103	     -0.06611624	      0.88305085	     -0.00022074	     -0.22124756	      0.00000000	     -0.00000000	     61.46078750
      0.04350005	     -0.05958658	     -0.00024570	     -0.20081508	     -0.06611977	      0.88305057	     -0.00022033	     -0.22124677	      0.00000000	     -0.00000000	     60.14460555
      0.04478162	     -0.05956559	     -0.00024549	     -0.20079401	     -0.06612331	      0.88305017	     -0.00021991	     -0.22124618	      0.00000000	     -0.00000000	     59.22954177
      0.04642474	     -0.05954060	     -0.00024507	     -0.20076885	     -0.06612785	      0.88304947	     -0.00021935	     -0.22124593	      0.00000000	     -0.00000000	     57.95390683
      0.04806786	     -0.05952022	     -0.00024451	     -0.20074823	     -0.06613243	      0.88304860	     -0.00021878	     -0.22124639	      0.00000000	     -0.00000000	     56.41937657
      0.04950455	     -0.05949654	     -0.00024393	     -0.20072428	     -0.06613647	      0.88304772	     -0.00021828	     -0.22124740	      0.00000000	     -0.00000000	     56.04664277
      0.05094123	     -0.05948015	     -0.00024304	     -0.20070759	     -0.06614055	      0.88304675	     -0.00021776	     -0.22124890	      0.00000000	     -0.00000000	     54.95520349
      0.05237791	     -0.05946188	     -0.00024254	     -0.20068896	     -0.06614467	      0.88304570	     -0.00021724	     -0.22125100	      0.00000000	     -0.00000001	     54.61419777
      0.05381459	     -0.05944683	     -0.00024166	     -0.20067351	     -0.06614885	      0.88304460	     -0.00021671	     -0.22125367	      0.00000000	     -0.00000001	     53.71628833
      0.05525128	     -0.05942965	     -0.00024113	     -0.20065588	     -0.06615309	      0.88304345	     -0.00021617	     -0.22125689	      0.00000000	     -0.00000001	     53.29097878
      0.05668796	     -0.05941662	     -0.00024051	     -0.20064237	     -0.06615740	      0.88304227	     -0.00021563	     -0.22126062	      0.00000000	     -0.00000001	     52.86559571
      0.05812464	     -0.05940238	     -0.00024009	     -0.20062761	     -0.06616178	      0.88304108	     -0.00021507	     -0.22126488	      0.00000000	     -0.00000001	     52.56079725
      0.05956133	     -0.05939180	     -0.00023953	     -0.20061648	     -0.06616624	      0.88303990	     -0.00021452	     -0.22126959	      0.00000000	     -0.00000001	     52.09931879
      0.06099801	     -0.05937744	     -0.00023908	     -0.20060154	     -0.06617078	      0.88303872	     -0.00021395	     -0.22127473	      0.00000000	     -0.00000001	     51.88127311
      0.06243469	     -0.05936422	     -0.00023842	     -0.20058774	     -0.06617541	      0.88303757	     -0.00021338	     -0.22128016	      0.00000000	     -0.00000001	     51.80843579
      0.06419310	     -0.05935163	     -0.00023801	     -0.20057438	     -0.06618120	      0.88303621	     -0.00021267	     -0.22128715	      0.00000000	     -0.00000001	     51.42629825
      0.06554145	     -0.05933999	     -0.00023782	     -0.20056214	     -0.06618573	      0.88303522	     -0.00021213	     -0.22129279	      0.00000000	     -0.00000000	     51.31456773
      0.06688981	     -0.05932902	     -0.00023778	     -0.20055055	     -0.06619035	      0.88303427	     -0.00021157	     -0.22129859	      0.00000000	     -0.00000000	     51.40070066
      0.06853610	     -0.05931969	     -0.00023754	     -0.20054045	     -0.06619610	      0.88303318	     -0.00021089	     -0.22130581	      0.00000000	     -0.00000000	     51.29859001
      0.06995299	     -0.05930778	     -0.00023745	     -0.20052787	     -0.06620116	      0.88303231	     -0.00021030	     -0.22131217	      0.00000000	     -0.00000000	     51.36326547
      0.07136988	     -0.05929919	     -0.00023727	     -0.20051859	     -0.06620631	      0.88303150	     -0.00020971	     -0.22131853	      0.00000000	     -0.00000000	     51.16527854
      0.07278677	     -0.05928899	     -0.00023723	     -0.20050770	     -0.06621156	      0.88303076	     -0.00020911	     -0.22132492	      0.00000000	     -0.00000000	     51.47099781
      0.07420366	     -0.05928317	     -0.00023724	     -0.20050120	     -0.06621692	      0.88303009	     -0.00020851	     -0.22133134	      0.00000000	     -0.00000000	     51.06331001
      0.07562054	     -0.05927329	     -0.00023727	     -0.20049061	     -0.06622237	      0.88302949	     -0.00020790	     -0.22133778	      0.00000000	     -0.00000000	     51.38649611
      0.07714831	     -0.05926857	     -0.00023739	     -0.20048513	     -0.06622836	      0.88302891	     -0.00020724	     -0.22134468	      0.00000000	     -0.00000000	     51.46832999
      0.07867608	     -0.05925968	     -0.00023736	     -0.20047548	     -0.06623447	      0.88302842	     -0.00020657	     -0.22135156	      0.00000000	     -0.00000000	     51.15138588
      0.08020385	     -0.05925285	     -0.00023738	     -0.20046789	     -0.06624070	      0.88302800	     -0.00020590	     -0.22135832	      0.00000000	     -0.00000000	     51.36361980
      0.08149053	     -0.05925093	     -0.00023727	     -0.20046533	     -0.06624604	      0.88302770	     -0.00020534	     -0.22136401	      0.00000000	     -0.00000000	     51.49951357
      0.08277721	     -0.05927030	     -0.00023755	     -0.20048404	     -0.06625146	      0.88302745	     -0.00020477	     -0.22137011	      0.00000000	     -0.00000000	     51.04084113
      0.08406389	     -0.05932135	     -0.00023820	     -0.20053443	     -0.06625696	      0.88302725	     -0.00020419	     -0.22137744	      0.00000000	     -0.00000000	     50.81763917
      0.08578398	     -0.05944882	     -0.00023942	     -0.20066098	     -0.06626446	      0.88302702	     -0.00020342	     -0.22139093	      0.00000000	     -0.00000000	     49.73419940
      0.08750408	     -0.05961491	     -0.00023998	     -0.20082617	     -0.06627210	      0.88302685	     -0.00020265	     -0.22141007	      0.00000000	     -0.00000000	     49.69411734
      0.08884058	     -0.05976603	     -0.00023956	     -0.20097663	     -0.06627814	      0.88302673	     -0.00020204	     -0.22142897	      0.00000000	     -0.00000000	     48.82945646
      0.09017708	     -0.05991761	     -0.00023818	     -0.20112759	     -0.06628428	      0.88302662	     -0.00020145	     -0.22145123	      0.00000000	     -0.00000000	     48.40665358
      0.09180013	     -0.06010338	     -0.00023550	     -0.20131265	     -0.06629185	      0.88302649	     -0.00020072	     -0.22148218	      0.00000000	     -0.00000000	     47.41321946
      0.09342317	     -0.06028025	     -0.00023194	     -0.20148885	     -0.06629955	      0.88302635	     -0.00020001	     -0.22151668	      0.00000000	     -0.00000000	     46.86763622
      0.09474845	     -0.06042549	     -0.00022880	     -0.20163357	     -0.06630593	      0.88302623	     -0.00019944	     -0.22154696	      0.00000000	     -0.00000000	     45.73427898
      0.09607373	     -0.06056459	     -0.00022569	     -0.20177216	     -0.06631239	      0.88302610	     -0.00019887	     -0.22157884	      0.00000000	     -0.00000000	     45.23832468
      0.09772825	     -0.06074026	     -0.00022202	     -0.20194723	     -0.06632056	      0.88302592	     -0.00019819	     -0.22162049	      0.00000000	     -0.00000000	     44.05826357
      0.09913197	     -0.06088471	     -0.00021939	     -0.20209119	     -0.06632759	      0.88302576	     -0.00019762	     -0.22165716	      0.00000000	     -0.00000000	     43.88858390
      0.10053569	     -0.06103314	     -0.00021721	     -0.20223915	     -0.06633470	      0.88302557	     -0.00019707	     -0.22169481	      0.00000000	     -0.00000000	     43.06091188
      0.10193941	     -0.06117875	     -0.00021552	     -0.20238433	     -0.06634188	      0.88302537	     -0.00019654	     -0.22173325	     -0.00000000	     -0.00000000	     42.92348228
      0.10334312	     -0.06132455	     -0.00021418	     -0.20252974	     -0.06634914	      0.88302513	     -0.00019603	     -0.22177224	     -0.00000000	     -0.00000000	     42.27814175
      0.10474684	     -0.06146644	     -0.00021335	     -0.20267125	     -0.06635645	      0.88302486	     -0.00019554	     -0.22181154	     -0.00000000	     -0.00000000	     42.24352426
      0.10639075	     -0.06163523	     -0.00021315	     -0.20283965	     -0.06636509	      0.88302448	     -0.00019499	     -0.22185769	     -0.00000000	     -0.00000000	     42.03763865
      0.10803465	     -0.06180256	     -0.00021338	     -0.20300664	     -0.06637379	      0.88302403	     -0.00019446	     -0.22190384	     -0.00000000	     -0.00000000	     41.27306707
      0.10967855	     -0.06196567	     -0.00021358	     -0.20316945	     -0.06638256	      0.88302349	     -0.00019397	     -0.22194976	     -0.00000000	     -0.00000000	     41.34677539
      0.11132245	     -0.06212899	     -0.00021431	     -0.20333252	     -0.06639137	      0.88302285	     -0.00019350	     -0.22199535	     -0.00000000	     -0.00000000	     40.96613696
      0.11296636	     -0.06229709	     -0.00021515	     -0.20350040	     -0.06640023	      0.88302211	     -0.00019305	     -0.22204062	     -0.00000000	     -0.00000000	     40.81484112
      0.11461026	     -0.06245740	     -0.00021584	     -0.20366054	     -0.06640912	      0.88302126	     -0.00019263	     -0.22208560	     -0.00000000	     -0.00000000	     40.22863238
      0.11597168	     -0.06259506	     -0.00021616	     -0.20379808	     -0.06641651	      0.88302046	     -0.00019230	     -0.22212247	     -0.00000000	     -0.00000000	     40.15119585
      0.11733309	     -0.06272566	     -0.00021580	     -0.20392860	     -0.06642392	      0.88301957	     -0.00019199	     -0.22215910	     -0.00000000	     -0.00000000	     39.71825384
      0.11913422	     -0.06290293	     -0.00021549	     -0.20410578	     -0.06643374	      0.88301827	     -0.00019160	     -0.22220707	     -0.00000000	     -0.00000001	     39.49696481
      0.12093535	     -0.06307224	     -0.00021442	     -0.20427507	     -0.06644358	      0.88301681	     -0.00019123	     -0.22225478	     -0.00000000	     -0.00000001	     38.03519671
      0.12224377	     -0.06319369	     -0.00021381	     -0.20439649	     -0.06645075	      0.88301566	     -0.00019098	     -0.22228913	     -0.00000000	     -0.00000001	     38.11299702
      0.12355219	     -0.06331507	     -0.00021282	     -0.20451788	     -0.06645791	      0.88301443	     -0.00019075	     -0.22232329	     -0.00000000	     -0.00000001	     37.82213907
      0.12518210	     -0.06346196	     -0.00021157	     -0.20466479	     -0.06646685	      0.88301280	     -0.00019048	     -0.22236567	     -0.00000000	     -0.00000001	     36.98008385
      0.12681202	     -0.06360373	     -0.00020996	     -0.20480660	     -0.06647580	      0.88301105	     -0.00019022	     -0.22240799	     -0.00000000	     -0.00000001	     36.67926273
      0.12844194	     -0.06374760	     -0.00020826	     -0.20495053	     -0.06648475	      0.88300921	     -0.00018999	     -0.22245024	     -0.00000000	     -0.00000001	     36.14740809
      0.13007186	     -0.06388220	     -0.00020615	     -0.20508522	     -0.06649370	      0.88300727	     -0.00018978	     -0.22249247	     -0.00000000	     -0.00000001	     35.59535469
      0.13170178	     -0.06401474	     -0.00020424	     -0.20521784	     -0.06650266	      0.88300526	     -0.00018958	     -0.22253448	     -0.00000000	     -0.00000001	     35.34054197
      0.13333170	     -0.06414132	     -0.00020201	     -0.20534454	     -0.06651161	      0.88300317	     -0.00018941	     -0.22257630	     -0.00000000	     -0.00000001	     34.76566651
      0.13474677	     -0.06424649	     -0.00020039	     -0.20544981	     -0.06651937	      0.88300132	     -0.00018928	     -0.22261232	     -0.00000000	     -0.00000001	     34.59358168
      0.13616184	     -0.06434722	     -0.00019853	     -0.20555066	     -0.06652714	      0.88299942	     -0.00018916	     -0.22264804	     -0.00000000	     -0.00000001	     34.43002370
      0.13766842	     -0.06445295	     -0.00019676	     -0.20565653	     -0.06653539	      0.88299738	     -0.00018904	     -0.22268574	     -0.00000000	     -0.00000001	     34.21205623
      0.13917499	     -0.06455427	     -0.00019504	     -0.20575800	     -0.06654364	      0.88299532	     -0.00018895	     -0.22272308	     -0.00000000	     -0.00000001	     33.62336497
      0.14068156	     -0.06464935	     -0.00019353	     -0.20585323	     -0.06655187	      0.88299325	     -0.00018887	     -0.22276001	     -0.00000000	     -0.00000001	     33.56705348
      0.14218814	     -0.06474190	     -0.00019200	     -0.20594594	     -0.06656009	      0.88299119	     -0.00018880	     -0.22279646	     -0.00000000	     -0.00000001	     33.48449010
      0.14369471	     -0.06483164	     -0.00019070	     -0.20603585	     -0.06656830	      0.88298914	     -0.00018876	     -0.22283241	     -0.00000000	     -0.00000001	     33.02724375
      0.14520128	     -0.06491626	     -0.00018932	     -0.20612066	     -0.06657649	      0.88298711	     -0.00018872	     -0.22286783	     -0.00000000	     -0.00000001	     33.15093282
      0.14670786	     -0.06500044	     -0.00018823	     -0.20620504	     -0.06658466	      0.88298513	     -0.00018871	     -0.22290269	     -0.00000000	     -0.00000001	     32.65990866
      0.14821443	     -0.06507862	     -0.00018697	     -0.20628342	     -0.06659280	      0.88298319	     -0.00018870	     -0.22293699	     -0.00000000	     -0.00000001	     32.82203929
      0.14972100	     -0.06515841	     -0.00018597	     -0.20636344	     -0.06660093	      0.88298130	     -0.00018871	     -0.22297064	     -0.00000000	     -0.00000001	     32.60069826
      0.15132301	     -0.06523675	     -0.00018449	     -0.20644203	     -0.06660953	      0.88297936	     -0.00018874	     -0.22300581	     -0.00000000	     -0.00000001	     32.59520413
      0.15292502	     -0.06531561	     -0.00018359	     -0.20652116	     -0.06661810	      0.88297750	     -0.00018878	     -0.22304021	     -0.00000000	     -0.00000001	     32.44186532
      0.15452703	     -0.06539052	     -0.00018214	     -0.20659638	     -0.06662663	      0.88297572	     -0.00018883	     -0.22307391	     -0.00000000	     -0.00000001	     32.18848668
      0.15612903	     -0.06546168	     -0.00018107	     -0.20666785	     -0.06663512	      0.88297403	     -0.00018890	     -0.22310689	     -0.00000000	     -0.00000001	     32.32210174
      0.15773104	     -0.06553536	     -0.00017972	     -0.20674187	     -0.06664357	      0.88297243	     -0.00018897	     -0.22313919	     -0.00000000	     -0.00000001	     32.36396916
      0.15933305	     -0.06560444	     -0.00017873	     -0.20681131	     -0.06665196	      0.88297093	     -0.00018907	     -0.22317092	     -0.00000000	     -0.00000001	     32.15117084
      0.16098817	     -0.06567467	     -0.00017718	     -0.20688194	     -0.06666057	      0.88296949	     -0.00018917	     -0.22320306	     -0.00000000	     -0.00000001	     32.19301507
      0.16264328	     -0.06574471	     -0.00017607	     -0.20695240	     -0.06666912	      0.88296814	     -0.00018929	     -0.22323452	     -0.00000000	     -0.00000001	     32.35909422
      0.16429840	     -0.06581245	     -0.00017455	     -0.20702059	     -0.06667760	      0.88296690	     -0.00018942	     -0.22326530	     -0.00000000	     -0.00000000	     32.00815227
      0.16576203	     -0.06586933	     -0.00017361	     -0.20707788	     -0.06668504	      0.88296589	     -0.00018954	     -0.22329196	     -0.00000000	     -0.00000000	     32.19333563
      0.16722567	     -0.06592307	     -0.00017212	     -0.20713206	     -0.06669243	      0.88296495	     -0.00018967	     -0.22331802	     -0.00000000	     -0.00000000	     32.28328007
      0.16868931	     -0.06597354	     -0.00017074	     -0.20718298	     -0.06669974	      0.88296408	     -0.00018981	     -0.22334340	     -0.00000000	     -0.00000000	     32.49088447
      0.17015294	     -0.06601719	     -0.00016926	     -0.20722713	     -0.06670699	      0.88296328	     -0.00018996	     -0.22336800	     -0.00000000	     -0.00000000	     32.24235186
      0.17161658	     -0.06605439	     -0.00016788	     -0.20726481	     -0.06671417	      0.88296255	     -0.00019011	     -0.22339167	     -0.00000000	     -0.00000000	     32.53064681
      0.17324478	     -0.06609189	     -0.00016627	     -0.20730289	     -0.06672207	      0.88296181	     -0.00019029	     -0.22341681	     -0.00000000	     -0.00000000	     32.30058070
      0.17487299	     -0.06611936	     -0.00016477	     -0.20733095	     -0.06672988	      0.88296114	     -0.00019047	     -0.22344062	     -0.00000000	     -0.00000000	     32.63272215
      0.17628935	     -0.06614112	     -0.00016349	     -0.20735323	     -0.06673659	      0.88296061	     -0.00019064	     -0.22346015	     -0.00000000	     -0.00000000	     32.78640228
      0.17770571	     -0.06615676	     -0.00016221	     -0.20736942	     -0.06674323	      0.88296013	     -0.00019081	     -0.22347861	     -0.00000000	     -0.00000000	     32.64172324
      0.17912207	     -0.06616869	     -0.00016109	     -0.20738189	     -0.06674978	      0.88295968	     -0.00019098	     -0.22349595	     -0.00000000	     -0.00000000	     32.93889274
      0.18087586	     -0.06618022	     -0.00015962	     -0.20739412	     -0.06675779	      0.88295918	     -0.00019120	     -0.22351590	     -0.00000000	     -0.00000000	     32.85263477
      0.18262965	     -0.06618089	     -0.00015844	     -0.20739548	     -0.06676567	      0.88295872	     -0.00019142	     -0.22353409	     -0.00000000	     -0.00000000	     32.96840148
      0.18438344	     -0.06617753	     -0.00015676	     -0.20739282	     -0.06677342	      0.88295829	     -0.00019164	     -0.22355045	     -0.00000000	     -0.00000000	     33.22857758
      0.18613722	     -0.06616902	     -0.00015613	     -0.20738501	     -0.06678104	      0.88295789	     -0.00019187	     -0.22356500	     -0.00000000	     -0.00000000	     33.01782133
      0.18771389	     -0.06615364	     -0.00015421	     -0.20737028	     -0.06678777	      0.88295754	     -0.00019206	     -0.22357659	     -0.00000000	     -0.00000000	     33.41380790
      0.18929056	     -0.06613798	     -0.00015380	     -0.20735523	     -0.06679441	      0.88295720	     -0.00019226	     -0.22358676	     -0.00000000	     -0.00000000	     33.53869071
      0.19086722	     -0.06611692	     -0.00015226	     -0.20733481	     -0.06680093	      0.88295686	     -0.00019245	     -0.22359561	     -0.00000000	     -0.00000000	     33.37407748
      0.19253538	     -0.06609183	     -0.00015174	     -0.20731035	     -0.06680772	      0.88295650	     -0.00019264	     -0.22360357	     -0.00000000	     -0.00000000	     33.44542599
      0.19420354	     -0.06606406	     -0.00015008	     -0.20728322	     -0.06681439	      0.88295613	     -0.00019282	     -0.22361015	     -0.00000000	     -0.00000000	     33.57747310
      0.19587170	     -0.06603173	     -0.00014962	     -0.20725150	     -0.06682095	      0.88295574	     -0.00019298	     -0.22361547	     -0.00000000	     -0.00000000	     33.28871607
      0.19753986	     -0.06599520	     -0.00014769	     -0.20721558	     -0.06682739	      0.88295535	     -0.00019313	     -0.22361961	     -0.00000000	     -0.00000000	     33.35641412
      0.19920802	     -0.06595889	     -0.00014746	     -0.20717984	     -0.06683372	      0.88295495	     -0.00019326	     -0.22362261	     -0.00000000	     -0.00000000	     33.33537893
      0.20087618	     -0.06591683	     -0.00014511	     -0.20713837	     -0.06683995	      0.88295453	     -0.00019337	     -0.22362459	     -0.00000000	     -0.00000000	     33.38873074
      0.20254434	     -0.06587817	     -0.00014516	     -0.20710023	     -0.06684608	      0.88295409	     -0.00019344	     -0.22362558	     -0.00000000	     -0.00000000	     33.48139735
      0.20404395	     -0.06583501	     -0.00014277	     -0.20705757	     -0.06685150	      0.88295369	     -0.00019349	     -0.22362578	     -0.00000000	     -0.00000000	     33.33663891
      0.20554356	     -0.06579473	     -0.00014220	     -0.20701773	     -0.06685684	      0.88295329	     -0.00019351	     -0.22362527	     -0.00000000	     -0.00000000	     33.52437179
      0.20732365	     -0.06574526	     -0.00013985	     -0.20696881	     -0.06686308	      0.88295279	     -0.00019350	     -0.22362396	     -0.00000000	     -0.00000000	     33.26260721
      0.20887734	     -0.06569607	     -0.00013914	     -0.20692004	     -0.06686845	      0.88295236	     -0.00019346	     -0.22362214	     -0.00000000	     -0.00000000	     33.43580017
      0.21043104	     -0.06564666	     -0.00013690	     -0.20687107	     -0.06687374	      0.88295193	     -0.00019339	     -0.22361969	     -0.00000000	     -0.00000000	     33.61561493
      0.21248008	     -0.06558882	     -0.00013676	     -0.20681373	     -0.06688061	      0.88295138	     -0.00019324	     -0.22361559	     -0.00000000	     -0.00000000	     33.43435737
      0.21379275	     -0.06553808	     -0.00013379	     -0.20676335	     -0.06688494	      0.88295103	     -0.00019311	     -0.22361269	     -0.00000000	     -0.00000000	     33.64851393
      0.21510542	     -0.06549203	     -0.00013284	     -0.20671761	     -0.06688923	      0.88295069	     -0.00019296	     -0.22360924	     -0.00000000	     -0.00000000	     33.81175393
      0.21714469	     -0.06542100	     -0.00013026	     -0.20664706	     -0.06689580	      0.88295020	     -0.00019268	     -0.22360327	     -0.00000000	     -0.00000000	     34.36482486
      0.21853912	     -0.06537533	     -0.00012982	     -0.20660168	     -0.06690023	      0.88294988	     -0.00019244	     -0.22359873	     -0.00000000	     -0.00000000	     34.17762710
      0.21993355	     -0.06532248	     -0.00012835	     -0.20654914	     -0.06690461	      0.88294959	     -0.00019218	     -0.22359390	     -0.00000000	     -0.00000000	     34.31210200
      0.22165202	     -0.06526211	     -0.00012691	     -0.20648913	     -0.06690994	      0.88294925	     -0.00019182	     -0.22358739	     -0.00000000	     -0.00000000	     34.63779719
      0.22337049	     -0.06519539	     -0.00012480	     -0.20642278	     -0.06691520	      0.88294896	     -0.00019141	     -0.22358038	     -0.00000000	     -0.00000000	     34.61862546
      0.22508896	     -0.06512833	     -0.00012400	     -0.20635606	     -0.06692038	      0.88294871	     -0.00019095	     -0.22357283	     -0.00000000	     -0.00000000	     35.11575651
      0.22680743	     -0.06506084	     -0.00012141	     -0.20628893	     -0.06692550	      0.88294850	     -0.00019045	     -0.22356469	     -0.00000000	     -0.00000000	     35.38246290
      0.22825332	     -0.06500366	     -0.00012131	     -0.20623201	     -0.06692974	      0.88294836	     -0.00018999	     -0.22355743	     -0.00000000	     -0.00000000	     35.68480666
      0.22969921	     -0.06494372	     -0.00011951	     -0.20617237	     -0.06693394	      0.88294825	     -0.00018950	     -0.22354978	     -0.00000000	     -0.00000000	     36.09753378
      0.23111647	     -0.06488705	     -0.00011856	     -0.20611596	     -0.06693801	      0.88294817	     -0.00018898	     -0.22354188	     -0.00000000	     -0.00000000	     36.53268565
      0.23253374	     -0.06482825	     -0.00011721	     -0.20605744	     -0.06694203	      0.88294813	     -0.00018844	     -0.22353362	     -0.00000000	     -0.00000000	     36.59097688
      0.23395101	     -0.06476817	     -0.00011614	     -0.20599763	     -0.06694600	      0.88294811	     -0.00018786	     -0.22352496	     -0.00000000	     -0.00000000	     37.10597299
      0.23556438	     -0.06470013	     -0.00011475	     -0.20592990	     -0.06695046	      0.88294812	     -0.00018716	     -0.22351464	     -0.00000000	      0.00000000	     37.54647433
      0.23717776	     -0.06463423	     -0.00011388	     -0.20586430	     -0.06695486	      0.88294817	     -0.00018642	     -0.22350382	     -0.00000000	      0.00000000	     37.91632861
      0.23879113	     -0.06456257	     -0.00011238	     -0.20579295	     -0.06695920	      0.88294825	     -0.00018565	     -0.22349259	     -0.00000000	      0.00000000	     38.41068054
      0.24040450	     -0.06449437	     -0.00011188	     -0.20572505	     -0.06696348	      0.88294835	     -0.00018483	     -0.22348086	     -0.00000000	      0.00000000	     38.33586029
      0.24201787	     -0.06442290	     -0.00011063	     -0.20565388	     -0.06696770	      0.88294848	     -0.00018397	     -0.22346872	     -0.00000000	      0.00000000	     38.88433714
      0.24363124	     -0.06435327	     -0.00011027	     -0.20558453	     -0.06697186	      0.88294864	     -0.00018308	     -0.22345613	     -0.00000000	      0.00000000	     39.23093815
      0.24524461	     -0.06428110	     -0.00010905	     -0.20551266	     -0.06697595	      0.88294880	     -0.00018215	     -0.22344315	     -0.00000000	      0.00000000	     39.64724744
      0.24685798	     -0.06421054	     -0.00010909	     -0.20544236	     -0.06697999	      0.88294899	     -0.00018118	     -0.22342976	     -0.00000000	      0.00000000	     40.05027836
      0.24847136	     -0.06413596	     -0.00010815	     -0.20536806	     -0.06698397	      0.88294918	     -0.00018017	     -0.22341603	     -0.00000000	      0.00000000	     40.53389388
      0.25008473	     -0.06406576	     -0.00010867	     -0.20529810	     -0.06698789	      0.88294938	     -0.00017913	     -0.22340199	     -0.00000000	      0.00000000	     41.06016142
      0.25169810	     -0.06399293	     -0.00010761	     -0.20522554	     -0.06699176	      0.88294959	     -0.00017806	     -0.22338780	     -0.00000000	      0.00000000	     40.86843923
      0.25331147	     -0.06391938	     -0.00010840	     -0.20515220	     -0.06699558	      0.88294979	     -0.00017695	     -0.22337337	     -0.00000000	      0.00000000	     41.83403994
      0.25492484	     -0.06384626	     -0.00010723	     -0.20507933	     -0.06699934	      0.88295000	     -0.00017580	     -0.22335870	     -0.00000000	      0.00000000	     41.56939445
      0.25653821	     -0.06377698	     -0.00010879	     -0.20501024	     -0.06700305	      0.88295020	     -0.00017462	     -0.22334381	     -0.00000000	      0.00000000	     42.36222008
      0.25815158	     -0.06370178	     -0.00010694	     -0.20493528	     -0.06700671	      0.88295040	     -0.00017341	     -0.22332881	     -0.00000000	      0.00000000	     42.14757588
      0.25956043	     -0.06363912	     -0.00010844	     -0.20487276	     -0.06700987	      0.88295056	     -0.00017232	     -0.22331554	     -0.00000000	      0.00000000	     42.70048620
      0.26096929	     -0.06357629	     -0.00010783	     -0.20481010	     -0.06701300	      0.88295072	     -0.00017121	     -0.22330218	     -0.00000000	      0.00000000	     43.02611164
      0.26282028	     -0.06349878	     -0.00010897	     -0.20473275	     -0.06701706	      0.88295091	     -0.00016972	     -0.22328452	     -0.00000000	      0.00000000	     43.64178194
      0.26432984	     -0.06343196	     -0.00010781	     -0.20466611	     -0.06702033	      0.88295105	     -0.00016847	     -0.22327012	     -0.00000000	      0.00000000	     43.31591673
      0.26583939	     -0.06336820	     -0.00010894	     -0.20460245	     -0.06702356	      0.88295118	     -0.00016719	     -0.22325569	     -0.00000000	      0.00000000	     43.83840033
      0.26734895	     -0.06330569	     -0.00010826	     -0.20454007	     -0.06702677	      0.88295129	     -0.00016589	     -0.22324128	     -0.00000000	      0.00000000	     43.80372445
      0.26885851	     -0.06324580	     -0.00010918	     -0.20448026	     -0.06702994	      0.88295140	     -0.00016457	     -0.22322693	     -0.00000000	      0.00000000	     44.36317917
      0.27036806	     -0.06318623	     -0.00010873	     -0.20442079	     -0.06703310	      0.88295150	     -0.00016322	     -0.22321272	     -0.00000000	      0.00000000	     44.13369463
      0.27187762	     -0.06312854	     -0.00010944	     -0.20436316	     -0.06703622	      0.88295158	     -0.00016185	     -0.22319865	     -0.00000000	      0.00000000	     44.70913636
      0.27338717	     -0.06307320	     -0.00010911	     -0.20430788	     -0.06703933	      0.88295166	     -0.00016045	     -0.22318477	     -0.00000000	      0.00000000	     44.56383952
      0.27489673	     -0.06301858	     -0.00010963	     -0.20425329	     -0.06704241	      0.88295174	     -0.00015904	     -0.22317112	     -0.00000000	      0.00000000	     44.93497115
      0.27634612	     -0.06297015	     -0.00010950	     -0.20420489	     -0.06704536	      0.88295180	     -0.00015766	     -0.22315826	     -0.00000000	      0.00000000	     45.15265113
      0.27779551	     -0.06292358	     -0.00010998	     -0.20415833	     -0.06704829	      0.88295187	     -0.00015627	     -0.22314569	     -0.00000000	      0.00000000	     45.01701240
      0.27924491	     -0.06287659	     -0.00011001	     -0.20411135	     -0.06705121	      0.88295193	     -0.00015486	     -0.22313343	     -0.00000000	      0.00000000	     45.41365721
      0.28081667	     -0.06283179	     -0.00010975	     -0.20406655	     -0.06705436	      0.88295200	     -0.00015332	     -0.22312045	     -0.00000000	      0.00000000	     45.69475500
      0.28238842	     -0.06278522	     -0.00010872	     -0.20401999	     -0.06705749	      0.88295208	     -0.00015176	     -0.22310791	     -0.00000000	      0.00000000	     45.81101267
      0.28396018	     -0.06274546	     -0.00010863	     -0.20398021	     -0.06706062	      0.88295217	     -0.00015019	     -0.22309575	     -0.00000000	      0.00000000	     46.08405562
      0.28553194	     -0.06270322	     -0.00010791	     -0.20393797	     -0.06706373	      0.88295226	     -0.00014860	     -0.22308407	     -0.00000000	      0.00000000	     46.12084667
      0.28712726	     -0.06266354	     -0.00010895	     -0.20389823	     -0.06706689	      0.88295237	     -0.00014698	     -0.22307274	     -0.00000000	      0.00000000	     46.55128925
      0.28872259	     -0.06262880	     -0.00010919	     -0.20386346	     -0.06707003	      0.88295249	     -0.00014535	     -0.22306202	     -0.00000000	      0.00000000	     46.57990412
      0.29031792	     -0.06259674	     -0.00011109	     -0.20383133	     -0.06707316	      0.88295263	     -0.00014371	     -0.22305196	     -0.00000000	      0.00000000	     46.94285084
      0.29191324	     -0.06256438	     -0.00011094	     -0.20379893	     -0.06707628	      0.88295279	     -0.00014206	     -0.22304244	     -0.00000000	      0.00000000	     46.89321488
      0.29330489	     -0.06253766	     -0.00011269	     -0.20377214	     -0.06707899	      0.88295294	     -0.00014062	     -0.22303452	     -0.00000000	      0.00000000	     47.49630177
      0.29469653	     -0.06251369	     -0.00011325	     -0.20374814	     -0.06708169	      0.88295310	     -0.00013918	     -0.22302694	     -0.00000000	      0.00000000	     47.55096868
      0.29629858	     -0.06248771	     -0.00011445	     -0.20372211	     -0.06708479	      0.88295330	     -0.00013751	     -0.22301867	     -0.00000000	      0.00000000	     48.01174917
      0.29790062	     -0.06246703	     -0.00011498	     -0.20370139	     -0.06708788	      0.88295351	     -0.00013585	     -0.22301082	     -0.00000000	      0.00000000	     48.09553790
      0.29950266	     -0.06244389	     -0.00011640	     -0.20367820	     -0.06709095	      0.88295374	     -0.00013419	     -0.22300347	     -0.00000000	      0.00000000	     48.28624236
      0.30110470	     -0.06242593	     -0.00011752	     -0.20366021	     -0.06709401	      0.88295398	     -0.00013253	     -0.22299657	     -0.00000000	      0.00000000	     48.18991680
      0.30270675	     -0.06240969	     -0.00012056	     -0.20364390	     -0.06709705	      0.88295423	     -0.00013088	     -0.22299022	     -0.00000000	      0.00000000	     48.70512050
      0.30430879	     -0.06239950	     -0.00012152	     -0.20363367	     -0.06710008	      0.88295448	     -0.00012924	     -0.22298444	     -0.00000000	      0.00000000	     48.83876709
      0.30574158	     -0.06239298	     -0.00012462	     -0.20362709	     -0.06710277	      0.88295471	     -0.00012779	     -0.22297982	     -0.00000000	      0.00000000	     48.94826935
      0.30717437	     -0.06239356	     -0.00012614	     -0.20362763	     -0.06710545	      0.88295494	     -0.00012634	     -0.22297577	      0.00000000	      0.00000000	     49.02486532
      0.30860716	     -0.06239563	     -0.00012870	     -0.20362966	     -0.06710812	      0.88295517	     -0.00012491	     -0.22297240	      0.00000000	      0.00000000	     49.09460442
      0.31003995	     -0.06240235	     -0.00013021	     -0.20363635	     -0.06711078	      0.88295539	     -0.00012349	     -0.22296969	      0.00000000	      0.00000000	     49.26642224
      0.31162884	     -0.06241612	     -0.00013244	     -0.20365009	     -0.06711371	      0.88295562	     -0.00012194	     -0.22296755	      0.00000000	      0.00000000	     48.95833230
      0.31321774	     -0.06243386	     -0.00013409	     -0.20366782	     -0.06711662	      0.88295584	     -0.00012041	     -0.22296633	      0.00000000	      0.00000000	     49.26839761
      0.31480663	     -0.06245637	     -0.00013630	     -0.20369030	     -0.06711952	      0.88295604	     -0.00011892	     -0.22296608	      0.00000000	      0.00000000	     48.97040081
      0.31639552	     -0.06248408	     -0.00013744	     -0.20371801	     -0.06712240	      0.88295622	     -0.00011745	     -0.22296682	      0.00000000	      0.00000000	     49.29454422
      0.31798442	     -0.06251694	     -0.00013970	     -0.20375087	     -0.06712527	      0.88295637	     -0.00011601	     -0.22296860	      0.00000000	      0.00000000	     49.00360522
      0.31939238	     -0.06255069	     -0.00014068	     -0.20378463	     -0.06712779	      0.88295648	     -0.00011476	     -0.22297105	      0.00000000	      0.00000000	     49.17863705
      0.32080034	     -0.06258763	     -0.00014249	     -0.20382158	     -0.06713030	      0.88295655	     -0.00011355	     -0.22297438	      0.00000000	      0.00000000	     48.79988420
      0.32220831	     -0.06262874	     -0.00014401	     -0.20386271	     -0.06713280	      0.88295660	     -0.00011236	     -0.22297854	      0.00000000	      0.00000000	     48.92403808
      0.32361627	     -0.06267345	     -0.00014574	     -0.20390744	     -0.06713529	      0.88295661	     -0.00011121	     -0.22298359	      0.00000000	     -0.00000000	     48.58288905
      0.32532266	     -0.06273156	     -0.00014774	     -0.20396558	     -0.06713829	      0.88295657	     -0.00010985	     -0.22299086	      0.00000000	     -0.00000000	     48.75190283
      0.32702905	     -0.06279972	     -0.00015020	     -0.20403378	     -0.06714126	      0.88295648	     -0.00010855	     -0.22299941	      0.00000000	     -0.00000000	     47.74120600
      0.32855592	     -0.06285622	     -0.00015190	     -0.20409033	     -0.06714391	      0.88295634	     -0.00010743	     -0.22300818	      0.00000000	     -0.00000000	     48.33788549
      0.33008279	     -0.06292332	     -0.00015428	     -0.20415748	     -0.06714653	      0.88295616	     -0.00010635	     -0.22301783	      0.00000000	     -0.00000000	     47.61864326
      0.33160966	     -0.06299020	     -0.00015629	     -0.20422442	     -0.06714914	      0.88295592	     -0.00010532	     -0.22302849	      0.00000000	     -0.00000000	     47.67122922
      0.33313653	     -0.06306427	     -0.00015872	     -0.20429856	     -0.06715173	      0.88295564	     -0.00010434	     -0.22304010	      0.00000000	     -0.00000000	     47.17291611
      0.33466340	     -0.06313655	     -0.00016074	     -0.20437092	     -0.06715430	      0.88295530	     -0.00010341	     -0.22305265	      0.00000000	     -0.00000000	     47.26666803
      0.33633690	     -0.06322685	     -0.00016343	     -0.20446131	     -0.06715710	      0.88295487	     -0.00010244	     -0.22306737	      0.00000000	     -0.00000000	     46.61373074
      0.33801040	     -0.06331119	     -0.00016565	     -0.20454578	     -0.06715986	      0.88295437	     -0.00010153	     -0.22308322	      0.00000000	     -0.00000000	     46.46838970
      0.33944419	     -0.06339584	     -0.00016849	     -0.20463052	     -0.06716221	      0.88295390	     -0.00010080	     -0.22309754	      0.00000000	     -0.00000000	     46.33828766
      0.34087798	     -0.06347594	     -0.00017035	     -0.20471074	     -0.06716454	      0.88295339	     -0.00010011	     -0.22311270	      0.00000000	     -0.00000000	     46.05655966
      0.34262418	     -0.06358308	     -0.00017320	     -0.20481804	     -0.06716734	      0.88295270	     -0.00009934	     -0.22313214	      0.00000000	     -0.00000000	     45.82643790
      0.34437038	     -0.06368809	     -0.00017508	     -0.20492325	     -0.06717010	      0.88295196	     -0.00009863	     -0.22315265	      0.00000000	     -0.00000000	     45.21179680
      0.34567423	     -0.06377242	     -0.00017755	     -0.20500772	     -0.06717214	      0.88295137	     -0.00009815	     -0.22316856	      0.00000000	     -0.00000000	     45.10342064
      0.34697808	     -0.06385590	     -0.00017910	     -0.20509137	     -0.06717416	      0.88295074	     -0.00009771	     -0.22318501	      0.00000000	     -0.00000000	     45.02665667
      0.34864408	     -0.06396761	     -0.00018134	     -0.20520332	     -0.06717670	      0.88294991	     -0.00009720	     -0.22320679	      0.00000000	     -0.00000000	     44.30956290
      0.35031008	     -0.06407561	     -0.00018308	     -0.20531158	     -0.06717920	      0.88294903	     -0.00009675	     -0.22322938	      0.00000000	     -0.00000000	     44.46170831
      0.35197608	     -0.06419153	     -0.00018525	     -0.20542777	     -0.06718165	      0.88294811	     -0.00009637	     -0.22325258	      0.00000000	     -0.00000000	     43.51138014
      0.35364208	     -0.06430094	     -0.00018664	     -0.20553748	     -0.06718406	      0.88294716	     -0.00009605	     -0.22327650	      0.00000000	     -0.00000000	     43.62075795
      0.35502441	     -0.06439813	     -0.00018843	     -0.20563493	     -0.06718602	      0.88294634	     -0.00009584	     -0.22329671	      0.00000000	     -0.00000000	     43.25044358
      0.35640675	     -0.06449268	     -0.00018971	     -0.20572976	     -0.06718794	      0.88294551	     -0.00009567	     -0.22331733	      0.00000000	     -0.00000000	     43.22051764
      0.35817290	     -0.06461917	     -0.00019176	     -0.20585663	     -0.06719033	      0.88294442	     -0.00009551	     -0.22334414	      0.00000000	     -0.00000000	     42.41458991
      0.35969637	     -0.06472201	     -0.00019362	     -0.20595982	     -0.06719234	      0.88294346	     -0.00009543	     -0.22336775	      0.00000000	     -0.00000000	     42.37602426
      0.36121985	     -0.06482912	     -0.00019568	     -0.20606728	     -0.06719430	      0.88294249	     -0.00009541	     -0.22339167	      0.00000000	     -0.00000000	     42.13011016
      0.36274333	     -0.06493580	     -0.00019701	     -0.20617436	     -0.06719621	      0.88294150	     -0.00009544	     -0.22341591	      0.00000000	     -0.00000000	     42.04279741
      0.36426681	     -0.06504463	     -0.00019841	     -0.20628360	     -0.06719805	      0.88294051	     -0.00009552	     -0.22344046	      0.00000000	     -0.00000000	     41.26310607
      0.36579029	     -0.06514801	     -0.00019928	     -0.20638742	     -0.06719983	      0.88293950	     -0.00009565	     -0.22346523	      0.00000000	     -0.00000000	     41.34556213
      0.36780375	     -0.06529058	     -0.00020118	     -0.20653058	     -0.06720209	      0.88293816	     -0.00009591	     -0.22349813	      0.00000000	     -0.00000000	     40.48421595
      0.36926984	     -0.06538488	     -0.00020181	     -0.20662535	     -0.06720366	      0.88293719	     -0.00009615	     -0.22352239	      0.00000000	     -0.00000000	     40.52301350
      0.37073593	     -0.06548719	     -0.00020305	     -0.20672813	     -0.06720516	      0.88293621	     -0.00009644	     -0.22354677	      0.00000000	     -0.00000000	     40.14765136
      0.37220202	     -0.06558607	     -0.00020371	     -0.20682751	     -0.06720660	      0.88293523	     -0.00009678	     -0.22357133	      0.00000000	     -0.00000000	     40.00483179
      0.37401842	     -0.06571041	     -0.00020492	     -0.20695248	     -0.06720828	      0.88293401	     -0.00009726	     -0.22360187	      0.00000000	     -0.00000000	     39.25577518
      0.37546914	     -0.06580509	     -0.00020546	     -0.20704769	     -0.06720954	      0.88293304	     -0.00009769	     -0.22362629	      0.00000000	     -0.00000000	     39.38762867
      0.37691987	     -0.06589859	     -0.00020599	     -0.20714173	     -0.06721073	      0.88293208	     -0.00009817	     -0.22365066	      0.00000000	     -0.00000000	     38.87705567
      0.37863844	     -0.06601058	     -0.00020648	     -0.20725438	     -0.06721203	      0.88293094	     -0.00009880	     -0.22367938	      0.00000000	     -0.00000000	     38.47835795
      0.38035702	     -0.06611851	     -0.00020691	     -0.20736299	     -0.06721323	      0.88292981	     -0.00009949	     -0.22370797	      0.00000000	     -0.00000000	     37.77662866
      0.38207559	     -0.06622261	     -0.00020714	     -0.20746778	     -0.06721431	      0.88292869	     -0.00010023	     -0.22373639	      0.00000000	     -0.00000000	     37.63761236
      0.38361512	     -0.06631747	     -0.00020710	     -0.20756329	     -0.06721517	      0.88292769	     -0.00010095	     -0.22376159	      0.00000000	     -0.00000000	     37.22254302
      0.38515465	     -0.06641016	     -0.00020704	     -0.20765662	     -0.06721595	      0.88292670	     -0.00010172	     -0.22378658	      0.00000000	     -0.00000000	     37.12236093
      0.38669419	     -0.06649962	     -0.00020650	     -0.20774676	     -0.06721662	      0.88292572	     -0.00010253	     -0.22381135	      0.00000000	     -0.00000000	     36.54665158
      0.38812714	     -0.06658231	     -0.00020610	     -0.20783007	     -0.06721715	      0.88292481	     -0.00010332	     -0.22383414	      0.00000000	     -0.00000000	     36.41289797
      0.38956010	     -0.06666345	     -0.00020549	     -0.20791186	     -0.06721760	      0.88292391	     -0.00010415	     -0.22385668	      0.00000000	     -0.00000000	     35.79138379
      0.39099305	     -0.06674117	     -0.00020487	     -0.20799024	     -0.06721796	      0.88292302	     -0.00010502	     -0.22387892	      0.00000000	     -0.00000000	     35.66975585
      0.39266441	     -0.06683056	     -0.00020398	     -0.20808040	     -0.06721826	      0.88292200	     -0.00010608	     -0.22390444	      0.00000000	     -0.00000000	     35.31551309
      0.39433576	     -0.06691802	     -0.00020326	     -0.20816864	     -0.06721843	      0.88292098	     -0.00010718	     -0.22392944	      0.00000000	     -0.00000000	     34.83574837
      0.39600712	     -0.06699721	     -0.00020190	     -0.20824863	     -0.06721847	      0.88291998	     -0.00010832	     -0.22395388	      0.00000000	     -0.00000000	     34.61574541
      0.39744702	     -0.06706464	     -0.00020172	     -0.20831673	     -0.06721841	      0.88291914	     -0.00010934	     -0.22397437	      0.00000000	     -0.00000000	     34.18285045
      0.39888693	     -0.06712714	     -0.00020112	     -0.20837992	     -0.06721824	      0.88291830	     -0.00011039	     -0.22399446	      0.00000000	     -0.00000000	     33.73281188
      0.40032683	     -0.06718809	     -0.00020028	     -0.20844156	     -0.06721797	      0.88291748	     -0.00011147	     -0.22401405	      0.00000000	     -0.00000000	     33.56892972
      0.40172594	     -0.06724532	     -0.00019916	     -0.20849947	     -0.06721762	      0.88291670	     -0.00011255	     -0.22403258	      0.00000000	     -0.00000000	     33.35290151
      0.40312505	     -0.06729876	     -0.00019798	     -0.20855361	     -0.06721716	      0.88291593	     -0.00011365	     -0.22405057	      0.00000000	     -0.00000000	     32.85164683
      0.40452416	     -0.06734736	     -0.00019666	     -0.20860290	     -0.06721661	      0.88291518	     -0.00011477	     -0.22406793	      0.00000000	     -0.00000000	     32.75363410
      0.40616744	     -0.06740258	     -0.00019492	     -0.20865894	     -0.06721584	      0.88291432	     -0.00011611	     -0.22408747	      0.00000000	     -0.00000000	     32.50385488
      0.40781071	     -0.06745289	     -0.00019301	     -0.20871009	     -0.06721494	      0.88291348	     -0.00011748	     -0.22410610	      0.00000000	     -0.00000000	     31.82839781
      0.40945398	     -0.06749536	     -0.00019104	     -0.20875338	     -0.06721389	      0.88291267	     -0.00011888	     -0.22412373	      0.00000000	     -0.00000000	     31.83386321
      0.41109725	     -0.06753679	     -0.00018905	     -0.20879563	     -0.06721271	      0.88291189	     -0.00012030	     -0.22414022	      0.00000000	     -0.00000000	     31.56649295
      0.41274052	     -0.06757123	     -0.00018712	     -0.20883090	     -0.06721138	      0.88291115	     -0.00012173	     -0.22415564	      0.00000000	     -0.00000000	     31.17045684
      0.41438380	     -0.06760019	     -0.00018509	     -0.20886068	     -0.06720992	      0.88291044	     -0.00012319	     -0.22416990	      0.00000000	     -0.00000000	     31.16584305
      0.41566251	     -0.06762240	     -0.00018349	     -0.20888353	     -0.06720868	      0.88290991	     -0.00012433	     -0.22418020	      0.00000000	     -0.00000000	     31.00435993
      0.41694123	     -0.06764137	     -0.00018176	     -0.20890315	     -0.06720736	      0.88290941	     -0.00012548	     -0.22418987	      0.00000000	     -0.00000000	     30.69245213
      0.41821995	     -0.06765828	     -0.00017991	     -0.20892070	     -0.06720595	      0.88290893	     -0.00012663	     -0.22419888	      0.00000000	     -0.00000000	     30.62358293
      0.42018809	     -0.06768281	     -0.00017683	     -0.20894622	     -0.06720362	      0.88290824	     -0.00012841	     -0.22421155	      0.00000000	     -0.00000000	     29.98971222
      0.42173208	     -0.06769412	     -0.00017424	     -0.20895829	     -0.06720165	      0.88290774	     -0.00012981	     -0.22422045	      0.00000000	     -0.00000000	     30.11996902
      0.42327606	     -0.06770505	     -0.00017138	     -0.20897000	     -0.06719955	      0.88290728	     -0.00013122	     -0.22422840	      0.00000000	     -0.00000000	     29.93949955
      0.42482005	     -0.06771399	     -0.00016856	     -0.20897970	     -0.06719732	      0.88290686	     -0.00013262	     -0.22423547	      0.00000000	     -0.00000000	     30.01096897
      0.42636403	     -0.06771922	     -0.00016557	     -0.20898571	     -0.06719497	      0.88290648	     -0.00013401	     -0.22424170	      0.00000000	     -0.00000000	     29.51935083
      0.42790801	     -0.06772122	     -0.00016240	     -0.20898846	     -0.06719250	      0.88290614	     -0.00013540	     -0.22424706	      0.00000000	     -0.00000000	     29.75362253
      0.42945200	     -0.06772100	     -0.00015907	     -0.20898901	     -0.06718989	      0.88290584	     -0.00013679	     -0.22425156	      0.00000000	     -0.00000000	     29.23432852
      0.43099598	     -0.06771614	     -0.00015560	     -0.20898491	     -0.06718717	      0.88290557	     -0.00013816	     -0.22425521	      0.00000000	     -0.00000000	     29.45155700
      0.43253997	     -0.06771118	     -0.00015200	     -0.20898071	     -0.06718431	      0.88290535	     -0.00013951	     -0.22425802	      0.00000000	     -0.00000000	     28.93720430
      0.43408395	     -0.06769946	     -0.00014832	     -0.20896973	     -0.06718134	      0.88290516	     -0.00014086	     -0.22425999	      0.00000000	     -0.00000000	     29.02719526
      0.43562794	     -0.06768633	     -0.00014454	     -0.20895734	     -0.06717824	      0.88290501	     -0.00014218	     -0.22426109	      0.00000000	     -0.00000000	     28.95479970
      0.43717192	     -0.06767191	     -0.00014068	     -0.20894366	     -0.06717502	      0.88290489	     -0.00014349	     -0.22426135	      0.00000000	     -0.00000000	     29.10686608
      0.43871590	     -0.06765239	     -0.00013670	     -0.20892488	     -0.06717167	      0.88290481	     -0.00014477	     -0.22426081	      0.00000000	     -0.00000000	     28.68211093
      0.44000133	     -0.06763468	     -0.00013331	     -0.20890777	     -0.06716880	      0.88290477	     -0.00014582	     -0.22425972	      0.00000000	     -0.00000000	     28.84375286
      0.44128675	     -0.06761519	     -0.00012988	     -0.20888888	     -0.06716584	      0.88290475	     -0.00014684	     -0.22425808	      0.00000000	     -0.00000000	     28.65303296
      0.44257217	     -0.06759353	     -0.00012640	     -0.20886781	     -0.06716280	      0.88290475	     -0.00014785	     -0.22425587	      0.00000000	      0.00000000	     28.69710789
      0.44454873	     -0.06755930	     -0.00012115	     -0.20883449	     -0.06715797	      0.88290480	     -0.00014935	     -0.22425142	      0.00000000	      0.00000000	     28.26275519
      0.44607126	     -0.06752556	     -0.00011707	     -0.20880142	     -0.06715412	      0.88290487	     -0.00015047	     -0.22424709	      0.00000000	      0.00000000	     28.50055840
      0.44759379	     -0.06749172	     -0.00011295	     -0.20876825	     -0.06715017	      0.88290496	     -0.00015155	     -0.22424194	      0.00000000	      0.00000000	     28.45509846
      0.44911632	     -0.06745691	     -0.00010886	     -0.20873409	     -0.06714611	      0.88290508	     -0.00015259	     -0.22423602	      0.00000000	      0.00000000	     28.61288950
      0.45063885	     -0.06741771	     -0.00010463	     -0.20869555	     -0.06714195	      0.88290523	     -0.00015359	     -0.22422940	      0.00000000	      0.00000000	     28.25895862
      0.45216138	     -0.06737801	     -0.00010069	     -0.20865647	     -0.06713768	      0.88290541	     -0.00015454	     -0.22422201	      0.00000000	      0.00000000	     28.52352056
      0.45368391	     -0.06733366	     -0.00009640	     -0.20861274	     -0.06713332	      0.88290561	     -0.00015545	     -0.22421394	      0.00000000	      0.00000000	     28.34498816
      0.45524469	     -0.06728773	     -0.00009229	     -0.20856743	     -0.06712874	      0.88290584	     -0.00015633	     -0.22420493	      0.00000000	      0.00000000	     28.18965744
      0.45680546	     -0.06723835	     -0.00008812	     -0.20851866	     -0.06712407	      0.88290610	     -0.00015716	     -0.22419520	      0.00000000	      0.00000000	     28.30015582
      0.45836624	     -0.06718729	     -0.00008401	     -0.20846818	     -0.06711931	      0.88290639	     -0.00015794	     -0.22418477	      0.00000000	      0.00000000	     28.26147063
      0.45970629	     -0.06714178	     -0.00008043	     -0.20842316	     -0.06711514	      0.88290665	     -0.00015856	     -0.22417526	      0.00000000	      0.00000000	     28.34003348
      0.46104634	     -0.06709450	     -0.00007715	     -0.20837635	     -0.06711091	      0.88290694	     -0.00015914	     -0.22416525	      0.00000000	      0.00000000	     28.17051543
      0.46238639	     -0.06704481	     -0.00007383	     -0.20832712	     -0.06710662	      0.88290725	     -0.00015968	     -0.22415473	      0.00000000	      0.00000000	     28.26553646
      0.46441907	     -0.06696787	     -0.00006873	     -0.20825086	     -0.06709999	      0.88290777	     -0.00016042	     -0.22413783	      0.00000000	      0.00000000	     27.99047799
      0.46645174	     -0.06688551	     -0.00006395	     -0.20816912	     -0.06709323	      0.88290834	     -0.00016106	     -0.22411977	      0.00000000	      0.00000000	     28.73780896
      0.46804418	     -0.06681898	     -0.00005965	     -0.20810308	     -0.06708784	      0.88290883	     -0.00016149	     -0.22410489	      0.00000000	      0.00000000	     27.86344147
      0.46963661	     -0.06674315	     -0.00005584	     -0.20802769	     -0.06708239	      0.88290935	     -0.00016186	     -0.22408920	      0.00000000	      0.00000000	     28.34059393
      0.47137019	     -0.06666905	     -0.00005145	     -0.20795407	     -0.06707636	      0.88290997	     -0.00016218	     -0.22407131	      0.00000000	      0.00000000	     28.09660582
      0.47284361	     -0.06659849	     -0.00004826	     -0.20788388	     -0.06707119	      0.88291054	     -0.00016240	     -0.22405555	      0.00000000	      0.00000000	     28.22601586
      0.47431702	     -0.06652740	     -0.00004469	     -0.20781315	     -0.06706595	      0.88291114	     -0.00016257	     -0.22403920	      0.00000000	      0.00000000	     28.29096009
      0.47579043	     -0.06645510	     -0.00004146	     -0.20774119	     -0.06706067	      0.88291177	     -0.00016267	     -0.22402226	      0.00000000	      0.00000000	     28.49963262
      0.47726385	     -0.06638034	     -0.00003813	     -0.20766676	     -0.06705534	      0.88291245	     -0.00016273	     -0.22400477	      0.00000000	      0.00000000	     28.27842619
      0.47873726	     -0.06630232	     -0.00003500	     -0.20758904	     -0.06704997	      0.88291316	     -0.00016272	     -0.22398671	      0.00000000	      0.00000000	     28.50432122
      0.48043062	     -0.06621305	     -0.00003144	     -0.20750010	     -0.06704374	      0.88291404	     -0.00016265	     -0.22396524	      0.00000000	      0.00000000	     28.60246244
      0.48191284	     -0.06613261	     -0.00002845	     -0.20741991	     -0.06703825	      0.88291484	     -0.00016253	     -0.22394589	      0.00000000	      0.00000000	     28.45644403
      0.48339506	     -0.06604896	     -0.00002557	     -0.20733650	     -0.06703272	      0.88291569	     -0.00016236	     -0.22392600	      0.00000000	      0.00000000	     28.64575716
      0.48487728	     -0.06596593	     -0.00002281	     -0.20725368	     -0.06702717	      0.88291659	     -0.00016213	     -0.22390554	      0.00000000	      0.00000000	     28.86930644
      0.48635950	     -0.06588050	     -0.00002009	     -0.20716846	     -0.06702158	      0.88291753	     -0.00016184	     -0.22388459	      0.00000000	      0.00000000	     28.69299717
      0.48784172	     -0.06579293	     -0.00001760	     -0.20708106	     -0.06701597	      0.88291851	     -0.00016151	     -0.22386312	      0.00000000	      0.00000000	     28.96022965
      0.48943204	     -0.06569869	     -0.00001486	     -0.20698700	     -0.06700992	      0.88291961	     -0.00016109	     -0.22383952	      0.00000000	      0.00000000	     29.09020805
      0.49102235	     -0.06560407	     -0.00001259	     -0.20689251	     -0.06700385	      0.88292076	     -0.00016061	     -0.22381535	      0.00000000	      0.00000001	     29.16861552
      0.49261267	     -0.06550650	     -0.00000992	     -0.20679506	     -0.06699776	      0.88292196	     -0.00016007	     -0.22379067	      0.00000000	      0.00000001	     29.19545057
      0.49420298	     -0.06540756	     -0.00000761	     -0.20669622	     -0.06699165	      0.88292321	     -0.00015947	     -0.22376544	      0.00000000	      0.00000001	     29.43479208
      0.49577015	     -0.06531264	     -0.00000534	     -0.20660137	     -0.06698562	      0.88292449	     -0.00015883	     -0.22374006	      0.00000000	      0.00000001	     29.54244917
      0.49733731	     -0.06521222	     -0.00000343	     -0.20650101	     -0.06697959	      0.88292582	     -0.00015813	     -0.22371426	      0.00000000	      0.00000001	     29.57504263
      0.49925890	     -0.06509091	     -0.00000141	     -0.20637971	     -0.06697218	      0.88292751	     -0.00015720	     -0.22368202	      0.00000000	      0.00000001	     30.06203942
      0.50095604	     -0.06498536	      0.00000006	     -0.20627416	     -0.06696564	      0.88292906	     -0.00015632	     -0.22365309	      0.00000000	      0.00000001	     29.68575440
      0.50265318	     -0.06487502	      0.00000136	     -0.20616377	     -0.06695910	      0.88293065	     -0.00015538	     -0.22362379	      0.00000000	      0.00000001	     30.32284690
      0.50435031	     -0.06477096	      0.00000235	     -0.20605965	     -0.06695257	      0.88293229	     -0.00015438	     -0.22359410	      0.00000000	      0.00000001	     30.00451702
      0.50604745	     -0.06465864	      0.00000324	     -0.20594723	     -0.06694605	      0.88293398	     -0.00015333	     -0.22356414	      0.00000000	      0.00000001	     30.53515897
      0.50774459	     -0.06455227	      0.00000418	     -0.20584075	     -0.06693955	      0.88293571	     -0.00015223	     -0.22353378	      0.00000000	      0.00000001	     30.54077021
      0.50921898	     -0.06445516	      0.00000456	     -0.20574351	     -0.06693392	      0.88293724	     -0.00015123	     -0.22350719	      0.00000000	      0.00000001	     30.76851811
      0.51069338	     -0.06436103	      0.00000505	     -0.20564923	     -0.06692830	      0.88293880	     -0.00015020	     -0.22348037	      0.00000000	      0.00000001	     30.95722531
      0.51216778	     -0.06426769	      0.00000520	     -0.20555573	     -0.06692271	      0.88294039	     -0.00014914	     -0.22345341	      0.00000000	      0.00000001	     31.31996371
      0.51364217	     -0.06417431	      0.00000595	     -0.20546218	     -0.06691714	      0.88294200	     -0.00014804	     -0.22342634	      0.00000000	      0.00000001	     31.19029521
      0.51511657	     -0.06408007	      0.00000641	     -0.20536774	     -0.06691159	      0.88294363	     -0.00014691	     -0.22339916	      0.00000000	      0.00000001	     31.57192815
      0.51684400	     -0.06397295	      0.00000644	     -0.20526037	     -0.06690513	      0.88294557	     -0.00014554	     -0.22336733	      0.00000000	      0.00000001	     31.50821937
      0.51839550	     -0.06387450	      0.00000591	     -0.20516165	     -0.06689936	      0.88294733	     -0.00014429	     -0.22333882	      0.00000000	      0.00000001	     31.78175436
      0.51994699	     -0.06377932	      0.00000534	     -0.20506619	     -0.06689363	      0.88294911	     -0.00014300	     -0.22331037	      0.00000000	      0.00000001	     31.97865173
      0.52149849	     -0.06368477	      0.00000421	     -0.20497133	     -0.06688794	      0.88295091	     -0.00014169	     -0.22328204	      0.00000000	      0.00000001	     32.27752111
      0.52304999	     -0.06359502	      0.00000312	     -0.20488125	     -0.06688229	      0.88295271	     -0.00014035	     -0.22325382	      0.00000000	      0.00000001	     32.40026117
      0.52460149	     -0.06350128	      0.00000172	     -0.20478715	     -0.06687668	      0.88295453	     -0.00013899	     -0.22322581	      0.00000000	      0.00000001	     32.55341577
      0.52623520	     -0.06340806	      0.00000025	     -0.20469354	     -0.06687083	      0.88295645	     -0.00013752	     -0.22319645	      0.00000000	      0.00000001	     32.87269512
      0.52786892	     -0.06331578	     -0.00000157	     -0.20460086	     -0.06686503	      0.88295838	     -0.00013604	     -0.22316735	      0.00000000	      0.00000001	     32.71077418
      0.52950263	     -0.06322309	     -0.00000341	     -0.20450774	     -0.06685928	      0.88296031	     -0.00013454	     -0.22313850	      0.00000000	      0.00000001	     33.09336895
      0.53113634	     -0.06313527	     -0.00000576	     -0.20441946	     -0.06685360	      0.88296224	     -0.00013302	     -0.22310985	      0.00000000	      0.00000001	     33.36289387
      0.53277006	     -0.06304696	     -0.00000767	     -0.20433068	     -0.06684798	      0.88296416	     -0.00013148	     -0.22308153	      0.00000000	      0.00000001	     33.29876789
      0.53440377	     -0.06296270	     -0.00001074	     -0.20424591	     -0.06684242	      0.88296609	     -0.00012994	     -0.22305350	      0.00000000	      0.00000001	     33.94833403
      0.53583602	     -0.06288821	     -0.00001235	     -0.20417099	     -0.06683761	      0.88296777	     -0.00012857	     -0.22302928	      0.00000000	      0.00000001	     33.68511042
      0.53726827	     -0.06281252	     -0.00001501	     -0.20409483	     -0.06683285	      0.88296944	     -0.00012721	     -0.22300522	      0.00000000	      0.00000001	     34.03449742
      0.53868907	     -0.06274495	     -0.00001669	     -0.20402680	     -0.06682818	      0.88297109	     -0.00012585	     -0.22298158	      0.00000000	      0.00000001	     34.28774528
      0.54010988	     -0.06267660	     -0.00001854	     -0.20395799	     -0.06682356	      0.88297274	     -0.00012448	     -0.22295830	      0.00000000	      0.00000001	     34.21035894
      0.54153068	     -0.06260948	     -0.00002034	     -0.20389038	     -0.06681900	      0.88297437	     -0.00012312	     -0.22293531	      0.00000000	      0.00000001	     34.51974089
      0.54335844	     -0.06252746	     -0.00002299	     -0.20380773	     -0.06681323	      0.88297645	     -0.00012138	     -0.22290621	      0.00000000	      0.00000001	     34.61741988
      0.54518619	     -0.06244650	     -0.00002587	     -0.20372611	     -0.06680755	      0.88297851	     -0.00011965	     -0.22287765	      0.00000000	      0.00000001	     34.58972529
      0.54701394	     -0.06236030	     -0.00002918	     -0.20363921	     -0.06680197	      0.88298054	     -0.00011793	     -0.22284956	      0.00000000	      0.00000001	     35.38309842
      0.54846260	     -0.06230081	     -0.00003281	     -0.20357915	     -0.06679763	      0.88298214	     -0.00011658	     -0.22282765	      0.00000000	      0.00000001	     35.07328814
      0.54991125	     -0.06224080	     -0.00003673	     -0.20351854	     -0.06679336	      0.88298372	     -0.00011526	     -0.22280631	      0.00000000	      0.00000001	     35.58514184
      0.55135991	     -0.06218471	     -0.00004085	     -0.20346185	     -0.06678916	      0.88298528	     -0.00011395	     -0.22278549	      0.00000000	      0.00000001	     35.38603139
      0.55280856	     -0.06212728	     -0.00004482	     -0.20340380	     -0.06678503	      0.88298683	     -0.00011266	     -0.22276514	      0.00000000	      0.00000001	     35.85454405
      0.55425722	     -0.06207413	     -0.00004852	     -0.20335004	     -0.06678098	      0.88298835	     -0.00011141	     -0.22274522	      0.00000000	      0.00000001	     35.71990817
      0.55570587	     -0.06201835	     -0.00005215	     -0.20329363	     -0.06677701	      0.88298986	     -0.00011019	     -0.22272571	      0.00000000	      0.00000001	     36.08466738
      0.55720168	     -0.06196591	     -0.00005607	     -0.20324054	     -0.06677299	      0.88299139	     -0.00010896	     -0.22270591	      0.00000000	      0.00000001	     36.32770962
      0.55869749	     -0.06191262	     -0.00006006	     -0.20318659	     -0.06676906	      0.88299291	     -0.00010778	     -0.22268652	      0.00000000	      0.00000001	     36.25429234
      0.56019330	     -0.06185928	     -0.00006479	     -0.20313257	     -0.06676523	      0.88299440	     -0.00010665	     -0.22266750	      0.00000000	      0.00000001	     36.61339139
      0.56213643	     -0.06179401	     -0.00007111	     -0.20306640	     -0.06676038	      0.88299630	     -0.00010525	     -0.22264343	      0.00000000	      0.00000001	     36.97956695
      0.56372960	     -0.06174593	     -0.00007738	     -0.20301755	     -0.06675653	      0.88299783	     -0.00010417	     -0.22262418	      0.00000000	      0.00000001	     36.99202549
      0.56532277	     -0.06169152	     -0.00008242	     -0.20296239	     -0.06675280	      0.88299933	     -0.00010316	     -0.22260543	      0.00000000	      0.00000001	     37.11431824
      0.56691594	     -0.06164909	     -0.00008908	     -0.20291917	     -0.06674918	      0.88300081	     -0.00010222	     -0.22258700	      0.00000000	      0.00000001	     37.51422753
      0.56831261	     -0.06160097	     -0.00009277	     -0.20287040	     -0.06674610	      0.88300207	     -0.00010146	     -0.22257130	      0.00000000	      0.00000001	     37.50244444
      0.56970928	     -0.06156031	     -0.00009811	     -0.20282905	     -0.06674312	      0.88300332	     -0.00010076	     -0.22255572	      0.00000000	      0.00000001	     37.69505211
      0.57110595	     -0.06151973	     -0.00010259	     -0.20278779	     -0.06674023	      0.88300454	     -0.00010011	     -0.22254042	      0.00000000	      0.00000001	     37.93404401
      0.57283703	     -0.06147366	     -0.00010933	     -0.20274086	     -0.06673679	      0.88300603	     -0.00009940	     -0.22252189	      0.00000000	      0.00000001	     38.00916500
      0.57456812	     -0.06142018	     -0.00011484	     -0.20268653	     -0.06673351	      0.88300747	     -0.00009878	     -0.22250383	      0.00000000	      0.00000001	     38.12430993
      0.57581041	     -0.06138751	     -0.00012008	     -0.20265322	     -0.06673124	      0.88300849	     -0.00009841	     -0.22249106	      0.00000000	      0.00000001	     38.30838623
      0.57705270	     -0.06135370	     -0.00012426	     -0.20261878	     -0.06672906	      0.88300948	     -0.00009808	     -0.22247852	      0.00000000	      0.00000001	     38.57016670
      0.57874877	     -0.06131108	     -0.00013026	     -0.20257529	     -0.06672621	      0.88301082	     -0.00009773	     -0.22246178	      0.00000000	      0.00000001	     38.49238342
      0.58044484	     -0.06126300	     -0.00013536	     -0.20252635	     -0.06672353	      0.88301211	     -0.00009748	     -0.22244542	      0.00000000	      0.00000001	     39.01518556
      0.58181983	     -0.06123178	     -0.00014003	     -0.20249442	     -0.06672146	      0.88301314	     -0.00009735	     -0.22243236	      0.00000000	      0.00000001	     39.06390484
      0.58319483	     -0.06119620	     -0.00014399	     -0.20245814	     -0.06671951	      0.88301414	     -0.00009730	     -0.22241958	      0.00000000	      0.00000000	     39.00853989
      0.58456983	     -0.06116268	     -0.00014818	     -0.20242391	     -0.06671766	      0.88301511	     -0.00009732	     -0.22240701	      0.00000000	      0.00000000	     39.26236859
      0.58694076	     -0.06110897	     -0.00015426	     -0.20236900	     -0.06671472	      0.88301675	     -0.00009752	     -0.22238597	      0.00000000	      0.00000000	     39.04400809
      0.58809699	     -0.06108181	     -0.00015811	     -0.20234121	     -0.06671341	      0.88301752	     -0.00009770	     -0.22237594	      0.00000000	      0.00000000	     39.51572861
      0.58925323	     -0.06105744	     -0.00016113	     -0.20231623	     -0.06671218	      0.88301827	     -0.00009793	     -0.22236608	      0.00000000	      0.00000000	     39.60147385
      0.59101579	     -0.06102308	     -0.00016563	     -0.20228094	     -0.06671045	      0.88301939	     -0.00009838	     -0.22235150	      0.00000000	      0.00000000	     39.80672502
      0.59277834	     -0.06099285	     -0.00016988	     -0.20224978	     -0.06670891	      0.88302048	     -0.00009896	     -0.22233742	      0.00000000	      0.00000000	     39.86164717
      0.59419728	     -0.06096611	     -0.00017279	     -0.20222229	     -0.06670781	      0.88302132	     -0.00009951	     -0.22232653	      0.00000000	      0.00000000	     40.03652437
      0.59561623	     -0.06094364	     -0.00017584	     -0.20219907	     -0.06670682	      0.88302214	     -0.00010015	     -0.22231597	      0.00000000	      0.00000000	     39.94375578
      0.59703517	     -0.06092227	     -0.00017836	     -0.20217696	     -0.06670597	      0.88302293	     -0.00010086	     -0.22230581	      0.00000000	      0.00000000	     40.17181666
      0.59901818	     -0.06090037	     -0.00018219	     -0.20215401	     -0.06670498	      0.88302400	     -0.00010199	     -0.22229232	      0.00000000	      0.00000000	     39.93449190
      0.60043389	     -0.06088358	     -0.00018425	     -0.20213647	     -0.06670442	      0.88302472	     -0.00010290	     -0.22228332	      0.00000000	      0.00000000	     40.19642991
      0.60184960	     -0.06087361	     -0.00018700	     -0.20212574	     -0.06670399	      0.88302542	     -0.00010388	     -0.22227483	      0.00000000	      0.00000000	     40.32209428
      0.60343987	     -0.06086806	     -0.00018890	     -0.20211934	     -0.06670365	      0.88302618	     -0.00010508	     -0.22226606	      0.00000000	      0.00000000	     40.46787467
      0.60503014	     -0.06086822	     -0.00019173	     -0.20211866	     -0.06670347	      0.88302689	     -0.00010638	     -0.22225823	     -0.00000000	      0.00000000	     40.22131645
      0.60640064	     -0.06087043	     -0.00019254	     -0.20212016	     -0.06670344	      0.88302748	     -0.00010758	     -0.22225229	     -0.00000000	      0.00000000	     40.55116814
      0.60777113	     -0.06087973	     -0.00019431	     -0.20212874	     -0.06670353	      0.88302804	     -0.00010885	     -0.22224713	     -0.00000000	      0.00000000	     40.27929844
      0.60914163	     -0.06088939	     -0.00019499	     -0.20213770	     -0.06670373	      0.88302856	     -0.00011020	     -0.22224281	     -0.00000000	      0.00000000	     40.47283915
      0.61133744	     -0.06092365	     -0.00019695	     -0.20217083	     -0.06670431	      0.88302933	     -0.00011251	     -0.22223753	     -0.00000000	      0.00000000	     39.97629000
      0.61253927	     -0.06093148	     -0.00019591	     -0.20217809	     -0.06670474	      0.88302971	     -0.00011385	     -0.22223572	     -0.00000000	      0.00000000	     40.32407193
      0.61374109	     -0.06094960	     -0.00019603	     -0.20219562	     -0.06670527	      0.88303006	     -0.00011525	     -0.22223437	     -0.00000000	      0.00000000	     40.33363509
      0.61545041	     -0.06098169	     -0.00019543	     -0.20222689	     -0.06670617	      0.88303050	     -0.00011734	     -0.22223361	     -0.00000000	      0.00000000	     40.51747342
      0.61715973	     -0.06102191	     -0.00019559	     -0.20226630	     -0.06670724	      0.88303088	     -0.00011953	     -0.22223420	     -0.00000000	      0.00000000	     39.98918737
      0.61841186	     -0.06104896	     -0.00019468	     -0.20229277	     -0.06670814	      0.88303111	     -0.00012121	     -0.22223550	     -0.00000000	      0.00000000	     40.33717072
      0.61966400	     -0.06108077	     -0.00019434	     -0.20232400	     -0.06670912	      0.88303131	     -0.00012295	     -0.22223748	     -0.00000000	      0.00000000	     40.10018764
      0.62091613	     -0.06111394	     -0.00019374	     -0.20235660	     -0.06671020	      0.88303146	     -0.00012475	     -0.22224013	     -0.00000000	      0.00000000	     40.13971774
      0.62270799	     -0.06116809	     -0.00019306	     -0.20240996	     -0.06671189	      0.88303160	     -0.00012742	     -0.22224513	     -0.00000000	      0.00000000	     39.67762459
      0.62449986	     -0.06122149	     -0.00019215	     -0.20246256	     -0.06671376	      0.88303165	     -0.00013021	     -0.22225154	     -0.00000000	      0.00000000	     39.87407665
      0.62592092	     -0.06127074	     -0.00019163	     -0.20251119	     -0.06671537	      0.88303162	     -0.00013251	     -0.22225749	     -0.00000000	     -0.00000000	     39.58329906
      0.62734198	     -0.06131893	     -0.00019065	     -0.20255878	     -0.06671709	      0.88303153	     -0.00013488	     -0.22226428	     -0.00000000	     -0.00000000	     39.69059709
      0.62918757	     -0.06139569	     -0.00018997	     -0.20263477	     -0.06671948	      0.88303133	     -0.00013806	     -0.22227424	     -0.00000000	     -0.00000000	     39.23369885
      0.63058598	     -0.06144274	     -0.00018877	     -0.20268127	     -0.06672140	      0.88303111	     -0.00014055	     -0.22228284	     -0.00000000	     -0.00000000	     39.29523979
      0.63198440	     -0.06149897	     -0.00018795	     -0.20273694	     -0.06672342	      0.88303083	     -0.00014310	     -0.22229197	     -0.00000000	     -0.00000000	     39.18462827
      0.63338281	     -0.06155866	     -0.00018681	     -0.20279610	     -0.06672554	      0.88303049	     -0.00014572	     -0.22230181	     -0.00000000	     -0.00000000	     39.07112328
      0.63478122	     -0.06161957	     -0.00018579	     -0.20285648	     -0.06672775	      0.88303008	     -0.00014840	     -0.22231236	     -0.00000000	     -0.00000000	     38.83963494
      0.63617964	     -0.06168038	     -0.00018448	     -0.20291678	     -0.06673005	      0.88302962	     -0.00015114	     -0.22232356	     -0.00000000	     -0.00000000	     38.81272175
      0.63805893	     -0.06177015	     -0.00018279	     -0.20300589	     -0.06673328	      0.88302891	     -0.00015492	     -0.22233953	     -0.00000000	     -0.00000000	     38.40619226
      0.63963810	     -0.06183896	     -0.00018100	     -0.20307418	     -0.06673612	      0.88302822	     -0.00015818	     -0.22235383	     -0.00000000	     -0.00000000	     38.29459520
      0.64121727	     -0.06191657	     -0.00017953	     -0.20315127	     -0.06673905	      0.88302747	     -0.00016151	     -0.22236878	     -0.00000000	     -0.00000000	     37.94679085
      0.64279643	     -0.06199030	     -0.00017733	     -0.20322450	     -0.06674209	      0.88302664	     -0.00016490	     -0.22238446	     -0.00000000	     -0.00000000	     38.00363111
      0.64437560	     -0.06207279	     -0.00017589	     -0.20330651	     -0.06674523	      0.88302574	     -0.00016836	     -0.22240076	     -0.00000000	     -0.00000000	     37.64078156
      0.64567385	     -0.06213677	     -0.00017396	     -0.20337011	     -0.06674788	      0.88302496	     -0.00017125	     -0.22241469	     -0.00000000	     -0.00000000	     37.76187364
      0.64697210	     -0.06220457	     -0.00017228	     -0.20343754	     -0.06675058	      0.88302413	     -0.00017418	     -0.22242905	     -0.00000000	     -0.00000000	     37.42569905
      0.64827034	     -0.06227170	     -0.00017038	     -0.20350432	     -0.06675335	      0.88302326	     -0.00017715	     -0.22244383	     -0.00000000	     -0.00000000	     37.38817884
      0.65003726	     -0.06236672	     -0.00016778	     -0.20359888	     -0.06675721	      0.88302201	     -0.00018125	     -0.22246459	     -0.00000000	     -0.00000000	     36.80657758
      0.65180418	     -0.06245929	     -0.00016520	     -0.20369101	     -0.06676116	      0.88302068	     -0.00018540	     -0.22248605	     -0.00000000	     -0.00000001	     37.07391898
      0.65331900	     -0.06254144	     -0.00016300	     -0.20377280	     -0.06676463	      0.88301950	     -0.00018901	     -0.22250495	     -0.00000000	     -0.00000001	     36.50489886
      0.65483382	     -0.06262101	     -0.00016069	     -0.20385203	     -0.06676816	      0.88301827	     -0.00019266	     -0.22252433	     -0.00000000	     -0.00000001	     36.68090963
      0.65634863	     -0.06270608	     -0.00015829	     -0.20393678	     -0.06677175	      0.88301699	     -0.00019634	     -0.22254415	     -0.00000000	     -0.00000001	     36.23021291
      0.65786345	     -0.06278822	     -0.00015593	     -0.20401861	     -0.06677539	      0.88301568	     -0.00020005	     -0.22256443	     -0.00000000	     -0.00000001	     36.42786372
      0.65937826	     -0.06287147	     -0.00015344	     -0.20410159	     -0.06677910	      0.88301433	     -0.00020378	     -0.22258509	     -0.00000000	     -0.00000001	     35.75337097
      0.66073582	     -0.06294513	     -0.00015149	     -0.20417499	     -0.06678245	      0.88301309	     -0.00020715	     -0.22260392	     -0.00000000	     -0.00000001	     35.96171919
      0.66209337	     -0.06302016	     -0.00014941	     -0.20424979	     -0.06678585	      0.88301183	     -0.00021053	     -0.22262306	     -0.00000000	     -0.00000001	     35.53323309
      0.66345092	     -0.06309513	     -0.00014748	     -0.20432453	     -0.06678928	      0.88301054	     -0.00021392	     -0.22264250	     -0.00000000	     -0.00000001	     35.53805911
      0.66512210	     -0.06318994	     -0.00014495	     -0.20441909	     -0.06679355	      0.88300893	     -0.00021811	     -0.22266688	     -0.00000000	     -0.00000001	     35.06709526
      0.66679329	     -0.06328003	     -0.00014219	     -0.20450894	     -0.06679785	      0.88300729	     -0.00022231	     -0.22269170	     -0.00000000	     -0.00000001	     35.13136655
      0.66846448	     -0.06337282	     -0.00013911	     -0.20460152	     -0.06680220	      0.88300563	     -0.00022651	     -0.22271680	     -0.00000000	     -0.00000001	     34.52250373
      0.66986132	     -0.06344492	     -0.00013664	     -0.20467347	     -0.06680586	      0.88300423	     -0.00023001	     -0.22273801	     -0.00000000	     -0.00000001	     34.81273590
      0.67125817	     -0.06352137	     -0.00013415	     -0.20474977	     -0.06680954	      0.88300281	     -0.00023352	     -0.22275938	     -0.00000000	     -0.00000001	     34.47821924
      0.67298742	     -0.06361523	     -0.00013181	     -0.20484344	     -0.06681412	      0.88300105	     -0.00023784	     -0.22278615	     -0.00000000	     -0.00000001	     34.54393900
      0.67471668	     -0.06370961	     -0.00012926	     -0.20493767	     -0.06681872	      0.88299927	     -0.00024213	     -0.22281332	     -0.00000000	     -0.00000001	     33.93102441
      0.67611052	     -0.06378509	     -0.00012769	     -0.20501302	     -0.06682245	      0.88299783	     -0.00024556	     -0.22283548	     -0.00000000	     -0.00000001	     34.11221686
      0.67750437	     -0.06385951	     -0.00012526	     -0.20508735	     -0.06682618	      0.88299639	     -0.00024897	     -0.22285787	     -0.00000000	     -0.00000001	     33.80459606
      0.67950888	     -0.06396610	     -0.00012238	     -0.20519381	     -0.06683158	      0.88299432	     -0.00025381	     -0.22289040	     -0.00000000	     -0.00000001	     33.85140729
      0.68087524	     -0.06404198	     -0.00011968	     -0.20526964	     -0.06683526	      0.88299290	     -0.00025706	     -0.22291270	     -0.00000000	     -0.00000001	     33.48878208
      0.68224160	     -0.06411176	     -0.00011757	     -0.20533937	     -0.06683896	      0.88299149	     -0.00026027	     -0.22293516	     -0.00000000	     -0.00000001	     33.37360741
      0.68403463	     -0.06420690	     -0.00011462	     -0.20543446	     -0.06684381	      0.88298965	     -0.00026441	     -0.22296466	     -0.00000000	     -0.00000001	     33.43724810
      0.68582766	     -0.06429672	     -0.00011267	     -0.20552424	     -0.06684867	      0.88298781	     -0.00026846	     -0.22299429	     -0.00000000	     -0.00000001	     32.65104753
      0.68722619	     -0.06436435	     -0.00011114	     -0.20559184	     -0.06685246	      0.88298639	     -0.00027156	     -0.22301748	     -0.00000000	     -0.00000001	     32.86509459
      0.68862473	     -0.06443291	     -0.00010949	     -0.20566039	     -0.06685626	      0.88298497	     -0.00027459	     -0.22304068	     -0.00000000	     -0.00000001	     32.82867599
      0.69013985	     -0.06450369	     -0.00010807	     -0.20573116	     -0.06686036	      0.88298345	     -0.00027780	     -0.22306587	     -0.00000000	     -0.00000001	     32.76747267
      0.69165498	     -0.06457467	     -0.00010714	     -0.20580214	     -0.06686447	      0.88298194	     -0.00028094	     -0.22309117	     -0.00000000	     -0.00000001	     32.32063251
      0.69317010	     -0.06464098	     -0.00010632	     -0.20586845	     -0.06686857	      0.88298045	     -0.00028398	     -0.22311648	     -0.00000000	     -0.00000001	     32.37123377
      0.69468523	     -0.06470621	     -0.00010562	     -0.20593369	     -0.06687267	      0.88297897	     -0.00028695	     -0.22314166	     -0.00000000	     -0.00000001	     32.32824168
      0.69677365	     -0.06479308	     -0.00010381	     -0.20602062	     -0.06687831	      0.88297697	     -0.00029089	     -0.22317603	     -0.00000000	     -0.00000001	     31.90926608
      0.69828302	     -0.06484951	     -0.00010238	     -0.20607711	     -0.06688237	      0.88297555	     -0.00029362	     -0.22320055	     -0.00000000	     -0.00000001	     31.92741039
      0.69979240	     -0.06490499	     -0.00010110	     -0.20613265	     -0.06688643	      0.88297415	     -0.00029627	     -0.22322464	     -0.00000000	     -0.00000001	     31.90765116
      0.70144708	     -0.06496363	     -0.00009990	     -0.20619137	     -0.06689086	      0.88297266	     -0.00029905	     -0.22325061	     -0.00000000	     -0.00000001	     31.64719734
      0.70310176	     -0.06501678	     -0.00009906	     -0.20624460	     -0.06689529	      0.88297119	     -0.00030172	     -0.22327602	     -0.00000000	     -0.00000001	     31.62056301
      0.70475644	     -0.06506692	     -0.00009828	     -0.20629483	     -0.06689970	      0.88296977	     -0.00030427	     -0.22330078	     -0.00000000	     -0.00000001	     31.55638813
      0.70641112	     -0.06511466	     -0.00009837	     -0.20634265	     -0.06690409	      0.88296840	     -0.00030670	     -0.22332486	     -0.00000000	     -0.00000001	     31.28260964
      0.70806580	     -0.06515642	     -0.00009793	     -0.20638451	     -0.06690847	      0.88296706	     -0.00030901	     -0.22334823	     -0.00000000	     -0.00000001	     31.36964681
      0.70972048	     -0.06519766	     -0.00009833	     -0.20642583	     -0.06691283	      0.88296578	     -0.00031119	     -0.22337083	     -0.00000000	     -0.00000001	     31.30085926
      0.71137516	     -0.06523442	     -0.00009759	     -0.20646272	     -0.06691718	      0.88296455	     -0.00031324	     -0.22339270	     -0.00000000	     -0.00000000	     31.17054015
      0.71302984	     -0.06527000	     -0.00009815	     -0.20649840	     -0.06692150	      0.88296337	     -0.00031517	     -0.22341383	     -0.00000000	     -0.00000000	     31.28273723
      0.71451628	     -0.06529798	     -0.00009714	     -0.20652651	     -0.06692537	      0.88296236	     -0.00031679	     -0.22343217	     -0.00000000	     -0.00000000	     31.08824050
      0.71600272	     -0.06532494	     -0.00009728	     -0.20655358	     -0.06692923	      0.88296140	     -0.00031831	     -0.22344994	     -0.00000000	     -0.00000000	     31.20972990
      0.71783127	     -0.06535758	     -0.00009644	     -0.20658639	     -0.06693395	      0.88296029	     -0.00032003	     -0.22347104	     -0.00000000	     -0.00000000	     31.38517208
      0.71965982	     -0.06538764	     -0.00009669	     -0.20661661	     -0.06693864	      0.88295924	     -0.00032160	     -0.22349133	     -0.00000000	     -0.00000000	     30.71361667
      0.72100810	     -0.06540423	     -0.00009555	     -0.20663334	     -0.06694208	      0.88295852	     -0.00032265	     -0.22350581	     -0.00000000	     -0.00000000	     31.25732640
      0.72235637	     -0.06542072	     -0.00009509	     -0.20664997	     -0.06694551	      0.88295784	     -0.00032362	     -0.22351983	     -0.00000000	     -0.00000000	     31.14759779
      0.72424117	     -0.06544755	     -0.00009418	     -0.20667700	     -0.06695027	      0.88295695	     -0.00032483	     -0.22353866	     -0.00000000	     -0.00000000	     31.10134943
      0.72612597	     -0.06546200	     -0.00009307	     -0.20669168	     -0.06695500	      0.88295615	     -0.00032587	     -0.22355682	     -0.00000000	     -0.00000000	     30.99132790
      0.72781245	     -0.06547253	     -0.00009204	     -0.20670241	     -0.06695921	      0.88295550	     -0.00032666	     -0.22357225	     -0.00000000	     -0.00000000	     31.32164515
      0.72949892	     -0.06548860	     -0.00009043	     -0.20671870	     -0.06696339	      0.88295491	     -0.00032732	     -0.22358700	     -0.00000000	     -0.00000000	     31.16732109
      0.73118540	     -0.06549720	     -0.00009033	     -0.20672751	     -0.06696753	      0.88295438	     -0.00032784	     -0.22360126	     -0.00000000	     -0.00000000	     31.33390410
      0.73263357	     -0.06550508	     -0.00008832	     -0.20673561	     -0.06697107	      0.88295398	     -0.00032819	     -0.22361297	     -0.00000000	     -0.00000000	     31.35251012
      0.73408173	     -0.06550810	     -0.00008785	     -0.20673882	     -0.06697458	      0.88295362	     -0.00032844	     -0.22362427	     -0.00000000	     -0.00000000	     31.34263202
      0.73544954	     -0.06551166	     -0.00008712	     -0.20674257	     -0.06697788	      0.88295332	     -0.00032859	     -0.22363452	     -0.00000000	     -0.00000000	     31.52078698
      0.73681735	     -0.06551344	     -0.00008668	     -0.20674455	     -0.06698115	      0.88295305	     -0.00032866	     -0.22364443	     -0.00000000	     -0.00000000	     31.37058511
      0.73818515	     -0.06551311	     -0.00008627	     -0.20674440	     -0.06698440	      0.88295282	     -0.00032863	     -0.22365397	     -0.00000000	     -0.00000000	     31.55794398
      0.74035633	     -0.06551151	     -0.00008562	     -0.20674312	     -0.06698950	      0.88295252	     -0.00032843	     -0.22366836	     -0.00000000	     -0.00000000	     31.58986615
      0.74252751	     -0.06550324	     -0.00008552	     -0.20673516	     -0.06699454	      0.88295231	     -0.00032802	     -0.22368178	     -0.00000000	     -0.00000000	     31.54377839
      0.74383878	     -0.06549782	     -0.00008487	     -0.20672994	     -0.06699755	      0.88295222	     -0.00032767	     -0.22368936	     -0.00000000	     -0.00000000	     31.94869616
      0.74515006	     -0.06549152	     -0.00008498	     -0.20672382	     -0.06700053	      0.88295216	     -0.00032724	     -0.22369660	     -0.00000000	     -0.00000000	     31.82789105
      0.74685562	     -0.06548348	     -0.00008479	     -0.20671604	     -0.06700437	      0.88295213	     -0.00032658	     -0.22370549	     -0.00000000	     -0.00000000	     31.96069247
      0.74856119	     -0.06546942	     -0.00008466	     -0.20670224	     -0.06700816	      0.88295213	     -0.00032580	     -0.22371381	     -0.00000000	      0.00000000	     31.84923524
      0.75026675	     -0.06545600	     -0.00008484	     -0.20668907	     -0.06701190	      0.88295218	     -0.00032490	     -0.22372148	     -0.00000000	      0.00000000	     32.31716669
      0.75197232	     -0.06543963	     -0.00008470	     -0.20667298	     -0.06701560	      0.88295227	     -0.00032388	     -0.22372857	     -0.00000000	      0.00000000	     32.00776140
      0.75345480	     -0.06542246	     -0.00008512	     -0.20665602	     -0.06701877	      0.88295238	     -0.00032291	     -0.22373426	     -0.00000000	      0.00000000	     32.36144632
      0.75493728	     -0.06540538	     -0.00008522	     -0.20663918	     -0.06702190	      0.88295251	     -0.00032185	     -0.22373947	     -0.00000000	      0.00000000	     32.50914042
      0.75641976	     -0.06538818	     -0.00008560	     -0.20662220	     -0.06702498	      0.88295267	     -0.00032071	     -0.22374423	     -0.00000000	      0.00000000	     32.82290168
      0.75790225	     -0.06536852	     -0.00008592	     -0.20660278	     -0.06702803	      0.88295285	     -0.00031949	     -0.22374856	     -0.00000000	      0.00000000	     32.63398084
      0.75938473	     -0.06534654	     -0.00008645	     -0.20658103	     -0.06703104	      0.88295306	     -0.00031820	     -0.22375244	     -0.00000000	      0.00000000	     33.01583181
      0.76092382	     -0.06532420	     -0.00008699	     -0.20655893	     -0.06703411	      0.88295330	     -0.00031679	     -0.22375598	     -0.00000000	      0.00000000	     32.87165223
      0.76246291	     -0.06529722	     -0.00008773	     -0.20653217	     -0.06703714	      0.88295356	     -0.00031530	     -0.22375904	     -0.00000000	      0.00000000	     33.19789129
      0.76381353	     -0.06527478	     -0.00008842	     -0.20650994	     -0.06703976	      0.88295380	     -0.00031393	     -0.22376128	     -0.00000000	      0.00000000	     33.40938710
      0.76516415	     -0.06525007	     -0.00008921	     -0.20648544	     -0.06704234	      0.88295407	     -0.00031251	     -0.22376317	     -0.00000000	      0.00000000	     33.34244179
      0.76651476	     -0.06522395	     -0.00009013	     -0.20645952	     -0.06704489	      0.88295434	     -0.00031104	     -0.22376467	     -0.00000000	      0.00000000	     33.61514848
      0.76875209	     -0.06518155	     -0.00009195	     -0.20641746	     -0.06704903	      0.88295483	     -0.00030851	     -0.22376640	     -0.00000000	      0.00000000	     33.51306395
      0.77015550	     -0.06514898	     -0.00009313	     -0.20638508	     -0.06705157	      0.88295516	     -0.00030686	     -0.22376698	     -0.00000000	      0.00000000	     34.10331280
      0.77155890	     -0.06511918	     -0.00009467	     -0.20635548	     -0.06705407	      0.88295550	     -0.00030518	     -0.22376711	     -0.00000000	      0.00000000	     34.09346288
      0.77318236	     -0.06508295	     -0.00009648	     -0.20631947	     -0.06705691	      0.88295590	     -0.00030318	     -0.22376684	     -0.00000000	      0.00000000	     34.17585510
      0.77480582	     -0.06504651	     -0.00009868	     -0.20628325	     -0.06705969	      0.88295633	     -0.00030113	     -0.22376607	     -0.00000000	      0.00000000	     34.59569553
      0.77642927	     -0.06500600	     -0.00010082	     -0.20624295	     -0.06706242	      0.88295677	     -0.00029905	     -0.22376483	     -0.00000000	      0.00000000	     34.51919664
      0.77805273	     -0.06496476	     -0.00010353	     -0.20620190	     -0.06706509	      0.88295723	     -0.00029694	     -0.22376311	     -0.00000000	      0.00000000	     34.88586562
      0.77967618	     -0.06492621	     -0.00010641	     -0.20616354	     -0.06706770	      0.88295770	     -0.00029480	     -0.22376090	     -0.00000000	      0.00000000	     35.26368944
      0.78129964	     -0.06488147	     -0.00010946	     -0.20611899	     -0.06707026	      0.88295819	     -0.00029263	     -0.22375830	     -0.00000000	      0.00000000	     35.24728194
      0.78302941	     -0.06483530	     -0.00011272	     -0.20607300	     -0.06707292	      0.88295873	     -0.00029032	     -0.22375500	     -0.00000000	      0.00000000	     35.49336427
      0.78475918	     -0.06478800	     -0.00011647	     -0.20602588	     -0.06707552	      0.88295928	     -0.00028799	     -0.22375117	     -0.00000000	      0.00000000	     35.60770071
      0.78648894	     -0.06473845	     -0.00012004	     -0.20597650	     -0.06707805	      0.88295986	     -0.00028566	     -0.22374685	     -0.00000000	      0.00000000	     35.96208769
      0.78821871	     -0.06469002	     -0.00012452	     -0.20592823	     -0.06708051	      0.88296045	     -0.00028334	     -0.22374200	     -0.00000000	      0.00000000	     36.22348231
      0.78994848	     -0.06463812	     -0.00012741	     -0.20587652	     -0.06708292	      0.88296106	     -0.00028104	     -0.22373670	     -0.00000000	      0.00000000	     36.72821194
      0.79145585	     -0.06459494	     -0.00013262	     -0.20583344	     -0.06708496	      0.88296161	     -0.00027906	     -0.22373164	     -0.00000000	      0.00000000	     36.79618835
      0.79296322	     -0.06454881	     -0.00013593	     -0.20578744	     -0.06708696	      0.88296217	     -0.00027711	     -0.22372632	     -0.00000000	      0.00000000	     37.15896103
      0.79447059	     -0.06450695	     -0.00014107	     -0.20574568	     -0.06708892	      0.88296274	     -0.00027520	     -0.22372067	     -0.00000000	      0.00000000	     37.59771256
      0.79630237	     -0.06445025	     -0.00014528	     -0.20568914	     -0.06709124	      0.88296346	     -0.00027295	     -0.22371346	     -0.00000000	      0.00000000	     37.88750389
      0.79784643	     -0.06440406	     -0.00015159	     -0.20564303	     -0.06709315	      0.88296408	     -0.00027112	     -0.22370696	     -0.00000000	      0.00000000	     38.13033044
      0.79939049	     -0.06435548	     -0.00015508	     -0.20559458	     -0.06709502	      0.88296472	     -0.00026936	     -0.22370012	     -0.00000000	      0.00000000	     38.50321513
      0.80093455	     -0.06430982	     -0.00016116	     -0.20554901	     -0.06709686	      0.88296536	     -0.00026768	     -0.22369293	     -0.00000000	      0.00000000	     38.68234189
      0.80247861	     -0.06425807	     -0.00016488	     -0.20549739	     -0.06709867	      0.88296602	     -0.00026609	     -0.22368540	     -0.00000000	      0.00000000	     39.23609213
      0.80402980	     -0.06421088	     -0.00017081	     -0.20545027	     -0.06710045	      0.88296670	     -0.00026457	     -0.22367739	     -0.00000000	      0.00000000	     39.35575808
      0.80558099	     -0.06416055	     -0.00017503	     -0.20540006	     -0.06710220	      0.88296739	     -0.00026315	     -0.22366903	     -0.00000000	      0.00000000	     39.95715550
      0.80713218	     -0.06411043	     -0.00018085	     -0.20535003	     -0.06710392	      0.88296809	     -0.00026183	     -0.22366029	     -0.00000000	      0.00000000	     40.05676019
      0.80868337	     -0.06405808	     -0.00018506	     -0.20529778	     -0.06710563	      0.88296880	     -0.00026062	     -0.22365116	     -0.00000000	      0.00000000	     40.76043072
      0.81023456	     -0.06401059	     -0.00019101	     -0.20525038	     -0.06710730	      0.88296951	     -0.00025951	     -0.22364164	     -0.00000000	      0.00000000	     40.56204087
      0.81178575	     -0.06395559	     -0.00019521	     -0.20519548	     -0.06710896	      0.88297024	     -0.00025852	     -0.22363181	     -0.00000000	      0.00000000	     41.40434183
      0.81333694	     -0.06390664	     -0.00020115	     -0.20514661	     -0.06711061	      0.88297098	     -0.00025765	     -0.22362153	     -0.00000000	      0.00000000	     41.35885443
      0.81488813	     -0.06385445	     -0.00020566	     -0.20509452	     -0.06711223	      0.88297172	     -0.00025689	     -0.22361094	     -0.00000000	      0.00000000	     41.91843064
      0.81643932	     -0.06380359	     -0.00021147	     -0.20504374	     -0.06711385	      0.88297246	     -0.00025625	     -0.22360001	     -0.00000000	      0.00000000	     41.97960935
      0.81799051	     -0.06375117	     -0.00021612	     -0.20499139	     -0.06711545	      0.88297321	     -0.00025573	     -0.22358875	     -0.00000000	      0.00000000	     42.72271085
      0.81954170	     -0.06370003	     -0.00022173	     -0.20494032	     -0.06711705	      0.88297395	     -0.00025534	     -0.22357718	     -0.00000000	      0.00000000	     42.71089674
      0.82109289	     -0.06364630	     -0.00022642	     -0.20488667	     -0.06711864	      0.88297470	     -0.00025508	     -0.22356534	     -0.00000000	      0.00000000	     42.90982653
      0.82264407	     -0.06359495	     -0.00023203	     -0.20483537	     -0.06712023	      0.88297545	     -0.00025494	     -0.22355319	     -0.00000000	      0.00000000	     43.40969716
      0.82419526	     -0.06354207	     -0.00023672	     -0.20478255	     -0.06712182	      0.88297619	     -0.00025493	     -0.22354078	     -0.00000000	      0.00000000	     43.54528566
      0.82574645	     -0.06349137	     -0.00024225	     -0.20473188	     -0.06712341	      0.88297693	     -0.00025505	     -0.22352813	     -0.00000000	      0.00000000	     43.94385600
      0.82740220	     -0.06343668	     -0.00024705	     -0.20467725	     -0.06712511	      0.88297771	     -0.00025533	     -0.22351442	     -0.00000000	      0.00000000	     43.95647371
      0.82883901	     -0.06338941	     -0.00025215	     -0.20463000	     -0.06712659	      0.88297838	     -0.00025568	     -0.22350235	     -0.00000000	      0.00000000	     44.15288898
      0.83027582	     -0.06334007	     -0.00025636	     -0.20458068	     -0.06712808	      0.88297904	     -0.00025615	     -0.22349012	     -0.00000000	      0.00000000	     44.54943714
      0.83171321	     -0.06329169	     -0.00026145	     -0.20453230	     -0.06712959	      0.88297970	     -0.00025674	     -0.22347775	     -0.00000000	      0.00000000	     44.81867331
      0.83315060	     -0.06324497	     -0.00026654	     -0.20448557	     -0.06713110	      0.88298034	     -0.00025744	     -0.22346540	     -0.00000000	      0.00000000	     44.67652312
      0.83458799	     -0.06319755	     -0.00027162	     -0.20443812	     -0.06713263	      0.88298098	     -0.00025825	     -0.22345309	     -0.00000000	      0.00000000	     45.09307708
      0.83618279	     -0.06314928	     -0.00027713	     -0.20438981	     -0.06713435	      0.88298167	     -0.00025928	     -0.22343941	     -0.00000000	      0.00000000	     45.28547496
      0.83777758	     -0.06309701	     -0.00028203	     -0.20433752	     -0.06713609	      0.88298235	     -0.00026046	     -0.22342579	     -0.00000000	      0.00000000	     45.39822031
      0.83956158	     -0.06304458	     -0.00028694	     -0.20428504	     -0.06713806	      0.88298309	     -0.00026194	     -0.22341047	     -0.00000000	      0.00000000	     45.48931075
      0.84134557	     -0.06298760	     -0.00029085	     -0.20422803	     -0.06714006	      0.88298381	     -0.00026360	     -0.22339520	     -0.00000000	      0.00000000	     45.36410794
      0.84276670	     -0.06294381	     -0.00029513	     -0.20418417	     -0.06714169	      0.88298437	     -0.00026505	     -0.22338300	     -0.00000000	      0.00000000	     45.78654904
      0.84418782	     -0.06290109	     -0.00029792	     -0.20414141	     -0.06714333	      0.88298492	     -0.00026661	     -0.22337081	     -0.00000000	      0.00000000	     46.05438290
      0.84592705	     -0.06285499	     -0.00030268	     -0.20409521	     -0.06714538	      0.88298558	     -0.00026867	     -0.22335593	     -0.00000000	      0.00000000	     46.27859918
      0.84737884	     -0.06280964	     -0.00030494	     -0.20404981	     -0.06714712	      0.88298611	     -0.00027052	     -0.22334363	     -0.00000001	      0.00000000	     46.31552691
      0.84883063	     -0.06277017	     -0.00030914	     -0.20401024	     -0.06714889	      0.88298662	     -0.00027249	     -0.22333136	     -0.00000001	      0.00000000	     46.20297070
      0.85028241	     -0.06272901	     -0.00031184	     -0.20396899	     -0.06715069	      0.88298712	     -0.00027457	     -0.22331922	     -0.00000001	      0.00000000	     46.57413919
      0.85209126	     -0.06268842	     -0.00031658	     -0.20392825	     -0.06715297	      0.88298772	     -0.00027733	     -0.22330422	     -0.00000001	      0.00000000	     46.41003022
      0.85351246	     -0.06264515	     -0.00031773	     -0.20388491	     -0.06715480	      0.88298818	     -0.00027962	     -0.22329275	     -0.00000001	      0.00000000	     46.45554320
      0.85493366	     -0.06260819	     -0.00032021	     -0.20384784	     -0.06715665	      0.88298862	     -0.00028202	     -0.22328121	     -0.00000001	      0.00000000	     46.66253016
      0.85636267	     -0.06257434	     -0.00032156	     -0.20381390	     -0.06715856	      0.88298904	     -0.00028454	     -0.22326977	     -0.00000001	      0.00000000	     46.91219853
      0.85779168	     -0.06254231	     -0.00032347	     -0.20378176	     -0.06716049	      0.88298945	     -0.00028717	     -0.22325852	     -0.00000001	      0.00000000	     46.61187381
      0.85922069	     -0.06250781	     -0.00032451	     -0.20374715	     -0.06716246	      0.88298984	     -0.00028991	     -0.22324743	     -0.00000001	      0.00000000	     46.92786874
      0.86078225	     -0.06247407	     -0.00032553	     -0.20371329	     -0.06716464	      0.88299025	     -0.00029302	     -0.22323546	     -0.00000001	      0.00000000	     47.03162190
      0.86234380	     -0.06244077	     -0.00032630	     -0.20367988	     -0.06716687	      0.88299064	     -0.00029626	     -0.22322372	     -0.00000001	      0.00000000	     46.64712498
      0.86390536	     -0.06240633	     -0.00032733	     -0.20364531	     -0.06716914	      0.88299100	     -0.00029963	     -0.22321219	     -0.00000001	      0.00000000	     46.97444131
      0.86546691	     -0.06237438	     -0.00032734	     -0.20361323	     -0.06717145	      0.88299135	     -0.00030311	     -0.22320087	     -0.00000001	      0.00000000	     47.11765801
      0.86702847	     -0.06234736	     -0.00032775	     -0.20358607	     -0.06717380	      0.88299167	     -0.00030672	     -0.22318974	     -0.00000001	      0.00000000	     47.04932410
      0.86859002	     -0.06231642	     -0.00032666	     -0.20355503	     -0.06717619	      0.88299196	     -0.00031045	     -0.22317890	     -0.00000001	      0.00000000	     47.19340881
      0.87015158	     -0.06229433	     -0.00032667	     -0.20353279	     -0.06717862	      0.88299223	     -0.00031430	     -0.22316827	     -0.00000001	      0.00000000	     46.99226098
      0.87171313	     -0.06227022	     -0.00032471	     -0.20350858	     -0.06718109	      0.88299247	     -0.00031826	     -0.22315803	     -0.00000001	      0.00000000	     46.80846776
      0.87327469	     -0.06225414	     -0.00032445	     -0.20349235	     -0.06718360	      0.88299268	     -0.00032233	     -0.22314811	     -0.00000001	      0.00000000	     47.03556763
      0.87483624	     -0.06223676	     -0.00032161	     -0.20347487	     -0.06718614	      0.88299285	     -0.00032651	     -0.22313869	     -0.00000001	      0.00000000	     46.78600926
      0.87623267	     -0.06222947	     -0.00032107	     -0.20346744	     -0.06718845	      0.88299298	     -0.00033033	     -0.22313065	     -0.00000001	      0.00000000	     46.99621169
      0.87762910	     -0.06222205	     -0.00031850	     -0.20345994	     -0.06719079	      0.88299308	     -0.00033424	     -0.22312310	     -0.00000001	      0.00000000	     46.62536322
      0.87902553	     -0.06221964	     -0.00031692	     -0.20345741	     -0.06719315	      0.88299314	     -0.00033823	     -0.22311602	     -0.00000001	      0.00000000	     46.75528678
      0.88078471	     -0.06222301	     -0.00031374	     -0.20346067	     -0.06719616	      0.88299318	     -0.00034336	     -0.22310793	     -0.00000001	      0.00000000	     46.30203669
      0.88208531	     -0.06222421	     -0.00031199	     -0.20346176	     -0.06719842	      0.88299316	     -0.00034722	     -0.22310251	     -0.00000001	     -0.00000000	     46.41649293
      0.88338590	     -0.06223200	     -0.00030961	     -0.20346946	     -0.06720069	      0.88299311	     -0.00035115	     -0.22309757	     -0.00000001	     -0.00000000	     46.39444907
      0.88468650	     -0.06224256	     -0.00030725	     -0.20347993	     -0.06720298	      0.88299303	     -0.00035513	     -0.22309321	     -0.00000001	     -0.00000000	     46.21664697
      0.88598710	     -0.06225556	     -0.00030457	     -0.20349284	     -0.06720529	      0.88299291	     -0.00035916	     -0.22308940	     -0.00000001	     -0.00000000	     46.16356427
      0.88728770	     -0.06227059	     -0.00030162	     -0.20350779	     -0.06720761	      0.88299275	     -0.00036324	     -0.22308617	     -0.00000001	     -0.00000000	     45.91132339
      0.88858830	     -0.06228783	     -0.00029838	     -0.20352496	     -0.06720995	      0.88299254	     -0.00036736	     -0.22308348	     -0.00000001	     -0.00000000	     45.87632209
      0.88988890	     -0.06230763	     -0.00029485	     -0.20354472	     -0.06721230	      0.88299230	     -0.00037153	     -0.22308136	     -0.00000001	     -0.00000000	     45.61745482
      0.89118950	     -0.06233000	     -0.00029111	     -0.20356703	     -0.06721466	      0.88299201	     -0.00037573	     -0.22307980	     -0.00000001	     -0.00000000	     45.56306675
      0.89249010	     -0.06235480	     -0.00028706	     -0.20359179	     -0.06721702	      0.88299167	     -0.00037997	     -0.22307882	     -0.00000001	     -0.00000000	     45.27933044
      0.89379069	     -0.06238180	     -0.00028280	     -0.20361875	     -0.06721940	      0.88299129	     -0.00038424	     -0.22307842	     -0.00000001	     -0.00000000	     45.22675197
      0.89509129	     -0.06241101	     -0.00027809	     -0.20364794	     -0.06722177	      0.88299085	     -0.00038853	     -0.22307859	     -0.00000001	     -0.00000000	     44.94599096
      0.89639189	     -0.06244196	     -0.00027310	     -0.20367888	     -0.06722415	      0.88299037	     -0.00039285	     -0.22307932	     -0.00000001	     -0.00000000	     44.88006515
      0.89769249	     -0.06247457	     -0.00026789	     -0.20371149	     -0.06722653	      0.88298984	     -0.00039718	     -0.22308058	     -0.00000001	     -0.00000000	     44.57585986
      0.89899309	     -0.06250884	     -0.00026239	     -0.20374577	     -0.06722891	      0.88298925	     -0.00040152	     -0.22308237	     -0.00000001	     -0.00000000	     44.51289360
      0.90029369	     -0.06254582	     -0.00025676	     -0.20378275	     -0.06723128	      0.88298862	     -0.00040588	     -0.22308469	     -0.00000001	     -0.00000000	     44.20795624
      0.90159429	     -0.06258519	     -0.00025105	     -0.20382214	     -0.06723365	      0.88298793	     -0.00041024	     -0.22308755	     -0.00000001	     -0.00000000	     44.12819762
      0.90315582	     -0.06263612	     -0.00024399	     -0.20387310	     -0.06723648	      0.88298703	     -0.00041547	     -0.22309173	     -0.00000001	     -0.00000000	     43.57060489
      0.90471735	     -0.06268711	     -0.00023695	     -0.20392413	     -0.06723929	      0.88298606	     -0.00042070	     -0.22309667	     -0.00000001	     -0.00000000	     43.58965042
      0.90594607	     -0.06273041	     -0.00023124	     -0.20396746	     -0.06724149	      0.88298525	     -0.00042481	     -0.22310105	     -0.00000001	     -0.00000000	     43.43803868
      0.90717479	     -0.06277574	     -0.00022562	     -0.20401283	     -0.06724368	      0.88298439	     -0.00042890	     -0.22310588	     -0.00000001	     -0.00000000	     43.20819208
      0.90874355	     -0.06283489	     -0.00021831	     -0.20407204	     -0.06724644	      0.88298322	     -0.00043411	     -0.22311271	     -0.00000001	     -0.00000001	     43.04064630
      0.91031230	     -0.06289940	     -0.00021113	     -0.20413660	     -0.06724918	      0.88298198	     -0.00043928	     -0.22312022	     -0.00000001	     -0.00000001	     42.69956259
      0.91188106	     -0.06296135	     -0.00020351	     -0.20419863	     -0.06725189	      0.88298067	     -0.00044442	     -0.22312846	     -0.00000000	     -0.00000001	     42.39091333
      0.91326284	     -0.06302041	     -0.00019693	     -0.20425776	     -0.06725424	      0.88297946	     -0.00044891	     -0.22313626	     -0.00000000	     -0.00000001	     42.35203181
      0.91464462	     -0.06308126	     -0.00019009	     -0.20431869	     -0.06725656	      0.88297819	     -0.00045336	     -0.22314459	     -0.00000000	     -0.00000001	     41.89418519
      0.91602640	     -0.06314235	     -0.00018328	     -0.20437988	     -0.06725884	      0.88297687	     -0.00045776	     -0.22315342	     -0.00000000	     -0.00000001	     41.85887171
      0.91816835	     -0.06324116	     -0.00017175	     -0.20447886	     -0.06726233	      0.88297474	     -0.00046448	     -0.22316808	     -0.00000000	     -0.00000001	     41.53345666
      0.91954084	     -0.06330598	     -0.00016467	     -0.20454378	     -0.06726451	      0.88297331	     -0.00046870	     -0.22317803	     -0.00000000	     -0.00000001	     41.24900542
      0.92091333	     -0.06337047	     -0.00015697	     -0.20460840	     -0.06726666	      0.88297184	     -0.00047285	     -0.22318843	     -0.00000000	     -0.00000001	     40.94663151
      0.92228582	     -0.06343704	     -0.00014934	     -0.20467510	     -0.06726878	      0.88297034	     -0.00047693	     -0.22319924	     -0.00000000	     -0.00000001	     40.92072541
      0.92388467	     -0.06351662	     -0.00014056	     -0.20475485	     -0.06727120	      0.88296855	     -0.00048157	     -0.22321240	     -0.00000000	     -0.00000001	     40.37074077
      0.92548351	     -0.06359508	     -0.00013210	     -0.20483346	     -0.06727358	      0.88296671	     -0.00048609	     -0.22322616	     -0.00000000	     -0.00000001	     40.39483286
      0.92708236	     -0.06367718	     -0.00012330	     -0.20491574	     -0.06727590	      0.88296485	     -0.00049047	     -0.22324047	     -0.00000000	     -0.00000001	     39.87631576
      0.92868121	     -0.06375875	     -0.00011492	     -0.20499748	     -0.06727818	      0.88296296	     -0.00049472	     -0.22325536	     -0.00000000	     -0.00000001	     39.92529698
      0.93032836	     -0.06384642	     -0.00010579	     -0.20508535	     -0.06728047	      0.88296099	     -0.00049893	     -0.22327127	     -0.00000000	     -0.00000001	     39.42471957
      0.93197550	     -0.06393122	     -0.00009710	     -0.20517036	     -0.06728271	      0.88295901	     -0.00050299	     -0.22328776	     -0.00000000	     -0.00000001	     39.56965079
      0.93362265	     -0.06402221	     -0.00008749	     -0.20526158	     -0.06728490	      0.88295703	     -0.00050687	     -0.22330472	     -0.00000000	     -0.00000001	     38.91513354
      0.93526980	     -0.06410888	     -0.00007898	     -0.20534848	     -0.06728703	      0.88295505	     -0.00051058	     -0.22332225	     -0.00000000	     -0.00000001	     38.87762786
      0.93667058	     -0.06418385	     -0.00007016	     -0.20542369	     -0.06728881	      0.88295338	     -0.00051360	     -0.22333747	     -0.00000000	     -0.00000001	     38.64049227
      0.93807135	     -0.06425819	     -0.00006247	     -0.20549825	     -0.06729054	      0.88295172	     -0.00051648	     -0.22335299	     -0.00000000	     -0.00000001	     38.67282168
      0.93993041	     -0.06436042	     -0.00005213	     -0.20560081	     -0.06729277	      0.88294954	     -0.00052011	     -0.22337424	     -0.00000000	     -0.00000001	     38.02203420
      0.94151528	     -0.06444020	     -0.00004505	     -0.20568083	     -0.06729462	      0.88294771	     -0.00052301	     -0.22339290	     -0.00000000	     -0.00000001	     38.18109356
      0.94310015	     -0.06452689	     -0.00003658	     -0.20576780	     -0.06729642	      0.88294591	     -0.00052573	     -0.22341200	     -0.00000000	     -0.00000001	     38.07222930
      0.94468502	     -0.06461395	     -0.00003011	     -0.20585513	     -0.06729815	      0.88294415	     -0.00052828	     -0.22343162	     -0.00000000	     -0.00000001	     37.56153600
      0.94626989	     -0.06469779	     -0.00002162	     -0.20593929	     -0.06729984	      0.88294243	     -0.00053065	     -0.22345163	     -0.00000000	     -0.00000001	     37.37387157
      0.94785476	     -0.06478175	     -0.00001510	     -0.20602356	     -0.06730146	      0.88294076	     -0.00053284	     -0.22347190	     -0.00000000	     -0.00000001	     37.34835097
      0.94943963	     -0.06486469	     -0.00000663	     -0.20610686	     -0.06730302	      0.88293914	     -0.00053484	     -0.22349238	     -0.00000000	     -0.00000001	     37.10855311
      0.95102450	     -0.06494943	     -0.00000043	     -0.20619193	     -0.06730452	      0.88293757	     -0.00053667	     -0.22351302	     -0.00000000	     -0.00000001	     36.90884337
      0.95260937	     -0.06503252	      0.00000808	     -0.20627542	     -0.06730596	      0.88293605	     -0.00053830	     -0.22353387	     -0.00000000	     -0.00000001	     36.48320419
      0.95419424	     -0.06511369	      0.00001475	     -0.20635696	     -0.06730733	      0.88293460	     -0.00053976	     -0.22355481	     -0.00000000	     -0.00000001	     36.50357836
      0.95577911	     -0.06519411	      0.00002352	     -0.20643782	     -0.06730864	      0.88293320	     -0.00054103	     -0.22357579	     -0.00000000	     -0.00000001	     36.19276389
      0.95736398	     -0.06527396	      0.00003006	     -0.20651808	     -0.06730988	      0.88293187	     -0.00054212	     -0.22359679	     -0.00000000	     -0.00000001	     36.30985751
      0.95894885	     -0.06535481	      0.00003804	     -0.20659937	     -0.06731106	      0.88293060	     -0.00054303	     -0.22361778	     -0.00000000	     -0.00000001	     35.81443981
      0.96053371	     -0.06543257	      0.00004392	     -0.20667757	     -0.06731216	      0.88292940	     -0.00054375	     -0.22363878	     -0.00000000	     -0.00000001	     35.65482300
      0.96211858	     -0.06550741	      0.00005146	     -0.20675288	     -0.06731319	      0.88292827	     -0.00054429	     -0.22365969	     -0.00000000	     -0.00000000	     35.49815814
      0.96370345	     -0.06558406	      0.00005707	     -0.20682998	     -0.06731415	      0.88292720	     -0.00054464	     -0.22368042	     -0.00000000	     -0.00000000	     35.54177273
      0.96528832	     -0.06565438	      0.00006433	     -0.20690081	     -0.06731504	      0.88292621	     -0.00054482	     -0.22370100	     -0.00000000	     -0.00000000	     34.88540304
      0.96687319	     -0.06572334	      0.00006954	     -0.20697025	     -0.06731584	      0.88292528	     -0.00054481	     -0.22372131	     -0.00000000	     -0.00000000	     34.97243393
      0.96845806	     -0.06578976	      0.00007631	     -0.20703719	     -0.06731657	      0.88292443	     -0.00054462	     -0.22374132	     -0.00000000	     -0.00000000	     34.75612859
      0.97004293	     -0.06585386	      0.00008126	     -0.20710179	     -0.06731722	      0.88292365	     -0.00054424	     -0.22376096	     -0.00000000	     -0.00000000	     34.49955693
      0.97162780	     -0.06591704	      0.00008733	     -0.20716551	     -0.06731778	      0.88292293	     -0.00054368	     -0.22378021	     -0.00000000	     -0.00000000	     34.41257181
      0.97321267	     -0.06597266	      0.00009269	     -0.20722166	     -0.06731826	      0.88292229	     -0.00054294	     -0.22379905	     -0.00000000	     -0.00000000	     34.10298114
      0.97502486	     -0.06603473	      0.00009971	     -0.20728438	     -0.06731870	      0.88292165	     -0.00054187	     -0.22382000	     -0.00000000	     -0.00000000	     33.86223454
      0.97653483	     -0.06608134	      0.00010437	     -0.20733150	     -0.06731897	      0.88292118	     -0.00054080	     -0.22383688	     -0.00000000	     -0.00000000	     33.66990370
      0.97804479	     -0.06612595	      0.00011005	     -0.20737665	     -0.06731917	      0.88292078	     -0.00053957	     -0.22385324	     -0.00000000	     -0.00000000	     33.59593636
      0.97944685	     -0.06616719	      0.00011442	     -0.20741839	     -0.06731927	      0.88292046	     -0.00053827	     -0.22386796	     -0.00000000	     -0.00000000	     33.52681101
      0.98084891	     -0.06620376	      0.00011887	     -0.20745546	     -0.06731930	      0.88292021	     -0.00053684	     -0.22388229	     -0.00000000	     -0.00000000	     33.12555649
      0.98225097	     -0.06623735	      0.00012246	     -0.20748954	     -0.06731926	      0.88292000	     -0.00053527	     -0.22389617	     -0.00000000	     -0.00000000	     33.12266206
      0.98392308	     -0.06627679	      0.00012644	     -0.20752955	     -0.06731910	      0.88291984	     -0.00053323	     -0.22391222	     -0.00000000	     -0.00000000	     32.96766983
      0.98559518	     -0.06631457	      0.00012973	     -0.20756789	     -0.06731884	      0.88291975	     -0.00053099	     -0.22392774	     -0.00000000	     -0.00000000	     32.45655481
      0.98726729	     -0.06634658	      0.00013256	     -0.20760045	     -0.06731847	      0.88291974	     -0.00052856	     -0.22394270	     -0.00000000	      0.00000000	     32.62218065
      0.98876088	     -0.06637714	      0.00013471	     -0.20763151	     -0.06731805	      0.88291980	     -0.00052624	     -0.22395556	     -0.00000000	      0.00000000	     32.40209346
      0.99025447	     -0.06640264	      0.00013649	     -0.20765750	     -0.06731753	      0.88291991	     -0.00052377	     -0.22396802	     -0.00000000	      0.00000000	     32.08458419
      0.99161518	     -0.06642636	      0.00013754	     -0.20768164	     -0.06731698	      0.88292008	     -0.00052139	     -0.22397899	     -0.00000000	      0.00000000	     32.10434543
      0.99297590	     -0.06644824	      0.00013827	     -0.20770395	     -0.06731636	      0.88292029	     -0.00051890	     -0.22398964	     -0.00000000	      0.00000000	     31.74682155
      0.99433662	     -0.06646843	      0.00013857	     -0.20772455	     -0.06731566	      0.88292055	     -0.00051630	     -0.22399997	     -0.00000000	      0.00000000	     31.73376689
      0.99652334	     -0.06650027	      0.00013861	     -0.20775706	     -0.06731437	      0.88292107	     -0.00051189	     -0.22401592	     -0.00000000	      0.00000000	     31.14488212
      0.99838293	     -0.06651937	      0.00013733	     -0.20777668	     -0.06731312	      0.88292161	     -0.00050792	     -0.22402887	     -0.00000000	      0.00000000	     31.73343914
      0.99985747	     -0.06654005	      0.00013673	     -0.20779780	     -0.06731202	      0.88292211	     -0.00050464	     -0.22403865	     -0.00000000	      0.00000000	     31.05170156
      1.00133202	     -0.06655273	      0.00013505	     -0.20781089	     -0.06731083	      0.88292265	     -0.00050124	     -0.22404818	     -0.00000000	      0.00000000	     31.00524415
      1.00280656	     -0.06656814	      0.00013318	     -0.20782671	     -0.06730955	      0.88292325	     -0.00049773	     -0.22405733	     -0.00000000	      0.00000000	     30.80305658
      1.00428111	     -0.06658059	      0.00013087	     -0.20783956	     -0.06730818	      0.88292390	     -0.00049411	     -0.22406621	     -0.00000000	      0.00000000	     30.62172199
      1.00541156	     -0.06658896	      0.00012891	     -0.20784824	     -0.06730706	      0.88292443	     -0.00049126	     -0.22407279	     -0.00000000	      0.00000000	     30.57420233
      1.00654201	     -0.06659710	      0.00012679	     -0.20785668	     -0.06730588	      0.88292499	     -0.00048836	     -0.22407917	     -0.00000000	      0.00000000	     30.49112809
      1.00804855	     -0.06660660	      0.00012363	     -0.20786658	     -0.06730423	      0.88292577	     -0.00048441	     -0.22408740	     -0.00000000	      0.00000000	     30.33206873
      1.00936549	     -0.06661390	      0.00012059	     -0.20787422	     -0.06730270	      0.88292650	     -0.00048087	     -0.22409430	     -0.00000000	      0.00000000	     30.29464066
      1.01068242	     -0.06661970	      0.00011728	     -0.20788036	     -0.06730110	      0.88292725	     -0.00047727	     -0.22410095	     -0.00000000	      0.00000000	     30.08118947
      1.01199936	     -0.06662420	      0.00011366	     -0.20788519	     -0.06729942	      0.88292804	     -0.00047361	     -0.22410731	     -0.00000000	      0.00000000	     30.07949767
      1.01331629	     -0.06662781	      0.00010980	     -0.20788912	     -0.06729766	      0.88292886	     -0.00046989	     -0.22411341	     -0.00000000	      0.00000000	     29.96309966
      1.01447615	     -0.06663028	      0.00010615	     -0.20789187	     -0.06729604	      0.88292961	     -0.00046658	     -0.22411855	     -0.00000000	      0.00000000	     29.93382614
      1.01563600	     -0.06663156	      0.00010230	     -0.20789344	     -0.06729437	      0.88293037	     -0.00046322	     -0.22412348	     -0.00000000	      0.00000000	     29.85184277
      1.01679585	     -0.06663215	      0.00009823	     -0.20789430	     -0.06729263	      0.88293115	     -0.00045983	     -0.22412818	     -0.00000000	      0.00000000	     29.82395984
      1.01839971	     -0.06663092	      0.00009252	     -0.20789345	     -0.06729012	      0.88293226	     -0.00045509	     -0.22413431	     -0.00000000	      0.00000000	     29.70347020
      1.01958276	     -0.06662928	      0.00008803	     -0.20789210	     -0.06728820	      0.88293310	     -0.00045156	     -0.22413855	     -0.00000000	      0.00000000	     29.75115102
      1.02076581	     -0.06662632	      0.00008333	     -0.20788941	     -0.06728620	      0.88293395	     -0.00044801	     -0.22414255	     -0.00000000	      0.00000000	     29.65499629
      1.02218658	     -0.06662217	      0.00007738	     -0.20788557	     -0.06728373	      0.88293499	     -0.00044372	     -0.22414702	     -0.00000000	      0.00000001	     29.71608844
      1.02360735	     -0.06661675	      0.00007115	     -0.20788047	     -0.06728116	      0.88293604	     -0.00043940	     -0.22415114	     -0.00000000	      0.00000001	     29.50573019
      1.02487493	     -0.06660952	      0.00006529	     -0.20787352	     -0.06727878	      0.88293699	     -0.00043554	     -0.22415449	     -0.00000000	      0.00000001	     29.62382741
      1.02614252	     -0.06660235	      0.00005920	     -0.20786662	     -0.06727633	      0.88293794	     -0.00043167	     -0.22415751	     -0.00000000	      0.00000001	     29.64198106
      1.02741011	     -0.06659360	      0.00005299	     -0.20785814	     -0.06727380	      0.88293891	     -0.00042780	     -0.22416022	     -0.00000000	      0.00000001	     29.61729137
      1.02867769	     -0.06658421	      0.00004656	     -0.20784901	     -0.06727120	      0.88293988	     -0.00042393	     -0.22416261	     -0.00000000	      0.00000001	     29.67317350
      1.03022341	     -0.06657163	      0.00003838	     -0.20783675	     -0.06726792	      0.88294106	     -0.00041923	     -0.22416511	     -0.00000000	      0.00000001	     29.56045281
      1.03176912	     -0.06655671	      0.00002975	     -0.20782213	     -0.06726453	      0.88294225	     -0.00041453	     -0.22416712	     -0.00000000	      0.00000001	     29.76660810
      1.03296299	     -0.06654456	      0.00002297	     -0.20781021	     -0.06726184	      0.88294316	     -0.00041093	     -0.22416833	     -0.00000000	      0.00000001	     29.73431143
      1.03415686	     -0.06653192	      0.00001591	     -0.20779779	     -0.06725908	      0.88294408	     -0.00040735	     -0.22416925	     -0.00000000	      0.00000001	     29.80428653
      1.03580222	     -0.06651327	      0.00000587	     -0.20777944	     -0.06725516	      0.88294534	     -0.00040245	     -0.22417007	     -0.00000000	      0.00000001	     29.77704645
      1.03725846	     -0.06649479	     -0.00000330	     -0.20776121	     -0.06725160	      0.88294645	     -0.00039816	     -0.22417032	     -0.00000000	      0.00000001	     30.04546640
      1.03871470	     -0.06647601	     -0.00001285	     -0.20774266	     -0.06724794	      0.88294755	     -0.00039394	     -0.22417016	     -0.00000000	      0.00000001	     29.93684690
      1.04017094	     -0.06645497	     -0.00002255	     -0.20772186	     -0.06724419	      0.88294865	     -0.00038979	     -0.22416957	     -0.00000000	      0.00000001	     30.26030115
      1.04162717	     -0.06643371	     -0.00003260	     -0.20770082	     -0.06724035	      0.88294975	     -0.00038572	     -0.22416856	     -0.00000000	      0.00000001	     30.17959225
      1.04308341	     -0.06640982	     -0.00004279	     -0.20767714	     -0.06723643	      0.88295083	     -0.00038175	     -0.22416711	     -0.00000000	      0.00000001	     30.53225648
      1.04453965	     -0.06638562	     -0.00005325	     -0.20765315	     -0.06723243	      0.88295192	     -0.00037788	     -0.22416524	     -0.00000000	      0.00000001	     30.48909768
      1.04599588	     -0.06635893	     -0.00006391	     -0.20762665	     -0.06722836	      0.88295299	     -0.00037413	     -0.22416290	     -0.00000000	      0.00000001	     30.84633571
      1.04761819	     -0.06632882	     -0.00007599	     -0.20759675	     -0.06722374	      0.88295419	     -0.00037010	     -0.22415977	     -0.00000000	      0.00000001	     30.79712942
      1.04924050	     -0.06629394	     -0.00008817	     -0.20756207	     -0.06721903	      0.88295538	     -0.00036623	     -0.22415607	     -0.00000000	      0.00000001	     31.31638475
      1.05086281	     -0.06626000	     -0.00010090	     -0.20752832	     -0.06721424	      0.88295657	     -0.00036254	     -0.22415171	     -0.00000000	      0.00000001	     31.20433043
      1.05248512	     -0.06622210	     -0.00011329	     -0.20749061	     -0.06720939	      0.88295777	     -0.00035904	     -0.22414673	     -0.00000000	      0.00000001	     31.54369984
      1.05410743	     -0.06618386	     -0.00012587	     -0.20745255	     -0.06720447	      0.88295896	     -0.00035572	     -0.22414106	     -0.00000000	      0.00000001	     31.74089077
      1.05572974	     -0.06614299	     -0.00013870	     -0.20741185	     -0.06719949	      0.88296015	     -0.00035260	     -0.22413471	     -0.00000000	      0.00000001	     32.04292950
      1.05735205	     -0.06610145	     -0.00015153	     -0.20737049	     -0.06719445	      0.88296135	     -0.00034969	     -0.22412763	     -0.00000000	      0.00000001	     32.26603758
      1.05897436	     -0.06605691	     -0.00016450	     -0.20732610	     -0.06718936	      0.88296256	     -0.00034699	     -0.22411980	     -0.00000000	      0.00000001	     32.56906286
      1.06059667	     -0.06601170	     -0.00017747	     -0.20728105	     -0.06718423	      0.88296377	     -0.00034450	     -0.22411120	     -0.00000000	      0.00000001	     32.80620917
      1.06221898	     -0.06596359	     -0.00019057	     -0.20723310	     -0.06717905	      0.88296498	     -0.00034222	     -0.22410184	     -0.00000000	      0.00000001	     33.11772470
      1.06384129	     -0.06591471	     -0.00020357	     -0.20718436	     -0.06717385	      0.88296621	     -0.00034017	     -0.22409168	     -0.00000000	      0.00000001	     33.37367923
      1.06546360	     -0.06586373	     -0.00021618	     -0.20713353	     -0.06716861	      0.88296745	     -0.00033834	     -0.22408073	     -0.00000000	      0.00000001	     33.75369044
      1.06708591	     -0.06581270	     -0.00022854	     -0.20708265	     -0.06716335	      0.88296869	     -0.00033674	     -0.22406901	     -0.00000000	      0.00000001	     33.73896568
      1.06870822	     -0.06575580	     -0.00024105	     -0.20702589	     -0.06715807	      0.88296995	     -0.00033537	     -0.22405653	     -0.00000000	      0.00000001	     34.18838615
      1.07033053	     -0.06570019	     -0.00025319	     -0.20697042	     -0.06715277	      0.88297121	     -0.00033423	     -0.22404319	     -0.00000000	      0.00000001	     34.34006544
      1.07195283	     -0.06564008	     -0.00026563	     -0.20691043	     -0.06714746	      0.88297249	     -0.00033332	     -0.22402907	     -0.00000000	      0.00000001	     34.73093750
      1.07357514	     -0.06557965	     -0.00027740	     -0.20685012	     -0.06714215	      0.88297377	     -0.00033266	     -0.22401414	     -0.00000000	      0.00000001	     35.08378616
      1.07519745	     -0.06551642	     -0.00029035	     -0.20678697	     -0.06713683	      0.88297507	     -0.00033223	     -0.22399849	     -0.00000000	      0.00000001	     35.11454894
      1.07681976	     -0.06545355	     -0.00030214	     -0.20672420	     -0.06713150	      0.88297637	     -0.00033205	     -0.22398218	     -0.00000000	      0.00000001	     35.33504406
      1.07844207	     -0.06538703	     -0.00031473	     -0.20665774	     -0.06712618	      0.88297769	     -0.00033212	     -0.22396521	     -0.00000000	      0.00000001	     35.68837768
      1.08006438	     -0.06532295	     -0.00032604	     -0.20659374	     -0.06712086	      0.88297901	     -0.00033242	     -0.22394753	     -0.00000000	      0.00000001	     35.90842461
      1.08168669	     -0.06525285	     -0.00033828	     -0.20652369	     -0.06711555	      0.88298033	     -0.00033298	     -0.22392923	     -0.00000000	      0.00000001	     36.04656781
      1.08330900	     -0.06518362	     -0.00034861	     -0.20645451	     -0.06711025	      0.88298166	     -0.00033378	     -0.22391021	     -0.00000000	      0.00000001	     36.34353945
      1.08493131	     -0.06511116	     -0.00036033	     -0.20638208	     -0.06710496	      0.88298299	     -0.00033482	     -0.22389055	     -0.00000000	      0.00000001	     36.53169924
      1.08630073	     -0.06505023	     -0.00036846	     -0.20632119	     -0.06710051	      0.88298412	     -0.00033590	     -0.22387342	     -0.00000000	      0.00000001	     36.74722235
      1.08767015	     -0.06498761	     -0.00037717	     -0.20625859	     -0.06709608	      0.88298524	     -0.00033715	     -0.22385584	     -0.00000000	      0.00000001	     37.03428984
      1.08945395	     -0.06490779	     -0.00038754	     -0.20617880	     -0.06709032	      0.88298671	     -0.00033904	     -0.22383231	     -0.00000000	      0.00000001	     36.92906833
      1.09092649	     -0.06483545	     -0.00039576	     -0.20610648	     -0.06708560	      0.88298791	     -0.00034083	     -0.22381234	     -0.00000000	      0.00000001	     37.52853703
      1.09239904	     -0.06476631	     -0.00040356	     -0.20603734	     -0.06708089	      0.88298911	     -0.00034281	     -0.22379183	     -0.00000000	      0.00000001	     37.50193016
      1.09381220	     -0.06469846	     -0.00041068	     -0.20596949	     -0.06707641	      0.88299026	     -0.00034491	     -0.22377172	     -0.00000000	      0.00000001	     37.90979054
      1.09522537	     -0.06463046	     -0.00041739	     -0.20590149	     -0.06707194	      0.88299140	     -0.00034720	     -0.22375121	     -0.00000000	      0.00000001	     37.81549768
      1.09663854	     -0.06456016	     -0.00042369	     -0.20583118	     -0.06706751	      0.88299253	     -0.00034967	     -0.22373030	     -0.00000000	      0.00000001	     38.17696595
      1.09830975	     -0.06447465	     -0.00043117	     -0.20574564	     -0.06706230	      0.88299385	     -0.00035284	     -0.22370510	     -0.00000000	      0.00000001	     38.44647730
      1.09998096	     -0.06439376	     -0.00043918	     -0.20566468	     -0.06705714	      0.88299516	     -0.00035626	     -0.22367950	     -0.00000000	      0.00000001	     38.63464345
      1.10140888	     -0.06431892	     -0.00044486	     -0.20558979	     -0.06705277	      0.88299626	     -0.00035940	     -0.22365751	     -0.00000000	      0.00000001	     38.73951717
      1.10283680	     -0.06424518	     -0.00045058	     -0.20551599	     -0.06704843	      0.88299735	     -0.00036272	     -0.22363515	     -0.00000000	      0.00000001	     38.81054281
      1.10469591	     -0.06415153	     -0.00045692	     -0.20542227	     -0.06704285	      0.88299874	     -0.00036733	     -0.22360562	     -0.00000000	      0.00000001	     39.22861305
      1.10655502	     -0.06405706	     -0.00046335	     -0.20532770	     -0.06703733	      0.88300011	     -0.00037226	     -0.22357556	     -0.00000000	      0.00000000	     38.79608526
      1.10810354	     -0.06396964	     -0.00046669	     -0.20524022	     -0.06703279	      0.88300122	     -0.00037661	     -0.22355019	     -0.00000000	      0.00000000	     39.53501134
      1.10965206	     -0.06388985	     -0.00047119	     -0.20516032	     -0.06702830	      0.88300231	     -0.00038117	     -0.22352433	     -0.00000000	      0.00000000	     39.62492674
      1.11120057	     -0.06380718	     -0.00047279	     -0.20507759	     -0.06702386	      0.88300338	     -0.00038596	     -0.22349812	     -0.00000000	      0.00000000	     39.88103305
      1.11274909	     -0.06372353	     -0.00047585	     -0.20499385	     -0.06701948	      0.88300442	     -0.00039095	     -0.22347156	     -0.00000000	      0.00000000	     39.86325571
      1.11429760	     -0.06363776	     -0.00047694	     -0.20490800	     -0.06701516	      0.88300544	     -0.00039615	     -0.22344470	     -0.00000000	      0.00000000	     40.08641308
      1.11584612	     -0.06355703	     -0.00047955	     -0.20482715	     -0.06701090	      0.88300643	     -0.00040156	     -0.22341760	     -0.00000000	      0.00000000	     40.03147067
      1.11739464	     -0.06346978	     -0.00047947	     -0.20473980	     -0.06700670	      0.88300740	     -0.00040718	     -0.22339033	     -0.00000000	      0.00000000	     40.42120703
      1.11894315	     -0.06338848	     -0.00048076	     -0.20465837	     -0.06700255	      0.88300834	     -0.00041299	     -0.22336276	     -0.00000000	      0.00000000	     40.32155782
      1.12014224	     -0.06332166	     -0.00047972	     -0.20459148	     -0.06699939	      0.88300904	     -0.00041763	     -0.22334128	     -0.00000000	      0.00000000	     40.58484010
      1.12134133	     -0.06325645	     -0.00047912	     -0.20452619	     -0.06699627	      0.88300974	     -0.00042238	     -0.22331966	     -0.00000000	      0.00000000	     40.62491852
      1.12254041	     -0.06319087	     -0.00047802	     -0.20446051	     -0.06699318	      0.88301041	     -0.00042725	     -0.22329790	     -0.00000000	      0.00000000	     40.76170898
      1.12405910	     -0.06310697	     -0.00047604	     -0.20437650	     -0.06698933	      0.88301125	     -0.00043357	     -0.22327017	     -0.00000000	      0.00000000	     40.77913127
      1.12519356	     -0.06304339	     -0.00047454	     -0.20431283	     -0.06698649	      0.88301185	     -0.00043840	     -0.22324933	     -0.00000000	      0.00000000	     40.93185308
      1.12632802	     -0.06298051	     -0.00047282	     -0.20424986	     -0.06698369	      0.88301244	     -0.00044333	     -0.22322841	     -0.00000000	      0.00000000	     41.00159822
      1.12770482	     -0.06290459	     -0.00047036	     -0.20417381	     -0.06698034	      0.88301313	     -0.00044944	     -0.22320294	     -0.00000000	      0.00000000	     41.10655183
      1.12888306	     -0.06283930	     -0.00046790	     -0.20410841	     -0.06697752	      0.88301370	     -0.00045476	     -0.22318106	     -0.00000000	      0.00000000	     41.16876910
      1.13006129	     -0.06277423	     -0.00046514	     -0.20404323	     -0.06697473	      0.88301426	     -0.00046018	     -0.22315910	     -0.00000000	      0.00000000	     41.24877300
      1.13123952	     -0.06270898	     -0.00046207	     -0.20397787	     -0.06697198	      0.88301480	     -0.00046568	     -0.22313706	     -0.00000000	      0.00000000	     41.32332076
      1.13241775	     -0.06264401	     -0.00045874	     -0.20391279	     -0.06696927	      0.88301532	     -0.00047127	     -0.22311495	     -0.00000000	      0.00000000	     41.39044485
      1.13359598	     -0.06257903	     -0.00045514	     -0.20384768	     -0.06696659	      0.88301582	     -0.00047694	     -0.22309277	     -0.00000000	      0.00000000	     41.46956200
      1.13477421	     -0.06251457	     -0.00045141	     -0.20378310	     -0.06696396	      0.88301630	     -0.00048269	     -0.22307052	     -0.00000000	      0.00000000	     41.52804371
      1.13595245	     -0.06245014	     -0.00044732	     -0.20371854	     -0.06696136	      0.88301676	     -0.00048851	     -0.22304821	     -0.00000000	      0.00000000	     41.61071743
      1.13713068	     -0.06238619	     -0.00044281	     -0.20365446	     -0.06695880	      0.88301721	     -0.00049440	     -0.22302586	     -0.00000000	      0.00000000	     41.65990180
      1.13830891	     -0.06232252	     -0.00043804	     -0.20359067	     -0.06695627	      0.88301763	     -0.00050035	     -0.22300347	     -0.00000000	      0.00000000	     41.74056045
      1.13948714	     -0.06225945	     -0.00043310	     -0.20352746	     -0.06695378	      0.88301802	     -0.00050636	     -0.22298107	     -0.00000000	      0.00000000	     41.78730660
      1.14066537	     -0.06219679	     -0.00042796	     -0.20346465	     -0.06695133	      0.88301840	     -0.00051243	     -0.22295866	     -0.00000000	      0.00000000	     41.86786873
      1.14184360	     -0.06213474	     -0.00042266	     -0.20340245	     -0.06694891	      0.88301875	     -0.00051855	     -0.22293627	     -0.00000000	      0.00000000	     41.91531888
      1.14302184	     -0.06207310	     -0.00041717	     -0.20334065	     -0.06694653	      0.88301908	     -0.00052472	     -0.22291391	     -0.00000000	      0.00000000	     41.99157942
      1.14420007	     -0.06201213	     -0.00041151	     -0.20327952	     -0.06694417	      0.88301939	     -0.00053092	     -0.22289160	     -0.00000000	      0.00000000	     42.04119912
      1.14537830	     -0.06195174	     -0.00040562	     -0.20321896	     -0.06694186	      0.88301967	     -0.00053717	     -0.22286934	     -0.00000000	      0.00000000	     42.10480338
      1.14655653	     -0.06189208	     -0.00039946	     -0.20315913	     -0.06693957	      0.88301993	     -0.00054345	     -0.22284716	     -0.00000000	      0.00000000	     42.14870680
      1.14773476	     -0.06183303	     -0.00039298	     -0.20309990	     -0.06693732	      0.88302016	     -0.00054976	     -0.22282508	     -0.00000000	      0.00000000	     42.19572874
      1.14891300	     -0.06177477	     -0.00038625	     -0.20304146	     -0.06693510	      0.88302036	     -0.00055609	     -0.22280310	     -0.00000000	      0.00000000	     42.23622638
      1.15036897	     -0.06170393	     -0.00037762	     -0.20297038	     -0.06693239	      0.88302058	     -0.00056393	     -0.22277612	     -0.00000000	      0.00000000	     42.27847435
      1.15154913	     -0.06164764	     -0.00037048	     -0.20291389	     -0.06693023	      0.88302072	     -0.00057031	     -0.22275442	     -0.00000000	      0.00000000	     42.32061649
      1.15272929	     -0.06159236	     -0.00036321	     -0.20285840	     -0.06692811	      0.88302084	     -0.00057670	     -0.22273289	     -0.00000000	      0.00000000	     42.34332320
      1.15390946	     -0.06153840	     -0.00035585	     -0.20280422	     -0.06692601	      0.88302093	     -0.00058309	     -0.22271155	     -0.00000000	      0.00000000	     42.38285924
      1.15551389	     -0.06146631	     -0.00034549	     -0.20273183	     -0.06692320	      0.88302100	     -0.00059178	     -0.22268288	     -0.00000000	      0.00000000	     42.38776104
      1.15679591	     -0.06141104	     -0.00033734	     -0.20267630	     -0.06692099	      0.88302102	     -0.00059872	     -0.22266028	     -0.00000000	      0.00000000	     42.46653409
      1.15807793	     -0.06135707	     -0.00032922	     -0.20262205	     -0.06691882	      0.88302100	     -0.00060565	     -0.22263802	     -0.00000000	     -0.00000000	     42.39738503
      1.15935995	     -0.06130509	     -0.00032117	     -0.20256977	     -0.06691667	      0.88302095	     -0.00061256	     -0.22261610	     -0.00000000	     -0.00000000	     42.51377908
      1.16064197	     -0.06125448	     -0.00031286	     -0.20251887	     -0.06691456	      0.88302086	     -0.00061944	     -0.22259455	     -0.00000000	     -0.00000000	     42.41172670
      1.16192399	     -0.06120572	     -0.00030439	     -0.20246980	     -0.06691247	      0.88302073	     -0.00062629	     -0.22257338	     -0.00000000	     -0.00000000	     42.55689613
      1.16360351	     -0.06114689	     -0.00029357	     -0.20241055	     -0.06690979	      0.88302052	     -0.00063521	     -0.22254631	     -0.00000000	     -0.00000000	     42.24356437
      1.16528303	     -0.06108960	     -0.00028343	     -0.20235278	     -0.06690717	      0.88302024	     -0.00064403	     -0.22252008	     -0.00000000	     -0.00000000	     42.54691018
      1.16696255	     -0.06104276	     -0.00027413	     -0.20230544	     -0.06690460	      0.88301991	     -0.00065273	     -0.22249477	     -0.00000000	     -0.00000000	     42.37324095
      1.16846160	     -0.06100312	     -0.00026653	     -0.20226532	     -0.06690236	      0.88301956	     -0.00066039	     -0.22247313	     -0.00000000	     -0.00000000	     42.68922775
      1.16996065	     -0.06097195	     -0.00025920	     -0.20223364	     -0.06690018	      0.88301917	     -0.00066792	     -0.22245245	     -0.00000000	     -0.00000000	     42.71533457
      1.17145970	     -0.06094615	     -0.00025254	     -0.20220731	     -0.06689804	      0.88301874	     -0.00067531	     -0.22243285	     -0.00000000	     -0.00000000	     43.08622402
      1.17295875	     -0.06092550	     -0.00024583	     -0.20218614	     -0.06689597	      0.88301826	     -0.00068255	     -0.22241442	     -0.00000000	     -0.00000000	     42.64535616
      1.17445780	     -0.06090927	     -0.00024002	     -0.20216934	     -0.06689395	      0.88301775	     -0.00068964	     -0.22239716	     -0.00000000	     -0.00000000	     43.16070679
      1.17595685	     -0.06089857	     -0.00023377	     -0.20215808	     -0.06689198	      0.88301719	     -0.00069655	     -0.22238115	      0.00000000	     -0.00000000	     42.78984491
      1.17745590	     -0.06089344	     -0.00022841	     -0.20215237	     -0.06689008	      0.88301660	     -0.00070329	     -0.22236639	      0.00000000	     -0.00000000	     42.99354590
      1.17895495	     -0.06089126	     -0.00022244	     -0.20214962	     -0.06688824	      0.88301598	     -0.00070984	     -0.22235293	      0.00000000	     -0.00000000	     42.67117704
      1.18045400	     -0.06089460	     -0.00021739	     -0.20215236	     -0.06688647	      0.88301532	     -0.00071620	     -0.22234074	      0.00000000	     -0.00000000	     42.99721376
      1.18195305	     -0.06090286	     -0.00021132	     -0.20216005	     -0.06688476	      0.88301464	     -0.00072236	     -0.22232987	      0.00000000	     -0.00000000	     42.36708666
      1.18345211	     -0.06091382	     -0.00020614	     -0.20217041	     -0.06688312	      0.88301392	     -0.00072832	     -0.22232029	      0.00000000	     -0.00000000	     42.73370031
      1.18495116	     -0.06092996	     -0.00019976	     -0.20218598	     -0.06688154	      0.88301318	     -0.00073408	     -0.22231200	      0.00000000	     -0.00000000	     42.31017992
      1.18645021	     -0.06094989	     -0.00019469	     -0.20220531	     -0.06688004	      0.88301242	     -0.00073963	     -0.22230497	      0.00000000	     -0.00000000	     42.33273859
      1.18794926	     -0.06097470	     -0.00018844	     -0.20222955	     -0.06687860	      0.88301164	     -0.00074496	     -0.22229924	      0.00000000	     -0.00000000	     41.98552847
      1.18944831	     -0.06100095	     -0.00018337	     -0.20225520	     -0.06687724	      0.88301084	     -0.00075008	     -0.22229475	      0.00000000	     -0.00000000	     42.00362148
      1.19094736	     -0.06103309	     -0.00017703	     -0.20228678	     -0.06687595	      0.88301003	     -0.00075497	     -0.22229144	      0.00000000	     -0.00000000	     41.88776385
      1.19244641	     -0.06106887	     -0.00017212	     -0.20232197	     -0.06687473	      0.88300921	     -0.00075965	     -0.22228935	      0.00000000	     -0.00000000	     41.51611781
      1.19394546	     -0.06110590	     -0.00016590	     -0.20235845	     -0.06687357	      0.88300838	     -0.00076409	     -0.22228842	      0.00000000	     -0.00000000	     41.51983006
      1.19544451	     -0.06114865	     -0.00016109	     -0.20240062	     -0.06687249	      0.88300754	     -0.00076831	     -0.22228859	      0.00000000	     -0.00000000	     41.31383754
      1.19713464	     -0.06120062	     -0.00015405	     -0.20245197	     -0.06687135	      0.88300660	     -0.00077280	     -0.22229015	      0.00000000	     -0.00000000	     41.07003533
      1.19855588	     -0.06124539	     -0.00015019	     -0.20249620	     -0.06687046	      0.88300580	     -0.00077634	     -0.22229248	      0.00000000	     -0.00000000	     40.85230472
      1.19997711	     -0.06129448	     -0.00014465	     -0.20254478	     -0.06686963	      0.88300501	     -0.00077967	     -0.22229574	     -0.00000000	     -0.00000000	     40.68064809
      1.20139835	     -0.06134834	     -0.00014054	     -0.20259812	     -0.06686886	      0.88300422	     -0.00078280	     -0.22229994	     -0.00000000	     -0.00000000	     40.68896093
      1.20326904	     -0.06142595	     -0.00013359	     -0.20267511	     -0.06686793	      0.88300320	     -0.00078660	     -0.22230699	     -0.00000000	     -0.00000000	     40.14568344
      1.20465877	     -0.06147851	     -0.00013044	     -0.20272715	     -0.06686730	      0.88300245	     -0.00078918	     -0.22231319	     -0.00000000	     -0.00000000	     40.18600078
      1.20604851	     -0.06154004	     -0.00012568	     -0.20278822	     -0.06686672	      0.88300171	     -0.00079156	     -0.22232014	     -0.00000000	     -0.00000000	     40.06794145
      1.20743824	     -0.06160339	     -0.00012182	     -0.20285112	     -0.06686618	      0.88300098	     -0.00079374	     -0.22232796	     -0.00000000	     -0.00000000	     39.91570032
      1.20910631	     -0.06168252	     -0.00011653	     -0.20292973	     -0.06686560	      0.88300011	     -0.00079609	     -0.22233840	     -0.00000000	     -0.00000000	     39.47370533
      1.21077438	     -0.06176595	     -0.00011253	     -0.20301263	     -0.06686509	      0.88299927	     -0.00079815	     -0.22234996	     -0.00000000	     -0.00000000	     39.63237946
      1.21244245	     -0.06184940	     -0.00010672	     -0.20309562	     -0.06686462	      0.88299845	     -0.00079990	     -0.22236260	     -0.00000000	     -0.00000000	     38.92710156
      1.21411052	     -0.06193413	     -0.00010372	     -0.20317984	     -0.06686421	      0.88299765	     -0.00080136	     -0.22237627	     -0.00000000	     -0.00000000	     39.26959598
      1.21538692	     -0.06200303	     -0.00009885	     -0.20324843	     -0.06686393	      0.88299705	     -0.00080228	     -0.22238736	     -0.00000000	     -0.00000000	     38.91249630
      1.21666332	     -0.06207133	     -0.00009554	     -0.20331640	     -0.06686367	      0.88299646	     -0.00080302	     -0.22239903	     -0.00000000	     -0.00000000	     38.80974854
      1.21838258	     -0.06216770	     -0.00009052	     -0.20341236	     -0.06686336	      0.88299570	     -0.00080374	     -0.22241559	     -0.00000000	     -0.00000000	     38.60511362
      1.22010183	     -0.06226344	     -0.00008610	     -0.20350770	     -0.06686309	      0.88299496	     -0.00080414	     -0.22243315	     -0.00000000	     -0.00000000	     38.35383191
      1.22170161	     -0.06235693	     -0.00008135	     -0.20360084	     -0.06686286	      0.88299430	     -0.00080423	     -0.22245029	     -0.00000000	     -0.00000000	     38.12327396
      1.22330139	     -0.06244853	     -0.00007756	     -0.20369211	     -0.06686265	      0.88299366	     -0.00080404	     -0.22246826	     -0.00000000	     -0.00000000	     37.86415421
      1.22490117	     -0.06254576	     -0.00007281	     -0.20378905	     -0.06686247	      0.88299305	     -0.00080357	     -0.22248693	     -0.00000000	     -0.00000000	     37.85645206
      1.22650096	     -0.06263917	     -0.00006874	     -0.20388219	     -0.06686229	      0.88299247	     -0.00080282	     -0.22250641	     -0.00000000	     -0.00000000	     37.45080474
      1.22810074	     -0.06273635	     -0.00006372	     -0.20397913	     -0.06686213	      0.88299192	     -0.00080179	     -0.22252654	     -0.00000000	     -0.00000000	     37.25835058
      1.22970052	     -0.06283485	     -0.00006011	     -0.20407739	     -0.06686197	      0.88299140	     -0.00080049	     -0.22254737	     -0.00000000	     -0.00000000	     36.92070019
      1.23111268	     -0.06292128	     -0.00005576	     -0.20416365	     -0.06686183	      0.88299096	     -0.00079911	     -0.22256630	     -0.00000000	     -0.00000000	     36.79291036
      1.23252484	     -0.06300913	     -0.00005259	     -0.20425131	     -0.06686169	      0.88299055	     -0.00079752	     -0.22258571	     -0.00000000	     -0.00000000	     36.74837388
      1.23455661	     -0.06313740	     -0.00004665	     -0.20437940	     -0.06686148	      0.88299000	     -0.00079486	     -0.22261451	     -0.00000000	     -0.00000000	     36.42484839
      1.23591881	     -0.06322308	     -0.00004496	     -0.20446491	     -0.06686133	      0.88298966	     -0.00079284	     -0.22263432	     -0.00000000	     -0.00000000	     36.19217130
      1.23728101	     -0.06330865	     -0.00004165	     -0.20455038	     -0.06686118	      0.88298934	     -0.00079062	     -0.22265452	     -0.00000000	     -0.00000000	     35.93862373
      1.23864321	     -0.06339378	     -0.00003948	     -0.20463539	     -0.06686101	      0.88298905	     -0.00078822	     -0.22267509	     -0.00000000	     -0.00000000	     35.89190224
      1.24032688	     -0.06350198	     -0.00003685	     -0.20474348	     -0.06686078	      0.88298872	     -0.00078498	     -0.22270108	     -0.00000000	     -0.00000000	     35.22536336
      1.24201055	     -0.06360698	     -0.00003537	     -0.20484836	     -0.06686052	      0.88298843	     -0.00078147	     -0.22272765	     -0.00000000	     -0.00000000	     35.27740197
      1.24369421	     -0.06371365	     -0.00003270	     -0.20495496	     -0.06686024	      0.88298819	     -0.00077768	     -0.22275466	     -0.00000000	     -0.00000000	     34.80396875
      1.24537788	     -0.06381851	     -0.00003204	     -0.20505974	     -0.06685992	      0.88298798	     -0.00077362	     -0.22278208	     -0.00000000	     -0.00000000	     34.93481276
      1.24669104	     -0.06390064	     -0.00003011	     -0.20514185	     -0.06685964	      0.88298784	     -0.00077026	     -0.22280370	     -0.00000000	     -0.00000000	     34.57430488
      1.24800420	     -0.06397981	     -0.00003003	     -0.20522098	     -0.06685934	      0.88298773	     -0.00076675	     -0.22282553	     -0.00000000	     -0.00000000	     34.57333306
      1.24931736	     -0.06406079	     -0.00003009	     -0.20530194	     -0.06685902	      0.88298764	     -0.00076309	     -0.22284764	     -0.00000000	     -0.00000000	     34.26565228
      1.25063053	     -0.06414216	     -0.00003058	     -0.20538329	     -0.06685866	      0.88298757	     -0.00075927	     -0.22287001	     -0.00000000	     -0.00000000	     34.20969005
      1.25194369	     -0.06422182	     -0.00003137	     -0.20546293	     -0.06685828	      0.88298753	     -0.00075531	     -0.22289261	     -0.00000000	     -0.00000000	     33.89735529
      1.25325685	     -0.06430088	     -0.00003271	     -0.20554199	     -0.06685787	      0.88298750	     -0.00075121	     -0.22291540	     -0.00000000	     -0.00000000	     33.88829886
      1.25434818	     -0.06436574	     -0.00003390	     -0.20560685	     -0.06685750	      0.88298750	     -0.00074769	     -0.22293446	     -0.00000000	      0.00000000	     33.62995729
      1.25543952	     -0.06443041	     -0.00003525	     -0.20567153	     -0.06685710	      0.88298752	     -0.00074408	     -0.22295361	     -0.00000000	      0.00000000	     33.54238694
      1.25682669	     -0.06451095	     -0.00003705	     -0.20575210	     -0.06685656	      0.88298756	     -0.00073937	     -0.22297801	     -0.00000000	      0.00000000	     33.32846797
      1.25821387	     -0.06459003	     -0.00003894	     -0.20583122	     -0.06685598	      0.88298762	     -0.00073452	     -0.22300241	     -0.00000000	      0.00000000	     33.27781609
      1.25921907	     -0.06464526	     -0.00004029	     -0.20588650	     -0.06685553	      0.88298767	     -0.00073093	     -0.22302004	     -0.00000000	      0.00000000	     33.06514449
      1.26022426	     -0.06469965	     -0.00004175	     -0.20594093	     -0.06685506	      0.88298774	     -0.00072727	     -0.22303759	     -0.00000000	      0.00000000	     32.97914989
      1.26168400	     -0.06477640	     -0.00004406	     -0.20601777	     -0.06685432	      0.88298786	     -0.00072185	     -0.22306291	     -0.00000000	      0.00000000	     32.80432436
      1.26294108	     -0.06484071	     -0.00004630	     -0.20608215	     -0.06685365	      0.88298797	     -0.00071708	     -0.22308450	     -0.00000000	      0.00000000	     32.70815033
      1.26419816	     -0.06490292	     -0.00004877	     -0.20614445	     -0.06685293	      0.88298809	     -0.00071223	     -0.22310587	     -0.00000000	      0.00000000	     32.54414571
      1.26545523	     -0.06496328	     -0.00005154	     -0.20620491	     -0.06685216	      0.88298823	     -0.00070730	     -0.22312697	     -0.00000000	      0.00000000	     32.48337945
      1.26652073	     -0.06501261	     -0.00005406	     -0.20625432	     -0.06685148	      0.88298836	     -0.00070306	     -0.22314462	     -0.00000000	      0.00000000	     32.34983536
      1.26758623	     -0.06506035	     -0.00005656	     -0.20630215	     -0.06685076	      0.88298849	     -0.00069878	     -0.22316205	     -0.00000000	      0.00000000	     32.28171923
      1.26894244	     -0.06511930	     -0.00006005	     -0.20636122	     -0.06684980	      0.88298866	     -0.00069327	     -0.22318389	     -0.00000000	      0.00000000	     32.16814939
      1.27029865	     -0.06517620	     -0.00006365	     -0.20641825	     -0.06684877	      0.88298884	     -0.00068770	     -0.22320532	     -0.00000000	      0.00000000	     32.10475086
      1.27138513	     -0.06521996	     -0.00006664	     -0.20646212	     -0.06684791	      0.88298899	     -0.00068320	     -0.22322218	     -0.00000000	      0.00000000	     32.01240344
      1.27247161	     -0.06526250	     -0.00006987	     -0.20650478	     -0.06684700	      0.88298915	     -0.00067866	     -0.22323874	      0.00000000	      0.00000000	     31.96553118
      1.27388042	     -0.06531572	     -0.00007441	     -0.20655814	     -0.06684577	      0.88298935	     -0.00067275	     -0.22325977	      0.00000000	      0.00000000	     31.89518533
      1.27528923	     -0.06536726	     -0.00007940	     -0.20660982	     -0.06684446	      0.88298955	     -0.00066680	     -0.22328027	      0.00000000	      0.00000000	     31.87183069
      1.27641228	     -0.06540673	     -0.00008367	     -0.20664941	     -0.06684337	      0.88298972	     -0.00066203	     -0.22329624	      0.00000000	      0.00000000	     31.81607992
      1.27753533	     -0.06544538	     -0.00008821	     -0.20668818	     -0.06684223	      0.88298988	     -0.00065725	     -0.22331188	      0.00000000	      0.00000000	     31.81237672
      1.27900708	     -0.06549428	     -0.00009451	     -0.20673724	     -0.06684067	      0.88299010	     -0.00065098	     -0.22333187	      0.00000000	      0.00000000	     31.76995584
      1.28047883	     -0.06554214	     -0.00010123	     -0.20678525	     -0.06683902	      0.88299031	     -0.00064470	     -0.22335128	      0.00000000	      0.00000000	     31.87585316
      1.28169703	     -0.06557943	     -0.00010702	     -0.20682267	     -0.06683759	      0.88299048	     -0.00063951	     -0.22336694	      0.00000000	      0.00000000	     31.76077825
      1.28291522	     -0.06561621	     -0.00011310	     -0.20685958	     -0.06683610	      0.88299064	     -0.00063434	     -0.22338221	      0.00000000	      0.00000000	     31.86561995
      1.28443512	     -0.06566031	     -0.00012086	     -0.20690386	     -0.06683417	      0.88299084	     -0.00062791	     -0.22340073	      0.00000000	      0.00000000	     31.84014116
      1.28595501	     -0.06570241	     -0.00012884	     -0.20694614	     -0.06683215	      0.88299103	     -0.00062154	     -0.22341863	      0.00000000	      0.00000000	     32.16240737
      1.28747491	     -0.06574153	     -0.00013682	     -0.20698545	     -0.06683005	      0.88299121	     -0.00061525	     -0.22343593	      0.00000000	      0.00000000	     31.98284805
      1.28899480	     -0.06577778	     -0.00014507	     -0.20702189	     -0.06682786	      0.88299137	     -0.00060905	     -0.22345260	      0.00000000	      0.00000000	     32.39636484
      1.29051470	     -0.06581310	     -0.00015312	     -0.20705743	     -0.06682560	      0.88299151	     -0.00060297	     -0.22346865	      0.00000000	      0.00000000	     32.39977401
      1.29203460	     -0.06584397	     -0.00016133	     -0.20708850	     -0.06682326	      0.88299164	     -0.00059701	     -0.22348406	      0.00000000	      0.00000000	     32.60760028
      1.29355449	     -0.06587253	     -0.00016932	     -0.20711730	     -0.06682086	      0.88299176	     -0.00059120	     -0.22349878	      0.00000000	      0.00000000	     32.94845460
      1.29530516	     -0.06590541	     -0.00017886	     -0.20715045	     -0.06681800	      0.88299187	     -0.00058470	     -0.22351489	      0.00000000	      0.00000000	     32.87219043
      1.29678732	     -0.06592716	     -0.00018675	     -0.20717244	     -0.06681551	      0.88299194	     -0.00057938	     -0.22352787	      0.00000000	      0.00000000	     33.15522270
      1.29826949	     -0.06594674	     -0.00019456	     -0.20719227	     -0.06681297	      0.88299201	     -0.00057422	     -0.22354015	      0.00000000	      0.00000000	     33.41850349
      1.29974291	     -0.06596502	     -0.00020190	     -0.20721081	     -0.06681039	      0.88299206	     -0.00056928	     -0.22355165	      0.00000000	      0.00000000	     33.69454023
      1.30121633	     -0.06598069	     -0.00020904	     -0.20722676	     -0.06680776	      0.88299210	     -0.00056452	     -0.22356248	      0.00000000	      0.00000000	     33.54828806
      1.30268975	     -0.06599159	     -0.00021602	     -0.20723794	     -0.06680509	      0.88299213	     -0.00055994	     -0.22357261	      0.00000000	      0.00000000	     33.88011909
      1.30405981	     -0.06600159	     -0.00022221	     -0.20724821	     -0.06680257	      0.88299215	     -0.00055586	     -0.22358136	      0.00000000	      0.00000000	     34.06849665
      1.30542986	     -0.06600833	     -0.00022826	     -0.20725524	     -0.06680001	      0.88299217	     -0.00055195	     -0.22358951	      0.00000000	      0.00000000	     33.98483756
      1.30679992	     -0.06601222	     -0.00023425	     -0.20725942	     -0.06679742	      0.88299218	     -0.00054822	     -0.22359702	      0.00000000	      0.00000000	     34.23321142
      1.30893851	     -0.06601526	     -0.00024326	     -0.20726292	     -0.06679332	      0.88299220	     -0.00054274	     -0.22360747	      0.00000000	      0.00000000	     34.42079462
      1.31036762	     -0.06601516	     -0.00024950	     -0.20726311	     -0.06679055	      0.88299222	     -0.00053933	     -0.22361355	      0.00000000	      0.00000000	     34.55379939
      1.31179673	     -0.06600982	     -0.00025517	     -0.20725809	     -0.06678775	      0.88299224	     -0.00053611	     -0.22361894	      0.00000000	      0.00000000	     34.60950151
      1.31355414	     -0.06600467	     -0.00026245	     -0.20725333	     -0.06678427	      0.88299228	     -0.00053243	     -0.22362453	      0.00000000	      0.00000000	     34.78794565
      1.31531155	     -0.06599245	     -0.00026892	     -0.20724152	     -0.06678077	      0.88299233	     -0.00052906	     -0.22362906	      0.00000000	      0.00000000	     34.66477295
      1.31706896	     -0.06597625	     -0.00027642	     -0.20722569	     -0.06677724	      0.88299239	     -0.00052599	     -0.22363249	      0.00000000	      0.00000000	     35.10124019
      1.31856158	     -0.06596180	     -0.00028089	     -0.20721161	     -0.06677423	      0.88299247	     -0.00052364	     -0.22363451	      0.00000000	      0.00000000	     35.17042758
      1.32005419	     -0.06594401	     -0.00028663	     -0.20719416	     -0.06677120	      0.88299255	     -0.00052151	     -0.22363578	      0.00000000	      0.00000000	     35.28485651
      1.32154680	     -0.06592188	     -0.00029067	     -0.20717240	     -0.06676816	      0.88299266	     -0.00051960	     -0.22363623	      0.00000000	      0.00000000	     35.56333551
      1.32352946	     -0.06589514	     -0.00029714	     -0.20714614	     -0.06676411	      0.88299282	     -0.00051743	     -0.22363550	      0.00000000	      0.00000000	     35.41328780
      1.32493731	     -0.06586327	     -0.00029968	     -0.20711465	     -0.06676123	      0.88299296	     -0.00051613	     -0.22363421	      0.00000000	      0.00000000	     35.81565077
      1.32634517	     -0.06583564	     -0.00030374	     -0.20708736	     -0.06675834	      0.88299311	     -0.00051503	     -0.22363205	      0.00000000	      0.00000000	     35.96703078
      1.32775303	     -0.06580502	     -0.00030655	     -0.20705712	     -0.06675545	      0.88299329	     -0.00051413	     -0.22362917	      0.00000000	      0.00000000	     36.28421463
      1.32959879	     -0.06576629	     -0.00031082	     -0.20701886	     -0.06675166	      0.88299354	     -0.00051327	     -0.22362426	      0.00000000	      0.00000000	     36.17985664
      1.33144455	     -0.06571287	     -0.00031315	     -0.20696595	     -0.06674786	      0.88299383	     -0.00051276	     -0.22361815	     -0.00000000	      0.00000000	     36.66540370
      1.33297851	     -0.06567356	     -0.00031750	     -0.20692700	     -0.06674470	      0.88299409	     -0.00051260	     -0.22361197	     -0.00000000	      0.00000000	     36.86738544
      1.33451246	     -0.06562496	     -0.00031805	     -0.20687886	     -0.06674155	      0.88299437	     -0.00051268	     -0.22360496	     -0.00000000	      0.00000000	     36.99611801
      1.33604641	     -0.06557859	     -0.00032140	     -0.20683287	     -0.06673839	      0.88299466	     -0.00051301	     -0.22359697	     -0.00000000	      0.00000000	     37.24477243
      1.33758037	     -0.06552468	     -0.00032173	     -0.20677941	     -0.06673523	      0.88299498	     -0.00051359	     -0.22358810	     -0.00000000	      0.00000000	     37.33499086
      1.33911432	     -0.06547057	     -0.00032413	     -0.20672568	     -0.06673207	      0.88299532	     -0.00051440	     -0.22357825	     -0.00000000	      0.00000000	     37.61562179
      1.34064827	     -0.06541222	     -0.00032411	     -0.20666777	     -0.06672892	      0.88299567	     -0.00051546	     -0.22356749	     -0.00000000	      0.00000000	     37.80469981
      1.34218223	     -0.06535152	     -0.00032575	     -0.20660747	     -0.06672576	      0.88299604	     -0.00051676	     -0.22355575	     -0.00000000	      0.00000000	     37.88842659
      1.34371618	     -0.06528782	     -0.00032529	     -0.20654420	     -0.06672261	      0.88299643	     -0.00051831	     -0.22354304	     -0.00000000	      0.00000000	     38.42693644
      1.34525014	     -0.06522153	     -0.00032612	     -0.20647831	     -0.06671946	      0.88299682	     -0.00052009	     -0.22352936	     -0.00000000	      0.00000000	     38.19101910
      1.34678409	     -0.06515301	     -0.00032546	     -0.20641021	     -0.06671631	      0.88299723	     -0.00052212	     -0.22351470	     -0.00000000	      0.00000000	     38.67716985
      1.34831804	     -0.06508116	     -0.00032552	     -0.20633877	     -0.06671317	      0.88299765	     -0.00052438	     -0.22349910	     -0.00000000	      0.00000000	     38.67308500
      1.35015287	     -0.06499247	     -0.00032397	     -0.20625058	     -0.06670941	      0.88299817	     -0.00052740	     -0.22347923	     -0.00000000	      0.00000000	     38.86866942
      1.35167719	     -0.06491747	     -0.00032405	     -0.20617594	     -0.06670629	      0.88299861	     -0.00053016	     -0.22346166	     -0.00000000	      0.00000000	     39.11322153
      1.35320150	     -0.06483840	     -0.00032195	     -0.20609729	     -0.06670318	      0.88299905	     -0.00053315	     -0.22344317	     -0.00000000	      0.00000000	     39.18129257
      1.35472581	     -0.06475832	     -0.00032126	     -0.20601758	     -0.06670007	      0.88299949	     -0.00053637	     -0.22342376	     -0.00000000	      0.00000000	     39.51211034
      1.35625013	     -0.06467635	     -0.00031896	     -0.20593600	     -0.06669696	      0.88299994	     -0.00053981	     -0.22340347	     -0.00000000	      0.00000000	     39.74851260
      1.35780495	     -0.06459229	     -0.00031753	     -0.20585232	     -0.06669380	      0.88300041	     -0.00054355	     -0.22338190	     -0.00000000	      0.00000000	     39.69778190
      1.35935977	     -0.06450229	     -0.00031434	     -0.20576272	     -0.06669064	      0.88300087	     -0.00054752	     -0.22335947	     -0.00000000	      0.00000000	     40.12811021
      1.36091459	     -0.06441333	     -0.00031180	     -0.20567413	     -0.06668749	      0.88300133	     -0.00055172	     -0.22333611	     -0.00000000	      0.00000000	     40.16324438
      1.36202343	     -0.06434785	     -0.00030904	     -0.20560893	     -0.06668525	      0.88300166	     -0.00055484	     -0.22331893	     -0.00000000	      0.00000000	     40.37076802
      1.36313227	     -0.06428169	     -0.00030640	     -0.20554304	     -0.06668301	      0.88300199	     -0.00055808	     -0.22330135	     -0.00000000	      0.00000000	     40.50777546
      1.36459294	     -0.06419371	     -0.00030268	     -0.20545541	     -0.06668007	      0.88300242	     -0.00056251	     -0.22327755	     -0.00000000	      0.00000000	     40.69046438
      1.36578857	     -0.06411992	     -0.00029940	     -0.20538191	     -0.06667767	      0.88300277	     -0.00056628	     -0.22325757	     -0.00000000	      0.00000000	     40.82117180
      1.36698420	     -0.06404552	     -0.00029594	     -0.20530778	     -0.06667527	      0.88300311	     -0.00057017	     -0.22323713	     -0.00000000	      0.00000000	     40.95421480
      1.36817982	     -0.06396980	     -0.00029226	     -0.20523234	     -0.06667288	      0.88300345	     -0.00057418	     -0.22321625	     -0.00000000	      0.00000000	     41.12374018
      1.36937545	     -0.06389350	     -0.00028839	     -0.20515631	     -0.06667049	      0.88300379	     -0.00057831	     -0.22319493	     -0.00000000	      0.00000000	     41.21206771
      1.37041759	     -0.06382590	     -0.00028471	     -0.20508895	     -0.06666842	      0.88300408	     -0.00058201	     -0.22317601	     -0.00000000	      0.00000000	     41.38380370
      1.37145972	     -0.06375809	     -0.00028093	     -0.20502137	     -0.06666634	      0.88300437	     -0.00058580	     -0.22315679	     -0.00000000	      0.00000000	     41.46182314
      1.37250186	     -0.06368816	     -0.00027725	     -0.20495166	     -0.06666428	      0.88300466	     -0.00058967	     -0.22313729	     -0.00000000	      0.00000000	     41.60029526
      1.37386235	     -0.06359767	     -0.00027249	     -0.20486145	     -0.06666158	      0.88300502	     -0.00059485	     -0.22311148	     -0.00000000	      0.00000000	     41.68609345
      1.37486205	     -0.06353117	     -0.00026885	     -0.20479514	     -0.06665961	      0.88300528	     -0.00059875	     -0.22309229	     -0.00000000	      0.00000000	     41.84747224
      1.37586176	     -0.06346445	     -0.00026507	     -0.20472862	     -0.06665764	      0.88300554	     -0.00060272	     -0.22307291	     -0.00000000	      0.00000000	     41.91267927
      1.37708963	     -0.06338192	     -0.00026016	     -0.20464632	     -0.06665522	      0.88300585	     -0.00060769	     -0.22304886	     -0.00000000	      0.00000000	     42.08025710
      1.37815223	     -0.06331003	     -0.00025571	     -0.20457464	     -0.06665313	      0.88300612	     -0.00061207	     -0.22302781	     -0.00000000	      0.00000000	     42.12870379
      1.37921483	     -0.06323743	     -0.00025079	     -0.20450224	     -0.06665105	      0.88300637	     -0.00061653	     -0.22300655	     -0.00000000	      0.00000000	     42.28699278
      1.38027743	     -0.06316467	     -0.00024553	     -0.20442968	     -0.06664897	      0.88300662	     -0.00062106	     -0.22298508	     -0.00000000	      0.00000000	     42.33211259
      1.38134003	     -0.06309167	     -0.00024007	     -0.20435688	     -0.06664689	      0.88300686	     -0.00062565	     -0.22296342	     -0.00000000	      0.00000000	     42.48243210
      1.38240263	     -0.06301854	     -0.00023446	     -0.20428395	     -0.06664481	      0.88300709	     -0.00063031	     -0.22294157	     -0.00000000	      0.00000000	     42.53010272
      1.38346523	     -0.06294519	     -0.00022870	     -0.20421079	     -0.06664273	      0.88300732	     -0.00063502	     -0.22291954	     -0.00000000	      0.00000000	     42.68323917
      1.38452783	     -0.06287187	     -0.00022290	     -0.20413765	     -0.06664066	      0.88300753	     -0.00063979	     -0.22289733	     -0.00000000	      0.00000000	     42.73192604
      1.38559043	     -0.06279810	     -0.00021723	     -0.20406405	     -0.06663858	      0.88300773	     -0.00064461	     -0.22287497	     -0.00000000	      0.00000000	     42.88748254
      1.38665303	     -0.06272443	     -0.00021175	     -0.20399054	     -0.06663651	      0.88300793	     -0.00064948	     -0.22285246	     -0.00000000	      0.00000000	     42.93546280
      1.38771563	     -0.06265110	     -0.00020622	     -0.20391736	     -0.06663443	      0.88300811	     -0.00065439	     -0.22282985	     -0.00000000	      0.00000000	     43.08918243
      1.38877823	     -0.06257799	     -0.00020047	     -0.20384439	     -0.06663235	      0.88300827	     -0.00065934	     -0.22280713	     -0.00000000	      0.00000000	     43.14816180
      1.38984083	     -0.06250486	     -0.00019450	     -0.20377140	     -0.06663027	      0.88300843	     -0.00066433	     -0.22278431	     -0.00000000	      0.00000000	     43.30133559
      1.39090343	     -0.06243186	     -0.00018842	     -0.20369853	     -0.06662819	      0.88300857	     -0.00066935	     -0.22276141	     -0.00000000	      0.00000000	     43.37557864
      1.39196603	     -0.06235887	     -0.00018212	     -0.20362567	     -0.06662610	      0.88300869	     -0.00067439	     -0.22273843	     -0.00000000	      0.00000000	     43.52191787
      1.39302863	     -0.06228608	     -0.00017577	     -0.20355300	     -0.06662401	      0.88300881	     -0.00067946	     -0.22271538	     -0.00000000	      0.00000000	     43.61361736
      1.39409123	     -0.06221341	     -0.00016934	     -0.20348044	     -0.06662192	      0.88300890	     -0.00068454	     -0.22269227	     -0.00000000	      0.00000000	     43.74959782
      1.39515383	     -0.06214103	     -0.00016288	     -0.20340816	     -0.06661981	      0.88300898	     -0.00068964	     -0.22266911	     -0.00000000	      0.00000000	     43.85816114
      1.39621643	     -0.06206887	     -0.00015639	     -0.20333610	     -0.06661771	      0.88300905	     -0.00069475	     -0.22264592	     -0.00000000	      0.00000000	     43.98733121
      1.39727903	     -0.06199708	     -0.00014991	     -0.20326438	     -0.06661559	      0.88300909	     -0.00069987	     -0.22262270	     -0.00000000	      0.00000000	     44.10878682
      1.39834163	     -0.06192562	     -0.00014341	     -0.20319299	     -0.06661347	      0.88300913	     -0.00070499	     -0.22259946	     -0.00000000	      0.00000000	     44.23529699
      1.39968785	     -0.06183620	     -0.00013515	     -0.20310365	     -0.06661077	      0.88300914	     -0.00071147	     -0.22257002	     -0.00000000	     -0.00000000	     44.39853729
      1.40079883	     -0.06176292	     -0.00012821	     -0.20303041	     -0.06660853	      0.88300913	     -0.00071681	     -0.22254575	     -0.00000000	     -0.00000000	     44.52608816
      1.40190981	     -0.06169004	     -0.00012121	     -0.20295757	     -0.06660628	      0.88300909	     -0.00072215	     -0.22252149	     -0.00000000	     -0.00000000	     44.66082099
      1.40302079	     -0.06161721	     -0.00011446	     -0.20288477	     -0.06660402	      0.88300904	     -0.00072746	     -0.22249729	     -0.00000000	     -0.00000000	     44.78139931
      1.40441689	     -0.06152737	     -0.00010614	     -0.20279492	     -0.06660117	      0.88300894	     -0.00073412	     -0.22246700	     -0.00000000	     -0.00000000	     44.95902395
      1.40564708	     -0.06144927	     -0.00009887	     -0.20271681	     -0.06659864	      0.88300883	     -0.00073995	     -0.22244045	     -0.00000000	     -0.00000000	     45.10006318
      1.40687727	     -0.06137209	     -0.00009166	     -0.20263960	     -0.06659610	      0.88300869	     -0.00074573	     -0.22241405	     -0.00000000	     -0.00000000	     45.29486277
      1.40810747	     -0.06129571	     -0.00008446	     -0.20256317	     -0.06659355	      0.88300853	     -0.00075147	     -0.22238782	     -0.00000000	     -0.00000000	     45.46108495
      1.40933766	     -0.06122023	     -0.00007731	     -0.20248763	     -0.06659099	      0.88300834	     -0.00075714	     -0.22236175	     -0.00000000	     -0.00000000	     45.67232977
      1.41088091	     -0.06112681	     -0.00006839	     -0.20239410	     -0.06658776	      0.88300806	     -0.00076415	     -0.22232933	     -0.00000000	     -0.00000000	     45.90607830
      1.41242417	     -0.06103498	     -0.00005960	     -0.20230213	     -0.06658452	      0.88300775	     -0.00077102	     -0.22229723	     -0.00000000	     -0.00000000	     46.21073917
      1.41380440	     -0.06095427	     -0.00005158	     -0.20222128	     -0.06658162	      0.88300744	     -0.00077704	     -0.22226883	     -0.00000000	     -0.00000000	     46.39322129
      1.41518463	     -0.06087511	     -0.00004361	     -0.20214197	     -0.06657872	      0.88300710	     -0.00078292	     -0.22224073	     -0.00000000	     -0.00000000	     46.64783869
      1.41656487	     -0.06079754	     -0.00003573	     -0.20206421	     -0.06657582	      0.88300674	     -0.00078865	     -0.22221299	     -0.00000000	     -0.00000000	     46.84719538
      1.41872641	     -0.06067912	     -0.00002341	     -0.20194547	     -0.06657129	      0.88300614	     -0.00079730	     -0.22217029	     -0.00000000	     -0.00000000	     47.15155509
      1.42030009	     -0.06059707	     -0.00001475	     -0.20186313	     -0.06656800	      0.88300568	     -0.00080333	     -0.22213984	     -0.00000000	     -0.00000000	     47.44390911
      1.42187377	     -0.06051802	     -0.00000637	     -0.20178378	     -0.06656473	      0.88300521	     -0.00080913	     -0.22211004	     -0.00000000	     -0.00000000	     47.16110036
      1.42344745	     -0.06043906	      0.00000134	     -0.20170446	     -0.06656148	      0.88300474	     -0.00081468	     -0.22208088	     -0.00000000	     -0.00000000	     47.61142457
      1.42502113	     -0.06036511	      0.00000886	     -0.20163014	     -0.06655825	      0.88300426	     -0.00081999	     -0.22205236	     -0.00000000	     -0.00000000	     47.71892953
      1.42659481	     -0.06029649	      0.00001547	     -0.20156110	     -0.06655505	      0.88300379	     -0.00082505	     -0.22202457	      0.00000000	     -0.00000000	     48.20486838
      1.42816849	     -0.06022860	      0.00002236	     -0.20149279	     -0.06655188	      0.88300333	     -0.00082986	     -0.22199758	      0.00000000	     -0.00000000	     47.91527267
      1.42969309	     -0.06016544	      0.00002781	     -0.20142917	     -0.06654884	      0.88300289	     -0.00083426	     -0.22197217	      0.00000000	     -0.00000000	     48.34857388
      1.43121769	     -0.06010927	      0.00003374	     -0.20137254	     -0.06654584	      0.88300247	     -0.00083842	     -0.22194750	      0.00000000	     -0.00000000	     48.23943927
      1.43274229	     -0.06005183	      0.00003829	     -0.20131461	     -0.06654287	      0.88300208	     -0.00084234	     -0.22192365	      0.00000000	     -0.00000000	     48.48334952
      1.43426689	     -0.06000107	      0.00004376	     -0.20126336	     -0.06653994	      0.88300170	     -0.00084601	     -0.22190054	      0.00000000	     -0.00000000	     48.34183447
      1.43579149	     -0.05995154	      0.00004730	     -0.20121328	     -0.06653705	      0.88300135	     -0.00084942	     -0.22187829	      0.00000000	     -0.00000000	     48.53587397
      1.43731609	     -0.05990542	      0.00005225	     -0.20116665	     -0.06653420	      0.88300103	     -0.00085259	     -0.22185682	      0.00000000	     -0.00000000	     48.53189508
      1.43884070	     -0.05986338	      0.00005524	     -0.20112404	     -0.06653140	      0.88300074	     -0.00085550	     -0.22183619	      0.00000000	     -0.00000000	     48.85334611
      1.44036530	     -0.05983010	      0.00005986	     -0.20109023	     -0.06652863	      0.88300048	     -0.00085816	     -0.22181646	      0.00000000	     -0.00000000	     48.65888284
      1.44172694	     -0.05980255	      0.00006159	     -0.20106214	     -0.06652620	      0.88300027	     -0.00086032	     -0.22179972	      0.00000000	     -0.00000000	     48.83574245
      1.44308858	     -0.05978181	      0.00006442	     -0.20104090	     -0.06652381	      0.88300009	     -0.00086229	     -0.22178383	      0.00000000	     -0.00000000	     48.69339247
      1.44445022	     -0.05976520	      0.00006611	     -0.20102375	     -0.06652145	      0.88299994	     -0.00086404	     -0.22176888	      0.00000000	     -0.00000000	     48.82834793
      1.44618117	     -0.05975482	      0.00006851	     -0.20101270	     -0.06651850	      0.88299979	     -0.00086599	     -0.22175125	     -0.00000000	     -0.00000000	     48.85207550
      1.44765091	     -0.05974815	      0.00006965	     -0.20100545	     -0.06651605	      0.88299969	     -0.00086738	     -0.22173764	     -0.00000000	     -0.00000000	     48.86814865
      1.44912065	     -0.05975030	      0.00007124	     -0.20100703	     -0.06651364	      0.88299962	     -0.00086854	     -0.22172522	     -0.00000000	     -0.00000000	     48.57429261
      1.45059039	     -0.05975693	      0.00007203	     -0.20101308	     -0.06651127	      0.88299958	     -0.00086946	     -0.22171408	     -0.00000000	     -0.00000000	     48.89769365
      1.45206013	     -0.05977182	      0.00007342	     -0.20102742	     -0.06650894	      0.88299957	     -0.00087014	     -0.22170424	     -0.00000000	     -0.00000000	     48.55991355
      1.45385160	     -0.05979539	      0.00007407	     -0.20105030	     -0.06650615	      0.88299959	     -0.00087066	     -0.22169410	     -0.00000000	      0.00000000	     48.95476459
      1.45527813	     -0.05982046	      0.00007596	     -0.20107487	     -0.06650398	      0.88299962	     -0.00087083	     -0.22168740	     -0.00000000	      0.00000000	     48.25322388
      1.45670465	     -0.05985029	      0.00007630	     -0.20110417	     -0.06650185	      0.88299968	     -0.00087077	     -0.22168195	     -0.00000000	      0.00000000	     48.57485118
      1.45813118	     -0.05988537	      0.00007802	     -0.20113877	     -0.06649976	      0.88299976	     -0.00087049	     -0.22167779	     -0.00000000	      0.00000000	     48.27836847
      1.45955770	     -0.05992346	      0.00007891	     -0.20117637	     -0.06649770	      0.88299986	     -0.00087000	     -0.22167486	     -0.00000000	      0.00000000	     48.30630675
      1.46101722	     -0.05996878	      0.00008040	     -0.20122122	     -0.06649563	      0.88299997	     -0.00086927	     -0.22167312	     -0.00000000	      0.00000000	     48.31502642
      1.46247674	     -0.06001842	      0.00008128	     -0.20127040	     -0.06649359	      0.88300009	     -0.00086830	     -0.22167267	     -0.00000000	      0.00000000	     47.87953497
      1.46393626	     -0.06007196	      0.00008235	     -0.20132348	     -0.06649158	      0.88300023	     -0.00086711	     -0.22167351	     -0.00000000	      0.00000000	     48.00124867
      1.46556441	     -0.06014005	      0.00008314	     -0.20139108	     -0.06648938	      0.88300039	     -0.00086552	     -0.22167595	     -0.00000000	      0.00000000	     47.90642187
      1.46719256	     -0.06021243	      0.00008448	     -0.20146301	     -0.06648720	      0.88300055	     -0.00086364	     -0.22167999	     -0.00000000	      0.00000000	     47.19106346
      1.46882071	     -0.06028757	      0.00008427	     -0.20153766	     -0.06648505	      0.88300073	     -0.00086147	     -0.22168556	     -0.00000000	      0.00000000	     47.46015600
      1.47044886	     -0.06037043	      0.00008594	     -0.20162011	     -0.06648293	      0.88300090	     -0.00085903	     -0.22169259	     -0.00000000	      0.00000000	     46.98045049
      1.47184563	     -0.06044436	      0.00008479	     -0.20169364	     -0.06648112	      0.88300105	     -0.00085672	     -0.22169982	     -0.00000000	      0.00000000	     47.01696445
      1.47324239	     -0.06052182	      0.00008539	     -0.20177076	     -0.06647932	      0.88300121	     -0.00085420	     -0.22170810	     -0.00000000	      0.00000000	     46.82901905
      1.47498188	     -0.06062635	      0.00008372	     -0.20187483	     -0.06647709	      0.88300140	     -0.00085078	     -0.22171991	     -0.00000000	      0.00000000	     46.78509574
      1.47650071	     -0.06072055	      0.00008409	     -0.20196870	     -0.06647515	      0.88300156	     -0.00084755	     -0.22173161	     -0.00000000	      0.00000000	     46.17321158
      1.47801953	     -0.06081823	      0.00008121	     -0.20206599	     -0.06647321	      0.88300171	     -0.00084409	     -0.22174452	     -0.00000000	      0.00000000	     46.11378734
      1.47953835	     -0.06092079	      0.00008080	     -0.20216823	     -0.06647127	      0.88300187	     -0.00084040	     -0.22175859	     -0.00000000	      0.00000000	     45.83166089
      1.48105718	     -0.06102479	      0.00007713	     -0.20227186	     -0.06646933	      0.88300202	     -0.00083648	     -0.22177386	     -0.00000000	      0.00000000	     45.69791433
      1.48257600	     -0.06113449	      0.00007614	     -0.20238127	     -0.06646738	      0.88300217	     -0.00083234	     -0.22179022	     -0.00000000	      0.00000000	     45.20744232
      1.48409482	     -0.06124562	      0.00007165	     -0.20249205	     -0.06646542	      0.88300231	     -0.00082799	     -0.22180773	     -0.00000000	      0.00000000	     45.10706888
      1.48561364	     -0.06136066	      0.00006993	     -0.20260683	     -0.06646345	      0.88300245	     -0.00082341	     -0.22182631	     -0.00000000	      0.00000000	     44.84425055
      1.48696438	     -0.06146552	      0.00006566	     -0.20271142	     -0.06646169	      0.88300258	     -0.00081917	     -0.22184375	     -0.00000000	      0.00000000	     44.48548818
      1.48831511	     -0.06157192	      0.00006260	     -0.20281758	     -0.06645991	      0.88300270	     -0.00081476	     -0.22186200	     -0.00000000	      0.00000000	     44.37848869
      1.48949462	     -0.06166711	      0.00005912	     -0.20291257	     -0.06645835	      0.88300281	     -0.00081078	     -0.22187860	     -0.00000000	      0.00000000	     44.09614347
      1.49067412	     -0.06176361	      0.00005559	     -0.20300888	     -0.06645677	      0.88300291	     -0.00080668	     -0.22189581	     -0.00000000	      0.00000000	     43.93547663
      1.49185363	     -0.06186084	      0.00005187	     -0.20310592	     -0.06645518	      0.88300302	     -0.00080245	     -0.22191359	     -0.00000000	      0.00000000	     43.64844703
      1.49303313	     -0.06195911	      0.00004791	     -0.20320403	     -0.06645357	      0.88300313	     -0.00079811	     -0.22193191	     -0.00000000	      0.00000000	     43.48455866
      1.49421264	     -0.06205805	      0.00004379	     -0.20330280	     -0.06645195	      0.88300324	     -0.00079365	     -0.22195077	     -0.00000000	      0.00000000	     43.18087921
      1.49539214	     -0.06215824	      0.00003946	     -0.20340284	     -0.06645031	      0.88300336	     -0.00078908	     -0.22197013	     -0.00000000	      0.00000000	     43.03131128
      1.49637617	     -0.06224271	      0.00003574	     -0.20348719	     -0.06644892	      0.88300345	     -0.00078518	     -0.22198666	     -0.00000000	      0.00000000	     42.75729872
      1.49736020	     -0.06232788	      0.00003186	     -0.20357226	     -0.06644752	      0.88300355	     -0.00078120	     -0.22200353	     -0.00000000	      0.00000000	     42.57984603
      1.49862513	     -0.06243806	      0.00002667	     -0.20368231	     -0.06644570	      0.88300369	     -0.00077599	     -0.22202569	     -0.00000000	      0.00000000	     42.28889018
      1.49974828	     -0.06253670	      0.00002182	     -0.20378084	     -0.06644406	      0.88300381	     -0.00077126	     -0.22204581	     -0.00000000	      0.00000000	     42.10257118
      1.50087143	     -0.06263606	      0.00001674	     -0.20388011	     -0.06644240	      0.88300394	     -0.00076644	     -0.22206633	     -0.00000000	      0.00000000	     41.81657662
      1.50187572	     -0.06272550	      0.00001198	     -0.20396947	     -0.06644090	      0.88300405	     -0.00076206	     -0.22208501	     -0.00000000	      0.00000000	     41.66302976
      1.50288002	     -0.06281518	      0.00000706	     -0.20405908	     -0.06643937	      0.88300417	     -0.00075761	     -0.22210400	     -0.00000000	      0.00000000	     41.42959020
      1.50388431	     -0.06290502	      0.00000198	     -0.20414886	     -0.06643783	      0.88300429	     -0.00075311	     -0.22212327	     -0.00000000	      0.00000000	     41.25417191
      1.50511695	     -0.06301556	     -0.00000441	     -0.20425934	     -0.06643590	      0.88300445	     -0.00074750	     -0.22214729	     -0.00000000	      0.00000000	     40.98218876
      1.50610829	     -0.06310471	     -0.00000971	     -0.20434846	     -0.06643432	      0.88300457	     -0.00074293	     -0.22216689	     -0.00000000	      0.00000000	     40.82519348
      1.50709963	     -0.06319381	     -0.00001510	     -0.20443753	     -0.06643272	      0.88300470	     -0.00073830	     -0.22218673	     -0.00000000	      0.00000000	     40.61509964
      1.50809097	     -0.06328293	     -0.00002063	     -0.20452663	     -0.06643109	      0.88300482	     -0.00073364	     -0.22220679	     -0.00000000	      0.00000000	     40.44586415
      1.50934031	     -0.06339527	     -0.00002777	     -0.20463896	     -0.06642900	      0.88300499	     -0.00072769	     -0.22223236	     -0.00000000	      0.00000000	     40.19980894
      1.51032281	     -0.06348367	     -0.00003355	     -0.20472736	     -0.06642733	      0.88300511	     -0.00072298	     -0.22225270	     -0.00000000	      0.00000000	     40.04836734
      1.51130532	     -0.06357210	     -0.00003946	     -0.20481580	     -0.06642563	      0.88300524	     -0.00071822	     -0.22227321	     -0.00000000	      0.00000000	     39.86514618
      1.51228783	     -0.06366058	     -0.00004553	     -0.20490430	     -0.06642390	      0.88300536	     -0.00071344	     -0.22229389	     -0.00000000	      0.00000000	     39.70801969
      1.51357422	     -0.06377506	     -0.00005395	     -0.20501881	     -0.06642158	      0.88300552	     -0.00070713	     -0.22232122	     -0.00000000	      0.00000000	     39.49402134
      1.51457262	     -0.06386400	     -0.00006072	     -0.20510778	     -0.06641975	      0.88300564	     -0.00070221	     -0.22234262	     -0.00000000	      0.00000000	     39.34518102
      1.51557103	     -0.06395267	     -0.00006759	     -0.20519649	     -0.06641788	      0.88300576	     -0.00069727	     -0.22236416	     -0.00000000	      0.00000000	     39.19078157
      1.51656943	     -0.06404097	     -0.00007455	     -0.20528484	     -0.06641598	      0.88300587	     -0.00069231	     -0.22238583	     -0.00000000	      0.00000000	     39.04848828
      1.51787370	     -0.06415548	     -0.00008373	     -0.20539943	     -0.06641344	      0.88300600	     -0.00068581	     -0.22241430	     -0.00000000	      0.00000000	     38.87200949
      1.51890591	     -0.06424546	     -0.00009108	     -0.20548948	     -0.06641138	      0.88300610	     -0.00068066	     -0.22243692	     -0.00000000	      0.00000000	     38.73292557
      1.51993811	     -0.06433496	     -0.00009864	     -0.20557906	     -0.06640928	      0.88300620	     -0.00067550	     -0.22245961	     -0.00000000	      0.00000000	     38.60992634
      1.52097032	     -0.06442365	     -0.00010624	     -0.20566785	     -0.06640714	      0.88300628	     -0.00067033	     -0.22248234	     -0.00000000	      0.00000000	     38.48350526
      1.52228858	     -0.06453575	     -0.00011603	     -0.20578009	     -0.06640434	      0.88300638	     -0.00066375	     -0.22251138	     -0.00000000	      0.00000000	     38.34785288
      1.52337961	     -0.06462767	     -0.00012421	     -0.20587213	     -0.06640197	      0.88300645	     -0.00065830	     -0.22253540	     -0.00000000	      0.00000000	     38.21676188
      1.52447065	     -0.06471918	     -0.00013224	     -0.20596378	     -0.06639955	      0.88300650	     -0.00065287	     -0.22255940	     -0.00000000	      0.00000000	     38.12867960
      1.52556168	     -0.06480964	     -0.00014034	     -0.20605439	     -0.06639708	      0.88300655	     -0.00064745	     -0.22258334	     -0.00000000	      0.00000000	     38.02303192
      1.52688523	     -0.06491748	     -0.00015028	     -0.20616241	     -0.06639401	      0.88300658	     -0.00064091	     -0.22261228	      0.00000000	      0.00000000	     37.95356190
      1.52806966	     -0.06501147	     -0.00015954	     -0.20625658	     -0.06639119	      0.88300659	     -0.00063511	     -0.22263806	      0.00000000	      0.00000000	     37.85766691
      1.52925410	     -0.06510470	     -0.00016898	     -0.20635000	     -0.06638832	      0.88300659	     -0.00062935	     -0.22266374	      0.00000000	     -0.00000000	     37.85022506
      1.53043854	     -0.06519632	     -0.00017913	     -0.20644180	     -0.06638539	      0.88300657	     -0.00062364	     -0.22268931	      0.00000000	     -0.00000000	     37.80327610
      1.53162298	     -0.06528684	     -0.00018946	     -0.20653251	     -0.06638239	      0.88300654	     -0.00061801	     -0.22271476	      0.00000000	     -0.00000000	     37.83184312
      1.53310085	     -0.06539691	     -0.00020233	     -0.20664283	     -0.06637858	      0.88300646	     -0.00061110	     -0.22274625	      0.00000000	     -0.00000000	     37.83932510
      1.53457872	     -0.06550297	     -0.00021509	     -0.20674917	     -0.06637467	      0.88300637	     -0.00060433	     -0.22277736	      0.00000000	     -0.00000000	     37.96234635
      1.53586427	     -0.06559213	     -0.00022613	     -0.20683858	     -0.06637121	      0.88300626	     -0.00059857	     -0.22280403	      0.00000000	     -0.00000000	     37.96232475
      1.53714983	     -0.06567803	     -0.00023695	     -0.20692476	     -0.06636767	      0.88300613	     -0.00059294	     -0.22283025	      0.00000000	     -0.00000000	     38.06187022
      1.53873876	     -0.06577938	     -0.00025002	     -0.20702647	     -0.06636323	      0.88300594	     -0.00058618	     -0.22286196	      0.00000000	     -0.00000000	     38.11411086
      1.54072932	     -0.06589797	     -0.00026618	     -0.20714555	     -0.06635753	      0.88300567	     -0.00057803	     -0.22290037	      0.00000000	     -0.00000000	     38.27023502
      1.54214513	     -0.06597673	     -0.00027753	     -0.20722467	     -0.06635339	      0.88300545	     -0.00057247	     -0.22292664	      0.00000000	     -0.00000000	     38.24738580
      1.54356093	     -0.06605026	     -0.00028842	     -0.20729860	     -0.06634919	      0.88300521	     -0.00056711	     -0.22295197	      0.00000000	     -0.00000000	     38.27638251
      1.54521637	     -0.06613139	     -0.00030069	     -0.20738021	     -0.06634420	      0.88300491	     -0.00056111	     -0.22298032	      0.00000000	     -0.00000000	     38.41006237
      1.54687181	     -0.06620891	     -0.00031279	     -0.20745824	     -0.06633913	      0.88300459	     -0.00055541	     -0.22300729	      0.00000000	     -0.00000000	     37.85105253
      1.54852725	     -0.06627610	     -0.00032475	     -0.20752595	     -0.06633398	      0.88300426	     -0.00055000	     -0.22303283	      0.00000000	     -0.00000000	     38.22459883
      1.55018270	     -0.06634279	     -0.00033642	     -0.20759316	     -0.06632876	      0.88300391	     -0.00054490	     -0.22305685	      0.00000000	     -0.00000000	     38.12835210
      1.55183814	     -0.06640348	     -0.00034837	     -0.20765438	     -0.06632348	      0.88300355	     -0.00054011	     -0.22307944	      0.00000000	     -0.00000000	     37.93407409
      1.55349358	     -0.06646019	     -0.00035948	     -0.20771165	     -0.06631813	      0.88300318	     -0.00053563	     -0.22310062	      0.00000000	     -0.00000000	     38.28053027
      1.55514902	     -0.06651447	     -0.00037167	     -0.20776646	     -0.06631272	      0.88300282	     -0.00053147	     -0.22312039	      0.00000000	     -0.00000000	     37.61728414
      1.55680446	     -0.06656159	     -0.00038211	     -0.20781415	     -0.06630726	      0.88300245	     -0.00052763	     -0.22313884	      0.00000000	     -0.00000000	     37.85396762
      1.55816112	     -0.06659844	     -0.00039155	     -0.20785145	     -0.06630275	      0.88300215	     -0.00052473	     -0.22315294	      0.00000000	     -0.00000000	     37.93618992
      1.55951778	     -0.06663312	     -0.00040001	     -0.20788660	     -0.06629821	      0.88300186	     -0.00052204	     -0.22316618	      0.00000000	     -0.00000000	     37.76672408
      1.56114433	     -0.06667048	     -0.00040989	     -0.20792455	     -0.06629272	      0.88300152	     -0.00051911	     -0.22318096	      0.00000000	     -0.00000000	     37.88580948
      1.56277089	     -0.06670531	     -0.00041917	     -0.20795997	     -0.06628720	      0.88300119	     -0.00051649	     -0.22319455	      0.00000000	     -0.00000000	     37.50973163
      1.56435620	     -0.06673320	     -0.00042785	     -0.20798844	     -0.06628179	      0.88300089	     -0.00051424	     -0.22320672	      0.00000000	     -0.00000000	     37.57553089
      1.56594152	     -0.06675787	     -0.00043594	     -0.20801371	     -0.06627634	      0.88300060	     -0.00051229	     -0.22321776	      0.00000000	     -0.00000000	     37.25606373
      1.56752684	     -0.06677636	     -0.00044342	     -0.20803280	     -0.06627088	      0.88300033	     -0.00051064	     -0.22322772	      0.00000000	     -0.00000000	     37.59075910
      1.56911216	     -0.06679402	     -0.00045051	     -0.20805108	     -0.06626538	      0.88300008	     -0.00050930	     -0.22323655	     -0.00000000	     -0.00000000	     37.16062195
      1.57065709	     -0.06680683	     -0.00045700	     -0.20806449	     -0.06626001	      0.88299986	     -0.00050827	     -0.22324415	     -0.00000000	     -0.00000000	     37.35998803
      1.57220201	     -0.06681463	     -0.00046273	     -0.20807292	     -0.06625463	      0.88299966	     -0.00050753	     -0.22325076	     -0.00000000	     -0.00000000	     37.08540208
      1.57374693	     -0.06681820	     -0.00046831	     -0.20807711	     -0.06624922	      0.88299948	     -0.00050707	     -0.22325633	     -0.00000000	     -0.00000000	     37.28687263
      1.57533262	     -0.06682028	     -0.00047311	     -0.20807985	     -0.06624367	      0.88299932	     -0.00050689	     -0.22326101	     -0.00000000	     -0.00000000	     37.26922846
      1.57691831	     -0.06681794	     -0.00047800	     -0.20807817	     -0.06623809	      0.88299919	     -0.00050702	     -0.22326459	     -0.00000000	     -0.00000000	     37.20167450
      1.57850401	     -0.06681162	     -0.00048165	     -0.20807253	     -0.06623251	      0.88299909	     -0.00050744	     -0.22326712	     -0.00000000	     -0.00000000	     36.95278637
      1.58008970	     -0.06679904	     -0.00048561	     -0.20806062	     -0.06622691	      0.88299900	     -0.00050816	     -0.22326855	     -0.00000000	     -0.00000000	     37.20470124
      1.58148960	     -0.06678793	     -0.00048807	     -0.20805011	     -0.06622196	      0.88299895	     -0.00050905	     -0.22326886	     -0.00000000	     -0.00000000	     37.25995808
      1.58288951	     -0.06677264	     -0.00049074	     -0.20803543	     -0.06621700	      0.88299891	     -0.00051016	     -0.22326835	     -0.00000000	     -0.00000000	     37.02822337
      1.58428941	     -0.06675320	     -0.00049262	     -0.20801661	     -0.06621204	      0.88299889	     -0.00051151	     -0.22326696	     -0.00000000	     -0.00000000	     37.21151384
      1.58625237	     -0.06672477	     -0.00049504	     -0.20798904	     -0.06620506	      0.88299889	     -0.00051378	     -0.22326353	     -0.00000000	      0.00000000	     36.89234445
      1.58768511	     -0.06669615	     -0.00049613	     -0.20796106	     -0.06619996	      0.88299891	     -0.00051573	     -0.22325999	     -0.00000000	      0.00000000	     37.08560200
      1.58911785	     -0.06666571	     -0.00049704	     -0.20793125	     -0.06619485	      0.88299894	     -0.00051791	     -0.22325546	     -0.00000000	      0.00000000	     37.19665679
      1.59060738	     -0.06663206	     -0.00049733	     -0.20789828	     -0.06618953	      0.88299899	     -0.00052043	     -0.22324972	     -0.00000000	      0.00000000	     37.31518515
      1.59209692	     -0.06659357	     -0.00049725	     -0.20786046	     -0.06618420	      0.88299905	     -0.00052321	     -0.22324297	     -0.00000000	      0.00000000	     37.05899998
      1.59358646	     -0.06655083	     -0.00049671	     -0.20781840	     -0.06617887	      0.88299912	     -0.00052624	     -0.22323513	     -0.00000000	      0.00000000	     37.30050177
      1.59521936	     -0.06650196	     -0.00049552	     -0.20777027	     -0.06617301	      0.88299921	     -0.00052985	     -0.22322532	     -0.00000000	      0.00000000	     37.21730111
      1.59685227	     -0.06644587	     -0.00049384	     -0.20771494	     -0.06616714	      0.88299932	     -0.00053377	     -0.22321420	     -0.00000000	      0.00000000	     37.11785684
      1.59848517	     -0.06638602	     -0.00049126	     -0.20765584	     -0.06616126	      0.88299943	     -0.00053798	     -0.22320171	     -0.00000000	      0.00000000	     37.11078893
      1.59994189	     -0.06632745	     -0.00048873	     -0.20759795	     -0.06615601	      0.88299954	     -0.00054198	     -0.22318939	     -0.00000000	      0.00000000	     37.23222824
      1.60139860	     -0.06626581	     -0.00048548	     -0.20753698	     -0.06615075	      0.88299966	     -0.00054622	     -0.22317596	     -0.00000000	      0.00000000	     37.38100591
      1.60269087	     -0.06620952	     -0.00048236	     -0.20748130	     -0.06614607	      0.88299977	     -0.00055016	     -0.22316312	     -0.00000000	      0.00000000	     37.43652791
      1.60398313	     -0.06614965	     -0.00047880	     -0.20742204	     -0.06614140	      0.88299988	     -0.00055429	     -0.22314943	     -0.00000000	      0.00000000	     37.39507613
      1.60514612	     -0.06609311	     -0.00047530	     -0.20736604	     -0.06613718	      0.88299998	     -0.00055815	     -0.22313636	     -0.00000000	      0.00000000	     37.43925392
      1.60630911	     -0.06603448	     -0.00047149	     -0.20730795	     -0.06613296	      0.88300008	     -0.00056215	     -0.22312258	     -0.00000000	      0.00000000	     37.50948632
      1.60747210	     -0.06597364	     -0.00046739	     -0.20724765	     -0.06612874	      0.88300019	     -0.00056628	     -0.22310808	     -0.00000000	      0.00000000	     37.49873016
      1.60863509	     -0.06591030	     -0.00046298	     -0.20718485	     -0.06612451	      0.88300030	     -0.00057056	     -0.22309288	     -0.00000000	      0.00000000	     37.57944641
      1.60979808	     -0.06584477	     -0.00045829	     -0.20711987	     -0.06612028	      0.88300041	     -0.00057496	     -0.22307696	     -0.00000000	      0.00000000	     37.56101145
      1.61096106	     -0.06577684	     -0.00045331	     -0.20705248	     -0.06611604	      0.88300052	     -0.00057950	     -0.22306033	     -0.00000000	      0.00000000	     37.67887024
      1.61212405	     -0.06570678	     -0.00044807	     -0.20698295	     -0.06611180	      0.88300063	     -0.00058416	     -0.22304299	     -0.00000000	      0.00000000	     37.62499630
      1.61308946	     -0.06564677	     -0.00044349	     -0.20692339	     -0.06610827	      0.88300072	     -0.00058813	     -0.22302805	     -0.00000000	      0.00000000	     37.75105964
      1.61405486	     -0.06558531	     -0.00043873	     -0.20686237	     -0.06610474	      0.88300082	     -0.00059219	     -0.22301262	     -0.00000000	      0.00000000	     37.75535549
      1.61527945	     -0.06550529	     -0.00043232	     -0.20678290	     -0.06610026	      0.88300094	     -0.00059746	     -0.22299235	     -0.00000000	      0.00000000	     37.85480665
      1.61650404	     -0.06542292	     -0.00042564	     -0.20670109	     -0.06609578	      0.88300106	     -0.00060287	     -0.22297129	     -0.00000000	      0.00000000	     37.82238936
      1.61739231	     -0.06536159	     -0.00042058	     -0.20664017	     -0.06609252	      0.88300115	     -0.00060687	     -0.22295553	     -0.00000000	      0.00000000	     37.95071733
      1.61828059	     -0.06529910	     -0.00041539	     -0.20657808	     -0.06608926	      0.88300124	     -0.00061095	     -0.22293937	     -0.00000000	      0.00000000	     37.96581904
      1.61954895	     -0.06520778	     -0.00040771	     -0.20648732	     -0.06608460	      0.88300137	     -0.00061688	     -0.22291558	     -0.00000000	      0.00000000	     38.05709964
      1.62065272	     -0.06512641	     -0.00040078	     -0.20640644	     -0.06608054	      0.88300148	     -0.00062215	     -0.22289421	     -0.00000000	      0.00000000	     38.05223387
      1.62175649	     -0.06504323	     -0.00039362	     -0.20632374	     -0.06607648	      0.88300159	     -0.00062751	     -0.22287223	     -0.00000000	      0.00000000	     38.19445764
      1.62265097	     -0.06497471	     -0.00038769	     -0.20625561	     -0.06607318	      0.88300168	     -0.00063193	     -0.22285398	     -0.00000000	      0.00000000	     38.15530556
      1.62354544	     -0.06490420	     -0.00038176	     -0.20618548	     -0.06606988	      0.88300177	     -0.00063641	     -0.22283533	     -0.00000000	      0.00000000	     38.22561147
      1.62472072	     -0.06481086	     -0.00037402	     -0.20609263	     -0.06606554	      0.88300189	     -0.00064238	     -0.22281028	     -0.00000000	      0.00000000	     38.23716603
      1.62589601	     -0.06471676	     -0.00036617	     -0.20599901	     -0.06606119	      0.88300201	     -0.00064845	     -0.22278465	     -0.00000000	      0.00000000	     38.36387016
      1.62672254	     -0.06465002	     -0.00036052	     -0.20593259	     -0.06605812	      0.88300210	     -0.00065277	     -0.22276629	     -0.00000000	      0.00000000	     38.32373447
      1.62754906	     -0.06458284	     -0.00035479	     -0.20586573	     -0.06605506	      0.88300218	     -0.00065713	     -0.22274767	     -0.00000000	      0.00000000	     38.37336257
      1.62883247	     -0.06447771	     -0.00034578	     -0.20576110	     -0.06605028	      0.88300231	     -0.00066398	     -0.22271826	     -0.00000000	      0.00000000	     38.41063309
      1.62987703	     -0.06439141	     -0.00033832	     -0.20567519	     -0.06604639	      0.88300242	     -0.00066962	     -0.22269388	     -0.00000000	      0.00000000	     38.48597455
      1.63092159	     -0.06430458	     -0.00033078	     -0.20558875	     -0.06604249	      0.88300252	     -0.00067532	     -0.22266914	     -0.00000000	      0.00000000	     38.49578163
      1.63196616	     -0.06421719	     -0.00032312	     -0.20550174	     -0.06603858	      0.88300262	     -0.00068107	     -0.22264404	     -0.00000000	      0.00000000	     38.58702380
      1.63301072	     -0.06412946	     -0.00031540	     -0.20541436	     -0.06603467	      0.88300272	     -0.00068686	     -0.22261860	     -0.00000000	      0.00000000	     38.58425800
      1.63391417	     -0.06405323	     -0.00030864	     -0.20533845	     -0.06603127	      0.88300280	     -0.00069191	     -0.22259635	     -0.00000000	      0.00000000	     38.66506535
      1.63481763	     -0.06397684	     -0.00030183	     -0.20526235	     -0.06602787	      0.88300288	     -0.00069699	     -0.22257387	     -0.00000000	      0.00000000	     38.69134327
      1.63593516	     -0.06388207	     -0.00029333	     -0.20516794	     -0.06602365	      0.88300298	     -0.00070330	     -0.22254579	     -0.00000000	      0.00000000	     38.76159531
      1.63705270	     -0.06378714	     -0.00028476	     -0.20507335	     -0.06601941	      0.88300308	     -0.00070965	     -0.22251741	     -0.00000000	      0.00000000	     38.80147345
      1.63802140	     -0.06370473	     -0.00027728	     -0.20499123	     -0.06601573	      0.88300316	     -0.00071517	     -0.22249260	     -0.00000000	      0.00000000	     38.87339713
      1.63899011	     -0.06362284	     -0.00027000	     -0.20490961	     -0.06601204	      0.88300324	     -0.00072072	     -0.22246761	     -0.00000000	      0.00000000	     38.91920350
      1.63995881	     -0.06354048	     -0.00026270	     -0.20482751	     -0.06600834	      0.88300331	     -0.00072628	     -0.22244245	     -0.00000000	      0.00000000	     38.98378599
      1.64119331	     -0.06343503	     -0.00025361	     -0.20472237	     -0.06600360	      0.88300340	     -0.00073338	     -0.22241018	     -0.00000000	      0.00000000	     39.05669506
      1.64222657	     -0.06334722	     -0.00024600	     -0.20463480	     -0.06599962	      0.88300348	     -0.00073933	     -0.22238304	     -0.00000000	      0.00000000	     39.12538931
      1.64325983	     -0.06325966	     -0.00023838	     -0.20454747	     -0.06599563	      0.88300354	     -0.00074529	     -0.22235578	     -0.00000000	      0.00000000	     39.19742075
      1.64429309	     -0.06317220	     -0.00023071	     -0.20446022	     -0.06599163	      0.88300361	     -0.00075125	     -0.22232845	     -0.00000000	      0.00000000	     39.27066285
      1.64532635	     -0.06308485	     -0.00022301	     -0.20437307	     -0.06598761	      0.88300367	     -0.00075720	     -0.22230104	     -0.00000000	      0.00000000	     39.35371075
      1.64663613	     -0.06297426	     -0.00021294	     -0.20426273	     -0.06598249	      0.88300375	     -0.00076473	     -0.22226621	     -0.00000000	      0.00000000	     39.44981105
      1.64770593	     -0.06288418	     -0.00020438	     -0.20417284	     -0.06597830	      0.88300380	     -0.00077087	     -0.22223771	     -0.00000000	      0.00000000	     39.55251414
      1.64877573	     -0.06279435	     -0.00019580	     -0.20408319	     -0.06597408	      0.88300385	     -0.00077700	     -0.22220918	     -0.00000000	      0.00000000	     39.63214340
      1.64984554	     -0.06270492	     -0.00018724	     -0.20399391	     -0.06596985	      0.88300390	     -0.00078310	     -0.22218063	     -0.00000000	      0.00000000	     39.73685390
      1.65124087	     -0.06258894	     -0.00017613	     -0.20387811	     -0.06596431	      0.88300396	     -0.00079101	     -0.22214339	     -0.00000000	      0.00000000	     39.85746090
      1.65243164	     -0.06249067	     -0.00016673	     -0.20377998	     -0.06595956	      0.88300400	     -0.00079772	     -0.22211164	     -0.00000000	      0.00000000	     40.01477770
      1.65362242	     -0.06239330	     -0.00015746	     -0.20368272	     -0.06595479	      0.88300404	     -0.00080438	     -0.22207995	     -0.00000000	      0.00000000	     40.13686737
      1.65481319	     -0.06229711	     -0.00014844	     -0.20358661	     -0.06595000	      0.88300408	     -0.00081098	     -0.22204833	     -0.00000000	      0.00000000	     40.31970900
      1.65600397	     -0.06220175	     -0.00013953	     -0.20349132	     -0.06594519	      0.88300411	     -0.00081752	     -0.22201681	     -0.00000000	      0.00000000	     40.48146900
      1.65758482	     -0.06207585	     -0.00012831	     -0.20336546	     -0.06593879	      0.88300415	     -0.00082606	     -0.22197518	     -0.00000000	      0.00000000	     40.76505098
      1.65898464	     -0.06196672	     -0.00011894	     -0.20325632	     -0.06593310	      0.88300418	     -0.00083350	     -0.22193857	     -0.00000000	      0.00000000	     40.95287434
      1.66038446	     -0.06185970	     -0.00010983	     -0.20314927	     -0.06592740	      0.88300421	     -0.00084079	     -0.22190224	     -0.00000000	      0.00000000	     41.23478153
      1.66178428	     -0.06175401	     -0.00010088	     -0.20304351	     -0.06592169	      0.88300424	     -0.00084793	     -0.22186622	     -0.00000000	      0.00000000	     41.43579415
      1.66318410	     -0.06164971	     -0.00009219	     -0.20293911	     -0.06591597	      0.88300427	     -0.00085489	     -0.22183051	     -0.00000000	      0.00000000	     41.67550025
      1.66510774	     -0.06150883	     -0.00008070	     -0.20279805	     -0.06590811	      0.88300432	     -0.00086418	     -0.22178199	     -0.00000000	      0.00000000	     41.92944874
      1.66698878	     -0.06137397	     -0.00006997	     -0.20266294	     -0.06590043	      0.88300439	     -0.00087290	     -0.22173522	     -0.00000000	      0.00000000	     42.14711235
      1.66833309	     -0.06128030	     -0.00006237	     -0.20256907	     -0.06589495	      0.88300445	     -0.00087892	     -0.22170221	     -0.00000000	      0.00000000	     42.40632753
      1.66967740	     -0.06118707	     -0.00005506	     -0.20247562	     -0.06588948	      0.88300452	     -0.00088474	     -0.22166961	     -0.00000000	      0.00000000	     42.30928640
      1.67102171	     -0.06109552	     -0.00004817	     -0.20238380	     -0.06588402	      0.88300461	     -0.00089037	     -0.22163738	     -0.00000000	      0.00000000	     42.57498263
      1.67291698	     -0.06097167	     -0.00003882	     -0.20225955	     -0.06587635	      0.88300477	     -0.00089796	     -0.22159267	      0.00000000	      0.00000000	     42.40371962
      1.67438234	     -0.06087370	     -0.00003182	     -0.20216123	     -0.06587045	      0.88300493	     -0.00090356	     -0.22155869	      0.00000000	      0.00000000	     42.88412655
      1.67584771	     -0.06078083	     -0.00002512	     -0.20206798	     -0.06586459	      0.88300511	     -0.00090890	     -0.22152517	      0.00000000	      0.00000000	     42.73276341
      1.67746594	     -0.06068174	     -0.00001847	     -0.20196842	     -0.06585814	      0.88300535	     -0.00091452	     -0.22148877	      0.00000000	      0.00000000	     43.07557197
      1.67908417	     -0.06058208	     -0.00001149	     -0.20186830	     -0.06585174	      0.88300564	     -0.00091983	     -0.22145304	      0.00000000	      0.00000000	     42.88937924
      1.68065190	     -0.06048913	     -0.00000609	     -0.20177483	     -0.06584559	      0.88300595	     -0.00092469	     -0.22141900	      0.00000000	      0.00000000	     43.24445545
      1.68221964	     -0.06039781	      0.00000048	     -0.20168301	     -0.06583948	      0.88300632	     -0.00092925	     -0.22138558	      0.00000000	      0.00000000	     43.01830471
      1.68378737	     -0.06030843	      0.00000451	     -0.20159304	     -0.06583343	      0.88300673	     -0.00093351	     -0.22135271	      0.00000000	      0.00000000	     43.54348567
      1.68515515	     -0.06023168	      0.00001037	     -0.20151583	     -0.06582819	      0.88300712	     -0.00093699	     -0.22132453	      0.00000000	      0.00000000	     43.27875784
      1.68652293	     -0.06015764	      0.00001379	     -0.20144126	     -0.06582300	      0.88300756	     -0.00094025	     -0.22129676	      0.00000000	      0.00000000	     43.46393632
      1.68789070	     -0.06008436	      0.00001833	     -0.20136746	     -0.06581785	      0.88300803	     -0.00094328	     -0.22126946	      0.00000000	      0.00000000	     43.42756562
      1.68956787	     -0.05999633	      0.00002247	     -0.20127875	     -0.06581161	      0.88300867	     -0.00094668	     -0.22123656	      0.00000000	      0.00000000	     43.57514408
      1.69124504	     -0.05991170	      0.00002807	     -0.20119345	     -0.06580544	      0.88300936	     -0.00094975	     -0.22120430	      0.00000000	      0.00000000	     43.69293011
      1.69256074	     -0.05984596	      0.00003003	     -0.20112713	     -0.06580065	      0.88300994	     -0.00095191	     -0.22117947	      0.00000000	      0.00000000	     43.67886410
      1.69387643	     -0.05978161	      0.00003360	     -0.20106223	     -0.06579591	      0.88301056	     -0.00095386	     -0.22115504	      0.00000000	      0.00000000	     43.80905551
      1.69561573	     -0.05970019	      0.00003671	     -0.20098002	     -0.06578973	      0.88301143	     -0.00095612	     -0.22112337	     -0.00000000	      0.00000000	     43.68636011
      1.69714987	     -0.05962826	      0.00004065	     -0.20090742	     -0.06578434	      0.88301225	     -0.00095780	     -0.22109602	     -0.00000000	      0.00000000	     43.94893319
      1.69868401	     -0.05956100	      0.00004232	     -0.20083943	     -0.06577903	      0.88301312	     -0.00095920	     -0.22106923	     -0.00000000	      0.00000000	     44.03856831
      1.70021814	     -0.05949389	      0.00004639	     -0.20077163	     -0.06577380	      0.88301403	     -0.00096031	     -0.22104300	     -0.00000000	      0.00000000	     43.87466488
      1.70175228	     -0.05943140	      0.00004664	     -0.20070836	     -0.06576863	      0.88301499	     -0.00096114	     -0.22101731	     -0.00000000	      0.00000000	     44.40717883
      1.70311387	     -0.05937378	      0.00005007	     -0.20065012	     -0.06576411	      0.88301588	     -0.00096164	     -0.22099501	     -0.00000000	      0.00000000	     44.13173312
      1.70447545	     -0.05932019	      0.00005054	     -0.20059583	     -0.06575965	      0.88301679	     -0.00096191	     -0.22097313	     -0.00000000	      0.00000000	     44.34579421
      1.70583704	     -0.05926789	      0.00005227	     -0.20054285	     -0.06575525	      0.88301774	     -0.00096195	     -0.22095171	     -0.00000000	      0.00000000	     44.35412338
      1.70771993	     -0.05920113	      0.00005247	     -0.20047510	     -0.06574926	      0.88301911	     -0.00096164	     -0.22092283	     -0.00000000	      0.00000001	     44.32698046
      1.70899314	     -0.05915219	      0.00005406	     -0.20042552	     -0.06574527	      0.88302006	     -0.00096119	     -0.22090383	     -0.00000000	      0.00000001	     44.39439425
      1.71026635	     -0.05910821	      0.00005397	     -0.20038085	     -0.06574133	      0.88302103	     -0.00096054	     -0.22088519	     -0.00000000	      0.00000001	     44.55755517
      1.71199240	     -0.05905282	      0.00005448	     -0.20032455	     -0.06573607	      0.88302239	     -0.00095934	     -0.22086059	     -0.00000000	      0.00000001	     44.43312423
      1.71352649	     -0.05900386	      0.00005341	     -0.20027474	     -0.06573147	      0.88302362	     -0.00095797	     -0.22083941	     -0.00000000	      0.00000001	     44.50021962
      1.71506058	     -0.05895642	      0.00005349	     -0.20022645	     -0.06572693	      0.88302489	     -0.00095631	     -0.22081885	     -0.00000000	      0.00000001	     44.55009050
      1.71642166	     -0.05891841	      0.00005187	     -0.20018766	     -0.06572296	      0.88302603	     -0.00095460	     -0.22080111	     -0.00000000	      0.00000001	     44.78600453
      1.71778273	     -0.05888176	      0.00005098	     -0.20015024	     -0.06571904	      0.88302719	     -0.00095267	     -0.22078393	     -0.00000000	      0.00000001	     44.49343914
      1.71914381	     -0.05884666	      0.00004901	     -0.20011434	     -0.06571517	      0.88302836	     -0.00095052	     -0.22076728	     -0.00000000	      0.00000001	     44.70321122
      1.72119934	     -0.05880083	      0.00004668	     -0.20006731	     -0.06570941	      0.88303017	     -0.00094684	     -0.22074323	     -0.00000000	      0.00000001	     44.27630239
      1.72247832	     -0.05877450	      0.00004297	     -0.20004018	     -0.06570589	      0.88303131	     -0.00094430	     -0.22072899	     -0.00000000	      0.00000001	     44.74621869
      1.72375730	     -0.05875103	      0.00004056	     -0.20001593	     -0.06570240	      0.88303246	     -0.00094157	     -0.22071534	     -0.00000000	      0.00000001	     44.58623516
      1.72548337	     -0.05872514	      0.00003566	     -0.19998896	     -0.06569776	      0.88303402	     -0.00093758	     -0.22069786	     -0.00000000	      0.00000001	     44.65722502
      1.72695667	     -0.05870530	      0.00003203	     -0.19996821	     -0.06569386	      0.88303537	     -0.00093390	     -0.22068388	     -0.00000000	      0.00000001	     44.47440576
      1.72842997	     -0.05868981	      0.00002661	     -0.19995175	     -0.06569001	      0.88303673	     -0.00092998	     -0.22067077	     -0.00000000	      0.00000001	     44.78476472
      1.72990327	     -0.05868050	      0.00002215	     -0.19994151	     -0.06568621	      0.88303809	     -0.00092580	     -0.22065861	     -0.00000000	      0.00000001	     44.35896062
      1.73137657	     -0.05867492	      0.00001557	     -0.19993495	     -0.06568247	      0.88303946	     -0.00092138	     -0.22064746	     -0.00000000	      0.00000001	     44.74341208
      1.73284987	     -0.05867771	      0.00001014	     -0.19993679	     -0.06567877	      0.88304083	     -0.00091672	     -0.22063742	     -0.00000000	      0.00000001	     44.30569436
      1.73432317	     -0.05868631	      0.00000230	     -0.19994438	     -0.06567512	      0.88304220	     -0.00091182	     -0.22062858	     -0.00000000	      0.00000001	     44.70321555
      1.73579647	     -0.05870031	     -0.00000397	     -0.19995742	     -0.06567152	      0.88304357	     -0.00090668	     -0.22062105	     -0.00000000	      0.00000001	     44.42808406
      1.73726977	     -0.05872212	     -0.00001266	     -0.19997822	     -0.06566797	      0.88304494	     -0.00090131	     -0.22061483	     -0.00000000	      0.00000001	     44.54257440
      1.73874307	     -0.05874905	     -0.00001965	     -0.20000418	     -0.06566447	      0.88304630	     -0.00089571	     -0.22061003	     -0.00000000	      0.00000001	     44.35300170
      1.74021637	     -0.05878128	     -0.00002886	     -0.20003541	     -0.06566101	      0.88304765	     -0.00088987	     -0.22060663	     -0.00000000	      0.00000001	     44.35995063
      1.74168967	     -0.05882112	     -0.00003647	     -0.20007429	     -0.06565760	      0.88304899	     -0.00088382	     -0.22060465	     -0.00000000	      0.00000001	     44.40005520
      1.74316297	     -0.05886424	     -0.00004609	     -0.20011643	     -0.06565423	      0.88305032	     -0.00087754	     -0.22060416	     -0.00000000	      0.00000001	     44.36255499
      1.74427326	     -0.05890085	     -0.00005225	     -0.20015232	     -0.06565172	      0.88305130	     -0.00087267	     -0.22060473	     -0.00000000	      0.00000001	     44.29279518
      1.74538356	     -0.05893990	     -0.00005901	     -0.20019067	     -0.06564923	      0.88305228	     -0.00086767	     -0.22060611	     -0.00000000	      0.00000001	     44.24132307
      1.74649385	     -0.05898186	     -0.00006582	     -0.20023191	     -0.06564677	      0.88305324	     -0.00086257	     -0.22060830	     -0.00000000	      0.00000001	     44.21160434
      1.74795360	     -0.05904060	     -0.00007489	     -0.20028974	     -0.06564356	      0.88305449	     -0.00085568	     -0.22061239	     -0.00000000	      0.00000001	     44.09614613
      1.74898986	     -0.05908502	     -0.00008145	     -0.20033352	     -0.06564131	      0.88305535	     -0.00085068	     -0.22061612	     -0.00000000	      0.00000001	     44.08454207
      1.75002613	     -0.05913109	     -0.00008804	     -0.20037895	     -0.06563907	      0.88305621	     -0.00084559	     -0.22062051	     -0.00000000	      0.00000001	     44.00432046
      1.75136365	     -0.05919345	     -0.00009670	     -0.20044051	     -0.06563621	      0.88305728	     -0.00083890	     -0.22062713	     -0.00000000	      0.00000001	     43.95126394
      1.75252664	     -0.05925021	     -0.00010435	     -0.20049657	     -0.06563374	      0.88305819	     -0.00083296	     -0.22063375	     -0.00000000	      0.00000001	     43.85081454
      1.75368964	     -0.05930963	     -0.00011218	     -0.20055531	     -0.06563129	      0.88305908	     -0.00082693	     -0.22064116	     -0.00000000	      0.00000001	     43.81780744
      1.75485263	     -0.05937145	     -0.00012015	     -0.20061646	     -0.06562886	      0.88305995	     -0.00082080	     -0.22064934	     -0.00000000	      0.00000000	     43.71977952
      1.75601562	     -0.05943583	     -0.00012832	     -0.20068017	     -0.06562644	      0.88306078	     -0.00081459	     -0.22065827	     -0.00000000	      0.00000000	     43.69342524
      1.75717862	     -0.05950227	     -0.00013660	     -0.20074595	     -0.06562404	      0.88306159	     -0.00080829	     -0.22066795	     -0.00000000	      0.00000000	     43.60451695
      1.75834161	     -0.05957086	     -0.00014504	     -0.20081389	     -0.06562165	      0.88306237	     -0.00080192	     -0.22067835	     -0.00000000	      0.00000000	     43.58474058
      1.75937084	     -0.05963305	     -0.00015260	     -0.20087552	     -0.06561954	      0.88306303	     -0.00079622	     -0.22068814	     -0.00000000	      0.00000000	     43.52195390
      1.76040007	     -0.05969682	     -0.00016029	     -0.20093873	     -0.06561744	      0.88306367	     -0.00079047	     -0.22069845	     -0.00000000	      0.00000000	     43.49211041
      1.76169957	     -0.05977938	     -0.00017012	     -0.20102060	     -0.06561481	      0.88306443	     -0.00078314	     -0.22071221	     -0.00000000	      0.00000000	     43.44567106
      1.76299906	     -0.05986440	     -0.00018014	     -0.20110494	     -0.06561218	      0.88306515	     -0.00077575	     -0.22072676	      0.00000000	      0.00000000	     43.41585293
      1.76411506	     -0.05993923	     -0.00018886	     -0.20117920	     -0.06560993	      0.88306573	     -0.00076935	     -0.22073987	      0.00000000	      0.00000000	     43.38629753
      1.76523107	     -0.06001560	     -0.00019767	     -0.20125501	     -0.06560768	      0.88306628	     -0.00076291	     -0.22075354	      0.00000000	      0.00000000	     43.36645483
      1.76634708	     -0.06009307	     -0.00020647	     -0.20133194	     -0.06560544	      0.88306679	     -0.00075643	     -0.22076774	      0.00000000	      0.00000000	     43.35436123
      1.76779367	     -0.06019496	     -0.00021785	     -0.20143314	     -0.06560255	      0.88306740	     -0.00074800	     -0.22078689	      0.00000000	      0.00000000	     43.34027992
      1.76899843	     -0.06028080	     -0.00022735	     -0.20151843	     -0.06560014	      0.88306785	     -0.00074094	     -0.22080344	      0.00000000	      0.00000000	     43.34866459
      1.77020319	     -0.06036794	     -0.00023699	     -0.20160503	     -0.06559773	      0.88306826	     -0.00073386	     -0.22082049	      0.00000000	      0.00000000	     43.34063083
      1.77140794	     -0.06045667	     -0.00024660	     -0.20169323	     -0.06559531	      0.88306863	     -0.00072677	     -0.22083805	      0.00000000	      0.00000000	     43.35482412
      1.77261270	     -0.06054677	     -0.00025625	     -0.20178282	     -0.06559290	      0.88306894	     -0.00071967	     -0.22085607	      0.00000000	      0.00000000	     43.35688862
      1.77421892	     -0.06066869	     -0.00026911	     -0.20190409	     -0.06558968	      0.88306929	     -0.00071020	     -0.22088083	      0.00000000	      0.00000000	     43.40242694
      1.77551325	     -0.06076828	     -0.00027943	     -0.20200317	     -0.06558708	      0.88306951	     -0.00070259	     -0.22090136	      0.00000000	      0.00000000	     43.41326373
      1.77680758	     -0.06086870	     -0.00028970	     -0.20210311	     -0.06558449	      0.88306968	     -0.00069500	     -0.22092237	      0.00000000	      0.00000000	     43.48966506
      1.77810192	     -0.06096972	     -0.00029993	     -0.20220365	     -0.06558188	      0.88306979	     -0.00068745	     -0.22094384	      0.00000000	      0.00000000	     43.54466294
      1.77982827	     -0.06110369	     -0.00031311	     -0.20233704	     -0.06557842	      0.88306985	     -0.00067748	     -0.22097309	      0.00000000	      0.00000000	     43.68339207
      1.78135616	     -0.06122353	     -0.00032447	     -0.20245639	     -0.06557535	      0.88306982	     -0.00066875	     -0.22099946	      0.00000000	     -0.00000000	     43.76064934
      1.78288405	     -0.06133971	     -0.00033493	     -0.20257214	     -0.06557229	      0.88306972	     -0.00066015	     -0.22102626	      0.00000000	     -0.00000000	     43.88409765
      1.78441194	     -0.06145809	     -0.00034519	     -0.20269011	     -0.06556924	      0.88306955	     -0.00065168	     -0.22105334	      0.00000000	     -0.00000000	     43.92787663
      1.78593983	     -0.06157329	     -0.00035462	     -0.20280495	     -0.06556620	      0.88306932	     -0.00064336	     -0.22108074	      0.00000000	     -0.00000000	     43.96969838
      1.78746773	     -0.06168817	     -0.00036397	     -0.20291948	     -0.06556318	      0.88306902	     -0.00063520	     -0.22110832	      0.00000000	     -0.00000000	     44.36453494
      1.78899562	     -0.06180399	     -0.00037253	     -0.20303502	     -0.06556018	      0.88306866	     -0.00062722	     -0.22113603	      0.00000000	     -0.00000000	     44.01034721
      1.79052351	     -0.06191483	     -0.00038110	     -0.20314558	     -0.06555719	      0.88306825	     -0.00061943	     -0.22116382	      0.00000000	     -0.00000000	     44.50227283
      1.79205140	     -0.06202865	     -0.00038828	     -0.20325918	     -0.06555423	      0.88306778	     -0.00061183	     -0.22119156	      0.00000000	     -0.00000000	     44.30647816
      1.79357929	     -0.06213643	     -0.00039574	     -0.20336677	     -0.06555130	      0.88306728	     -0.00060443	     -0.22121929	      0.00000000	     -0.00000000	     44.48714677
      1.79510718	     -0.06224643	     -0.00040142	     -0.20347664	     -0.06554839	      0.88306673	     -0.00059723	     -0.22124685	      0.00000000	     -0.00000000	     44.36506957
      1.79663507	     -0.06235201	     -0.00040776	     -0.20358209	     -0.06554552	      0.88306614	     -0.00059025	     -0.22127431	      0.00000000	     -0.00000000	     44.39456115
      1.79816297	     -0.06245823	     -0.00041181	     -0.20368826	     -0.06554267	      0.88306552	     -0.00058348	     -0.22130155	      0.00000000	     -0.00000000	     44.61883779
      1.79969086	     -0.06256283	     -0.00041703	     -0.20379281	     -0.06553986	      0.88306487	     -0.00057694	     -0.22132859	      0.00000000	     -0.00000000	     44.23636973
      1.80121875	     -0.06266320	     -0.00041935	     -0.20389321	     -0.06553709	      0.88306420	     -0.00057062	     -0.22135538	      0.00000000	     -0.00000000	     44.55583508
      1.80274664	     -0.06276659	     -0.00042381	     -0.20399660	     -0.06553435	      0.88306350	     -0.00056453	     -0.22138183	      0.00000000	     -0.00000000	     44.40547242
      1.80427453	     -0.06286271	     -0.00042451	     -0.20409284	     -0.06553165	      0.88306278	     -0.00055867	     -0.22140803	      0.00000000	     -0.00000000	     44.25821544
      1.80550198	     -0.06294077	     -0.00042728	     -0.20417095	     -0.06552950	      0.88306218	     -0.00055413	     -0.22142878	      0.00000000	     -0.00000000	     44.43125804
      1.80672943	     -0.06301705	     -0.00042838	     -0.20424733	     -0.06552738	      0.88306157	     -0.00054975	     -0.22144930	      0.00000000	     -0.00000000	     44.24929099
      1.80795688	     -0.06309158	     -0.00042950	     -0.20432197	     -0.06552529	      0.88306095	     -0.00054552	     -0.22146954	      0.00000000	     -0.00000000	     44.31205396
      1.80970388	     -0.06319639	     -0.00043029	     -0.20442699	     -0.06552235	      0.88306005	     -0.00053977	     -0.22149786	      0.00000000	     -0.00000000	     43.90803224
      1.81145087	     -0.06329291	     -0.00043062	     -0.20452374	     -0.06551947	      0.88305913	     -0.00053434	     -0.22152553	      0.00000000	     -0.00000000	     44.23127944
      1.81294095	     -0.06337827	     -0.00043006	     -0.20460933	     -0.06551705	      0.88305833	     -0.00052996	     -0.22154851	      0.00000000	     -0.00000000	     44.07360866
      1.81443103	     -0.06345452	     -0.00042933	     -0.20468585	     -0.06551467	      0.88305751	     -0.00052582	     -0.22157102	      0.00000000	     -0.00000000	     44.02791766
      1.81592110	     -0.06353130	     -0.00042755	     -0.20476292	     -0.06551233	      0.88305669	     -0.00052192	     -0.22159291	      0.00000000	     -0.00000000	     43.79051377
      1.81741118	     -0.06360335	     -0.00042613	     -0.20483527	     -0.06551003	      0.88305585	     -0.00051825	     -0.22161424	      0.00000000	     -0.00000000	     43.84039143
      1.81890126	     -0.06367459	     -0.00042362	     -0.20490685	     -0.06550777	      0.88305499	     -0.00051483	     -0.22163494	      0.00000000	     -0.00000000	     43.93242769
      1.82039133	     -0.06374035	     -0.00042146	     -0.20497295	     -0.06550555	      0.88305413	     -0.00051165	     -0.22165503	      0.00000000	     -0.00000000	     43.52223337
      1.82188141	     -0.06380324	     -0.00041821	     -0.20503623	     -0.06550336	      0.88305325	     -0.00050872	     -0.22167441	      0.00000000	     -0.00000000	     43.80811038
      1.82337148	     -0.06386289	     -0.00041540	     -0.20509626	     -0.06550121	      0.88305236	     -0.00050602	     -0.22169310	     -0.00000000	     -0.00000000	     43.30777262
      1.82486156	     -0.06391726	     -0.00041148	     -0.20515104	     -0.06549910	      0.88305146	     -0.00050358	     -0.22171103	     -0.00000000	     -0.00000000	     43.58962886
      1.82635164	     -0.06397026	     -0.00040801	     -0.20520447	     -0.06549702	      0.88305054	     -0.00050138	     -0.22172819	     -0.00000000	     -0.00000000	     43.05103959
      1.82784171	     -0.06401499	     -0.00040335	     -0.20524964	     -0.06549497	      0.88304961	     -0.00049943	     -0.22174453	     -0.00000000	     -0.00000000	     43.28669251
      1.82933179	     -0.06405950	     -0.00039922	     -0.20529460	     -0.06549295	      0.88304866	     -0.00049773	     -0.22175997	     -0.00000000	     -0.00000000	     42.98486743
      1.83093234	     -0.06410111	     -0.00039377	     -0.20533673	     -0.06549082	      0.88304763	     -0.00049618	     -0.22177563	     -0.00000000	     -0.00000000	     42.92566162
      1.83253289	     -0.06413930	     -0.00038929	     -0.20537541	     -0.06548873	      0.88304659	     -0.00049492	     -0.22179025	     -0.00000000	     -0.00000000	     42.51498421
      1.83413344	     -0.06417164	     -0.00038331	     -0.20540828	     -0.06548666	      0.88304554	     -0.00049394	     -0.22180387	     -0.00000000	     -0.00000000	     42.43062496
      1.83573399	     -0.06420370	     -0.00037936	     -0.20544083	     -0.06548463	      0.88304447	     -0.00049326	     -0.22181647	     -0.00000000	     -0.00000000	     42.30674976
      1.83733454	     -0.06422912	     -0.00037244	     -0.20546682	     -0.06548263	      0.88304339	     -0.00049286	     -0.22182813	     -0.00000000	     -0.00000000	     42.18210101
      1.83877371	     -0.06425260	     -0.00036949	     -0.20549073	     -0.06548085	      0.88304241	     -0.00049275	     -0.22183777	     -0.00000000	     -0.00000000	     42.20842177
      1.84021288	     -0.06427251	     -0.00036354	     -0.20551114	     -0.06547909	      0.88304142	     -0.00049288	     -0.22184669	     -0.00000000	     -0.00000000	     42.20448023
      1.84165205	     -0.06429050	     -0.00035946	     -0.20552959	     -0.06547735	      0.88304042	     -0.00049323	     -0.22185489	     -0.00000000	     -0.00000000	     41.83531122
      1.84309122	     -0.06430385	     -0.00035376	     -0.20554346	     -0.06547563	      0.88303942	     -0.00049382	     -0.22186235	     -0.00000000	     -0.00000000	     41.90849284
      1.84470731	     -0.06431799	     -0.00034832	     -0.20555815	     -0.06547372	      0.88303829	     -0.00049475	     -0.22186985	     -0.00000000	     -0.00000000	     41.78403274
      1.84632340	     -0.06432606	     -0.00034105	     -0.20556681	     -0.06547183	      0.88303715	     -0.00049596	     -0.22187640	     -0.00000000	     -0.00000000	     41.50989091
      1.84759190	     -0.06433122	     -0.00033634	     -0.20557241	     -0.06547036	      0.88303625	     -0.00049712	     -0.22188085	     -0.00000000	     -0.00000000	     41.65763524
      1.84886041	     -0.06433321	     -0.00033051	     -0.20557489	     -0.06546891	      0.88303535	     -0.00049844	     -0.22188473	     -0.00000000	     -0.00000000	     41.38662870
      1.85012891	     -0.06433244	     -0.00032485	     -0.20557459	     -0.06546746	      0.88303445	     -0.00049994	     -0.22188800	     -0.00000000	     -0.00000000	     41.43550535
      1.85194662	     -0.06432964	     -0.00031623	     -0.20557249	     -0.06546540	      0.88303316	     -0.00050238	     -0.22189168	     -0.00000000	     -0.00000000	     40.93596667
      1.85356792	     -0.06431846	     -0.00030839	     -0.20556194	     -0.06546357	      0.88303200	     -0.00050485	     -0.22189391	     -0.00000000	     -0.00000000	     41.18371943
      1.85518921	     -0.06430634	     -0.00029972	     -0.20555047	     -0.06546176	      0.88303085	     -0.00050759	     -0.22189504	     -0.00000000	     -0.00000000	     40.99025070
      1.85681051	     -0.06429078	     -0.00029150	     -0.20553555	     -0.06545995	      0.88302969	     -0.00051059	     -0.22189512	     -0.00000000	     -0.00000000	     41.36740666
      1.85799162	     -0.06427471	     -0.00028422	     -0.20551999	     -0.06545864	      0.88302886	     -0.00051295	     -0.22189457	     -0.00000000	     -0.00000000	     40.99219484
      1.85917273	     -0.06425703	     -0.00027723	     -0.20550280	     -0.06545733	      0.88302802	     -0.00051543	     -0.22189337	     -0.00000000	     -0.00000000	     40.98447115
      1.86035384	     -0.06423838	     -0.00027002	     -0.20548465	     -0.06545603	      0.88302718	     -0.00051806	     -0.22189159	     -0.00000000	     -0.00000000	     40.99706765
      1.86153496	     -0.06421729	     -0.00026268	     -0.20546407	     -0.06545472	      0.88302635	     -0.00052081	     -0.22188925	     -0.00000000	     -0.00000000	     40.96748102
      1.86295503	     -0.06418923	     -0.00025358	     -0.20543662	     -0.06545315	      0.88302535	     -0.00052430	     -0.22188565	     -0.00000000	     -0.00000000	     40.94281025
      1.86394590	     -0.06416728	     -0.00024702	     -0.20541511	     -0.06545206	      0.88302466	     -0.00052684	     -0.22188265	     -0.00000000	     -0.00000000	     40.93787178
      1.86493678	     -0.06414403	     -0.00024032	     -0.20539229	     -0.06545096	      0.88302396	     -0.00052948	     -0.22187922	     -0.00000000	     -0.00000000	     40.90957415
      1.86631654	     -0.06410892	     -0.00023066	     -0.20535779	     -0.06544943	      0.88302300	     -0.00053329	     -0.22187374	     -0.00000000	     -0.00000000	     40.91229744
      1.86747391	     -0.06407718	     -0.00022213	     -0.20532658	     -0.06544814	      0.88302220	     -0.00053661	     -0.22186851	     -0.00000000	     -0.00000000	     40.84235134
      1.86863128	     -0.06404318	     -0.00021327	     -0.20529311	     -0.06544685	      0.88302140	     -0.00054004	     -0.22186270	     -0.00000000	     -0.00000000	     40.88353555
      1.86978864	     -0.06400721	     -0.00020419	     -0.20525767	     -0.06544555	      0.88302060	     -0.00054359	     -0.22185631	     -0.00000000	     -0.00000000	     40.77663295
      1.87075613	     -0.06397572	     -0.00019655	     -0.20522662	     -0.06544446	      0.88301994	     -0.00054663	     -0.22185052	     -0.00000000	     -0.00000000	     40.82928208
      1.87172362	     -0.06394298	     -0.00018887	     -0.20519433	     -0.06544336	      0.88301928	     -0.00054975	     -0.22184432	     -0.00000000	     -0.00000000	     40.78135489
      1.87294815	     -0.06389951	     -0.00017900	     -0.20515142	     -0.06544196	      0.88301844	     -0.00055379	     -0.22183589	     -0.00000000	     -0.00000000	     40.79437113
      1.87417268	     -0.06385391	     -0.00016900	     -0.20510639	     -0.06544055	      0.88301760	     -0.00055793	     -0.22182681	     -0.00000000	     -0.00000000	     40.71575052
      1.87511501	     -0.06381729	     -0.00016118	     -0.20507019	     -0.06543946	      0.88301696	     -0.00056119	     -0.22181939	     -0.00000000	     -0.00000000	     40.76097474
      1.87605734	     -0.06377948	     -0.00015327	     -0.20503282	     -0.06543836	      0.88301633	     -0.00056450	     -0.22181159	     -0.00000000	     -0.00000000	     40.72525351
      1.87730265	     -0.06372765	     -0.00014264	     -0.20498155	     -0.06543688	      0.88301548	     -0.00056895	     -0.22180072	     -0.00000000	     -0.00000000	     40.73493919
      1.87854796	     -0.06367391	     -0.00013184	     -0.20492838	     -0.06543539	      0.88301464	     -0.00057350	     -0.22178922	     -0.00000000	     -0.00000000	     40.67336747
      1.87946530	     -0.06363308	     -0.00012374	     -0.20488796	     -0.06543428	      0.88301402	     -0.00057689	     -0.22178035	     -0.00000000	     -0.00000000	     40.71093219
      1.88038265	     -0.06359133	     -0.00011559	     -0.20484662	     -0.06543316	      0.88301340	     -0.00058033	     -0.22177115	     -0.00000000	     -0.00000000	     40.69033625
      1.88167344	     -0.06353106	     -0.00010403	     -0.20478692	     -0.06543155	      0.88301253	     -0.00058522	     -0.22175767	     -0.00000000	     -0.00000000	     40.70096499
      1.88281067	     -0.06347661	     -0.00009383	     -0.20473297	     -0.06543012	      0.88301176	     -0.00058959	     -0.22174530	     -0.00000000	     -0.00000000	     40.68300095
      1.88394790	     -0.06342087	     -0.00008362	     -0.20467773	     -0.06542866	      0.88301099	     -0.00059401	     -0.22173248	     -0.00000000	     -0.00000000	     40.71299061
      1.88508513	     -0.06336402	     -0.00007346	     -0.20462135	     -0.06542718	      0.88301022	     -0.00059846	     -0.22171924	     -0.00000000	     -0.00000000	     40.69821158
      1.88622236	     -0.06330595	     -0.00006329	     -0.20456376	     -0.06542567	      0.88300945	     -0.00060295	     -0.22170559	     -0.00000000	     -0.00000000	     40.73680516
      1.88722220	     -0.06325407	     -0.00005438	     -0.20451228	     -0.06542433	      0.88300877	     -0.00060692	     -0.22169327	     -0.00000000	     -0.00000000	     40.73324096
      1.88822203	     -0.06320149	     -0.00004556	     -0.20446009	     -0.06542296	      0.88300809	     -0.00061092	     -0.22168067	     -0.00000000	     -0.00000000	     40.75684257
      1.88948399	     -0.06313453	     -0.00003473	     -0.20439361	     -0.06542121	      0.88300723	     -0.00061598	     -0.22166439	     -0.00000000	     -0.00000000	     40.78068113
      1.89074596	     -0.06306646	     -0.00002393	     -0.20432601	     -0.06541941	      0.88300637	     -0.00062106	     -0.22164771	     -0.00000000	     -0.00000000	     40.81636108
      1.89184747	     -0.06300621	     -0.00001456	     -0.20426615	     -0.06541782	      0.88300562	     -0.00062551	     -0.22163285	     -0.00000000	     -0.00000000	     40.85116918
      1.89294897	     -0.06294509	     -0.00000522	     -0.20420541	     -0.06541619	      0.88300487	     -0.00062996	     -0.22161772	     -0.00000000	     -0.00000000	     40.88933998
      1.89405048	     -0.06288331	      0.00000403	     -0.20414400	     -0.06541454	      0.88300411	     -0.00063441	     -0.22160235	     -0.00000000	     -0.00000000	     40.93938533
      1.89549468	     -0.06280149	      0.00001613	     -0.20406265	     -0.06541232	      0.88300312	     -0.00064024	     -0.22158183	     -0.00000000	     -0.00000000	     41.00933890
      1.89672634	     -0.06273083	      0.00002631	     -0.20399237	     -0.06541039	      0.88300228	     -0.00064520	     -0.22156404	     -0.00000000	     -0.00000000	     41.10813494
      1.89795800	     -0.06265935	      0.00003643	     -0.20392126	     -0.06540841	      0.88300144	     -0.00065014	     -0.22154600	     -0.00000000	     -0.00000000	     41.19837597
      1.89918965	     -0.06258716	      0.00004645	     -0.20384942	     -0.06540640	      0.88300060	     -0.00065504	     -0.22152772	     -0.00000000	     -0.00000000	     41.34008788
      1.90042131	     -0.06251423	      0.00005640	     -0.20377682	     -0.06540435	      0.88299977	     -0.00065990	     -0.22150922	     -0.00000000	     -0.00000000	     41.47641163
      1.90201299	     -0.06241946	      0.00006914	     -0.20368246	     -0.06540164	      0.88299870	     -0.00066610	     -0.22148500	     -0.00000000	     -0.00000000	     41.71468820
      1.90360468	     -0.06232366	      0.00008173	     -0.20358704	     -0.06539887	      0.88299764	     -0.00067218	     -0.22146046	     -0.00000000	     -0.00000000	     41.90563219
      1.90485883	     -0.06224780	      0.00009142	     -0.20351145	     -0.06539664	      0.88299681	     -0.00067688	     -0.22144092	     -0.00000000	     -0.00000000	     42.15114296
      1.90611298	     -0.06217168	      0.00010091	     -0.20343558	     -0.06539439	      0.88299599	     -0.00068147	     -0.22142122	     -0.00000000	     -0.00000000	     42.33993888
      1.90801180	     -0.06205650	      0.00011473	     -0.20332075	     -0.06539091	      0.88299479	     -0.00068823	     -0.22139114	     -0.00000000	     -0.00000000	     42.65458653
      1.90999431	     -0.06193729	      0.00012834	     -0.20320184	     -0.06538721	      0.88299357	     -0.00069498	     -0.22135951	     -0.00000000	     -0.00000000	     42.96307415
      1.91158608	     -0.06184326	      0.00013856	     -0.20310800	     -0.06538420	      0.88299264	     -0.00070017	     -0.22133404	     -0.00000000	     -0.00000000	     43.02202174
      1.91317784	     -0.06174805	      0.00014819	     -0.20301293	     -0.06538114	      0.88299175	     -0.00070514	     -0.22130857	     -0.00000000	     -0.00000000	     43.50915469
      1.91476961	     -0.06165967	      0.00015702	     -0.20292466	     -0.06537805	      0.88299090	     -0.00070987	     -0.22128310	     -0.00000000	     -0.00000000	     43.61327389
      1.91636137	     -0.06156636	      0.00016540	     -0.20283143	     -0.06537494	      0.88299012	     -0.00071436	     -0.22125782	     -0.00000000	     -0.00000000	     43.85952399
      1.91795314	     -0.06147928	      0.00017300	     -0.20274438	     -0.06537179	      0.88298940	     -0.00071861	     -0.22123267	     -0.00000000	     -0.00000000	     43.73335029
      1.91954490	     -0.06138980	      0.00017981	     -0.20265489	     -0.06536863	      0.88298874	     -0.00072261	     -0.22120776	      0.00000000	     -0.00000000	     44.27202828
      1.92113667	     -0.06130632	      0.00018608	     -0.20257138	     -0.06536544	      0.88298815	     -0.00072635	     -0.22118308	      0.00000000	     -0.00000000	     44.04454461
      1.92272843	     -0.06121934	      0.00019174	     -0.20248432	     -0.06536224	      0.88298764	     -0.00072984	     -0.22115871	      0.00000000	     -0.00000000	     44.56872212
      1.92432020	     -0.06114150	      0.00019680	     -0.20240639	     -0.06535902	      0.88298721	     -0.00073306	     -0.22113459	      0.00000000	     -0.00000000	     44.76829064
      1.92591196	     -0.06105575	      0.00020174	     -0.20232053	     -0.06535579	      0.88298686	     -0.00073602	     -0.22111085	      0.00000000	     -0.00000000	     44.92392873
      1.92750372	     -0.06097895	      0.00020624	     -0.20224360	     -0.06535256	      0.88298659	     -0.00073872	     -0.22108735	      0.00000000	     -0.00000000	     45.03180692
      1.92890468	     -0.06090681	      0.00020984	     -0.20217133	     -0.06534970	      0.88298643	     -0.00074087	     -0.22106694	      0.00000000	     -0.00000000	     45.26136996
      1.93030563	     -0.06084000	      0.00021324	     -0.20210437	     -0.06534684	      0.88298633	     -0.00074281	     -0.22104672	      0.00000000	     -0.00000000	     45.49152675
      1.93201262	     -0.06075782	      0.00021666	     -0.20202199	     -0.06534334	      0.88298630	     -0.00074489	     -0.22102244	      0.00000000	      0.00000000	     45.70915980
      1.93347003	     -0.06069114	      0.00021972	     -0.20195514	     -0.06534036	      0.88298635	     -0.00074642	     -0.22100194	      0.00000000	      0.00000000	     45.72016145
      1.93492744	     -0.06062268	      0.00022174	     -0.20188648	     -0.06533736	      0.88298647	     -0.00074773	     -0.22098172	      0.00000000	      0.00000000	     46.02101561
      1.93638485	     -0.06055856	      0.00022404	     -0.20182215	     -0.06533437	      0.88298666	     -0.00074880	     -0.22096172	     -0.00000000	      0.00000000	     46.30284997
      1.93784226	     -0.06049347	      0.00022554	     -0.20175684	     -0.06533137	      0.88298693	     -0.00074965	     -0.22094199	     -0.00000000	      0.00000000	     46.17048993
      1.93929967	     -0.06042990	      0.00022698	     -0.20169304	     -0.06532837	      0.88298726	     -0.00075027	     -0.22092248	     -0.00000000	      0.00000000	     46.56213736
      1.94093631	     -0.06036163	      0.00022791	     -0.20162449	     -0.06532500	      0.88298772	     -0.00075069	     -0.22090089	     -0.00000000	      0.00000000	     46.37782606
      1.94257296	     -0.06029532	      0.00022848	     -0.20155788	     -0.06532164	      0.88298825	     -0.00075083	     -0.22087961	     -0.00000000	      0.00000000	     46.92155668
      1.94420960	     -0.06022842	      0.00022814	     -0.20149067	     -0.06531827	      0.88298887	     -0.00075068	     -0.22085867	     -0.00000000	      0.00000000	     46.71057932
      1.94584625	     -0.06016372	      0.00022832	     -0.20142565	     -0.06531491	      0.88298957	     -0.00075024	     -0.22083806	     -0.00000000	      0.00000000	     47.01262147
      1.94748289	     -0.06010498	      0.00022584	     -0.20136653	     -0.06531156	      0.88299035	     -0.00074953	     -0.22081777	     -0.00000000	      0.00000000	     47.46678023
      1.94877621	     -0.06005505	      0.00022602	     -0.20131636	     -0.06530891	      0.88299102	     -0.00074876	     -0.22080208	     -0.00000000	      0.00000000	     47.26807269
      1.95006953	     -0.06000811	      0.00022412	     -0.20126911	     -0.06530627	      0.88299173	     -0.00074782	     -0.22078655	     -0.00000000	      0.00000000	     47.51976265
      1.95171084	     -0.05995263	      0.00022213	     -0.20121326	     -0.06530292	      0.88299269	     -0.00074638	     -0.22076719	     -0.00000000	      0.00000000	     47.62719572
      1.95335215	     -0.05989908	      0.00021871	     -0.20115929	     -0.06529958	      0.88299371	     -0.00074465	     -0.22074830	     -0.00000000	      0.00000000	     47.72889827
      1.95477315	     -0.05985205	      0.00021656	     -0.20111193	     -0.06529670	      0.88299465	     -0.00074294	     -0.22073226	     -0.00000000	      0.00000000	     47.71215547
      1.95619415	     -0.05980706	      0.00021298	     -0.20106655	     -0.06529382	      0.88299564	     -0.00074101	     -0.22071651	     -0.00000000	      0.00000000	     48.05659873
      1.95769899	     -0.05976368	      0.00020951	     -0.20102278	     -0.06529078	      0.88299673	     -0.00073875	     -0.22070019	     -0.00000000	      0.00000001	     48.23757144
      1.95920382	     -0.05972114	      0.00020511	     -0.20097982	     -0.06528774	      0.88299786	     -0.00073625	     -0.22068430	     -0.00000000	      0.00000001	     47.98268392
      1.96070866	     -0.05967925	      0.00020077	     -0.20093750	     -0.06528471	      0.88299903	     -0.00073353	     -0.22066881	     -0.00000000	      0.00000001	     48.33792750
      1.96221350	     -0.05964191	      0.00019557	     -0.20089971	     -0.06528169	      0.88300025	     -0.00073057	     -0.22065373	     -0.00000000	      0.00000001	     48.54105895
      1.96371833	     -0.05960683	      0.00019062	     -0.20086419	     -0.06527866	      0.88300150	     -0.00072739	     -0.22063914	     -0.00000000	      0.00000001	     48.20425093
      1.96522317	     -0.05957124	      0.00018455	     -0.20082813	     -0.06527564	      0.88300279	     -0.00072398	     -0.22062502	     -0.00000000	      0.00000001	     48.57814403
      1.96672801	     -0.05953984	      0.00017890	     -0.20079625	     -0.06527263	      0.88300411	     -0.00072034	     -0.22061135	     -0.00000000	      0.00000001	     48.72025448
      1.96825079	     -0.05951116	      0.00017204	     -0.20076707	     -0.06526958	      0.88300548	     -0.00071644	     -0.22059807	     -0.00000000	      0.00000001	     48.51403021
      1.96977356	     -0.05948209	      0.00016551	     -0.20073750	     -0.06526653	      0.88300687	     -0.00071231	     -0.22058533	     -0.00000000	      0.00000001	     48.75842476
      1.97129634	     -0.05945821	      0.00015778	     -0.20071308	     -0.06526348	      0.88300830	     -0.00070795	     -0.22057311	     -0.00000000	      0.00000001	     49.10029642
      1.97281912	     -0.05943494	      0.00015072	     -0.20068931	     -0.06526043	      0.88300975	     -0.00070338	     -0.22056148	     -0.00000000	      0.00000001	     48.64400187
      1.97434189	     -0.05941436	      0.00014188	     -0.20066815	     -0.06525738	      0.88301122	     -0.00069859	     -0.22055042	     -0.00000000	      0.00000001	     49.30684476
      1.97586467	     -0.05939728	      0.00013430	     -0.20065055	     -0.06525433	      0.88301272	     -0.00069359	     -0.22053996	     -0.00000000	      0.00000001	     48.68355135
      1.97738745	     -0.05938064	      0.00012429	     -0.20063330	     -0.06525128	      0.88301424	     -0.00068838	     -0.22053011	     -0.00000000	      0.00000001	     49.36835143
      1.97875397	     -0.05937077	      0.00011683	     -0.20062294	     -0.06524854	      0.88301561	     -0.00068352	     -0.22052181	     -0.00000000	      0.00000001	     48.93989168
      1.98012050	     -0.05936154	      0.00010754	     -0.20061316	     -0.06524580	      0.88301701	     -0.00067850	     -0.22051404	     -0.00000000	      0.00000001	     49.28487499
      1.98182673	     -0.05935587	      0.00009677	     -0.20060684	     -0.06524238	      0.88301876	     -0.00067200	     -0.22050513	     -0.00000000	      0.00000001	     48.93093593
      1.98321885	     -0.05934985	      0.00008633	     -0.20060024	     -0.06523959	      0.88302021	     -0.00066652	     -0.22049849	     -0.00000000	      0.00000001	     49.30833280
      1.98461098	     -0.05934897	      0.00007674	     -0.20059880	     -0.06523681	      0.88302167	     -0.00066087	     -0.22049239	     -0.00000000	      0.00000001	     49.28404263
      1.98568968	     -0.05935048	      0.00006832	     -0.20059987	     -0.06523465	      0.88302280	     -0.00065638	     -0.22048809	     -0.00000000	      0.00000001	     49.37003756
      1.98676838	     -0.05935343	      0.00005990	     -0.20060236	     -0.06523249	      0.88302394	     -0.00065180	     -0.22048416	     -0.00000000	      0.00000001	     49.37798111
      1.98808240	     -0.05935923	      0.00004928	     -0.20060761	     -0.06522986	      0.88302534	     -0.00064610	     -0.22047988	     -0.00000000	      0.00000001	     49.44061886
      1.98921236	     -0.05936593	      0.00003986	     -0.20061383	     -0.06522760	      0.88302654	     -0.00064108	     -0.22047666	     -0.00000000	      0.00000001	     49.42591622
      1.99034233	     -0.05937454	      0.00003013	     -0.20062195	     -0.06522534	      0.88302774	     -0.00063597	     -0.22047385	     -0.00000000	      0.00000001	     49.49027617
      1.99147229	     -0.05938484	      0.00002014	     -0.20063177	     -0.06522308	      0.88302895	     -0.00063077	     -0.22047147	     -0.00000000	      0.00000001	     49.46784644
      1.99260226	     -0.05939715	      0.00000985	     -0.20064358	     -0.06522081	      0.88303016	     -0.00062548	     -0.22046952	     -0.00000000	      0.00000001	     49.53576977
      1.99373222	     -0.05941168	     -0.00000068	     -0.20065762	     -0.06521855	      0.88303136	     -0.00062011	     -0.22046801	     -0.00000000	      0.00000001	     49.49511601
      1.99486219	     -0.05942903	     -0.00001156	     -0.20067447	     -0.06521628	      0.88303256	     -0.00061465	     -0.22046695	     -0.00000000	      0.00000001	     49.57547110
      1.99581038	     -0.05944557	     -0.00002092	     -0.20069059	     -0.06521438	      0.88303356	     -0.00061001	     -0.22046645	     -0.00000000	      0.00000001	     49.53203309
      1.99675856	     -0.05946404	     -0.00003053	     -0.20070863	     -0.06521247	      0.88303456	     -0.00060532	     -0.22046629	     -0.00000000	      0.00000001	     49.56051659
      1.99800439	     -0.05949120	     -0.00004346	     -0.20073523	     -0.06520996	      0.88303587	     -0.00059908	     -0.22046664	     -0.00000000	      0.00000001	     49.55471513
      1.99925022	     -0.05952178	     -0.00005675	     -0.20076525	     -0.06520745	      0.88303716	     -0.00059276	     -0.22046765	     -0.00000000	      0.00000001	     49.61159747
      2.00014827	     -0.05954581	     -0.00006650	     -0.20078887	     -0.06520563	      0.88303808	     -0.00058816	     -0.22046879	     -0.00000000	      0.00000001	     49.58264640
      2.00104632	     -0.05957155	     -0.00007641	     -0.20081421	     -0.06520381	      0.88303899	     -0.00058353	     -0.22047029	     -0.00000000	      0.00000001	     49.60372927
      2.00238106	     -0.05961284	     -0.00009136	     -0.20085490	     -0.06520110	      0.88304033	     -0.00057658	     -0.22047318	     -0.00000000	      0.00000001	     49.61444551
      2.00349364	     -0.05964997	     -0.00010402	     -0.20089154	     -0.06519883	      0.88304143	     -0.00057074	     -0.22047620	     -0.00000000	      0.00000001	     49.64713282
      2.00460622	     -0.05968930	     -0.00011677	     -0.20093038	     -0.06519655	      0.88304250	     -0.00056485	     -0.22047978	     -0.00000000	      0.00000001	     49.65356904
      2.00571879	     -0.05973085	     -0.00012964	     -0.20097145	     -0.06519426	      0.88304356	     -0.00055894	     -0.22048392	     -0.00000000	      0.00000001	     49.69144585
      2.00683137	     -0.05977452	     -0.00014257	     -0.20101464	     -0.06519196	      0.88304459	     -0.00055299	     -0.22048861	     -0.00000000	      0.00000001	     49.70267153
      2.00794395	     -0.05982038	     -0.00015559	     -0.20106003	     -0.06518965	      0.88304559	     -0.00054701	     -0.22049384	     -0.00000000	      0.00000001	     49.73985839
      2.00891024	     -0.05986166	     -0.00016689	     -0.20110090	     -0.06518764	      0.88304644	     -0.00054181	     -0.22049883	     -0.00000000	      0.00000001	     49.75986852
      2.00987653	     -0.05990438	     -0.00017822	     -0.20114322	     -0.06518561	      0.88304727	     -0.00053659	     -0.22050422	     -0.00000000	      0.00000001	     49.78724116
      2.01112575	     -0.05996172	     -0.00019299	     -0.20120006	     -0.06518298	      0.88304830	     -0.00052983	     -0.22051177	     -0.00000000	      0.00000001	     49.82555864
      2.01237497	     -0.06002143	     -0.00020752	     -0.20125928	     -0.06518033	      0.88304929	     -0.00052306	     -0.22051997	     -0.00000000	      0.00000001	     49.85603764
      2.01341350	     -0.06007260	     -0.00021958	     -0.20131006	     -0.06517811	      0.88305008	     -0.00051743	     -0.22052727	     -0.00000000	      0.00000001	     49.90179946
      2.01445203	     -0.06012530	     -0.00023168	     -0.20136237	     -0.06517588	      0.88305084	     -0.00051179	     -0.22053500	     -0.00000000	      0.00000000	     49.93091335
      2.01572197	     -0.06019164	     -0.00024646	     -0.20142824	     -0.06517313	      0.88305172	     -0.00050492	     -0.22054503	     -0.00000000	      0.00000000	     49.98942047
      2.01699191	     -0.06026055	     -0.00026146	     -0.20149668	     -0.06517036	      0.88305255	     -0.00049805	     -0.22055566	     -0.00000000	      0.00000000	     50.01976199
      2.01809529	     -0.06032186	     -0.00027444	     -0.20155760	     -0.06516793	      0.88305322	     -0.00049211	     -0.22056538	     -0.00000000	      0.00000000	     50.09939489
      2.01919867	     -0.06038449	     -0.00028737	     -0.20161985	     -0.06516549	      0.88305385	     -0.00048619	     -0.22057552	      0.00000000	      0.00000000	     50.14657392
      2.02030205	     -0.06044811	     -0.00030021	     -0.20168310	     -0.06516303	      0.88305444	     -0.00048030	     -0.22058608	      0.00000000	      0.00000000	     50.23627127
      2.02184506	     -0.06053872	     -0.00031802	     -0.20177321	     -0.06515956	      0.88305519	     -0.00047214	     -0.22060149	      0.00000000	      0.00000000	     50.34657449
      2.02313225	     -0.06061591	     -0.00033289	     -0.20185000	     -0.06515665	      0.88305575	     -0.00046541	     -0.22061489	      0.00000000	      0.00000000	     50.50848239
      2.02441945	     -0.06069463	     -0.00034787	     -0.20192832	     -0.06515371	      0.88305625	     -0.00045875	     -0.22062876	      0.00000000	      0.00000000	     50.60847854
      2.02570665	     -0.06077380	     -0.00036259	     -0.20200712	     -0.06515077	      0.88305668	     -0.00045220	     -0.22064305	      0.00000000	      0.00000000	     50.78254872
      2.02699385	     -0.06085341	     -0.00037705	     -0.20208637	     -0.06514780	      0.88305705	     -0.00044575	     -0.22065772	      0.00000000	      0.00000000	     50.90370671
      2.02871917	     -0.06096077	     -0.00039601	     -0.20219329	     -0.06514381	      0.88305744	     -0.00043730	     -0.22067791	      0.00000000	      0.00000000	     51.11075080
      2.03044448	     -0.06106877	     -0.00041425	     -0.20230088	     -0.06513981	      0.88305773	     -0.00042908	     -0.22069861	      0.00000000	      0.00000000	     51.19554782
      2.03184884	     -0.06115695	     -0.00042839	     -0.20238876	     -0.06513654	      0.88305788	     -0.00042258	     -0.22071578	      0.00000000	      0.00000000	     51.36947737
      2.03325319	     -0.06124616	     -0.00044227	     -0.20247768	     -0.06513327	      0.88305797	     -0.00041626	     -0.22073320	      0.00000000	      0.00000000	     51.43309842
      2.03528121	     -0.06137509	     -0.00046148	     -0.20260626	     -0.06512855	      0.88305797	     -0.00040746	     -0.22075875	      0.00000000	     -0.00000000	     51.44480885
      2.03648625	     -0.06145186	     -0.00047247	     -0.20268284	     -0.06512575	      0.88305791	     -0.00040242	     -0.22077408	      0.00000000	     -0.00000000	     51.64238088
      2.03769129	     -0.06152752	     -0.00048300	     -0.20275833	     -0.06512295	      0.88305781	     -0.00039753	     -0.22078950	      0.00000000	     -0.00000000	     51.50854265
      2.03918476	     -0.06162070	     -0.00049523	     -0.20285134	     -0.06511949	      0.88305762	     -0.00039167	     -0.22080863	      0.00000000	     -0.00000000	     51.71515423
      2.04067823	     -0.06171525	     -0.00050725	     -0.20294575	     -0.06511604	      0.88305737	     -0.00038605	     -0.22082777	      0.00000000	     -0.00000000	     51.25531932
      2.04217170	     -0.06180473	     -0.00051849	     -0.20303510	     -0.06511261	      0.88305707	     -0.00038067	     -0.22084685	      0.00000000	     -0.00000000	     51.54578172
      2.04366517	     -0.06189681	     -0.00052913	     -0.20312709	     -0.06510919	      0.88305671	     -0.00037552	     -0.22086577	      0.00000000	     -0.00000000	     51.61974252
      2.04515864	     -0.06198790	     -0.00053900	     -0.20321813	     -0.06510580	      0.88305630	     -0.00037062	     -0.22088460	      0.00000000	     -0.00000000	     51.17571715
      2.04665211	     -0.06207542	     -0.00054820	     -0.20330562	     -0.06510243	      0.88305585	     -0.00036597	     -0.22090328	      0.00000000	     -0.00000000	     51.37408930
      2.04814558	     -0.06216438	     -0.00055676	     -0.20339457	     -0.06509908	      0.88305535	     -0.00036156	     -0.22092175	      0.00000000	     -0.00000000	     51.46538652
      2.04963905	     -0.06225379	     -0.00056478	     -0.20348401	     -0.06509577	      0.88305482	     -0.00035740	     -0.22094008	      0.00000000	     -0.00000000	     50.92899204
      2.05113252	     -0.06233784	     -0.00057186	     -0.20356812	     -0.06509248	      0.88305425	     -0.00035350	     -0.22095824	      0.00000000	     -0.00000000	     51.15191057
      2.05262599	     -0.06242445	     -0.00057826	     -0.20365480	     -0.06508923	      0.88305364	     -0.00034984	     -0.22097613	      0.00000000	     -0.00000000	     51.14157365
      2.05411946	     -0.06250904	     -0.00058368	     -0.20373952	     -0.06508601	      0.88305301	     -0.00034644	     -0.22099383	      0.00000000	     -0.00000000	     50.63572603
      2.05561293	     -0.06258950	     -0.00058820	     -0.20382013	     -0.06508282	      0.88305234	     -0.00034329	     -0.22101128	      0.00000000	     -0.00000000	     50.74011058
      2.05710640	     -0.06267017	     -0.00059181	     -0.20390098	     -0.06507968	      0.88305166	     -0.00034040	     -0.22102844	      0.00000000	     -0.00000000	     50.75457386
      2.05859987	     -0.06275081	     -0.00059468	     -0.20398183	     -0.06507657	      0.88305095	     -0.00033777	     -0.22104536	     -0.00000000	     -0.00000000	     50.13293807
      2.06009334	     -0.06282580	     -0.00059668	     -0.20405706	     -0.06507351	      0.88305022	     -0.00033539	     -0.22106202	     -0.00000000	     -0.00000000	     50.27038374
      2.06158681	     -0.06290336	     -0.00059811	     -0.20413487	     -0.06507049	      0.88304946	     -0.00033327	     -0.22107839	     -0.00000000	     -0.00000000	     50.17534319
      2.06308028	     -0.06297877	     -0.00059879	     -0.20421058	     -0.06506751	      0.88304870	     -0.00033140	     -0.22109454	     -0.00000000	     -0.00000000	     49.62241765
      2.06457375	     -0.06304949	     -0.00059874	     -0.20428160	     -0.06506458	      0.88304791	     -0.00032980	     -0.22111041	     -0.00000000	     -0.00000000	     49.66776986
      2.06606722	     -0.06312002	     -0.00059816	     -0.20435246	     -0.06506169	      0.88304711	     -0.00032845	     -0.22112594	     -0.00000000	     -0.00000000	     49.64821907
      2.06756069	     -0.06319014	     -0.00059705	     -0.20442294	     -0.06505885	      0.88304630	     -0.00032736	     -0.22114116	     -0.00000000	     -0.00000000	     49.01587001
      2.06905416	     -0.06325396	     -0.00059550	     -0.20448712	     -0.06505606	      0.88304547	     -0.00032653	     -0.22115605	     -0.00000000	     -0.00000000	     49.13681570
      2.07054763	     -0.06331935	     -0.00059359	     -0.20455290	     -0.06505332	      0.88304462	     -0.00032596	     -0.22117054	     -0.00000000	     -0.00000000	     49.03258428
      2.07204110	     -0.06338273	     -0.00059146	     -0.20461669	     -0.06505062	      0.88304376	     -0.00032565	     -0.22118470	     -0.00000000	     -0.00000000	     48.48446287
      2.07353457	     -0.06344186	     -0.00058894	     -0.20467623	     -0.06504797	      0.88304289	     -0.00032560	     -0.22119848	     -0.00000000	     -0.00000000	     48.51122123
      2.07502804	     -0.06350113	     -0.00058642	     -0.20473593	     -0.06504536	      0.88304200	     -0.00032581	     -0.22121185	     -0.00000000	     -0.00000000	     48.48186886
      2.07652151	     -0.06355964	     -0.00058350	     -0.20479489	     -0.06504279	      0.88304110	     -0.00032629	     -0.22122485	     -0.00000000	     -0.00000000	     47.84545614
      2.07801498	     -0.06361177	     -0.00058041	     -0.20484747	     -0.06504027	      0.88304018	     -0.00032702	     -0.22123745	     -0.00000000	     -0.00000000	     47.94357385
      2.07950845	     -0.06366495	     -0.00057690	     -0.20490112	     -0.06503779	      0.88303924	     -0.00032801	     -0.22124955	     -0.00000000	     -0.00000000	     47.82799565
      2.08100192	     -0.06371564	     -0.00057323	     -0.20495230	     -0.06503534	      0.88303829	     -0.00032926	     -0.22126122	     -0.00000000	     -0.00000000	     47.26472294
      2.08249539	     -0.06376050	     -0.00056884	     -0.20499767	     -0.06503294	      0.88303732	     -0.00033076	     -0.22127239	     -0.00000000	     -0.00000000	     47.27271430
      2.08398886	     -0.06380404	     -0.00056436	     -0.20504173	     -0.06503056	      0.88303633	     -0.00033253	     -0.22128295	     -0.00000000	     -0.00000000	     47.21984449
      2.08548233	     -0.06384492	     -0.00055923	     -0.20508317	     -0.06502823	      0.88303533	     -0.00033455	     -0.22129292	     -0.00000000	     -0.00000000	     46.59984950
      2.08697580	     -0.06387844	     -0.00055401	     -0.20511723	     -0.06502592	      0.88303431	     -0.00033682	     -0.22130221	     -0.00000000	     -0.00000000	     46.66087469
      2.08846927	     -0.06391124	     -0.00054821	     -0.20515062	     -0.06502365	      0.88303327	     -0.00033935	     -0.22131074	     -0.00000000	     -0.00000000	     46.54404597
      2.08996274	     -0.06394025	     -0.00054234	     -0.20518022	     -0.06502140	      0.88303221	     -0.00034212	     -0.22131853	     -0.00000000	     -0.00000000	     45.97412768
      2.09145621	     -0.06396211	     -0.00053577	     -0.20520268	     -0.06501918	      0.88303114	     -0.00034514	     -0.22132551	     -0.00000000	     -0.00000000	     45.97259195
      2.09294968	     -0.06398250	     -0.00052936	     -0.20522368	     -0.06501699	      0.88303005	     -0.00034841	     -0.22133158	     -0.00000000	     -0.00000001	     45.90286555
      2.09444315	     -0.06400008	     -0.00052237	     -0.20524188	     -0.06501481	      0.88302895	     -0.00035191	     -0.22133681	     -0.00000000	     -0.00000001	     45.31230577
      2.09593662	     -0.06401101	     -0.00051540	     -0.20525344	     -0.06501266	      0.88302783	     -0.00035565	     -0.22134116	     -0.00000000	     -0.00000001	     45.28615523
      2.09699632	     -0.06401837	     -0.00051011	     -0.20526126	     -0.06501114	      0.88302703	     -0.00035845	     -0.22134368	     -0.00000000	     -0.00000001	     45.25223602
      2.09805602	     -0.06402400	     -0.00050476	     -0.20526735	     -0.06500964	      0.88302622	     -0.00036136	     -0.22134576	     -0.00000000	     -0.00000001	     45.05445751
      2.09941745	     -0.06402870	     -0.00049764	     -0.20527264	     -0.06500771	      0.88302517	     -0.00036527	     -0.22134777	     -0.00000000	     -0.00000001	     44.93193377
      2.10053815	     -0.06403044	     -0.00049163	     -0.20527487	     -0.06500613	      0.88302431	     -0.00036863	     -0.22134887	     -0.00000000	     -0.00000001	     44.69964411
      2.10165886	     -0.06403019	     -0.00048543	     -0.20527513	     -0.06500456	      0.88302344	     -0.00037211	     -0.22134946	     -0.00000000	     -0.00000001	     44.63044389
      2.10277956	     -0.06402810	     -0.00047908	     -0.20527354	     -0.06500299	      0.88302256	     -0.00037571	     -0.22134954	     -0.00000000	     -0.00000001	     44.41631028
      2.10390026	     -0.06402407	     -0.00047254	     -0.20527002	     -0.06500143	      0.88302168	     -0.00037943	     -0.22134911	     -0.00000000	     -0.00000001	     44.36073861
      2.10502096	     -0.06401828	     -0.00046582	     -0.20526475	     -0.06499987	      0.88302080	     -0.00038327	     -0.22134818	     -0.00000000	     -0.00000001	     44.13173615
      2.10602388	     -0.06401144	     -0.00045962	     -0.20525837	     -0.06499848	      0.88302001	     -0.00038681	     -0.22134691	     -0.00000000	     -0.00000001	     44.09844448
      2.10702679	     -0.06400318	     -0.00045327	     -0.20525057	     -0.06499709	      0.88301922	     -0.00039044	     -0.22134524	     -0.00000000	     -0.00000001	     43.92534594
      2.10802970	     -0.06399333	     -0.00044677	     -0.20524120	     -0.06499570	      0.88301842	     -0.00039416	     -0.22134316	     -0.00000000	     -0.00000001	     43.85249879
      2.10925636	     -0.06397924	     -0.00043864	     -0.20522768	     -0.06499400	      0.88301745	     -0.00039883	     -0.22134007	     -0.00000000	     -0.00000001	     43.65690222
      2.11021753	     -0.06396651	     -0.00043211	     -0.20521541	     -0.06499267	      0.88301670	     -0.00040258	     -0.22133723	     -0.00000000	     -0.00000001	     43.62304982
      2.11117870	     -0.06395239	     -0.00042545	     -0.20520176	     -0.06499133	      0.88301594	     -0.00040641	     -0.22133401	     -0.00000000	     -0.00000001	     43.47148675
      2.11213987	     -0.06393676	     -0.00041864	     -0.20518658	     -0.06498999	      0.88301518	     -0.00041032	     -0.22133043	     -0.00000001	     -0.00000001	     43.39683802
      2.11339656	     -0.06391409	     -0.00040954	     -0.20516453	     -0.06498824	      0.88301419	     -0.00041553	     -0.22132517	     -0.00000001	     -0.00000001	     43.20978665
      2.11431669	     -0.06389583	     -0.00040271	     -0.20514671	     -0.06498695	      0.88301346	     -0.00041943	     -0.22132091	     -0.00000001	     -0.00000001	     43.17735301
      2.11523682	     -0.06387627	     -0.00039577	     -0.20512761	     -0.06498566	      0.88301274	     -0.00042339	     -0.22131630	     -0.00000001	     -0.00000001	     43.04477793
      2.11638030	     -0.06385017	     -0.00038696	     -0.20510207	     -0.06498405	      0.88301185	     -0.00042840	     -0.22131009	     -0.00000001	     -0.00000001	     42.96667443
      2.11738326	     -0.06382575	     -0.00037906	     -0.20507815	     -0.06498262	      0.88301106	     -0.00043287	     -0.22130420	     -0.00000001	     -0.00000001	     42.80619509
      2.11838622	     -0.06379981	     -0.00037082	     -0.20505271	     -0.06498119	      0.88301028	     -0.00043740	     -0.22129791	     -0.00000001	     -0.00000001	     42.75891530
      2.11938918	     -0.06377252	     -0.00036242	     -0.20502592	     -0.06497975	      0.88300950	     -0.00044199	     -0.22129121	     -0.00000001	     -0.00000001	     42.60048958
      2.12039214	     -0.06374378	     -0.00035385	     -0.20499768	     -0.06497829	      0.88300873	     -0.00044665	     -0.22128412	     -0.00000001	     -0.00000001	     42.56063836
      2.12139510	     -0.06371374	     -0.00034514	     -0.20496815	     -0.06497683	      0.88300795	     -0.00045135	     -0.22127663	     -0.00000001	     -0.00000001	     42.40694283
      2.12239806	     -0.06368229	     -0.00033629	     -0.20493720	     -0.06497535	      0.88300718	     -0.00045611	     -0.22126876	     -0.00000001	     -0.00000001	     42.37627475
      2.12340102	     -0.06364962	     -0.00032734	     -0.20490504	     -0.06497385	      0.88300641	     -0.00046092	     -0.22126050	     -0.00000001	     -0.00000001	     42.23031918
      2.12440397	     -0.06361579	     -0.00031838	     -0.20487171	     -0.06497234	      0.88300564	     -0.00046577	     -0.22125187	     -0.00000001	     -0.00000001	     42.20596315
      2.12530405	     -0.06358452	     -0.00031030	     -0.20484089	     -0.06497097	      0.88300495	     -0.00047015	     -0.22124381	     -0.00000000	     -0.00000001	     42.09089869
      2.12620414	     -0.06355231	     -0.00030213	     -0.20480911	     -0.06496959	      0.88300426	     -0.00047457	     -0.22123547	     -0.00000000	     -0.00000001	     42.04093609
      2.12730876	     -0.06351159	     -0.00029192	     -0.20476895	     -0.06496787	      0.88300342	     -0.00048003	     -0.22122484	     -0.00000000	     -0.00000001	     41.94478795
      2.12841339	     -0.06346954	     -0.00028137	     -0.20472744	     -0.06496612	      0.88300258	     -0.00048552	     -0.22121381	     -0.00000000	     -0.00000001	     41.89216372
      2.12934841	     -0.06343301	     -0.00027238	     -0.20469137	     -0.06496462	      0.88300187	     -0.00049019	     -0.22120416	     -0.00000000	     -0.00000001	     41.80834429
      2.13028343	     -0.06339558	     -0.00026333	     -0.20465439	     -0.06496311	      0.88300116	     -0.00049488	     -0.22119424	     -0.00000000	     -0.00000001	     41.76078056
      2.13140815	     -0.06334944	     -0.00025241	     -0.20460879	     -0.06496125	      0.88300031	     -0.00050055	     -0.22118196	     -0.00000000	     -0.00000001	     41.68890341
      2.13253287	     -0.06330203	     -0.00024144	     -0.20456191	     -0.06495937	      0.88299946	     -0.00050623	     -0.22116931	     -0.00000000	     -0.00000001	     41.63901637
      2.13348656	     -0.06326099	     -0.00023216	     -0.20452131	     -0.06495774	      0.88299874	     -0.00051105	     -0.22115831	     -0.00000000	     -0.00000001	     41.58684974
      2.13444026	     -0.06321916	     -0.00022291	     -0.20447992	     -0.06495610	      0.88299802	     -0.00051589	     -0.22114707	     -0.00000000	     -0.00000001	     41.54567099
      2.13560929	     -0.06316695	     -0.00021165	     -0.20442822	     -0.06495404	      0.88299715	     -0.00052181	     -0.22113296	     -0.00000000	     -0.00000001	     41.49943501
      2.13677833	     -0.06311366	     -0.00020043	     -0.20437544	     -0.06495195	      0.88299627	     -0.00052774	     -0.22111853	     -0.00000000	     -0.00000001	     41.44769487
      2.13779033	     -0.06306675	     -0.00019076	     -0.20432896	     -0.06495010	      0.88299552	     -0.00053286	     -0.22110579	     -0.00000000	     -0.00000001	     41.42085540
      2.13880234	     -0.06301907	     -0.00018117	     -0.20428169	     -0.06494822	      0.88299476	     -0.00053797	     -0.22109282	     -0.00000000	     -0.00000001	     41.37988072
      2.13981434	     -0.06297071	     -0.00017166	     -0.20423374	     -0.06494631	      0.88299401	     -0.00054307	     -0.22107965	     -0.00000000	     -0.00000001	     41.35666214
      2.14120879	     -0.06290324	     -0.00015880	     -0.20416681	     -0.06494362	      0.88299298	     -0.00055008	     -0.22106116	     -0.00000000	     -0.00000001	     41.31272261
      2.14233844	     -0.06284806	     -0.00014871	     -0.20411204	     -0.06494140	      0.88299216	     -0.00055572	     -0.22104592	     -0.00000000	     -0.00000000	     41.31892909
      2.14346809	     -0.06279198	     -0.00013870	     -0.20405636	     -0.06493913	      0.88299133	     -0.00056133	     -0.22103046	     -0.00000000	     -0.00000000	     41.29851435
      2.14459774	     -0.06273520	     -0.00012870	     -0.20399996	     -0.06493682	      0.88299052	     -0.00056690	     -0.22101478	     -0.00000000	     -0.00000000	     41.32983180
      2.14595497	     -0.06266616	     -0.00011669	     -0.20393137	     -0.06493400	      0.88298954	     -0.00057352	     -0.22099569	     -0.00000000	     -0.00000000	     41.34852287
      2.14731219	     -0.06259683	     -0.00010499	     -0.20386246	     -0.06493110	      0.88298858	     -0.00058007	     -0.22097635	     -0.00000000	     -0.00000000	     41.46396396
      2.14848277	     -0.06253650	     -0.00009512	     -0.20380247	     -0.06492856	      0.88298776	     -0.00058563	     -0.22095949	     -0.00000000	     -0.00000000	     41.49238320
      2.14965336	     -0.06247572	     -0.00008562	     -0.20374200	     -0.06492598	      0.88298695	     -0.00059112	     -0.22094248	     -0.00000000	     -0.00000000	     41.60510142
      2.15111418	     -0.06239931	     -0.00007402	     -0.20366596	     -0.06492270	      0.88298596	     -0.00059784	     -0.22092107	     -0.00000000	     -0.00000000	     41.70413543
      2.15272930	     -0.06231429	     -0.00006162	     -0.20358131	     -0.06491900	      0.88298490	     -0.00060508	     -0.22089721	     -0.00000000	     -0.00000000	     41.87902215
      2.15434442	     -0.06222864	     -0.00004956	     -0.20349600	     -0.06491523	      0.88298386	     -0.00061211	     -0.22087320	     -0.00000000	     -0.00000000	     41.93273707
      2.15573255	     -0.06215467	     -0.00003954	     -0.20342228	     -0.06491194	      0.88298300	     -0.00061797	     -0.22085245	     -0.00000000	     -0.00000000	     42.09132917
      2.15712067	     -0.06208081	     -0.00003006	     -0.20334864	     -0.06490860	      0.88298217	     -0.00062364	     -0.22083164	     -0.00000000	     -0.00000000	     42.14705616
      2.15905767	     -0.06197716	     -0.00001721	     -0.20324525	     -0.06490387	      0.88298107	     -0.00063125	     -0.22080253	     -0.00000000	     -0.00000000	     42.22652875
      2.16056020	     -0.06189700	     -0.00000751	     -0.20316527	     -0.06490015	      0.88298027	     -0.00063689	     -0.22077990	     -0.00000000	     -0.00000000	     42.37199618
      2.16206273	     -0.06181655	      0.00000204	     -0.20308497	     -0.06489639	      0.88297953	     -0.00064228	     -0.22075729	     -0.00000000	     -0.00000000	     42.08018798
      2.16356526	     -0.06173341	      0.00001124	     -0.20300194	     -0.06489259	      0.88297884	     -0.00064743	     -0.22073468	     -0.00000000	     -0.00000000	     42.31014572
      2.16506779	     -0.06165245	      0.00002033	     -0.20292105	     -0.06488875	      0.88297822	     -0.00065234	     -0.22071204	     -0.00000000	     -0.00000000	     42.47631774
      2.16657032	     -0.06157184	      0.00002904	     -0.20284051	     -0.06488489	      0.88297766	     -0.00065699	     -0.22068946	     -0.00000000	     -0.00000000	     42.15091394
      2.16807285	     -0.06148867	      0.00003739	     -0.20275736	     -0.06488100	      0.88297718	     -0.00066138	     -0.22066692	     -0.00000000	     -0.00000000	     42.40236315
      2.16993588	     -0.06138842	      0.00004754	     -0.20265710	     -0.06487614	      0.88297668	     -0.00066646	     -0.22063896	     -0.00000000	     -0.00000000	     42.67511480
      2.17179890	     -0.06128937	      0.00005736	     -0.20255803	     -0.06487126	      0.88297630	     -0.00067115	     -0.22061106	     -0.00000000	     -0.00000000	     41.83390893
      2.17330258	     -0.06120353	      0.00006448	     -0.20247211	     -0.06486730	      0.88297609	     -0.00067463	     -0.22058862	     -0.00000000	     -0.00000000	     42.51963201
      2.17480626	     -0.06112156	      0.00007207	     -0.20239006	     -0.06486333	      0.88297596	     -0.00067785	     -0.22056613	     -0.00000000	     -0.00000000	     42.43410242
      2.17630995	     -0.06104164	      0.00007856	     -0.20231003	     -0.06485934	      0.88297591	     -0.00068079	     -0.22054369	     -0.00000000	     -0.00000000	     42.77624445
      2.17781363	     -0.06095972	      0.00008553	     -0.20222799	     -0.06485535	      0.88297596	     -0.00068347	     -0.22052132	     -0.00000000	      0.00000000	     42.38209717
      2.17931731	     -0.06088006	      0.00009121	     -0.20214816	     -0.06485136	      0.88297609	     -0.00068588	     -0.22049898	     -0.00000000	      0.00000000	     42.85780391
      2.18082100	     -0.06079890	      0.00009763	     -0.20206684	     -0.06484736	      0.88297631	     -0.00068802	     -0.22047675	     -0.00000000	      0.00000000	     42.68803551
      2.18232468	     -0.06072188	      0.00010261	     -0.20198962	     -0.06484337	      0.88297662	     -0.00068989	     -0.22045456	     -0.00000000	      0.00000000	     42.87404969
      2.18382836	     -0.06064177	      0.00010842	     -0.20190931	     -0.06483937	      0.88297701	     -0.00069149	     -0.22043252	     -0.00000000	      0.00000000	     42.85673385
      2.18533205	     -0.06056625	      0.00011276	     -0.20183354	     -0.06483539	      0.88297749	     -0.00069282	     -0.22041057	     -0.00000000	      0.00000000	     42.95958727
      2.18719358	     -0.06047326	      0.00011977	     -0.20174028	     -0.06483046	      0.88297820	     -0.00069408	     -0.22038367	     -0.00000000	      0.00000000	     43.05219411
      2.18847743	     -0.06040702	      0.00012208	     -0.20167377	     -0.06482707	      0.88297877	     -0.00069472	     -0.22036524	     -0.00000000	      0.00000000	     42.94074383
      2.18976128	     -0.06034353	      0.00012575	     -0.20161005	     -0.06482369	      0.88297939	     -0.00069515	     -0.22034689	     -0.00000000	      0.00000000	     43.08013251
      2.19162550	     -0.06025614	      0.00012996	     -0.20152228	     -0.06481879	      0.88298039	     -0.00069543	     -0.22032056	     -0.00000000	      0.00000000	     43.03031400
      2.19348972	     -0.06016567	      0.00013607	     -0.20143146	     -0.06481391	      0.88298152	     -0.00069529	     -0.22029465	     -0.00000000	      0.00000000	     43.47236204
      2.19473454	     -0.06010970	      0.00013709	     -0.20137518	     -0.06481066	      0.88298233	     -0.00069497	     -0.22027748	     -0.00000000	      0.00000000	     43.35612795
      2.19597936	     -0.06005312	      0.00013991	     -0.20131833	     -0.06480743	      0.88298318	     -0.00069447	     -0.22026051	     -0.00000000	      0.00000000	     43.49607087
      2.19770999	     -0.05997793	      0.00014258	     -0.20124272	     -0.06480295	      0.88298445	     -0.00069345	     -0.22023726	     -0.00000000	      0.00000001	     43.31348151
      2.19944061	     -0.05990050	      0.00014565	     -0.20116487	     -0.06479848	      0.88298580	     -0.00069209	     -0.22021443	     -0.00000000	      0.00000001	     43.68761519
      2.20090404	     -0.05983965	      0.00014686	     -0.20110362	     -0.06479472	      0.88298700	     -0.00069065	     -0.22019539	     -0.00000000	      0.00000001	     43.75530245
      2.20236748	     -0.05978024	      0.00014889	     -0.20104384	     -0.06479098	      0.88298825	     -0.00068897	     -0.22017667	     -0.00000000	      0.00000001	     43.77816393
      2.20383091	     -0.05972205	      0.00014965	     -0.20098522	     -0.06478725	      0.88298955	     -0.00068702	     -0.22015833	     -0.00000000	      0.00000001	     43.87781950
      2.20529434	     -0.05966580	      0.00015086	     -0.20092856	     -0.06478353	      0.88299090	     -0.00068483	     -0.22014033	     -0.00000000	      0.00000001	     43.86089952
      2.20696114	     -0.05960493	      0.00015094	     -0.20086718	     -0.06477931	      0.88299249	     -0.00068202	     -0.22012032	     -0.00000000	      0.00000001	     44.10639453
      2.20862794	     -0.05954489	      0.00015186	     -0.20080664	     -0.06477510	      0.88299413	     -0.00067888	     -0.22010082	     -0.00000000	      0.00000001	     43.82616187
      2.21008586	     -0.05949737	      0.00015034	     -0.20075861	     -0.06477144	      0.88299560	     -0.00067587	     -0.22008419	     -0.00000000	      0.00000001	     44.29193305
      2.21154379	     -0.05944795	      0.00015054	     -0.20070874	     -0.06476778	      0.88299711	     -0.00067262	     -0.22006805	     -0.00000000	      0.00000001	     44.09497673
      2.21336954	     -0.05939840	      0.00014713	     -0.20065849	     -0.06476322	      0.88299904	     -0.00066819	     -0.22004840	     -0.00000000	      0.00000001	     44.33547744
      2.21458273	     -0.05935856	      0.00014724	     -0.20061827	     -0.06476019	      0.88300035	     -0.00066504	     -0.22003597	     -0.00000000	      0.00000001	     44.09870625
      2.21579592	     -0.05932125	      0.00014532	     -0.20058051	     -0.06475717	      0.88300168	     -0.00066173	     -0.22002372	     -0.00000000	      0.00000001	     44.23692101
      2.21760703	     -0.05927554	      0.00014243	     -0.20053411	     -0.06475268	      0.88300369	     -0.00065647	     -0.22000603	     -0.00000000	      0.00000001	     43.99245759
      2.21941814	     -0.05923254	      0.00013724	     -0.20049036	     -0.06474820	      0.88300574	     -0.00065084	     -0.21998930	     -0.00000000	      0.00000001	     44.49976472
      2.22076851	     -0.05920223	      0.00013530	     -0.20045954	     -0.06474488	      0.88300729	     -0.00064641	     -0.21997738	     -0.00000000	      0.00000001	     44.29226600
      2.22211887	     -0.05917470	      0.00013097	     -0.20043144	     -0.06474155	      0.88300886	     -0.00064179	     -0.21996597	     -0.00000000	      0.00000001	     44.50363882
      2.22382033	     -0.05914336	      0.00012654	     -0.20039940	     -0.06473738	      0.88301086	     -0.00063569	     -0.21995235	     -0.00000000	      0.00000001	     44.33357829
      2.22515161	     -0.05912098	      0.00012124	     -0.20037642	     -0.06473413	      0.88301243	     -0.00063070	     -0.21994228	     -0.00000000	      0.00000001	     44.67904366
      2.22648290	     -0.05910035	      0.00011671	     -0.20035521	     -0.06473088	      0.88301402	     -0.00062553	     -0.21993275	     -0.00000000	      0.00000001	     44.45663874
      2.22781418	     -0.05908111	      0.00011088	     -0.20033535	     -0.06472764	      0.88301561	     -0.00062017	     -0.21992373	     -0.00000000	      0.00000001	     44.70886478
      2.22938114	     -0.05906187	      0.00010329	     -0.20031538	     -0.06472384	      0.88301750	     -0.00061364	     -0.21991380	     -0.00000000	      0.00000001	     44.62979656
      2.23048205	     -0.05905003	      0.00009689	     -0.20030298	     -0.06472118	      0.88301883	     -0.00060891	     -0.21990726	     -0.00000000	      0.00000001	     44.86389995
      2.23158295	     -0.05903934	      0.00008997	     -0.20029173	     -0.06471852	      0.88302017	     -0.00060406	     -0.21990109	     -0.00000000	      0.00000001	     44.85422778
      2.23295485	     -0.05902837	      0.00008056	     -0.20028005	     -0.06471522	      0.88302184	     -0.00059785	     -0.21989392	     -0.00000000	      0.00000001	     45.01672259
      2.23409418	     -0.05902063	      0.00007221	     -0.20027170	     -0.06471248	      0.88302323	     -0.00059256	     -0.21988840	     -0.00000000	      0.00000001	     44.97021801
      2.23523351	     -0.05901462	      0.00006327	     -0.20026506	     -0.06470976	      0.88302463	     -0.00058715	     -0.21988327	     -0.00000000	      0.00000001	     45.11087344
      2.23637283	     -0.05900994	      0.00005386	     -0.20025974	     -0.06470703	      0.88302602	     -0.00058162	     -0.21987854	     -0.00000000	      0.00000001	     45.10753583
      2.23751216	     -0.05900684	      0.00004393	     -0.20025601	     -0.06470432	      0.88302742	     -0.00057599	     -0.21987420	     -0.00000000	      0.00000001	     45.22345679
      2.23865148	     -0.05900505	      0.00003355	     -0.20025356	     -0.06470162	      0.88302882	     -0.00057024	     -0.21987026	     -0.00000000	      0.00000001	     45.23392606
      2.23979081	     -0.05900476	      0.00002270	     -0.20025260	     -0.06469892	      0.88303022	     -0.00056439	     -0.21986669	     -0.00000000	      0.00000001	     45.34825526
      2.24093014	     -0.05900575	      0.00001148	     -0.20025293	     -0.06469623	      0.88303162	     -0.00055844	     -0.21986351	     -0.00000000	      0.00000001	     45.35719998
      2.24206946	     -0.05900826	     -0.00000009	     -0.20025476	     -0.06469354	      0.88303302	     -0.00055240	     -0.21986071	     -0.00000000	      0.00000001	     45.47973892
      2.24307426	     -0.05901154	     -0.00001055	     -0.20025745	     -0.06469118	      0.88303425	     -0.00054699	     -0.21985855	     -0.00000000	      0.00000001	     45.49176742
      2.24407905	     -0.05901596	     -0.00002123	     -0.20026127	     -0.06468882	      0.88303547	     -0.00054151	     -0.21985669	     -0.00000000	      0.00000001	     45.57359469
      2.24529364	     -0.05902267	     -0.00003424	     -0.20026725	     -0.06468598	      0.88303695	     -0.00053481	     -0.21985482	     -0.00000000	      0.00000001	     45.62368915
      2.24650822	     -0.05903102	     -0.00004746	     -0.20027487	     -0.06468314	      0.88303842	     -0.00052802	     -0.21985336	     -0.00000000	      0.00000001	     45.74192196
      2.24748739	     -0.05903878	     -0.00005828	     -0.20028205	     -0.06468086	      0.88303960	     -0.00052248	     -0.21985248	     -0.00000000	      0.00000001	     45.78634338
      2.24846655	     -0.05904757	     -0.00006934	     -0.20029025	     -0.06467858	      0.88304078	     -0.00051690	     -0.21985187	     -0.00000000	      0.00000001	     45.88086988
      2.24973488	     -0.05906026	     -0.00008403	     -0.20030217	     -0.06467564	      0.88304229	     -0.00050960	     -0.21985147	     -0.00000000	      0.00000001	     45.98895944
      2.25100321	     -0.05907446	     -0.00009908	     -0.20031561	     -0.06467270	      0.88304378	     -0.00050222	     -0.21985149	     -0.00000000	      0.00000001	     46.13291571
      2.25196338	     -0.05908606	     -0.00011065	     -0.20032663	     -0.06467048	      0.88304490	     -0.00049660	     -0.21985178	     -0.00000000	      0.00000001	     46.21583008
      2.25292356	     -0.05909852	     -0.00012241	     -0.20033850	     -0.06466826	      0.88304601	     -0.00049094	     -0.21985230	     -0.00000000	      0.00000001	     46.32611091
      2.25427419	     -0.05911736	     -0.00013920	     -0.20035653	     -0.06466514	      0.88304755	     -0.00048293	     -0.21985342	     -0.00000000	      0.00000001	     46.47946282
      2.25546736	     -0.05913571	     -0.00015412	     -0.20037415	     -0.06466239	      0.88304890	     -0.00047581	     -0.21985477	     -0.00000000	      0.00000001	     46.61886354
      2.25666054	     -0.05915535	     -0.00016900	     -0.20039309	     -0.06465965	      0.88305022	     -0.00046866	     -0.21985646	     -0.00000000	      0.00000001	     46.75901645
      2.25785371	     -0.05917627	     -0.00018381	     -0.20041330	     -0.06465690	      0.88305151	     -0.00046147	     -0.21985848	     -0.00000000	      0.00000001	     46.89796077
      2.25904689	     -0.05919813	     -0.00019851	     -0.20043446	     -0.06465416	      0.88305279	     -0.00045427	     -0.21986081	     -0.00000000	      0.00000001	     47.05971591
      2.26024007	     -0.05922112	     -0.00021319	     -0.20045676	     -0.06465142	      0.88305403	     -0.00044705	     -0.21986345	     -0.00000000	      0.00000001	     47.20533947
      2.26143324	     -0.05924501	     -0.00022760	     -0.20047998	     -0.06464868	      0.88305525	     -0.00043981	     -0.21986638	     -0.00000000	      0.00000001	     47.39405103
      2.26262642	     -0.05927035	     -0.00024218	     -0.20050465	     -0.06464594	      0.88305643	     -0.00043257	     -0.21986960	     -0.00000000	      0.00000001	     47.54508081
      2.26381960	     -0.05929706	     -0.00025692	     -0.20053068	     -0.06464321	      0.88305759	     -0.00042533	     -0.21987311	     -0.00000000	      0.00000001	     47.74330722
      2.26501277	     -0.05932546	     -0.00027187	     -0.20055841	     -0.06464047	      0.88305870	     -0.00041810	     -0.21987692	     -0.00000000	      0.00000001	     47.91032717
      2.26620595	     -0.05935536	     -0.00028700	     -0.20058765	     -0.06463774	      0.88305979	     -0.00041089	     -0.21988103	      0.00000000	      0.00000001	     48.12048785
      2.26777029	     -0.05939734	     -0.00030702	     -0.20062875	     -0.06463416	      0.88306115	     -0.00040146	     -0.21988690	      0.00000000	      0.00000001	     48.35727118
      2.26903191	     -0.05943370	     -0.00032317	     -0.20066441	     -0.06463128	      0.88306219	     -0.00039391	     -0.21989206	      0.00000000	      0.00000001	     48.61047600
      2.27029353	     -0.05947238	     -0.00033921	     -0.20070240	     -0.06462842	      0.88306319	     -0.00038641	     -0.21989761	      0.00000000	      0.00000001	     48.81043924
      2.27183728	     -0.05952190	     -0.00035838	     -0.20075110	     -0.06462492	      0.88306435	     -0.00037732	     -0.21990496	      0.00000000	      0.00000000	     49.11125799
      2.27338104	     -0.05957399	     -0.00037717	     -0.20080239	     -0.06462144	      0.88306544	     -0.00036835	     -0.21991289	      0.00000000	      0.00000000	     49.35198388
      2.27492479	     -0.05962796	     -0.00039542	     -0.20085558	     -0.06461799	      0.88306645	     -0.00035951	     -0.21992139	      0.00000000	      0.00000000	     49.67626967
      2.27646855	     -0.05968379	     -0.00041330	     -0.20091067	     -0.06461457	      0.88306738	     -0.00035083	     -0.21993043	      0.00000000	      0.00000000	     49.90797880
      2.27801231	     -0.05974127	     -0.00043056	     -0.20096741	     -0.06461117	      0.88306824	     -0.00034232	     -0.21993998	      0.00000000	      0.00000000	     50.17558613
      2.27992888	     -0.05981528	     -0.00045100	     -0.20104057	     -0.06460701	      0.88306919	     -0.00033201	     -0.21995252	      0.00000000	      0.00000000	     50.65039401
      2.28184546	     -0.05988951	     -0.00046978	     -0.20111401	     -0.06460292	      0.88307003	     -0.00032200	     -0.21996568	      0.00000000	      0.00000000	     50.20449108
      2.28337107	     -0.05995147	     -0.00048511	     -0.20117533	     -0.06459971	      0.88307061	     -0.00031425	     -0.21997653	      0.00000000	      0.00000000	     51.17412338
      2.28489668	     -0.06000965	     -0.00049756	     -0.20123297	     -0.06459655	      0.88307113	     -0.00030672	     -0.21998772	      0.00000000	      0.00000000	     51.04911372
      2.28642229	     -0.06007174	     -0.00051084	     -0.20129452	     -0.06459344	      0.88307157	     -0.00029940	     -0.21999913	      0.00000000	      0.00000000	     51.00434892
      2.28794790	     -0.06012883	     -0.00052163	     -0.20135114	     -0.06459039	      0.88307195	     -0.00029230	     -0.22001075	      0.00000000	      0.00000000	     51.41248747
      2.28947351	     -0.06019322	     -0.00053421	     -0.20141502	     -0.06458740	      0.88307226	     -0.00028543	     -0.22002248	      0.00000000	      0.00000000	     51.52020601
      2.29099913	     -0.06025067	     -0.00054254	     -0.20147209	     -0.06458447	      0.88307250	     -0.00027879	     -0.22003444	      0.00000000	      0.00000000	     51.61365744
      2.29230651	     -0.06030506	     -0.00055244	     -0.20152609	     -0.06458200	      0.88307266	     -0.00027328	     -0.22004472	      0.00000000	      0.00000000	     51.58203342
      2.29361390	     -0.06035574	     -0.00055930	     -0.20157646	     -0.06457959	      0.88307278	     -0.00026794	     -0.22005509	      0.00000000	      0.00000000	     51.84620041
      2.29492128	     -0.06040856	     -0.00056683	     -0.20162896	     -0.06457723	      0.88307286	     -0.00026278	     -0.22006551	      0.00000000	      0.00000000	     51.74057730
      2.29649140	     -0.06046970	     -0.00057418	     -0.20168977	     -0.06457446	      0.88307289	     -0.00025682	     -0.22007807	      0.00000000	      0.00000000	     52.10602312
      2.29806152	     -0.06053532	     -0.00058184	     -0.20175508	     -0.06457176	      0.88307287	     -0.00025111	     -0.22009067	      0.00000000	     -0.00000000	     51.49302940
      2.29963165	     -0.06059129	     -0.00058684	     -0.20181080	     -0.06456915	      0.88307280	     -0.00024566	     -0.22010334	      0.00000000	     -0.00000000	     52.16542212
      2.30100626	     -0.06064782	     -0.00059248	     -0.20186710	     -0.06456693	      0.88307269	     -0.00024111	     -0.22011432	      0.00000000	     -0.00000000	     51.82660996
      2.30238088	     -0.06069819	     -0.00059581	     -0.20191729	     -0.06456477	      0.88307254	     -0.00023677	     -0.22012531	      0.00000000	     -0.00000000	     52.14700417
      2.30375550	     -0.06075183	     -0.00059979	     -0.20197076	     -0.06456267	      0.88307236	     -0.00023262	     -0.22013624	      0.00000000	     -0.00000000	     51.95088877
      2.30513011	     -0.06080176	     -0.00060247	     -0.20202055	     -0.06456064	      0.88307213	     -0.00022868	     -0.22014710	      0.00000000	     -0.00000000	     52.09960920
      2.30676968	     -0.06086393	     -0.00060565	     -0.20208257	     -0.06455831	      0.88307182	     -0.00022426	     -0.22015993	     -0.00000000	     -0.00000000	     52.20456022
      2.30840925	     -0.06092278	     -0.00060688	     -0.20214134	     -0.06455607	      0.88307146	     -0.00022013	     -0.22017267	     -0.00000000	     -0.00000000	     51.81012725
      2.30984158	     -0.06097375	     -0.00060866	     -0.20219221	     -0.06455420	      0.88307110	     -0.00021677	     -0.22018364	     -0.00000000	     -0.00000000	     52.14718066
      2.31127391	     -0.06102237	     -0.00060819	     -0.20224082	     -0.06455240	      0.88307071	     -0.00021363	     -0.22019445	     -0.00000000	     -0.00000000	     52.08458134
      2.31270624	     -0.06107272	     -0.00060859	     -0.20229113	     -0.06455067	      0.88307029	     -0.00021073	     -0.22020512	     -0.00000000	     -0.00000000	     51.99116673
      2.31413857	     -0.06111754	     -0.00060703	     -0.20233597	     -0.06454902	      0.88306983	     -0.00020806	     -0.22021561	     -0.00000000	     -0.00000000	     52.04834266
      2.31557090	     -0.06116576	     -0.00060620	     -0.20238420	     -0.06454744	      0.88306934	     -0.00020563	     -0.22022587	     -0.00000000	     -0.00000000	     52.10845739
      2.31700322	     -0.06121035	     -0.00060388	     -0.20242885	     -0.06454593	      0.88306882	     -0.00020343	     -0.22023597	     -0.00000000	     -0.00000000	     51.83953124
      2.31843555	     -0.06125409	     -0.00060180	     -0.20247265	     -0.06454449	      0.88306827	     -0.00020146	     -0.22024585	     -0.00000000	     -0.00000000	     52.01147979
      2.32005148	     -0.06130387	     -0.00059802	     -0.20252255	     -0.06454296	      0.88306761	     -0.00019953	     -0.22025671	     -0.00000000	     -0.00000000	     51.89286786
      2.32166741	     -0.06135001	     -0.00059487	     -0.20256880	     -0.06454152	      0.88306692	     -0.00019789	     -0.22026730	     -0.00000000	     -0.00000000	     51.61441795
      2.32303370	     -0.06138609	     -0.00059012	     -0.20260502	     -0.06454037	      0.88306630	     -0.00019674	     -0.22027598	     -0.00000000	     -0.00000000	     51.93386051
      2.32439999	     -0.06142257	     -0.00058625	     -0.20264163	     -0.06453929	      0.88306566	     -0.00019580	     -0.22028442	     -0.00000000	     -0.00000000	     51.72931156
      2.32605855	     -0.06146630	     -0.00057971	     -0.20268557	     -0.06453805	      0.88306486	     -0.00019496	     -0.22029431	     -0.00000000	     -0.00000000	     51.63972235
      2.32771711	     -0.06150893	     -0.00057459	     -0.20272839	     -0.06453691	      0.88306402	     -0.00019443	     -0.22030384	     -0.00000000	     -0.00000000	     51.20646585
      2.32907911	     -0.06153653	     -0.00056723	     -0.20275623	     -0.06453605	      0.88306330	     -0.00019423	     -0.22031143	     -0.00000000	     -0.00000000	     51.45314545
      2.33044112	     -0.06156971	     -0.00056164	     -0.20278961	     -0.06453524	      0.88306257	     -0.00019425	     -0.22031872	     -0.00000000	     -0.00000000	     51.43633485
      2.33218299	     -0.06160658	     -0.00055119	     -0.20282683	     -0.06453430	      0.88306160	     -0.00019458	     -0.22032775	     -0.00000000	     -0.00000000	     51.08046797
      2.33350068	     -0.06163312	     -0.00054488	     -0.20285359	     -0.06453365	      0.88306085	     -0.00019506	     -0.22033425	     -0.00000000	     -0.00000000	     51.12532695
      2.33481838	     -0.06165670	     -0.00053587	     -0.20287747	     -0.06453305	      0.88306008	     -0.00019574	     -0.22034046	     -0.00000000	     -0.00000000	     51.13081631
      2.33652285	     -0.06168881	     -0.00052529	     -0.20290995	     -0.06453236	      0.88305906	     -0.00019692	     -0.22034808	     -0.00000000	     -0.00000000	     50.66423119
      2.33796123	     -0.06170856	     -0.00051372	     -0.20293008	     -0.06453185	      0.88305818	     -0.00019817	     -0.22035413	     -0.00000000	     -0.00000000	     50.88645065
      2.33939961	     -0.06173121	     -0.00050402	     -0.20295306	     -0.06453141	      0.88305728	     -0.00019965	     -0.22035978	     -0.00000000	     -0.00000000	     50.64511680
      2.34083799	     -0.06174726	     -0.00049160	     -0.20296953	     -0.06453102	      0.88305637	     -0.00020136	     -0.22036504	     -0.00000000	     -0.00000000	     50.48866910
      2.34227637	     -0.06176464	     -0.00048094	     -0.20298728	     -0.06453070	      0.88305544	     -0.00020330	     -0.22036982	     -0.00000000	     -0.00000000	     50.58069805
      2.34371474	     -0.06177615	     -0.00046803	     -0.20299923	     -0.06453043	      0.88305449	     -0.00020548	     -0.22037418	     -0.00000000	     -0.00000000	     50.35186389
      2.34552675	     -0.06179206	     -0.00045464	     -0.20301561	     -0.06453018	      0.88305326	     -0.00020853	     -0.22037892	     -0.00000000	     -0.00000000	     50.08637813
      2.34665064	     -0.06179576	     -0.00044341	     -0.20301969	     -0.06453007	      0.88305249	     -0.00021061	     -0.22038150	     -0.00000000	     -0.00000000	     50.08657768
      2.34777453	     -0.06180194	     -0.00043410	     -0.20302619	     -0.06452999	      0.88305171	     -0.00021282	     -0.22038377	     -0.00000000	     -0.00000000	     50.10042715
      2.34958366	     -0.06180936	     -0.00041839	     -0.20303417	     -0.06452994	      0.88305043	     -0.00021666	     -0.22038683	     -0.00000000	     -0.00000000	     49.79973582
      2.35079661	     -0.06181186	     -0.00040804	     -0.20303703	     -0.06452995	      0.88304955	     -0.00021942	     -0.22038845	     -0.00000000	     -0.00000000	     49.91924821
      2.35200955	     -0.06181246	     -0.00039734	     -0.20303801	     -0.06452999	      0.88304867	     -0.00022234	     -0.22038972	     -0.00000000	     -0.00000001	     49.72997470
      2.35322249	     -0.06181108	     -0.00038656	     -0.20303701	     -0.06453007	      0.88304777	     -0.00022540	     -0.22039060	     -0.00000000	     -0.00000001	     49.70517517
      2.35443544	     -0.06180738	     -0.00037557	     -0.20303370	     -0.06453018	      0.88304685	     -0.00022862	     -0.22039108	     -0.00000000	     -0.00000001	     49.61624357
      2.35564838	     -0.06180179	     -0.00036448	     -0.20302851	     -0.06453033	      0.88304592	     -0.00023198	     -0.22039114	     -0.00000000	     -0.00000001	     49.50734103
      2.35667074	     -0.06179522	     -0.00035499	     -0.20302227	     -0.06453047	      0.88304513	     -0.00023492	     -0.22039086	     -0.00000000	     -0.00000001	     49.47209561
      2.35769310	     -0.06178750	     -0.00034542	     -0.20301490	     -0.06453064	      0.88304433	     -0.00023796	     -0.22039026	     -0.00000000	     -0.00000001	     49.36469673
      2.35892125	     -0.06177648	     -0.00033380	     -0.20300429	     -0.06453087	      0.88304335	     -0.00024174	     -0.22038913	     -0.00000000	     -0.00000001	     49.31122946
      2.36014940	     -0.06176380	     -0.00032211	     -0.20299202	     -0.06453112	      0.88304237	     -0.00024566	     -0.22038755	     -0.00000000	     -0.00000001	     49.13752247
      2.36108324	     -0.06175291	     -0.00031312	     -0.20298145	     -0.06453134	      0.88304160	     -0.00024873	     -0.22038605	     -0.00000000	     -0.00000001	     49.13566926
      2.36201708	     -0.06174116	     -0.00030407	     -0.20297003	     -0.06453156	      0.88304084	     -0.00025188	     -0.22038430	     -0.00000000	     -0.00000001	     49.03083954
      2.36329243	     -0.06172368	     -0.00029147	     -0.20295299	     -0.06453189	      0.88303977	     -0.00025629	     -0.22038149	     -0.00000000	     -0.00000001	     48.94874619
      2.36443641	     -0.06170672	     -0.00027990	     -0.20293643	     -0.06453221	      0.88303880	     -0.00026035	     -0.22037859	     -0.00000000	     -0.00000001	     48.79646532
      2.36558039	     -0.06168847	     -0.00026814	     -0.20291859	     -0.06453254	      0.88303783	     -0.00026451	     -0.22037532	     -0.00000000	     -0.00000001	     48.76799594
      2.36651759	     -0.06167272	     -0.00025841	     -0.20290318	     -0.06453282	      0.88303701	     -0.00026799	     -0.22037239	     -0.00000000	     -0.00000001	     48.61618405
      2.36745479	     -0.06165615	     -0.00024860	     -0.20288696	     -0.06453311	      0.88303619	     -0.00027154	     -0.22036922	     -0.00000000	     -0.00000001	     48.55486744
      2.36868073	     -0.06163345	     -0.00023568	     -0.20286469	     -0.06453350	      0.88303511	     -0.00027625	     -0.22036474	     -0.00000000	     -0.00000001	     48.41767728
      2.36990668	     -0.06160958	     -0.00022265	     -0.20284126	     -0.06453391	      0.88303400	     -0.00028106	     -0.22035989	     -0.00000000	     -0.00000001	     48.36104159
      2.37080626	     -0.06159146	     -0.00021305	     -0.20282347	     -0.06453421	      0.88303319	     -0.00028465	     -0.22035611	     -0.00000000	     -0.00000001	     48.22684893
      2.37170585	     -0.06157307	     -0.00020354	     -0.20280540	     -0.06453451	      0.88303236	     -0.00028828	     -0.22035214	     -0.00000000	     -0.00000001	     48.15856646
      2.37301764	     -0.06154537	     -0.00018951	     -0.20277816	     -0.06453496	      0.88303114	     -0.00029364	     -0.22034605	     -0.00000000	     -0.00000001	     48.02980708
      2.37413676	     -0.06152086	     -0.00017731	     -0.20275406	     -0.06453535	      0.88303009	     -0.00029828	     -0.22034058	     -0.00000000	     -0.00000001	     47.95343300
      2.37525588	     -0.06149574	     -0.00016508	     -0.20272933	     -0.06453574	      0.88302902	     -0.00030296	     -0.22033488	     -0.00000000	     -0.00000001	     47.83281442
      2.37637500	     -0.06146998	     -0.00015276	     -0.20270396	     -0.06453613	      0.88302794	     -0.00030770	     -0.22032895	     -0.00000000	     -0.00000001	     47.76236111
      2.37749412	     -0.06144376	     -0.00014041	     -0.20267813	     -0.06453651	      0.88302685	     -0.00031248	     -0.22032283	     -0.00000000	     -0.00000001	     47.64364650
      2.37861324	     -0.06141696	     -0.00012802	     -0.20265172	     -0.06453690	      0.88302575	     -0.00031729	     -0.22031653	     -0.00000000	     -0.00000001	     47.58136704
      2.37960385	     -0.06139287	     -0.00011713	     -0.20262796	     -0.06453723	      0.88302476	     -0.00032158	     -0.22031081	     -0.00000000	     -0.00000001	     47.49601304
      2.38059447	     -0.06136832	     -0.00010628	     -0.20260374	     -0.06453756	      0.88302377	     -0.00032589	     -0.22030497	     -0.00000000	     -0.00000001	     47.43643606
      2.38185167	     -0.06133666	     -0.00009263	     -0.20257248	     -0.06453796	      0.88302250	     -0.00033138	     -0.22029741	     -0.00000000	     -0.00000001	     47.35820782
      2.38310886	     -0.06130444	     -0.00007909	     -0.20254066	     -0.06453836	      0.88302121	     -0.00033690	     -0.22028969	     -0.00000000	     -0.00000001	     47.28995696
      2.38421138	     -0.06127585	     -0.00006738	     -0.20251241	     -0.06453869	      0.88302008	     -0.00034175	     -0.22028280	     -0.00000000	     -0.00000001	     47.23802667
      2.38531389	     -0.06124692	     -0.00005582	     -0.20248380	     -0.06453901	      0.88301894	     -0.00034661	     -0.22027582	     -0.00000000	     -0.00000001	     47.18621826
      2.38641640	     -0.06121777	     -0.00004443	     -0.20245496	     -0.06453932	      0.88301779	     -0.00035147	     -0.22026875	     -0.00000000	     -0.00000001	     47.14621754
      2.38783876	     -0.06117986	     -0.00002995	     -0.20241745	     -0.06453969	      0.88301630	     -0.00035774	     -0.22025954	     -0.00000000	     -0.00000001	     47.08810926
      2.38907247	     -0.06114684	     -0.00001759	     -0.20238476	     -0.06453999	      0.88301500	     -0.00036316	     -0.22025146	     -0.00000000	     -0.00000001	     47.07227023
      2.39030619	     -0.06111366	     -0.00000542	     -0.20235189	     -0.06454027	      0.88301369	     -0.00036857	     -0.22024333	     -0.00000000	     -0.00000001	     47.04155017
      2.39153990	     -0.06108044	      0.00000648	     -0.20231897	     -0.06454052	      0.88301238	     -0.00037395	     -0.22023516	     -0.00000000	     -0.00000001	     47.06663008
      2.39277362	     -0.06104717	      0.00001806	     -0.20228597	     -0.06454075	      0.88301107	     -0.00037928	     -0.22022697	     -0.00000000	     -0.00000001	     47.08376177
      2.39433312	     -0.06100557	      0.00003218	     -0.20224470	     -0.06454102	      0.88300941	     -0.00038595	     -0.22021659	     -0.00000000	     -0.00000001	     47.17318655
      2.39589263	     -0.06096440	      0.00004577	     -0.20220385	     -0.06454124	      0.88300775	     -0.00039252	     -0.22020622	     -0.00000000	     -0.00000001	     47.22104087
      2.39718964	     -0.06093052	      0.00005656	     -0.20217019	     -0.06454141	      0.88300637	     -0.00039788	     -0.22019762	     -0.00000000	     -0.00000001	     47.35764858
      2.39848664	     -0.06089679	      0.00006694	     -0.20213667	     -0.06454155	      0.88300500	     -0.00040315	     -0.22018906	     -0.00000000	     -0.00000001	     47.43212491
      2.40029012	     -0.06085019	      0.00008064	     -0.20209033	     -0.06454171	      0.88300311	     -0.00041028	     -0.22017726	     -0.00000000	     -0.00000001	     47.56456216
      2.40225288	     -0.06079987	      0.00009454	     -0.20204024	     -0.06454185	      0.88300107	     -0.00041778	     -0.22016456	     -0.00000000	     -0.00000001	     47.66583301
      2.40386478	     -0.06075938	      0.00010500	     -0.20199990	     -0.06454194	      0.88299943	     -0.00042370	     -0.22015428	     -0.00000000	     -0.00000001	     47.57021131
      2.40547668	     -0.06071704	      0.00011478	     -0.20195767	     -0.06454200	      0.88299782	     -0.00042940	     -0.22014413	     -0.00000000	     -0.00000001	     47.98248243
      2.40708858	     -0.06067855	      0.00012360	     -0.20191926	     -0.06454204	      0.88299624	     -0.00043486	     -0.22013411	     -0.00000000	     -0.00000001	     47.50763592
      2.40845765	     -0.06064439	      0.00013045	     -0.20188513	     -0.06454206	      0.88299494	     -0.00043932	     -0.22012576	     -0.00000000	     -0.00000001	     47.91346510
      2.40982672	     -0.06061127	      0.00013694	     -0.20185203	     -0.06454208	      0.88299368	     -0.00044359	     -0.22011755	     -0.00000000	     -0.00000001	     47.59696502
      2.41119579	     -0.06057784	      0.00014281	     -0.20181858	     -0.06454208	      0.88299246	     -0.00044768	     -0.22010945	     -0.00000000	     -0.00000001	     47.78629771
      2.41281348	     -0.06054089	      0.00014931	     -0.20178160	     -0.06454207	      0.88299107	     -0.00045228	     -0.22010008	     -0.00000000	     -0.00000001	     47.40061701
      2.41443117	     -0.06050066	      0.00015490	     -0.20174129	     -0.06454206	      0.88298976	     -0.00045661	     -0.22009091	     -0.00000000	     -0.00000001	     47.70619832
      2.41604886	     -0.06046631	      0.00016036	     -0.20170685	     -0.06454204	      0.88298852	     -0.00046068	     -0.22008188	     -0.00000000	     -0.00000001	     47.67772427
      2.41766655	     -0.06042698	      0.00016467	     -0.20166739	     -0.06454202	      0.88298736	     -0.00046448	     -0.22007310	     -0.00000000	     -0.00000000	     47.44799708
      2.41904922	     -0.06039748	      0.00016867	     -0.20163778	     -0.06454200	      0.88298644	     -0.00046751	     -0.22006569	     -0.00000000	     -0.00000000	     47.65547953
      2.42043190	     -0.06036467	      0.00017169	     -0.20160484	     -0.06454197	      0.88298558	     -0.00047034	     -0.22005845	     -0.00000000	     -0.00000000	     47.52284074
      2.42217136	     -0.06032909	      0.00017553	     -0.20156907	     -0.06454195	      0.88298460	     -0.00047362	     -0.22004943	     -0.00000000	     -0.00000000	     47.80438173
      2.42391083	     -0.06028883	      0.00017777	     -0.20152859	     -0.06454192	      0.88298373	     -0.00047657	     -0.22004065	     -0.00000000	     -0.00000000	     47.18983210
      2.42511664	     -0.06026044	      0.00018032	     -0.20150006	     -0.06454191	      0.88298320	     -0.00047843	     -0.22003460	     -0.00000000	     -0.00000000	     47.47065605
      2.42632245	     -0.06023461	      0.00018165	     -0.20147406	     -0.06454189	      0.88298272	     -0.00048013	     -0.22002861	     -0.00000000	     -0.00000000	     47.63485544
      2.42792881	     -0.06020101	      0.00018360	     -0.20144025	     -0.06454188	      0.88298216	     -0.00048216	     -0.22002077	     -0.00000000	     -0.00000000	     47.45772053
      2.42953517	     -0.06016674	      0.00018495	     -0.20140574	     -0.06454187	      0.88298171	     -0.00048391	     -0.22001304	     -0.00000000	     -0.00000000	     47.94355797
      2.43114153	     -0.06013388	      0.00018679	     -0.20137267	     -0.06454187	      0.88298135	     -0.00048538	     -0.22000542	     -0.00000000	     -0.00000000	     47.26346300
      2.43274788	     -0.06009766	      0.00018717	     -0.20133617	     -0.06454187	      0.88298109	     -0.00048657	     -0.21999791	     -0.00000000	     -0.00000000	     48.12486001
      2.43407153	     -0.06007216	      0.00018865	     -0.20131049	     -0.06454188	      0.88298096	     -0.00048734	     -0.21999177	     -0.00000000	     -0.00000000	     47.54142361
      2.43539519	     -0.06004468	      0.00018891	     -0.20128279	     -0.06454189	      0.88298089	     -0.00048793	     -0.21998572	     -0.00000000	     -0.00000000	     47.83159009
      2.43712031	     -0.06001254	      0.00018977	     -0.20125038	     -0.06454191	      0.88298089	     -0.00048840	     -0.21997798	     -0.00000000	      0.00000000	     47.50433310
      2.43864771	     -0.05998030	      0.00018947	     -0.20121787	     -0.06454193	      0.88298098	     -0.00048855	     -0.21997127	     -0.00000000	      0.00000000	     48.00017396
      2.44017511	     -0.05995549	      0.00019002	     -0.20119282	     -0.06454196	      0.88298116	     -0.00048845	     -0.21996463	     -0.00000000	      0.00000000	     47.72119226
      2.44170251	     -0.05992397	      0.00018903	     -0.20116102	     -0.06454199	      0.88298142	     -0.00048810	     -0.21995819	     -0.00000000	      0.00000000	     47.90943294
      2.44322991	     -0.05990024	      0.00018920	     -0.20113703	     -0.06454202	      0.88298176	     -0.00048750	     -0.21995185	     -0.00000000	      0.00000000	     48.07168874
      2.44475730	     -0.05987189	      0.00018758	     -0.20110839	     -0.06454206	      0.88298217	     -0.00048665	     -0.21994573	     -0.00000000	      0.00000000	     47.83845564
      2.44628470	     -0.05984738	      0.00018735	     -0.20108361	     -0.06454209	      0.88298265	     -0.00048555	     -0.21993977	     -0.00000000	      0.00000000	     48.00214552
      2.44781210	     -0.05982462	      0.00018476	     -0.20106054	     -0.06454212	      0.88298320	     -0.00048421	     -0.21993400	     -0.00000000	      0.00000000	     48.14358262
      2.44933950	     -0.05980164	      0.00018449	     -0.20103730	     -0.06454215	      0.88298382	     -0.00048262	     -0.21992849	     -0.00000000	      0.00000000	     47.96669131
      2.45063018	     -0.05978349	      0.00018172	     -0.20101886	     -0.06454218	      0.88298440	     -0.00048108	     -0.21992399	     -0.00000000	      0.00000000	     48.09449956
      2.45192086	     -0.05976653	      0.00018019	     -0.20100165	     -0.06454220	      0.88298501	     -0.00047936	     -0.21991969	     -0.00000000	      0.00000000	     47.92907870
      2.45321154	     -0.05975045	      0.00017786	     -0.20098529	     -0.06454221	      0.88298567	     -0.00047747	     -0.21991557	     -0.00000000	      0.00000000	     48.09149044
      2.45496378	     -0.05973262	      0.00017466	     -0.20096709	     -0.06454221	      0.88298662	     -0.00047463	     -0.21991035	     -0.00000000	      0.00000000	     47.64112421
      2.45671601	     -0.05971259	      0.00017010	     -0.20094665	     -0.06454220	      0.88298764	     -0.00047147	     -0.21990556	     -0.00000000	      0.00000000	     48.11450807
      2.45814320	     -0.05970279	      0.00016694	     -0.20093653	     -0.06454218	      0.88298852	     -0.00046865	     -0.21990197	     -0.00000000	      0.00000000	     47.86230317
      2.45957039	     -0.05969169	      0.00016241	     -0.20092508	     -0.06454215	      0.88298944	     -0.00046564	     -0.21989876	     -0.00000000	      0.00000000	     47.99231825
      2.46099759	     -0.05968405	      0.00015832	     -0.20091710	     -0.06454211	      0.88299039	     -0.00046241	     -0.21989589	     -0.00000000	      0.00000000	     48.02855183
      2.46253662	     -0.05967769	      0.00015292	     -0.20091034	     -0.06454204	      0.88299146	     -0.00045870	     -0.21989326	     -0.00000000	      0.00000000	     47.74203024
      2.46407566	     -0.05967128	      0.00014760	     -0.20090355	     -0.06454196	      0.88299257	     -0.00045476	     -0.21989107	     -0.00000000	      0.00000000	     47.90389296
      2.46561470	     -0.05966915	      0.00014123	     -0.20090100	     -0.06454186	      0.88299371	     -0.00045059	     -0.21988931	     -0.00000000	      0.00000001	     48.17757736
      2.46715374	     -0.05966676	      0.00013546	     -0.20089822	     -0.06454174	      0.88299489	     -0.00044620	     -0.21988805	     -0.00000000	      0.00000001	     47.82234687
      2.46869277	     -0.05966790	      0.00012800	     -0.20089892	     -0.06454160	      0.88299610	     -0.00044157	     -0.21988725	     -0.00000000	      0.00000001	     48.24776833
      2.47023181	     -0.05966978	      0.00012170	     -0.20090040	     -0.06454143	      0.88299733	     -0.00043673	     -0.21988695	     -0.00000000	      0.00000001	     47.92745409
      2.47177085	     -0.05967331	      0.00011303	     -0.20090347	     -0.06454125	      0.88299859	     -0.00043166	     -0.21988713	     -0.00000000	      0.00000001	     48.11990596
      2.47330989	     -0.05968121	      0.00010614	     -0.20091096	     -0.06454104	      0.88299988	     -0.00042638	     -0.21988783	     -0.00000000	      0.00000001	     48.00424539
      2.47484892	     -0.05968745	      0.00009616	     -0.20091672	     -0.06454081	      0.88300119	     -0.00042090	     -0.21988903	     -0.00000000	      0.00000001	     48.13904047
      2.47616249	     -0.05969740	      0.00008961	     -0.20092631	     -0.06454059	      0.88300232	     -0.00041604	     -0.21989042	     -0.00000000	      0.00000001	     48.15984089
      2.47747606	     -0.05970708	      0.00008117	     -0.20093560	     -0.06454036	      0.88300346	     -0.00041105	     -0.21989220	     -0.00000000	      0.00000001	     48.06952844
      2.47878963	     -0.05971832	      0.00007300	     -0.20094644	     -0.06454011	      0.88300462	     -0.00040590	     -0.21989434	     -0.00000000	      0.00000001	     48.21572853
      2.48024803	     -0.05973286	      0.00006320	     -0.20096054	     -0.06453981	      0.88300591	     -0.00040002	     -0.21989715	     -0.00000000	      0.00000001	     48.06459085
      2.48136490	     -0.05974503	      0.00005544	     -0.20097236	     -0.06453957	      0.88300691	     -0.00039540	     -0.21989961	     -0.00000000	      0.00000001	     48.24378296
      2.48248178	     -0.05975807	      0.00004741	     -0.20098505	     -0.06453931	      0.88300791	     -0.00039068	     -0.21990233	     -0.00000000	      0.00000001	     48.19126848
      2.48359865	     -0.05977243	      0.00003908	     -0.20099907	     -0.06453904	      0.88300892	     -0.00038587	     -0.21990531	     -0.00000000	      0.00000001	     48.24880355
      2.48494394	     -0.05979084	      0.00002876	     -0.20101706	     -0.06453870	      0.88301014	     -0.00037996	     -0.21990926	     -0.00000000	      0.00000001	     48.19959828
      2.48596036	     -0.05980582	      0.00002074	     -0.20103171	     -0.06453843	      0.88301107	     -0.00037540	     -0.21991249	     -0.00000000	      0.00000001	     48.27301408
      2.48697677	     -0.05982142	      0.00001253	     -0.20104699	     -0.06453815	      0.88301199	     -0.00037078	     -0.21991593	     -0.00000000	      0.00000001	     48.25655841
      2.48825408	     -0.05984215	      0.00000192	     -0.20106731	     -0.06453777	      0.88301315	     -0.00036488	     -0.21992055	     -0.00000000	      0.00000001	     48.30053861
      2.48938299	     -0.05986138	     -0.00000770	     -0.20108618	     -0.06453742	      0.88301418	     -0.00035958	     -0.21992491	     -0.00000000	      0.00000001	     48.28067747
      2.49051191	     -0.05988158	     -0.00001759	     -0.20110602	     -0.06453706	      0.88301520	     -0.00035421	     -0.21992951	     -0.00000000	      0.00000001	     48.33700404
      2.49164083	     -0.05990258	     -0.00002773	     -0.20112666	     -0.06453667	      0.88301622	     -0.00034877	     -0.21993436	     -0.00000000	      0.00000001	     48.32019398
      2.49276974	     -0.05992453	     -0.00003808	     -0.20114824	     -0.06453627	      0.88301723	     -0.00034327	     -0.21993945	     -0.00000000	      0.00000001	     48.38659921
      2.49376338	     -0.05994442	     -0.00004734	     -0.20116782	     -0.06453590	      0.88301812	     -0.00033838	     -0.21994412	     -0.00000000	      0.00000001	     48.38149821
      2.49475701	     -0.05996496	     -0.00005677	     -0.20118804	     -0.06453551	      0.88301900	     -0.00033345	     -0.21994897	     -0.00000000	      0.00000001	     48.42530860
      2.49597930	     -0.05999093	     -0.00006855	     -0.20121362	     -0.06453502	      0.88302007	     -0.00032734	     -0.21995517	     -0.00000000	      0.00000001	     48.45880445
      2.49720159	     -0.06001775	     -0.00008056	     -0.20124005	     -0.06453450	      0.88302113	     -0.00032117	     -0.21996161	     -0.00000000	      0.00000001	     48.52724093
      2.49819859	     -0.06004017	     -0.00009050	     -0.20126215	     -0.06453405	      0.88302198	     -0.00031611	     -0.21996705	     -0.00000000	      0.00000001	     48.55983767
      2.49919560	     -0.06006327	     -0.00010061	     -0.20128493	     -0.06453359	      0.88302283	     -0.00031102	     -0.21997263	     -0.00000000	      0.00000001	     48.61637156
      2.50046084	     -0.06009360	     -0.00011368	     -0.20131486	     -0.06453298	      0.88302388	     -0.00030453	     -0.21997994	     -0.00000000	      0.00000001	     48.68646376
      2.50172609	     -0.06012539	     -0.00012704	     -0.20134625	     -0.06453234	      0.88302490	     -0.00029802	     -0.21998750	     -0.00000000	      0.00000001	     48.76647765
      2.50272630	     -0.06015149	     -0.00013759	     -0.20137204	     -0.06453181	      0.88302570	     -0.00029285	     -0.21999366	     -0.00000000	      0.00000001	     48.83488381
      2.50372651	     -0.06017844	     -0.00014833	     -0.20139867	     -0.06453126	      0.88302648	     -0.00028767	     -0.21999998	     -0.00000000	      0.00000001	     48.91202025
      2.50505964	     -0.06021544	     -0.00016314	     -0.20143525	     -0.06453050	      0.88302749	     -0.00028076	     -0.22000864	     -0.00000000	      0.00000001	     49.03536403
      2.50639277	     -0.06025351	     -0.00017841	     -0.20147289	     -0.06452970	      0.88302847	     -0.00027384	     -0.22001757	     -0.00000000	      0.00000000	     49.14465696
      2.50743495	     -0.06028371	     -0.00019043	     -0.20150276	     -0.06452905	      0.88302921	     -0.00026843	     -0.22002473	     -0.00000000	      0.00000000	     49.25865871
      2.50847714	     -0.06031455	     -0.00020262	     -0.20153328	     -0.06452838	      0.88302992	     -0.00026303	     -0.22003202	     -0.00000000	      0.00000000	     49.35562247
      2.50987582	     -0.06035708	     -0.00021924	     -0.20157536	     -0.06452743	      0.88303085	     -0.00025580	     -0.22004202	      0.00000000	      0.00000000	     49.51387700
      2.51127450	     -0.06040115	     -0.00023602	     -0.20161899	     -0.06452645	      0.88303173	     -0.00024860	     -0.22005228	      0.00000000	      0.00000000	     49.64268774
      2.51240460	     -0.06043802	     -0.00024967	     -0.20165551	     -0.06452563	      0.88303241	     -0.00024281	     -0.22006077	      0.00000000	      0.00000000	     49.80899295
      2.51353470	     -0.06047602	     -0.00026332	     -0.20169317	     -0.06452478	      0.88303306	     -0.00023706	     -0.22006942	      0.00000000	      0.00000000	     49.93922189
      2.51500118	     -0.06052613	     -0.00028078	     -0.20174285	     -0.06452364	      0.88303385	     -0.00022967	     -0.22008091	      0.00000000	      0.00000000	     50.17442286
      2.51646766	     -0.06057691	     -0.00029811	     -0.20179321	     -0.06452246	      0.88303459	     -0.00022238	     -0.22009265	      0.00000000	      0.00000000	     50.38278285
      2.51793414	     -0.06062782	     -0.00031513	     -0.20184372	     -0.06452125	      0.88303527	     -0.00021520	     -0.22010461	      0.00000000	      0.00000000	     50.69184465
      2.51940062	     -0.06067902	     -0.00033181	     -0.20189454	     -0.06452000	      0.88303589	     -0.00020815	     -0.22011675	      0.00000000	      0.00000000	     50.86776967
      2.52086710	     -0.06073037	     -0.00034776	     -0.20194554	     -0.06451873	      0.88303646	     -0.00020125	     -0.22012905	      0.00000000	      0.00000000	     51.18847737
      2.52233357	     -0.06078215	     -0.00036323	     -0.20199699	     -0.06451743	      0.88303696	     -0.00019451	     -0.22014147	      0.00000000	      0.00000000	     51.36605733
      2.52380005	     -0.06083339	     -0.00037820	     -0.20204793	     -0.06451611	      0.88303740	     -0.00018794	     -0.22015398	      0.00000000	      0.00000000	     51.61628064
      2.52559103	     -0.06089506	     -0.00039580	     -0.20210927	     -0.06451448	      0.88303786	     -0.00018018	     -0.22016929	      0.00000000	      0.00000000	     51.90061321
      2.52712145	     -0.06094696	     -0.00040992	     -0.20216092	     -0.06451308	      0.88303819	     -0.00017378	     -0.22018232	      0.00000000	      0.00000000	     51.79518343
      2.52865187	     -0.06099568	     -0.00042353	     -0.20220941	     -0.06451166	      0.88303846	     -0.00016759	     -0.22019523	      0.00000000	      0.00000000	     52.24021262
      2.53034782	     -0.06105160	     -0.00043787	     -0.20226510	     -0.06451008	      0.88303868	     -0.00016101	     -0.22020935	      0.00000000	      0.00000000	     52.50729966
      2.53204377	     -0.06110909	     -0.00045208	     -0.20232237	     -0.06450851	      0.88303884	     -0.00015472	     -0.22022326	      0.00000000	      0.00000000	     52.52892772
      2.53373972	     -0.06116304	     -0.00046473	     -0.20237617	     -0.06450693	      0.88303893	     -0.00014872	     -0.22023701	      0.00000000	      0.00000000	     52.32174752
      2.53506338	     -0.06120282	     -0.00047513	     -0.20241580	     -0.06450571	      0.88303896	     -0.00014425	     -0.22024757	      0.00000000	      0.00000000	     52.74280562
      2.53638704	     -0.06124585	     -0.00048457	     -0.20245873	     -0.06450450	      0.88303895	     -0.00013997	     -0.22025794	      0.00000000	     -0.00000000	     52.64740110
      2.53802248	     -0.06129593	     -0.00049605	     -0.20250868	     -0.06450301	      0.88303889	     -0.00013493	     -0.22027055	      0.00000000	     -0.00000000	     52.82840914
      2.53965792	     -0.06134851	     -0.00050644	     -0.20256118	     -0.06450155	      0.88303878	     -0.00013019	     -0.22028283	      0.00000000	     -0.00000000	     52.57368192
      2.54112735	     -0.06138911	     -0.00051574	     -0.20260170	     -0.06450025	      0.88303865	     -0.00012618	     -0.22029367	      0.00000000	     -0.00000000	     52.72020916
      2.54259677	     -0.06143455	     -0.00052421	     -0.20264708	     -0.06449897	      0.88303848	     -0.00012241	     -0.22030423	      0.00000000	     -0.00000000	     52.79171593
      2.54406619	     -0.06147607	     -0.00053217	     -0.20268857	     -0.06449772	      0.88303827	     -0.00011888	     -0.22031463	      0.00000000	     -0.00000000	     52.85209416
      2.54553561	     -0.06151944	     -0.00053967	     -0.20273192	     -0.06449650	      0.88303804	     -0.00011559	     -0.22032478	      0.00000000	     -0.00000000	     52.64035137
      2.54700503	     -0.06155873	     -0.00054644	     -0.20277121	     -0.06449530	      0.88303779	     -0.00011254	     -0.22033472	      0.00000000	     -0.00000000	     53.08205333
      2.54847445	     -0.06160180	     -0.00055302	     -0.20281430	     -0.06449413	      0.88303750	     -0.00010974	     -0.22034439	      0.00000000	     -0.00000000	     52.46425695
      2.54994388	     -0.06163633	     -0.00055838	     -0.20284886	     -0.06449300	      0.88303720	     -0.00010718	     -0.22035383	      0.00000000	     -0.00000000	     52.96701113
      2.55141330	     -0.06167717	     -0.00056383	     -0.20288976	     -0.06449190	      0.88303688	     -0.00010487	     -0.22036296	      0.00000000	     -0.00000000	     52.70888599
      2.55288272	     -0.06170992	     -0.00056794	     -0.20292259	     -0.06449084	      0.88303654	     -0.00010280	     -0.22037182	      0.00000000	     -0.00000000	     52.80314728
      2.55435214	     -0.06174720	     -0.00057226	     -0.20295997	     -0.06448982	      0.88303618	     -0.00010097	     -0.22038036	     -0.00000000	     -0.00000000	     52.68981493
      2.55582156	     -0.06177893	     -0.00057524	     -0.20299182	     -0.06448883	      0.88303582	     -0.00009939	     -0.22038862	     -0.00000000	     -0.00000000	     52.74709144
      2.55729098	     -0.06181319	     -0.00057848	     -0.20302620	     -0.06448789	      0.88303544	     -0.00009805	     -0.22039657	     -0.00000000	     -0.00000000	     52.46029726
      2.55876040	     -0.06183900	     -0.00058014	     -0.20305218	     -0.06448699	      0.88303505	     -0.00009696	     -0.22040420	     -0.00000000	     -0.00000000	     52.91647213
      2.56022983	     -0.06187243	     -0.00058235	     -0.20308576	     -0.06448614	      0.88303465	     -0.00009611	     -0.22041142	     -0.00000000	     -0.00000000	     52.52986054
      2.56169925	     -0.06189610	     -0.00058299	     -0.20310963	     -0.06448533	      0.88303425	     -0.00009551	     -0.22041838	     -0.00000000	     -0.00000000	     52.67457739
      2.56316867	     -0.06192536	     -0.00058418	     -0.20313908	     -0.06448457	      0.88303384	     -0.00009515	     -0.22042493	     -0.00000000	     -0.00000000	     52.46908563
      2.56463809	     -0.06194823	     -0.00058388	     -0.20316218	     -0.06448385	      0.88303342	     -0.00009504	     -0.22043120	     -0.00000000	     -0.00000000	     52.73361995
      2.56610751	     -0.06197623	     -0.00058423	     -0.20319040	     -0.06448317	      0.88303300	     -0.00009516	     -0.22043713	     -0.00000000	     -0.00000000	     52.38560754
      2.56757693	     -0.06199519	     -0.00058272	     -0.20320963	     -0.06448254	      0.88303258	     -0.00009554	     -0.22044274	     -0.00000000	     -0.00000000	     52.63652350
      2.56904636	     -0.06201973	     -0.00058197	     -0.20323442	     -0.06448196	      0.88303216	     -0.00009615	     -0.22044795	     -0.00000000	     -0.00000000	     52.46448780
      2.57051578	     -0.06203774	     -0.00057953	     -0.20325273	     -0.06448142	      0.88303173	     -0.00009701	     -0.22045282	     -0.00000000	     -0.00000000	     52.52441426
      2.57198520	     -0.06205751	     -0.00057761	     -0.20327279	     -0.06448092	      0.88303130	     -0.00009811	     -0.22045729	     -0.00000000	     -0.00000000	     52.28130036
      2.57345462	     -0.06207123	     -0.00057399	     -0.20328685	     -0.06448047	      0.88303086	     -0.00009946	     -0.22046136	     -0.00000000	     -0.00000000	     52.42466894
      2.57492404	     -0.06208862	     -0.00057100	     -0.20330456	     -0.06448006	      0.88303042	     -0.00010104	     -0.22046499	     -0.00000000	     -0.00000000	     52.08070059
      2.57639346	     -0.06209665	     -0.00056626	     -0.20331296	     -0.06447969	      0.88302998	     -0.00010286	     -0.22046822	     -0.00000000	     -0.00000000	     52.46756123
      2.57786288	     -0.06211173	     -0.00056213	     -0.20332840	     -0.06447937	      0.88302954	     -0.00010492	     -0.22047090	     -0.00000000	     -0.00000000	     52.10877017
      2.57933231	     -0.06211551	     -0.00055627	     -0.20333260	     -0.06447909	      0.88302909	     -0.00010722	     -0.22047317	     -0.00000000	     -0.00000000	     52.21141984
      2.58080173	     -0.06212499	     -0.00055085	     -0.20334247	     -0.06447885	      0.88302863	     -0.00010975	     -0.22047486	     -0.00000000	     -0.00000000	     51.95230332
      2.58227115	     -0.06212673	     -0.00054398	     -0.20334465	     -0.06447865	      0.88302817	     -0.00011252	     -0.22047610	     -0.00000000	     -0.00000000	     51.92187021
      2.58374057	     -0.06213046	     -0.00053735	     -0.20334881	     -0.06447848	      0.88302771	     -0.00011551	     -0.22047679	     -0.00000000	     -0.00000000	     51.94422059
      2.58520999	     -0.06213016	     -0.00052947	     -0.20334898	     -0.06447836	      0.88302723	     -0.00011874	     -0.22047695	     -0.00000000	     -0.00000000	     51.87514739
      2.58667941	     -0.06213006	     -0.00052188	     -0.20334935	     -0.06447828	      0.88302675	     -0.00012218	     -0.22047660	     -0.00000000	     -0.00000000	     51.63183084
      2.58814884	     -0.06212388	     -0.00051306	     -0.20334365	     -0.06447823	      0.88302626	     -0.00012586	     -0.22047570	     -0.00000000	     -0.00000000	     51.64073683
      2.58961826	     -0.06211961	     -0.00050464	     -0.20333987	     -0.06447822	      0.88302576	     -0.00012975	     -0.22047422	     -0.00000000	     -0.00000000	     51.45775962
      2.59108768	     -0.06211032	     -0.00049523	     -0.20333108	     -0.06447824	      0.88302525	     -0.00013385	     -0.22047219	     -0.00000000	     -0.00000000	     51.69350986
      2.59221733	     -0.06210283	     -0.00048810	     -0.20332398	     -0.06447827	      0.88302485	     -0.00013716	     -0.22047024	     -0.00000000	     -0.00000000	     51.36720731
      2.59334698	     -0.06209410	     -0.00048063	     -0.20331566	     -0.06447833	      0.88302444	     -0.00014058	     -0.22046795	     -0.00000000	     -0.00000000	     51.31377980
      2.59447663	     -0.06208446	     -0.00047293	     -0.20330641	     -0.06447841	      0.88302402	     -0.00014413	     -0.22046534	     -0.00000000	     -0.00000000	     51.26252671
      2.59560629	     -0.06207363	     -0.00046505	     -0.20329599	     -0.06447850	      0.88302360	     -0.00014780	     -0.22046240	     -0.00000000	     -0.00000000	     51.15491779
      2.59673594	     -0.06206150	     -0.00045702	     -0.20328427	     -0.06447861	      0.88302316	     -0.00015160	     -0.22045914	     -0.00000000	     -0.00000000	     51.11330062
      2.59786559	     -0.06204823	     -0.00044888	     -0.20327141	     -0.06447873	      0.88302272	     -0.00015550	     -0.22045556	     -0.00000000	     -0.00000000	     51.00126713
      2.59899524	     -0.06203377	     -0.00044063	     -0.20325736	     -0.06447887	      0.88302226	     -0.00015953	     -0.22045165	     -0.00000000	     -0.00000000	     50.97746046
      2.60012490	     -0.06201823	     -0.00043225	     -0.20324224	     -0.06447903	      0.88302180	     -0.00016367	     -0.22044741	     -0.00000000	     -0.00000000	     50.84115604
      2.60125455	     -0.06200146	     -0.00042369	     -0.20322588	     -0.06447919	      0.88302132	     -0.00016792	     -0.22044286	     -0.00000000	     -0.00000000	     50.84981455
      2.60223684	     -0.06198602	     -0.00041614	     -0.20321081	     -0.06447935	      0.88302090	     -0.00017171	     -0.22043864	     -0.00000000	     -0.00000000	     50.70299694
      2.60321913	     -0.06196959	     -0.00040846	     -0.20319475	     -0.06447952	      0.88302047	     -0.00017557	     -0.22043419	     -0.00000000	     -0.00000000	     50.68117082
      2.60420143	     -0.06195227	     -0.00040069	     -0.20317779	     -0.06447969	      0.88302004	     -0.00017952	     -0.22042949	     -0.00000000	     -0.00000000	     50.58282521
      2.60548242	     -0.06192822	     -0.00039037	     -0.20315424	     -0.06447993	      0.88301945	     -0.00018479	     -0.22042300	     -0.00000000	     -0.00000000	     50.54760364
      2.60642470	     -0.06190962	     -0.00038267	     -0.20313599	     -0.06448011	      0.88301901	     -0.00018874	     -0.22041796	     -0.00000000	     -0.00000000	     50.41533331
      2.60736698	     -0.06189015	     -0.00037482	     -0.20311688	     -0.06448030	      0.88301856	     -0.00019276	     -0.22041271	     -0.00000000	     -0.00000000	     50.37913678
      2.60854780	     -0.06186469	     -0.00036479	     -0.20309188	     -0.06448054	      0.88301799	     -0.00019789	     -0.22040581	     -0.00000000	     -0.00000000	     50.24732871
      2.60956098	     -0.06184187	     -0.00035596	     -0.20306945	     -0.06448075	      0.88301748	     -0.00020237	     -0.22039961	     -0.00000000	     -0.00000000	     50.22314729
      2.61057415	     -0.06181831	     -0.00034699	     -0.20304629	     -0.06448097	      0.88301697	     -0.00020692	     -0.22039317	     -0.00000000	     -0.00000000	     50.08842672
      2.61158733	     -0.06179409	     -0.00033781	     -0.20302247	     -0.06448119	      0.88301644	     -0.00021153	     -0.22038649	     -0.00000000	     -0.00000000	     50.05888373
      2.61260050	     -0.06176920	     -0.00032849	     -0.20299799	     -0.06448141	      0.88301591	     -0.00021620	     -0.22037957	     -0.00000000	     -0.00000000	     49.92813062
      2.61361368	     -0.06174350	     -0.00031897	     -0.20297269	     -0.06448162	      0.88301536	     -0.00022093	     -0.22037242	     -0.00000000	     -0.00000000	     49.89634530
      2.61462686	     -0.06171715	     -0.00030915	     -0.20294674	     -0.06448184	      0.88301480	     -0.00022571	     -0.22036504	     -0.00000000	     -0.00000000	     49.76864391
      2.61564003	     -0.06169002	     -0.00029916	     -0.20292002	     -0.06448206	      0.88301423	     -0.00023054	     -0.22035744	     -0.00000000	     -0.00000000	     49.73583495
      2.61665321	     -0.06166227	     -0.00028904	     -0.20289269	     -0.06448227	      0.88301365	     -0.00023542	     -0.22034962	     -0.00000000	     -0.00000000	     49.61587079
      2.61766639	     -0.06163383	     -0.00027880	     -0.20286466	     -0.06448247	      0.88301305	     -0.00024034	     -0.22034160	     -0.00000000	     -0.00000000	     49.58268392
      2.61867956	     -0.06160492	     -0.00026853	     -0.20283615	     -0.06448267	      0.88301245	     -0.00024530	     -0.22033338	     -0.00000000	     -0.00000000	     49.47478904
      2.61969274	     -0.06157537	     -0.00025815	     -0.20280700	     -0.06448286	      0.88301183	     -0.00025030	     -0.22032497	     -0.00000000	     -0.00000000	     49.43907043
      2.62070592	     -0.06154539	     -0.00024771	     -0.20277743	     -0.06448305	      0.88301120	     -0.00025532	     -0.22031638	     -0.00000000	     -0.00000000	     49.34815186
      2.62171909	     -0.06151495	     -0.00023722	     -0.20274738	     -0.06448322	      0.88301055	     -0.00026037	     -0.22030762	     -0.00000000	     -0.00000000	     49.30991921
      2.62273227	     -0.06148418	     -0.00022670	     -0.20271701	     -0.06448338	      0.88300990	     -0.00026545	     -0.22029871	     -0.00000000	     -0.00000000	     49.23783470
      2.62374544	     -0.06145302	     -0.00021583	     -0.20268624	     -0.06448354	      0.88300923	     -0.00027054	     -0.22028965	     -0.00000000	     -0.00000000	     49.19754532
      2.62475862	     -0.06142156	     -0.00020492	     -0.20265517	     -0.06448367	      0.88300855	     -0.00027565	     -0.22028045	     -0.00000000	     -0.00000000	     49.14264605
      2.62577180	     -0.06138974	     -0.00019395	     -0.20262375	     -0.06448380	      0.88300786	     -0.00028077	     -0.22027114	     -0.00000000	     -0.00000000	     49.10174320
      2.62698975	     -0.06135112	     -0.00018073	     -0.20258559	     -0.06448392	      0.88300701	     -0.00028694	     -0.22025979	     -0.00000000	     -0.00000000	     49.05328725
      2.62801810	     -0.06131815	     -0.00016957	     -0.20255300	     -0.06448401	      0.88300628	     -0.00029215	     -0.22025010	     -0.00000000	     -0.00000000	     49.01907476
      2.62904646	     -0.06128536	     -0.00015863	     -0.20252058	     -0.06448408	      0.88300554	     -0.00029736	     -0.22024031	     -0.00000000	     -0.00000000	     48.99436485
      2.63007481	     -0.06125238	     -0.00014778	     -0.20248796	     -0.06448413	      0.88300479	     -0.00030257	     -0.22023044	     -0.00000000	     -0.00000001	     48.96845339
      2.63136084	     -0.06121073	     -0.00013429	     -0.20244675	     -0.06448416	      0.88300383	     -0.00030908	     -0.22021798	     -0.00000000	     -0.00000001	     48.95336895
      2.63247745	     -0.06117417	     -0.00012263	     -0.20241056	     -0.06448417	      0.88300299	     -0.00031471	     -0.22020707	     -0.00000000	     -0.00000001	     48.92229489
      2.63359406	     -0.06113740	     -0.00011105	     -0.20237415	     -0.06448414	      0.88300213	     -0.00032032	     -0.22019609	     -0.00000000	     -0.00000001	     48.92564596
      2.63471067	     -0.06110043	     -0.00009952	     -0.20233754	     -0.06448409	      0.88300127	     -0.00032591	     -0.22018505	     -0.00000000	     -0.00000001	     48.90708839
      2.63582728	     -0.06106341	     -0.00008810	     -0.20230086	     -0.06448400	      0.88300039	     -0.00033147	     -0.22017396	     -0.00000000	     -0.00000001	     48.92835744
      2.63720530	     -0.06101765	     -0.00007414	     -0.20225551	     -0.06448386	      0.88299930	     -0.00033828	     -0.22016022	     -0.00000000	     -0.00000001	     48.93636398
      2.63843866	     -0.06097673	     -0.00006181	     -0.20221494	     -0.06448370	      0.88299830	     -0.00034431	     -0.22014789	     -0.00000000	     -0.00000001	     49.01268655
      2.63967202	     -0.06093588	     -0.00004966	     -0.20217442	     -0.06448350	      0.88299730	     -0.00035028	     -0.22013556	     -0.00000000	     -0.00000001	     49.04204872
      2.64090538	     -0.06089530	     -0.00003765	     -0.20213415	     -0.06448326	      0.88299629	     -0.00035617	     -0.22012323	     -0.00000000	     -0.00000001	     49.14405809
      2.64213874	     -0.06085506	     -0.00002576	     -0.20209422	     -0.06448300	      0.88299527	     -0.00036197	     -0.22011093	     -0.00000000	     -0.00000001	     49.21300126
      2.64377671	     -0.06080235	     -0.00001055	     -0.20204188	     -0.06448259	      0.88299391	     -0.00036952	     -0.22009469	     -0.00000000	     -0.00000001	     49.36064637
      2.64541467	     -0.06075047	      0.00000412	     -0.20199033	     -0.06448213	      0.88299254	     -0.00037687	     -0.22007859	     -0.00000000	     -0.00000001	     49.41060429
      2.64705264	     -0.06069967	      0.00001813	     -0.20193984	     -0.06448162	      0.88299117	     -0.00038400	     -0.22006269	     -0.00000000	     -0.00000001	     49.61799059
      2.64843807	     -0.06065727	      0.00002972	     -0.20189766	     -0.06448115	      0.88299001	     -0.00038986	     -0.22004943	     -0.00000000	     -0.00000001	     49.59098726
      2.64982350	     -0.06061557	      0.00004084	     -0.20185617	     -0.06448066	      0.88298886	     -0.00039553	     -0.22003636	     -0.00000000	     -0.00000001	     49.66502139
      2.65174108	     -0.06055938	      0.00005534	     -0.20180020	     -0.06447992	      0.88298729	     -0.00040308	     -0.22001860	     -0.00000000	     -0.00000001	     49.72829037
      2.65325173	     -0.06051648	      0.00006610	     -0.20175745	     -0.06447931	      0.88298606	     -0.00040877	     -0.22000492	     -0.00000000	     -0.00000001	     49.45406965
      2.65476237	     -0.06047161	      0.00007641	     -0.20171269	     -0.06447867	      0.88298486	     -0.00041421	     -0.21999151	     -0.00000000	     -0.00000001	     49.65022446
      2.65644082	     -0.06042762	      0.00008712	     -0.20166879	     -0.06447793	      0.88298356	     -0.00041998	     -0.21997688	     -0.00000000	     -0.00000001	     49.61551799
      2.65811928	     -0.06037894	      0.00009753	     -0.20162016	     -0.06447716	      0.88298230	     -0.00042544	     -0.21996265	     -0.00000000	     -0.00000001	     49.42602849
      2.65962474	     -0.06033897	      0.00010594	     -0.20158021	     -0.06447644	      0.88298121	     -0.00043007	     -0.21995017	     -0.00000000	     -0.00000000	     49.24097620
      2.66113020	     -0.06029708	      0.00011443	     -0.20153832	     -0.06447571	      0.88298017	     -0.00043445	     -0.21993798	     -0.00000000	     -0.00000000	     49.36306682
      2.66278656	     -0.06025899	      0.00012232	     -0.20150018	     -0.06447489	      0.88297908	     -0.00043897	     -0.21992485	     -0.00000000	     -0.00000000	     49.19866784
      2.66444293	     -0.06021130	      0.00013132	     -0.20145246	     -0.06447405	      0.88297804	     -0.00044317	     -0.21991213	      0.00000000	     -0.00000000	     48.91283210
      2.66579175	     -0.06017862	      0.00013638	     -0.20141967	     -0.06447336	      0.88297726	     -0.00044636	     -0.21990193	      0.00000000	     -0.00000000	     48.95172359
      2.66714057	     -0.06014384	      0.00014272	     -0.20138482	     -0.06447266	      0.88297652	     -0.00044934	     -0.21989195	      0.00000000	     -0.00000000	     49.02777049
      2.66897136	     -0.06010223	      0.00014943	     -0.20134307	     -0.06447170	      0.88297560	     -0.00045305	     -0.21987873	      0.00000000	     -0.00000000	     48.64262873
      2.67029784	     -0.06006834	      0.00015518	     -0.20130908	     -0.06447100	      0.88297499	     -0.00045549	     -0.21986938	      0.00000000	     -0.00000000	     48.94633380
      2.67162433	     -0.06003798	      0.00015951	     -0.20127857	     -0.06447029	      0.88297443	     -0.00045772	     -0.21986021	      0.00000000	     -0.00000000	     48.70120062
      2.67324776	     -0.06000012	      0.00016498	     -0.20124054	     -0.06446943	      0.88297383	     -0.00046018	     -0.21984922	      0.00000000	     -0.00000000	     48.86188039
      2.67470826	     -0.05996935	      0.00016913	     -0.20120959	     -0.06446865	      0.88297336	     -0.00046212	     -0.21983955	      0.00000000	     -0.00000000	     48.42188236
      2.67616876	     -0.05993492	      0.00017338	     -0.20117498	     -0.06446787	      0.88297296	     -0.00046381	     -0.21983010	     -0.00000000	     -0.00000000	     48.63165325
      2.67758640	     -0.05990643	      0.00017708	     -0.20114630	     -0.06446711	      0.88297263	     -0.00046522	     -0.21982108	     -0.00000000	     -0.00000000	     48.68416345
      2.67900404	     -0.05987650	      0.00018091	     -0.20111618	     -0.06446636	      0.88297238	     -0.00046638	     -0.21981230	     -0.00000000	     -0.00000000	     48.33604451
      2.68042169	     -0.05984717	      0.00018433	     -0.20108664	     -0.06446561	      0.88297219	     -0.00046732	     -0.21980369	     -0.00000000	     -0.00000000	     48.52376920
      2.68215688	     -0.05981300	      0.00018877	     -0.20105223	     -0.06446469	      0.88297205	     -0.00046814	     -0.21979343	     -0.00000000	     -0.00000000	     48.50528803
      2.68389207	     -0.05978575	      0.00019216	     -0.20102469	     -0.06446378	      0.88297200	     -0.00046861	     -0.21978344	     -0.00000000	      0.00000000	     48.53562517
      2.68539414	     -0.05975368	      0.00019634	     -0.20099243	     -0.06446301	      0.88297204	     -0.00046873	     -0.21977521	     -0.00000000	      0.00000000	     48.38701136
      2.68689620	     -0.05972598	      0.00019886	     -0.20096447	     -0.06446223	      0.88297216	     -0.00046859	     -0.21976703	     -0.00000000	      0.00000000	     48.25303437
      2.68874005	     -0.05969472	      0.00020409	     -0.20093296	     -0.06446129	      0.88297239	     -0.00046806	     -0.21975739	     -0.00000000	      0.00000000	     48.22088914
      2.68999696	     -0.05967778	      0.00020454	     -0.20091577	     -0.06446066	      0.88297261	     -0.00046748	     -0.21975105	     -0.00000000	      0.00000000	     48.32476689
      2.69125387	     -0.05965877	      0.00020722	     -0.20089656	     -0.06446003	      0.88297287	     -0.00046672	     -0.21974493	     -0.00000000	      0.00000000	     48.25980743
      2.69301078	     -0.05963445	      0.00020955	     -0.20087193	     -0.06445916	      0.88297332	     -0.00046534	     -0.21973673	     -0.00000000	      0.00000000	     48.34632900
      2.69453469	     -0.05961493	      0.00021223	     -0.20085215	     -0.06445840	      0.88297377	     -0.00046386	     -0.21972992	     -0.00000000	      0.00000000	     48.18081071
      2.69605859	     -0.05959539	      0.00021340	     -0.20083232	     -0.06445765	      0.88297428	     -0.00046212	     -0.21972347	     -0.00000000	      0.00000000	     47.98988577
      2.69758250	     -0.05957835	      0.00021557	     -0.20081501	     -0.06445690	      0.88297485	     -0.00046011	     -0.21971732	     -0.00000000	      0.00000000	     48.26223730
      2.69910640	     -0.05956211	      0.00021623	     -0.20079846	     -0.06445615	      0.88297547	     -0.00045784	     -0.21971156	     -0.00000000	      0.00000000	     48.06003288
      2.70063031	     -0.05954654	      0.00021787	     -0.20078260	     -0.06445540	      0.88297614	     -0.00045530	     -0.21970617	     -0.00000000	      0.00000000	     47.82954730
      2.70215421	     -0.05953613	      0.00021744	     -0.20077184	     -0.06445464	      0.88297686	     -0.00045250	     -0.21970115	     -0.00000000	      0.00000000	     48.22173083
      2.70367812	     -0.05952458	      0.00021856	     -0.20076000	     -0.06445388	      0.88297763	     -0.00044944	     -0.21969659	     -0.00000000	      0.00000000	     47.54305068
      2.70520202	     -0.05951838	      0.00021678	     -0.20075342	     -0.06445311	      0.88297844	     -0.00044613	     -0.21969248	     -0.00000000	      0.00000000	     47.91626199
      2.70672593	     -0.05951219	      0.00021735	     -0.20074691	     -0.06445234	      0.88297929	     -0.00044256	     -0.21968892	     -0.00000000	      0.00000000	     47.53741022
      2.70824983	     -0.05951072	      0.00021429	     -0.20074502	     -0.06445156	      0.88298017	     -0.00043873	     -0.21968587	     -0.00000000	      0.00000000	     47.54632734
      2.70977374	     -0.05951052	      0.00021413	     -0.20074448	     -0.06445077	      0.88298109	     -0.00043466	     -0.21968342	     -0.00000000	      0.00000000	     47.54409384
      2.71129764	     -0.05951736	      0.00020962	     -0.20075087	     -0.06444996	      0.88298204	     -0.00043033	     -0.21968160	     -0.00000000	      0.00000000	     47.16542264
      2.71282155	     -0.05952044	      0.00020892	     -0.20075360	     -0.06444915	      0.88298303	     -0.00042577	     -0.21968047	     -0.00000000	      0.00000000	     47.21937836
      2.71434546	     -0.05953273	      0.00020295	     -0.20076539	     -0.06444832	      0.88298404	     -0.00042096	     -0.21967995	     -0.00000000	      0.00000000	     47.24989218
      2.71570345	     -0.05954182	      0.00020164	     -0.20077416	     -0.06444758	      0.88298496	     -0.00041648	     -0.21968012	     -0.00000000	      0.00000000	     47.10927773
      2.71706145	     -0.05955644	      0.00019671	     -0.20078835	     -0.06444682	      0.88298591	     -0.00041180	     -0.21968082	     -0.00000000	      0.00000000	     46.98230443
      2.71841944	     -0.05957090	      0.00019315	     -0.20080244	     -0.06444605	      0.88298687	     -0.00040695	     -0.21968211	     -0.00000000	      0.00000000	     46.98098202
      2.72025672	     -0.05959578	      0.00018614	     -0.20082674	     -0.06444500	      0.88298819	     -0.00040009	     -0.21968474	     -0.00000000	      0.00000000	     46.75447472
      2.72150579	     -0.05961140	      0.00018263	     -0.20084202	     -0.06444427	      0.88298911	     -0.00039524	     -0.21968710	     -0.00000000	      0.00000001	     46.83005264
      2.72275486	     -0.05963127	      0.00017753	     -0.20086151	     -0.06444353	      0.88299003	     -0.00039024	     -0.21968990	     -0.00000000	      0.00000001	     46.70750992
      2.72400393	     -0.05965221	      0.00017242	     -0.20088206	     -0.06444278	      0.88299097	     -0.00038510	     -0.21969317	     -0.00000000	      0.00000001	     46.72562598
      2.72509134	     -0.05967182	      0.00016762	     -0.20090133	     -0.06444211	      0.88299180	     -0.00038051	     -0.21969639	     -0.00000000	      0.00000001	     46.59051846
      2.72617875	     -0.05969215	      0.00016261	     -0.20092133	     -0.06444145	      0.88299263	     -0.00037581	     -0.21969996	     -0.00000000	      0.00000001	     46.57648841
      2.72726616	     -0.05971355	      0.00015733	     -0.20094238	     -0.06444077	      0.88299346	     -0.00037100	     -0.21970385	     -0.00000000	      0.00000001	     46.48423845
      2.72861704	     -0.05974152	      0.00015040	     -0.20096992	     -0.06443991	      0.88299451	     -0.00036489	     -0.21970914	     -0.00000000	      0.00000001	     46.45251713
      2.72963188	     -0.05976361	      0.00014491	     -0.20099168	     -0.06443926	      0.88299530	     -0.00036020	     -0.21971344	     -0.00000000	      0.00000001	     46.33877779
      2.73064672	     -0.05978661	      0.00013918	     -0.20101436	     -0.06443860	      0.88299609	     -0.00035543	     -0.21971802	     -0.00000000	      0.00000001	     46.30423953
      2.73192026	     -0.05981663	      0.00013164	     -0.20104396	     -0.06443776	      0.88299709	     -0.00034933	     -0.21972415	     -0.00000000	      0.00000001	     46.20080428
      2.73301241	     -0.05984344	      0.00012485	     -0.20107042	     -0.06443703	      0.88299795	     -0.00034400	     -0.21972974	     -0.00000000	      0.00000001	     46.18015431
      2.73410457	     -0.05987120	      0.00011779	     -0.20109781	     -0.06443629	      0.88299881	     -0.00033859	     -0.21973563	     -0.00000000	      0.00000001	     46.08111660
      2.73519673	     -0.05989990	      0.00011043	     -0.20112615	     -0.06443553	      0.88299967	     -0.00033310	     -0.21974181	     -0.00000000	      0.00000001	     46.06213201
      2.73628889	     -0.05992944	      0.00010285	     -0.20115533	     -0.06443477	      0.88300053	     -0.00032754	     -0.21974828	     -0.00000000	      0.00000001	     45.97364291
      2.73738105	     -0.05995973	      0.00009500	     -0.20118526	     -0.06443398	      0.88300138	     -0.00032190	     -0.21975502	     -0.00000000	      0.00000001	     45.96359503
      2.73847320	     -0.05999048	      0.00008693	     -0.20121565	     -0.06443319	      0.88300224	     -0.00031620	     -0.21976202	     -0.00000000	      0.00000001	     45.88612647
      2.73956536	     -0.06002189	      0.00007857	     -0.20124670	     -0.06443238	      0.88300309	     -0.00031044	     -0.21976926	     -0.00000000	      0.00000001	     45.88408985
      2.74065752	     -0.06005386	      0.00006998	     -0.20127830	     -0.06443155	      0.88300393	     -0.00030461	     -0.21977674	     -0.00000000	      0.00000001	     45.81883244
      2.74174968	     -0.06008653	      0.00006112	     -0.20131061	     -0.06443071	      0.88300476	     -0.00029874	     -0.21978443	     -0.00000000	      0.00000001	     45.82296662
      2.74272717	     -0.06011617	      0.00005301	     -0.20133992	     -0.06442994	      0.88300550	     -0.00029344	     -0.21979150	     -0.00000000	      0.00000001	     45.78284963
      2.74370467	     -0.06014636	      0.00004468	     -0.20136978	     -0.06442916	      0.88300624	     -0.00028811	     -0.21979874	     -0.00000000	      0.00000001	     45.77780774
      2.74491089	     -0.06018424	      0.00003415	     -0.20140726	     -0.06442817	      0.88300714	     -0.00028149	     -0.21980788	     -0.00000000	      0.00000001	     45.76437817
      2.74611711	     -0.06022285	      0.00002334	     -0.20144547	     -0.06442716	      0.88300802	     -0.00027482	     -0.21981726	     -0.00000000	      0.00000000	     45.77203653
      2.74713841	     -0.06025590	      0.00001400	     -0.20147818	     -0.06442629	      0.88300875	     -0.00026915	     -0.21982536	     -0.00000000	      0.00000000	     45.77585859
      2.74815972	     -0.06028941	      0.00000449	     -0.20151135	     -0.06442540	      0.88300948	     -0.00026345	     -0.21983362	     -0.00000000	      0.00000000	     45.78941021
      2.74938869	     -0.06033017	     -0.00000713	     -0.20155171	     -0.06442430	      0.88301034	     -0.00025658	     -0.21984373	     -0.00000000	      0.00000000	     45.81608643
      2.75061766	     -0.06037151	     -0.00001897	     -0.20159264	     -0.06442318	      0.88301117	     -0.00024968	     -0.21985403	     -0.00000000	      0.00000000	     45.83998684
      2.75167292	     -0.06040731	     -0.00002928	     -0.20162811	     -0.06442219	      0.88301188	     -0.00024375	     -0.21986301	     -0.00000000	      0.00000000	     45.88611064
      2.75272818	     -0.06044362	     -0.00003984	     -0.20166407	     -0.06442118	      0.88301256	     -0.00023781	     -0.21987212	      0.00000000	      0.00000000	     45.92310037
      2.75400367	     -0.06048822	     -0.00005310	     -0.20170825	     -0.06441994	      0.88301337	     -0.00023063	     -0.21988328	      0.00000000	      0.00000000	     46.00070622
      2.75527915	     -0.06053312	     -0.00006643	     -0.20175274	     -0.06441866	      0.88301415	     -0.00022345	     -0.21989459	      0.00000000	      0.00000000	     46.05160317
      2.75642464	     -0.06057336	     -0.00007858	     -0.20179262	     -0.06441748	      0.88301483	     -0.00021701	     -0.21990487	      0.00000000	      0.00000000	     46.15552688
      2.75757013	     -0.06061374	     -0.00009109	     -0.20183263	     -0.06441628	      0.88301548	     -0.00021059	     -0.21991523	      0.00000000	      0.00000000	     46.23210763
      2.75871562	     -0.06065432	     -0.00010387	     -0.20187283	     -0.06441505	      0.88301612	     -0.00020420	     -0.21992568	      0.00000000	      0.00000000	     46.35486301
      2.76019055	     -0.06070697	     -0.00012062	     -0.20192501	     -0.06441343	      0.88301690	     -0.00019601	     -0.21993924	      0.00000000	      0.00000000	     46.49509876
      2.76151353	     -0.06075416	     -0.00013579	     -0.20197177	     -0.06441195	      0.88301756	     -0.00018872	     -0.21995151	      0.00000000	      0.00000000	     46.69912380
      2.76283651	     -0.06080159	     -0.00015120	     -0.20201877	     -0.06441044	      0.88301819	     -0.00018151	     -0.21996386	      0.00000000	      0.00000000	     46.84918809
      2.76415949	     -0.06084947	     -0.00016694	     -0.20206624	     -0.06440890	      0.88301879	     -0.00017438	     -0.21997628	      0.00000000	      0.00000000	     47.08685049
      2.76548248	     -0.06089697	     -0.00018244	     -0.20211333	     -0.06440734	      0.88301935	     -0.00016735	     -0.21998875	      0.00000000	      0.00000000	     47.27398672
      2.76711056	     -0.06095428	     -0.00020123	     -0.20217015	     -0.06440539	      0.88302000	     -0.00015885	     -0.22000410	      0.00000000	      0.00000000	     47.56290956
      2.76873865	     -0.06101030	     -0.00021954	     -0.20222573	     -0.06440342	      0.88302060	     -0.00015053	     -0.22001941	      0.00000000	      0.00000000	     47.76247025
      2.77036673	     -0.06106456	     -0.00023734	     -0.20227955	     -0.06440143	      0.88302116	     -0.00014243	     -0.22003460	      0.00000000	      0.00000000	     48.06099781
      2.77199482	     -0.06111732	     -0.00025455	     -0.20233191	     -0.06439942	      0.88302167	     -0.00013454	     -0.22004960	      0.00000000	      0.00000000	     48.26691435
      2.77362290	     -0.06116859	     -0.00027122	     -0.20238281	     -0.06439741	      0.88302213	     -0.00012688	     -0.22006436	      0.00000000	      0.00000000	     48.25041956
      2.77525099	     -0.06121699	     -0.00028755	     -0.20243084	     -0.06439540	      0.88302256	     -0.00011947	     -0.22007881	      0.00000000	      0.00000000	     48.74469262
      2.77693219	     -0.06126965	     -0.00030373	     -0.20248317	     -0.06439333	      0.88302297	     -0.00011208	     -0.22009340	      0.00000000	      0.00000000	     48.60831740
      2.77861339	     -0.06131523	     -0.00031925	     -0.20252842	     -0.06439126	      0.88302333	     -0.00010497	     -0.22010765	      0.00000000	      0.00000000	     48.77058391
      2.78006138	     -0.06135519	     -0.00033191	     -0.20256813	     -0.06438950	      0.88302362	     -0.00009908	     -0.22011952	      0.00000000	      0.00000000	     48.93429448
      2.78150936	     -0.06139213	     -0.00034444	     -0.20260484	     -0.06438774	      0.88302389	     -0.00009340	     -0.22013105	      0.00000000	      0.00000000	     49.31179484
      2.78295735	     -0.06143267	     -0.00035642	     -0.20264515	     -0.06438601	      0.88302414	     -0.00008793	     -0.22014223	      0.00000000	      0.00000000	     49.18719399
      2.78440534	     -0.06146751	     -0.00036778	     -0.20267979	     -0.06438430	      0.88302436	     -0.00008269	     -0.22015312	      0.00000000	      0.00000000	     49.31577470
      2.78617504	     -0.06151352	     -0.00038089	     -0.20272558	     -0.06438224	      0.88302461	     -0.00007660	     -0.22016590	      0.00000000	      0.00000000	     49.20426989
      2.78754340	     -0.06154292	     -0.00039096	     -0.20275482	     -0.06438067	      0.88302479	     -0.00007211	     -0.22017546	      0.00000000	      0.00000000	     49.38211212
      2.78891176	     -0.06157551	     -0.00040029	     -0.20278727	     -0.06437913	      0.88302496	     -0.00006783	     -0.22018466	      0.00000000	      0.00000000	     49.50118083
      2.79063054	     -0.06161316	     -0.00041158	     -0.20282476	     -0.06437724	      0.88302515	     -0.00006275	     -0.22019584	      0.00000000	      0.00000000	     49.47259134
      2.79201477	     -0.06164252	     -0.00041997	     -0.20285400	     -0.06437575	      0.88302529	     -0.00005890	     -0.22020446	      0.00000000	      0.00000000	     49.49018503
      2.79339899	     -0.06166913	     -0.00042816	     -0.20288050	     -0.06437430	      0.88302542	     -0.00005526	     -0.22021275	      0.00000000	      0.00000000	     49.78808341
      2.79478322	     -0.06169706	     -0.00043583	     -0.20290835	     -0.06437288	      0.88302555	     -0.00005184	     -0.22022073	      0.00000000	      0.00000000	     49.49499986
      2.79616745	     -0.06172053	     -0.00044306	     -0.20293175	     -0.06437151	      0.88302566	     -0.00004863	     -0.22022840	      0.00000000	      0.00000000	     49.78305550
      2.79820790	     -0.06175946	     -0.00045301	     -0.20297059	     -0.06436955	      0.88302582	     -0.00004430	     -0.22023908	      0.00000000	      0.00000000	     49.94987926
      2.79946567	     -0.06177583	     -0.00045893	     -0.20298693	     -0.06436838	      0.88302591	     -0.00004187	     -0.22024539	      0.00000000	      0.00000000	     49.81514300
      2.80072345	     -0.06179621	     -0.00046438	     -0.20300728	     -0.06436725	      0.88302599	     -0.00003962	     -0.22025138	      0.00000000	      0.00000000	     49.87122009
      2.80239073	     -0.06182032	     -0.00047099	     -0.20303137	     -0.06436581	      0.88302610	     -0.00003691	     -0.22025897	      0.00000000	      0.00000000	     49.98114201
      2.80405800	     -0.06184390	     -0.00047693	     -0.20305497	     -0.06436444	      0.88302619	     -0.00003453	     -0.22026607	      0.00000000	      0.00000000	     49.73292608
      2.80553908	     -0.06185960	     -0.00048179	     -0.20307068	     -0.06436327	      0.88302627	     -0.00003267	     -0.22027199	      0.00000000	      0.00000000	     50.23297087
      2.80702016	     -0.06187934	     -0.00048626	     -0.20309047	     -0.06436215	      0.88302633	     -0.00003108	     -0.22027752	     -0.00000000	      0.00000000	     49.97993818
      2.80850124	     -0.06189099	     -0.00049004	     -0.20310217	     -0.06436109	      0.88302639	     -0.00002974	     -0.22028270	     -0.00000000	      0.00000000	     50.14822208
      2.80998232	     -0.06190802	     -0.00049369	     -0.20311927	     -0.06436007	      0.88302644	     -0.00002865	     -0.22028743	     -0.00000000	      0.00000000	     50.23056262
      2.81146340	     -0.06191637	     -0.00049660	     -0.20312771	     -0.06435911	      0.88302648	     -0.00002782	     -0.22029183	     -0.00000000	      0.00000000	     50.35687970
      2.81294448	     -0.06192993	     -0.00049926	     -0.20314137	     -0.06435820	      0.88302651	     -0.00002724	     -0.22029576	     -0.00000000	      0.00000000	     50.21132139
      2.81442556	     -0.06193522	     -0.00050131	     -0.20314678	     -0.06435734	      0.88302653	     -0.00002691	     -0.22029935	     -0.00000000	      0.00000000	     50.41353113
      2.81590664	     -0.06194454	     -0.00050300	     -0.20315623	     -0.06435653	      0.88302654	     -0.00002684	     -0.22030246	     -0.00000000	      0.00000000	     50.19001658
      2.81738772	     -0.06194658	     -0.00050416	     -0.20315842	     -0.06435577	      0.88302653	     -0.00002702	     -0.22030518	     -0.00000000	     -0.00000000	     50.57652982
      2.81886880	     -0.06195372	     -0.00050493	     -0.20316572	     -0.06435507	      0.88302652	     -0.00002745	     -0.22030745	     -0.00000000	     -0.00000000	     50.21711282
      2.82034987	     -0.06195076	     -0.00050497	     -0.20316294	     -0.06435441	      0.88302649	     -0.00002814	     -0.22030932	     -0.00000000	     -0.00000000	     50.66367925
      2.82183095	     -0.06195465	     -0.00050464	     -0.20316704	     -0.06435380	      0.88302644	     -0.00002908	     -0.22031069	     -0.00000000	     -0.00000000	     50.21111138
      2.82331203	     -0.06194841	     -0.00050381	     -0.20316100	     -0.06435324	      0.88302639	     -0.00003027	     -0.22031166	     -0.00000000	     -0.00000000	     50.66867896
      2.82479311	     -0.06194843	     -0.00050224	     -0.20316125	     -0.06435272	      0.88302631	     -0.00003171	     -0.22031213	     -0.00000000	     -0.00000000	     50.31666180
      2.82627419	     -0.06193742	     -0.00050032	     -0.20315047	     -0.06435226	      0.88302623	     -0.00003339	     -0.22031218	     -0.00000000	     -0.00000000	     50.53945128
      2.82775527	     -0.06193391	     -0.00049753	     -0.20314722	     -0.06435184	      0.88302613	     -0.00003533	     -0.22031168	     -0.00000000	     -0.00000000	     50.53021967
      2.82908648	     -0.06192222	     -0.00049500	     -0.20313577	     -0.06435151	      0.88302603	     -0.00003728	     -0.22031088	     -0.00000000	     -0.00000000	     50.44166219
      2.83041769	     -0.06191296	     -0.00049164	     -0.20312676	     -0.06435121	      0.88302592	     -0.00003943	     -0.22030966	     -0.00000000	     -0.00000000	     50.51712913
      2.83205183	     -0.06189822	     -0.00048736	     -0.20311234	     -0.06435090	      0.88302576	     -0.00004233	     -0.22030765	     -0.00000000	     -0.00000000	     50.35420522
      2.83368597	     -0.06188098	     -0.00048140	     -0.20309546	     -0.06435064	      0.88302559	     -0.00004552	     -0.22030501	     -0.00000000	     -0.00000000	     50.63279966
      2.83503411	     -0.06186376	     -0.00047717	     -0.20307852	     -0.06435046	      0.88302543	     -0.00004837	     -0.22030234	     -0.00000000	     -0.00000000	     50.45717637
      2.83638225	     -0.06184721	     -0.00047136	     -0.20306229	     -0.06435033	      0.88302526	     -0.00005141	     -0.22029923	     -0.00000000	     -0.00000000	     50.38532059
      2.83773039	     -0.06182744	     -0.00046549	     -0.20304284	     -0.06435023	      0.88302508	     -0.00005465	     -0.22029570	     -0.00000000	     -0.00000000	     50.51712636
      2.83952883	     -0.06180064	     -0.00045622	     -0.20301650	     -0.06435015	      0.88302481	     -0.00005926	     -0.22029030	     -0.00000000	     -0.00000000	     50.20874192
      2.84073359	     -0.06177899	     -0.00045030	     -0.20299516	     -0.06435013	      0.88302462	     -0.00006253	     -0.22028623	     -0.00000000	     -0.00000000	     50.49163425
      2.84193834	     -0.06175710	     -0.00044359	     -0.20297359	     -0.06435014	      0.88302442	     -0.00006595	     -0.22028181	     -0.00000000	     -0.00000000	     50.39391967
      2.84314310	     -0.06173415	     -0.00043679	     -0.20295095	     -0.06435018	      0.88302421	     -0.00006952	     -0.22027702	     -0.00000000	     -0.00000000	     50.42732419
      2.84434786	     -0.06170993	     -0.00042972	     -0.20292705	     -0.06435025	      0.88302399	     -0.00007323	     -0.22027187	     -0.00000000	     -0.00000000	     50.41681422
      2.84555262	     -0.06168463	     -0.00042243	     -0.20290209	     -0.06435034	      0.88302376	     -0.00007708	     -0.22026637	     -0.00000000	     -0.00000000	     50.38764304
      2.84675738	     -0.06165773	     -0.00041485	     -0.20287552	     -0.06435045	      0.88302351	     -0.00008108	     -0.22026052	     -0.00000000	     -0.00000000	     50.43301937
      2.84772496	     -0.06163540	     -0.00040858	     -0.20285346	     -0.06435057	      0.88302331	     -0.00008438	     -0.22025555	     -0.00000000	     -0.00000000	     50.36015140
      2.84869254	     -0.06161213	     -0.00040213	     -0.20283046	     -0.06435069	      0.88302309	     -0.00008778	     -0.22025036	     -0.00000000	     -0.00000000	     50.37454620
      2.84998143	     -0.06157991	     -0.00039335	     -0.20279861	     -0.06435089	      0.88302280	     -0.00009243	     -0.22024308	     -0.00000000	     -0.00000000	     50.32195113
      2.85110808	     -0.06155054	     -0.00038548	     -0.20276956	     -0.06435108	      0.88302253	     -0.00009662	     -0.22023639	     -0.00000000	     -0.00000000	     50.36070110
      2.85223473	     -0.06152029	     -0.00037744	     -0.20273964	     -0.06435129	      0.88302224	     -0.00010093	     -0.22022937	     -0.00000000	     -0.00000000	     50.25938904
      2.85322501	     -0.06149272	     -0.00037026	     -0.20271235	     -0.06435149	      0.88302198	     -0.00010480	     -0.22022295	     -0.00000000	     -0.00000000	     50.30704073
      2.85421528	     -0.06146443	     -0.00036300	     -0.20268435	     -0.06435170	      0.88302171	     -0.00010875	     -0.22021629	     -0.00000000	     -0.00000000	     50.23430679
      2.85520556	     -0.06143536	     -0.00035564	     -0.20265557	     -0.06435192	      0.88302143	     -0.00011278	     -0.22020938	     -0.00000000	     -0.00000000	     50.23488645
      2.85646563	     -0.06139742	     -0.00034619	     -0.20261799	     -0.06435222	      0.88302106	     -0.00011802	     -0.22020026	     -0.00000000	     -0.00000000	     50.15280165
      2.85744463	     -0.06136713	     -0.00033873	     -0.20258798	     -0.06435247	      0.88302077	     -0.00012217	     -0.22019292	     -0.00000000	     -0.00000000	     50.17531164
      2.85842363	     -0.06133626	     -0.00033117	     -0.20255739	     -0.06435273	      0.88302046	     -0.00012639	     -0.22018536	     -0.00000000	     -0.00000000	     50.10482386
      2.85940264	     -0.06130474	     -0.00032348	     -0.20252615	     -0.06435299	      0.88302013	     -0.00013067	     -0.22017759	     -0.00000000	     -0.00000000	     50.09041201
      2.86067135	     -0.06126308	     -0.00031334	     -0.20248486	     -0.06435335	      0.88301970	     -0.00013631	     -0.22016720	     -0.00000000	     -0.00000000	     50.00619581
      2.86163593	     -0.06123078	     -0.00030548	     -0.20245283	     -0.06435363	      0.88301936	     -0.00014066	     -0.22015909	     -0.00000000	     -0.00000000	     50.01218728
      2.86260051	     -0.06119805	     -0.00029740	     -0.20242039	     -0.06435391	      0.88301900	     -0.00014507	     -0.22015078	     -0.00000000	     -0.00000000	     49.94887045
      2.86376009	     -0.06115820	     -0.00028759	     -0.20238087	     -0.06435426	      0.88301856	     -0.00015043	     -0.22014057	     -0.00000000	     -0.00000000	     49.93067156
      2.86491967	     -0.06111772	     -0.00027758	     -0.20234072	     -0.06435461	      0.88301810	     -0.00015585	     -0.22013010	     -0.00000000	     -0.00000000	     49.84264452
      2.86582801	     -0.06108552	     -0.00026959	     -0.20230878	     -0.06435489	      0.88301773	     -0.00016014	     -0.22012174	     -0.00000000	     -0.00000000	     49.84538413
      2.86673635	     -0.06105300	     -0.00026152	     -0.20227652	     -0.06435517	      0.88301734	     -0.00016447	     -0.22011325	     -0.00000000	     -0.00000000	     49.79965117
      2.86795946	     -0.06100862	     -0.00025049	     -0.20223248	     -0.06435554	      0.88301681	     -0.00017034	     -0.22010160	     -0.00000000	     -0.00000000	     49.77013619
      2.86918257	     -0.06096378	     -0.00023935	     -0.20218799	     -0.06435592	      0.88301625	     -0.00017626	     -0.22008973	     -0.00000000	     -0.00000000	     49.71262581
      2.87013540	     -0.06092852	     -0.00023055	     -0.20215299	     -0.06435621	      0.88301581	     -0.00018091	     -0.22008035	     -0.00000000	     -0.00000000	     49.70224457
      2.87108823	     -0.06089310	     -0.00022170	     -0.20211783	     -0.06435650	      0.88301535	     -0.00018557	     -0.22007085	     -0.00000000	     -0.00000000	     49.66863873
      2.87231999	     -0.06084710	     -0.00021014	     -0.20207215	     -0.06435687	      0.88301473	     -0.00019163	     -0.22005843	     -0.00000000	     -0.00000000	     49.64157136
      2.87355175	     -0.06080142	     -0.00019835	     -0.20202679	     -0.06435724	      0.88301410	     -0.00019772	     -0.22004586	     -0.00000000	     -0.00000000	     49.60604568
      2.87456644	     -0.06076360	     -0.00018861	     -0.20198923	     -0.06435753	      0.88301356	     -0.00020275	     -0.22003540	     -0.00000000	     -0.00000000	     49.58642285
      2.87558113	     -0.06072567	     -0.00017885	     -0.20195155	     -0.06435782	      0.88301300	     -0.00020780	     -0.22002487	     -0.00000000	     -0.00000000	     49.56577016
      2.87682265	     -0.06067915	     -0.00016691	     -0.20190534	     -0.06435816	      0.88301231	     -0.00021397	     -0.22001190	     -0.00000000	     -0.00000000	     49.53784895
      2.87806417	     -0.06063274	     -0.00015501	     -0.20185921	     -0.06435848	      0.88301159	     -0.00022015	     -0.21999885	     -0.00000000	     -0.00000000	     49.52077380
      2.87930570	     -0.06058639	     -0.00014312	     -0.20181314	     -0.06435880	      0.88301085	     -0.00022633	     -0.21998574	     -0.00000000	     -0.00000000	     49.47806406
      2.88035602	     -0.06054739	     -0.00013313	     -0.20177435	     -0.06435905	      0.88301022	     -0.00023155	     -0.21997464	     -0.00000000	     -0.00000000	     49.47581885
      2.88140635	     -0.06050853	     -0.00012321	     -0.20173571	     -0.06435929	      0.88300956	     -0.00023676	     -0.21996352	     -0.00000000	     -0.00000000	     49.45501477
      2.88279799	     -0.06045739	     -0.00011021	     -0.20168482	     -0.06435959	      0.88300868	     -0.00024364	     -0.21994881	     -0.00000000	     -0.00000000	     49.46399604
      2.88416432	     -0.06040750	     -0.00009761	     -0.20163518	     -0.06435987	      0.88300780	     -0.00025035	     -0.21993441	     -0.00000000	     -0.00000000	     49.46145956
      2.88553065	     -0.06035806	     -0.00008518	     -0.20158596	     -0.06436012	      0.88300689	     -0.00025700	     -0.21992008	     -0.00000000	     -0.00000000	     49.53752855
      2.88689698	     -0.06030902	     -0.00007294	     -0.20153711	     -0.06436036	      0.88300597	     -0.00026359	     -0.21990584	     -0.00000000	     -0.00000000	     49.54872717
      2.88826331	     -0.06026070	     -0.00006105	     -0.20148896	     -0.06436058	      0.88300503	     -0.00027009	     -0.21989171	     -0.00000000	     -0.00000000	     49.69154119
      2.88962964	     -0.06021314	     -0.00004948	     -0.20144156	     -0.06436078	      0.88300408	     -0.00027650	     -0.21987773	     -0.00000000	     -0.00000000	     49.73485118
      2.89099597	     -0.06016658	     -0.00003831	     -0.20139512	     -0.06436097	      0.88300312	     -0.00028279	     -0.21986392	     -0.00000000	     -0.00000000	     49.88013446
      2.89277800	     -0.06010730	     -0.00002430	     -0.20133598	     -0.06436121	      0.88300186	     -0.00029081	     -0.21984623	     -0.00000000	     -0.00000000	     49.97252003
      2.89421233	     -0.06006101	     -0.00001327	     -0.20128977	     -0.06436138	      0.88300084	     -0.00029709	     -0.21983228	      0.00000000	     -0.00000000	     50.13365202
      2.89564667	     -0.06001589	     -0.00000266	     -0.20124470	     -0.06436156	      0.88299982	     -0.00030320	     -0.21981862	      0.00000000	     -0.00000000	     50.22263673
      2.89768088	     -0.05995459	      0.00001134	     -0.20118344	     -0.06436180	      0.88299837	     -0.00031157	     -0.21979979	      0.00000000	     -0.00000000	     50.12238271
      2.89895264	     -0.05991637	      0.00001957	     -0.20114521	     -0.06436194	      0.88299748	     -0.00031661	     -0.21978835	      0.00000000	     -0.00000000	     50.45313912
      2.90022441	     -0.05987998	      0.00002742	     -0.20110879	     -0.06436209	      0.88299659	     -0.00032150	     -0.21977716	      0.00000000	     -0.00000000	     50.27348524
      2.90175924	     -0.05983718	      0.00003657	     -0.20106592	     -0.06436227	      0.88299553	     -0.00032719	     -0.21976403	      0.00000000	     -0.00000000	     50.53895857
      2.90329406	     -0.05979662	      0.00004536	     -0.20102529	     -0.06436245	      0.88299449	     -0.00033264	     -0.21975130	      0.00000000	     -0.00000000	     49.97792874
      2.90482888	     -0.05975297	      0.00005351	     -0.20098151	     -0.06436265	      0.88299347	     -0.00033786	     -0.21973899	      0.00000000	     -0.00000000	     50.29937515
      2.90636370	     -0.05971435	      0.00006141	     -0.20094276	     -0.06436285	      0.88299249	     -0.00034283	     -0.21972702	      0.00000000	     -0.00000000	     50.28651318
      2.90788489	     -0.05967614	      0.00006862	     -0.20090439	     -0.06436306	      0.88299155	     -0.00034752	     -0.21971558	      0.00000000	     -0.00000000	     49.96630932
      2.90940608	     -0.05963773	      0.00007566	     -0.20086579	     -0.06436329	      0.88299065	     -0.00035196	     -0.21970452	      0.00000000	     -0.00000000	     50.05434015
      2.91092727	     -0.05960037	      0.00008203	     -0.20082823	     -0.06436354	      0.88298979	     -0.00035615	     -0.21969380	      0.00000000	     -0.00000000	     50.08779933
      2.91258160	     -0.05956426	      0.00008899	     -0.20079188	     -0.06436383	      0.88298891	     -0.00036042	     -0.21968256	      0.00000000	     -0.00000000	     49.82551799
      2.91395330	     -0.05953150	      0.00009371	     -0.20075889	     -0.06436409	      0.88298822	     -0.00036374	     -0.21967361	      0.00000000	     -0.00000000	     49.97131588
      2.91532501	     -0.05950290	      0.00009882	     -0.20073005	     -0.06436437	      0.88298758	     -0.00036685	     -0.21966491	      0.00000000	     -0.00000000	     49.75796099
      2.91669671	     -0.05947293	      0.00010324	     -0.20069983	     -0.06436467	      0.88298698	     -0.00036976	     -0.21965653	      0.00000000	     -0.00000000	     49.79689427
      2.91848975	     -0.05943929	      0.00010917	     -0.20066585	     -0.06436509	      0.88298627	     -0.00037324	     -0.21964596	      0.00000000	     -0.00000000	     49.79936581
      2.91993256	     -0.05940714	      0.00011326	     -0.20063341	     -0.06436546	      0.88298576	     -0.00037579	     -0.21963786	      0.00000000	     -0.00000000	     49.76254549
      2.92137536	     -0.05938087	      0.00011760	     -0.20060684	     -0.06436585	      0.88298531	     -0.00037810	     -0.21962999	      0.00000000	     -0.00000000	     49.44696669
      2.92281816	     -0.05935235	      0.00012103	     -0.20057801	     -0.06436627	      0.88298491	     -0.00038019	     -0.21962244	      0.00000000	     -0.00000000	     49.71506717
      2.92426097	     -0.05932869	      0.00012469	     -0.20055403	     -0.06436672	      0.88298458	     -0.00038204	     -0.21961517	      0.00000000	     -0.00000000	     49.74057811
      2.92570377	     -0.05930393	      0.00012769	     -0.20052894	     -0.06436720	      0.88298430	     -0.00038366	     -0.21960823	      0.00000000	     -0.00000000	     49.44777960
      2.92714657	     -0.05927939	      0.00013085	     -0.20050406	     -0.06436770	      0.88298408	     -0.00038504	     -0.21960158	      0.00000000	     -0.00000000	     49.62161684
      2.92880065	     -0.05925584	      0.00013385	     -0.20048012	     -0.06436831	      0.88298389	     -0.00038635	     -0.21959430	      0.00000000	     -0.00000000	     49.67070334
      2.93045474	     -0.05923036	      0.00013749	     -0.20045426	     -0.06436896	      0.88298379	     -0.00038735	     -0.21958745	      0.00000000	     -0.00000000	     49.41218462
      2.93194045	     -0.05920846	      0.00013937	     -0.20043198	     -0.06436958	      0.88298376	     -0.00038799	     -0.21958163	      0.00000000	      0.00000000	     49.63009919
      2.93342616	     -0.05919118	      0.00014271	     -0.20041436	     -0.06437023	      0.88298379	     -0.00038838	     -0.21957615	      0.00000000	      0.00000000	     49.52556527
      2.93491187	     -0.05917373	      0.00014407	     -0.20039652	     -0.06437090	      0.88298388	     -0.00038853	     -0.21957105	     -0.00000000	      0.00000000	     49.51165895
      2.93639758	     -0.05915924	      0.00014714	     -0.20038168	     -0.06437161	      0.88298403	     -0.00038843	     -0.21956634	     -0.00000000	      0.00000000	     49.45965955
      2.93788329	     -0.05914603	      0.00014806	     -0.20036807	     -0.06437234	      0.88298423	     -0.00038809	     -0.21956205	     -0.00000000	      0.00000000	     49.54732055
      2.93936900	     -0.05913627	      0.00015085	     -0.20035796	     -0.06437310	      0.88298449	     -0.00038751	     -0.21955821	     -0.00000000	      0.00000000	     49.39707605
      2.94085471	     -0.05912985	      0.00015110	     -0.20035112	     -0.06437388	      0.88298479	     -0.00038668	     -0.21955485	     -0.00000000	      0.00000000	     49.51941574
      2.94234042	     -0.05912466	      0.00015350	     -0.20034558	     -0.06437468	      0.88298515	     -0.00038560	     -0.21955206	     -0.00000000	      0.00000000	     49.19824761
      2.94364363	     -0.05912244	      0.00015351	     -0.20034298	     -0.06437539	      0.88298550	     -0.00038446	     -0.21955005	     -0.00000000	      0.00000000	     49.50797600
      2.94494684	     -0.05912289	      0.00015467	     -0.20034310	     -0.06437613	      0.88298588	     -0.00038313	     -0.21954850	     -0.00000000	      0.00000000	     49.20103575
      2.94625005	     -0.05912431	      0.00015508	     -0.20034417	     -0.06437687	      0.88298630	     -0.00038161	     -0.21954739	     -0.00000000	      0.00000000	     49.34095529
      2.94810710	     -0.05913261	      0.00015592	     -0.20035199	     -0.06437795	      0.88298694	     -0.00037913	     -0.21954663	     -0.00000000	      0.00000000	     48.78166050
      2.94968940	     -0.05913819	      0.00015530	     -0.20035711	     -0.06437888	      0.88298753	     -0.00037672	     -0.21954677	     -0.00000000	      0.00000000	     49.25748586
      2.95127170	     -0.05915130	      0.00015615	     -0.20036981	     -0.06437982	      0.88298816	     -0.00037404	     -0.21954760	     -0.00000000	      0.00000000	     49.00278332
      2.95263461	     -0.05916387	      0.00015456	     -0.20038198	     -0.06438064	      0.88298872	     -0.00037151	     -0.21954893	     -0.00000000	      0.00000000	     49.04415402
      2.95399753	     -0.05918009	      0.00015427	     -0.20039783	     -0.06438147	      0.88298931	     -0.00036879	     -0.21955087	     -0.00000000	      0.00000000	     48.75879857
      2.95536044	     -0.05919698	      0.00015289	     -0.20041433	     -0.06438229	      0.88298993	     -0.00036588	     -0.21955341	     -0.00000000	      0.00000000	     48.91531386
      2.95706865	     -0.05922378	      0.00015164	     -0.20044066	     -0.06438334	      0.88299072	     -0.00036195	     -0.21955744	     -0.00000000	      0.00000000	     48.37322783
      2.95857239	     -0.05924915	      0.00014881	     -0.20046557	     -0.06438425	      0.88299144	     -0.00035825	     -0.21956177	     -0.00000000	      0.00000000	     48.85261706
      2.96007613	     -0.05927704	      0.00014730	     -0.20049305	     -0.06438517	      0.88299219	     -0.00035432	     -0.21956687	     -0.00000000	      0.00000000	     48.35378242
      2.96141012	     -0.05930410	      0.00014430	     -0.20051971	     -0.06438598	      0.88299286	     -0.00035064	     -0.21957202	     -0.00000000	      0.00000000	     48.66976376
      2.96274412	     -0.05933440	      0.00014195	     -0.20054963	     -0.06438680	      0.88299354	     -0.00034679	     -0.21957777	     -0.00000000	      0.00000000	     48.28594225
      2.96407812	     -0.05936531	      0.00013875	     -0.20058015	     -0.06438761	      0.88299424	     -0.00034276	     -0.21958412	     -0.00000000	      0.00000000	     48.43234258
      2.96608794	     -0.05941833	      0.00013410	     -0.20063259	     -0.06438882	      0.88299530	     -0.00033637	     -0.21959479	     -0.00000000	      0.00000000	     47.88652590
      2.96740649	     -0.05945173	      0.00012974	     -0.20066559	     -0.06438961	      0.88299601	     -0.00033197	     -0.21960249	     -0.00000000	      0.00000000	     48.35358742
      2.96872504	     -0.05948988	      0.00012594	     -0.20070337	     -0.06439040	      0.88299672	     -0.00032741	     -0.21961072	     -0.00000000	      0.00000000	     48.08147715
      2.97004359	     -0.05952897	      0.00012141	     -0.20074206	     -0.06439118	      0.88299744	     -0.00032269	     -0.21961949	     -0.00000000	      0.00000000	     48.21197059
      2.97136214	     -0.05956953	      0.00011679	     -0.20078224	     -0.06439196	      0.88299817	     -0.00031782	     -0.21962880	     -0.00000000	      0.00000000	     47.94614405
      2.97268069	     -0.05961067	      0.00011173	     -0.20082299	     -0.06439273	      0.88299889	     -0.00031279	     -0.21963858	     -0.00000000	      0.00000000	     48.07470593
      2.97400903	     -0.05965371	      0.00010637	     -0.20086566	     -0.06439349	      0.88299963	     -0.00030757	     -0.21964892	     -0.00000000	      0.00000000	     47.87147962
      2.97517977	     -0.05969288	      0.00010127	     -0.20090448	     -0.06439416	      0.88300027	     -0.00030285	     -0.21965840	     -0.00000000	      0.00000000	     47.96081281
      2.97635051	     -0.05973324	      0.00009589	     -0.20094451	     -0.06439482	      0.88300092	     -0.00029803	     -0.21966825	     -0.00000000	      0.00000000	     47.80002992
      2.97752125	     -0.05977510	      0.00009015	     -0.20098603	     -0.06439547	      0.88300157	     -0.00029309	     -0.21967844	     -0.00000000	      0.00000000	     47.83329901
      2.97869199	     -0.05981790	      0.00008410	     -0.20102848	     -0.06439612	      0.88300221	     -0.00028806	     -0.21968898	     -0.00000000	      0.00000000	     47.69530886
      2.97986274	     -0.05986188	      0.00007772	     -0.20107212	     -0.06439675	      0.88300285	     -0.00028292	     -0.21969985	     -0.00000000	      0.00000000	     47.71475470
      2.98103348	     -0.05990646	      0.00007107	     -0.20111636	     -0.06439737	      0.88300349	     -0.00027769	     -0.21971106	     -0.00000000	      0.00000000	     47.58180770
      2.98205802	     -0.05994624	      0.00006499	     -0.20115584	     -0.06439790	      0.88300404	     -0.00027305	     -0.21972112	     -0.00000000	      0.00000000	     47.58788827
      2.98308257	     -0.05998647	      0.00005870	     -0.20119577	     -0.06439843	      0.88300459	     -0.00026834	     -0.21973140	     -0.00000000	      0.00000000	     47.51440760
      2.98431445	     -0.06003546	      0.00005085	     -0.20124441	     -0.06439904	      0.88300525	     -0.00026259	     -0.21974406	     -0.00000000	      0.00000000	     47.48075714
      2.98554633	     -0.06008488	      0.00004275	     -0.20129348	     -0.06439964	      0.88300589	     -0.00025676	     -0.21975701	     -0.00000000	      0.00000000	     47.39863157
      2.98657425	     -0.06012650	      0.00003577	     -0.20133481	     -0.06440013	      0.88300642	     -0.00025184	     -0.21976802	     -0.00000000	      0.00000000	     47.38727915
      2.98760217	     -0.06016837	      0.00002863	     -0.20137639	     -0.06440060	      0.88300694	     -0.00024688	     -0.21977921	     -0.00000000	      0.00000000	     47.33687674
      2.98883644	     -0.06021932	      0.00001969	     -0.20142700	     -0.06440115	      0.88300756	     -0.00024085	     -0.21979286	      0.00000000	      0.00000000	     47.31079625
      2.99007072	     -0.06027062	      0.00001049	     -0.20147795	     -0.06440168	      0.88300816	     -0.00023477	     -0.21980674	      0.00000000	      0.00000000	     47.26505510
      2.99110940	     -0.06031426	      0.00000252	     -0.20152131	     -0.06440211	      0.88300866	     -0.00022961	     -0.21981858	      0.00000000	      0.00000000	     47.25643242
      2.99214809	     -0.06035831	     -0.00000565	     -0.20156507	     -0.06440252	      0.88300914	     -0.00022442	     -0.21983057	      0.00000000	      0.00000000	     47.23521187
      2.99339673	     -0.06041203	     -0.00001577	     -0.20161844	     -0.06440299	      0.88300971	     -0.00021814	     -0.21984516	      0.00000000	      0.00000000	     47.22742851
      2.99464536	     -0.06046643	     -0.00002615	     -0.20167250	     -0.06440344	      0.88301026	     -0.00021183	     -0.21985995	      0.00000000	      0.00000000	     47.22511078
      2.99574444	     -0.06051489	     -0.00003548	     -0.20172066	     -0.06440381	      0.88301072	     -0.00020625	     -0.21987314	      0.00000000	      0.00000000	     47.22956613
      2.99684351	     -0.06056346	     -0.00004483	     -0.20176894	     -0.06440416	      0.88301117	     -0.00020065	     -0.21988646	      0.00000000	      0.00000000	     47.24896568
      2.99794259	     -0.06061229	     -0.00005428	     -0.20181749	     -0.06440449	      0.88301161	     -0.00019504	     -0.21989991	      0.00000000	      0.00000000	     47.26839710
      2.99935104	     -0.06067520	     -0.00006655	     -0.20188004	     -0.06440487	      0.88301214	     -0.00018784	     -0.21991731	      0.00000000	      0.00000000	     47.31709362
      3.00055273	     -0.06072917	     -0.00007718	     -0.20193371	     -0.06440517	      0.88301257	     -0.00018169	     -0.21993230	      0.00000000	      0.00000000	     47.34638058
      3.00175442	     -0.06078331	     -0.00008801	     -0.20198756	     -0.06440544	      0.88301298	     -0.00017554	     -0.21994740	      0.00000000	      0.00000000	     47.41381976
      3.00295610	     -0.06083759	     -0.00009908	     -0.20204154	     -0.06440568	      0.88301336	     -0.00016941	     -0.21996259	      0.00000000	      0.00000000	     47.46143056
      3.00415779	     -0.06089139	     -0.00011015	     -0.20209506	     -0.06440589	      0.88301372	     -0.00016329	     -0.21997784	      0.00000000	      0.00000000	     47.55094891
      3.00563411	     -0.06095725	     -0.00012375	     -0.20216059	     -0.06440611	      0.88301413	     -0.00015580	     -0.21999663	      0.00000000	      0.00000000	     47.64398404
      3.00695359	     -0.06101589	     -0.00013569	     -0.20221894	     -0.06440627	      0.88301446	     -0.00014916	     -0.22001347	      0.00000000	      0.00000000	     47.80065902
      3.00827306	     -0.06107451	     -0.00014768	     -0.20227729	     -0.06440639	      0.88301475	     -0.00014257	     -0.22003034	      0.00000000	      0.00000000	     47.91331802
      3.00959253	     -0.06113255	     -0.00015962	     -0.20233507	     -0.06440649	      0.88301502	     -0.00013606	     -0.22004721	      0.00000000	      0.00000000	     48.10213485
      3.01091200	     -0.06118990	     -0.00017146	     -0.20239217	     -0.06440655	      0.88301525	     -0.00012964	     -0.22006407	      0.00000000	      0.00000000	     48.26035605
      3.01270360	     -0.06126645	     -0.00018734	     -0.20246840	     -0.06440660	      0.88301552	     -0.00012108	     -0.22008687	      0.00000000	      0.00000000	     48.52774795
      3.01449520	     -0.06134164	     -0.00020300	     -0.20254330	     -0.06440661	      0.88301572	     -0.00011272	     -0.22010952	      0.00000000	      0.00000000	     48.74729659
      3.01588205	     -0.06139839	     -0.00021486	     -0.20259985	     -0.06440659	      0.88301584	     -0.00010642	     -0.22012691	      0.00000000	      0.00000000	     48.83678325
      3.01726890	     -0.06145406	     -0.00022658	     -0.20265533	     -0.06440655	      0.88301592	     -0.00010028	     -0.22014412	      0.00000000	      0.00000000	     49.16813009
      3.01865574	     -0.06150876	     -0.00023805	     -0.20270985	     -0.06440650	      0.88301597	     -0.00009429	     -0.22016114	      0.00000000	      0.00000000	     49.06096669
      3.02004259	     -0.06156050	     -0.00024924	     -0.20276142	     -0.06440643	      0.88301600	     -0.00008847	     -0.22017793	      0.00000000	      0.00000000	     49.41577897
      3.02201486	     -0.06163694	     -0.00026474	     -0.20283766	     -0.06440633	      0.88301598	     -0.00008051	     -0.22020132	      0.00000000	     -0.00000000	     49.16822721
      3.02356493	     -0.06168863	     -0.00027683	     -0.20288920	     -0.06440624	      0.88301592	     -0.00007451	     -0.22021936	      0.00000000	     -0.00000000	     49.55204272
      3.02511499	     -0.06174505	     -0.00028876	     -0.20294549	     -0.06440615	      0.88301584	     -0.00006875	     -0.22023690	      0.00000000	     -0.00000000	     49.72837940
[truncated: 273,582 more chars]
