# Supplementary material for: A Neural Controller Model Considering the Vestibulospinal Tract in Human Postural Control
Source: Front Comput Neurosci. 2022 Feb 25;16:785099. doi: 10.3389/fncom.2022.785099 (PMC8913724; doi:10.3389/fncom.2022.785099)
Supplement: Supplementary file 8 [file Data_Sheet_3.zip › SimulationResults/VST-/3.941/opt_9/jiang_CoPpositon_pos.sto]

CoP
version=1
nRows=3603
nColumns=11
inDegrees=no

This file contains CoP trajectory (of origin) and orientations.

Units are S.I. units (seconds, meters, Newtons, ...)
Angles are in degrees.

endheader
time	cop-x	cop-z	cop-x-calcn-r	com-x	com-y	com-z	com-x-calcn-r	com-x-vel	com-y-vel	s_torques
      0.00052273	     -0.06146827	     -0.00023479	     -0.20272588	     -0.06602018	      0.88298412	     -0.00022969	     -0.22179353	      0.00000000	      0.00000000	     39.45071686
      0.00104547	     -0.06065089	     -0.00020314	     -0.20190881	     -0.06602020	      0.88298427	     -0.00022968	     -0.22177153	      0.00000000	      0.00000000	     42.61626474
      0.00187465	     -0.05977782	     -0.00017663	     -0.20103524	     -0.06602030	      0.88298471	     -0.00022964	     -0.22172058	      0.00000000	      0.00000000	     52.05224980
      0.00288340	     -0.05924833	     -0.00016618	     -0.20050407	     -0.06602057	      0.88298560	     -0.00022958	     -0.22164915	      0.00000000	      0.00000001	     61.95096159
      0.00459604	     -0.05912315	     -0.00017425	     -0.20037484	     -0.06602154	      0.88298793	     -0.00022943	     -0.22153958	      0.00000000	      0.00000001	     63.35417760
      0.00662252	     -0.05940333	     -0.00019076	     -0.20065014	     -0.06602355	      0.88299179	     -0.00022919	     -0.22145153	      0.00000000	      0.00000001	     50.11008356
      0.00797767	     -0.05957960	     -0.00019705	     -0.20082356	     -0.06602538	      0.88299488	     -0.00022900	     -0.22141432	      0.00000000	      0.00000002	     40.86473391
      0.00933281	     -0.05970351	     -0.00019927	     -0.20094500	     -0.06602755	      0.88299824	     -0.00022879	     -0.22138808	      0.00000000	      0.00000002	     34.30707646
      0.01097400	     -0.05978122	     -0.00019850	     -0.20102016	     -0.06603058	      0.88300256	     -0.00022852	     -0.22136492	      0.00000000	      0.00000002	     29.61806677
      0.01243390	     -0.05981333	     -0.00019595	     -0.20105032	     -0.06603361	      0.88300653	     -0.00022826	     -0.22134859	      0.00000000	      0.00000002	     27.42202230
      0.01389381	     -0.05982239	     -0.00019335	     -0.20105768	     -0.06603690	      0.88301054	     -0.00022798	     -0.22133462	      0.00000000	      0.00000002	     27.16427284
      0.01535372	     -0.05982994	     -0.00019096	     -0.20106374	     -0.06604042	      0.88301452	     -0.00022769	     -0.22132233	      0.00000000	      0.00000002	     27.69130503
      0.01681362	     -0.05983298	     -0.00019012	     -0.20106548	     -0.06604414	      0.88301842	     -0.00022739	     -0.22131158	      0.00000000	      0.00000002	     29.78718256
      0.01827353	     -0.05983968	     -0.00018998	     -0.20107109	     -0.06604803	      0.88302219	     -0.00022708	     -0.22130231	      0.00000000	      0.00000002	     32.08721021
      0.01973343	     -0.05984013	     -0.00019045	     -0.20107062	     -0.06605205	      0.88302581	     -0.00022676	     -0.22129449	      0.00000000	      0.00000002	     35.79101248
      0.02119334	     -0.05984488	     -0.00019183	     -0.20107464	     -0.06605617	      0.88302923	     -0.00022643	     -0.22128794	      0.00000000	      0.00000002	     39.45352877
      0.02265324	     -0.05984222	     -0.00019404	     -0.20107141	     -0.06606037	      0.88303245	     -0.00022610	     -0.22128260	      0.00000000	      0.00000001	     43.56201169
      0.02411315	     -0.05983873	     -0.00019667	     -0.20106751	     -0.06606462	      0.88303543	     -0.00022576	     -0.22127818	      0.00000000	      0.00000001	     47.87152291
      0.02557305	     -0.05982993	     -0.00019981	     -0.20105844	     -0.06606890	      0.88303816	     -0.00022541	     -0.22127453	      0.00000000	      0.00000001	     52.03457250
      0.02703296	     -0.05982149	     -0.00020329	     -0.20104985	     -0.06607319	      0.88304063	     -0.00022505	     -0.22127143	      0.00000000	      0.00000001	     55.55764617
      0.02849287	     -0.05980475	     -0.00020681	     -0.20103306	     -0.06607747	      0.88304283	     -0.00022469	     -0.22126877	      0.00000000	      0.00000001	     58.82469977
      0.03029429	     -0.05978781	     -0.00021137	     -0.20101616	     -0.06608272	      0.88304517	     -0.00022423	     -0.22126577	      0.00000000	      0.00000001	     61.42089157
      0.03166474	     -0.05976294	     -0.00021461	     -0.20099138	     -0.06608668	      0.88304667	     -0.00022388	     -0.22126371	      0.00000000	      0.00000001	     63.59499670
      0.03303519	     -0.05974379	     -0.00021791	     -0.20097235	     -0.06609062	      0.88304794	     -0.00022352	     -0.22126167	      0.00000000	      0.00000001	     64.67496873
      0.03440563	     -0.05972191	     -0.00022076	     -0.20095059	     -0.06609452	      0.88304896	     -0.00022315	     -0.22125970	      0.00000000	      0.00000000	     65.20530323
      0.03611921	     -0.05969643	     -0.00022422	     -0.20092528	     -0.06609936	      0.88304992	     -0.00022268	     -0.22125740	      0.00000000	      0.00000000	     64.81597910
      0.03783279	     -0.05966266	     -0.00022675	     -0.20089164	     -0.06610415	      0.88305054	     -0.00022219	     -0.22125528	      0.00000000	      0.00000000	     64.62638333
      0.03906204	     -0.05964340	     -0.00022848	     -0.20087246	     -0.06610757	      0.88305078	     -0.00022184	     -0.22125381	      0.00000000	      0.00000000	     63.96185987
      0.04029128	     -0.05962262	     -0.00022991	     -0.20085173	     -0.06611097	      0.88305087	     -0.00022147	     -0.22125251	      0.00000000	      0.00000000	     63.26806960
      0.04192844	     -0.05959809	     -0.00023152	     -0.20082720	     -0.06611548	      0.88305076	     -0.00022098	     -0.22125112	      0.00000000	     -0.00000000	     61.65162039
      0.04356559	     -0.05957114	     -0.00023280	     -0.20080020	     -0.06611999	      0.88305040	     -0.00022048	     -0.22125019	      0.00000000	     -0.00000000	     60.87953816
      0.04520274	     -0.05955132	     -0.00023367	     -0.20078026	     -0.06612450	      0.88304983	     -0.00021996	     -0.22124978	      0.00000000	     -0.00000000	     59.04716444
      0.04661569	     -0.05952673	     -0.00023414	     -0.20075551	     -0.06612841	      0.88304918	     -0.00021951	     -0.22124994	      0.00000000	     -0.00000000	     58.09761352
      0.04802863	     -0.05950973	     -0.00023447	     -0.20073831	     -0.06613235	      0.88304841	     -0.00021904	     -0.22125051	      0.00000000	     -0.00000000	     57.12553924
      0.04944158	     -0.05949098	     -0.00023469	     -0.20071930	     -0.06613631	      0.88304753	     -0.00021857	     -0.22125163	      0.00000000	     -0.00000000	     56.47764694
      0.05085453	     -0.05947586	     -0.00023482	     -0.20070387	     -0.06614031	      0.88304656	     -0.00021809	     -0.22125329	      0.00000000	     -0.00000000	     55.42344256
      0.05226747	     -0.05945827	     -0.00023502	     -0.20068592	     -0.06614436	      0.88304552	     -0.00021760	     -0.22125550	      0.00000000	     -0.00000001	     54.79161154
      0.05368042	     -0.05944396	     -0.00023540	     -0.20067121	     -0.06614846	      0.88304442	     -0.00021711	     -0.22125822	      0.00000000	     -0.00000001	     54.23460507
      0.05557307	     -0.05942613	     -0.00023603	     -0.20065278	     -0.06615405	      0.88304287	     -0.00021644	     -0.22126275	      0.00000000	     -0.00000001	     53.19296213
      0.05684782	     -0.05941029	     -0.00023616	     -0.20063650	     -0.06615788	      0.88304181	     -0.00021598	     -0.22126623	      0.00000000	     -0.00000001	     53.03529093
      0.05812257	     -0.05939767	     -0.00023648	     -0.20062341	     -0.06616177	      0.88304073	     -0.00021551	     -0.22127004	      0.00000000	     -0.00000001	     52.90335000
      0.05970419	     -0.05938531	     -0.00023685	     -0.20061043	     -0.06616668	      0.88303940	     -0.00021493	     -0.22127528	      0.00000000	     -0.00000001	     52.19987116
      0.06128582	     -0.05936796	     -0.00023706	     -0.20059244	     -0.06617169	      0.88303809	     -0.00021434	     -0.22128102	      0.00000000	     -0.00000001	     52.38703421
      0.06286744	     -0.05936038	     -0.00023748	     -0.20058418	     -0.06617681	      0.88303681	     -0.00021374	     -0.22128709	      0.00000000	     -0.00000001	     52.05481495
      0.06425248	     -0.05934460	     -0.00023743	     -0.20056780	     -0.06618138	      0.88303572	     -0.00021321	     -0.22129280	      0.00000000	     -0.00000001	     51.81512904
      0.06563753	     -0.05933543	     -0.00023772	     -0.20055800	     -0.06618604	      0.88303468	     -0.00021268	     -0.22129864	      0.00000000	     -0.00000001	     51.66833354
      0.06702258	     -0.05932390	     -0.00023771	     -0.20054584	     -0.06619079	      0.88303369	     -0.00021213	     -0.22130466	      0.00000000	     -0.00000000	     51.65122006
      0.06840762	     -0.05931527	     -0.00023783	     -0.20053656	     -0.06619562	      0.88303275	     -0.00021159	     -0.22131081	      0.00000000	     -0.00000000	     51.55968235
      0.07017159	     -0.05930452	     -0.00023778	     -0.20052497	     -0.06620192	      0.88303164	     -0.00021089	     -0.22131878	      0.00000000	     -0.00000000	     51.77032728
      0.07153113	     -0.05929662	     -0.00023780	     -0.20051641	     -0.06620687	      0.88303085	     -0.00021034	     -0.22132502	      0.00000000	     -0.00000000	     51.39595966
      0.07289066	     -0.05928691	     -0.00023775	     -0.20050605	     -0.06621192	      0.88303013	     -0.00020979	     -0.22133124	      0.00000000	     -0.00000000	     51.43898507
      0.07425020	     -0.05928095	     -0.00023777	     -0.20049943	     -0.06621706	      0.88302947	     -0.00020923	     -0.22133744	      0.00000000	     -0.00000000	     51.54331638
      0.07601270	     -0.05927216	     -0.00023758	     -0.20048977	     -0.06622386	      0.88302872	     -0.00020851	     -0.22134546	      0.00000000	     -0.00000000	     51.31130388
      0.07737220	     -0.05926748	     -0.00023760	     -0.20048443	     -0.06622921	      0.88302821	     -0.00020794	     -0.22135158	      0.00000000	     -0.00000000	     51.47676179
      0.07873169	     -0.05926008	     -0.00023733	     -0.20047636	     -0.06623466	      0.88302776	     -0.00020737	     -0.22135767	      0.00000000	     -0.00000000	     51.54689277
      0.08037248	     -0.05925704	     -0.00023707	     -0.20047250	     -0.06624135	      0.88302730	     -0.00020668	     -0.22136489	      0.00000000	     -0.00000000	     51.64643315
      0.08183418	     -0.05925671	     -0.00023672	     -0.20047145	     -0.06624743	      0.88302696	     -0.00020606	     -0.22137143	      0.00000000	     -0.00000000	     51.47317540
      0.08329589	     -0.05929417	     -0.00023721	     -0.20050816	     -0.06625362	      0.88302668	     -0.00020543	     -0.22137866	      0.00000000	     -0.00000000	     51.11289584
      0.08475759	     -0.05936892	     -0.00023768	     -0.20058215	     -0.06625992	      0.88302646	     -0.00020480	     -0.22138807	      0.00000000	     -0.00000000	     50.72014734
      0.08621929	     -0.05949480	     -0.00023886	     -0.20070725	     -0.06626633	      0.88302627	     -0.00020417	     -0.22140086	      0.00000000	     -0.00000000	     49.90679934
      0.08768099	     -0.05963992	     -0.00023882	     -0.20085163	     -0.06627285	      0.88302612	     -0.00020353	     -0.22141789	      0.00000000	     -0.00000000	     49.62699544
      0.08914269	     -0.05980663	     -0.00023856	     -0.20101761	     -0.06627948	      0.88302598	     -0.00020290	     -0.22143908	      0.00000000	     -0.00000000	     48.73234322
      0.09060439	     -0.05996890	     -0.00023647	     -0.20117922	     -0.06628622	      0.88302585	     -0.00020227	     -0.22146419	      0.00000000	     -0.00000000	     48.43009495
      0.09206610	     -0.06013590	     -0.00023445	     -0.20134558	     -0.06629306	      0.88302572	     -0.00020164	     -0.22149254	      0.00000000	     -0.00000000	     47.26161787
      0.09352780	     -0.06029334	     -0.00023113	     -0.20150241	     -0.06630001	      0.88302559	     -0.00020103	     -0.22152367	      0.00000000	     -0.00000000	     46.98986042
      0.09498950	     -0.06045378	     -0.00022854	     -0.20166227	     -0.06630705	      0.88302544	     -0.00020043	     -0.22155704	      0.00000000	     -0.00000000	     45.48943481
      0.09645120	     -0.06060337	     -0.00022510	     -0.20181130	     -0.06631420	      0.88302529	     -0.00019984	     -0.22159234	      0.00000000	     -0.00000000	     45.30549576
      0.09791290	     -0.06076036	     -0.00022281	     -0.20196774	     -0.06632145	      0.88302512	     -0.00019927	     -0.22162915	      0.00000000	     -0.00000000	     43.99986220
      0.09937460	     -0.06090894	     -0.00022013	     -0.20211581	     -0.06632878	      0.88302494	     -0.00019871	     -0.22166729	      0.00000000	     -0.00000000	     43.85639913
      0.10083631	     -0.06106304	     -0.00021855	     -0.20226943	     -0.06633620	      0.88302474	     -0.00019818	     -0.22170641	      0.00000000	     -0.00000000	     42.88579773
      0.10229801	     -0.06120896	     -0.00021678	     -0.20241490	     -0.06634371	      0.88302451	     -0.00019767	     -0.22174631	     -0.00000000	     -0.00000000	     42.83926823
      0.10375971	     -0.06136195	     -0.00021617	     -0.20256747	     -0.06635128	      0.88302424	     -0.00019717	     -0.22178665	     -0.00000000	     -0.00000000	     42.25223468
      0.10522141	     -0.06150714	     -0.00021547	     -0.20271228	     -0.06635892	      0.88302394	     -0.00019671	     -0.22182737	     -0.00000000	     -0.00000000	     42.03803226
      0.10668311	     -0.06165580	     -0.00021569	     -0.20286058	     -0.06636662	      0.88302358	     -0.00019626	     -0.22186813	     -0.00000000	     -0.00000000	     41.95690504
      0.10814481	     -0.06180252	     -0.00021587	     -0.20300701	     -0.06637438	      0.88302316	     -0.00019583	     -0.22190886	     -0.00000000	     -0.00000000	     41.43328673
      0.10960652	     -0.06194706	     -0.00021575	     -0.20315128	     -0.06638218	      0.88302268	     -0.00019543	     -0.22194939	     -0.00000000	     -0.00000000	     41.44047900
      0.11123395	     -0.06210881	     -0.00021621	     -0.20331278	     -0.06639091	      0.88302205	     -0.00019501	     -0.22199417	     -0.00000000	     -0.00000000	     41.09270850
      0.11286138	     -0.06226840	     -0.00021706	     -0.20347215	     -0.06639969	      0.88302131	     -0.00019461	     -0.22203863	     -0.00000000	     -0.00000000	     40.54135471
      0.11448882	     -0.06242640	     -0.00021766	     -0.20362997	     -0.06640850	      0.88302047	     -0.00019424	     -0.22208273	     -0.00000000	     -0.00000000	     40.26461037
      0.11611625	     -0.06258653	     -0.00021816	     -0.20378996	     -0.06641734	      0.88301951	     -0.00019389	     -0.22212636	     -0.00000000	     -0.00000000	     39.80854426
      0.11774369	     -0.06274058	     -0.00021742	     -0.20394390	     -0.06642621	      0.88301843	     -0.00019357	     -0.22216955	     -0.00000000	     -0.00000000	     39.56470643
      0.11909974	     -0.06287041	     -0.00021719	     -0.20407367	     -0.06643362	      0.88301743	     -0.00019331	     -0.22220522	     -0.00000000	     -0.00000001	     38.96337446
      0.12045579	     -0.06299727	     -0.00021677	     -0.20420048	     -0.06644104	      0.88301635	     -0.00019308	     -0.22224068	     -0.00000000	     -0.00000001	     38.71965493
      0.12225470	     -0.06316836	     -0.00021604	     -0.20437154	     -0.06645090	      0.88301478	     -0.00019279	     -0.22228744	     -0.00000000	     -0.00000001	     37.74943964
      0.12405361	     -0.06332852	     -0.00021451	     -0.20453169	     -0.06646077	      0.88301307	     -0.00019253	     -0.22233397	     -0.00000000	     -0.00000001	     37.71363136
      0.12534644	     -0.06344469	     -0.00021282	     -0.20464788	     -0.06646787	      0.88301176	     -0.00019236	     -0.22236713	     -0.00000000	     -0.00000001	     36.95683585
      0.12663928	     -0.06355737	     -0.00021148	     -0.20476058	     -0.06647498	      0.88301038	     -0.00019220	     -0.22240028	     -0.00000000	     -0.00000001	     36.70153233
      0.12835209	     -0.06370780	     -0.00020959	     -0.20491107	     -0.06648440	      0.88300845	     -0.00019201	     -0.22244427	     -0.00000000	     -0.00000001	     35.86158712
      0.13006491	     -0.06385036	     -0.00020754	     -0.20505370	     -0.06649383	      0.88300643	     -0.00019184	     -0.22248825	     -0.00000000	     -0.00000001	     35.79428831
      0.13157854	     -0.06397272	     -0.00020551	     -0.20517614	     -0.06650216	      0.88300456	     -0.00019171	     -0.22252698	     -0.00000000	     -0.00000001	     35.09160199
      0.13309218	     -0.06409034	     -0.00020352	     -0.20529385	     -0.06651048	      0.88300264	     -0.00019160	     -0.22256551	     -0.00000000	     -0.00000001	     35.10203574
      0.13460581	     -0.06420278	     -0.00020123	     -0.20540640	     -0.06651881	      0.88300067	     -0.00019151	     -0.22260379	     -0.00000000	     -0.00000001	     34.54027673
      0.13641247	     -0.06433093	     -0.00019888	     -0.20553470	     -0.06652874	      0.88299826	     -0.00019142	     -0.22264909	     -0.00000000	     -0.00000001	     34.14682985
      0.13821913	     -0.06445649	     -0.00019639	     -0.20566041	     -0.06653865	      0.88299582	     -0.00019135	     -0.22269382	     -0.00000000	     -0.00000001	     33.85419713
      0.13966050	     -0.06454747	     -0.00019519	     -0.20575152	     -0.06654655	      0.88299385	     -0.00019132	     -0.22272915	     -0.00000000	     -0.00000001	     33.57593206
      0.14110188	     -0.06463982	     -0.00019360	     -0.20584401	     -0.06655444	      0.88299188	     -0.00019130	     -0.22276404	     -0.00000000	     -0.00000001	     33.44697162
      0.14254326	     -0.06472670	     -0.00019241	     -0.20593104	     -0.06656232	      0.88298992	     -0.00019130	     -0.22279857	     -0.00000000	     -0.00000001	     33.10720373
      0.14429260	     -0.06482814	     -0.00019081	     -0.20603267	     -0.06657186	      0.88298757	     -0.00019132	     -0.22283987	     -0.00000000	     -0.00000001	     33.11143636
      0.14604194	     -0.06492798	     -0.00018965	     -0.20613272	     -0.06658138	      0.88298525	     -0.00019135	     -0.22288047	     -0.00000000	     -0.00000001	     32.40778208
      0.14779129	     -0.06501860	     -0.00018794	     -0.20622357	     -0.06659087	      0.88298300	     -0.00019141	     -0.22292036	     -0.00000000	     -0.00000001	     32.77222206
      0.14931828	     -0.06509705	     -0.00018692	     -0.20630224	     -0.06659912	      0.88298109	     -0.00019148	     -0.22295443	     -0.00000000	     -0.00000001	     32.29084582
      0.15084528	     -0.06517025	     -0.00018515	     -0.20637567	     -0.06660735	      0.88297924	     -0.00019157	     -0.22298783	     -0.00000000	     -0.00000001	     32.44778134
      0.15252384	     -0.06524977	     -0.00018386	     -0.20645547	     -0.06661636	      0.88297730	     -0.00019167	     -0.22302369	     -0.00000000	     -0.00000001	     32.13387357
      0.15420241	     -0.06532841	     -0.00018184	     -0.20653441	     -0.06662533	      0.88297544	     -0.00019180	     -0.22305868	     -0.00000000	     -0.00000001	     32.42201618
      0.15588097	     -0.06540182	     -0.00018033	     -0.20660815	     -0.06663425	      0.88297369	     -0.00019194	     -0.22309290	     -0.00000000	     -0.00000001	     31.90768093
      0.15731180	     -0.06546033	     -0.00017851	     -0.20666696	     -0.06664182	      0.88297228	     -0.00019207	     -0.22312137	     -0.00000000	     -0.00000001	     32.11929528
      0.15874263	     -0.06552202	     -0.00017771	     -0.20672895	     -0.06664935	      0.88297094	     -0.00019222	     -0.22314933	     -0.00000000	     -0.00000001	     32.18153546
      0.16015388	     -0.06558314	     -0.00017662	     -0.20679039	     -0.06665673	      0.88296970	     -0.00019237	     -0.22317646	     -0.00000000	     -0.00000001	     32.27693909
      0.16156513	     -0.06564310	     -0.00017581	     -0.20685068	     -0.06666407	      0.88296854	     -0.00019253	     -0.22320318	     -0.00000000	     -0.00000001	     32.03616897
      0.16297638	     -0.06570014	     -0.00017492	     -0.20690807	     -0.06667136	      0.88296745	     -0.00019270	     -0.22322945	     -0.00000000	     -0.00000001	     32.19191477
      0.16450219	     -0.06576233	     -0.00017400	     -0.20697066	     -0.06667919	      0.88296636	     -0.00019290	     -0.22325731	     -0.00000000	     -0.00000000	     32.27647387
      0.16602801	     -0.06582076	     -0.00017293	     -0.20702952	     -0.06668695	      0.88296535	     -0.00019311	     -0.22328462	     -0.00000000	     -0.00000000	     31.99818003
      0.16755383	     -0.06587292	     -0.00017187	     -0.20708212	     -0.06669465	      0.88296443	     -0.00019333	     -0.22331125	     -0.00000000	     -0.00000000	     32.23224881
      0.16904513	     -0.06592157	     -0.00017080	     -0.20713123	     -0.06670211	      0.88296360	     -0.00019355	     -0.22333650	     -0.00000000	     -0.00000000	     32.37536905
      0.17053643	     -0.06596296	     -0.00016969	     -0.20717310	     -0.06670949	      0.88296285	     -0.00019378	     -0.22336091	     -0.00000000	     -0.00000000	     32.14434418
      0.17202772	     -0.06599939	     -0.00016881	     -0.20721001	     -0.06671680	      0.88296217	     -0.00019402	     -0.22338434	     -0.00000000	     -0.00000000	     32.43527080
      0.17393533	     -0.06604218	     -0.00016747	     -0.20725347	     -0.06672604	      0.88296139	     -0.00019434	     -0.22341286	     -0.00000000	     -0.00000000	     32.23479429
      0.17584294	     -0.06606713	     -0.00016656	     -0.20727909	     -0.06673515	      0.88296070	     -0.00019467	     -0.22343957	     -0.00000000	     -0.00000000	     32.49014765
      0.17726403	     -0.06608572	     -0.00016514	     -0.20729821	     -0.06674185	      0.88296024	     -0.00019492	     -0.22345812	     -0.00000000	     -0.00000000	     32.58295478
      0.17868512	     -0.06609983	     -0.00016465	     -0.20731285	     -0.06674847	      0.88295983	     -0.00019518	     -0.22347563	     -0.00000000	     -0.00000000	     32.85448970
      0.18057599	     -0.06611449	     -0.00016330	     -0.20732824	     -0.06675715	      0.88295933	     -0.00019553	     -0.22349731	     -0.00000000	     -0.00000000	     32.67654372
      0.18215796	     -0.06611492	     -0.00016304	     -0.20732927	     -0.06676430	      0.88295895	     -0.00019583	     -0.22351389	     -0.00000000	     -0.00000000	     33.00466208
      0.18373994	     -0.06611286	     -0.00016192	     -0.20732783	     -0.06677134	      0.88295860	     -0.00019613	     -0.22352898	     -0.00000000	     -0.00000000	     33.24097397
      0.18535881	     -0.06610994	     -0.00016198	     -0.20732553	     -0.06677844	      0.88295827	     -0.00019644	     -0.22354292	     -0.00000000	     -0.00000000	     33.35016180
      0.18697768	     -0.06609654	     -0.00016085	     -0.20731278	     -0.06678542	      0.88295794	     -0.00019675	     -0.22355543	     -0.00000000	     -0.00000000	     33.26701472
      0.18859655	     -0.06608141	     -0.00016080	     -0.20729827	     -0.06679229	      0.88295762	     -0.00019706	     -0.22356647	     -0.00000000	     -0.00000000	     33.52479577
      0.19021541	     -0.06606232	     -0.00015991	     -0.20727982	     -0.06679905	      0.88295731	     -0.00019736	     -0.22357608	     -0.00000000	     -0.00000000	     33.24368688
      0.19183428	     -0.06603921	     -0.00015989	     -0.20725731	     -0.06680570	      0.88295699	     -0.00019766	     -0.22358435	     -0.00000000	     -0.00000000	     33.34977294
      0.19345315	     -0.06601249	     -0.00015904	     -0.20723120	     -0.06681223	      0.88295667	     -0.00019796	     -0.22359132	     -0.00000000	     -0.00000000	     33.33734808
      0.19507202	     -0.06598309	     -0.00015911	     -0.20720238	     -0.06681866	      0.88295634	     -0.00019824	     -0.22359706	     -0.00000000	     -0.00000000	     33.44097868
      0.19669089	     -0.06595262	     -0.00015846	     -0.20717249	     -0.06682498	      0.88295599	     -0.00019851	     -0.22360167	     -0.00000000	     -0.00000000	     33.46396478
      0.19830976	     -0.06591770	     -0.00015840	     -0.20713812	     -0.06683119	      0.88295563	     -0.00019876	     -0.22360526	     -0.00000000	     -0.00000000	     33.28340643
      0.19992863	     -0.06588113	     -0.00015774	     -0.20710209	     -0.06683731	      0.88295526	     -0.00019900	     -0.22360785	     -0.00000000	     -0.00000000	     33.51359971
      0.20154749	     -0.06584257	     -0.00015748	     -0.20706406	     -0.06684332	      0.88295487	     -0.00019922	     -0.22360954	     -0.00000000	     -0.00000000	     33.23876900
      0.20316636	     -0.06580099	     -0.00015677	     -0.20702298	     -0.06684924	      0.88295447	     -0.00019941	     -0.22361039	     -0.00000000	     -0.00000000	     33.50706536
      0.20478523	     -0.06575982	     -0.00015632	     -0.20698230	     -0.06685506	      0.88295405	     -0.00019957	     -0.22361048	     -0.00000000	     -0.00000000	     33.21060074
      0.20640410	     -0.06571337	     -0.00015546	     -0.20693631	     -0.06686080	      0.88295363	     -0.00019971	     -0.22360988	     -0.00000000	     -0.00000000	     33.47084476
      0.20802297	     -0.06566850	     -0.00015475	     -0.20689190	     -0.06686645	      0.88295320	     -0.00019981	     -0.22360856	     -0.00000000	     -0.00000000	     33.17675155
      0.20964184	     -0.06561902	     -0.00015396	     -0.20684285	     -0.06687201	      0.88295277	     -0.00019988	     -0.22360664	     -0.00000000	     -0.00000000	     33.37473356
      0.21126071	     -0.06556996	     -0.00015333	     -0.20679420	     -0.06687750	      0.88295234	     -0.00019992	     -0.22360412	     -0.00000000	     -0.00000000	     33.37043366
      0.21287957	     -0.06551791	     -0.00015252	     -0.20674254	     -0.06688291	      0.88295192	     -0.00019993	     -0.22360105	     -0.00000000	     -0.00000000	     33.52662195
      0.21449844	     -0.06546676	     -0.00015200	     -0.20669176	     -0.06688824	      0.88295151	     -0.00019989	     -0.22359743	     -0.00000000	     -0.00000000	     33.70747043
      0.21611731	     -0.06541348	     -0.00015120	     -0.20663884	     -0.06689351	      0.88295112	     -0.00019982	     -0.22359337	     -0.00000000	     -0.00000000	     33.61940698
      0.21773618	     -0.06535782	     -0.00015065	     -0.20658353	     -0.06689870	      0.88295075	     -0.00019971	     -0.22358883	     -0.00000000	     -0.00000000	     33.89615823
      0.21935505	     -0.06530127	     -0.00014972	     -0.20652732	     -0.06690383	      0.88295041	     -0.00019957	     -0.22358380	     -0.00000000	     -0.00000000	     34.04228158
      0.22097392	     -0.06524379	     -0.00014932	     -0.20647015	     -0.06690890	      0.88295009	     -0.00019938	     -0.22357830	     -0.00000000	     -0.00000000	     34.28808289
      0.22259279	     -0.06518446	     -0.00014851	     -0.20641114	     -0.06691390	      0.88294981	     -0.00019915	     -0.22357235	     -0.00000000	     -0.00000000	     34.55052895
      0.22421165	     -0.06512555	     -0.00014823	     -0.20635253	     -0.06691884	      0.88294957	     -0.00019889	     -0.22356592	     -0.00000000	     -0.00000000	     34.91537635
      0.22583052	     -0.06506550	     -0.00014731	     -0.20629279	     -0.06692371	      0.88294937	     -0.00019858	     -0.22355906	     -0.00000000	     -0.00000000	     35.01071892
      0.22744939	     -0.06500291	     -0.00014688	     -0.20623049	     -0.06692853	      0.88294920	     -0.00019823	     -0.22355172	     -0.00000000	     -0.00000000	     35.44153845
      0.22906826	     -0.06493917	     -0.00014573	     -0.20616705	     -0.06693328	      0.88294908	     -0.00019785	     -0.22354387	     -0.00000000	     -0.00000000	     35.77837543
      0.23068713	     -0.06487527	     -0.00014523	     -0.20610345	     -0.06693797	      0.88294899	     -0.00019742	     -0.22353550	     -0.00000000	     -0.00000000	     36.34610513
      0.23230600	     -0.06481073	     -0.00014419	     -0.20603920	     -0.06694260	      0.88294895	     -0.00019695	     -0.22352661	     -0.00000000	     -0.00000000	     36.39340664
      0.23392486	     -0.06474540	     -0.00014393	     -0.20597417	     -0.06694718	      0.88294894	     -0.00019645	     -0.22351724	     -0.00000000	      0.00000000	     36.85778211
      0.23554373	     -0.06467884	     -0.00014280	     -0.20590790	     -0.06695169	      0.88294896	     -0.00019590	     -0.22350737	     -0.00000000	      0.00000000	     37.20518407
      0.23716260	     -0.06461235	     -0.00014271	     -0.20584169	     -0.06695614	      0.88294902	     -0.00019532	     -0.22349700	     -0.00000000	      0.00000000	     37.64708597
      0.23878147	     -0.06454428	     -0.00014156	     -0.20577392	     -0.06696053	      0.88294910	     -0.00019469	     -0.22348617	     -0.00000000	      0.00000000	     38.03006333
      0.24040034	     -0.06447651	     -0.00014171	     -0.20570642	     -0.06696486	      0.88294922	     -0.00019403	     -0.22347487	     -0.00000000	      0.00000000	     38.51769687
      0.24201921	     -0.06441000	     -0.00014063	     -0.20564020	     -0.06696913	      0.88294935	     -0.00019333	     -0.22346311	     -0.00000000	      0.00000000	     39.03040132
      0.24363808	     -0.06434032	     -0.00014096	     -0.20557080	     -0.06697334	      0.88294950	     -0.00019259	     -0.22345098	     -0.00000000	      0.00000000	     39.15776975
      0.24525694	     -0.06427011	     -0.00013976	     -0.20550087	     -0.06697749	      0.88294967	     -0.00019181	     -0.22343845	     -0.00000000	      0.00000000	     39.53623146
      0.24687581	     -0.06420027	     -0.00014082	     -0.20543127	     -0.06698158	      0.88294985	     -0.00019100	     -0.22342554	     -0.00000000	      0.00000000	     39.95284237
      0.24849468	     -0.06412828	     -0.00014002	     -0.20535955	     -0.06698562	      0.88295004	     -0.00019015	     -0.22341234	     -0.00000000	      0.00000000	     40.28054626
      0.25011355	     -0.06405890	     -0.00014192	     -0.20529037	     -0.06698961	      0.88295024	     -0.00018927	     -0.22339887	     -0.00000000	      0.00000000	     40.78892637
      0.25173242	     -0.06398710	     -0.00014031	     -0.20521885	     -0.06699354	      0.88295043	     -0.00018835	     -0.22338519	     -0.00000000	      0.00000000	     40.92297883
      0.25318083	     -0.06392385	     -0.00014182	     -0.20515576	     -0.06699701	      0.88295061	     -0.00018750	     -0.22337272	     -0.00000000	      0.00000000	     41.48583984
      0.25462925	     -0.06385994	     -0.00014105	     -0.20509207	     -0.06700044	      0.88295078	     -0.00018663	     -0.22336007	     -0.00000000	      0.00000000	     41.62682751
      0.25607767	     -0.06379660	     -0.00014173	     -0.20502890	     -0.06700383	      0.88295095	     -0.00018572	     -0.22334723	     -0.00000000	      0.00000000	     42.05597704
      0.25769883	     -0.06372513	     -0.00014140	     -0.20495765	     -0.06700758	      0.88295113	     -0.00018468	     -0.22333269	     -0.00000000	      0.00000000	     42.44309978
      0.25931998	     -0.06365744	     -0.00014234	     -0.20489012	     -0.06701129	      0.88295130	     -0.00018361	     -0.22331793	     -0.00000000	      0.00000000	     42.70756967
      0.26094114	     -0.06358573	     -0.00014171	     -0.20481861	     -0.06701495	      0.88295146	     -0.00018251	     -0.22330309	     -0.00000000	      0.00000000	     42.67638947
      0.26256230	     -0.06351770	     -0.00014300	     -0.20475071	     -0.06701857	      0.88295161	     -0.00018137	     -0.22328813	     -0.00000000	      0.00000000	     43.05959772
      0.26418346	     -0.06344904	     -0.00014188	     -0.20468221	     -0.06702216	      0.88295174	     -0.00018020	     -0.22327312	     -0.00000000	      0.00000000	     43.27941969
      0.26559691	     -0.06339126	     -0.00014308	     -0.20462453	     -0.06702525	      0.88295184	     -0.00017917	     -0.22326000	     -0.00000000	      0.00000000	     43.69714788
      0.26701035	     -0.06333454	     -0.00014266	     -0.20456792	     -0.06702833	      0.88295193	     -0.00017810	     -0.22324689	     -0.00000000	      0.00000000	     43.76737049
      0.26873120	     -0.06326745	     -0.00014331	     -0.20450092	     -0.06703203	      0.88295202	     -0.00017678	     -0.22323103	     -0.00000000	      0.00000000	     44.21275454
      0.27045205	     -0.06320450	     -0.00014258	     -0.20443807	     -0.06703571	      0.88295211	     -0.00017543	     -0.22321529	     -0.00000000	      0.00000000	     44.18996008
      0.27217290	     -0.06314037	     -0.00014442	     -0.20437398	     -0.06703936	      0.88295217	     -0.00017406	     -0.22319979	     -0.00000000	      0.00000000	     44.50256289
      0.27354068	     -0.06309137	     -0.00014280	     -0.20432504	     -0.06704224	      0.88295222	     -0.00017294	     -0.22318766	     -0.00000000	      0.00000000	     44.69832941
      0.27490845	     -0.06304559	     -0.00014355	     -0.20427929	     -0.06704511	      0.88295226	     -0.00017181	     -0.22317572	     -0.00000000	      0.00000000	     44.74612445
      0.27659922	     -0.06299107	     -0.00014296	     -0.20422479	     -0.06704864	      0.88295231	     -0.00017039	     -0.22316127	     -0.00000000	      0.00000000	     45.29936096
      0.27829000	     -0.06293913	     -0.00014388	     -0.20417285	     -0.06705215	      0.88295235	     -0.00016896	     -0.22314720	     -0.00000000	      0.00000000	     44.84348013
      0.27959255	     -0.06289873	     -0.00014296	     -0.20413246	     -0.06705484	      0.88295238	     -0.00016784	     -0.22313665	     -0.00000000	      0.00000000	     45.47558083
      0.28089510	     -0.06286148	     -0.00014263	     -0.20409521	     -0.06705753	      0.88295241	     -0.00016670	     -0.22312635	     -0.00000000	      0.00000000	     45.42504749
      0.28219765	     -0.06282572	     -0.00014167	     -0.20405946	     -0.06706020	      0.88295245	     -0.00016556	     -0.22311632	     -0.00000000	      0.00000000	     45.72303371
      0.28405049	     -0.06278023	     -0.00014060	     -0.20401396	     -0.06706400	      0.88295251	     -0.00016392	     -0.22310259	     -0.00000000	      0.00000000	     45.43849511
      0.28562166	     -0.06273633	     -0.00014025	     -0.20397003	     -0.06706722	      0.88295257	     -0.00016252	     -0.22309149	     -0.00000000	      0.00000000	     46.08314527
      0.28719282	     -0.06270126	     -0.00014041	     -0.20393492	     -0.06707042	      0.88295264	     -0.00016110	     -0.22308091	     -0.00000000	      0.00000000	     46.28682967
      0.28876399	     -0.06266746	     -0.00014055	     -0.20390108	     -0.06707362	      0.88295273	     -0.00015968	     -0.22307094	     -0.00000000	      0.00000000	     46.38260395
      0.29033515	     -0.06263555	     -0.00014094	     -0.20386912	     -0.06707681	      0.88295283	     -0.00015825	     -0.22306150	     -0.00000000	      0.00000000	     46.87394099
      0.29182218	     -0.06260889	     -0.00014124	     -0.20384241	     -0.06707982	      0.88295295	     -0.00015689	     -0.22305301	     -0.00000000	      0.00000000	     47.15770129
      0.29330922	     -0.06258234	     -0.00014158	     -0.20381582	     -0.06708283	      0.88295307	     -0.00015553	     -0.22304497	     -0.00000000	      0.00000000	     47.14079829
      0.29479625	     -0.06255718	     -0.00014199	     -0.20379062	     -0.06708582	      0.88295321	     -0.00015417	     -0.22303731	     -0.00000000	      0.00000000	     47.72552088
      0.29628328	     -0.06253606	     -0.00014229	     -0.20376947	     -0.06708881	      0.88295337	     -0.00015281	     -0.22303003	     -0.00000000	      0.00000000	     47.49016767
      0.29777031	     -0.06251312	     -0.00014236	     -0.20374650	     -0.06709179	      0.88295354	     -0.00015145	     -0.22302314	     -0.00000000	      0.00000000	     48.08946663
      0.29925735	     -0.06249586	     -0.00014286	     -0.20372921	     -0.06709476	      0.88295372	     -0.00015009	     -0.22301657	     -0.00000000	      0.00000000	     48.11816707
      0.30093416	     -0.06247759	     -0.00014383	     -0.20371091	     -0.06709810	      0.88295393	     -0.00014857	     -0.22300973	     -0.00000000	      0.00000000	     48.38033083
      0.30261098	     -0.06246453	     -0.00014546	     -0.20369780	     -0.06710142	      0.88295416	     -0.00014705	     -0.22300347	     -0.00000000	      0.00000000	     48.21056503
      0.30408519	     -0.06245325	     -0.00014655	     -0.20368648	     -0.06710433	      0.88295436	     -0.00014573	     -0.22299851	     -0.00000000	      0.00000000	     48.65897987
      0.30555940	     -0.06245051	     -0.00014828	     -0.20368370	     -0.06710722	      0.88295457	     -0.00014441	     -0.22299410	     -0.00000000	      0.00000000	     48.82949348
      0.30703362	     -0.06245067	     -0.00014962	     -0.20368383	     -0.06711011	      0.88295478	     -0.00014312	     -0.22299032	     -0.00000000	      0.00000000	     49.23370576
      0.30850783	     -0.06245608	     -0.00015128	     -0.20368922	     -0.06711298	      0.88295498	     -0.00014183	     -0.22298722	     -0.00000000	      0.00000000	     48.85941300
      0.30998204	     -0.06246235	     -0.00015240	     -0.20369548	     -0.06711584	      0.88295518	     -0.00014057	     -0.22298483	      0.00000000	      0.00000000	     49.33793747
      0.31145625	     -0.06247711	     -0.00015374	     -0.20371022	     -0.06711868	      0.88295537	     -0.00013932	     -0.22298316	      0.00000000	      0.00000000	     48.99147680
      0.31293047	     -0.06249470	     -0.00015502	     -0.20372781	     -0.06712152	      0.88295554	     -0.00013810	     -0.22298230	      0.00000000	      0.00000000	     49.35634733
      0.31440468	     -0.06251739	     -0.00015624	     -0.20375050	     -0.06712434	      0.88295570	     -0.00013690	     -0.22298231	      0.00000000	      0.00000000	     49.11053948
      0.31610395	     -0.06255025	     -0.00015737	     -0.20378337	     -0.06712758	      0.88295586	     -0.00013555	     -0.22298338	      0.00000000	      0.00000000	     49.09074932
      0.31780322	     -0.06258695	     -0.00015836	     -0.20382010	     -0.06713080	      0.88295599	     -0.00013424	     -0.22298564	      0.00000000	      0.00000000	     48.59582698
      0.31926285	     -0.06261922	     -0.00015938	     -0.20385239	     -0.06713355	      0.88295607	     -0.00013315	     -0.22298854	      0.00000000	      0.00000000	     48.91421560
      0.32072249	     -0.06265886	     -0.00016002	     -0.20389207	     -0.06713629	      0.88295611	     -0.00013209	     -0.22299228	      0.00000000	      0.00000000	     48.81760697
      0.32218212	     -0.06270143	     -0.00016107	     -0.20393467	     -0.06713901	      0.88295613	     -0.00013107	     -0.22299690	      0.00000000	     -0.00000000	     48.96152086
      0.32364176	     -0.06274773	     -0.00016192	     -0.20398102	     -0.06714173	      0.88295611	     -0.00013008	     -0.22300240	      0.00000000	     -0.00000000	     48.37425632
      0.32510139	     -0.06279539	     -0.00016309	     -0.20402873	     -0.06714443	      0.88295604	     -0.00012913	     -0.22300876	      0.00000000	     -0.00000000	     48.60109966
      0.32656103	     -0.06284983	     -0.00016423	     -0.20408323	     -0.06714711	      0.88295594	     -0.00012821	     -0.22301598	      0.00000000	     -0.00000000	     48.07789172
      0.32802066	     -0.06290642	     -0.00016563	     -0.20413987	     -0.06714978	      0.88295580	     -0.00012734	     -0.22302409	      0.00000000	     -0.00000000	     48.18304823
      0.32948030	     -0.06296610	     -0.00016682	     -0.20419962	     -0.06715244	      0.88295561	     -0.00012651	     -0.22303308	      0.00000000	     -0.00000000	     47.83282210
      0.33130252	     -0.06304792	     -0.00016881	     -0.20428152	     -0.06715573	      0.88295531	     -0.00012554	     -0.22304550	      0.00000000	     -0.00000000	     47.50790954
      0.33285030	     -0.06311799	     -0.00017033	     -0.20435169	     -0.06715851	      0.88295500	     -0.00012476	     -0.22305713	      0.00000000	     -0.00000000	     47.11302142
      0.33439807	     -0.06319262	     -0.00017253	     -0.20442641	     -0.06716127	      0.88295463	     -0.00012403	     -0.22306969	      0.00000000	     -0.00000000	     46.97985196
      0.33594585	     -0.06327082	     -0.00017376	     -0.20450472	     -0.06716401	      0.88295422	     -0.00012336	     -0.22308316	      0.00000000	     -0.00000000	     46.74416885
      0.33749363	     -0.06335110	     -0.00017573	     -0.20458512	     -0.06716673	      0.88295375	     -0.00012273	     -0.22309752	      0.00000000	     -0.00000000	     46.80264506
      0.33904141	     -0.06343632	     -0.00017682	     -0.20467049	     -0.06716942	      0.88295323	     -0.00012216	     -0.22311270	      0.00000000	     -0.00000000	     46.17903888
      0.34058919	     -0.06352133	     -0.00017864	     -0.20475564	     -0.06717209	      0.88295267	     -0.00012164	     -0.22312874	      0.00000000	     -0.00000000	     46.20031977
      0.34213697	     -0.06361049	     -0.00017955	     -0.20484498	     -0.06717473	      0.88295205	     -0.00012118	     -0.22314551	      0.00000000	     -0.00000000	     45.56630192
      0.34368474	     -0.06370313	     -0.00018138	     -0.20493779	     -0.06717734	      0.88295139	     -0.00012076	     -0.22316306	      0.00000000	     -0.00000000	     45.56273592
      0.34523252	     -0.06379829	     -0.00018245	     -0.20503315	     -0.06717993	      0.88295068	     -0.00012041	     -0.22318141	      0.00000000	     -0.00000000	     44.95785625
      0.34678030	     -0.06389623	     -0.00018443	     -0.20513129	     -0.06718248	      0.88294994	     -0.00012010	     -0.22320052	      0.00000000	     -0.00000000	     45.18635654
      0.34832808	     -0.06399648	     -0.00018552	     -0.20523178	     -0.06718500	      0.88294915	     -0.00011986	     -0.22322036	      0.00000000	     -0.00000000	     44.35395901
      0.34987586	     -0.06409621	     -0.00018741	     -0.20533174	     -0.06718748	      0.88294833	     -0.00011966	     -0.22324090	      0.00000000	     -0.00000000	     44.54290596
      0.35142364	     -0.06420390	     -0.00018869	     -0.20543969	     -0.06718993	      0.88294748	     -0.00011953	     -0.22326206	      0.00000000	     -0.00000000	     43.92902902
      0.35297141	     -0.06430577	     -0.00019014	     -0.20554184	     -0.06719233	      0.88294660	     -0.00011944	     -0.22328391	      0.00000000	     -0.00000000	     43.87558237
      0.35451919	     -0.06441543	     -0.00019125	     -0.20565181	     -0.06719469	      0.88294569	     -0.00011941	     -0.22330625	      0.00000000	     -0.00000000	     43.43425909
      0.35606697	     -0.06451994	     -0.00019235	     -0.20575665	     -0.06719701	      0.88294476	     -0.00011944	     -0.22332916	      0.00000000	     -0.00000000	     42.97154955
      0.35761475	     -0.06462781	     -0.00019327	     -0.20586486	     -0.06719927	      0.88294381	     -0.00011952	     -0.22335250	      0.00000000	     -0.00000000	     42.68648321
      0.35916253	     -0.06473323	     -0.00019445	     -0.20597064	     -0.06720149	      0.88294284	     -0.00011965	     -0.22337626	      0.00000000	     -0.00000000	     42.62534455
      0.36071031	     -0.06484169	     -0.00019571	     -0.20607949	     -0.06720365	      0.88294186	     -0.00011984	     -0.22340037	      0.00000000	     -0.00000000	     42.09433621
      0.36213147	     -0.06493958	     -0.00019672	     -0.20617775	     -0.06720558	      0.88294095	     -0.00012006	     -0.22342283	      0.00000000	     -0.00000000	     42.07324869
      0.36355264	     -0.06503895	     -0.00019749	     -0.20627752	     -0.06720746	      0.88294003	     -0.00012033	     -0.22344553	      0.00000000	     -0.00000000	     41.56968049
      0.36498953	     -0.06513772	     -0.00019797	     -0.20637670	     -0.06720931	      0.88293910	     -0.00012064	     -0.22346869	      0.00000000	     -0.00000000	     41.49055418
      0.36642642	     -0.06523542	     -0.00019868	     -0.20647484	     -0.06721110	      0.88293816	     -0.00012100	     -0.22349198	      0.00000000	     -0.00000000	     40.87707726
      0.36786332	     -0.06532887	     -0.00019925	     -0.20656874	     -0.06721283	      0.88293721	     -0.00012140	     -0.22351539	      0.00000000	     -0.00000000	     40.83991105
      0.36949804	     -0.06544092	     -0.00019974	     -0.20668132	     -0.06721472	      0.88293614	     -0.00012192	     -0.22354217	      0.00000000	     -0.00000000	     40.40152100
      0.37113276	     -0.06554720	     -0.00019992	     -0.20678816	     -0.06721653	      0.88293506	     -0.00012249	     -0.22356916	      0.00000000	     -0.00000000	     39.91823185
      0.37309839	     -0.06567681	     -0.00020047	     -0.20691846	     -0.06721859	      0.88293377	     -0.00012326	     -0.22360174	      0.00000000	     -0.00000000	     39.51726106
      0.37457724	     -0.06576901	     -0.00020002	     -0.20701121	     -0.06722006	      0.88293280	     -0.00012389	     -0.22362618	      0.00000000	     -0.00000000	     39.47097978
      0.37605610	     -0.06586427	     -0.00020051	     -0.20710702	     -0.06722144	      0.88293184	     -0.00012457	     -0.22365052	      0.00000000	     -0.00000000	     38.97134512
      0.37772179	     -0.06596905	     -0.00020043	     -0.20721244	     -0.06722291	      0.88293077	     -0.00012538	     -0.22367787	      0.00000000	     -0.00000000	     38.54273599
      0.37938748	     -0.06607448	     -0.00020097	     -0.20731852	     -0.06722427	      0.88292970	     -0.00012626	     -0.22370507	      0.00000000	     -0.00000000	     38.26931475
      0.38105317	     -0.06617444	     -0.00020072	     -0.20741917	     -0.06722552	      0.88292864	     -0.00012719	     -0.22373212	      0.00000000	     -0.00000000	     37.62575481
      0.38271886	     -0.06627711	     -0.00020144	     -0.20752250	     -0.06722667	      0.88292759	     -0.00012817	     -0.22375889	      0.00000000	     -0.00000000	     37.74281965
      0.38438455	     -0.06637271	     -0.00020057	     -0.20761883	     -0.06722770	      0.88292654	     -0.00012921	     -0.22378549	      0.00000000	     -0.00000000	     36.64220540
      0.38605024	     -0.06646579	     -0.00020105	     -0.20771261	     -0.06722861	      0.88292551	     -0.00013030	     -0.22381169	      0.00000000	     -0.00000000	     36.69525530
      0.38771593	     -0.06655981	     -0.00019969	     -0.20780737	     -0.06722940	      0.88292449	     -0.00013144	     -0.22383751	      0.00000000	     -0.00000000	     36.21097964
      0.38918186	     -0.06664090	     -0.00020001	     -0.20788911	     -0.06723000	      0.88292360	     -0.00013249	     -0.22385996	      0.00000000	     -0.00000000	     35.87288859
      0.39064780	     -0.06671698	     -0.00019885	     -0.20796587	     -0.06723050	      0.88292273	     -0.00013357	     -0.22388209	      0.00000000	     -0.00000000	     35.67035782
      0.39211374	     -0.06679365	     -0.00019818	     -0.20804320	     -0.06723090	      0.88292186	     -0.00013469	     -0.22390382	      0.00000000	     -0.00000000	     35.47496718
      0.39357968	     -0.06686621	     -0.00019713	     -0.20811646	     -0.06723121	      0.88292100	     -0.00013584	     -0.22392518	      0.00000000	     -0.00000000	     34.83302318
      0.39504562	     -0.06693618	     -0.00019616	     -0.20818711	     -0.06723141	      0.88292015	     -0.00013702	     -0.22394610	      0.00000000	     -0.00000000	     34.75885675
      0.39656639	     -0.06700677	     -0.00019509	     -0.20825843	     -0.06723152	      0.88291929	     -0.00013829	     -0.22396731	      0.00000000	     -0.00000000	     34.08500123
      0.39808716	     -0.06707100	     -0.00019434	     -0.20832339	     -0.06723151	      0.88291843	     -0.00013958	     -0.22398805	      0.00000000	     -0.00000000	     33.97591581
      0.39994167	     -0.06714842	     -0.00019284	     -0.20840170	     -0.06723135	      0.88291742	     -0.00014121	     -0.22401263	      0.00000000	     -0.00000000	     33.67253070
      0.40179618	     -0.06722257	     -0.00019133	     -0.20847676	     -0.06723102	      0.88291642	     -0.00014287	     -0.22403639	      0.00000000	     -0.00000000	     32.93283408
      0.40343486	     -0.06728096	     -0.00018990	     -0.20853595	     -0.06723058	      0.88291557	     -0.00014437	     -0.22405667	      0.00000000	     -0.00000000	     32.81623185
      0.40507354	     -0.06733484	     -0.00018834	     -0.20859064	     -0.06723001	      0.88291473	     -0.00014591	     -0.22407607	      0.00000000	     -0.00000000	     32.42640205
      0.40671222	     -0.06738358	     -0.00018630	     -0.20864019	     -0.06722930	      0.88291393	     -0.00014747	     -0.22409454	      0.00000000	     -0.00000000	     32.18945395
      0.40835090	     -0.06742882	     -0.00018447	     -0.20868626	     -0.06722846	      0.88291315	     -0.00014905	     -0.22411202	      0.00000000	     -0.00000000	     31.73160406
      0.40998958	     -0.06746795	     -0.00018236	     -0.20872620	     -0.06722747	      0.88291240	     -0.00015065	     -0.22412848	      0.00000000	     -0.00000000	     31.55085652
      0.41162827	     -0.06750374	     -0.00018067	     -0.20876281	     -0.06722635	      0.88291168	     -0.00015227	     -0.22414387	      0.00000000	     -0.00000000	     31.26199442
      0.41326695	     -0.06753453	     -0.00017836	     -0.20879442	     -0.06722508	      0.88291099	     -0.00015390	     -0.22415817	      0.00000000	     -0.00000000	     31.04045918
      0.41490563	     -0.06756202	     -0.00017625	     -0.20882273	     -0.06722367	      0.88291034	     -0.00015555	     -0.22417137	      0.00000000	     -0.00000000	     30.80551321
      0.41654431	     -0.06758531	     -0.00017370	     -0.20884684	     -0.06722212	      0.88290973	     -0.00015721	     -0.22418351	      0.00000000	     -0.00000000	     30.58538397
      0.41818299	     -0.06760603	     -0.00017136	     -0.20886837	     -0.06722043	      0.88290916	     -0.00015887	     -0.22419460	      0.00000000	     -0.00000000	     30.37336975
      0.41982167	     -0.06762297	     -0.00016865	     -0.20888613	     -0.06721860	      0.88290862	     -0.00016054	     -0.22420467	      0.00000000	     -0.00000000	     30.17356292
      0.42146035	     -0.06763707	     -0.00016602	     -0.20890103	     -0.06721662	      0.88290813	     -0.00016220	     -0.22421373	      0.00000000	     -0.00000000	     29.98399010
      0.42309903	     -0.06764730	     -0.00016301	     -0.20891208	     -0.06721450	      0.88290768	     -0.00016387	     -0.22422180	      0.00000000	     -0.00000000	     29.80523697
      0.42473771	     -0.06765455	     -0.00016005	     -0.20892014	     -0.06721223	      0.88290728	     -0.00016552	     -0.22422888	      0.00000000	     -0.00000000	     29.63695977
      0.42637639	     -0.06765837	     -0.00015674	     -0.20892476	     -0.06720982	      0.88290692	     -0.00016717	     -0.22423502	      0.00000000	     -0.00000000	     29.47967023
      0.42801507	     -0.06765919	     -0.00015346	     -0.20892639	     -0.06720727	      0.88290660	     -0.00016881	     -0.22424020	      0.00000000	     -0.00000000	     29.33792840
      0.42965375	     -0.06765647	     -0.00014991	     -0.20892446	     -0.06720457	      0.88290632	     -0.00017044	     -0.22424444	      0.00000000	     -0.00000000	     29.20457406
      0.43129243	     -0.06765076	     -0.00014637	     -0.20891954	     -0.06720173	      0.88290609	     -0.00017205	     -0.22424775	      0.00000000	     -0.00000000	     29.08143236
      0.43293111	     -0.06764165	     -0.00014259	     -0.20891122	     -0.06719875	      0.88290589	     -0.00017364	     -0.22425013	      0.00000000	     -0.00000000	     28.96705072
      0.43456979	     -0.06762948	     -0.00013880	     -0.20889983	     -0.06719563	      0.88290574	     -0.00017521	     -0.22425160	      0.00000000	     -0.00000000	     28.86314097
      0.43620847	     -0.06761376	     -0.00013478	     -0.20888489	     -0.06719236	      0.88290562	     -0.00017675	     -0.22425216	      0.00000000	     -0.00000000	     28.76791112
      0.43784716	     -0.06759483	     -0.00013073	     -0.20886673	     -0.06718896	      0.88290555	     -0.00017827	     -0.22425179	      0.00000000	     -0.00000000	     28.68344659
      0.43948584	     -0.06757242	     -0.00012650	     -0.20884508	     -0.06718542	      0.88290550	     -0.00017975	     -0.22425051	      0.00000000	     -0.00000000	     28.60671240
      0.44112452	     -0.06754716	     -0.00012238	     -0.20882057	     -0.06718174	      0.88290550	     -0.00018120	     -0.22424831	      0.00000000	      0.00000000	     28.53895452
      0.44276320	     -0.06751868	     -0.00011815	     -0.20879284	     -0.06717793	      0.88290552	     -0.00018261	     -0.22424520	      0.00000000	      0.00000000	     28.47817610
      0.44440188	     -0.06748743	     -0.00011393	     -0.20876232	     -0.06717399	      0.88290558	     -0.00018398	     -0.22424117	      0.00000000	      0.00000000	     28.42274571
      0.44604056	     -0.06745336	     -0.00010962	     -0.20872896	     -0.06716991	      0.88290566	     -0.00018531	     -0.22423627	      0.00000000	      0.00000000	     28.37307619
      0.44767924	     -0.06741671	     -0.00010534	     -0.20869301	     -0.06716572	      0.88290578	     -0.00018659	     -0.22423050	      0.00000000	      0.00000000	     28.32949879
      0.44931792	     -0.06737728	     -0.00010098	     -0.20865429	     -0.06716139	      0.88290592	     -0.00018781	     -0.22422388	      0.00000000	      0.00000000	     28.28952418
      0.45095660	     -0.06733514	     -0.00009662	     -0.20861282	     -0.06715695	      0.88290610	     -0.00018899	     -0.22421644	      0.00000000	      0.00000000	     28.25376803
      0.45259528	     -0.06729006	     -0.00009218	     -0.20856840	     -0.06715239	      0.88290629	     -0.00019010	     -0.22420818	      0.00000000	      0.00000000	     28.22061503
      0.45423396	     -0.06724221	     -0.00008774	     -0.20852120	     -0.06714771	      0.88290652	     -0.00019116	     -0.22419911	      0.00000000	      0.00000000	     28.19072366
      0.45587264	     -0.06719165	     -0.00008325	     -0.20847127	     -0.06714293	      0.88290677	     -0.00019216	     -0.22418924	      0.00000000	      0.00000000	     28.16261970
      0.45751132	     -0.06713890	     -0.00007902	     -0.20841913	     -0.06713803	      0.88290705	     -0.00019310	     -0.22417859	      0.00000000	      0.00000000	     28.13899516
      0.45915000	     -0.06708384	     -0.00007497	     -0.20836466	     -0.06713303	      0.88290735	     -0.00019397	     -0.22416718	      0.00000000	      0.00000000	     28.11859363
      0.46078868	     -0.06702629	     -0.00007093	     -0.20830767	     -0.06712793	      0.88290769	     -0.00019478	     -0.22415503	      0.00000000	      0.00000000	     28.10332232
      0.46242736	     -0.06696624	     -0.00006689	     -0.20824817	     -0.06712274	      0.88290805	     -0.00019552	     -0.22414214	      0.00000000	      0.00000000	     28.09272201
      0.46406605	     -0.06690367	     -0.00006288	     -0.20818612	     -0.06711745	      0.88290845	     -0.00019619	     -0.22412853	      0.00000000	      0.00000000	     28.09000332
      0.46570473	     -0.06683845	     -0.00005886	     -0.20812140	     -0.06711208	      0.88290888	     -0.00019679	     -0.22411421	      0.00000000	      0.00000000	     28.09378003
      0.46734341	     -0.06677073	     -0.00005490	     -0.20805417	     -0.06710662	      0.88290934	     -0.00019732	     -0.22409917	      0.00000000	      0.00000000	     28.10548380
      0.46898209	     -0.06670057	     -0.00005096	     -0.20798447	     -0.06710108	      0.88290984	     -0.00019778	     -0.22408343	      0.00000000	      0.00000000	     28.12305426
      0.47062077	     -0.06662806	     -0.00004710	     -0.20791240	     -0.06709546	      0.88291038	     -0.00019817	     -0.22406700	      0.00000000	      0.00000000	     28.14768442
      0.47225945	     -0.06655312	     -0.00004329	     -0.20783787	     -0.06708978	      0.88291096	     -0.00019849	     -0.22404988	      0.00000000	      0.00000000	     28.17888395
      0.47389813	     -0.06647581	     -0.00003958	     -0.20776095	     -0.06708402	      0.88291159	     -0.00019874	     -0.22403207	      0.00000000	      0.00000000	     28.21817703
      0.47553681	     -0.06639623	     -0.00003595	     -0.20768174	     -0.06707820	      0.88291225	     -0.00019891	     -0.22401358	      0.00000000	      0.00000000	     28.26385269
      0.47717549	     -0.06631447	     -0.00003244	     -0.20760032	     -0.06707232	      0.88291297	     -0.00019901	     -0.22399441	      0.00000000	      0.00000000	     28.31819463
      0.47881417	     -0.06623061	     -0.00002903	     -0.20751679	     -0.06706639	      0.88291373	     -0.00019904	     -0.22397458	      0.00000000	      0.00000000	     28.37960785
      0.48045285	     -0.06614479	     -0.00002576	     -0.20743125	     -0.06706041	      0.88291454	     -0.00019900	     -0.22395410	      0.00000000	      0.00000000	     28.45045366
      0.48209153	     -0.06605688	     -0.00002259	     -0.20734362	     -0.06705437	      0.88291540	     -0.00019888	     -0.22393296	      0.00000000	      0.00000000	     28.52949189
      0.48373021	     -0.06596699	     -0.00001955	     -0.20725397	     -0.06704830	      0.88291631	     -0.00019870	     -0.22391118	      0.00000000	      0.00000000	     28.61757228
      0.48536889	     -0.06587536	     -0.00001662	     -0.20716256	     -0.06704218	      0.88291727	     -0.00019844	     -0.22388876	      0.00000000	      0.00000000	     28.71184071
      0.48700757	     -0.06578239	     -0.00001381	     -0.20706979	     -0.06703603	      0.88291828	     -0.00019811	     -0.22386572	      0.00000000	      0.00000000	     28.81456104
      0.48864625	     -0.06568806	     -0.00001115	     -0.20697563	     -0.06702985	      0.88291935	     -0.00019772	     -0.22384208	      0.00000000	      0.00000000	     28.92408897
      0.49028494	     -0.06559243	     -0.00000862	     -0.20688014	     -0.06702365	      0.88292047	     -0.00019726	     -0.22381787	      0.00000000	      0.00000000	     29.04284089
      0.49192362	     -0.06549558	     -0.00000626	     -0.20678342	     -0.06701742	      0.88292164	     -0.00019673	     -0.22379309	      0.00000000	      0.00000000	     29.16819378
      0.49356230	     -0.06539772	     -0.00000402	     -0.20668565	     -0.06701117	      0.88292286	     -0.00019613	     -0.22376778	      0.00000000	      0.00000001	     29.30138206
      0.49520098	     -0.06529898	     -0.00000185	     -0.20658698	     -0.06700491	      0.88292413	     -0.00019547	     -0.22374197	      0.00000000	      0.00000001	     29.43299586
      0.49683966	     -0.06519940	      0.00000012	     -0.20648745	     -0.06699863	      0.88292545	     -0.00019475	     -0.22371568	      0.00000000	      0.00000001	     29.57607111
      0.49847834	     -0.06509898	      0.00000183	     -0.20638705	     -0.06699235	      0.88292682	     -0.00019397	     -0.22368895	      0.00000000	      0.00000001	     29.72082820
      0.50011702	     -0.06499832	      0.00000330	     -0.20628638	     -0.06698606	      0.88292824	     -0.00019312	     -0.22366184	      0.00000000	      0.00000001	     29.87272640
      0.50175570	     -0.06489716	      0.00000464	     -0.20618519	     -0.06697978	      0.88292971	     -0.00019222	     -0.22363437	      0.00000000	      0.00000001	     30.02843069
      0.50339438	     -0.06479559	      0.00000578	     -0.20608357	     -0.06697350	      0.88293121	     -0.00019126	     -0.22360656	      0.00000000	      0.00000001	     30.19119829
      0.50503306	     -0.06469363	      0.00000681	     -0.20598153	     -0.06696723	      0.88293276	     -0.00019025	     -0.22357843	      0.00000000	      0.00000001	     30.35514990
      0.50667174	     -0.06459151	      0.00000761	     -0.20587931	     -0.06696097	      0.88293435	     -0.00018919	     -0.22355001	      0.00000000	      0.00000001	     30.52703329
      0.50831042	     -0.06448934	      0.00000834	     -0.20577701	     -0.06695472	      0.88293598	     -0.00018807	     -0.22352133	      0.00000000	      0.00000001	     30.69609974
      0.50994910	     -0.06438719	      0.00000884	     -0.20567471	     -0.06694849	      0.88293764	     -0.00018691	     -0.22349242	      0.00000000	      0.00000001	     30.87576929
      0.51158778	     -0.06428499	      0.00000936	     -0.20557233	     -0.06694229	      0.88293933	     -0.00018570	     -0.22346330	      0.00000000	      0.00000001	     31.04963733
      0.51322646	     -0.06418288	      0.00000974	     -0.20547003	     -0.06693611	      0.88294106	     -0.00018445	     -0.22343399	      0.00000000	      0.00000001	     31.23657613
      0.51486514	     -0.06408077	      0.00001071	     -0.20536772	     -0.06692996	      0.88294281	     -0.00018315	     -0.22340452	      0.00000000	      0.00000001	     31.40854331
      0.51650383	     -0.06397766	      0.00001086	     -0.20526436	     -0.06692385	      0.88294459	     -0.00018182	     -0.22337495	      0.00000000	      0.00000001	     31.59316926
      0.51814251	     -0.06387699	      0.00001095	     -0.20516343	     -0.06691777	      0.88294639	     -0.00018044	     -0.22334541	      0.00000000	      0.00000001	     31.75492318
      0.51978119	     -0.06377776	      0.00001031	     -0.20506390	     -0.06691173	      0.88294821	     -0.00017903	     -0.22331595	      0.00000000	      0.00000001	     31.96120163
      0.52125214	     -0.06368865	      0.00001000	     -0.20497450	     -0.06690634	      0.88294986	     -0.00017774	     -0.22328957	      0.00000000	      0.00000001	     32.17740642
      0.52272310	     -0.06360108	      0.00000897	     -0.20488662	     -0.06690099	      0.88295152	     -0.00017642	     -0.22326326	      0.00000000	      0.00000001	     32.41929144
      0.52419406	     -0.06351612	      0.00000806	     -0.20480134	     -0.06689567	      0.88295320	     -0.00017507	     -0.22323706	      0.00000000	      0.00000001	     32.74843923
      0.52566502	     -0.06343142	      0.00000679	     -0.20471630	     -0.06689040	      0.88295488	     -0.00017371	     -0.22321101	      0.00000000	      0.00000001	     32.64280900
      0.52713598	     -0.06334704	      0.00000544	     -0.20463154	     -0.06688517	      0.88295656	     -0.00017232	     -0.22318510	      0.00000000	      0.00000001	     33.01336907
      0.52893320	     -0.06324881	      0.00000350	     -0.20453285	     -0.06687883	      0.88295863	     -0.00017060	     -0.22315368	      0.00000000	      0.00000001	     32.92104079
      0.53073042	     -0.06314741	      0.00000139	     -0.20443096	     -0.06687257	      0.88296070	     -0.00016886	     -0.22312258	      0.00000000	      0.00000001	     33.48783276
      0.53252764	     -0.06305439	     -0.00000087	     -0.20433741	     -0.06686637	      0.88296277	     -0.00016709	     -0.22309170	      0.00000000	      0.00000001	     33.54812309
      0.53391644	     -0.06298013	     -0.00000295	     -0.20426274	     -0.06686164	      0.88296437	     -0.00016572	     -0.22306811	      0.00000000	      0.00000001	     33.72146202
      0.53530524	     -0.06290877	     -0.00000513	     -0.20419093	     -0.06685696	      0.88296597	     -0.00016433	     -0.22304474	      0.00000000	      0.00000001	     33.76566433
      0.53669404	     -0.06283850	     -0.00000723	     -0.20412022	     -0.06685232	      0.88296756	     -0.00016294	     -0.22302160	      0.00000000	      0.00000001	     34.05280389
      0.53846329	     -0.06275352	     -0.00000940	     -0.20403467	     -0.06684648	      0.88296958	     -0.00016116	     -0.22299250	      0.00000000	      0.00000001	     34.01316792
      0.53996885	     -0.06267836	     -0.00001083	     -0.20395901	     -0.06684159	      0.88297129	     -0.00015965	     -0.22296808	      0.00000000	      0.00000001	     34.45726059
      0.54147440	     -0.06260812	     -0.00001252	     -0.20388827	     -0.06683675	      0.88297299	     -0.00015814	     -0.22294391	      0.00000000	      0.00000001	     34.40147187
      0.54311366	     -0.06253379	     -0.00001478	     -0.20381336	     -0.06683156	      0.88297483	     -0.00015649	     -0.22291796	      0.00000000	      0.00000001	     34.80787538
      0.54475292	     -0.06246036	     -0.00001686	     -0.20373934	     -0.06682645	      0.88297666	     -0.00015485	     -0.22289241	      0.00000000	      0.00000001	     34.68130472
      0.54639218	     -0.06238596	     -0.00001972	     -0.20366432	     -0.06682141	      0.88297847	     -0.00015322	     -0.22286729	      0.00000000	      0.00000001	     35.20971635
      0.54784016	     -0.06232622	     -0.00002193	     -0.20360404	     -0.06681704	      0.88298005	     -0.00015180	     -0.22284537	      0.00000000	      0.00000001	     35.08317447
      0.54928814	     -0.06226214	     -0.00002556	     -0.20353937	     -0.06681273	      0.88298162	     -0.00015039	     -0.22282390	      0.00000000	      0.00000001	     35.44522944
      0.55073613	     -0.06220587	     -0.00002919	     -0.20348250	     -0.06680849	      0.88298318	     -0.00014900	     -0.22280289	      0.00000000	      0.00000001	     35.42428670
      0.55218411	     -0.06214806	     -0.00003317	     -0.20342407	     -0.06680433	      0.88298472	     -0.00014763	     -0.22278241	      0.00000000	      0.00000001	     35.59606639
      0.55363209	     -0.06209207	     -0.00003653	     -0.20336747	     -0.06680024	      0.88298624	     -0.00014628	     -0.22276236	      0.00000000	      0.00000001	     35.84260843
      0.55528560	     -0.06203266	     -0.00004048	     -0.20330735	     -0.06679566	      0.88298796	     -0.00014479	     -0.22273992	      0.00000000	      0.00000001	     35.99660502
      0.55693910	     -0.06197042	     -0.00004395	     -0.20324441	     -0.06679118	      0.88298965	     -0.00014334	     -0.22271802	      0.00000000	      0.00000001	     35.98347503
      0.55841446	     -0.06191613	     -0.00004784	     -0.20318945	     -0.06678728	      0.88299115	     -0.00014209	     -0.22269883	      0.00000000	      0.00000001	     36.29744579
      0.55988982	     -0.06186457	     -0.00005130	     -0.20313724	     -0.06678346	      0.88299262	     -0.00014088	     -0.22267998	      0.00000000	      0.00000001	     36.48250884
      0.56136518	     -0.06181449	     -0.00005597	     -0.20308648	     -0.06677974	      0.88299407	     -0.00013972	     -0.22266150	      0.00000000	      0.00000001	     36.90056011
      0.56284054	     -0.06176591	     -0.00006024	     -0.20303722	     -0.06677610	      0.88299550	     -0.00013862	     -0.22264345	      0.00000000	      0.00000001	     36.72128451
      0.56431590	     -0.06171779	     -0.00006545	     -0.20298838	     -0.06677257	      0.88299691	     -0.00013757	     -0.22262578	      0.00000000	      0.00000001	     37.18975102
      0.56610323	     -0.06166540	     -0.00007087	     -0.20293516	     -0.06676841	      0.88299859	     -0.00013638	     -0.22260489	      0.00000000	      0.00000001	     37.11354806
      0.56753377	     -0.06161629	     -0.00007587	     -0.20288534	     -0.06676519	      0.88299991	     -0.00013549	     -0.22258852	      0.00000000	      0.00000001	     37.42986130
      0.56896430	     -0.06157431	     -0.00007991	     -0.20284268	     -0.06676207	      0.88300121	     -0.00013466	     -0.22257237	      0.00000000	      0.00000001	     37.57423461
      0.57039483	     -0.06153194	     -0.00008483	     -0.20279960	     -0.06675904	      0.88300248	     -0.00013389	     -0.22255655	      0.00000000	      0.00000001	     37.82796757
      0.57215778	     -0.06148637	     -0.00009008	     -0.20275318	     -0.06675545	      0.88300402	     -0.00013304	     -0.22253741	      0.00000000	      0.00000001	     38.00244674
      0.57367518	     -0.06143806	     -0.00009591	     -0.20270411	     -0.06675249	      0.88300531	     -0.00013239	     -0.22252139	      0.00000000	      0.00000001	     38.03829245
      0.57519257	     -0.06139503	     -0.00010051	     -0.20266033	     -0.06674964	      0.88300658	     -0.00013181	     -0.22250556	      0.00000000	      0.00000001	     38.17542217
      0.57670996	     -0.06135408	     -0.00010660	     -0.20261858	     -0.06674692	      0.88300782	     -0.00013132	     -0.22249010	      0.00000000	      0.00000001	     38.63622124
      0.57807321	     -0.06131993	     -0.00011076	     -0.20258375	     -0.06674457	      0.88300891	     -0.00013094	     -0.22247653	      0.00000000	      0.00000001	     38.45642837
      0.57943647	     -0.06128312	     -0.00011539	     -0.20254623	     -0.06674233	      0.88300998	     -0.00013064	     -0.22246323	      0.00000000	      0.00000001	     38.80869242
      0.58079973	     -0.06124922	     -0.00011959	     -0.20251164	     -0.06674018	      0.88301103	     -0.00013040	     -0.22245017	      0.00000000	      0.00000001	     38.77973779
      0.58216298	     -0.06121479	     -0.00012394	     -0.20247650	     -0.06673814	      0.88301205	     -0.00013023	     -0.22243737	      0.00000000	      0.00000001	     39.00734728
      0.58429830	     -0.06116784	     -0.00013031	     -0.20242846	     -0.06673516	      0.88301361	     -0.00013011	     -0.22241785	      0.00000000	      0.00000000	     38.71972877
      0.58567161	     -0.06112960	     -0.00013447	     -0.20238949	     -0.06673337	      0.88301458	     -0.00013013	     -0.22240561	      0.00000000	      0.00000000	     39.32081372
      0.58704493	     -0.06110095	     -0.00013829	     -0.20236012	     -0.06673170	      0.88301554	     -0.00013022	     -0.22239355	      0.00000000	      0.00000000	     39.36963554
      0.58879368	     -0.06106488	     -0.00014341	     -0.20232312	     -0.06672973	      0.88301672	     -0.00013045	     -0.22237870	      0.00000000	      0.00000000	     39.55870016
      0.59019940	     -0.06103787	     -0.00014690	     -0.20229537	     -0.06672827	      0.88301764	     -0.00013072	     -0.22236710	      0.00000000	      0.00000000	     39.49959997
      0.59160511	     -0.06101050	     -0.00015051	     -0.20226726	     -0.06672693	      0.88301854	     -0.00013107	     -0.22235584	      0.00000000	      0.00000000	     39.82247458
      0.59301083	     -0.06098738	     -0.00015368	     -0.20224340	     -0.06672571	      0.88301941	     -0.00013149	     -0.22234492	      0.00000000	      0.00000000	     39.73334075
      0.59441654	     -0.06096393	     -0.00015678	     -0.20221920	     -0.06672461	      0.88302027	     -0.00013200	     -0.22233437	      0.00000000	      0.00000000	     39.98415025
      0.59618402	     -0.06094117	     -0.00016022	     -0.20219552	     -0.06672340	      0.88302130	     -0.00013275	     -0.22232167	      0.00000000	      0.00000000	     39.63869617
      0.59762670	     -0.06091503	     -0.00016262	     -0.20216861	     -0.06672255	      0.88302212	     -0.00013345	     -0.22231175	      0.00000000	      0.00000000	     40.22810101
      0.59906937	     -0.06090058	     -0.00016505	     -0.20215340	     -0.06672183	      0.88302290	     -0.00013424	     -0.22230220	      0.00000000	      0.00000000	     40.05951054
      0.60051204	     -0.06088593	     -0.00016746	     -0.20213799	     -0.06672124	      0.88302366	     -0.00013512	     -0.22229323	      0.00000000	      0.00000000	     40.29181615
      0.60195471	     -0.06087965	     -0.00016972	     -0.20213094	     -0.06672078	      0.88302440	     -0.00013608	     -0.22228484	      0.00000000	      0.00000000	     40.21243181
      0.60339738	     -0.06087318	     -0.00017179	     -0.20212371	     -0.06672045	      0.88302510	     -0.00013712	     -0.22227719	      0.00000000	      0.00000000	     40.23673340
      0.60484005	     -0.06087350	     -0.00017361	     -0.20212327	     -0.06672024	      0.88302577	     -0.00013824	     -0.22227025	      0.00000000	      0.00000000	     40.41704265
      0.60628272	     -0.06087836	     -0.00017524	     -0.20212737	     -0.06672017	      0.88302641	     -0.00013945	     -0.22226416	     -0.00000000	      0.00000000	     40.22665502
      0.60772540	     -0.06088756	     -0.00017662	     -0.20213582	     -0.06672023	      0.88302701	     -0.00014074	     -0.22225894	     -0.00000000	      0.00000000	     40.42682488
      0.60920879	     -0.06090185	     -0.00017767	     -0.20214935	     -0.06672042	      0.88302760	     -0.00014216	     -0.22225454	     -0.00000000	      0.00000000	     40.15564348
      0.61069219	     -0.06091754	     -0.00017845	     -0.20216429	     -0.06672075	      0.88302814	     -0.00014366	     -0.22225112	     -0.00000000	      0.00000000	     40.31218554
      0.61217558	     -0.06093914	     -0.00017890	     -0.20218515	     -0.06672121	      0.88302864	     -0.00014524	     -0.22224865	     -0.00000000	      0.00000000	     40.45110483
      0.61365897	     -0.06096556	     -0.00017931	     -0.20221083	     -0.06672181	      0.88302910	     -0.00014692	     -0.22224722	     -0.00000000	      0.00000000	     40.08288451
      0.61514237	     -0.06099239	     -0.00017930	     -0.20223694	     -0.06672254	      0.88302950	     -0.00014868	     -0.22224682	     -0.00000000	      0.00000000	     40.34280615
      0.61662576	     -0.06102650	     -0.00017942	     -0.20227034	     -0.06672340	      0.88302986	     -0.00015052	     -0.22224738	     -0.00000000	      0.00000000	     40.13360318
      0.61835819	     -0.06106914	     -0.00017910	     -0.20231217	     -0.06672457	      0.88303021	     -0.00015279	     -0.22224941	     -0.00000000	      0.00000000	     40.10655843
      0.61990894	     -0.06110966	     -0.00017911	     -0.20235196	     -0.06672576	      0.88303046	     -0.00015491	     -0.22225232	     -0.00000000	      0.00000000	     39.85572743
      0.62145969	     -0.06115132	     -0.00017814	     -0.20239293	     -0.06672709	      0.88303064	     -0.00015713	     -0.22225627	     -0.00000000	      0.00000000	     39.93681340
      0.62301045	     -0.06120188	     -0.00017849	     -0.20244278	     -0.06672856	      0.88303075	     -0.00015943	     -0.22226121	     -0.00000000	      0.00000000	     39.78073692
      0.62456120	     -0.06124826	     -0.00017687	     -0.20248850	     -0.06673016	      0.88303080	     -0.00016183	     -0.22226722	     -0.00000000	      0.00000000	     39.84634763
      0.62594930	     -0.06129810	     -0.00017703	     -0.20253772	     -0.06673170	      0.88303079	     -0.00016405	     -0.22227334	     -0.00000000	     -0.00000000	     39.51080914
      0.62733741	     -0.06134446	     -0.00017568	     -0.20258351	     -0.06673334	      0.88303071	     -0.00016634	     -0.22228023	     -0.00000000	     -0.00000000	     39.58782184
      0.62872551	     -0.06139679	     -0.00017529	     -0.20263526	     -0.06673509	      0.88303058	     -0.00016870	     -0.22228781	     -0.00000000	     -0.00000000	     39.37044679
      0.63046616	     -0.06146622	     -0.00017409	     -0.20270399	     -0.06673741	      0.88303033	     -0.00017175	     -0.22229833	     -0.00000000	     -0.00000000	     39.29957428
      0.63198160	     -0.06152728	     -0.00017383	     -0.20276444	     -0.06673956	      0.88303003	     -0.00017450	     -0.22230845	     -0.00000000	     -0.00000000	     38.82479285
      0.63349704	     -0.06158826	     -0.00017250	     -0.20282484	     -0.06674182	      0.88302967	     -0.00017732	     -0.22231933	     -0.00000000	     -0.00000000	     38.87880090
      0.63501248	     -0.06165734	     -0.00017211	     -0.20289334	     -0.06674419	      0.88302923	     -0.00018021	     -0.22233097	     -0.00000000	     -0.00000000	     38.67201666
      0.63652792	     -0.06172337	     -0.00017058	     -0.20295883	     -0.06674666	      0.88302873	     -0.00018318	     -0.22234342	     -0.00000000	     -0.00000000	     38.74915139
      0.63804336	     -0.06179707	     -0.00016996	     -0.20303198	     -0.06674923	      0.88302815	     -0.00018622	     -0.22235657	     -0.00000000	     -0.00000000	     38.20330276
      0.63955880	     -0.06186622	     -0.00016833	     -0.20310063	     -0.06675191	      0.88302751	     -0.00018933	     -0.22237044	     -0.00000000	     -0.00000000	     38.42414049
      0.64107424	     -0.06194116	     -0.00016738	     -0.20317506	     -0.06675468	      0.88302680	     -0.00019251	     -0.22238494	     -0.00000000	     -0.00000000	     37.92721512
      0.64258968	     -0.06201463	     -0.00016560	     -0.20324805	     -0.06675754	      0.88302603	     -0.00019575	     -0.22240010	     -0.00000000	     -0.00000000	     38.16118130
      0.64410511	     -0.06209315	     -0.00016427	     -0.20332610	     -0.06676049	      0.88302518	     -0.00019905	     -0.22241588	     -0.00000000	     -0.00000000	     37.47687001
      0.64562055	     -0.06216805	     -0.00016236	     -0.20340055	     -0.06676353	      0.88302428	     -0.00020241	     -0.22243227	     -0.00000000	     -0.00000000	     37.75288669
      0.64713599	     -0.06224991	     -0.00016071	     -0.20348199	     -0.06676665	      0.88302332	     -0.00020582	     -0.22244923	     -0.00000000	     -0.00000000	     37.24564764
      0.64865143	     -0.06232690	     -0.00015881	     -0.20355856	     -0.06676985	      0.88302230	     -0.00020929	     -0.22246676	     -0.00000000	     -0.00000000	     37.23895829
      0.65016687	     -0.06241061	     -0.00015708	     -0.20364188	     -0.06677313	      0.88302123	     -0.00021281	     -0.22248481	     -0.00000000	     -0.00000000	     36.99696305
      0.65168231	     -0.06249277	     -0.00015551	     -0.20372366	     -0.06677647	      0.88302011	     -0.00021637	     -0.22250340	     -0.00000000	     -0.00000001	     36.91469172
      0.65319775	     -0.06257573	     -0.00015355	     -0.20380625	     -0.06677989	      0.88301893	     -0.00021997	     -0.22252251	     -0.00000000	     -0.00000001	     36.61039330
      0.65471319	     -0.06265946	     -0.00015225	     -0.20388962	     -0.06678337	      0.88301771	     -0.00022362	     -0.22254207	     -0.00000000	     -0.00000001	     36.58850997
      0.65622863	     -0.06274263	     -0.00015015	     -0.20397248	     -0.06678690	      0.88301645	     -0.00022729	     -0.22256208	     -0.00000000	     -0.00000001	     36.12597528
      0.65774407	     -0.06282418	     -0.00014868	     -0.20405371	     -0.06679050	      0.88301515	     -0.00023100	     -0.22258250	     -0.00000000	     -0.00000001	     36.18659990
      0.65925951	     -0.06291095	     -0.00014665	     -0.20414018	     -0.06679415	      0.88301381	     -0.00023474	     -0.22260324	     -0.00000000	     -0.00000001	     35.79913567
      0.66077495	     -0.06299114	     -0.00014513	     -0.20422009	     -0.06679785	      0.88301243	     -0.00023850	     -0.22262439	     -0.00000000	     -0.00000001	     35.67640498
      0.66229039	     -0.06307677	     -0.00014308	     -0.20430545	     -0.06680159	      0.88301103	     -0.00024228	     -0.22264582	     -0.00000000	     -0.00000001	     35.67142710
      0.66380583	     -0.06315845	     -0.00014145	     -0.20438688	     -0.06680537	      0.88300959	     -0.00024608	     -0.22266761	     -0.00000000	     -0.00000001	     35.19960748
      0.66534504	     -0.06324324	     -0.00013934	     -0.20447143	     -0.06680925	      0.88300811	     -0.00024995	     -0.22269004	     -0.00000000	     -0.00000001	     35.26826796
      0.66688426	     -0.06332935	     -0.00013783	     -0.20455732	     -0.06681317	      0.88300660	     -0.00025382	     -0.22271281	     -0.00000000	     -0.00000001	     34.75639595
      0.66842347	     -0.06341232	     -0.00013557	     -0.20464010	     -0.06681712	      0.88300508	     -0.00025770	     -0.22273590	     -0.00000000	     -0.00000001	     34.83774168
      0.66996269	     -0.06349719	     -0.00013394	     -0.20472477	     -0.06682110	      0.88300354	     -0.00026158	     -0.22275922	     -0.00000000	     -0.00000001	     34.49911796
      0.67126377	     -0.06356818	     -0.00013225	     -0.20479561	     -0.06682448	      0.88300222	     -0.00026485	     -0.22277915	     -0.00000000	     -0.00000001	     34.49700711
      0.67256486	     -0.06363948	     -0.00013105	     -0.20486677	     -0.06682787	      0.88300090	     -0.00026811	     -0.22279932	     -0.00000000	     -0.00000001	     34.18019866
      0.67386594	     -0.06371077	     -0.00012977	     -0.20493792	     -0.06683128	      0.88299957	     -0.00027136	     -0.22281971	     -0.00000000	     -0.00000001	     34.14330535
      0.67591148	     -0.06382608	     -0.00012751	     -0.20505306	     -0.06683666	      0.88299747	     -0.00027644	     -0.22285224	     -0.00000000	     -0.00000001	     33.45496232
      0.67739826	     -0.06390322	     -0.00012540	     -0.20513009	     -0.06684059	      0.88299594	     -0.00028009	     -0.22287617	     -0.00000000	     -0.00000001	     33.69860632
      0.67888505	     -0.06398318	     -0.00012317	     -0.20520996	     -0.06684453	      0.88299441	     -0.00028370	     -0.22290020	     -0.00000000	     -0.00000001	     33.54356758
      0.68050682	     -0.06406899	     -0.00012072	     -0.20529569	     -0.06684884	      0.88299273	     -0.00028760	     -0.22292658	     -0.00000000	     -0.00000001	     33.57180013
      0.68212860	     -0.06415606	     -0.00011848	     -0.20538271	     -0.06685316	      0.88299106	     -0.00029144	     -0.22295309	     -0.00000000	     -0.00000001	     32.97279764
      0.68375037	     -0.06423597	     -0.00011642	     -0.20546256	     -0.06685748	      0.88298940	     -0.00029521	     -0.22297970	     -0.00000000	     -0.00000001	     33.22455937
      0.68537215	     -0.06431981	     -0.00011514	     -0.20554635	     -0.06686181	      0.88298774	     -0.00029891	     -0.22300630	     -0.00000000	     -0.00000001	     32.65358183
      0.68699392	     -0.06439832	     -0.00011413	     -0.20562482	     -0.06686614	      0.88298609	     -0.00030254	     -0.22303305	     -0.00000000	     -0.00000001	     32.81171360
      0.68861569	     -0.06447775	     -0.00011305	     -0.20570422	     -0.06687046	      0.88298445	     -0.00030608	     -0.22305983	     -0.00000000	     -0.00000001	     32.48796220
      0.69023747	     -0.06455230	     -0.00011263	     -0.20577874	     -0.06687479	      0.88298282	     -0.00030954	     -0.22308678	     -0.00000000	     -0.00000001	     32.58197380
      0.69164107	     -0.06461899	     -0.00011229	     -0.20584541	     -0.06687853	      0.88298142	     -0.00031246	     -0.22311015	     -0.00000000	     -0.00000001	     32.28935844
      0.69304466	     -0.06468075	     -0.00011209	     -0.20590716	     -0.06688227	      0.88298004	     -0.00031530	     -0.22313353	     -0.00000000	     -0.00000001	     32.34822125
      0.69481984	     -0.06476009	     -0.00011182	     -0.20598651	     -0.06688699	      0.88297831	     -0.00031880	     -0.22316291	     -0.00000000	     -0.00000001	     32.23580906
      0.69626894	     -0.06481574	     -0.00011063	     -0.20604221	     -0.06689084	      0.88297692	     -0.00032156	     -0.22318671	     -0.00000000	     -0.00000001	     32.11342012
      0.69771805	     -0.06487237	     -0.00010954	     -0.20609889	     -0.06689468	      0.88297555	     -0.00032424	     -0.22321016	     -0.00000000	     -0.00000001	     31.82622883
      0.69916715	     -0.06492500	     -0.00010839	     -0.20615158	     -0.06689851	      0.88297420	     -0.00032683	     -0.22323327	     -0.00000000	     -0.00000001	     31.92796308
      0.70061625	     -0.06497783	     -0.00010772	     -0.20620447	     -0.06690233	      0.88297288	     -0.00032933	     -0.22325598	     -0.00000000	     -0.00000001	     31.73360119
      0.70227562	     -0.06503346	     -0.00010684	     -0.20626018	     -0.06690669	      0.88297140	     -0.00033209	     -0.22328153	     -0.00000000	     -0.00000001	     31.64559889
      0.70393499	     -0.06508501	     -0.00010669	     -0.20631180	     -0.06691104	      0.88296995	     -0.00033473	     -0.22330643	     -0.00000000	     -0.00000001	     31.34932534
      0.70540645	     -0.06512553	     -0.00010636	     -0.20635240	     -0.06691489	      0.88296871	     -0.00033696	     -0.22332792	     -0.00000000	     -0.00000001	     31.38775311
      0.70687792	     -0.06516486	     -0.00010647	     -0.20639180	     -0.06691872	      0.88296750	     -0.00033910	     -0.22334882	     -0.00000000	     -0.00000001	     31.38219930
      0.70834939	     -0.06520251	     -0.00010643	     -0.20642954	     -0.06692254	      0.88296633	     -0.00034114	     -0.22336911	     -0.00000000	     -0.00000001	     31.50052883
      0.70982085	     -0.06523773	     -0.00010654	     -0.20646486	     -0.06692634	      0.88296520	     -0.00034308	     -0.22338884	     -0.00000000	     -0.00000001	     31.15631299
      0.71129232	     -0.06526868	     -0.00010647	     -0.20649590	     -0.06693013	      0.88296411	     -0.00034492	     -0.22340798	     -0.00000000	     -0.00000000	     31.32659474
      0.71295789	     -0.06530678	     -0.00010653	     -0.20653412	     -0.06693440	      0.88296292	     -0.00034688	     -0.22342887	     -0.00000000	     -0.00000000	     31.15568946
      0.71462347	     -0.06533560	     -0.00010638	     -0.20656307	     -0.06693866	      0.88296180	     -0.00034871	     -0.22344909	     -0.00000000	     -0.00000000	     31.01329594
      0.71608618	     -0.06536098	     -0.00010632	     -0.20658857	     -0.06694237	      0.88296086	     -0.00035021	     -0.22346621	     -0.00000000	     -0.00000000	     31.03765269
      0.71754890	     -0.06538440	     -0.00010592	     -0.20661212	     -0.06694607	      0.88295996	     -0.00035160	     -0.22348280	     -0.00000000	     -0.00000000	     31.09737845
      0.71893534	     -0.06540681	     -0.00010556	     -0.20663465	     -0.06694956	      0.88295916	     -0.00035283	     -0.22349803	     -0.00000000	     -0.00000000	     31.22073181
      0.72032179	     -0.06542643	     -0.00010505	     -0.20665442	     -0.06695304	      0.88295840	     -0.00035397	     -0.22351283	     -0.00000000	     -0.00000000	     30.99428713
      0.72170823	     -0.06544382	     -0.00010456	     -0.20667195	     -0.06695649	      0.88295768	     -0.00035501	     -0.22352716	     -0.00000000	     -0.00000000	     31.13547524
      0.72363513	     -0.06546650	     -0.00010371	     -0.20669484	     -0.06696127	      0.88295676	     -0.00035632	     -0.22354633	     -0.00000000	     -0.00000000	     31.14216782
      0.72509008	     -0.06548295	     -0.00010334	     -0.20671145	     -0.06696486	      0.88295611	     -0.00035718	     -0.22356022	     -0.00000000	     -0.00000000	     31.20353836
      0.72654503	     -0.06549369	     -0.00010225	     -0.20672237	     -0.06696842	      0.88295552	     -0.00035795	     -0.22357366	     -0.00000000	     -0.00000000	     31.18440034
      0.72799998	     -0.06550533	     -0.00010161	     -0.20673418	     -0.06697196	      0.88295497	     -0.00035861	     -0.22358660	     -0.00000000	     -0.00000000	     31.12112661
      0.72946144	     -0.06551542	     -0.00010067	     -0.20674447	     -0.06697550	      0.88295446	     -0.00035918	     -0.22359914	     -0.00000000	     -0.00000000	     31.31935141
      0.73092289	     -0.06552429	     -0.00009973	     -0.20675354	     -0.06697901	      0.88295400	     -0.00035965	     -0.22361126	     -0.00000000	     -0.00000000	     31.09776985
      0.73238435	     -0.06552896	     -0.00009871	     -0.20675840	     -0.06698250	      0.88295359	     -0.00036002	     -0.22362291	     -0.00000000	     -0.00000000	     31.31912159
      0.73400911	     -0.06553601	     -0.00009798	     -0.20676568	     -0.06698636	      0.88295318	     -0.00036031	     -0.22363529	     -0.00000000	     -0.00000000	     31.32774089
      0.73563388	     -0.06553617	     -0.00009721	     -0.20676606	     -0.06699018	      0.88295283	     -0.00036049	     -0.22364719	     -0.00000000	     -0.00000000	     31.24376226
      0.73725865	     -0.06553704	     -0.00009688	     -0.20676716	     -0.06699396	      0.88295253	     -0.00036054	     -0.22365855	     -0.00000000	     -0.00000000	     31.30288612
      0.73888342	     -0.06553507	     -0.00009625	     -0.20676542	     -0.06699771	      0.88295228	     -0.00036047	     -0.22366938	     -0.00000000	     -0.00000000	     31.38292972
      0.74050818	     -0.06553172	     -0.00009601	     -0.20676230	     -0.06700143	      0.88295207	     -0.00036028	     -0.22367967	     -0.00000000	     -0.00000000	     31.46424954
      0.74213295	     -0.06552571	     -0.00009545	     -0.20675653	     -0.06700510	      0.88295192	     -0.00035997	     -0.22368941	     -0.00000000	     -0.00000000	     31.56140627
      0.74375772	     -0.06551840	     -0.00009534	     -0.20674946	     -0.06700874	      0.88295181	     -0.00035954	     -0.22369859	     -0.00000000	     -0.00000000	     31.67823005
      0.74538249	     -0.06551025	     -0.00009497	     -0.20674155	     -0.06701234	      0.88295175	     -0.00035900	     -0.22370721	     -0.00000000	     -0.00000000	     31.89547691
      0.74700725	     -0.06549936	     -0.00009491	     -0.20673091	     -0.06701589	      0.88295172	     -0.00035834	     -0.22371532	     -0.00000000	     -0.00000000	     31.78131957
      0.74863202	     -0.06548671	     -0.00009471	     -0.20671851	     -0.06701940	      0.88295174	     -0.00035758	     -0.22372288	     -0.00000000	      0.00000000	     32.14903965
      0.75025679	     -0.06547310	     -0.00009467	     -0.20670516	     -0.06702286	      0.88295180	     -0.00035670	     -0.22372990	     -0.00000000	      0.00000000	     31.96746762
      0.75188156	     -0.06545605	     -0.00009468	     -0.20668836	     -0.06702628	      0.88295189	     -0.00035571	     -0.22373639	     -0.00000000	      0.00000000	     32.35502148
      0.75333946	     -0.06544139	     -0.00009477	     -0.20667393	     -0.06702930	      0.88295200	     -0.00035474	     -0.22374175	     -0.00000000	      0.00000000	     32.28288036
      0.75479735	     -0.06542295	     -0.00009492	     -0.20665573	     -0.06703229	      0.88295213	     -0.00035369	     -0.22374669	     -0.00000000	      0.00000000	     32.53554895
      0.75618756	     -0.06540619	     -0.00009505	     -0.20663918	     -0.06703510	      0.88295229	     -0.00035261	     -0.22375097	     -0.00000000	      0.00000000	     32.76145121
      0.75757777	     -0.06538734	     -0.00009527	     -0.20662056	     -0.06703788	      0.88295246	     -0.00035146	     -0.22375488	     -0.00000000	      0.00000000	     32.64978268
      0.75896798	     -0.06536629	     -0.00009556	     -0.20659973	     -0.06704061	      0.88295266	     -0.00035024	     -0.22375838	     -0.00000000	      0.00000000	     32.91878591
      0.76111261	     -0.06533472	     -0.00009619	     -0.20656849	     -0.06704476	      0.88295300	     -0.00034823	     -0.22376299	     -0.00000000	      0.00000000	     33.10977058
      0.76249523	     -0.06530893	     -0.00009642	     -0.20654292	     -0.06704739	      0.88295325	     -0.00034686	     -0.22376550	     -0.00000000	      0.00000000	     33.28543729
      0.76387784	     -0.06528536	     -0.00009712	     -0.20651957	     -0.06704997	      0.88295351	     -0.00034543	     -0.22376757	     -0.00000000	      0.00000000	     33.34392186
      0.76546529	     -0.06525655	     -0.00009774	     -0.20649101	     -0.06705290	      0.88295383	     -0.00034371	     -0.22376951	     -0.00000000	      0.00000000	     33.34071738
      0.76705274	     -0.06522404	     -0.00009842	     -0.20645875	     -0.06705577	      0.88295417	     -0.00034193	     -0.22377094	     -0.00000000	      0.00000000	     33.73731047
      0.76864019	     -0.06519168	     -0.00009934	     -0.20642663	     -0.06705858	      0.88295453	     -0.00034008	     -0.22377182	     -0.00000000	      0.00000000	     33.66082849
      0.77022764	     -0.06515625	     -0.00010040	     -0.20639145	     -0.06706135	      0.88295491	     -0.00033817	     -0.22377219	     -0.00000000	      0.00000000	     34.03369650
      0.77219482	     -0.06511335	     -0.00010188	     -0.20634884	     -0.06706470	      0.88295540	     -0.00033572	     -0.22377193	     -0.00000000	      0.00000000	     33.93619125
      0.77369753	     -0.06507851	     -0.00010357	     -0.20631421	     -0.06706720	      0.88295580	     -0.00033381	     -0.22377122	     -0.00000000	      0.00000000	     34.52346901
      0.77520024	     -0.06504175	     -0.00010518	     -0.20627766	     -0.06706965	      0.88295621	     -0.00033185	     -0.22377011	     -0.00000000	      0.00000000	     34.47259855
      0.77700759	     -0.06499622	     -0.00010756	     -0.20623236	     -0.06707254	      0.88295672	     -0.00032945	     -0.22376823	     -0.00000000	      0.00000000	     35.10461851
      0.77848754	     -0.06496125	     -0.00010967	     -0.20619759	     -0.06707485	      0.88295715	     -0.00032746	     -0.22376625	     -0.00000000	      0.00000000	     34.79171835
      0.77996748	     -0.06492022	     -0.00011195	     -0.20615674	     -0.06707711	      0.88295760	     -0.00032545	     -0.22376392	     -0.00000000	      0.00000000	     35.29304273
      0.78180160	     -0.06487656	     -0.00011515	     -0.20611329	     -0.06707985	      0.88295817	     -0.00032292	     -0.22376041	     -0.00000000	      0.00000000	     35.24830962
      0.78363573	     -0.06481889	     -0.00011857	     -0.20605582	     -0.06708251	      0.88295875	     -0.00032038	     -0.22375645	     -0.00000000	      0.00000000	     35.64936468
      0.78494285	     -0.06478354	     -0.00012125	     -0.20602061	     -0.06708436	      0.88295919	     -0.00031857	     -0.22375316	     -0.00000000	      0.00000000	     35.81785278
      0.78624997	     -0.06474647	     -0.00012388	     -0.20598367	     -0.06708618	      0.88295963	     -0.00031675	     -0.22374962	     -0.00000000	      0.00000000	     36.15823674
      0.78816952	     -0.06469428	     -0.00012798	     -0.20593168	     -0.06708877	      0.88296029	     -0.00031409	     -0.22374398	     -0.00000000	      0.00000000	     36.09281365
      0.79008908	     -0.06463297	     -0.00013189	     -0.20587055	     -0.06709129	      0.88296098	     -0.00031144	     -0.22373782	     -0.00000000	      0.00000000	     36.93759477
      0.79157113	     -0.06459372	     -0.00013594	     -0.20583142	     -0.06709318	      0.88296152	     -0.00030942	     -0.22373257	     -0.00000000	      0.00000000	     36.86576363
      0.79305319	     -0.06454738	     -0.00013959	     -0.20578521	     -0.06709503	      0.88296208	     -0.00030743	     -0.22372714	     -0.00000000	      0.00000000	     37.26350724
      0.79453524	     -0.06450386	     -0.00014358	     -0.20574181	     -0.06709683	      0.88296265	     -0.00030548	     -0.22372138	     -0.00000000	      0.00000000	     37.38073531
      0.79601730	     -0.06445876	     -0.00014773	     -0.20569682	     -0.06709859	      0.88296323	     -0.00030358	     -0.22371531	     -0.00000000	      0.00000000	     37.90511739
      0.79749935	     -0.06441276	     -0.00015191	     -0.20565093	     -0.06710032	      0.88296383	     -0.00030173	     -0.22370896	     -0.00000000	      0.00000000	     38.09213029
      0.79917547	     -0.06436322	     -0.00015702	     -0.20560151	     -0.06710223	      0.88296451	     -0.00029971	     -0.22370136	     -0.00000000	      0.00000000	     38.46098461
      0.80085160	     -0.06431007	     -0.00016196	     -0.20554847	     -0.06710409	      0.88296522	     -0.00029778	     -0.22369341	     -0.00000000	      0.00000000	     38.52566380
      0.80233729	     -0.06426195	     -0.00016688	     -0.20550045	     -0.06710571	      0.88296585	     -0.00029615	     -0.22368601	     -0.00000000	      0.00000000	     39.02477962
      0.80382297	     -0.06421503	     -0.00017138	     -0.20545362	     -0.06710730	      0.88296650	     -0.00029460	     -0.22367826	     -0.00000000	      0.00000000	     39.39983567
      0.80530866	     -0.06416855	     -0.00017624	     -0.20540723	     -0.06710886	      0.88296715	     -0.00029314	     -0.22367019	     -0.00000000	      0.00000000	     39.93516160
      0.80679435	     -0.06412113	     -0.00018082	     -0.20535992	     -0.06711040	      0.88296782	     -0.00029177	     -0.22366181	     -0.00000000	      0.00000000	     39.88168565
      0.80828004	     -0.06407182	     -0.00018569	     -0.20531069	     -0.06711191	      0.88296849	     -0.00029050	     -0.22365308	     -0.00000000	      0.00000000	     40.47352839
      0.80996045	     -0.06401861	     -0.00019095	     -0.20525758	     -0.06711359	      0.88296926	     -0.00028918	     -0.22364281	     -0.00000000	      0.00000000	     40.75384541
      0.81164086	     -0.06396315	     -0.00019672	     -0.20520222	     -0.06711525	      0.88297005	     -0.00028799	     -0.22363214	     -0.00000000	      0.00000000	     40.90396436
      0.81309549	     -0.06391442	     -0.00020114	     -0.20515358	     -0.06711667	      0.88297073	     -0.00028707	     -0.22362254	     -0.00000000	      0.00000000	     41.29725333
      0.81455012	     -0.06386571	     -0.00020607	     -0.20510494	     -0.06711808	      0.88297142	     -0.00028625	     -0.22361263	     -0.00000000	      0.00000000	     41.73411775
      0.81592360	     -0.06382126	     -0.00021044	     -0.20506057	     -0.06711940	      0.88297208	     -0.00028557	     -0.22360300	     -0.00000000	      0.00000000	     42.12622443
      0.81729709	     -0.06377582	     -0.00021501	     -0.20501520	     -0.06712070	      0.88297273	     -0.00028499	     -0.22359315	     -0.00000000	      0.00000000	     42.15262683
      0.81867057	     -0.06372936	     -0.00021953	     -0.20496879	     -0.06712200	      0.88297339	     -0.00028450	     -0.22358303	     -0.00000000	      0.00000000	     42.60861169
      0.82196497	     -0.06363037	     -0.00023116	     -0.20486995	     -0.06712511	      0.88297497	     -0.00028374	     -0.22355787	     -0.00000000	      0.00000000	     41.92626611
      0.82312665	     -0.06358027	     -0.00023425	     -0.20481988	     -0.06712620	      0.88297553	     -0.00028361	     -0.22354878	     -0.00000000	      0.00000000	     43.32047456
      0.82457277	     -0.06353322	     -0.00023912	     -0.20477288	     -0.06712756	      0.88297622	     -0.00028355	     -0.22353713	     -0.00000000	      0.00000000	     43.72044550
      0.82606965	     -0.06348509	     -0.00024403	     -0.20472479	     -0.06712896	      0.88297693	     -0.00028360	     -0.22352491	     -0.00000000	      0.00000000	     43.64576079
      0.82756653	     -0.06343471	     -0.00024892	     -0.20467443	     -0.06713038	      0.88297763	     -0.00028378	     -0.22351253	     -0.00000000	      0.00000000	     44.09482934
      0.82906341	     -0.06338620	     -0.00025360	     -0.20462595	     -0.06713180	      0.88297832	     -0.00028407	     -0.22349995	     -0.00000000	      0.00000000	     44.49385012
      0.83056029	     -0.06333898	     -0.00025839	     -0.20457875	     -0.06713323	      0.88297901	     -0.00028449	     -0.22348724	     -0.00000000	      0.00000000	     44.30624156
      0.83205718	     -0.06328664	     -0.00026323	     -0.20452641	     -0.06713467	      0.88297969	     -0.00028504	     -0.22347444	     -0.00000000	      0.00000000	     44.89391159
      0.83355406	     -0.06324034	     -0.00026884	     -0.20448009	     -0.06713612	      0.88298035	     -0.00028570	     -0.22346159	     -0.00000000	      0.00000000	     44.84867874
      0.83511116	     -0.06319170	     -0.00027419	     -0.20443142	     -0.06713765	      0.88298103	     -0.00028653	     -0.22344836	     -0.00000000	      0.00000000	     45.12991755
      0.83666825	     -0.06314384	     -0.00027963	     -0.20438352	     -0.06713920	      0.88298170	     -0.00028749	     -0.22343516	     -0.00000000	      0.00000000	     45.07493211
      0.83822535	     -0.06309454	     -0.00028380	     -0.20433419	     -0.06714078	      0.88298236	     -0.00028858	     -0.22342198	     -0.00000000	      0.00000000	     45.34148204
      0.83978245	     -0.06304811	     -0.00028814	     -0.20428773	     -0.06714237	      0.88298300	     -0.00028980	     -0.22340878	     -0.00000000	      0.00000000	     45.57923281
      0.84156613	     -0.06299543	     -0.00029197	     -0.20423502	     -0.06714423	      0.88298371	     -0.00029138	     -0.22339373	     -0.00000000	      0.00000000	     45.48283018
      0.84304161	     -0.06294933	     -0.00029597	     -0.20418885	     -0.06714579	      0.88298429	     -0.00029281	     -0.22338124	     -0.00000000	      0.00000000	     45.75893096
      0.84451709	     -0.06290510	     -0.00029870	     -0.20414458	     -0.06714738	      0.88298486	     -0.00029436	     -0.22336872	     -0.00000000	      0.00000000	     46.14251235
      0.84599258	     -0.06286595	     -0.00030253	     -0.20410536	     -0.06714900	      0.88298541	     -0.00029604	     -0.22335626	     -0.00000000	      0.00000000	     45.88060140
      0.84746806	     -0.06282154	     -0.00030529	     -0.20406088	     -0.06715065	      0.88298594	     -0.00029783	     -0.22334387	     -0.00000001	      0.00000000	     46.27328955
      0.84884106	     -0.06278537	     -0.00030875	     -0.20402462	     -0.06715220	      0.88298642	     -0.00029961	     -0.22333238	     -0.00000001	      0.00000000	     46.44173534
      0.85021406	     -0.06274844	     -0.00031164	     -0.20398761	     -0.06715379	      0.88298689	     -0.00030149	     -0.22332102	     -0.00000001	      0.00000000	     46.27035701
      0.85158706	     -0.06271217	     -0.00031456	     -0.20395124	     -0.06715540	      0.88298735	     -0.00030348	     -0.22330978	     -0.00000001	      0.00000000	     46.55020764
      0.85396692	     -0.06265380	     -0.00031795	     -0.20389273	     -0.06715826	      0.88298811	     -0.00030716	     -0.22329058	     -0.00000001	      0.00000000	     46.16011739
      0.85537188	     -0.06261851	     -0.00032026	     -0.20385732	     -0.06715999	      0.88298853	     -0.00030948	     -0.22327942	     -0.00000001	      0.00000000	     46.86014429
      0.85677683	     -0.06258502	     -0.00032161	     -0.20382374	     -0.06716175	      0.88298894	     -0.00031190	     -0.22326840	     -0.00000001	      0.00000000	     46.65019262
      0.85826346	     -0.06255128	     -0.00032337	     -0.20378988	     -0.06716365	      0.88298936	     -0.00031458	     -0.22325688	     -0.00000001	      0.00000000	     46.98642492
      0.85975009	     -0.06251903	     -0.00032430	     -0.20375754	     -0.06716558	      0.88298976	     -0.00031738	     -0.22324553	     -0.00000001	      0.00000000	     46.59266362
      0.86123672	     -0.06248496	     -0.00032526	     -0.20372335	     -0.06716756	      0.88299014	     -0.00032029	     -0.22323436	     -0.00000001	      0.00000000	     46.97285545
      0.86267998	     -0.06245627	     -0.00032601	     -0.20369455	     -0.06716951	      0.88299049	     -0.00032323	     -0.22322364	     -0.00000001	      0.00000000	     47.05439631
      0.86412324	     -0.06242622	     -0.00032678	     -0.20366437	     -0.06717149	      0.88299082	     -0.00032627	     -0.22321314	     -0.00000001	      0.00000000	     46.80973891
      0.86556650	     -0.06239790	     -0.00032717	     -0.20363593	     -0.06717351	      0.88299114	     -0.00032942	     -0.22320281	     -0.00000001	      0.00000000	     47.06563440
      0.86730702	     -0.06236900	     -0.00032716	     -0.20360690	     -0.06717599	      0.88299149	     -0.00033335	     -0.22319068	     -0.00000001	      0.00000000	     46.77615842
      0.86904755	     -0.06233736	     -0.00032646	     -0.20357511	     -0.06717853	      0.88299181	     -0.00033744	     -0.22317887	     -0.00000001	      0.00000000	     46.75759376
      0.87050015	     -0.06231432	     -0.00032547	     -0.20355197	     -0.06718068	      0.88299205	     -0.00034096	     -0.22316921	     -0.00000001	      0.00000000	     47.12581086
      0.87195274	     -0.06229555	     -0.00032469	     -0.20353307	     -0.06718287	      0.88299227	     -0.00034458	     -0.22315983	     -0.00000001	      0.00000000	     46.86195194
      0.87355067	     -0.06228071	     -0.00032331	     -0.20351810	     -0.06718531	      0.88299248	     -0.00034867	     -0.22314992	     -0.00000001	      0.00000000	     46.96030301
      0.87514860	     -0.06226734	     -0.00032195	     -0.20350461	     -0.06718780	      0.88299266	     -0.00035288	     -0.22314055	     -0.00000001	      0.00000000	     46.63319781
      0.87674652	     -0.06225730	     -0.00031984	     -0.20349445	     -0.06719032	      0.88299279	     -0.00035719	     -0.22313174	     -0.00000001	      0.00000000	     46.78337018
      0.87834445	     -0.06225603	     -0.00031827	     -0.20349305	     -0.06719288	      0.88299289	     -0.00036162	     -0.22312351	     -0.00000001	      0.00000000	     46.74849362
      0.87994237	     -0.06225258	     -0.00031550	     -0.20348949	     -0.06719548	      0.88299294	     -0.00036614	     -0.22311600	     -0.00000001	      0.00000000	     46.50529051
      0.88110678	     -0.06225540	     -0.00031402	     -0.20349222	     -0.06719739	      0.88299295	     -0.00036950	     -0.22311092	     -0.00000001	     -0.00000000	     46.59037960
      0.88227119	     -0.06225908	     -0.00031210	     -0.20349582	     -0.06719931	      0.88299294	     -0.00037291	     -0.22310623	     -0.00000001	     -0.00000000	     46.40277435
      0.88372374	     -0.06226686	     -0.00030957	     -0.20350350	     -0.06720174	      0.88299288	     -0.00037723	     -0.22310091	     -0.00000001	     -0.00000000	     46.40393519
      0.88517628	     -0.06227800	     -0.00030683	     -0.20351454	     -0.06720419	      0.88299277	     -0.00038162	     -0.22309623	     -0.00000001	     -0.00000000	     45.91359652
      0.88662882	     -0.06228944	     -0.00030388	     -0.20352589	     -0.06720666	      0.88299262	     -0.00038608	     -0.22309216	     -0.00000001	     -0.00000000	     46.04140610
      0.88771122	     -0.06230183	     -0.00030153	     -0.20353822	     -0.06720851	      0.88299247	     -0.00038943	     -0.22308952	     -0.00000001	     -0.00000000	     45.91640107
      0.88879363	     -0.06231544	     -0.00029902	     -0.20355178	     -0.06721037	      0.88299229	     -0.00039282	     -0.22308725	     -0.00000001	     -0.00000000	     45.76732365
      0.89035572	     -0.06233853	     -0.00029516	     -0.20357479	     -0.06721307	      0.88299199	     -0.00039777	     -0.22308464	     -0.00000001	     -0.00000000	     45.63278310
      0.89175818	     -0.06236233	     -0.00029134	     -0.20359853	     -0.06721551	      0.88299166	     -0.00040225	     -0.22308298	     -0.00000001	     -0.00000000	     45.27603527
      0.89316063	     -0.06238783	     -0.00028720	     -0.20362399	     -0.06721795	      0.88299128	     -0.00040677	     -0.22308195	     -0.00000001	     -0.00000000	     45.26862370
      0.89436259	     -0.06241259	     -0.00028336	     -0.20364871	     -0.06722005	      0.88299091	     -0.00041067	     -0.22308157	     -0.00000001	     -0.00000000	     45.06441621
      0.89556455	     -0.06243940	     -0.00027925	     -0.20367549	     -0.06722215	      0.88299050	     -0.00041460	     -0.22308167	     -0.00000001	     -0.00000000	     44.93540402
      0.89676651	     -0.06246792	     -0.00027500	     -0.20370400	     -0.06722425	      0.88299004	     -0.00041854	     -0.22308224	     -0.00000001	     -0.00000000	     44.74214182
      0.89834100	     -0.06250873	     -0.00026913	     -0.20374479	     -0.06722701	      0.88298938	     -0.00042372	     -0.22308370	     -0.00000001	     -0.00000000	     44.62392691
      0.89962170	     -0.06254376	     -0.00026392	     -0.20377983	     -0.06722925	      0.88298879	     -0.00042795	     -0.22308550	     -0.00000001	     -0.00000000	     44.24510346
      0.90090240	     -0.06258085	     -0.00025853	     -0.20381693	     -0.06723148	      0.88298815	     -0.00043219	     -0.22308783	     -0.00000001	     -0.00000000	     44.18735834
      0.90218310	     -0.06262027	     -0.00025291	     -0.20385637	     -0.06723370	      0.88298747	     -0.00043643	     -0.22309070	     -0.00000001	     -0.00000000	     43.93914740
      0.90373245	     -0.06267129	     -0.00024595	     -0.20390741	     -0.06723638	      0.88298657	     -0.00044155	     -0.22309486	     -0.00000001	     -0.00000000	     43.87932486
      0.90507292	     -0.06271686	     -0.00023986	     -0.20395302	     -0.06723869	      0.88298573	     -0.00044599	     -0.22309910	     -0.00000001	     -0.00000000	     43.40938609
      0.90641339	     -0.06276478	     -0.00023372	     -0.20400098	     -0.06724098	      0.88298484	     -0.00045041	     -0.22310388	     -0.00000001	     -0.00000000	     43.39096876
      0.90775385	     -0.06281511	     -0.00022747	     -0.20405135	     -0.06724325	      0.88298389	     -0.00045481	     -0.22310923	     -0.00000001	     -0.00000000	     43.01940386
      0.90909432	     -0.06286687	     -0.00022121	     -0.20410316	     -0.06724551	      0.88298289	     -0.00045920	     -0.22311511	     -0.00000001	     -0.00000001	     42.96246502
      0.91075211	     -0.06293512	     -0.00021336	     -0.20417150	     -0.06724826	      0.88298158	     -0.00046460	     -0.22312314	     -0.00000001	     -0.00000001	     42.34135899
      0.91240990	     -0.06300266	     -0.00020537	     -0.20423912	     -0.06725098	      0.88298019	     -0.00046995	     -0.22313199	     -0.00000000	     -0.00000001	     42.38638087
      0.91373143	     -0.06305933	     -0.00019864	     -0.20429586	     -0.06725311	      0.88297903	     -0.00047417	     -0.22313956	     -0.00000000	     -0.00000001	     42.16959152
      0.91505297	     -0.06311824	     -0.00019198	     -0.20435486	     -0.06725522	      0.88297781	     -0.00047836	     -0.22314760	     -0.00000000	     -0.00000001	     41.92994277
      0.91671780	     -0.06319380	     -0.00018325	     -0.20443055	     -0.06725783	      0.88297622	     -0.00048358	     -0.22315841	     -0.00000000	     -0.00000001	     41.53053941
      0.91818682	     -0.06325922	     -0.00017503	     -0.20449610	     -0.06726009	      0.88297476	     -0.00048812	     -0.22316848	     -0.00000000	     -0.00000001	     41.28775286
      0.91965583	     -0.06332565	     -0.00016671	     -0.20456266	     -0.06726231	      0.88297325	     -0.00049258	     -0.22317899	     -0.00000000	     -0.00000001	     41.20541317
      0.92112484	     -0.06339504	     -0.00015845	     -0.20463219	     -0.06726450	      0.88297168	     -0.00049696	     -0.22318994	     -0.00000000	     -0.00000001	     41.15938723
      0.92259385	     -0.06346430	     -0.00015008	     -0.20470160	     -0.06726664	      0.88297008	     -0.00050126	     -0.22320135	     -0.00000000	     -0.00000001	     40.59376076
      0.92406286	     -0.06353346	     -0.00014213	     -0.20477090	     -0.06726874	      0.88296844	     -0.00050545	     -0.22321320	     -0.00000000	     -0.00000001	     40.66441385
      0.92564796	     -0.06361302	     -0.00013351	     -0.20485063	     -0.06727096	      0.88296663	     -0.00050986	     -0.22322653	     -0.00000000	     -0.00000001	     40.03171918
      0.92723305	     -0.06369274	     -0.00012518	     -0.20493051	     -0.06727313	      0.88296479	     -0.00051414	     -0.22324044	     -0.00000000	     -0.00000001	     40.19256149
      0.92881815	     -0.06377175	     -0.00011629	     -0.20500971	     -0.06727526	      0.88296292	     -0.00051828	     -0.22325487	     -0.00000000	     -0.00000001	     39.61587828
      0.93040324	     -0.06385199	     -0.00010791	     -0.20509013	     -0.06727733	      0.88296104	     -0.00052228	     -0.22326979	     -0.00000000	     -0.00000001	     39.75643362
      0.93206705	     -0.06393951	     -0.00009828	     -0.20517788	     -0.06727946	      0.88295905	     -0.00052631	     -0.22328597	     -0.00000000	     -0.00000001	     39.24256721
      0.93373086	     -0.06402431	     -0.00008976	     -0.20526289	     -0.06728153	      0.88295706	     -0.00053016	     -0.22330267	     -0.00000000	     -0.00000001	     39.00954995
      0.93512741	     -0.06409617	     -0.00008120	     -0.20533497	     -0.06728323	      0.88295539	     -0.00053327	     -0.22331699	     -0.00000000	     -0.00000001	     38.83181070
      0.93652396	     -0.06416910	     -0.00007335	     -0.20540810	     -0.06728489	      0.88295372	     -0.00053624	     -0.22333161	     -0.00000000	     -0.00000001	     38.81424750
      0.93824215	     -0.06426040	     -0.00006338	     -0.20549969	     -0.06728687	      0.88295170	     -0.00053972	     -0.22335003	     -0.00000000	     -0.00000001	     38.64347939
      0.93996035	     -0.06435161	     -0.00005475	     -0.20559117	     -0.06728880	      0.88294969	     -0.00054299	     -0.22336909	     -0.00000000	     -0.00000001	     37.93152434
      0.94167854	     -0.06444206	     -0.00004604	     -0.20568189	     -0.06729066	      0.88294772	     -0.00054607	     -0.22338880	     -0.00000000	     -0.00000001	     38.18675835
      0.94339673	     -0.06453532	     -0.00003890	     -0.20577543	     -0.06729246	      0.88294579	     -0.00054893	     -0.22340913	     -0.00000000	     -0.00000001	     37.52080558
      0.94482358	     -0.06461071	     -0.00003133	     -0.20585109	     -0.06729390	      0.88294422	     -0.00055115	     -0.22342643	     -0.00000000	     -0.00000001	     37.75377198
      0.94625043	     -0.06468607	     -0.00002487	     -0.20592672	     -0.06729530	      0.88294269	     -0.00055322	     -0.22344405	     -0.00000000	     -0.00000001	     37.50597620
      0.94770998	     -0.06476400	     -0.00001764	     -0.20600494	     -0.06729667	      0.88294116	     -0.00055519	     -0.22346232	     -0.00000000	     -0.00000001	     37.49028948
      0.94916952	     -0.06484066	     -0.00001067	     -0.20608191	     -0.06729800	      0.88293967	     -0.00055700	     -0.22348081	     -0.00000000	     -0.00000001	     37.01107636
      0.95062906	     -0.06491540	     -0.00000374	     -0.20615697	     -0.06729928	      0.88293822	     -0.00055865	     -0.22349945	     -0.00000000	     -0.00000001	     37.06419361
      0.95221406	     -0.06499657	      0.00000413	     -0.20623852	     -0.06730060	      0.88293671	     -0.00056027	     -0.22351981	     -0.00000000	     -0.00000001	     36.87542313
      0.95379906	     -0.06507828	      0.00001201	     -0.20632063	     -0.06730186	      0.88293525	     -0.00056171	     -0.22354022	     -0.00000000	     -0.00000001	     36.64465849
      0.95538406	     -0.06515554	      0.00002019	     -0.20639830	     -0.06730306	      0.88293386	     -0.00056296	     -0.22356072	     -0.00000000	     -0.00000001	     36.45290981
      0.95696907	     -0.06523776	      0.00002749	     -0.20648094	     -0.06730419	      0.88293252	     -0.00056402	     -0.22358120	     -0.00000000	     -0.00000001	     36.34040427
      0.95855407	     -0.06531309	      0.00003525	     -0.20655671	     -0.06730525	      0.88293126	     -0.00056490	     -0.22360179	     -0.00000000	     -0.00000001	     36.08164331
      0.96013907	     -0.06539081	      0.00004191	     -0.20663488	     -0.06730624	      0.88293006	     -0.00056560	     -0.22362228	     -0.00000000	     -0.00000001	     35.58113199
      0.96172407	     -0.06546539	      0.00004904	     -0.20670991	     -0.06730716	      0.88292892	     -0.00056611	     -0.22364272	     -0.00000000	     -0.00000000	     35.46415992
      0.96330907	     -0.06553809	      0.00005561	     -0.20678308	     -0.06730801	      0.88292786	     -0.00056644	     -0.22366300	     -0.00000000	     -0.00000000	     35.28549617
      0.96489408	     -0.06560775	      0.00006241	     -0.20685324	     -0.06730878	      0.88292687	     -0.00056658	     -0.22368307	     -0.00000000	     -0.00000000	     35.13044041
      0.96647908	     -0.06567635	      0.00006855	     -0.20692232	     -0.06730948	      0.88292594	     -0.00056654	     -0.22370287	     -0.00000000	     -0.00000000	     35.08546738
      0.96824591	     -0.06575099	      0.00007582	     -0.20699754	     -0.06731016	      0.88292500	     -0.00056628	     -0.22372466	     -0.00000000	     -0.00000000	     34.66197545
      0.97001275	     -0.06581789	      0.00008179	     -0.20706499	     -0.06731074	      0.88292415	     -0.00056579	     -0.22374597	     -0.00000000	     -0.00000000	     34.48928214
      0.97177958	     -0.06588236	      0.00008957	     -0.20713008	     -0.06731122	      0.88292338	     -0.00056507	     -0.22376673	     -0.00000000	     -0.00000000	     34.35589199
      0.97323743	     -0.06593217	      0.00009354	     -0.20718035	     -0.06731154	      0.88292282	     -0.00056431	     -0.22378337	     -0.00000000	     -0.00000000	     34.18181829
      0.97469527	     -0.06598047	      0.00009927	     -0.20722916	     -0.06731178	      0.88292231	     -0.00056339	     -0.22379961	     -0.00000000	     -0.00000000	     34.10332077
      0.97651549	     -0.06604060	      0.00010482	     -0.20728990	     -0.06731197	      0.88292177	     -0.00056203	     -0.22381934	     -0.00000000	     -0.00000000	     33.45447798
      0.97795302	     -0.06608249	      0.00010997	     -0.20733230	     -0.06731204	      0.88292141	     -0.00056078	     -0.22383447	     -0.00000000	     -0.00000000	     33.79393259
      0.97939054	     -0.06612136	      0.00011459	     -0.20737167	     -0.06731204	      0.88292111	     -0.00055939	     -0.22384915	     -0.00000000	     -0.00000000	     33.50162207
      0.98116019	     -0.06617099	      0.00012000	     -0.20742192	     -0.06731192	      0.88292082	     -0.00055747	     -0.22386653	     -0.00000000	     -0.00000000	     33.26716530
      0.98292985	     -0.06620888	      0.00012445	     -0.20746042	     -0.06731169	      0.88292061	     -0.00055533	     -0.22388336	     -0.00000000	     -0.00000000	     32.77902327
      0.98450692	     -0.06624140	      0.00012782	     -0.20749346	     -0.06731138	      0.88292051	     -0.00055324	     -0.22389772	     -0.00000000	     -0.00000000	     32.81977467
      0.98608400	     -0.06627500	      0.00013072	     -0.20752759	     -0.06731098	      0.88292048	     -0.00055098	     -0.22391158	     -0.00000000	      0.00000000	     32.70476024
      0.98754234	     -0.06630533	      0.00013299	     -0.20755840	     -0.06731052	      0.88292051	     -0.00054874	     -0.22392402	     -0.00000000	      0.00000000	     32.66062175
      0.98900067	     -0.06633244	      0.00013508	     -0.20758598	     -0.06730997	      0.88292059	     -0.00054635	     -0.22393610	     -0.00000000	      0.00000000	     32.22098306
      0.99045901	     -0.06635707	      0.00013657	     -0.20761107	     -0.06730934	      0.88292074	     -0.00054383	     -0.22394777	     -0.00000000	      0.00000000	     32.24880887
      0.99205138	     -0.06638279	      0.00013798	     -0.20763729	     -0.06730855	      0.88292097	     -0.00054092	     -0.22396008	     -0.00000000	      0.00000000	     32.09872973
      0.99364375	     -0.06640937	      0.00013847	     -0.20766436	     -0.06730766	      0.88292126	     -0.00053785	     -0.22397191	     -0.00000000	      0.00000000	     31.92060169
      0.99523612	     -0.06642949	      0.00013907	     -0.20768496	     -0.06730667	      0.88292162	     -0.00053463	     -0.22398339	     -0.00000000	      0.00000000	     31.68585589
      0.99682849	     -0.06645129	      0.00013868	     -0.20770724	     -0.06730556	      0.88292205	     -0.00053125	     -0.22399442	     -0.00000000	      0.00000000	     31.31953470
      0.99842086	     -0.06646959	      0.00013811	     -0.20772600	     -0.06730436	      0.88292254	     -0.00052772	     -0.22400509	     -0.00000000	      0.00000000	     31.35901560
      0.99996561	     -0.06648738	      0.00013701	     -0.20774422	     -0.06730308	      0.88292308	     -0.00052417	     -0.22401504	     -0.00000000	      0.00000000	     30.99080866
      1.00151037	     -0.06650266	      0.00013544	     -0.20775993	     -0.06730171	      0.88292367	     -0.00052048	     -0.22402465	     -0.00000000	      0.00000000	     31.03359983
      1.00305513	     -0.06651739	      0.00013345	     -0.20777508	     -0.06730023	      0.88292433	     -0.00051667	     -0.22403395	     -0.00000000	      0.00000000	     30.75698824
      1.00431130	     -0.06652633	      0.00013160	     -0.20778437	     -0.06729896	      0.88292490	     -0.00051349	     -0.22404125	     -0.00000000	      0.00000000	     30.72405093
      1.00556747	     -0.06653606	      0.00012937	     -0.20779442	     -0.06729761	      0.88292550	     -0.00051022	     -0.22404831	     -0.00000000	      0.00000000	     30.62487900
      1.00682364	     -0.06654386	      0.00012699	     -0.20780256	     -0.06729620	      0.88292614	     -0.00050689	     -0.22405515	     -0.00000000	      0.00000000	     30.49668558
      1.00807980	     -0.06655143	      0.00012430	     -0.20781045	     -0.06729472	      0.88292682	     -0.00050348	     -0.22406175	     -0.00000000	      0.00000000	     30.42371607
      1.00961274	     -0.06655880	      0.00012077	     -0.20781821	     -0.06729281	      0.88292768	     -0.00049924	     -0.22406950	     -0.00000000	      0.00000000	     30.25629754
      1.01075652	     -0.06656308	      0.00011776	     -0.20782278	     -0.06729133	      0.88292835	     -0.00049601	     -0.22407505	     -0.00000000	      0.00000000	     30.19054908
      1.01190030	     -0.06656690	      0.00011461	     -0.20782688	     -0.06728978	      0.88292905	     -0.00049274	     -0.22408039	     -0.00000000	      0.00000000	     30.12995576
      1.01335482	     -0.06657088	      0.00011026	     -0.20783121	     -0.06728773	      0.88292997	     -0.00048851	     -0.22408690	     -0.00000000	      0.00000000	     30.02895837
      1.01464861	     -0.06657328	      0.00010613	     -0.20783392	     -0.06728582	      0.88293082	     -0.00048469	     -0.22409242	     -0.00000000	      0.00000000	     29.98218156
      1.01594239	     -0.06657475	      0.00010169	     -0.20783569	     -0.06728384	      0.88293169	     -0.00048082	     -0.22409769	     -0.00000000	      0.00000000	     29.86994244
      1.01723618	     -0.06657505	      0.00009700	     -0.20783629	     -0.06728179	      0.88293258	     -0.00047691	     -0.22410269	     -0.00000000	      0.00000000	     29.86842929
      1.01852996	     -0.06657405	      0.00009215	     -0.20783558	     -0.06727965	      0.88293349	     -0.00047296	     -0.22410742	     -0.00000000	      0.00000000	     29.76957558
      1.01982374	     -0.06657229	      0.00008710	     -0.20783412	     -0.06727744	      0.88293442	     -0.00046898	     -0.22411187	     -0.00000000	      0.00000000	     29.79810065
      1.02097178	     -0.06656961	      0.00008235	     -0.20783170	     -0.06727541	      0.88293526	     -0.00046543	     -0.22411561	     -0.00000000	      0.00000001	     29.70644826
      1.02211983	     -0.06656640	      0.00007738	     -0.20782874	     -0.06727332	      0.88293611	     -0.00046185	     -0.22411911	     -0.00000000	      0.00000001	     29.72361451
      1.02352273	     -0.06656119	      0.00007101	     -0.20782383	     -0.06727069	      0.88293717	     -0.00045746	     -0.22412310	     -0.00000000	      0.00000001	     29.65897865
      1.02492563	     -0.06655525	      0.00006433	     -0.20781818	     -0.06726796	      0.88293823	     -0.00045305	     -0.22412672	     -0.00000000	      0.00000001	     29.75904964
      1.02617665	     -0.06654803	      0.00005815	     -0.20781122	     -0.06726545	      0.88293919	     -0.00044911	     -0.22412966	     -0.00000000	      0.00000001	     29.61518623
      1.02742767	     -0.06653989	      0.00005174	     -0.20780333	     -0.06726286	      0.88294015	     -0.00044517	     -0.22413228	     -0.00000000	      0.00000001	     29.71312315
      1.02867868	     -0.06653042	      0.00004530	     -0.20779411	     -0.06726020	      0.88294112	     -0.00044123	     -0.22413460	     -0.00000000	      0.00000001	     29.67935498
      1.03019936	     -0.06651846	      0.00003710	     -0.20778245	     -0.06725687	      0.88294230	     -0.00043645	     -0.22413699	     -0.00000000	      0.00000001	     29.83032290
      1.03154221	     -0.06650614	      0.00002956	     -0.20777040	     -0.06725384	      0.88294335	     -0.00043223	     -0.22413873	     -0.00000000	      0.00000001	     29.66414744
      1.03288506	     -0.06649264	      0.00002170	     -0.20775714	     -0.06725072	      0.88294439	     -0.00042804	     -0.22414010	     -0.00000000	      0.00000001	     29.84289624
      1.03422791	     -0.06647857	      0.00001358	     -0.20774330	     -0.06724752	      0.88294543	     -0.00042387	     -0.22414111	     -0.00000000	      0.00000001	     29.82469199
      1.03557076	     -0.06646371	      0.00000518	     -0.20772868	     -0.06724424	      0.88294647	     -0.00041974	     -0.22414174	     -0.00000000	      0.00000001	     29.98329321
      1.03691361	     -0.06644755	     -0.00000346	     -0.20771275	     -0.06724087	      0.88294750	     -0.00041564	     -0.22414202	     -0.00000000	      0.00000001	     29.90607192
      1.03825646	     -0.06642976	     -0.00001235	     -0.20769517	     -0.06723743	      0.88294853	     -0.00041158	     -0.22414193	     -0.00000000	      0.00000001	     30.10825675
      1.04039520	     -0.06640156	     -0.00002685	     -0.20766731	     -0.06723178	      0.88295016	     -0.00040525	     -0.22414104	     -0.00000000	      0.00000001	     29.92625491
      1.04187399	     -0.06637607	     -0.00003718	     -0.20764203	     -0.06722776	      0.88295127	     -0.00040097	     -0.22413986	     -0.00000000	      0.00000001	     30.44520966
      1.04335279	     -0.06635297	     -0.00004766	     -0.20761914	     -0.06722366	      0.88295238	     -0.00039679	     -0.22413817	     -0.00000000	      0.00000001	     30.51423971
      1.04513862	     -0.06632283	     -0.00006056	     -0.20758925	     -0.06721860	      0.88295371	     -0.00039189	     -0.22413560	     -0.00000000	      0.00000001	     30.77436736
      1.04692445	     -0.06629079	     -0.00007400	     -0.20755744	     -0.06721342	      0.88295503	     -0.00038717	     -0.22413235	     -0.00000000	      0.00000001	     30.62948469
      1.04843078	     -0.06625708	     -0.00008500	     -0.20752391	     -0.06720898	      0.88295613	     -0.00038334	     -0.22412904	     -0.00000000	      0.00000000	     31.12659144
      1.04993711	     -0.06622657	     -0.00009660	     -0.20749358	     -0.06720447	      0.88295723	     -0.00037965	     -0.22412516	     -0.00000000	      0.00000000	     31.36241815
      1.05190506	     -0.06618330	     -0.00011133	     -0.20745054	     -0.06719847	      0.88295867	     -0.00037507	     -0.22411938	     -0.00000000	      0.00000000	     31.75174939
      1.05359616	     -0.06614592	     -0.00012488	     -0.20741334	     -0.06719324	      0.88295989	     -0.00037136	     -0.22411362	     -0.00000000	      0.00000000	     31.72045850
      1.05528726	     -0.06610164	     -0.00013698	     -0.20736926	     -0.06718794	      0.88296112	     -0.00036786	     -0.22410718	     -0.00000000	      0.00000000	     32.10682652
      1.05678592	     -0.06606568	     -0.00014943	     -0.20733344	     -0.06718319	      0.88296221	     -0.00036494	     -0.22410078	     -0.00000000	      0.00000000	     32.30878395
      1.05828458	     -0.06602572	     -0.00016082	     -0.20729364	     -0.06717840	      0.88296330	     -0.00036220	     -0.22409379	     -0.00000000	      0.00000000	     32.71062910
      1.05978325	     -0.06598502	     -0.00017287	     -0.20725308	     -0.06717357	      0.88296439	     -0.00035964	     -0.22408619	     -0.00000000	      0.00000000	     32.84822404
      1.06168233	     -0.06593270	     -0.00018772	     -0.20720094	     -0.06716740	      0.88296578	     -0.00035666	     -0.22407562	     -0.00000000	      0.00000000	     33.14940774
      1.06358142	     -0.06587721	     -0.00020372	     -0.20714560	     -0.06716118	      0.88296718	     -0.00035399	     -0.22406401	     -0.00000000	      0.00000001	     33.22142495
      1.06507424	     -0.06582616	     -0.00021481	     -0.20709468	     -0.06715626	      0.88296828	     -0.00035210	     -0.22405418	     -0.00000000	      0.00000001	     33.76653064
      1.06656706	     -0.06578151	     -0.00022638	     -0.20705017	     -0.06715132	      0.88296939	     -0.00035041	     -0.22404364	     -0.00000000	      0.00000001	     33.84561654
      1.06805989	     -0.06573191	     -0.00023775	     -0.20700068	     -0.06714636	      0.88297051	     -0.00034891	     -0.22403249	     -0.00000000	      0.00000001	     34.31742995
      1.06955271	     -0.06568379	     -0.00024923	     -0.20695268	     -0.06714140	      0.88297164	     -0.00034760	     -0.22402071	     -0.00000000	      0.00000001	     34.22761961
      1.07104553	     -0.06563004	     -0.00026056	     -0.20689904	     -0.06713642	      0.88297278	     -0.00034650	     -0.22400829	     -0.00000000	      0.00000001	     34.65752428
      1.07253835	     -0.06557702	     -0.00027197	     -0.20684611	     -0.06713143	      0.88297392	     -0.00034560	     -0.22399518	     -0.00000000	      0.00000001	     35.01055016
      1.07403118	     -0.06552233	     -0.00028369	     -0.20679151	     -0.06712644	      0.88297507	     -0.00034491	     -0.22398152	     -0.00000000	      0.00000001	     34.93019358
      1.07552400	     -0.06546478	     -0.00029513	     -0.20673402	     -0.06712145	      0.88297623	     -0.00034442	     -0.22396730	     -0.00000000	      0.00000001	     35.40788975
      1.07743515	     -0.06539661	     -0.00030980	     -0.20666594	     -0.06711506	      0.88297772	     -0.00034410	     -0.22394823	     -0.00000000	      0.00000001	     35.39339949
      1.07934630	     -0.06531418	     -0.00032331	     -0.20658360	     -0.06710868	      0.88297923	     -0.00034412	     -0.22392837	     -0.00000000	      0.00000001	     35.82174264
      1.08071549	     -0.06526005	     -0.00033406	     -0.20652949	     -0.06710411	      0.88298032	     -0.00034434	     -0.22391346	     -0.00000000	      0.00000001	     35.98442589
      1.08208468	     -0.06520281	     -0.00034335	     -0.20647230	     -0.06709955	      0.88298141	     -0.00034475	     -0.22389810	     -0.00000000	      0.00000001	     36.33122252
      1.08413587	     -0.06512123	     -0.00035810	     -0.20639075	     -0.06709274	      0.88298304	     -0.00034568	     -0.22387421	     -0.00000000	      0.00000001	     36.17856159
      1.08558925	     -0.06505308	     -0.00036676	     -0.20632265	     -0.06708793	      0.88298421	     -0.00034658	     -0.22385674	     -0.00000000	      0.00000001	     36.72561716
      1.08704263	     -0.06499028	     -0.00037650	     -0.20625986	     -0.06708313	      0.88298537	     -0.00034769	     -0.22383867	     -0.00000000	      0.00000001	     37.01145785
      1.08849602	     -0.06492569	     -0.00038489	     -0.20619529	     -0.06707836	      0.88298654	     -0.00034899	     -0.22382011	     -0.00000000	      0.00000001	     37.13930528
      1.08994940	     -0.06485912	     -0.00039337	     -0.20612873	     -0.06707360	      0.88298770	     -0.00035049	     -0.22380108	     -0.00000000	      0.00000001	     37.31742997
      1.09180971	     -0.06477473	     -0.00040317	     -0.20604436	     -0.06706755	      0.88298918	     -0.00035270	     -0.22377598	     -0.00000000	      0.00000001	     37.40871779
      1.09367003	     -0.06468615	     -0.00041342	     -0.20595576	     -0.06706154	      0.88299065	     -0.00035524	     -0.22375013	     -0.00000000	      0.00000001	     37.68523590
      1.09501163	     -0.06462180	     -0.00041950	     -0.20589141	     -0.06705723	      0.88299171	     -0.00035728	     -0.22373101	     -0.00000000	      0.00000001	     38.09818518
      1.09635323	     -0.06455718	     -0.00042560	     -0.20582678	     -0.06705295	      0.88299276	     -0.00035948	     -0.22371154	     -0.00000000	      0.00000001	     38.10715960
      1.09783353	     -0.06448307	     -0.00043245	     -0.20575264	     -0.06704826	      0.88299391	     -0.00036211	     -0.22368966	     -0.00000000	      0.00000001	     38.49618998
      1.09931383	     -0.06441073	     -0.00043954	     -0.20568025	     -0.06704361	      0.88299504	     -0.00036495	     -0.22366751	     -0.00000000	      0.00000001	     38.31474063
      1.10079413	     -0.06433621	     -0.00044613	     -0.20560567	     -0.06703899	      0.88299616	     -0.00036800	     -0.22364511	     -0.00000000	      0.00000001	     38.72696023
      1.10235123	     -0.06425914	     -0.00045248	     -0.20552854	     -0.06703418	      0.88299733	     -0.00037142	     -0.22362125	     -0.00000000	      0.00000001	     38.97212626
      1.10390833	     -0.06418211	     -0.00045846	     -0.20545143	     -0.06702941	      0.88299848	     -0.00037508	     -0.22359705	     -0.00000000	      0.00000000	     39.07538897
      1.10546543	     -0.06410070	     -0.00046343	     -0.20536995	     -0.06702469	      0.88299961	     -0.00037896	     -0.22357251	     -0.00000000	      0.00000000	     39.31009794
      1.10702253	     -0.06402316	     -0.00046858	     -0.20529232	     -0.06702002	      0.88300072	     -0.00038307	     -0.22354754	     -0.00000000	      0.00000000	     39.51221322
      1.10857963	     -0.06394074	     -0.00047235	     -0.20520982	     -0.06701541	      0.88300181	     -0.00038740	     -0.22352225	     -0.00000000	      0.00000000	     39.42333187
      1.11018640	     -0.06385692	     -0.00047571	     -0.20512592	     -0.06701070	      0.88300291	     -0.00039210	     -0.22349575	     -0.00000000	      0.00000000	     39.78152500
      1.11179318	     -0.06377354	     -0.00047795	     -0.20504247	     -0.06700606	      0.88300398	     -0.00039704	     -0.22346885	     -0.00000000	      0.00000000	     39.66063752
      1.11339995	     -0.06368638	     -0.00048075	     -0.20495520	     -0.06700148	      0.88300503	     -0.00040221	     -0.22344161	     -0.00000000	      0.00000000	     40.24038023
      1.11500672	     -0.06360272	     -0.00048238	     -0.20487144	     -0.06699696	      0.88300605	     -0.00040761	     -0.22341405	     -0.00000000	      0.00000000	     39.89923972
      1.11661350	     -0.06351593	     -0.00048429	     -0.20478452	     -0.06699251	      0.88300705	     -0.00041324	     -0.22338628	     -0.00000000	      0.00000000	     40.27265267
      1.11822027	     -0.06343212	     -0.00048401	     -0.20470062	     -0.06698813	      0.88300802	     -0.00041908	     -0.22335823	     -0.00000000	      0.00000000	     40.30405491
      1.11952613	     -0.06336166	     -0.00048435	     -0.20463006	     -0.06698461	      0.88300878	     -0.00042399	     -0.22333527	     -0.00000000	      0.00000000	     40.56992878
      1.12083200	     -0.06329228	     -0.00048357	     -0.20456059	     -0.06698115	      0.88300953	     -0.00042904	     -0.22331214	     -0.00000000	      0.00000000	     40.65366652
      1.12213786	     -0.06322233	     -0.00048264	     -0.20449055	     -0.06697773	      0.88301026	     -0.00043424	     -0.22328885	     -0.00000000	      0.00000000	     40.76351770
      1.12344372	     -0.06315179	     -0.00048101	     -0.20441992	     -0.06697436	      0.88301096	     -0.00043956	     -0.22326539	     -0.00000000	      0.00000000	     40.85112997
      1.12455786	     -0.06309075	     -0.00047971	     -0.20435879	     -0.06697152	      0.88301155	     -0.00044421	     -0.22324527	     -0.00000000	      0.00000000	     40.92666739
      1.12567200	     -0.06303030	     -0.00047822	     -0.20429825	     -0.06696872	      0.88301212	     -0.00044895	     -0.22322507	     -0.00000000	      0.00000000	     40.99029786
      1.12701726	     -0.06295760	     -0.00047611	     -0.20422542	     -0.06696538	      0.88301280	     -0.00045479	     -0.22320059	     -0.00000000	      0.00000000	     41.08226949
      1.12836253	     -0.06288492	     -0.00047360	     -0.20415263	     -0.06696209	      0.88301345	     -0.00046077	     -0.22317602	     -0.00000000	      0.00000000	     41.15305640
      1.12939500	     -0.06282899	     -0.00047141	     -0.20409661	     -0.06695960	      0.88301393	     -0.00046544	     -0.22315709	     -0.00000000	      0.00000000	     41.22841334
      1.13042747	     -0.06277308	     -0.00046898	     -0.20404060	     -0.06695715	      0.88301440	     -0.00047018	     -0.22313811	     -0.00000000	      0.00000000	     41.28223648
      1.13181405	     -0.06269805	     -0.00046538	     -0.20396543	     -0.06695389	      0.88301501	     -0.00047666	     -0.22311252	     -0.00000000	      0.00000000	     41.37594417
      1.13320063	     -0.06262322	     -0.00046140	     -0.20389046	     -0.06695069	      0.88301559	     -0.00048325	     -0.22308683	     -0.00000000	      0.00000000	     41.42416432
      1.13416840	     -0.06257100	     -0.00045839	     -0.20383815	     -0.06694849	      0.88301598	     -0.00048792	     -0.22306885	     -0.00000000	      0.00000000	     41.50808484
      1.13513618	     -0.06251914	     -0.00045517	     -0.20378619	     -0.06694632	      0.88301636	     -0.00049264	     -0.22305083	     -0.00000000	      0.00000000	     41.55242617
      1.13659544	     -0.06244115	     -0.00044977	     -0.20370805	     -0.06694309	      0.88301691	     -0.00049985	     -0.22302359	     -0.00000000	      0.00000000	     41.63880190
      1.13781580	     -0.06237617	     -0.00044491	     -0.20364293	     -0.06694043	      0.88301734	     -0.00050597	     -0.22300076	     -0.00000000	      0.00000000	     41.68256251
      1.13903616	     -0.06231145	     -0.00043980	     -0.20357808	     -0.06693781	      0.88301775	     -0.00051215	     -0.22297790	     -0.00000000	      0.00000000	     41.77033862
      1.14025652	     -0.06224722	     -0.00043448	     -0.20351371	     -0.06693523	      0.88301814	     -0.00051839	     -0.22295501	     -0.00000000	      0.00000000	     41.80480882
      1.14147687	     -0.06218336	     -0.00042893	     -0.20344970	     -0.06693269	      0.88301851	     -0.00052470	     -0.22293211	     -0.00000000	      0.00000000	     41.90322838
      1.14251412	     -0.06212953	     -0.00042408	     -0.20339574	     -0.06693056	      0.88301880	     -0.00053010	     -0.22291266	     -0.00000000	      0.00000000	     41.92898858
      1.14355137	     -0.06207607	     -0.00041907	     -0.20334215	     -0.06692846	      0.88301907	     -0.00053554	     -0.22289323	     -0.00000000	      0.00000000	     41.98957821
      1.14490720	     -0.06200696	     -0.00041228	     -0.20327285	     -0.06692575	      0.88301940	     -0.00054269	     -0.22286788	     -0.00000000	      0.00000000	     42.04450806
      1.14626302	     -0.06193876	     -0.00040516	     -0.20320446	     -0.06692309	      0.88301970	     -0.00054990	     -0.22284260	     -0.00000000	      0.00000000	     42.11534668
      1.14734576	     -0.06188511	     -0.00039927	     -0.20315066	     -0.06692100	      0.88301991	     -0.00055568	     -0.22282250	     -0.00000000	      0.00000000	     42.14423003
      1.14842849	     -0.06183214	     -0.00039317	     -0.20309753	     -0.06691893	      0.88302010	     -0.00056149	     -0.22280247	     -0.00000000	      0.00000000	     42.18695736
      1.14982376	     -0.06176497	     -0.00038509	     -0.20303014	     -0.06691631	      0.88302032	     -0.00056900	     -0.22277682	     -0.00000000	      0.00000000	     42.23204738
      1.15121903	     -0.06169895	     -0.00037679	     -0.20296389	     -0.06691372	      0.88302050	     -0.00057654	     -0.22275137	     -0.00000000	      0.00000000	     42.27661923
      1.15234393	     -0.06164669	     -0.00037002	     -0.20291143	     -0.06691167	      0.88302062	     -0.00058263	     -0.22273101	     -0.00000000	      0.00000000	     42.31024611
      1.15346883	     -0.06159545	     -0.00036316	     -0.20285999	     -0.06690965	      0.88302071	     -0.00058873	     -0.22271081	     -0.00000000	      0.00000000	     42.33514045
      1.15493015	     -0.06153024	     -0.00035390	     -0.20279452	     -0.06690706	      0.88302079	     -0.00059666	     -0.22268483	     -0.00000000	      0.00000000	     42.37124713
      1.15639147	     -0.06146680	     -0.00034445	     -0.20273079	     -0.06690452	      0.88302083	     -0.00060459	     -0.22265919	     -0.00000000	      0.00000000	     42.36934578
      1.15762354	     -0.06141482	     -0.00033651	     -0.20267857	     -0.06690241	      0.88302082	     -0.00061127	     -0.22263787	     -0.00000000	     -0.00000000	     42.41526772
      1.15885562	     -0.06136401	     -0.00032864	     -0.20262749	     -0.06690032	      0.88302079	     -0.00061793	     -0.22261684	     -0.00000000	     -0.00000000	     42.39887027
      1.16035786	     -0.06130394	     -0.00031915	     -0.20256707	     -0.06689782	      0.88302070	     -0.00062603	     -0.22259161	     -0.00000000	     -0.00000000	     42.48882882
      1.16186011	     -0.06124641	     -0.00030934	     -0.20250919	     -0.06689537	      0.88302056	     -0.00063410	     -0.22256688	     -0.00000000	     -0.00000000	     42.27072855
      1.16336235	     -0.06118989	     -0.00029965	     -0.20245230	     -0.06689295	      0.88302038	     -0.00064211	     -0.22254266	     -0.00000000	     -0.00000000	     42.55419613
      1.16486460	     -0.06113845	     -0.00029020	     -0.20240046	     -0.06689058	      0.88302015	     -0.00065006	     -0.22251903	     -0.00000000	     -0.00000000	     42.52361130
      1.16636684	     -0.06109117	     -0.00028144	     -0.20235275	     -0.06688826	      0.88301987	     -0.00065793	     -0.22249607	     -0.00000000	     -0.00000000	     42.57219540
      1.16786908	     -0.06104951	     -0.00027327	     -0.20231063	     -0.06688599	      0.88301955	     -0.00066569	     -0.22247394	     -0.00000000	     -0.00000000	     42.69094600
      1.16937133	     -0.06101550	     -0.00026596	     -0.20227613	     -0.06688377	      0.88301918	     -0.00067334	     -0.22245269	     -0.00000000	     -0.00000000	     42.74360811
      1.17087357	     -0.06098315	     -0.00025861	     -0.20224328	     -0.06688160	      0.88301877	     -0.00068086	     -0.22243248	     -0.00000000	     -0.00000000	     42.73276320
      1.17249913	     -0.06095920	     -0.00025173	     -0.20221875	     -0.06687931	      0.88301828	     -0.00068884	     -0.22241178	     -0.00000000	     -0.00000000	     42.96126308
      1.17412469	     -0.06093691	     -0.00024417	     -0.20219589	     -0.06687709	      0.88301774	     -0.00069663	     -0.22239249	     -0.00000000	     -0.00000000	     42.74820902
      1.17575025	     -0.06092379	     -0.00023874	     -0.20218214	     -0.06687494	      0.88301716	     -0.00070423	     -0.22237460	     -0.00000000	     -0.00000000	     42.82283963
      1.17737581	     -0.06091347	     -0.00023028	     -0.20217125	     -0.06687286	      0.88301654	     -0.00071163	     -0.22235819	      0.00000000	     -0.00000000	     42.84704175
      1.17868155	     -0.06091115	     -0.00022687	     -0.20216840	     -0.06687124	      0.88301601	     -0.00071741	     -0.22234604	      0.00000000	     -0.00000000	     42.73599104
      1.17998729	     -0.06091159	     -0.00022115	     -0.20216835	     -0.06686968	      0.88301545	     -0.00072305	     -0.22233486	      0.00000000	     -0.00000000	     42.71141054
      1.18157019	     -0.06091735	     -0.00021537	     -0.20217350	     -0.06686784	      0.88301475	     -0.00072969	     -0.22232265	      0.00000000	     -0.00000000	     42.64809614
      1.18315308	     -0.06092690	     -0.00020857	     -0.20218245	     -0.06686608	      0.88301401	     -0.00073611	     -0.22231186	      0.00000000	     -0.00000000	     42.37390458
      1.18473598	     -0.06094078	     -0.00020285	     -0.20219571	     -0.06686439	      0.88301325	     -0.00074230	     -0.22230250	      0.00000000	     -0.00000000	     42.35730092
      1.18631888	     -0.06096051	     -0.00019565	     -0.20221485	     -0.06686279	      0.88301246	     -0.00074825	     -0.22229451	      0.00000000	     -0.00000000	     42.29124601
      1.18790177	     -0.06098181	     -0.00019049	     -0.20223551	     -0.06686126	      0.88301166	     -0.00075397	     -0.22228792	      0.00000000	     -0.00000000	     42.10273264
      1.18948467	     -0.06100770	     -0.00018264	     -0.20226083	     -0.06685981	      0.88301083	     -0.00075945	     -0.22228270	      0.00000000	     -0.00000000	     41.94823550
      1.19089480	     -0.06103619	     -0.00017878	     -0.20228875	     -0.06685859	      0.88301008	     -0.00076412	     -0.22227916	      0.00000000	     -0.00000000	     41.77942865
      1.19230494	     -0.06106849	     -0.00017260	     -0.20232052	     -0.06685743	      0.88300933	     -0.00076860	     -0.22227670	      0.00000000	     -0.00000000	     41.62342508
      1.19371507	     -0.06110326	     -0.00016791	     -0.20235474	     -0.06685633	      0.88300856	     -0.00077287	     -0.22227532	      0.00000000	     -0.00000000	     41.46084782
      1.19512521	     -0.06114032	     -0.00016233	     -0.20239128	     -0.06685529	      0.88300780	     -0.00077695	     -0.22227495	      0.00000000	     -0.00000000	     41.34555841
      1.19737313	     -0.06121162	     -0.00015579	     -0.20246171	     -0.06685377	      0.88300657	     -0.00078303	     -0.22227636	     -0.00000000	     -0.00000000	     41.11962002
      1.19852346	     -0.06124368	     -0.00015016	     -0.20249339	     -0.06685304	      0.88300594	     -0.00078594	     -0.22227813	     -0.00000000	     -0.00000000	     40.85950224
      1.19967379	     -0.06127999	     -0.00014621	     -0.20252929	     -0.06685236	      0.88300532	     -0.00078871	     -0.22228039	     -0.00000000	     -0.00000000	     40.80249447
      1.20165739	     -0.06135216	     -0.00013940	     -0.20260074	     -0.06685127	      0.88300425	     -0.00079318	     -0.22228570	     -0.00000000	     -0.00000000	     40.50108661
      1.20339591	     -0.06142019	     -0.00013403	     -0.20266817	     -0.06685041	      0.88300332	     -0.00079675	     -0.22229188	     -0.00000000	     -0.00000000	     40.28451142
      1.20513442	     -0.06148975	     -0.00012786	     -0.20273715	     -0.06684963	      0.88300241	     -0.00080001	     -0.22229940	     -0.00000000	     -0.00000000	     40.26539334
      1.20687294	     -0.06156378	     -0.00012302	     -0.20281061	     -0.06684893	      0.88300152	     -0.00080296	     -0.22230809	     -0.00000000	     -0.00000000	     39.62672808
      1.20824850	     -0.06162075	     -0.00011802	     -0.20286714	     -0.06684842	      0.88300083	     -0.00080506	     -0.22231579	     -0.00000000	     -0.00000000	     39.74813049
      1.20962407	     -0.06168324	     -0.00011405	     -0.20292920	     -0.06684796	      0.88300015	     -0.00080697	     -0.22232418	     -0.00000000	     -0.00000000	     39.73012736
      1.21163537	     -0.06177966	     -0.00010722	     -0.20302505	     -0.06684736	      0.88299918	     -0.00080939	     -0.22233780	     -0.00000000	     -0.00000000	     39.22521165
      1.21294169	     -0.06184302	     -0.00010427	     -0.20308800	     -0.06684701	      0.88299857	     -0.00081074	     -0.22234745	     -0.00000000	     -0.00000000	     39.39494909
      1.21424800	     -0.06190898	     -0.00010013	     -0.20315361	     -0.06684670	      0.88299798	     -0.00081190	     -0.22235772	     -0.00000000	     -0.00000000	     39.07778313
      1.21555432	     -0.06197641	     -0.00009647	     -0.20322069	     -0.06684641	      0.88299740	     -0.00081288	     -0.22236859	     -0.00000000	     -0.00000000	     39.05409978
      1.21723571	     -0.06206680	     -0.00009150	     -0.20331066	     -0.06684608	      0.88299667	     -0.00081388	     -0.22238349	     -0.00000000	     -0.00000000	     38.48955624
      1.21891710	     -0.06215580	     -0.00008705	     -0.20339924	     -0.06684579	      0.88299597	     -0.00081456	     -0.22239935	     -0.00000000	     -0.00000000	     38.56590417
      1.22059849	     -0.06224875	     -0.00008185	     -0.20349183	     -0.06684553	      0.88299530	     -0.00081495	     -0.22241608	     -0.00000000	     -0.00000000	     38.20474709
      1.22227988	     -0.06234210	     -0.00007810	     -0.20358480	     -0.06684530	      0.88299465	     -0.00081502	     -0.22243369	     -0.00000000	     -0.00000000	     38.10329772
      1.22371058	     -0.06242233	     -0.00007349	     -0.20366476	     -0.06684512	      0.88299413	     -0.00081485	     -0.22244930	     -0.00000000	     -0.00000000	     37.90466188
      1.22514127	     -0.06250432	     -0.00007007	     -0.20374647	     -0.06684496	      0.88299363	     -0.00081445	     -0.22246551	     -0.00000000	     -0.00000000	     37.90740602
      1.22657197	     -0.06259036	     -0.00006584	     -0.20383227	     -0.06684481	      0.88299315	     -0.00081382	     -0.22248231	     -0.00000000	     -0.00000000	     37.57762436
      1.22800267	     -0.06267529	     -0.00006216	     -0.20391697	     -0.06684466	      0.88299269	     -0.00081298	     -0.22249976	     -0.00000000	     -0.00000000	     37.39444652
      1.22943336	     -0.06276151	     -0.00005826	     -0.20400297	     -0.06684452	      0.88299226	     -0.00081191	     -0.22251779	     -0.00000000	     -0.00000000	     37.27363296
      1.23121515	     -0.06287351	     -0.00005378	     -0.20411473	     -0.06684435	      0.88299175	     -0.00081028	     -0.22254102	     -0.00000000	     -0.00000000	     36.79549764
      1.23299694	     -0.06298030	     -0.00004918	     -0.20422131	     -0.06684418	      0.88299128	     -0.00080830	     -0.22256513	     -0.00000000	     -0.00000000	     36.58567966
      1.23458938	     -0.06308186	     -0.00004615	     -0.20432268	     -0.06684402	      0.88299089	     -0.00080625	     -0.22258727	     -0.00000000	     -0.00000000	     36.63115546
      1.23618183	     -0.06317911	     -0.00004152	     -0.20441980	     -0.06684385	      0.88299053	     -0.00080394	     -0.22261009	     -0.00000000	     -0.00000000	     36.02423680
      1.23777428	     -0.06327972	     -0.00003940	     -0.20452026	     -0.06684367	      0.88299020	     -0.00080136	     -0.22263342	     -0.00000000	     -0.00000000	     35.98806512
      1.23936673	     -0.06337809	     -0.00003546	     -0.20461853	     -0.06684346	      0.88298991	     -0.00079852	     -0.22265730	     -0.00000000	     -0.00000000	     35.63570628
      1.24095918	     -0.06347854	     -0.00003504	     -0.20471882	     -0.06684324	      0.88298965	     -0.00079543	     -0.22268171	     -0.00000000	     -0.00000000	     35.64837998
      1.24255163	     -0.06357785	     -0.00003151	     -0.20481808	     -0.06684299	      0.88298942	     -0.00079208	     -0.22270665	     -0.00000000	     -0.00000000	     35.38517133
      1.24414407	     -0.06367851	     -0.00003177	     -0.20491862	     -0.06684272	      0.88298922	     -0.00078849	     -0.22273201	     -0.00000000	     -0.00000000	     35.18911082
      1.24551608	     -0.06376414	     -0.00002901	     -0.20500423	     -0.06684246	      0.88298907	     -0.00078519	     -0.22275417	     -0.00000000	     -0.00000000	     35.01186337
      1.24688808	     -0.06384862	     -0.00002829	     -0.20508867	     -0.06684217	      0.88298895	     -0.00078172	     -0.22277658	     -0.00000000	     -0.00000000	     34.77665149
      1.24826008	     -0.06393045	     -0.00002741	     -0.20517048	     -0.06684186	      0.88298885	     -0.00077808	     -0.22279917	     -0.00000000	     -0.00000000	     34.59985425
      1.24963208	     -0.06401289	     -0.00002758	     -0.20525289	     -0.06684151	      0.88298878	     -0.00077427	     -0.22282201	     -0.00000000	     -0.00000000	     34.41689473
      1.25100408	     -0.06409740	     -0.00002808	     -0.20533737	     -0.06684114	      0.88298873	     -0.00077029	     -0.22284512	     -0.00000000	     -0.00000000	     34.26328524
      1.25212676	     -0.06416476	     -0.00002865	     -0.20540472	     -0.06684080	      0.88298871	     -0.00076692	     -0.22286423	     -0.00000000	     -0.00000000	     34.06308183
      1.25324944	     -0.06423139	     -0.00002972	     -0.20547134	     -0.06684045	      0.88298870	     -0.00076344	     -0.22288348	     -0.00000000	      0.00000000	     33.95519935
      1.25464348	     -0.06431320	     -0.00003121	     -0.20555316	     -0.06683998	      0.88298871	     -0.00075898	     -0.22290756	     -0.00000000	      0.00000000	     33.74831114
      1.25585705	     -0.06438392	     -0.00003271	     -0.20562389	     -0.06683953	      0.88298874	     -0.00075498	     -0.22292861	     -0.00000000	      0.00000000	     33.64148473
      1.25707062	     -0.06445266	     -0.00003426	     -0.20569266	     -0.06683905	      0.88298879	     -0.00075086	     -0.22294972	     -0.00000000	      0.00000000	     33.45467213
      1.25828420	     -0.06452113	     -0.00003601	     -0.20576116	     -0.06683854	      0.88298885	     -0.00074664	     -0.22297081	     -0.00000000	      0.00000000	     33.35428473
      1.25949777	     -0.06458769	     -0.00003774	     -0.20582776	     -0.06683800	      0.88298893	     -0.00074232	     -0.22299186	     -0.00000000	      0.00000000	     33.17791034
      1.26071135	     -0.06465343	     -0.00003973	     -0.20589356	     -0.06683742	      0.88298902	     -0.00073790	     -0.22301282	     -0.00000000	      0.00000000	     33.08677715
      1.26192492	     -0.06471711	     -0.00004182	     -0.20595730	     -0.06683681	      0.88298912	     -0.00073340	     -0.22303368	     -0.00000000	      0.00000000	     32.91772041
      1.26300987	     -0.06477331	     -0.00004396	     -0.20601356	     -0.06683622	      0.88298922	     -0.00072930	     -0.22305219	     -0.00000000	      0.00000000	     32.83933517
      1.26409481	     -0.06482791	     -0.00004623	     -0.20606823	     -0.06683561	      0.88298933	     -0.00072514	     -0.22307056	     -0.00000000	      0.00000000	     32.71912146
      1.26517975	     -0.06488123	     -0.00004870	     -0.20612162	     -0.06683496	      0.88298945	     -0.00072091	     -0.22308878	     -0.00000000	      0.00000000	     32.62875162
      1.26665497	     -0.06495115	     -0.00005230	     -0.20619165	     -0.06683402	      0.88298963	     -0.00071509	     -0.22311324	     -0.00000000	      0.00000000	     32.49425637
      1.26779326	     -0.06500294	     -0.00005508	     -0.20624353	     -0.06683325	      0.88298977	     -0.00071052	     -0.22313185	     -0.00000000	      0.00000000	     32.41894851
      1.26893155	     -0.06505292	     -0.00005804	     -0.20629360	     -0.06683244	      0.88298992	     -0.00070592	     -0.22315020	     -0.00000000	      0.00000000	     32.33030174
      1.27006984	     -0.06510128	     -0.00006101	     -0.20634207	     -0.06683158	      0.88299007	     -0.00070126	     -0.22316828	     -0.00000000	      0.00000000	     32.25861998
      1.27149008	     -0.06515912	     -0.00006487	     -0.20640005	     -0.06683046	      0.88299026	     -0.00069540	     -0.22319041	     -0.00000000	      0.00000000	     32.16941262
      1.27265226	     -0.06520488	     -0.00006832	     -0.20644593	     -0.06682948	      0.88299043	     -0.00069056	     -0.22320815	     -0.00000000	      0.00000000	     32.11182569
      1.27381444	     -0.06524892	     -0.00007202	     -0.20649009	     -0.06682847	      0.88299059	     -0.00068569	     -0.22322555	     -0.00000000	      0.00000000	     32.06424475
      1.27497662	     -0.06529176	     -0.00007604	     -0.20653305	     -0.06682740	      0.88299076	     -0.00068079	     -0.22324259	      0.00000000	      0.00000000	     32.02299498
      1.27644160	     -0.06534373	     -0.00008151	     -0.20658517	     -0.06682598	      0.88299097	     -0.00067459	     -0.22326357	      0.00000000	      0.00000000	     31.99192515
      1.27768021	     -0.06538658	     -0.00008655	     -0.20662814	     -0.06682472	      0.88299115	     -0.00066933	     -0.22328086	      0.00000000	      0.00000000	     31.96061785
      1.27891882	     -0.06542770	     -0.00009183	     -0.20666940	     -0.06682340	      0.88299133	     -0.00066406	     -0.22329775	      0.00000000	      0.00000000	     31.95954664
      1.28015743	     -0.06546808	     -0.00009744	     -0.20670991	     -0.06682203	      0.88299150	     -0.00065878	     -0.22331423	      0.00000000	      0.00000000	     31.94890980
      1.28139605	     -0.06550663	     -0.00010323	     -0.20674859	     -0.06682059	      0.88299167	     -0.00065350	     -0.22333032	      0.00000000	      0.00000000	     31.97044424
      1.28299241	     -0.06555609	     -0.00011116	     -0.20679821	     -0.06681865	      0.88299188	     -0.00064672	     -0.22335045	      0.00000000	      0.00000000	     31.99514197
      1.28435069	     -0.06559413	     -0.00011807	     -0.20683641	     -0.06681692	      0.88299205	     -0.00064097	     -0.22336709	      0.00000000	      0.00000000	     32.06071093
      1.28570897	     -0.06563232	     -0.00012532	     -0.20687475	     -0.06681512	      0.88299221	     -0.00063527	     -0.22338321	      0.00000000	      0.00000000	     32.14677176
      1.28706725	     -0.06566779	     -0.00013252	     -0.20691038	     -0.06681325	      0.88299237	     -0.00062962	     -0.22339887	      0.00000000	      0.00000000	     32.27417052
      1.28842553	     -0.06570169	     -0.00013989	     -0.20694444	     -0.06681132	      0.88299251	     -0.00062403	     -0.22341401	      0.00000000	      0.00000000	     32.36385203
      1.29010878	     -0.06574034	     -0.00014897	     -0.20698331	     -0.06680883	      0.88299266	     -0.00061723	     -0.22343208	      0.00000000	      0.00000000	     32.61587467
      1.29156882	     -0.06577334	     -0.00015698	     -0.20701651	     -0.06680660	      0.88299278	     -0.00061145	     -0.22344709	      0.00000000	      0.00000000	     32.85906753
      1.29302885	     -0.06580075	     -0.00016464	     -0.20704414	     -0.06680430	      0.88299289	     -0.00060580	     -0.22346152	      0.00000000	      0.00000000	     32.95115270
      1.29459174	     -0.06583151	     -0.00017321	     -0.20707513	     -0.06680177	      0.88299298	     -0.00059990	     -0.22347623	      0.00000000	      0.00000000	     33.22387307
      1.29615464	     -0.06585579	     -0.00018151	     -0.20709966	     -0.06679916	      0.88299305	     -0.00059418	     -0.22349026	      0.00000000	      0.00000000	     33.28312616
      1.29771072	     -0.06587852	     -0.00018986	     -0.20712264	     -0.06679651	      0.88299311	     -0.00058866	     -0.22350347	      0.00000000	      0.00000000	     33.66958219
      1.29926680	     -0.06589944	     -0.00019800	     -0.20714382	     -0.06679379	      0.88299315	     -0.00058333	     -0.22351591	      0.00000000	      0.00000000	     33.67457908
      1.30094820	     -0.06591785	     -0.00020629	     -0.20716254	     -0.06679078	      0.88299318	     -0.00057780	     -0.22352854	      0.00000000	      0.00000000	     34.00713950
      1.30262961	     -0.06593355	     -0.00021439	     -0.20717855	     -0.06678772	      0.88299319	     -0.00057252	     -0.22354021	      0.00000000	      0.00000000	     33.94733625
      1.30403362	     -0.06594249	     -0.00022084	     -0.20718778	     -0.06678511	      0.88299319	     -0.00056830	     -0.22354925	      0.00000000	     -0.00000000	     34.32929280
      1.30543763	     -0.06595118	     -0.00022728	     -0.20719674	     -0.06678247	      0.88299318	     -0.00056426	     -0.22355763	      0.00000000	     -0.00000000	     34.27714434
      1.30708423	     -0.06595777	     -0.00023441	     -0.20720368	     -0.06677933	      0.88299317	     -0.00055975	     -0.22356668	      0.00000000	     -0.00000000	     34.48417771
      1.30873082	     -0.06596137	     -0.00024170	     -0.20720762	     -0.06677615	      0.88299315	     -0.00055550	     -0.22357483	      0.00000000	     -0.00000000	     34.37358448
      1.31037741	     -0.06596046	     -0.00024843	     -0.20720706	     -0.06677293	      0.88299314	     -0.00055150	     -0.22358206	      0.00000000	     -0.00000000	     34.55066538
      1.31202400	     -0.06595794	     -0.00025545	     -0.20720489	     -0.06676968	      0.88299312	     -0.00054777	     -0.22358834	      0.00000000	     -0.00000000	     34.62709885
      1.31367059	     -0.06595054	     -0.00026178	     -0.20719786	     -0.06676639	      0.88299312	     -0.00054431	     -0.22359370	      0.00000000	     -0.00000000	     34.79791857
      1.31515078	     -0.06594195	     -0.00026781	     -0.20718959	     -0.06676342	      0.88299312	     -0.00054143	     -0.22359768	      0.00000000	      0.00000000	     34.97665611
      1.31663098	     -0.06593010	     -0.00027328	     -0.20717807	     -0.06676042	      0.88299314	     -0.00053877	     -0.22360090	      0.00000000	      0.00000000	     35.21278210
      1.31806627	     -0.06591787	     -0.00027848	     -0.20716617	     -0.06675750	      0.88299316	     -0.00053640	     -0.22360326	      0.00000000	      0.00000000	     35.48323624
      1.31950155	     -0.06590308	     -0.00028341	     -0.20715172	     -0.06675457	      0.88299320	     -0.00053424	     -0.22360495	      0.00000000	      0.00000000	     35.35262294
      1.32093684	     -0.06588399	     -0.00028808	     -0.20713296	     -0.06675163	      0.88299325	     -0.00053228	     -0.22360590	      0.00000000	      0.00000000	     35.69443674
      1.32256383	     -0.06586366	     -0.00029284	     -0.20711302	     -0.06674828	      0.88299332	     -0.00053033	     -0.22360606	      0.00000000	      0.00000000	     35.79030015
      1.32419082	     -0.06583505	     -0.00029710	     -0.20708482	     -0.06674492	      0.88299342	     -0.00052864	     -0.22360532	      0.00000000	      0.00000000	     35.81250926
      1.32581781	     -0.06580529	     -0.00030137	     -0.20705547	     -0.06674155	      0.88299354	     -0.00052723	     -0.22360358	      0.00000000	      0.00000000	     36.01334240
      1.32744481	     -0.06577186	     -0.00030504	     -0.20702245	     -0.06673818	      0.88299368	     -0.00052608	     -0.22360086	      0.00000000	      0.00000000	     36.23494361
      1.32907180	     -0.06573566	     -0.00030869	     -0.20698666	     -0.06673481	      0.88299385	     -0.00052521	     -0.22359714	      0.00000000	      0.00000000	     36.51844159
      1.33044850	     -0.06570339	     -0.00031121	     -0.20695475	     -0.06673195	      0.88299401	     -0.00052469	     -0.22359323	     -0.00000000	      0.00000000	     36.77184020
      1.33182520	     -0.06566873	     -0.00031368	     -0.20692045	     -0.06672909	      0.88299419	     -0.00052437	     -0.22358863	     -0.00000000	      0.00000000	     36.72309699
      1.33320190	     -0.06563031	     -0.00031577	     -0.20688240	     -0.06672623	      0.88299438	     -0.00052424	     -0.22358331	     -0.00000000	      0.00000000	     37.04145013
      1.33541379	     -0.06556753	     -0.00031876	     -0.20682020	     -0.06672164	      0.88299473	     -0.00052445	     -0.22357318	     -0.00000000	      0.00000000	     37.24592603
      1.33684502	     -0.06551849	     -0.00031990	     -0.20677155	     -0.06671866	      0.88299497	     -0.00052485	     -0.22356565	     -0.00000000	      0.00000000	     37.54918034
      1.33827624	     -0.06547057	     -0.00032127	     -0.20672402	     -0.06671569	      0.88299524	     -0.00052546	     -0.22355725	     -0.00000000	      0.00000000	     37.58064942
      1.33982400	     -0.06541528	     -0.00032211	     -0.20666915	     -0.06671248	      0.88299554	     -0.00052637	     -0.22354724	     -0.00000000	      0.00000000	     37.95757754
      1.34137176	     -0.06535879	     -0.00032292	     -0.20661309	     -0.06670927	      0.88299586	     -0.00052752	     -0.22353628	     -0.00000000	      0.00000000	     37.78337645
      1.34291952	     -0.06529553	     -0.00032321	     -0.20655024	     -0.06670606	      0.88299619	     -0.00052891	     -0.22352436	     -0.00000000	      0.00000000	     38.26002281
      1.34495871	     -0.06521667	     -0.00032384	     -0.20647192	     -0.06670184	      0.88299665	     -0.00053113	     -0.22350705	     -0.00000000	      0.00000000	     38.56614351
      1.34635391	     -0.06515122	     -0.00032307	     -0.20640687	     -0.06669895	      0.88299698	     -0.00053289	     -0.22349440	     -0.00000000	      0.00000000	     38.63089280
      1.34774910	     -0.06508689	     -0.00032289	     -0.20634291	     -0.06669606	      0.88299732	     -0.00053485	     -0.22348076	     -0.00000000	      0.00000000	     38.73079086
      1.34946158	     -0.06500763	     -0.00032203	     -0.20626410	     -0.06669253	      0.88299775	     -0.00053752	     -0.22346295	     -0.00000000	      0.00000000	     39.18581703
      1.35117407	     -0.06492796	     -0.00032167	     -0.20618487	     -0.06668899	      0.88299819	     -0.00054049	     -0.22344398	     -0.00000000	      0.00000000	     38.96785032
      1.35288656	     -0.06483866	     -0.00031954	     -0.20609603	     -0.06668546	      0.88299864	     -0.00054374	     -0.22342389	     -0.00000000	      0.00000000	     39.48178645
      1.35459905	     -0.06475915	     -0.00031961	     -0.20601691	     -0.06668194	      0.88299910	     -0.00054729	     -0.22340254	     -0.00000000	      0.00000000	     39.51362952
      1.35593493	     -0.06468140	     -0.00031687	     -0.20593954	     -0.06667919	      0.88299945	     -0.00055025	     -0.22338525	     -0.00000000	      0.00000000	     39.72675610
      1.35727081	     -0.06461040	     -0.00031557	     -0.20586885	     -0.06667645	      0.88299981	     -0.00055339	     -0.22336716	     -0.00000000	      0.00000000	     39.91504869
      1.35887997	     -0.06452175	     -0.00031271	     -0.20578061	     -0.06667316	      0.88300025	     -0.00055739	     -0.22334453	     -0.00000000	      0.00000000	     40.14358704
      1.36034714	     -0.06444000	     -0.00030992	     -0.20569923	     -0.06667016	      0.88300065	     -0.00056125	     -0.22332311	     -0.00000000	      0.00000000	     40.38024042
      1.36181431	     -0.06435683	     -0.00030680	     -0.20561642	     -0.06666717	      0.88300105	     -0.00056530	     -0.22330093	     -0.00000000	      0.00000000	     40.43410733
      1.36302829	     -0.06428445	     -0.00030383	     -0.20554434	     -0.06666470	      0.88300137	     -0.00056881	     -0.22328204	     -0.00000000	      0.00000000	     40.64464647
      1.36424226	     -0.06421280	     -0.00030080	     -0.20547298	     -0.06666223	      0.88300170	     -0.00057244	     -0.22326262	     -0.00000000	      0.00000000	     40.70676388
      1.36545623	     -0.06413940	     -0.00029749	     -0.20539987	     -0.06665977	      0.88300203	     -0.00057621	     -0.22324274	     -0.00000000	      0.00000000	     40.93240168
      1.36667021	     -0.06406557	     -0.00029404	     -0.20532633	     -0.06665732	      0.88300235	     -0.00058011	     -0.22322237	     -0.00000000	      0.00000000	     40.99796873
      1.36788418	     -0.06399006	     -0.00029030	     -0.20525110	     -0.06665487	      0.88300267	     -0.00058413	     -0.22320156	     -0.00000000	      0.00000000	     41.22752049
      1.36909815	     -0.06391422	     -0.00028642	     -0.20517554	     -0.06665242	      0.88300299	     -0.00058828	     -0.22318028	     -0.00000000	      0.00000000	     41.25563185
      1.37010689	     -0.06384979	     -0.00028283	     -0.20511134	     -0.06665039	      0.88300325	     -0.00059181	     -0.22316228	     -0.00000000	      0.00000000	     41.45968911
      1.37111562	     -0.06378520	     -0.00027914	     -0.20504698	     -0.06664837	      0.88300351	     -0.00059544	     -0.22314398	     -0.00000000	      0.00000000	     41.53316386
      1.37238710	     -0.06370151	     -0.00027444	     -0.20496357	     -0.06664583	      0.88300383	     -0.00060012	     -0.22312053	     -0.00000000	      0.00000000	     41.71673969
      1.37365858	     -0.06361781	     -0.00026987	     -0.20488014	     -0.06664329	      0.88300414	     -0.00060493	     -0.22309670	     -0.00000000	      0.00000000	     41.75400299
      1.37457860	     -0.06355720	     -0.00026645	     -0.20481971	     -0.06664145	      0.88300436	     -0.00060848	     -0.22307925	     -0.00000000	      0.00000000	     41.92804772
      1.37549863	     -0.06349645	     -0.00026292	     -0.20475915	     -0.06663962	      0.88300458	     -0.00061210	     -0.22306163	     -0.00000000	      0.00000000	     41.99704994
      1.37682107	     -0.06340848	     -0.00025760	     -0.20467144	     -0.06663700	      0.88300489	     -0.00061741	     -0.22303603	     -0.00000000	      0.00000000	     42.15988395
      1.37791931	     -0.06333485	     -0.00025285	     -0.20459803	     -0.06663482	      0.88300515	     -0.00062191	     -0.22301450	     -0.00000000	      0.00000000	     42.22690284
      1.37901755	     -0.06326046	     -0.00024764	     -0.20452386	     -0.06663265	      0.88300539	     -0.00062649	     -0.22299273	     -0.00000000	      0.00000000	     42.38290378
      1.38011579	     -0.06318575	     -0.00024214	     -0.20444936	     -0.06663048	      0.88300563	     -0.00063115	     -0.22297073	     -0.00000000	      0.00000000	     42.42463516
      1.38121403	     -0.06311076	     -0.00023645	     -0.20437459	     -0.06662832	      0.88300586	     -0.00063588	     -0.22294852	     -0.00000000	      0.00000000	     42.60117774
      1.38216973	     -0.06304541	     -0.00023140	     -0.20430942	     -0.06662643	      0.88300605	     -0.00064005	     -0.22292902	     -0.00000000	      0.00000000	     42.62725530
      1.38312543	     -0.06297985	     -0.00022623	     -0.20424404	     -0.06662455	      0.88300623	     -0.00064427	     -0.22290936	     -0.00000000	      0.00000000	     42.74621072
      1.38429224	     -0.06289968	     -0.00021977	     -0.20416408	     -0.06662225	      0.88300645	     -0.00064949	     -0.22288517	     -0.00000000	      0.00000000	     42.82682437
      1.38545905	     -0.06281947	     -0.00021345	     -0.20408407	     -0.06661996	      0.88300665	     -0.00065477	     -0.22286077	     -0.00000000	      0.00000000	     42.98973622
      1.38638465	     -0.06275538	     -0.00020861	     -0.20402012	     -0.06661814	      0.88300681	     -0.00065900	     -0.22284129	     -0.00000000	      0.00000000	     43.02645989
      1.38731024	     -0.06269176	     -0.00020379	     -0.20395663	     -0.06661631	      0.88300695	     -0.00066326	     -0.22282171	     -0.00000000	      0.00000000	     43.12930037
      1.38853369	     -0.06260792	     -0.00019722	     -0.20387297	     -0.06661390	      0.88300713	     -0.00066895	     -0.22279571	     -0.00000000	      0.00000000	     43.22945875
      1.38975715	     -0.06252415	     -0.00019036	     -0.20378937	     -0.06661149	      0.88300729	     -0.00067469	     -0.22276957	     -0.00000000	      0.00000000	     43.38912505
      1.39065667	     -0.06246266	     -0.00018523	     -0.20372799	     -0.06660972	      0.88300740	     -0.00067893	     -0.22275028	     -0.00000000	      0.00000000	     43.44616551
      1.39155619	     -0.06240116	     -0.00017996	     -0.20366660	     -0.06660794	      0.88300749	     -0.00068320	     -0.22273092	     -0.00000000	      0.00000000	     43.54841583
      1.39286886	     -0.06231155	     -0.00017219	     -0.20357715	     -0.06660534	      0.88300762	     -0.00068945	     -0.22270258	     -0.00000000	      0.00000000	     43.68141436
      1.39400432	     -0.06223420	     -0.00016541	     -0.20349992	     -0.06660308	      0.88300771	     -0.00069489	     -0.22267799	     -0.00000000	      0.00000000	     43.81715975
      1.39513979	     -0.06215714	     -0.00015860	     -0.20342298	     -0.06660082	      0.88300778	     -0.00070035	     -0.22265333	     -0.00000000	      0.00000000	     43.93301973
      1.39627525	     -0.06208035	     -0.00015174	     -0.20334628	     -0.06659855	      0.88300783	     -0.00070582	     -0.22262863	     -0.00000000	      0.00000000	     44.07226548
      1.39741072	     -0.06200398	     -0.00014487	     -0.20327000	     -0.06659627	      0.88300787	     -0.00071130	     -0.22260389	     -0.00000000	      0.00000000	     44.19676001
      1.39854618	     -0.06192794	     -0.00013796	     -0.20319404	     -0.06659399	      0.88300789	     -0.00071678	     -0.22257914	     -0.00000000	      0.00000000	     44.33257765
      1.39955617	     -0.06186111	     -0.00013169	     -0.20312727	     -0.06659195	      0.88300788	     -0.00072166	     -0.22255712	     -0.00000000	     -0.00000000	     44.45366596
      1.40056616	     -0.06179465	     -0.00012529	     -0.20306087	     -0.06658990	      0.88300787	     -0.00072653	     -0.22253511	     -0.00000000	     -0.00000000	     44.56865361
      1.40185644	     -0.06171033	     -0.00011712	     -0.20297660	     -0.06658728	      0.88300782	     -0.00073275	     -0.22250701	     -0.00000000	     -0.00000000	     44.72429978
      1.40314672	     -0.06162591	     -0.00010930	     -0.20289221	     -0.06658464	      0.88300775	     -0.00073894	     -0.22247896	     -0.00000000	     -0.00000000	     44.86633724
      1.40443700	     -0.06154305	     -0.00010167	     -0.20280936	     -0.06658198	      0.88300765	     -0.00074511	     -0.22245103	     -0.00000000	     -0.00000000	     45.04206664
      1.40551191	     -0.06147488	     -0.00009535	     -0.20274119	     -0.06657976	      0.88300754	     -0.00075023	     -0.22242786	     -0.00000000	     -0.00000000	     45.15688655
      1.40658683	     -0.06140742	     -0.00008906	     -0.20267370	     -0.06657752	      0.88300742	     -0.00075531	     -0.22240479	     -0.00000000	     -0.00000000	     45.31415506
      1.40800140	     -0.06131953	     -0.00008080	     -0.20258577	     -0.06657457	      0.88300722	     -0.00076195	     -0.22237462	     -0.00000000	     -0.00000000	     45.50989462
      1.40945020	     -0.06123063	     -0.00007235	     -0.20249680	     -0.06657153	      0.88300699	     -0.00076867	     -0.22234395	     -0.00000000	     -0.00000000	     45.75994794
      1.41089899	     -0.06114285	     -0.00006391	     -0.20240893	     -0.06656848	      0.88300672	     -0.00077529	     -0.22231351	     -0.00000000	     -0.00000000	     45.95135222
      1.41215945	     -0.06106757	     -0.00005662	     -0.20233356	     -0.06656581	      0.88300646	     -0.00078095	     -0.22228726	     -0.00000000	     -0.00000000	     46.20453862
      1.41341992	     -0.06099334	     -0.00004925	     -0.20225921	     -0.06656314	      0.88300618	     -0.00078651	     -0.22226122	     -0.00000000	     -0.00000000	     46.39319409
      1.41506913	     -0.06089806	     -0.00003952	     -0.20216376	     -0.06655964	      0.88300578	     -0.00079363	     -0.22222752	     -0.00000000	     -0.00000000	     46.67789238
      1.41708325	     -0.06078477	     -0.00002782	     -0.20205021	     -0.06655537	      0.88300525	     -0.00080203	     -0.22218700	     -0.00000000	     -0.00000000	     46.92904639
      1.41844116	     -0.06071025	     -0.00001997	     -0.20197550	     -0.06655250	      0.88300487	     -0.00080750	     -0.22216011	     -0.00000000	     -0.00000000	     47.17319777
      1.41979908	     -0.06063808	     -0.00001232	     -0.20190310	     -0.06654963	      0.88300447	     -0.00081281	     -0.22213363	     -0.00000000	     -0.00000000	     47.36625925
      1.42200154	     -0.06052863	     -0.00000036	     -0.20179325	     -0.06654500	      0.88300381	     -0.00082106	     -0.22209167	     -0.00000000	     -0.00000000	     47.03487179
      1.42355147	     -0.06044878	      0.00000739	     -0.20171306	     -0.06654176	      0.88300334	     -0.00082658	     -0.22206289	     -0.00000000	     -0.00000000	     47.83267258
      1.42510140	     -0.06037680	      0.00001542	     -0.20164073	     -0.06653855	      0.88300287	     -0.00083187	     -0.22203472	     -0.00000000	     -0.00000000	     47.88415071
      1.42665133	     -0.06030680	      0.00002226	     -0.20157034	     -0.06653536	      0.88300241	     -0.00083691	     -0.22200727	     -0.00000000	     -0.00000000	     47.98354339
      1.42820126	     -0.06024137	      0.00002947	     -0.20150450	     -0.06653219	      0.88300196	     -0.00084170	     -0.22198053	      0.00000000	     -0.00000000	     48.43310150
      1.42975119	     -0.06017845	      0.00003533	     -0.20144114	     -0.06652906	      0.88300152	     -0.00084624	     -0.22195459	      0.00000000	     -0.00000000	     48.10774049
      1.43130112	     -0.06011697	      0.00004190	     -0.20137922	     -0.06652597	      0.88300110	     -0.00085053	     -0.22192942	      0.00000000	     -0.00000000	     48.40492783
      1.43285105	     -0.06006174	      0.00004648	     -0.20132348	     -0.06652290	      0.88300070	     -0.00085457	     -0.22190502	      0.00000000	     -0.00000000	     48.78922290
      1.43440098	     -0.06000783	      0.00005282	     -0.20126911	     -0.06651988	      0.88300032	     -0.00085835	     -0.22188146	      0.00000000	     -0.00000000	     48.23041570
      1.43595091	     -0.05995694	      0.00005576	     -0.20121765	     -0.06651689	      0.88299997	     -0.00086187	     -0.22185869	      0.00000000	     -0.00000000	     49.07359593
      1.43750084	     -0.05991063	      0.00006251	     -0.20117087	     -0.06651395	      0.88299966	     -0.00086514	     -0.22183678	      0.00000000	     -0.00000000	     48.53845547
      1.43877051	     -0.05987447	      0.00006425	     -0.20113423	     -0.06651157	      0.88299942	     -0.00086762	     -0.22181946	      0.00000000	     -0.00000000	     48.86257471
      1.44004018	     -0.05984317	      0.00006792	     -0.20110249	     -0.06650922	      0.88299920	     -0.00086992	     -0.22180273	      0.00000000	     -0.00000000	     48.85911396
      1.44166531	     -0.05980855	      0.00007113	     -0.20106727	     -0.06650625	      0.88299896	     -0.00087262	     -0.22178229	      0.00000000	     -0.00000000	     48.98294624
      1.44329044	     -0.05978174	      0.00007463	     -0.20103987	     -0.06650333	      0.88299876	     -0.00087502	     -0.22176301	      0.00000000	     -0.00000000	     48.76026858
      1.44473878	     -0.05976401	      0.00007611	     -0.20102157	     -0.06650077	      0.88299861	     -0.00087693	     -0.22174696	     -0.00000000	     -0.00000000	     49.07006625
      1.44618712	     -0.05975413	      0.00007845	     -0.20101114	     -0.06649825	      0.88299849	     -0.00087860	     -0.22173201	     -0.00000000	     -0.00000000	     48.85854322
      1.44763546	     -0.05974866	      0.00007972	     -0.20100511	     -0.06649577	      0.88299841	     -0.00088005	     -0.22171826	     -0.00000000	     -0.00000000	     48.94835969
      1.44908380	     -0.05974850	      0.00008156	     -0.20100441	     -0.06649333	      0.88299835	     -0.00088126	     -0.22170569	     -0.00000000	     -0.00000000	     48.75290579
      1.45053214	     -0.05975440	      0.00008264	     -0.20100975	     -0.06649093	      0.88299832	     -0.00088225	     -0.22169431	     -0.00000000	     -0.00000000	     49.05657809
      1.45198047	     -0.05976462	      0.00008429	     -0.20101943	     -0.06648856	      0.88299832	     -0.00088301	     -0.22168417	     -0.00000000	      0.00000000	     48.57521880
      1.45342881	     -0.05977945	      0.00008520	     -0.20103372	     -0.06648624	      0.88299834	     -0.00088355	     -0.22167522	     -0.00000000	      0.00000000	     48.88082645
      1.45503746	     -0.05980431	      0.00008694	     -0.20105801	     -0.06648370	      0.88299839	     -0.00088387	     -0.22166677	     -0.00000000	      0.00000000	     48.59871730
      1.45664610	     -0.05983366	      0.00008771	     -0.20108678	     -0.06648121	      0.88299848	     -0.00088392	     -0.22165988	     -0.00000000	      0.00000000	     48.51185644
      1.45825474	     -0.05986958	      0.00009002	     -0.20112218	     -0.06647877	      0.88299858	     -0.00088368	     -0.22165456	     -0.00000000	      0.00000000	     48.67668310
      1.45986339	     -0.05991355	      0.00008978	     -0.20116558	     -0.06647637	      0.88299871	     -0.00088317	     -0.22165079	     -0.00000000	      0.00000000	     48.32737099
      1.46115367	     -0.05995266	      0.00009182	     -0.20120429	     -0.06647448	      0.88299882	     -0.00088256	     -0.22164895	     -0.00000000	      0.00000000	     48.23168713
      1.46244396	     -0.05999635	      0.00009226	     -0.20124756	     -0.06647261	      0.88299895	     -0.00088177	     -0.22164814	     -0.00000000	      0.00000000	     48.31473490
      1.46408466	     -0.06005733	      0.00009375	     -0.20130806	     -0.06647027	      0.88299912	     -0.00088051	     -0.22164860	     -0.00000000	      0.00000000	     47.81078914
      1.46572536	     -0.06012039	      0.00009398	     -0.20137062	     -0.06646796	      0.88299931	     -0.00087896	     -0.22165065	     -0.00000000	      0.00000000	     48.10195298
      1.46716449	     -0.06018214	      0.00009558	     -0.20143198	     -0.06646596	      0.88299948	     -0.00087737	     -0.22165368	     -0.00000000	      0.00000000	     47.57446684
      1.46860363	     -0.06024893	      0.00009526	     -0.20149834	     -0.06646397	      0.88299965	     -0.00087555	     -0.22165791	     -0.00000000	      0.00000000	     47.78006810
      1.47004276	     -0.06031990	      0.00009605	     -0.20156894	     -0.06646201	      0.88299983	     -0.00087352	     -0.22166338	     -0.00000000	      0.00000000	     47.34150989
      1.47184271	     -0.06041513	      0.00009519	     -0.20166367	     -0.06645957	      0.88300005	     -0.00087067	     -0.22167190	     -0.00000000	      0.00000000	     46.92084486
      1.47314996	     -0.06048820	      0.00009556	     -0.20173642	     -0.06645781	      0.88300021	     -0.00086839	     -0.22167925	     -0.00000000	      0.00000000	     47.02676745
      1.47445720	     -0.06056356	      0.00009479	     -0.20181146	     -0.06645605	      0.88300037	     -0.00086594	     -0.22168757	     -0.00000000	      0.00000000	     46.82184762
      1.47616094	     -0.06066923	      0.00009406	     -0.20191672	     -0.06645377	      0.88300058	     -0.00086248	     -0.22169980	     -0.00000000	      0.00000000	     46.41713651
      1.47786468	     -0.06077747	      0.00009198	     -0.20202455	     -0.06645149	      0.88300078	     -0.00085872	     -0.22171365	     -0.00000000	      0.00000000	     46.04321444
      1.47956842	     -0.06089136	      0.00009101	     -0.20213808	     -0.06644921	      0.88300098	     -0.00085468	     -0.22172901	     -0.00000000	      0.00000000	     45.89184686
      1.48102218	     -0.06099165	      0.00008789	     -0.20223802	     -0.06644725	      0.88300115	     -0.00085101	     -0.22174333	     -0.00000000	      0.00000000	     45.68877655
      1.48247594	     -0.06109563	      0.00008637	     -0.20234173	     -0.06644530	      0.88300131	     -0.00084714	     -0.22175871	     -0.00000000	      0.00000000	     45.52854340
      1.48392970	     -0.06120240	      0.00008321	     -0.20244820	     -0.06644333	      0.88300147	     -0.00084306	     -0.22177514	     -0.00000000	      0.00000000	     45.28354925
      1.48538346	     -0.06131118	      0.00008065	     -0.20255671	     -0.06644134	      0.88300163	     -0.00083879	     -0.22179258	     -0.00000000	      0.00000000	     44.87316288
      1.48683722	     -0.06142354	      0.00007687	     -0.20266879	     -0.06643935	      0.88300178	     -0.00083433	     -0.22181098	     -0.00000000	      0.00000000	     44.93818288
      1.48829098	     -0.06153703	      0.00007363	     -0.20278205	     -0.06643733	      0.88300193	     -0.00082967	     -0.22183034	     -0.00000000	      0.00000000	     44.24385351
      1.48945803	     -0.06162940	      0.00007021	     -0.20287421	     -0.06643570	      0.88300205	     -0.00082579	     -0.22184652	     -0.00000000	      0.00000000	     44.31324998
      1.49062508	     -0.06172349	      0.00006685	     -0.20296812	     -0.06643406	      0.88300217	     -0.00082180	     -0.22186327	     -0.00000000	      0.00000000	     44.04214641
      1.49179213	     -0.06181897	      0.00006320	     -0.20306342	     -0.06643240	      0.88300229	     -0.00081769	     -0.22188058	     -0.00000000	      0.00000000	     43.86253126
      1.49295918	     -0.06191539	      0.00005936	     -0.20315969	     -0.06643072	      0.88300241	     -0.00081346	     -0.22189842	     -0.00000000	      0.00000000	     43.59249593
      1.49412623	     -0.06201318	      0.00005524	     -0.20325732	     -0.06642903	      0.88300253	     -0.00080912	     -0.22191679	     -0.00000000	      0.00000000	     43.40289166
      1.49529328	     -0.06211201	      0.00005086	     -0.20335600	     -0.06642731	      0.88300265	     -0.00080466	     -0.22193567	     -0.00000000	      0.00000000	     43.12221164
      1.49646033	     -0.06221247	      0.00004624	     -0.20345632	     -0.06642558	      0.88300278	     -0.00080010	     -0.22195505	     -0.00000000	      0.00000000	     42.93976921
      1.49762738	     -0.06231399	      0.00004142	     -0.20355771	     -0.06642383	      0.88300291	     -0.00079543	     -0.22197492	     -0.00000000	      0.00000000	     42.62559566
      1.49861716	     -0.06240081	      0.00003716	     -0.20364443	     -0.06642232	      0.88300302	     -0.00079139	     -0.22199215	     -0.00000000	      0.00000000	     42.47821387
      1.49960694	     -0.06248801	      0.00003278	     -0.20373154	     -0.06642080	      0.88300314	     -0.00078727	     -0.22200970	     -0.00000000	      0.00000000	     42.24236836
      1.50081073	     -0.06259462	      0.00002726	     -0.20383805	     -0.06641892	      0.88300328	     -0.00078218	     -0.22203148	     -0.00000000	      0.00000000	     42.02641946
      1.50201452	     -0.06270176	      0.00002152	     -0.20394510	     -0.06641702	      0.88300343	     -0.00077698	     -0.22205369	     -0.00000000	      0.00000000	     41.72793387
      1.50294208	     -0.06278472	      0.00001694	     -0.20402800	     -0.06641553	      0.88300355	     -0.00077291	     -0.22207111	     -0.00000000	      0.00000000	     41.59318477
      1.50386965	     -0.06286786	      0.00001225	     -0.20411109	     -0.06641402	      0.88300366	     -0.00076879	     -0.22208876	     -0.00000000	      0.00000000	     41.39049978
      1.50510493	     -0.06297886	      0.00000579	     -0.20422204	     -0.06641199	      0.88300383	     -0.00076323	     -0.22211263	     -0.00000000	      0.00000000	     41.17092924
      1.50634022	     -0.06309006	     -0.00000090	     -0.20433319	     -0.06640991	      0.88300399	     -0.00075758	     -0.22213688	     -0.00000000	      0.00000000	     40.89095972
      1.50721732	     -0.06316922	     -0.00000580	     -0.20441233	     -0.06640842	      0.88300411	     -0.00075352	     -0.22215433	     -0.00000000	      0.00000000	     40.76519174
      1.50809441	     -0.06324840	     -0.00001079	     -0.20449150	     -0.06640690	      0.88300423	     -0.00074942	     -0.22217195	     -0.00000000	      0.00000000	     40.59163813
      1.50938631	     -0.06336492	     -0.00001835	     -0.20460801	     -0.06640462	      0.88300440	     -0.00074333	     -0.22219822	     -0.00000000	      0.00000000	     40.36991273
      1.51048152	     -0.06346335	     -0.00002491	     -0.20470644	     -0.06640266	      0.88300455	     -0.00073811	     -0.22222074	     -0.00000000	      0.00000000	     40.16250206
      1.51157673	     -0.06356161	     -0.00003165	     -0.20480472	     -0.06640065	      0.88300470	     -0.00073284	     -0.22224347	     -0.00000000	      0.00000000	     39.99401676
      1.51267194	     -0.06365937	     -0.00003858	     -0.20490251	     -0.06639861	      0.88300484	     -0.00072754	     -0.22226640	     -0.00000000	      0.00000000	     39.79270680
      1.51376716	     -0.06375640	     -0.00004594	     -0.20499957	     -0.06639653	      0.88300498	     -0.00072220	     -0.22228951	     -0.00000000	      0.00000000	     39.63468475
      1.51470373	     -0.06383934	     -0.00005236	     -0.20508254	     -0.06639472	      0.88300510	     -0.00071761	     -0.22230942	     -0.00000000	      0.00000000	     39.47294222
      1.51564030	     -0.06392203	     -0.00005887	     -0.20516527	     -0.06639288	      0.88300521	     -0.00071300	     -0.22232946	     -0.00000000	      0.00000000	     39.33460351
      1.51685383	     -0.06402853	     -0.00006740	     -0.20527184	     -0.06639044	      0.88300535	     -0.00070701	     -0.22235558	     -0.00000000	      0.00000000	     39.15706240
      1.51806736	     -0.06413440	     -0.00007605	     -0.20537779	     -0.06638795	      0.88300548	     -0.00070099	     -0.22238184	     -0.00000000	      0.00000000	     38.98752998
      1.51904256	     -0.06421884	     -0.00008306	     -0.20546231	     -0.06638591	      0.88300558	     -0.00069615	     -0.22240303	     -0.00000000	      0.00000000	     38.86162338
      1.52001776	     -0.06430282	     -0.00009018	     -0.20554637	     -0.06638383	      0.88300567	     -0.00069130	     -0.22242427	     -0.00000000	      0.00000000	     38.73451646
      1.52126563	     -0.06440952	     -0.00009951	     -0.20565318	     -0.06638111	      0.88300578	     -0.00068509	     -0.22245151	     -0.00000000	      0.00000000	     38.59133702
      1.52251350	     -0.06451513	     -0.00010893	     -0.20575893	     -0.06637832	      0.88300588	     -0.00067888	     -0.22247876	     -0.00000000	      0.00000000	     38.43426929
      1.52351896	     -0.06459936	     -0.00011656	     -0.20584327	     -0.06637603	      0.88300594	     -0.00067388	     -0.22250072	     -0.00000000	      0.00000000	     38.34599608
      1.52452442	     -0.06468334	     -0.00012421	     -0.20592737	     -0.06637370	      0.88300600	     -0.00066890	     -0.22252266	     -0.00000000	      0.00000000	     38.23573517
      1.52583363	     -0.06479165	     -0.00013407	     -0.20603586	     -0.06637059	      0.88300606	     -0.00066243	     -0.22255117	     -0.00000000	      0.00000000	     38.13447956
      1.52714284	     -0.06489757	     -0.00014414	     -0.20614198	     -0.06636740	      0.88300609	     -0.00065599	     -0.22257957	      0.00000000	      0.00000000	     38.01247536
      1.52822890	     -0.06498362	     -0.00015280	     -0.20622819	     -0.06636470	      0.88300611	     -0.00065068	     -0.22260304	      0.00000000	      0.00000000	     37.98612265
      1.52931495	     -0.06506914	     -0.00016162	     -0.20631388	     -0.06636195	      0.88300611	     -0.00064541	     -0.22262644	      0.00000000	     -0.00000000	     37.92508317
      1.53067852	     -0.06517373	     -0.00017324	     -0.20641869	     -0.06635842	      0.88300610	     -0.00063887	     -0.22265568	      0.00000000	     -0.00000000	     37.92796430
      1.53204210	     -0.06527707	     -0.00018535	     -0.20652225	     -0.06635481	      0.88300606	     -0.00063241	     -0.22268474	      0.00000000	     -0.00000000	     37.89317807
      1.53340568	     -0.06537749	     -0.00019741	     -0.20662290	     -0.06635112	      0.88300599	     -0.00062606	     -0.22271354	      0.00000000	     -0.00000000	     37.99084609
      1.53476925	     -0.06547464	     -0.00020942	     -0.20672031	     -0.06634736	      0.88300590	     -0.00061983	     -0.22274200	      0.00000000	     -0.00000000	     37.97079582
      1.53613283	     -0.06556829	     -0.00022129	     -0.20681423	     -0.06634351	      0.88300579	     -0.00061374	     -0.22277003	      0.00000000	     -0.00000000	     38.11101744
      1.53749640	     -0.06565862	     -0.00023296	     -0.20690486	     -0.06633960	      0.88300566	     -0.00060779	     -0.22279756	      0.00000000	     -0.00000000	     38.12084532
      1.53885998	     -0.06574511	     -0.00024448	     -0.20699165	     -0.06633562	      0.88300550	     -0.00060200	     -0.22282452	      0.00000000	     -0.00000000	     38.22324895
      1.54050120	     -0.06584420	     -0.00025821	     -0.20709114	     -0.06633073	      0.88300528	     -0.00059525	     -0.22285609	      0.00000000	     -0.00000000	     38.26759358
      1.54250598	     -0.06595814	     -0.00027514	     -0.20720557	     -0.06632463	      0.88300498	     -0.00058736	     -0.22289321	      0.00000000	     -0.00000000	     38.38533050
      1.54400575	     -0.06603692	     -0.00028722	     -0.20728476	     -0.06631999	      0.88300473	     -0.00058172	     -0.22291980	      0.00000000	     -0.00000000	     38.41164305
      1.54550552	     -0.06611114	     -0.00029887	     -0.20735942	     -0.06631527	      0.88300446	     -0.00057631	     -0.22294531	      0.00000000	     -0.00000000	     38.21435545
      1.54700530	     -0.06617899	     -0.00031024	     -0.20742771	     -0.06631048	      0.88300417	     -0.00057114	     -0.22296967	      0.00000000	     -0.00000000	     38.40143385
      1.54874356	     -0.06625415	     -0.00032309	     -0.20750341	     -0.06630485	      0.88300381	     -0.00056546	     -0.22299642	      0.00000000	     -0.00000000	     38.40308849
      1.55048182	     -0.06632287	     -0.00033611	     -0.20757267	     -0.06629914	      0.88300344	     -0.00056012	     -0.22302154	      0.00000000	     -0.00000000	     38.14949715
      1.55222008	     -0.06638700	     -0.00034843	     -0.20763737	     -0.06629336	      0.88300306	     -0.00055511	     -0.22304504	      0.00000000	     -0.00000000	     38.18752040
      1.55375432	     -0.06644075	     -0.00036010	     -0.20769161	     -0.06628819	      0.88300272	     -0.00055098	     -0.22306449	      0.00000000	     -0.00000000	     38.04830778
      1.55528855	     -0.06648913	     -0.00037055	     -0.20774050	     -0.06628297	      0.88300238	     -0.00054712	     -0.22308275	      0.00000000	     -0.00000000	     38.12822601
      1.55682278	     -0.06653611	     -0.00038159	     -0.20778799	     -0.06627771	      0.88300203	     -0.00054354	     -0.22309981	      0.00000000	     -0.00000000	     38.13581953
      1.55835701	     -0.06657959	     -0.00039168	     -0.20783201	     -0.06627239	      0.88300169	     -0.00054023	     -0.22311578	      0.00000000	     -0.00000000	     37.71390300
      1.55989124	     -0.06661670	     -0.00040202	     -0.20786964	     -0.06626704	      0.88300135	     -0.00053720	     -0.22313062	      0.00000000	     -0.00000000	     37.83533456
      1.56142548	     -0.06665127	     -0.00041126	     -0.20790476	     -0.06626165	      0.88300102	     -0.00053445	     -0.22314432	      0.00000000	     -0.00000000	     37.82584264
      1.56305790	     -0.06668634	     -0.00042110	     -0.20794041	     -0.06625588	      0.88300068	     -0.00053183	     -0.22315770	      0.00000000	     -0.00000000	     37.79691589
      1.56469032	     -0.06671337	     -0.00042948	     -0.20796806	     -0.06625007	      0.88300035	     -0.00052953	     -0.22316993	      0.00000000	     -0.00000000	     37.72515873
      1.56610762	     -0.06673660	     -0.00043752	     -0.20799181	     -0.06624500	      0.88300008	     -0.00052779	     -0.22317955	      0.00000000	     -0.00000000	     37.60379590
      1.56752492	     -0.06675381	     -0.00044420	     -0.20800957	     -0.06623991	      0.88299982	     -0.00052629	     -0.22318833	      0.00000000	     -0.00000000	     37.40113004
      1.56894221	     -0.06676976	     -0.00045080	     -0.20802606	     -0.06623480	      0.88299958	     -0.00052503	     -0.22319622	      0.00000000	     -0.00000000	     37.50097245
      1.57087505	     -0.06679067	     -0.00045864	     -0.20804775	     -0.06622781	      0.88299928	     -0.00052369	     -0.22320572	     -0.00000000	     -0.00000000	     37.12780459
      1.57251150	     -0.06679168	     -0.00046536	     -0.20804940	     -0.06622186	      0.88299905	     -0.00052291	     -0.22321248	     -0.00000000	     -0.00000000	     37.35155950
      1.57414796	     -0.06679966	     -0.00047064	     -0.20805805	     -0.06621590	      0.88299884	     -0.00052245	     -0.22321796	     -0.00000000	     -0.00000000	     37.35556502
      1.57550400	     -0.06679944	     -0.00047559	     -0.20805838	     -0.06621094	      0.88299869	     -0.00052231	     -0.22322174	     -0.00000000	     -0.00000000	     37.36256581
      1.57686005	     -0.06679826	     -0.00047936	     -0.20805776	     -0.06620598	      0.88299856	     -0.00052239	     -0.22322472	     -0.00000000	     -0.00000000	     37.25073860
      1.57854425	     -0.06679224	     -0.00048400	     -0.20805245	     -0.06619980	      0.88299841	     -0.00052279	     -0.22322736	     -0.00000000	     -0.00000000	     37.45456637
      1.58022845	     -0.06678428	     -0.00048793	     -0.20804522	     -0.06619361	      0.88299829	     -0.00052353	     -0.22322880	     -0.00000000	     -0.00000000	     36.86821206
      1.58171332	     -0.06676761	     -0.00049111	     -0.20802917	     -0.06618814	      0.88299821	     -0.00052446	     -0.22322905	     -0.00000000	     -0.00000000	     37.37272938
      1.58319820	     -0.06675176	     -0.00049384	     -0.20801396	     -0.06618266	      0.88299815	     -0.00052565	     -0.22322826	     -0.00000000	     -0.00000000	     37.11613052
      1.58468308	     -0.06673147	     -0.00049615	     -0.20799431	     -0.06617717	      0.88299810	     -0.00052710	     -0.22322650	     -0.00000000	     -0.00000000	     37.37012621
      1.58616795	     -0.06670924	     -0.00049791	     -0.20797274	     -0.06617168	      0.88299807	     -0.00052881	     -0.22322377	     -0.00000000	     -0.00000000	     37.01142494
      1.58765283	     -0.06668037	     -0.00049932	     -0.20794451	     -0.06616617	      0.88299806	     -0.00053078	     -0.22322006	     -0.00000000	     -0.00000000	     37.24813111
      1.58913771	     -0.06665141	     -0.00050027	     -0.20791621	     -0.06616066	      0.88299806	     -0.00053301	     -0.22321530	     -0.00000000	      0.00000000	     37.38829132
      1.59062258	     -0.06661650	     -0.00050075	     -0.20788197	     -0.06615513	      0.88299808	     -0.00053549	     -0.22320955	     -0.00000000	      0.00000000	     37.10345412
      1.59210746	     -0.06657869	     -0.00050084	     -0.20784482	     -0.06614960	      0.88299812	     -0.00053822	     -0.22320271	     -0.00000000	      0.00000000	     37.37701050
      1.59359234	     -0.06653650	     -0.00050032	     -0.20780330	     -0.06614407	      0.88299816	     -0.00054121	     -0.22319483	     -0.00000000	      0.00000000	     37.32057598
      1.59538536	     -0.06648405	     -0.00049933	     -0.20775166	     -0.06613737	      0.88299823	     -0.00054516	     -0.22318382	     -0.00000000	      0.00000000	     37.36417636
      1.59717838	     -0.06642145	     -0.00049706	     -0.20768990	     -0.06613066	      0.88299831	     -0.00054946	     -0.22317127	     -0.00000000	      0.00000000	     37.09026048
      1.59856847	     -0.06636887	     -0.00049546	     -0.20763795	     -0.06612545	      0.88299839	     -0.00055305	     -0.22316039	     -0.00000000	      0.00000000	     37.32653915
      1.59995856	     -0.06631480	     -0.00049285	     -0.20758452	     -0.06612023	      0.88299847	     -0.00055685	     -0.22314850	     -0.00000000	      0.00000000	     37.46303663
      1.60171871	     -0.06624432	     -0.00048948	     -0.20751485	     -0.06611362	      0.88299858	     -0.00056196	     -0.22313203	     -0.00000000	      0.00000000	     37.27122087
      1.60272818	     -0.06619794	     -0.00048690	     -0.20746894	     -0.06610983	      0.88299865	     -0.00056504	     -0.22312190	     -0.00000000	      0.00000000	     37.44123868
      1.60373765	     -0.06615179	     -0.00048424	     -0.20742326	     -0.06610603	      0.88299872	     -0.00056823	     -0.22311121	     -0.00000000	      0.00000000	     37.48950920
      1.60541012	     -0.06607166	     -0.00047931	     -0.20734391	     -0.06609972	      0.88299884	     -0.00057375	     -0.22309233	     -0.00000000	      0.00000000	     37.55473182
      1.60657405	     -0.06601290	     -0.00047549	     -0.20728569	     -0.06609533	      0.88299892	     -0.00057777	     -0.22307833	     -0.00000000	      0.00000000	     37.55024968
      1.60773798	     -0.06595189	     -0.00047140	     -0.20722522	     -0.06609094	      0.88299901	     -0.00058192	     -0.22306361	     -0.00000000	      0.00000000	     37.61114442
      1.60890191	     -0.06588847	     -0.00046701	     -0.20716235	     -0.06608654	      0.88299910	     -0.00058620	     -0.22304818	     -0.00000000	      0.00000000	     37.61556960
      1.61006584	     -0.06582285	     -0.00046233	     -0.20709727	     -0.06608213	      0.88299920	     -0.00059062	     -0.22303204	     -0.00000000	      0.00000000	     37.69459610
      1.61122976	     -0.06575497	     -0.00045737	     -0.20702992	     -0.06607772	      0.88299929	     -0.00059517	     -0.22301518	     -0.00000000	      0.00000000	     37.68961569
      1.61239369	     -0.06568488	     -0.00045214	     -0.20696036	     -0.06607331	      0.88299939	     -0.00059985	     -0.22299762	     -0.00000000	      0.00000000	     37.80788028
      1.61355762	     -0.06561266	     -0.00044665	     -0.20688868	     -0.06606889	      0.88299949	     -0.00060466	     -0.22297935	     -0.00000000	      0.00000000	     37.76367794
      1.61452086	     -0.06555134	     -0.00044181	     -0.20682780	     -0.06606524	      0.88299957	     -0.00060873	     -0.22296371	     -0.00000000	      0.00000000	     37.89349396
      1.61548410	     -0.06548861	     -0.00043678	     -0.20676550	     -0.06606157	      0.88299966	     -0.00061289	     -0.22294758	     -0.00000000	      0.00000000	     37.90081369
      1.61669443	     -0.06540761	     -0.00043018	     -0.20668506	     -0.06605697	      0.88299976	     -0.00061824	     -0.22292664	     -0.00000000	      0.00000000	     38.00583066
      1.61790477	     -0.06532435	     -0.00042331	     -0.20660234	     -0.06605236	      0.88299987	     -0.00062371	     -0.22290495	     -0.00000000	      0.00000000	     37.97753854
      1.61878965	     -0.06526196	     -0.00041809	     -0.20654035	     -0.06604899	      0.88299995	     -0.00062780	     -0.22288862	     -0.00000000	      0.00000000	     38.10691639
      1.61967454	     -0.06519844	     -0.00041274	     -0.20647722	     -0.06604561	      0.88300003	     -0.00063195	     -0.22287190	     -0.00000000	      0.00000000	     38.12357936
      1.62093024	     -0.06510627	     -0.00040490	     -0.20638561	     -0.06604082	      0.88300015	     -0.00063795	     -0.22284748	     -0.00000000	      0.00000000	     38.21615200
      1.62202970	     -0.06502377	     -0.00039783	     -0.20630358	     -0.06603662	      0.88300025	     -0.00064330	     -0.22282546	     -0.00000000	      0.00000000	     38.21373326
      1.62312916	     -0.06493834	     -0.00039074	     -0.20621863	     -0.06603241	      0.88300035	     -0.00064875	     -0.22280284	     -0.00000000	      0.00000000	     38.35509367
      1.62401890	     -0.06486875	     -0.00038501	     -0.20614941	     -0.06602900	      0.88300043	     -0.00065323	     -0.22278414	     -0.00000000	      0.00000000	     38.31306785
      1.62490865	     -0.06479859	     -0.00037920	     -0.20607961	     -0.06602559	      0.88300052	     -0.00065776	     -0.22276509	     -0.00000000	      0.00000000	     38.37888199
      1.62608329	     -0.06470486	     -0.00037131	     -0.20598637	     -0.06602108	      0.88300063	     -0.00066383	     -0.22273944	     -0.00000000	      0.00000000	     38.40030155
      1.62725793	     -0.06461006	     -0.00036323	     -0.20589203	     -0.06601656	      0.88300074	     -0.00066999	     -0.22271324	     -0.00000000	      0.00000000	     38.52791382
      1.62808592	     -0.06454271	     -0.00035748	     -0.20582501	     -0.06601337	      0.88300081	     -0.00067438	     -0.22269444	     -0.00000000	      0.00000000	     38.49497210
      1.62891390	     -0.06447486	     -0.00035165	     -0.20575748	     -0.06601018	      0.88300089	     -0.00067881	     -0.22267539	     -0.00000000	      0.00000000	     38.54683921
      1.63019287	     -0.06436929	     -0.00034252	     -0.20565239	     -0.06600524	      0.88300101	     -0.00068573	     -0.22264547	     -0.00000000	      0.00000000	     38.58797595
      1.63123943	     -0.06428225	     -0.00033494	     -0.20556573	     -0.06600119	      0.88300111	     -0.00069146	     -0.22262057	     -0.00000000	      0.00000000	     38.66320131
      1.63228599	     -0.06419476	     -0.00032727	     -0.20547862	     -0.06599713	      0.88300120	     -0.00069723	     -0.22259530	     -0.00000000	      0.00000000	     38.67681910
      1.63333255	     -0.06410683	     -0.00031949	     -0.20539106	     -0.06599306	      0.88300129	     -0.00070305	     -0.22256970	     -0.00000000	      0.00000000	     38.76532802
      1.63437910	     -0.06401863	     -0.00031164	     -0.20530321	     -0.06598898	      0.88300138	     -0.00070892	     -0.22254378	     -0.00000000	      0.00000000	     38.76846451
      1.63528830	     -0.06394171	     -0.00030474	     -0.20522659	     -0.06598543	      0.88300146	     -0.00071404	     -0.22252102	     -0.00000000	      0.00000000	     38.84615522
      1.63619749	     -0.06386467	     -0.00029779	     -0.20514984	     -0.06598187	      0.88300153	     -0.00071920	     -0.22249805	     -0.00000000	      0.00000000	     38.87563745
      1.63731747	     -0.06376955	     -0.00028915	     -0.20505507	     -0.06597748	      0.88300162	     -0.00072557	     -0.22246950	     -0.00000000	      0.00000000	     38.94541298
      1.63843745	     -0.06367439	     -0.00028046	     -0.20496024	     -0.06597307	      0.88300171	     -0.00073198	     -0.22244067	     -0.00000000	      0.00000000	     38.99017762
      1.63942019	     -0.06359123	     -0.00027303	     -0.20487735	     -0.06596919	      0.88300178	     -0.00073763	     -0.22241518	     -0.00000000	      0.00000000	     39.06046877
      1.64040292	     -0.06350731	     -0.00026578	     -0.20479370	     -0.06596530	      0.88300186	     -0.00074328	     -0.22238953	     -0.00000000	      0.00000000	     39.10958557
      1.64138566	     -0.06342375	     -0.00025852	     -0.20471038	     -0.06596140	      0.88300192	     -0.00074895	     -0.22236373	     -0.00000000	      0.00000000	     39.17118576
      1.64260840	     -0.06332006	     -0.00024945	     -0.20460698	     -0.06595653	      0.88300200	     -0.00075602	     -0.22233148	     -0.00000000	      0.00000000	     39.24788096
      1.64365907	     -0.06323109	     -0.00024161	     -0.20451824	     -0.06595233	      0.88300207	     -0.00076209	     -0.22230365	     -0.00000000	      0.00000000	     39.31896569
      1.64470974	     -0.06314226	     -0.00023374	     -0.20442963	     -0.06594812	      0.88300213	     -0.00076817	     -0.22227573	     -0.00000000	      0.00000000	     39.39823696
      1.64576041	     -0.06305351	     -0.00022583	     -0.20434109	     -0.06594389	      0.88300219	     -0.00077424	     -0.22224773	     -0.00000000	      0.00000000	     39.47223208
      1.64681108	     -0.06296492	     -0.00021784	     -0.20425269	     -0.06593965	      0.88300225	     -0.00078031	     -0.22221967	     -0.00000000	      0.00000000	     39.56015195
      1.64810252	     -0.06285628	     -0.00020745	     -0.20414428	     -0.06593442	      0.88300231	     -0.00078774	     -0.22218511	     -0.00000000	      0.00000000	     39.65365851
      1.64920767	     -0.06276369	     -0.00019858	     -0.20405187	     -0.06592992	      0.88300236	     -0.00079409	     -0.22215550	     -0.00000000	      0.00000000	     39.76355275
      1.65031281	     -0.06267149	     -0.00018974	     -0.20395984	     -0.06592540	      0.88300240	     -0.00080041	     -0.22212587	     -0.00000000	      0.00000000	     39.84534617
      1.65141796	     -0.06257981	     -0.00018086	     -0.20386830	     -0.06592087	      0.88300245	     -0.00080670	     -0.22209625	     -0.00000000	      0.00000000	     39.96414720
      1.65276960	     -0.06246840	     -0.00016997	     -0.20375705	     -0.06591530	      0.88300249	     -0.00081434	     -0.22206006	     -0.00000000	      0.00000000	     40.08608942
      1.65412124	     -0.06235818	     -0.00015934	     -0.20364695	     -0.06590971	      0.88300253	     -0.00082192	     -0.22202394	     -0.00000000	      0.00000000	     40.29036665
      1.65523262	     -0.06226861	     -0.00015090	     -0.20355746	     -0.06590510	      0.88300256	     -0.00082810	     -0.22199432	     -0.00000000	      0.00000000	     40.39900740
      1.65634401	     -0.06217934	     -0.00014269	     -0.20346824	     -0.06590047	      0.88300259	     -0.00083422	     -0.22196479	     -0.00000000	      0.00000000	     40.58262166
      1.65780930	     -0.06206293	     -0.00013231	     -0.20335187	     -0.06589435	      0.88300263	     -0.00084218	     -0.22192604	     -0.00000000	      0.00000000	     40.79618862
      1.65936208	     -0.06194217	     -0.00012188	     -0.20323111	     -0.06588784	      0.88300266	     -0.00085046	     -0.22188528	     -0.00000000	      0.00000000	     41.08658548
      1.66091485	     -0.06182378	     -0.00011160	     -0.20311267	     -0.06588132	      0.88300269	     -0.00085857	     -0.22184487	     -0.00000000	      0.00000000	     41.28429643
      1.66225420	     -0.06172290	     -0.00010301	     -0.20301173	     -0.06587569	      0.88300272	     -0.00086540	     -0.22181029	     -0.00000000	      0.00000000	     41.56376350
      1.66359356	     -0.06162325	     -0.00009463	     -0.20291198	     -0.06587005	      0.88300275	     -0.00087209	     -0.22177600	     -0.00000000	      0.00000000	     41.74573134
      1.66542049	     -0.06148959	     -0.00008359	     -0.20277815	     -0.06586236	      0.88300280	     -0.00088094	     -0.22172972	     -0.00000000	      0.00000000	     42.01569330
      1.66743120	     -0.06134600	     -0.00007195	     -0.20263430	     -0.06585390	      0.88300288	     -0.00089030	     -0.22167948	     -0.00000000	      0.00000000	     42.28317431
      1.66890449	     -0.06124342	     -0.00006356	     -0.20253150	     -0.06584772	      0.88300295	     -0.00089690	     -0.22164320	     -0.00000000	      0.00000000	     42.23636089
      1.67037779	     -0.06114052	     -0.00005552	     -0.20242835	     -0.06584155	      0.88300304	     -0.00090326	     -0.22160737	     -0.00000000	      0.00000000	     42.53707110
      1.67196198	     -0.06103604	     -0.00004736	     -0.20232355	     -0.06583493	      0.88300316	     -0.00090984	     -0.22156933	     -0.00000000	      0.00000000	     42.75423012
      1.67354617	     -0.06092902	     -0.00003906	     -0.20221619	     -0.06582834	      0.88300331	     -0.00091614	     -0.22153191	      0.00000000	      0.00000000	     42.79826337
      1.67513036	     -0.06082889	     -0.00003170	     -0.20211567	     -0.06582179	      0.88300350	     -0.00092216	     -0.22149503	      0.00000000	      0.00000000	     42.90982847
      1.67671455	     -0.06072678	     -0.00002404	     -0.20201316	     -0.06581526	      0.88300372	     -0.00092788	     -0.22145882	      0.00000000	      0.00000000	     42.87076245
      1.67802373	     -0.06064703	     -0.00001854	     -0.20193303	     -0.06580990	      0.88300393	     -0.00093240	     -0.22142931	      0.00000000	      0.00000000	     43.14607303
      1.67933292	     -0.06056684	     -0.00001282	     -0.20185247	     -0.06580457	      0.88300417	     -0.00093671	     -0.22140026	      0.00000000	      0.00000000	     43.01196846
      1.68064210	     -0.06048873	     -0.00000761	     -0.20177394	     -0.06579928	      0.88300444	     -0.00094082	     -0.22137159	      0.00000000	      0.00000000	     43.22845587
      1.68245635	     -0.06038518	     -0.00000049	     -0.20166982	     -0.06579199	      0.88300487	     -0.00094618	     -0.22133259	      0.00000000	      0.00000000	     42.88732591
      1.68397439	     -0.06029569	      0.00000475	     -0.20157979	     -0.06578595	      0.88300528	     -0.00095036	     -0.22130055	      0.00000000	      0.00000000	     43.31408828
      1.68549244	     -0.06021077	      0.00001030	     -0.20149434	     -0.06577996	      0.88300573	     -0.00095426	     -0.22126901	      0.00000000	      0.00000000	     43.33225125
      1.68701049	     -0.06012742	      0.00001502	     -0.20141040	     -0.06577403	      0.88300623	     -0.00095789	     -0.22123801	      0.00000000	      0.00000000	     43.65818950
      1.68852854	     -0.06004743	      0.00002006	     -0.20132984	     -0.06576815	      0.88300678	     -0.00096124	     -0.22120756	      0.00000000	      0.00000000	     43.42078345
      1.69004658	     -0.05996867	      0.00002398	     -0.20125047	     -0.06576234	      0.88300738	     -0.00096430	     -0.22117766	      0.00000000	      0.00000000	     43.97317098
      1.69156463	     -0.05989119	      0.00002877	     -0.20117239	     -0.06575658	      0.88300803	     -0.00096709	     -0.22114831	      0.00000000	      0.00000000	     43.49318904
      1.69290307	     -0.05982401	      0.00003168	     -0.20110463	     -0.06575156	      0.88300864	     -0.00096932	     -0.22112287	      0.00000000	      0.00000000	     43.98532798
      1.69424152	     -0.05975912	      0.00003523	     -0.20103918	     -0.06574659	      0.88300929	     -0.00097132	     -0.22109785	     -0.00000000	      0.00000000	     43.75586127
      1.69557996	     -0.05969459	      0.00003811	     -0.20097406	     -0.06574168	      0.88300997	     -0.00097311	     -0.22107324	     -0.00000000	      0.00000000	     44.00441374
      1.69759273	     -0.05960308	      0.00004307	     -0.20088168	     -0.06573438	      0.88301107	     -0.00097539	     -0.22103702	     -0.00000000	      0.00000000	     43.60467625
      1.69901701	     -0.05953838	      0.00004498	     -0.20081629	     -0.06572929	      0.88301190	     -0.00097670	     -0.22101196	     -0.00000000	      0.00000000	     44.27739258
      1.70044128	     -0.05947591	      0.00004828	     -0.20075318	     -0.06572427	      0.88301277	     -0.00097777	     -0.22098738	     -0.00000000	      0.00000000	     44.05838894
      1.70186556	     -0.05941576	      0.00005007	     -0.20069234	     -0.06571931	      0.88301368	     -0.00097859	     -0.22096325	     -0.00000000	      0.00000000	     44.40939375
      1.70328983	     -0.05935790	      0.00005262	     -0.20063382	     -0.06571442	      0.88301462	     -0.00097916	     -0.22093964	     -0.00000000	      0.00000000	     44.11291170
      1.70471411	     -0.05929950	      0.00005401	     -0.20057471	     -0.06570959	      0.88301560	     -0.00097949	     -0.22091650	     -0.00000000	      0.00000000	     44.42738160
      1.70621311	     -0.05924263	      0.00005598	     -0.20051710	     -0.06570457	      0.88301668	     -0.00097956	     -0.22089266	     -0.00000000	      0.00000000	     44.57738303
      1.70771211	     -0.05918641	      0.00005693	     -0.20046012	     -0.06569963	      0.88301778	     -0.00097937	     -0.22086939	     -0.00000000	      0.00000001	     44.33984633
      1.70921111	     -0.05913075	      0.00005819	     -0.20040369	     -0.06569476	      0.88301893	     -0.00097890	     -0.22084666	     -0.00000000	      0.00000001	     44.63045453
      1.71087342	     -0.05907559	      0.00005821	     -0.20034765	     -0.06568944	      0.88302023	     -0.00097806	     -0.22082207	     -0.00000000	      0.00000001	     44.75695065
      1.71253572	     -0.05901786	      0.00005997	     -0.20028907	     -0.06568420	      0.88302157	     -0.00097688	     -0.22079824	     -0.00000000	      0.00000001	     44.73019776
      1.71382010	     -0.05897810	      0.00005832	     -0.20024857	     -0.06568021	      0.88302263	     -0.00097574	     -0.22078027	     -0.00000000	      0.00000001	     44.74671586
      1.71510448	     -0.05893834	      0.00005838	     -0.20020812	     -0.06567627	      0.88302371	     -0.00097440	     -0.22076277	     -0.00000000	      0.00000001	     44.65865864
      1.71638885	     -0.05890113	      0.00005747	     -0.20017019	     -0.06567237	      0.88302481	     -0.00097286	     -0.22074571	     -0.00000000	      0.00000001	     44.82832009
      1.71809143	     -0.05885563	      0.00005638	     -0.20012374	     -0.06566727	      0.88302629	     -0.00097051	     -0.22072383	     -0.00000000	      0.00000001	     44.45756304
      1.71979400	     -0.05881069	      0.00005356	     -0.20007779	     -0.06566224	      0.88302779	     -0.00096781	     -0.22070280	     -0.00000000	      0.00000001	     44.87666132
      1.72117634	     -0.05877894	      0.00005224	     -0.20004525	     -0.06565822	      0.88302903	     -0.00096536	     -0.22068636	     -0.00000000	      0.00000001	     44.61216006
      1.72255868	     -0.05875003	      0.00004912	     -0.20001549	     -0.06565425	      0.88303028	     -0.00096268	     -0.22067056	     -0.00000000	      0.00000001	     44.86809468
      1.72394102	     -0.05872388	      0.00004663	     -0.19998852	     -0.06565032	      0.88303154	     -0.00095978	     -0.22065544	     -0.00000000	      0.00000001	     44.66627835
      1.72567093	     -0.05869495	      0.00004183	     -0.19995851	     -0.06564548	      0.88303314	     -0.00095584	     -0.22063751	     -0.00000000	      0.00000001	     44.71104272
      1.72714797	     -0.05867554	      0.00003853	     -0.19993819	     -0.06564140	      0.88303451	     -0.00095220	     -0.22062308	     -0.00000000	      0.00000001	     44.70951319
      1.72862500	     -0.05865895	      0.00003310	     -0.19992064	     -0.06563737	      0.88303589	     -0.00094831	     -0.22060957	     -0.00000000	      0.00000001	     44.74740830
      1.73010204	     -0.05864666	      0.00002898	     -0.19990743	     -0.06563340	      0.88303728	     -0.00094416	     -0.22059697	     -0.00000000	      0.00000001	     44.50824512
      1.73157908	     -0.05864108	      0.00002233	     -0.19990087	     -0.06562947	      0.88303867	     -0.00093978	     -0.22058535	     -0.00000000	      0.00000001	     44.92363779
      1.73305612	     -0.05864066	      0.00001729	     -0.19989951	     -0.06562560	      0.88304006	     -0.00093514	     -0.22057484	     -0.00000000	      0.00000001	     44.35607192
      1.73453316	     -0.05864578	      0.00000937	     -0.19990362	     -0.06562178	      0.88304146	     -0.00093027	     -0.22056548	     -0.00000000	      0.00000001	     44.83161109
      1.73601020	     -0.05865884	      0.00000343	     -0.19991572	     -0.06561800	      0.88304285	     -0.00092516	     -0.22055739	     -0.00000000	      0.00000001	     44.43959457
      1.73748724	     -0.05867615	     -0.00000535	     -0.19993202	     -0.06561428	      0.88304424	     -0.00091981	     -0.22055059	     -0.00000000	      0.00000001	     44.57363562
      1.73896427	     -0.05870178	     -0.00001213	     -0.19995668	     -0.06561060	      0.88304562	     -0.00091422	     -0.22054514	     -0.00000000	      0.00000001	     44.55364013
      1.74044131	     -0.05873162	     -0.00002154	     -0.19998551	     -0.06560697	      0.88304699	     -0.00090841	     -0.22054112	     -0.00000000	      0.00000001	     44.60712884
      1.74191835	     -0.05876810	     -0.00002873	     -0.20002104	     -0.06560338	      0.88304835	     -0.00090236	     -0.22053851	     -0.00000000	      0.00000001	     44.37176849
      1.74307106	     -0.05879985	     -0.00003621	     -0.20005202	     -0.06560062	      0.88304940	     -0.00089749	     -0.22053748	     -0.00000000	      0.00000001	     44.47876815
      1.74422376	     -0.05883514	     -0.00004290	     -0.20008656	     -0.06559788	      0.88305044	     -0.00089249	     -0.22053732	     -0.00000000	      0.00000001	     44.44181042
      1.74537646	     -0.05887312	     -0.00004982	     -0.20012380	     -0.06559516	      0.88305147	     -0.00088736	     -0.22053804	     -0.00000000	      0.00000001	     44.38665238
      1.74679803	     -0.05892468	     -0.00005854	     -0.20017446	     -0.06559185	      0.88305272	     -0.00088085	     -0.22054011	     -0.00000000	      0.00000001	     44.35142974
      1.74782923	     -0.05896483	     -0.00006498	     -0.20021395	     -0.06558947	      0.88305362	     -0.00087602	     -0.22054244	     -0.00000000	      0.00000001	     44.26636288
      1.74886043	     -0.05900765	     -0.00007155	     -0.20025613	     -0.06558710	      0.88305450	     -0.00087109	     -0.22054547	     -0.00000000	      0.00000001	     44.22748898
      1.75023547	     -0.05906790	     -0.00008040	     -0.20031553	     -0.06558398	      0.88305565	     -0.00086438	     -0.22055058	     -0.00000000	      0.00000001	     44.13737277
      1.75141083	     -0.05912210	     -0.00008806	     -0.20036901	     -0.06558134	      0.88305661	     -0.00085852	     -0.22055589	     -0.00000000	      0.00000001	     44.10375567
      1.75258618	     -0.05917829	     -0.00009577	     -0.20042450	     -0.06557871	      0.88305755	     -0.00085255	     -0.22056204	     -0.00000000	      0.00000001	     44.00886983
      1.75376153	     -0.05923687	     -0.00010361	     -0.20048238	     -0.06557610	      0.88305846	     -0.00084647	     -0.22056900	     -0.00000000	      0.00000001	     43.98426298
      1.75493689	     -0.05929747	     -0.00011154	     -0.20054230	     -0.06557352	      0.88305935	     -0.00084030	     -0.22057674	     -0.00000000	      0.00000001	     43.88305440
      1.75596254	     -0.05935222	     -0.00011860	     -0.20059646	     -0.06557127	      0.88306010	     -0.00083484	     -0.22058413	     -0.00000000	      0.00000000	     43.86294877
      1.75698819	     -0.05940842	     -0.00012573	     -0.20065208	     -0.06556904	      0.88306083	     -0.00082932	     -0.22059208	     -0.00000000	      0.00000000	     43.80095948
      1.75824955	     -0.05947965	     -0.00013467	     -0.20072260	     -0.06556631	      0.88306170	     -0.00082244	     -0.22060262	     -0.00000000	      0.00000000	     43.75769400
      1.75951091	     -0.05955316	     -0.00014377	     -0.20079542	     -0.06556359	      0.88306253	     -0.00081547	     -0.22061396	     -0.00000000	      0.00000000	     43.69176714
      1.76058894	     -0.05961804	     -0.00015174	     -0.20085971	     -0.06556128	      0.88306321	     -0.00080945	     -0.22062428	     -0.00000000	      0.00000000	     43.66621395
      1.76166696	     -0.05968466	     -0.00015985	     -0.20092576	     -0.06555897	      0.88306385	     -0.00080338	     -0.22063517	     -0.00000000	      0.00000000	     43.62334742
      1.76274498	     -0.05975307	     -0.00016812	     -0.20099359	     -0.06555668	      0.88306447	     -0.00079726	     -0.22064661	     -0.00000000	      0.00000000	     43.59499625
      1.76419112	     -0.05984731	     -0.00017941	     -0.20108709	     -0.06555361	      0.88306525	     -0.00078898	     -0.22066281	     -0.00000000	      0.00000000	     43.55877431
      1.76533739	     -0.05992384	     -0.00018848	     -0.20116303	     -0.06555119	      0.88306583	     -0.00078237	     -0.22067631	      0.00000000	      0.00000000	     43.53801095
      1.76648365	     -0.06000149	     -0.00019761	     -0.20124011	     -0.06554877	      0.88306636	     -0.00077572	     -0.22069038	      0.00000000	      0.00000000	     43.52577281
      1.76762992	     -0.06008029	     -0.00020672	     -0.20131836	     -0.06554635	      0.88306686	     -0.00076903	     -0.22070498	      0.00000000	      0.00000000	     43.51327718
      1.76904029	     -0.06017884	     -0.00021805	     -0.20141624	     -0.06554338	      0.88306742	     -0.00076077	     -0.22072364	      0.00000000	      0.00000000	     43.51633037
      1.77025708	     -0.06026535	     -0.00022798	     -0.20150219	     -0.06554082	      0.88306785	     -0.00075362	     -0.22074032	      0.00000000	      0.00000000	     43.50431269
      1.77147387	     -0.06035324	     -0.00023792	     -0.20158954	     -0.06553826	      0.88306823	     -0.00074644	     -0.22075752	      0.00000000	      0.00000000	     43.52261820
      1.77269066	     -0.06044290	     -0.00024787	     -0.20167866	     -0.06553570	      0.88306856	     -0.00073926	     -0.22077522	      0.00000000	      0.00000000	     43.51996032
      1.77390745	     -0.06053360	     -0.00025781	     -0.20176885	     -0.06553314	      0.88306884	     -0.00073208	     -0.22079340	      0.00000000	      0.00000000	     43.54753330
      1.77549387	     -0.06065316	     -0.00027071	     -0.20188776	     -0.06552979	      0.88306914	     -0.00072272	     -0.22081779	      0.00000000	      0.00000000	     43.56885805
      1.77683974	     -0.06075519	     -0.00028151	     -0.20198926	     -0.06552695	      0.88306933	     -0.00071481	     -0.22083904	      0.00000000	      0.00000000	     43.65445208
      1.77818560	     -0.06085831	     -0.00029237	     -0.20209188	     -0.06552411	      0.88306945	     -0.00070693	     -0.22086077	      0.00000000	      0.00000000	     43.68957422
      1.77953146	     -0.06096187	     -0.00030309	     -0.20219496	     -0.06552127	      0.88306952	     -0.00069912	     -0.22088295	      0.00000000	      0.00000000	     43.80540614
      1.78119280	     -0.06109071	     -0.00031605	     -0.20232323	     -0.06551776	      0.88306952	     -0.00068957	     -0.22091088	      0.00000000	     -0.00000000	     43.83167443
      1.78285414	     -0.06121868	     -0.00032833	     -0.20245068	     -0.06551427	      0.88306943	     -0.00068014	     -0.22093939	      0.00000000	     -0.00000000	     44.12479194
      1.78451548	     -0.06134639	     -0.00034008	     -0.20257792	     -0.06551078	      0.88306925	     -0.00067088	     -0.22096834	      0.00000000	     -0.00000000	     43.86325905
      1.78617682	     -0.06147062	     -0.00035064	     -0.20270173	     -0.06550731	      0.88306900	     -0.00066178	     -0.22099767	      0.00000000	     -0.00000000	     44.18442880
      1.78783816	     -0.06159736	     -0.00036165	     -0.20282807	     -0.06550385	      0.88306867	     -0.00065288	     -0.22102721	      0.00000000	     -0.00000000	     44.17707847
      1.78949950	     -0.06171859	     -0.00037035	     -0.20294899	     -0.06550042	      0.88306827	     -0.00064419	     -0.22105698	      0.00000000	     -0.00000000	     44.49712160
      1.79079112	     -0.06181689	     -0.00037900	     -0.20304702	     -0.06549777	      0.88306791	     -0.00063758	     -0.22108018	      0.00000000	     -0.00000000	     44.39108367
      1.79208275	     -0.06191003	     -0.00038536	     -0.20313996	     -0.06549514	      0.88306752	     -0.00063111	     -0.22110342	      0.00000000	     -0.00000000	     44.62714992
      1.79387756	     -0.06204174	     -0.00039441	     -0.20327141	     -0.06549151	      0.88306691	     -0.00062235	     -0.22113567	      0.00000000	     -0.00000000	     44.33619255
      1.79567237	     -0.06216210	     -0.00040082	     -0.20339161	     -0.06548792	      0.88306625	     -0.00061387	     -0.22116782	      0.00000000	     -0.00000000	     45.11418530
      1.79697217	     -0.06225821	     -0.00040708	     -0.20348759	     -0.06548535	      0.88306574	     -0.00060792	     -0.22119089	      0.00000000	     -0.00000000	     44.54789952
      1.79827196	     -0.06234627	     -0.00041119	     -0.20357558	     -0.06548280	      0.88306520	     -0.00060212	     -0.22121387	      0.00000000	     -0.00000000	     44.74878961
      1.79957176	     -0.06243485	     -0.00041547	     -0.20366411	     -0.06548027	      0.88306464	     -0.00059648	     -0.22123668	      0.00000000	     -0.00000000	     44.57664644
      1.80087156	     -0.06252121	     -0.00041918	     -0.20375044	     -0.06547777	      0.88306406	     -0.00059100	     -0.22125929	      0.00000000	     -0.00000000	     44.70997782
      1.80262948	     -0.06263871	     -0.00042362	     -0.20386795	     -0.06547444	      0.88306324	     -0.00058386	     -0.22128957	      0.00000000	     -0.00000000	     44.21499147
      1.80416765	     -0.06273408	     -0.00042679	     -0.20396335	     -0.06547155	      0.88306249	     -0.00057785	     -0.22131570	      0.00000000	     -0.00000000	     44.53802881
      1.80570582	     -0.06283086	     -0.00042944	     -0.20406020	     -0.06546871	      0.88306173	     -0.00057209	     -0.22134142	      0.00000000	     -0.00000000	     44.46235553
      1.80724399	     -0.06292545	     -0.00043172	     -0.20415489	     -0.06546590	      0.88306095	     -0.00056656	     -0.22136674	      0.00000000	     -0.00000000	     44.71845568
      1.80878216	     -0.06302044	     -0.00043353	     -0.20425001	     -0.06546314	      0.88306014	     -0.00056128	     -0.22139169	      0.00000000	     -0.00000000	     44.13295824
      1.81032033	     -0.06310879	     -0.00043518	     -0.20433850	     -0.06546042	      0.88305932	     -0.00055624	     -0.22141624	      0.00000000	     -0.00000000	     44.51508636
      1.81185850	     -0.06319967	     -0.00043574	     -0.20442957	     -0.06545773	      0.88305848	     -0.00055145	     -0.22144031	      0.00000000	     -0.00000000	     44.29190502
      1.81339667	     -0.06328378	     -0.00043640	     -0.20451390	     -0.06545509	      0.88305763	     -0.00054691	     -0.22146391	      0.00000000	     -0.00000000	     44.42782552
      1.81493484	     -0.06336758	     -0.00043528	     -0.20459797	     -0.06545249	      0.88305676	     -0.00054262	     -0.22148695	      0.00000000	     -0.00000000	     43.94433165
      1.81647301	     -0.06344399	     -0.00043525	     -0.20467463	     -0.06544994	      0.88305588	     -0.00053858	     -0.22150940	      0.00000000	     -0.00000000	     44.29253004
      1.81801118	     -0.06352199	     -0.00043254	     -0.20475297	     -0.06544742	      0.88305498	     -0.00053480	     -0.22153123	      0.00000000	     -0.00000000	     43.83895882
      1.81934357	     -0.06358268	     -0.00043199	     -0.20481391	     -0.06544527	      0.88305419	     -0.00053173	     -0.22154963	      0.00000000	     -0.00000000	     43.94861723
      1.82067596	     -0.06364347	     -0.00042951	     -0.20487502	     -0.06544316	      0.88305339	     -0.00052885	     -0.22156752	      0.00000000	     -0.00000000	     43.92850271
      1.82228751	     -0.06371350	     -0.00042725	     -0.20494543	     -0.06544064	      0.88305241	     -0.00052563	     -0.22158848	     -0.00000000	     -0.00000000	     43.55834394
      1.82389906	     -0.06377566	     -0.00042320	     -0.20500802	     -0.06543817	      0.88305141	     -0.00052269	     -0.22160860	     -0.00000000	     -0.00000000	     43.63254664
      1.82551060	     -0.06383482	     -0.00042075	     -0.20506759	     -0.06543574	      0.88305040	     -0.00052004	     -0.22162779	     -0.00000000	     -0.00000000	     43.69293599
      1.82689111	     -0.06388131	     -0.00041607	     -0.20511449	     -0.06543368	      0.88304952	     -0.00051800	     -0.22164347	     -0.00000000	     -0.00000000	     43.38731618
      1.82827161	     -0.06392567	     -0.00041324	     -0.20515924	     -0.06543166	      0.88304863	     -0.00051618	     -0.22165844	     -0.00000000	     -0.00000000	     43.46490237
      1.82965212	     -0.06396617	     -0.00040892	     -0.20520016	     -0.06542966	      0.88304772	     -0.00051456	     -0.22167271	     -0.00000000	     -0.00000000	     43.15467420
      1.83103262	     -0.06400213	     -0.00040510	     -0.20523653	     -0.06542769	      0.88304681	     -0.00051315	     -0.22168622	     -0.00000000	     -0.00000000	     43.22034009
      1.83275482	     -0.06404585	     -0.00039946	     -0.20528080	     -0.06542527	      0.88304566	     -0.00051170	     -0.22170199	     -0.00000000	     -0.00000000	     42.71680654
      1.83424797	     -0.06407635	     -0.00039538	     -0.20531176	     -0.06542320	      0.88304464	     -0.00051071	     -0.22171475	     -0.00000000	     -0.00000000	     42.74685694
      1.83574112	     -0.06410476	     -0.00039008	     -0.20534065	     -0.06542116	      0.88304362	     -0.00050997	     -0.22172660	     -0.00000000	     -0.00000000	     42.69378000
      1.83723427	     -0.06413245	     -0.00038562	     -0.20536881	     -0.06541914	      0.88304258	     -0.00050948	     -0.22173758	     -0.00000000	     -0.00000000	     42.84046906
      1.83872742	     -0.06415585	     -0.00038015	     -0.20539272	     -0.06541715	      0.88304154	     -0.00050924	     -0.22174776	     -0.00000000	     -0.00000000	     42.28135049
      1.84022057	     -0.06417693	     -0.00037545	     -0.20541428	     -0.06541519	      0.88304049	     -0.00050925	     -0.22175710	     -0.00000000	     -0.00000000	     42.65033580
      1.84171372	     -0.06419511	     -0.00036965	     -0.20543298	     -0.06541324	      0.88303943	     -0.00050951	     -0.22176563	     -0.00000000	     -0.00000000	     42.02891889
      1.84305493	     -0.06420874	     -0.00036514	     -0.20544706	     -0.06541151	      0.88303847	     -0.00050995	     -0.22177261	     -0.00000000	     -0.00000000	     42.28968022
      1.84439613	     -0.06422048	     -0.00035989	     -0.20545927	     -0.06540980	      0.88303751	     -0.00051059	     -0.22177894	     -0.00000000	     -0.00000000	     41.90573935
      1.84573734	     -0.06422897	     -0.00035474	     -0.20546822	     -0.06540810	      0.88303654	     -0.00051143	     -0.22178461	     -0.00000000	     -0.00000000	     41.98553609
      1.84777222	     -0.06424107	     -0.00034609	     -0.20548107	     -0.06540555	      0.88303506	     -0.00051308	     -0.22179198	     -0.00000000	     -0.00000000	     41.25451345
      1.84924006	     -0.06423935	     -0.00034010	     -0.20547987	     -0.06540373	      0.88303400	     -0.00051455	     -0.22179635	     -0.00000000	     -0.00000000	     41.69862923
      1.85070790	     -0.06423901	     -0.00033285	     -0.20548010	     -0.06540192	      0.88303293	     -0.00051624	     -0.22179984	     -0.00000000	     -0.00000000	     41.58595731
      1.85236189	     -0.06423739	     -0.00032563	     -0.20547908	     -0.06539990	      0.88303172	     -0.00051842	     -0.22180279	     -0.00000000	     -0.00000000	     41.52466144
      1.85378784	     -0.06422791	     -0.00031787	     -0.20547018	     -0.06539817	      0.88303068	     -0.00052053	     -0.22180459	     -0.00000000	     -0.00000000	     41.25559520
      1.85521378	     -0.06421739	     -0.00031116	     -0.20546020	     -0.06539644	      0.88302964	     -0.00052284	     -0.22180556	     -0.00000000	     -0.00000000	     41.33585927
      1.85663973	     -0.06420412	     -0.00030305	     -0.20544751	     -0.06539473	      0.88302860	     -0.00052536	     -0.22180576	     -0.00000000	     -0.00000000	     41.32036067
      1.85787462	     -0.06419106	     -0.00029645	     -0.20543494	     -0.06539325	      0.88302771	     -0.00052771	     -0.22180528	     -0.00000000	     -0.00000000	     41.27909466
      1.85910951	     -0.06417453	     -0.00028938	     -0.20541892	     -0.06539177	      0.88302681	     -0.00053021	     -0.22180422	     -0.00000000	     -0.00000000	     41.19034564
      1.86034440	     -0.06415616	     -0.00028223	     -0.20540106	     -0.06539030	      0.88302592	     -0.00053285	     -0.22180253	     -0.00000000	     -0.00000000	     41.23315273
      1.86157929	     -0.06413470	     -0.00027477	     -0.20538011	     -0.06538883	      0.88302502	     -0.00053564	     -0.22180023	     -0.00000000	     -0.00000000	     41.11308693
      1.86266265	     -0.06411417	     -0.00026804	     -0.20536005	     -0.06538754	      0.88302424	     -0.00053820	     -0.22179768	     -0.00000000	     -0.00000000	     41.16737066
      1.86374600	     -0.06409145	     -0.00026108	     -0.20533779	     -0.06538624	      0.88302347	     -0.00054088	     -0.22179464	     -0.00000000	     -0.00000000	     41.10028208
      1.86482936	     -0.06406699	     -0.00025392	     -0.20531379	     -0.06538495	      0.88302269	     -0.00054366	     -0.22179110	     -0.00000000	     -0.00000000	     41.11260028
      1.86621314	     -0.06403300	     -0.00024452	     -0.20528041	     -0.06538330	      0.88302171	     -0.00054736	     -0.22178586	     -0.00000000	     -0.00000000	     41.03780080
      1.86724058	     -0.06400585	     -0.00023732	     -0.20525371	     -0.06538207	      0.88302098	     -0.00055022	     -0.22178144	     -0.00000000	     -0.00000000	     41.08743424
      1.86826801	     -0.06397700	     -0.00022983	     -0.20522531	     -0.06538084	      0.88302025	     -0.00055317	     -0.22177656	     -0.00000000	     -0.00000000	     41.03493836
      1.86952867	     -0.06393928	     -0.00022040	     -0.20518816	     -0.06537933	      0.88301937	     -0.00055691	     -0.22176995	     -0.00000000	     -0.00000000	     41.06156444
      1.87061901	     -0.06390507	     -0.00021222	     -0.20515444	     -0.06537801	      0.88301860	     -0.00056024	     -0.22176368	     -0.00000000	     -0.00000000	     40.98841716
      1.87170935	     -0.06386897	     -0.00020387	     -0.20511883	     -0.06537669	      0.88301784	     -0.00056367	     -0.22175689	     -0.00000000	     -0.00000000	     41.02985576
      1.87279968	     -0.06383118	     -0.00019535	     -0.20508153	     -0.06537535	      0.88301708	     -0.00056718	     -0.22174959	     -0.00000000	     -0.00000000	     40.96051990
      1.87389002	     -0.06379163	     -0.00018666	     -0.20504247	     -0.06537402	      0.88301633	     -0.00057078	     -0.22174177	     -0.00000000	     -0.00000000	     41.00129775
      1.87498036	     -0.06375050	     -0.00017784	     -0.20500183	     -0.06537267	      0.88301557	     -0.00057446	     -0.22173343	     -0.00000000	     -0.00000000	     40.93206761
      1.87607069	     -0.06370766	     -0.00016887	     -0.20495948	     -0.06537131	      0.88301482	     -0.00057822	     -0.22172460	     -0.00000000	     -0.00000000	     40.98032474
      1.87716103	     -0.06366332	     -0.00015977	     -0.20491563	     -0.06536993	      0.88301407	     -0.00058204	     -0.22171527	     -0.00000000	     -0.00000000	     40.91044521
      1.87825137	     -0.06361735	     -0.00015049	     -0.20487015	     -0.06536855	      0.88301332	     -0.00058594	     -0.22170545	     -0.00000000	     -0.00000000	     40.96622421
      1.87923124	     -0.06357486	     -0.00014206	     -0.20482810	     -0.06536729	      0.88301265	     -0.00058949	     -0.22169621	     -0.00000000	     -0.00000000	     40.91142365
      1.88021112	     -0.06353116	     -0.00013351	     -0.20478484	     -0.06536602	      0.88301198	     -0.00059309	     -0.22168659	     -0.00000000	     -0.00000000	     40.93181538
      1.88139082	     -0.06347716	     -0.00012313	     -0.20473136	     -0.06536447	      0.88301118	     -0.00059748	     -0.22167452	     -0.00000000	     -0.00000000	     40.90959836
      1.88257053	     -0.06342165	     -0.00011266	     -0.20467636	     -0.06536291	      0.88301037	     -0.00060193	     -0.22166194	     -0.00000000	     -0.00000000	     40.94463955
      1.88357037	     -0.06337358	     -0.00010377	     -0.20462873	     -0.06536156	      0.88300969	     -0.00060574	     -0.22165088	     -0.00000000	     -0.00000000	     40.91940012
      1.88457021	     -0.06332454	     -0.00009487	     -0.20458011	     -0.06536019	      0.88300900	     -0.00060959	     -0.22163948	     -0.00000000	     -0.00000000	     40.94243583
      1.88577995	     -0.06326406	     -0.00008411	     -0.20452013	     -0.06535852	      0.88300817	     -0.00061428	     -0.22162525	     -0.00000000	     -0.00000000	     40.94356807
      1.88698970	     -0.06320238	     -0.00007335	     -0.20445895	     -0.06535681	      0.88300734	     -0.00061901	     -0.22161057	     -0.00000000	     -0.00000000	     40.97772129
      1.88801014	     -0.06314969	     -0.00006437	     -0.20440667	     -0.06535535	      0.88300664	     -0.00062303	     -0.22159785	     -0.00000000	     -0.00000000	     40.98031452
      1.88903059	     -0.06309654	     -0.00005562	     -0.20435390	     -0.06535387	      0.88300594	     -0.00062706	     -0.22158485	     -0.00000000	     -0.00000000	     41.00710209
      1.89028884	     -0.06303003	     -0.00004485	     -0.20428786	     -0.06535201	      0.88300507	     -0.00063206	     -0.22156845	     -0.00000000	     -0.00000000	     41.03479233
      1.89154709	     -0.06296239	     -0.00003409	     -0.20422069	     -0.06535012	      0.88300421	     -0.00063707	     -0.22155167	     -0.00000000	     -0.00000000	     41.07452350
      1.89263473	     -0.06290314	     -0.00002486	     -0.20416182	     -0.06534845	      0.88300346	     -0.00064141	     -0.22153689	     -0.00000000	     -0.00000000	     41.11472028
      1.89372236	     -0.06284311	     -0.00001566	     -0.20410215	     -0.06534675	      0.88300270	     -0.00064576	     -0.22152186	     -0.00000000	     -0.00000000	     41.15699174
      1.89480999	     -0.06278270	     -0.00000671	     -0.20404210	     -0.06534502	      0.88300195	     -0.00065010	     -0.22150659	     -0.00000000	     -0.00000000	     41.21183385
      1.89631744	     -0.06269775	      0.00000592	     -0.20395764	     -0.06534258	      0.88300091	     -0.00065611	     -0.22148507	     -0.00000000	     -0.00000000	     41.29456290
      1.89754729	     -0.06262754	      0.00001613	     -0.20388780	     -0.06534054	      0.88300006	     -0.00066100	     -0.22146723	     -0.00000000	     -0.00000000	     41.40312577
      1.89877714	     -0.06255650	      0.00002630	     -0.20381712	     -0.06533847	      0.88299922	     -0.00066585	     -0.22144914	     -0.00000000	     -0.00000000	     41.50155658
      1.90000699	     -0.06248481	      0.00003641	     -0.20374578	     -0.06533635	      0.88299837	     -0.00067068	     -0.22143083	     -0.00000000	     -0.00000000	     41.65024466
      1.90123684	     -0.06241258	      0.00004651	     -0.20367387	     -0.06533420	      0.88299753	     -0.00067545	     -0.22141231	     -0.00000000	     -0.00000000	     41.79577332
      1.90290214	     -0.06231361	      0.00006003	     -0.20357533	     -0.06533122	      0.88299640	     -0.00068182	     -0.22138690	     -0.00000000	     -0.00000000	     42.05422116
      1.90433253	     -0.06222783	      0.00007146	     -0.20348989	     -0.06532862	      0.88299544	     -0.00068719	     -0.22136481	     -0.00000000	     -0.00000000	     42.24310314
      1.90576292	     -0.06214167	      0.00008262	     -0.20340403	     -0.06532596	      0.88299450	     -0.00069244	     -0.22134249	     -0.00000000	     -0.00000000	     42.50773905
      1.90719332	     -0.06205530	      0.00009349	     -0.20331795	     -0.06532327	      0.88299356	     -0.00069755	     -0.22131997	     -0.00000000	     -0.00000000	     42.71846549
      1.90896528	     -0.06194869	      0.00010639	     -0.20321164	     -0.06531988	      0.88299244	     -0.00070368	     -0.22129188	     -0.00000000	     -0.00000000	     43.02367651
      1.91073724	     -0.06184326	      0.00011861	     -0.20310648	     -0.06531643	      0.88299136	     -0.00070957	     -0.22126364	     -0.00000000	     -0.00000000	     43.31305871
      1.91250920	     -0.06174137	      0.00013003	     -0.20300479	     -0.06531293	      0.88299032	     -0.00071519	     -0.22123538	     -0.00000000	     -0.00000000	     43.20226994
      1.91408341	     -0.06164759	      0.00013946	     -0.20291115	     -0.06530979	      0.88298945	     -0.00071995	     -0.22121030	     -0.00000000	     -0.00000000	     43.72996793
      1.91565763	     -0.06155817	      0.00014858	     -0.20282183	     -0.06530661	      0.88298863	     -0.00072448	     -0.22118526	     -0.00000000	     -0.00000000	     43.94766602
      1.91723185	     -0.06146961	      0.00015651	     -0.20273333	     -0.06530341	      0.88298786	     -0.00072877	     -0.22116036	     -0.00000000	     -0.00000000	     44.02990144
      1.91880607	     -0.06138210	      0.00016415	     -0.20264585	     -0.06530019	      0.88298716	     -0.00073282	     -0.22113567	     -0.00000000	     -0.00000000	     44.50790330
      1.92038028	     -0.06130032	      0.00017046	     -0.20256404	     -0.06529695	      0.88298653	     -0.00073663	     -0.22111120	     -0.00000000	     -0.00000000	     44.65584678
      1.92195450	     -0.06121471	      0.00017739	     -0.20247842	     -0.06529369	      0.88298597	     -0.00074018	     -0.22108706	     -0.00000000	     -0.00000000	     44.83389883
      1.92352872	     -0.06113355	      0.00018234	     -0.20239717	     -0.06529041	      0.88298548	     -0.00074349	     -0.22106317	     -0.00000000	     -0.00000000	     44.87875164
      1.92510294	     -0.06105134	      0.00018881	     -0.20231491	     -0.06528712	      0.88298506	     -0.00074653	     -0.22103956	     -0.00000000	     -0.00000000	     45.37075682
      1.92667716	     -0.06097598	      0.00019203	     -0.20223940	     -0.06528382	      0.88298473	     -0.00074932	     -0.22101619	     -0.00000000	     -0.00000000	     45.45272820
      1.92803761	     -0.06090595	      0.00019732	     -0.20216929	     -0.06528096	      0.88298451	     -0.00075152	     -0.22099630	     -0.00000000	     -0.00000000	     45.43396267
      1.92939806	     -0.06083981	      0.00020028	     -0.20210301	     -0.06527809	      0.88298435	     -0.00075352	     -0.22097658	     -0.00000000	     -0.00000000	     45.73964292
      1.93108069	     -0.06076172	      0.00020495	     -0.20202477	     -0.06527453	      0.88298423	     -0.00075572	     -0.22095248	     -0.00000000	     -0.00000000	     46.05247474
      1.93276331	     -0.06068217	      0.00020742	     -0.20194501	     -0.06527096	      0.88298422	     -0.00075762	     -0.22092876	     -0.00000000	      0.00000000	     46.13371011
      1.93410721	     -0.06061920	      0.00021118	     -0.20188190	     -0.06526810	      0.88298427	     -0.00075892	     -0.22091004	     -0.00000000	      0.00000000	     46.11499852
      1.93545111	     -0.06055875	      0.00021282	     -0.20182126	     -0.06526524	      0.88298439	     -0.00076003	     -0.22089152	     -0.00000000	      0.00000000	     46.48776431
      1.93712183	     -0.06048592	      0.00021584	     -0.20174821	     -0.06526168	      0.88298462	     -0.00076113	     -0.22086881	     -0.00000000	      0.00000000	     46.26647102
      1.93879255	     -0.06041241	      0.00021653	     -0.20167442	     -0.06525812	      0.88298494	     -0.00076194	     -0.22084643	     -0.00000000	      0.00000000	     46.94510796
      1.94016193	     -0.06035473	      0.00021897	     -0.20161656	     -0.06525520	      0.88298527	     -0.00076238	     -0.22082832	     -0.00000000	      0.00000000	     46.76126260
      1.94153131	     -0.06029828	      0.00021921	     -0.20155987	     -0.06525228	      0.88298567	     -0.00076262	     -0.22081043	     -0.00000000	      0.00000000	     47.18198042
      1.94290069	     -0.06024304	      0.00022020	     -0.20150440	     -0.06524936	      0.88298612	     -0.00076265	     -0.22079279	     -0.00000000	      0.00000000	     47.01233731
      1.94427007	     -0.06018794	      0.00022019	     -0.20144905	     -0.06524644	      0.88298663	     -0.00076249	     -0.22077536	     -0.00000000	      0.00000000	     47.36035333
      1.94651236	     -0.06010318	      0.00022109	     -0.20136389	     -0.06524166	      0.88298758	     -0.00076180	     -0.22074733	     -0.00000000	      0.00000000	     47.46819376
      1.94773794	     -0.06005646	      0.00021933	     -0.20131689	     -0.06523906	      0.88298817	     -0.00076120	     -0.22073232	     -0.00000000	      0.00000000	     47.62036898
      1.94896352	     -0.06001209	      0.00021877	     -0.20127228	     -0.06523646	      0.88298879	     -0.00076044	     -0.22071748	     -0.00000000	      0.00000000	     47.79612719
      1.95072944	     -0.05995126	      0.00021692	     -0.20121107	     -0.06523271	      0.88298977	     -0.00075907	     -0.22069650	     -0.00000000	      0.00000000	     47.63831902
      1.95249535	     -0.05988909	      0.00021497	     -0.20114850	     -0.06522898	      0.88299082	     -0.00075738	     -0.22067598	     -0.00000000	      0.00000000	     48.11617294
      1.95426126	     -0.05983306	      0.00021097	     -0.20109203	     -0.06522525	      0.88299195	     -0.00075536	     -0.22065584	     -0.00000000	      0.00000000	     48.31324253
      1.95557987	     -0.05979124	      0.00020972	     -0.20104992	     -0.06522248	      0.88299284	     -0.00075365	     -0.22064115	     -0.00000000	      0.00000000	     48.22008230
      1.95689849	     -0.05975210	      0.00020627	     -0.20101043	     -0.06521971	      0.88299377	     -0.00075176	     -0.22062674	     -0.00000000	      0.00000000	     48.53702169
      1.95821710	     -0.05971384	      0.00020341	     -0.20097184	     -0.06521694	      0.88299474	     -0.00074969	     -0.22061263	     -0.00000000	      0.00000001	     48.45357192
      1.95953571	     -0.05967731	      0.00019986	     -0.20093496	     -0.06521418	      0.88299574	     -0.00074744	     -0.22059881	     -0.00000000	      0.00000001	     48.71497413
      1.96126123	     -0.05963383	      0.00019517	     -0.20089102	     -0.06521057	      0.88299710	     -0.00074424	     -0.22058123	     -0.00000000	      0.00000001	     48.32041176
      1.96298676	     -0.05958898	      0.00018918	     -0.20084567	     -0.06520697	      0.88299851	     -0.00074074	     -0.22056423	     -0.00000000	      0.00000001	     48.84855120
      1.96446163	     -0.05955503	      0.00018478	     -0.20081131	     -0.06520389	      0.88299975	     -0.00073750	     -0.22055011	     -0.00000000	      0.00000001	     48.78337617
      1.96593651	     -0.05952372	      0.00017874	     -0.20077953	     -0.06520082	      0.88300103	     -0.00073406	     -0.22053645	     -0.00000000	      0.00000001	     49.21372628
      1.96741138	     -0.05949392	      0.00017371	     -0.20074930	     -0.06519775	      0.88300234	     -0.00073039	     -0.22052329	     -0.00000000	      0.00000001	     49.04563279
      1.96888626	     -0.05946593	      0.00016701	     -0.20072083	     -0.06519467	      0.88300368	     -0.00072652	     -0.22051061	     -0.00000000	      0.00000001	     49.19497486
      1.97066874	     -0.05943635	      0.00016033	     -0.20069071	     -0.06519096	      0.88300533	     -0.00072156	     -0.22049597	     -0.00000000	      0.00000001	     49.22182247
      1.97194504	     -0.05941497	      0.00015315	     -0.20066888	     -0.06518831	      0.88300654	     -0.00071782	     -0.22048594	     -0.00000000	      0.00000001	     49.29862093
      1.97322133	     -0.05939721	      0.00014736	     -0.20065070	     -0.06518565	      0.88300776	     -0.00071393	     -0.22047628	     -0.00000000	      0.00000001	     49.34830807
      1.97484615	     -0.05937677	      0.00013879	     -0.20062970	     -0.06518227	      0.88300934	     -0.00070876	     -0.22046461	     -0.00000000	      0.00000001	     49.41964317
      1.97647096	     -0.05935841	      0.00013062	     -0.20061078	     -0.06517888	      0.88301095	     -0.00070334	     -0.22045359	     -0.00000000	      0.00000001	     49.18934372
      1.97809578	     -0.05934116	      0.00012052	     -0.20059292	     -0.06517550	      0.88301258	     -0.00069769	     -0.22044325	     -0.00000000	      0.00000001	     49.79492528
      1.97949909	     -0.05933285	      0.00011313	     -0.20058412	     -0.06517257	      0.88301400	     -0.00069262	     -0.22043484	     -0.00000000	      0.00000001	     49.45003017
      1.98090241	     -0.05932327	      0.00010379	     -0.20057400	     -0.06516965	      0.88301544	     -0.00068738	     -0.22042703	     -0.00000000	      0.00000001	     49.59813865
      1.98230573	     -0.05931706	      0.00009512	     -0.20056727	     -0.06516673	      0.88301689	     -0.00068196	     -0.22041974	     -0.00000000	      0.00000001	     49.64890857
      1.98418407	     -0.05931335	      0.00008144	     -0.20056281	     -0.06516281	      0.88301885	     -0.00067446	     -0.22041087	     -0.00000000	      0.00000001	     49.73597313
      1.98510442	     -0.05931274	      0.00007543	     -0.20056185	     -0.06516090	      0.88301982	     -0.00067067	     -0.22040691	     -0.00000000	      0.00000001	     49.71282955
      1.98621254	     -0.05931391	      0.00006728	     -0.20056258	     -0.06515859	      0.88302099	     -0.00066602	     -0.22040248	     -0.00000000	      0.00000001	     49.77429294
      1.98795947	     -0.05931910	      0.00005379	     -0.20056706	     -0.06515495	      0.88302284	     -0.00065850	     -0.22039626	     -0.00000000	      0.00000001	     49.76228132
      1.98886719	     -0.05932356	      0.00004650	     -0.20057115	     -0.06515306	      0.88302381	     -0.00065449	     -0.22039340	     -0.00000000	      0.00000001	     49.84570947
      1.98977492	     -0.05932909	      0.00003901	     -0.20057630	     -0.06515117	      0.88302477	     -0.00065042	     -0.22039081	     -0.00000000	      0.00000001	     49.85334010
      1.99137090	     -0.05934169	      0.00002537	     -0.20058823	     -0.06514784	      0.88302648	     -0.00064312	     -0.22038690	     -0.00000000	      0.00000001	     49.90366362
      1.99246766	     -0.05935248	      0.00001566	     -0.20059856	     -0.06514555	      0.88302765	     -0.00063800	     -0.22038470	     -0.00000000	      0.00000001	     49.89411378
      1.99356441	     -0.05936503	      0.00000573	     -0.20061065	     -0.06514326	      0.88302882	     -0.00063280	     -0.22038291	     -0.00000000	      0.00000001	     49.94009560
      1.99466117	     -0.05937946	     -0.00000446	     -0.20062461	     -0.06514097	      0.88302998	     -0.00062752	     -0.22038152	     -0.00000000	      0.00000001	     49.93116156
      1.99575792	     -0.05939649	     -0.00001496	     -0.20064117	     -0.06513868	      0.88303114	     -0.00062216	     -0.22038056	     -0.00000000	      0.00000001	     49.96968605
      1.99685468	     -0.05941622	     -0.00002579	     -0.20066043	     -0.06513638	      0.88303230	     -0.00061674	     -0.22038005	     -0.00000000	      0.00000001	     49.95318194
      1.99795143	     -0.05943874	     -0.00003695	     -0.20068246	     -0.06513408	      0.88303345	     -0.00061125	     -0.22038002	     -0.00000000	      0.00000001	     49.99038733
      1.99904819	     -0.05946390	     -0.00004838	     -0.20070714	     -0.06513178	      0.88303459	     -0.00060569	     -0.22038049	     -0.00000000	      0.00000001	     49.97129911
      2.00014495	     -0.05949171	     -0.00006007	     -0.20073448	     -0.06512947	      0.88303572	     -0.00060008	     -0.22038147	     -0.00000000	      0.00000001	     50.01401423
      2.00124170	     -0.05952191	     -0.00007196	     -0.20076420	     -0.06512715	      0.88303683	     -0.00059441	     -0.22038298	     -0.00000000	      0.00000001	     49.99417156
      2.00233846	     -0.05955456	     -0.00008405	     -0.20079637	     -0.06512483	      0.88303793	     -0.00058870	     -0.22038502	     -0.00000000	      0.00000001	     50.04459946
      2.00331361	     -0.05958545	     -0.00009492	     -0.20082683	     -0.06512276	      0.88303890	     -0.00058358	     -0.22038729	     -0.00000000	      0.00000001	     50.03241132
      2.00428875	     -0.05961813	     -0.00010590	     -0.20085909	     -0.06512068	      0.88303985	     -0.00057842	     -0.22038998	     -0.00000000	      0.00000001	     50.06171154
      2.00546731	     -0.05965974	     -0.00011928	     -0.20090020	     -0.06511816	      0.88304098	     -0.00057216	     -0.22039380	     -0.00000000	      0.00000001	     50.07677417
      2.00664587	     -0.05970370	     -0.00013276	     -0.20094366	     -0.06511562	      0.88304208	     -0.00056586	     -0.22039822	     -0.00000000	      0.00000001	     50.11696539
      2.00763378	     -0.05974223	     -0.00014411	     -0.20098178	     -0.06511349	      0.88304298	     -0.00056055	     -0.22040239	     -0.00000000	      0.00000001	     50.13049987
      2.00862168	     -0.05978239	     -0.00015553	     -0.20102154	     -0.06511135	      0.88304386	     -0.00055522	     -0.22040698	     -0.00000000	      0.00000001	     50.15954368
      2.00983559	     -0.05983384	     -0.00016960	     -0.20107250	     -0.06510871	      0.88304491	     -0.00054865	     -0.22041319	     -0.00000000	      0.00000001	     50.19285127
      2.01104950	     -0.05988767	     -0.00018394	     -0.20112584	     -0.06510604	      0.88304592	     -0.00054207	     -0.22042002	     -0.00000000	      0.00000001	     50.22681826
      2.01205285	     -0.05993377	     -0.00019552	     -0.20117156	     -0.06510383	      0.88304673	     -0.00053662	     -0.22042612	     -0.00000000	      0.00000001	     50.26237742
      2.01305620	     -0.05998139	     -0.00020714	     -0.20121879	     -0.06510161	      0.88304751	     -0.00053116	     -0.22043263	     -0.00000000	      0.00000001	     50.29297827
      2.01432330	     -0.06004354	     -0.00022189	     -0.20128047	     -0.06509878	      0.88304845	     -0.00052427	     -0.22044142	     -0.00000000	      0.00000000	     50.34603112
      2.01559040	     -0.06010798	     -0.00023668	     -0.20134445	     -0.06509593	      0.88304934	     -0.00051739	     -0.22045085	     -0.00000000	      0.00000000	     50.37936314
      2.01664935	     -0.06016336	     -0.00024906	     -0.20139945	     -0.06509353	      0.88305005	     -0.00051165	     -0.22045919	     -0.00000000	      0.00000000	     50.44270854
      2.01770830	     -0.06022046	     -0.00026159	     -0.20145617	     -0.06509111	      0.88305072	     -0.00050591	     -0.22046795	     -0.00000000	      0.00000000	     50.47871497
      2.01902239	     -0.06029297	     -0.00027708	     -0.20152823	     -0.06508810	      0.88305150	     -0.00049883	     -0.22047937	     -0.00000000	      0.00000000	     50.56442008
      2.02033649	     -0.06036742	     -0.00029252	     -0.20160224	     -0.06508505	      0.88305222	     -0.00049178	     -0.22049138	     -0.00000000	      0.00000000	     50.62084395
      2.02150968	     -0.06043517	     -0.00030622	     -0.20166961	     -0.06508231	      0.88305280	     -0.00048554	     -0.22050258	      0.00000000	      0.00000000	     50.75101223
      2.02268288	     -0.06050397	     -0.00031983	     -0.20173804	     -0.06507956	      0.88305334	     -0.00047935	     -0.22051422	      0.00000000	      0.00000000	     50.83328906
      2.02385607	     -0.06057396	     -0.00033356	     -0.20180767	     -0.06507679	      0.88305383	     -0.00047322	     -0.22052625	      0.00000000	      0.00000000	     50.97060161
      2.02542185	     -0.06066878	     -0.00035184	     -0.20190203	     -0.06507306	      0.88305439	     -0.00046515	     -0.22054289	      0.00000000	      0.00000000	     51.11541534
      2.02698763	     -0.06076502	     -0.00036983	     -0.20199782	     -0.06506932	      0.88305486	     -0.00045724	     -0.22056014	      0.00000000	      0.00000000	     51.34480901
      2.02824513	     -0.06084365	     -0.00038409	     -0.20207611	     -0.06506630	      0.88305517	     -0.00045100	     -0.22057440	      0.00000000	      0.00000000	     51.41181301
      2.02950262	     -0.06092273	     -0.00039807	     -0.20215487	     -0.06506326	      0.88305542	     -0.00044489	     -0.22058900	      0.00000000	      0.00000000	     51.56025589
      2.03121316	     -0.06103054	     -0.00041613	     -0.20226230	     -0.06505912	      0.88305567	     -0.00043678	     -0.22060933	      0.00000000	      0.00000000	     51.69384459
      2.03313222	     -0.06115095	     -0.00043548	     -0.20238231	     -0.06505447	      0.88305582	     -0.00042799	     -0.22063264	      0.00000000	      0.00000000	     51.87110157
      2.03482973	     -0.06125739	     -0.00045182	     -0.20248846	     -0.06505034	      0.88305584	     -0.00042050	     -0.22065358	      0.00000000	     -0.00000000	     51.94129237
      2.03652725	     -0.06136452	     -0.00046762	     -0.20259532	     -0.06504622	      0.88305577	     -0.00041328	     -0.22067473	      0.00000000	     -0.00000000	     51.61722352
      2.03822477	     -0.06146732	     -0.00048216	     -0.20269790	     -0.06504211	      0.88305561	     -0.00040636	     -0.22069603	      0.00000000	     -0.00000000	     51.95234794
      2.03992229	     -0.06157657	     -0.00049709	     -0.20280693	     -0.06503801	      0.88305537	     -0.00039973	     -0.22071730	      0.00000000	     -0.00000000	     52.02094844
      2.04133664	     -0.06166089	     -0.00050755	     -0.20289115	     -0.06503460	      0.88305511	     -0.00039444	     -0.22073513	      0.00000000	     -0.00000000	     51.75934555
      2.04275099	     -0.06174655	     -0.00051893	     -0.20297669	     -0.06503121	      0.88305479	     -0.00038937	     -0.22075281	      0.00000000	     -0.00000000	     51.94902931
      2.04416534	     -0.06183237	     -0.00052849	     -0.20306244	     -0.06502783	      0.88305443	     -0.00038451	     -0.22077040	      0.00000000	     -0.00000000	     52.02716721
      2.04604595	     -0.06194720	     -0.00054192	     -0.20317720	     -0.06502337	      0.88305388	     -0.00037839	     -0.22079363	      0.00000000	     -0.00000000	     51.41392124
      2.04731018	     -0.06201911	     -0.00054858	     -0.20324912	     -0.06502039	      0.88305347	     -0.00037449	     -0.22080911	      0.00000000	     -0.00000000	     51.82394092
      2.04857441	     -0.06209274	     -0.00055620	     -0.20332274	     -0.06501743	      0.88305303	     -0.00037077	     -0.22082444	      0.00000000	     -0.00000000	     51.75242810
      2.05023446	     -0.06218863	     -0.00056453	     -0.20341868	     -0.06501357	      0.88305241	     -0.00036616	     -0.22084433	      0.00000000	     -0.00000000	     51.59682467
      2.05189450	     -0.06228296	     -0.00057299	     -0.20351307	     -0.06500975	      0.88305174	     -0.00036186	     -0.22086397	      0.00000000	     -0.00000000	     51.21778773
      2.05355455	     -0.06237189	     -0.00057846	     -0.20360214	     -0.06500597	      0.88305103	     -0.00035788	     -0.22088334	      0.00000000	     -0.00000000	     51.41316533
      2.05494779	     -0.06244952	     -0.00058447	     -0.20367986	     -0.06500283	      0.88305041	     -0.00035478	     -0.22089929	      0.00000000	     -0.00000000	     51.30097857
      2.05634104	     -0.06252538	     -0.00058778	     -0.20375589	     -0.06499972	      0.88304977	     -0.00035190	     -0.22091506	      0.00000000	     -0.00000000	     51.05942766
      2.05773428	     -0.06259987	     -0.00059163	     -0.20383054	     -0.06499665	      0.88304910	     -0.00034924	     -0.22093065	     -0.00000000	     -0.00000000	     50.87440483
      2.05912753	     -0.06267227	     -0.00059388	     -0.20390315	     -0.06499360	      0.88304842	     -0.00034681	     -0.22094603	     -0.00000000	     -0.00000000	     50.82941521
      2.06114671	     -0.06278141	     -0.00059773	     -0.20401258	     -0.06498926	      0.88304739	     -0.00034368	     -0.22096793	     -0.00000000	     -0.00000000	     50.39617478
      2.06242538	     -0.06284069	     -0.00059771	     -0.20407211	     -0.06498655	      0.88304672	     -0.00034194	     -0.22098167	     -0.00000000	     -0.00000000	     50.21546882
      2.06370404	     -0.06290270	     -0.00059881	     -0.20413435	     -0.06498388	      0.88304604	     -0.00034040	     -0.22099510	     -0.00000000	     -0.00000000	     50.22052205
      2.06541990	     -0.06298863	     -0.00059884	     -0.20422064	     -0.06498034	      0.88304511	     -0.00033862	     -0.22101283	     -0.00000000	     -0.00000000	     50.02346408
      2.06713575	     -0.06306895	     -0.00059957	     -0.20430131	     -0.06497686	      0.88304415	     -0.00033719	     -0.22103023	     -0.00000000	     -0.00000000	     49.55952853
      2.06864282	     -0.06313521	     -0.00059747	     -0.20436795	     -0.06497385	      0.88304330	     -0.00033621	     -0.22104519	     -0.00000000	     -0.00000000	     49.69389066
      2.07014989	     -0.06320436	     -0.00059788	     -0.20443743	     -0.06497089	      0.88304242	     -0.00033550	     -0.22105981	     -0.00000000	     -0.00000000	     49.26235757
      2.07165696	     -0.06326615	     -0.00059483	     -0.20449965	     -0.06496798	      0.88304154	     -0.00033505	     -0.22107409	     -0.00000000	     -0.00000000	     49.04694559
      2.07316403	     -0.06332902	     -0.00059480	     -0.20456287	     -0.06496512	      0.88304063	     -0.00033487	     -0.22108795	     -0.00000000	     -0.00000000	     49.08947290
      2.07467110	     -0.06338887	     -0.00059110	     -0.20462317	     -0.06496229	      0.88303972	     -0.00033496	     -0.22110144	     -0.00000000	     -0.00000000	     48.62720698
      2.07617817	     -0.06344674	     -0.00059061	     -0.20468143	     -0.06495952	      0.88303878	     -0.00033531	     -0.22111452	     -0.00000000	     -0.00000000	     48.59020679
      2.07768524	     -0.06350186	     -0.00058594	     -0.20473705	     -0.06495678	      0.88303783	     -0.00033593	     -0.22112716	     -0.00000000	     -0.00000000	     48.39776499
      2.07901440	     -0.06354977	     -0.00058497	     -0.20478532	     -0.06495441	      0.88303698	     -0.00033669	     -0.22113795	     -0.00000000	     -0.00000000	     48.04268108
      2.08034355	     -0.06359375	     -0.00058146	     -0.20482973	     -0.06495206	      0.88303612	     -0.00033766	     -0.22114837	     -0.00000000	     -0.00000000	     47.98963307
      2.08207562	     -0.06365052	     -0.00057838	     -0.20488704	     -0.06494905	      0.88303497	     -0.00033924	     -0.22116135	     -0.00000000	     -0.00000000	     47.54542011
      2.08346255	     -0.06369142	     -0.00057402	     -0.20492841	     -0.06494667	      0.88303404	     -0.00034074	     -0.22117124	     -0.00000000	     -0.00000000	     47.59710024
      2.08484948	     -0.06372986	     -0.00057077	     -0.20496732	     -0.06494433	      0.88303309	     -0.00034248	     -0.22118062	     -0.00000000	     -0.00000000	     47.28073071
      2.08654880	     -0.06377496	     -0.00056497	     -0.20501305	     -0.06494149	      0.88303190	     -0.00034490	     -0.22119137	     -0.00000000	     -0.00000000	     47.04233657
      2.08824811	     -0.06381411	     -0.00056074	     -0.20505279	     -0.06493869	      0.88303070	     -0.00034765	     -0.22120126	     -0.00000000	     -0.00000000	     46.50028460
      2.08956919	     -0.06383814	     -0.00055466	     -0.20507736	     -0.06493655	      0.88302975	     -0.00035001	     -0.22120832	     -0.00000000	     -0.00000000	     46.55156132
      2.09089027	     -0.06386322	     -0.00055023	     -0.20510293	     -0.06493442	      0.88302879	     -0.00035256	     -0.22121475	     -0.00000000	     -0.00000001	     46.48951065
      2.09254805	     -0.06389049	     -0.00054302	     -0.20513088	     -0.06493178	      0.88302756	     -0.00035604	     -0.22122199	     -0.00000000	     -0.00000001	     45.85957868
      2.09403323	     -0.06390641	     -0.00053692	     -0.20514740	     -0.06492944	      0.88302644	     -0.00035941	     -0.22122757	     -0.00000000	     -0.00000001	     46.03786333
      2.09551841	     -0.06392134	     -0.00052956	     -0.20516296	     -0.06492712	      0.88302532	     -0.00036301	     -0.22123223	     -0.00000000	     -0.00000001	     45.63609989
      2.09660719	     -0.06392972	     -0.00052464	     -0.20517180	     -0.06492543	      0.88302448	     -0.00036580	     -0.22123508	     -0.00000000	     -0.00000001	     45.59225840
      2.09769598	     -0.06393663	     -0.00051927	     -0.20517917	     -0.06492375	      0.88302364	     -0.00036871	     -0.22123746	     -0.00000000	     -0.00000001	     45.44730717
      2.09907128	     -0.06394289	     -0.00051225	     -0.20518603	     -0.06492164	      0.88302257	     -0.00037256	     -0.22123977	     -0.00000000	     -0.00000001	     45.23713537
      2.10018597	     -0.06394565	     -0.00050637	     -0.20518929	     -0.06491994	      0.88302169	     -0.00037583	     -0.22124110	     -0.00000000	     -0.00000001	     45.11538833
      2.10130066	     -0.06394662	     -0.00050037	     -0.20519075	     -0.06491824	      0.88302081	     -0.00037921	     -0.22124191	     -0.00000000	     -0.00000001	     44.92767776
      2.10241535	     -0.06394561	     -0.00049421	     -0.20519023	     -0.06491655	      0.88301993	     -0.00038272	     -0.22124222	     -0.00000000	     -0.00000001	     44.83057534
      2.10353004	     -0.06394284	     -0.00048794	     -0.20518796	     -0.06491487	      0.88301904	     -0.00038635	     -0.22124201	     -0.00000000	     -0.00000001	     44.64063530
      2.10464473	     -0.06393817	     -0.00048150	     -0.20518380	     -0.06491319	      0.88301815	     -0.00039010	     -0.22124131	     -0.00000000	     -0.00000001	     44.56772263
      2.10575942	     -0.06393175	     -0.00047489	     -0.20517788	     -0.06491151	      0.88301726	     -0.00039396	     -0.22124009	     -0.00000000	     -0.00000001	     44.36154208
      2.10687411	     -0.06392331	     -0.00046806	     -0.20516996	     -0.06490984	      0.88301636	     -0.00039794	     -0.22123838	     -0.00000000	     -0.00000001	     44.33148620
      2.10783717	     -0.06391452	     -0.00046204	     -0.20516162	     -0.06490839	      0.88301559	     -0.00040147	     -0.22123648	     -0.00000000	     -0.00000001	     44.13797632
      2.10880023	     -0.06390419	     -0.00045586	     -0.20515173	     -0.06490694	      0.88301482	     -0.00040509	     -0.22123421	     -0.00000000	     -0.00000001	     44.07777027
      2.10996442	     -0.06388984	     -0.00044820	     -0.20513794	     -0.06490519	      0.88301388	     -0.00040956	     -0.22123096	     -0.00000001	     -0.00000001	     43.90233962
      2.11112862	     -0.06387337	     -0.00044029	     -0.20512202	     -0.06490344	      0.88301295	     -0.00041415	     -0.22122715	     -0.00000001	     -0.00000001	     43.87819327
      2.11198853	     -0.06385997	     -0.00043431	     -0.20510903	     -0.06490215	      0.88301226	     -0.00041762	     -0.22122398	     -0.00000001	     -0.00000001	     43.69155786
      2.11284844	     -0.06384541	     -0.00042817	     -0.20509489	     -0.06490085	      0.88301157	     -0.00042114	     -0.22122052	     -0.00000001	     -0.00000001	     43.62056507
      2.11411173	     -0.06382205	     -0.00041891	     -0.20507214	     -0.06489894	      0.88301056	     -0.00042643	     -0.22121488	     -0.00000001	     -0.00000001	     43.45448713
      2.11514525	     -0.06380104	     -0.00041111	     -0.20505164	     -0.06489737	      0.88300974	     -0.00043084	     -0.22120978	     -0.00000001	     -0.00000001	     43.38843086
      2.11617876	     -0.06377839	     -0.00040313	     -0.20502949	     -0.06489579	      0.88300892	     -0.00043534	     -0.22120425	     -0.00000001	     -0.00000001	     43.22358260
      2.11721227	     -0.06375400	     -0.00039493	     -0.20500562	     -0.06489421	      0.88300810	     -0.00043991	     -0.22119829	     -0.00000001	     -0.00000001	     43.17792633
      2.11824578	     -0.06372808	     -0.00038659	     -0.20498021	     -0.06489262	      0.88300728	     -0.00044455	     -0.22119188	     -0.00000001	     -0.00000001	     42.99473121
      2.11916288	     -0.06370374	     -0.00037900	     -0.20495633	     -0.06489120	      0.88300656	     -0.00044872	     -0.22118584	     -0.00000001	     -0.00000001	     42.96580893
      2.12007998	     -0.06367829	     -0.00037125	     -0.20493134	     -0.06488977	      0.88300584	     -0.00045295	     -0.22117946	     -0.00000001	     -0.00000001	     42.83747547
      2.12099709	     -0.06365165	     -0.00036340	     -0.20490517	     -0.06488833	      0.88300512	     -0.00045722	     -0.22117275	     -0.00000001	     -0.00000001	     42.76944701
      2.12221217	     -0.06361468	     -0.00035283	     -0.20486880	     -0.06488641	      0.88300417	     -0.00046295	     -0.22116335	     -0.00000001	     -0.00000001	     42.62244476
      2.12315378	     -0.06358471	     -0.00034450	     -0.20483931	     -0.06488490	      0.88300344	     -0.00046744	     -0.22115568	     -0.00000001	     -0.00000001	     42.57696390
      2.12409538	     -0.06355370	     -0.00033610	     -0.20480877	     -0.06488339	      0.88300271	     -0.00047198	     -0.22114768	     -0.00000001	     -0.00000001	     42.46607979
      2.12503699	     -0.06352168	     -0.00032766	     -0.20477722	     -0.06488185	      0.88300197	     -0.00047655	     -0.22113935	     -0.00000001	     -0.00000001	     42.40465955
      2.12622360	     -0.06347996	     -0.00031702	     -0.20473609	     -0.06487990	      0.88300106	     -0.00048236	     -0.22112841	     -0.00000001	     -0.00000001	     42.28661902
      2.12716634	     -0.06344561	     -0.00030848	     -0.20470220	     -0.06487833	      0.88300033	     -0.00048701	     -0.22111936	     -0.00000001	     -0.00000001	     42.24550129
      2.12810909	     -0.06341033	     -0.00029986	     -0.20466737	     -0.06487674	      0.88299960	     -0.00049168	     -0.22111001	     -0.00000001	     -0.00000001	     42.16138987
      2.12905183	     -0.06337408	     -0.00029093	     -0.20463159	     -0.06487514	      0.88299887	     -0.00049639	     -0.22110037	     -0.00000000	     -0.00000001	     42.10729382
      2.13027714	     -0.06332569	     -0.00027924	     -0.20458379	     -0.06487302	      0.88299793	     -0.00050253	     -0.22108743	     -0.00000000	     -0.00000001	     42.01688383
      2.13125084	     -0.06328618	     -0.00026988	     -0.20454475	     -0.06487131	      0.88299718	     -0.00050743	     -0.22107681	     -0.00000000	     -0.00000001	     41.97287835
      2.13222455	     -0.06324587	     -0.00026051	     -0.20450490	     -0.06486958	      0.88299644	     -0.00051235	     -0.22106592	     -0.00000000	     -0.00000001	     41.91175046
      2.13319825	     -0.06320476	     -0.00025112	     -0.20446424	     -0.06486783	      0.88299569	     -0.00051728	     -0.22105476	     -0.00000000	     -0.00000001	     41.86574850
      2.13443102	     -0.06315161	     -0.00023924	     -0.20441166	     -0.06486557	      0.88299475	     -0.00052353	     -0.22104027	     -0.00000000	     -0.00000001	     41.80639007
      2.13545031	     -0.06310667	     -0.00022942	     -0.20436717	     -0.06486367	      0.88299398	     -0.00052870	     -0.22102801	     -0.00000000	     -0.00000001	     41.76274645
      2.13646961	     -0.06306085	     -0.00021963	     -0.20432179	     -0.06486175	      0.88299320	     -0.00053388	     -0.22101548	     -0.00000000	     -0.00000001	     41.72734798
      2.13748891	     -0.06301413	     -0.00020988	     -0.20427551	     -0.06485979	      0.88299243	     -0.00053905	     -0.22100272	     -0.00000000	     -0.00000001	     41.68951787
      2.13873137	     -0.06295614	     -0.00019805	     -0.20421805	     -0.06485736	      0.88299149	     -0.00054534	     -0.22098685	     -0.00000000	     -0.00000001	     41.66032478
      2.13982244	     -0.06290427	     -0.00018777	     -0.20416662	     -0.06485519	      0.88299067	     -0.00055086	     -0.22097264	     -0.00000000	     -0.00000001	     41.61768698
      2.14091352	     -0.06285158	     -0.00017756	     -0.20411436	     -0.06485297	      0.88298986	     -0.00055635	     -0.22095819	     -0.00000000	     -0.00000001	     41.60809614
      2.14200459	     -0.06279853	     -0.00016764	     -0.20406173	     -0.06485072	      0.88298904	     -0.00056182	     -0.22094351	     -0.00000000	     -0.00000001	     41.57658673
      2.14309566	     -0.06274468	     -0.00015788	     -0.20400827	     -0.06484843	      0.88298824	     -0.00056727	     -0.22092860	     -0.00000000	     -0.00000001	     41.58513227
      2.14444959	     -0.06267679	     -0.00014594	     -0.20394085	     -0.06484554	      0.88298724	     -0.00057398	     -0.22090980	     -0.00000000	     -0.00000000	     41.58014707
      2.14564208	     -0.06261632	     -0.00013553	     -0.20388077	     -0.06484293	      0.88298637	     -0.00057984	     -0.22089300	     -0.00000000	     -0.00000000	     41.64212557
      2.14683457	     -0.06255560	     -0.00012506	     -0.20382044	     -0.06484028	      0.88298551	     -0.00058564	     -0.22087598	     -0.00000000	     -0.00000000	     41.66553701
      2.14802706	     -0.06249435	     -0.00011485	     -0.20375956	     -0.06483759	      0.88298466	     -0.00059138	     -0.22085876	     -0.00000000	     -0.00000000	     41.76259604
      2.14921954	     -0.06243265	     -0.00010501	     -0.20369820	     -0.06483485	      0.88298382	     -0.00059703	     -0.22084137	     -0.00000000	     -0.00000000	     41.83262539
      2.15081974	     -0.06234931	     -0.00009211	     -0.20361528	     -0.06483110	      0.88298271	     -0.00060448	     -0.22081780	     -0.00000000	     -0.00000000	     41.99090113
      2.15224497	     -0.06227450	     -0.00008088	     -0.20354082	     -0.06482770	      0.88298174	     -0.00061097	     -0.22079662	     -0.00000000	     -0.00000000	     42.07014491
      2.15367021	     -0.06219923	     -0.00006991	     -0.20346588	     -0.06482424	      0.88298080	     -0.00061729	     -0.22077529	     -0.00000000	     -0.00000000	     42.23804189
      2.15509544	     -0.06212347	     -0.00005913	     -0.20339041	     -0.06482072	      0.88297988	     -0.00062345	     -0.22075383	     -0.00000000	     -0.00000000	     42.31402865
      2.15652068	     -0.06204752	     -0.00004873	     -0.20331472	     -0.06481716	      0.88297900	     -0.00062942	     -0.22073228	     -0.00000000	     -0.00000000	     42.43263977
      2.15843824	     -0.06194526	     -0.00003537	     -0.20321277	     -0.06481229	      0.88297786	     -0.00063715	     -0.22070318	     -0.00000000	     -0.00000000	     42.52129907
      2.16034598	     -0.06184279	     -0.00002246	     -0.20311054	     -0.06480736	      0.88297680	     -0.00064447	     -0.22067416	     -0.00000000	     -0.00000000	     42.54663312
      2.16158175	     -0.06177677	     -0.00001431	     -0.20304465	     -0.06480413	      0.88297616	     -0.00064901	     -0.22065533	     -0.00000000	     -0.00000000	     42.73375028
      2.16281752	     -0.06170946	     -0.00000629	     -0.20297747	     -0.06480088	      0.88297556	     -0.00065339	     -0.22063651	     -0.00000000	     -0.00000000	     42.59283785
      2.16431272	     -0.06162855	      0.00000311	     -0.20289667	     -0.06479691	      0.88297488	     -0.00065846	     -0.22061373	     -0.00000000	     -0.00000000	     42.81117274
      2.16580792	     -0.06154834	      0.00001236	     -0.20281655	     -0.06479291	      0.88297427	     -0.00066328	     -0.22059099	     -0.00000000	     -0.00000000	     42.47859245
      2.16730311	     -0.06146506	      0.00002116	     -0.20273332	     -0.06478888	      0.88297373	     -0.00066785	     -0.22056828	     -0.00000000	     -0.00000000	     42.70933254
      2.16879831	     -0.06138414	      0.00002972	     -0.20265243	     -0.06478482	      0.88297326	     -0.00067217	     -0.22054555	     -0.00000000	     -0.00000000	     42.85337805
      2.17029351	     -0.06130352	      0.00003803	     -0.20257181	     -0.06478074	      0.88297286	     -0.00067622	     -0.22052289	     -0.00000000	     -0.00000000	     42.57784332
      2.17178870	     -0.06122032	      0.00004603	     -0.20248859	     -0.06477664	      0.88297254	     -0.00068002	     -0.22050025	     -0.00000000	     -0.00000000	     42.78865159
      2.17328390	     -0.06113943	      0.00005377	     -0.20240765	     -0.06477252	      0.88297231	     -0.00068355	     -0.22047762	     -0.00000000	     -0.00000000	     42.98567394
      2.17477910	     -0.06105867	      0.00006133	     -0.20232683	     -0.06476839	      0.88297215	     -0.00068682	     -0.22045506	     -0.00000000	     -0.00000000	     42.67054022
      2.17627430	     -0.06097576	      0.00006839	     -0.20224383	     -0.06476425	      0.88297209	     -0.00068983	     -0.22043253	     -0.00000000	     -0.00000000	     42.93291259
      2.17776949	     -0.06089646	      0.00007530	     -0.20216441	     -0.06476011	      0.88297210	     -0.00069257	     -0.22041003	     -0.00000000	      0.00000000	     43.13981387
      2.17926469	     -0.06081565	      0.00008195	     -0.20208348	     -0.06475595	      0.88297221	     -0.00069504	     -0.22038763	     -0.00000000	      0.00000000	     42.84290227
      2.18075989	     -0.06073640	      0.00008808	     -0.20200406	     -0.06475180	      0.88297240	     -0.00069724	     -0.22036527	     -0.00000000	      0.00000000	     43.21259493
      2.18239635	     -0.06065037	      0.00009478	     -0.20191785	     -0.06474725	      0.88297271	     -0.00069934	     -0.22034095	     -0.00000000	      0.00000000	     43.08416609
      2.18403282	     -0.06056418	      0.00010086	     -0.20183144	     -0.06474270	      0.88297313	     -0.00070113	     -0.22031674	     -0.00000000	      0.00000000	     43.12070708
      2.18566929	     -0.06048265	      0.00010682	     -0.20174968	     -0.06473816	      0.88297364	     -0.00070259	     -0.22029265	     -0.00000000	      0.00000000	     43.51032080
      2.18730575	     -0.06039816	      0.00011204	     -0.20166493	     -0.06473363	      0.88297426	     -0.00070373	     -0.22026879	     -0.00000000	      0.00000000	     43.37911126
      2.18894222	     -0.06031764	      0.00011808	     -0.20158416	     -0.06472910	      0.88297497	     -0.00070454	     -0.22024511	     -0.00000000	      0.00000000	     43.18858160
      2.19057869	     -0.06023709	      0.00012135	     -0.20150328	     -0.06472459	      0.88297578	     -0.00070503	     -0.22022167	     -0.00000000	      0.00000000	     43.65889306
      2.19198632	     -0.06016879	      0.00012697	     -0.20143476	     -0.06472072	      0.88297655	     -0.00070520	     -0.22020167	     -0.00000000	      0.00000000	     43.56648382
      2.19339396	     -0.06010260	      0.00012966	     -0.20136826	     -0.06471685	      0.88297738	     -0.00070513	     -0.22018185	     -0.00000000	      0.00000000	     43.68691411
      2.19480160	     -0.06003791	      0.00013365	     -0.20130330	     -0.06471300	      0.88297828	     -0.00070482	     -0.22016226	     -0.00000000	      0.00000000	     43.80328987
      2.19649364	     -0.05996275	      0.00013671	     -0.20122775	     -0.06470839	      0.88297944	     -0.00070413	     -0.22013906	     -0.00000000	      0.00000000	     43.86953943
      2.19796178	     -0.05989629	      0.00014065	     -0.20116099	     -0.06470440	      0.88298051	     -0.00070326	     -0.22011921	     -0.00000000	      0.00000001	     43.78119691
      2.19942992	     -0.05983184	      0.00014263	     -0.20109616	     -0.06470042	      0.88298164	     -0.00070213	     -0.22009961	     -0.00000000	      0.00000001	     44.17358495
      2.20089806	     -0.05977177	      0.00014564	     -0.20103575	     -0.06469646	      0.88298283	     -0.00070074	     -0.22008030	     -0.00000000	      0.00000001	     44.07889511
      2.20236620	     -0.05971051	      0.00014729	     -0.20097410	     -0.06469251	      0.88298407	     -0.00069910	     -0.22006137	     -0.00000000	      0.00000001	     44.25275587
      2.20383434	     -0.05965320	      0.00014951	     -0.20091641	     -0.06468858	      0.88298536	     -0.00069720	     -0.22004274	     -0.00000000	      0.00000001	     44.21059088
      2.20530248	     -0.05959668	      0.00015062	     -0.20085949	     -0.06468465	      0.88298670	     -0.00069504	     -0.22002451	     -0.00000000	      0.00000001	     44.34500405
      2.20677062	     -0.05954182	      0.00015206	     -0.20080422	     -0.06468074	      0.88298808	     -0.00069263	     -0.22000665	     -0.00000000	      0.00000001	     44.23533132
      2.20823876	     -0.05948969	      0.00015241	     -0.20075165	     -0.06467684	      0.88298950	     -0.00068996	     -0.21998917	     -0.00000000	      0.00000001	     44.58654604
      2.20970690	     -0.05943864	      0.00015309	     -0.20070016	     -0.06467295	      0.88299096	     -0.00068704	     -0.21997214	     -0.00000000	      0.00000001	     44.41675231
      2.21164058	     -0.05937727	      0.00015215	     -0.20063815	     -0.06466784	      0.88299294	     -0.00068281	     -0.21995035	     -0.00000000	      0.00000001	     44.38400609
      2.21294488	     -0.05933379	      0.00015220	     -0.20059425	     -0.06466441	      0.88299431	     -0.00067971	     -0.21993614	     -0.00000000	      0.00000001	     44.51433005
      2.21424918	     -0.05929494	      0.00015086	     -0.20055494	     -0.06466098	      0.88299570	     -0.00067642	     -0.21992227	     -0.00000000	      0.00000001	     44.59970709
      2.21587300	     -0.05925098	      0.00014955	     -0.20051041	     -0.06465672	      0.88299746	     -0.00067204	     -0.21990559	     -0.00000000	      0.00000001	     44.89613962
      2.21749682	     -0.05920833	      0.00014691	     -0.20046716	     -0.06465248	      0.88299926	     -0.00066737	     -0.21988960	     -0.00000000	      0.00000001	     44.45025256
      2.21886302	     -0.05917422	      0.00014509	     -0.20043254	     -0.06464891	      0.88300079	     -0.00066321	     -0.21987667	     -0.00000000	      0.00000001	     44.90970604
      2.22022923	     -0.05914326	      0.00014222	     -0.20040105	     -0.06464535	      0.88300234	     -0.00065885	     -0.21986424	     -0.00000000	      0.00000001	     44.66038409
      2.22159544	     -0.05911334	      0.00013932	     -0.20037059	     -0.06464180	      0.88300391	     -0.00065428	     -0.21985232	     -0.00000000	      0.00000001	     44.88126361
      2.22329458	     -0.05908129	      0.00013491	     -0.20033785	     -0.06463740	      0.88300588	     -0.00064832	     -0.21983822	     -0.00000000	      0.00000001	     44.59245040
      2.22499372	     -0.05905239	      0.00012975	     -0.20030823	     -0.06463301	      0.88300787	     -0.00064205	     -0.21982494	     -0.00000000	      0.00000001	     45.09373879
      2.22669286	     -0.05902647	      0.00012302	     -0.20028155	     -0.06462863	      0.88300988	     -0.00063548	     -0.21981252	     -0.00000000	      0.00000001	     44.54152640
      2.22782362	     -0.05900718	      0.00011834	     -0.20026175	     -0.06462572	      0.88301123	     -0.00063094	     -0.21980472	     -0.00000000	      0.00000001	     45.04081884
      2.22895438	     -0.05899373	      0.00011240	     -0.20024775	     -0.06462282	      0.88301258	     -0.00062628	     -0.21979727	     -0.00000000	      0.00000001	     45.17687050
      2.23041471	     -0.05897811	      0.00010370	     -0.20023141	     -0.06461908	      0.88301434	     -0.00062006	     -0.21978826	     -0.00000000	      0.00000001	     45.24896183
      2.23156641	     -0.05896756	      0.00009607	     -0.20022026	     -0.06461614	      0.88301573	     -0.00061501	     -0.21978161	     -0.00000000	      0.00000001	     45.34715504
      2.23271810	     -0.05895811	      0.00008786	     -0.20021021	     -0.06461321	      0.88301713	     -0.00060983	     -0.21977537	     -0.00000000	      0.00000001	     45.39324168
      2.23386980	     -0.05895032	      0.00007910	     -0.20020180	     -0.06461028	      0.88301853	     -0.00060453	     -0.21976953	     -0.00000000	      0.00000001	     45.46218043
      2.23502149	     -0.05894391	      0.00006986	     -0.20019476	     -0.06460736	      0.88301993	     -0.00059910	     -0.21976409	     -0.00000000	      0.00000001	     45.52346782
      2.23617319	     -0.05893904	      0.00006007	     -0.20018925	     -0.06460445	      0.88302134	     -0.00059355	     -0.21975905	     -0.00000000	      0.00000001	     45.58054182
      2.23732489	     -0.05893559	      0.00004979	     -0.20018514	     -0.06460154	      0.88302275	     -0.00058789	     -0.21975441	     -0.00000000	      0.00000001	     45.65729161
      2.23847658	     -0.05893356	      0.00003918	     -0.20018245	     -0.06459865	      0.88302417	     -0.00058211	     -0.21975017	     -0.00000000	      0.00000001	     45.69737595
      2.23962828	     -0.05893293	      0.00002821	     -0.20018116	     -0.06459575	      0.88302558	     -0.00057622	     -0.21974632	     -0.00000000	      0.00000001	     45.78719805
      2.24077997	     -0.05893364	      0.00001688	     -0.20018120	     -0.06459287	      0.88302700	     -0.00057023	     -0.21974285	     -0.00000000	      0.00000001	     45.82203960
      2.24193167	     -0.05893575	      0.00000519	     -0.20018263	     -0.06459000	      0.88302842	     -0.00056414	     -0.21973978	     -0.00000000	      0.00000001	     45.93469297
      2.24308336	     -0.05893916	     -0.00000677	     -0.20018537	     -0.06458713	      0.88302983	     -0.00055795	     -0.21973708	     -0.00000000	      0.00000001	     45.95665182
      2.24408093	     -0.05894332	     -0.00001739	     -0.20018893	     -0.06458465	      0.88303106	     -0.00055252	     -0.21973505	     -0.00000000	      0.00000001	     46.06559352
      2.24507849	     -0.05894843	     -0.00002825	     -0.20019345	     -0.06458217	      0.88303228	     -0.00054702	     -0.21973330	     -0.00000000	      0.00000001	     46.11794693
      2.24628938	     -0.05895603	     -0.00004175	     -0.20020032	     -0.06457918	      0.88303377	     -0.00054026	     -0.21973154	     -0.00000000	      0.00000001	     46.23126348
      2.24750027	     -0.05896502	     -0.00005544	     -0.20020858	     -0.06457619	      0.88303524	     -0.00053342	     -0.21973019	     -0.00000000	      0.00000001	     46.30270219
      2.24851558	     -0.05897372	     -0.00006709	     -0.20021667	     -0.06457369	      0.88303647	     -0.00052762	     -0.21972936	     -0.00000000	      0.00000001	     46.41744564
      2.24953089	     -0.05898329	     -0.00007888	     -0.20022564	     -0.06457119	      0.88303770	     -0.00052177	     -0.21972881	     -0.00000000	      0.00000001	     46.49636705
      2.25054620	     -0.05899381	     -0.00009083	     -0.20023555	     -0.06456870	      0.88303892	     -0.00051588	     -0.21972853	     -0.00000000	      0.00000001	     46.60156285
      2.25194551	     -0.05900968	     -0.00010746	     -0.20025059	     -0.06456527	      0.88304058	     -0.00050768	     -0.21972856	     -0.00000000	      0.00000001	     46.73524950
      2.25301431	     -0.05902297	     -0.00012028	     -0.20026324	     -0.06456265	      0.88304184	     -0.00050137	     -0.21972891	     -0.00000000	      0.00000001	     46.85771485
      2.25408311	     -0.05903716	     -0.00013313	     -0.20027680	     -0.06456004	      0.88304308	     -0.00049501	     -0.21972953	     -0.00000000	      0.00000001	     46.96916777
      2.25515191	     -0.05905237	     -0.00014610	     -0.20029138	     -0.06455743	      0.88304432	     -0.00048863	     -0.21973043	     -0.00000000	      0.00000001	     47.09620323
      2.25651108	     -0.05907308	     -0.00016279	     -0.20031130	     -0.06455412	      0.88304586	     -0.00048046	     -0.21973194	     -0.00000000	      0.00000001	     47.26582934
      2.25761870	     -0.05909149	     -0.00017654	     -0.20032906	     -0.06455142	      0.88304709	     -0.00047377	     -0.21973348	     -0.00000000	      0.00000001	     47.40751682
      2.25872632	     -0.05911089	     -0.00019036	     -0.20034781	     -0.06454873	      0.88304831	     -0.00046707	     -0.21973529	     -0.00000000	      0.00000001	     47.55765125
      2.25983393	     -0.05913130	     -0.00020422	     -0.20036758	     -0.06454603	      0.88304950	     -0.00046034	     -0.21973736	     -0.00000000	      0.00000001	     47.70327448
      2.26122436	     -0.05915814	     -0.00022129	     -0.20039364	     -0.06454266	      0.88305096	     -0.00045188	     -0.21974033	     -0.00000000	      0.00000001	     47.90639085
      2.26241800	     -0.05918243	     -0.00023613	     -0.20041725	     -0.06453976	      0.88305219	     -0.00044460	     -0.21974318	     -0.00000000	      0.00000001	     48.07300378
      2.26361164	     -0.05920777	     -0.00025113	     -0.20044192	     -0.06453686	      0.88305338	     -0.00043732	     -0.21974631	     -0.00000000	      0.00000001	     48.26942993
      2.26480528	     -0.05923446	     -0.00026608	     -0.20046794	     -0.06453396	      0.88305453	     -0.00043005	     -0.21974972	     -0.00000000	      0.00000001	     48.43067573
      2.26599893	     -0.05926264	     -0.00028096	     -0.20049546	     -0.06453107	      0.88305565	     -0.00042278	     -0.21975342	     -0.00000000	      0.00000001	     48.62210106
      2.26758141	     -0.05930283	     -0.00030062	     -0.20053479	     -0.06452724	      0.88305708	     -0.00041318	     -0.21975878	      0.00000000	      0.00000001	     48.84683813
      2.26881394	     -0.05933626	     -0.00031580	     -0.20056757	     -0.06452426	      0.88305814	     -0.00040574	     -0.21976334	      0.00000000	      0.00000001	     49.08397286
      2.27004648	     -0.05937176	     -0.00033093	     -0.20060241	     -0.06452129	      0.88305916	     -0.00039834	     -0.21976825	      0.00000000	      0.00000001	     49.27928780
      2.27159215	     -0.05941876	     -0.00034971	     -0.20064860	     -0.06451758	      0.88306037	     -0.00038915	     -0.21977493	      0.00000000	      0.00000001	     49.58076514
      2.27313782	     -0.05946842	     -0.00036829	     -0.20069748	     -0.06451388	      0.88306150	     -0.00038006	     -0.21978218	      0.00000000	      0.00000000	     49.83153348
      2.27468349	     -0.05952081	     -0.00038667	     -0.20074909	     -0.06451021	      0.88306255	     -0.00037110	     -0.21979002	      0.00000000	      0.00000000	     50.16101477
      2.27622916	     -0.05957549	     -0.00040479	     -0.20080302	     -0.06450656	      0.88306353	     -0.00036229	     -0.21979842	      0.00000000	      0.00000000	     50.39245881
      2.27777483	     -0.05963123	     -0.00042252	     -0.20085803	     -0.06450294	      0.88306442	     -0.00035365	     -0.21980736	      0.00000000	      0.00000000	     50.67662875
      2.27932050	     -0.05968899	     -0.00043956	     -0.20091508	     -0.06449936	      0.88306523	     -0.00034518	     -0.21981678	      0.00000000	      0.00000000	     51.01839046
      2.28086617	     -0.05974780	     -0.00045551	     -0.20097323	     -0.06449582	      0.88306596	     -0.00033690	     -0.21982665	      0.00000000	      0.00000000	     50.81550298
      2.28241184	     -0.05980455	     -0.00047126	     -0.20102933	     -0.06449231	      0.88306660	     -0.00032882	     -0.21983691	      0.00000000	      0.00000000	     51.35645835
      2.28395751	     -0.05986620	     -0.00048587	     -0.20109038	     -0.06448886	      0.88306717	     -0.00032094	     -0.21984747	      0.00000000	      0.00000000	     51.64951337
      2.28550318	     -0.05992514	     -0.00049993	     -0.20114875	     -0.06448545	      0.88306767	     -0.00031328	     -0.21985836	      0.00000000	      0.00000000	     51.55284802
      2.28704885	     -0.05998587	     -0.00051274	     -0.20120894	     -0.06448210	      0.88306809	     -0.00030585	     -0.21986948	      0.00000000	      0.00000000	     52.15995351
      2.28859452	     -0.06004659	     -0.00052561	     -0.20126914	     -0.06447881	      0.88306843	     -0.00029864	     -0.21988083	      0.00000000	      0.00000000	     51.76451746
      2.29014019	     -0.06010828	     -0.00053653	     -0.20133037	     -0.06447558	      0.88306871	     -0.00029166	     -0.21989237	      0.00000000	      0.00000000	     52.50308786
      2.29168586	     -0.06016966	     -0.00054840	     -0.20139128	     -0.06447241	      0.88306892	     -0.00028492	     -0.21990409	      0.00000000	      0.00000000	     51.96233058
      2.29323153	     -0.06022876	     -0.00055675	     -0.20145002	     -0.06446930	      0.88306907	     -0.00027841	     -0.21991596	      0.00000000	      0.00000000	     52.37620637
      2.29453991	     -0.06028042	     -0.00056606	     -0.20150131	     -0.06446673	      0.88306915	     -0.00027310	     -0.21992603	      0.00000000	      0.00000000	     52.36013645
      2.29584829	     -0.06033144	     -0.00057255	     -0.20155206	     -0.06446421	      0.88306918	     -0.00026796	     -0.21993616	      0.00000000	      0.00000000	     52.52507478
      2.29715667	     -0.06038205	     -0.00057958	     -0.20160238	     -0.06446174	      0.88306918	     -0.00026300	     -0.21994631	      0.00000000	     -0.00000000	     52.46870151
      2.29876564	     -0.06044322	     -0.00058650	     -0.20166325	     -0.06445878	      0.88306911	     -0.00025715	     -0.21995879	      0.00000000	     -0.00000000	     52.80189161
      2.30037460	     -0.06050659	     -0.00059384	     -0.20172633	     -0.06445590	      0.88306899	     -0.00025157	     -0.21997124	      0.00000000	     -0.00000000	     52.17810266
      2.30198356	     -0.06056115	     -0.00059777	     -0.20178068	     -0.06445311	      0.88306881	     -0.00024627	     -0.21998368	      0.00000000	     -0.00000000	     52.85432010
      2.30332486	     -0.06061245	     -0.00060341	     -0.20183176	     -0.06445085	      0.88306863	     -0.00024207	     -0.21999388	      0.00000000	     -0.00000000	     52.57367488
      2.30466616	     -0.06065996	     -0.00060591	     -0.20187914	     -0.06444865	      0.88306840	     -0.00023806	     -0.22000405	      0.00000000	     -0.00000000	     52.81323743
      2.30600746	     -0.06070987	     -0.00060967	     -0.20192890	     -0.06444652	      0.88306815	     -0.00023425	     -0.22001415	     -0.00000000	     -0.00000000	     52.61360953
      2.30734876	     -0.06075757	     -0.00061195	     -0.20197648	     -0.06444445	      0.88306786	     -0.00023063	     -0.22002417	     -0.00000000	     -0.00000000	     52.80865580
      2.30913751	     -0.06082551	     -0.00061534	     -0.20204429	     -0.06444179	      0.88306742	     -0.00022613	     -0.22003744	     -0.00000000	     -0.00000000	     52.23935710
      2.31066104	     -0.06087330	     -0.00061554	     -0.20209203	     -0.06443962	      0.88306701	     -0.00022257	     -0.22004865	     -0.00000000	     -0.00000000	     52.76769064
      2.31218458	     -0.06092832	     -0.00061780	     -0.20214695	     -0.06443753	      0.88306655	     -0.00021927	     -0.22005962	     -0.00000000	     -0.00000000	     52.75534196
      2.31370812	     -0.06097600	     -0.00061566	     -0.20219467	     -0.06443552	      0.88306606	     -0.00021624	     -0.22007047	     -0.00000000	     -0.00000000	     52.72355011
      2.31497323	     -0.06102054	     -0.00061685	     -0.20223917	     -0.06443392	      0.88306563	     -0.00021392	     -0.22007933	     -0.00000000	     -0.00000000	     52.77754838
      2.31623833	     -0.06106062	     -0.00061520	     -0.20227928	     -0.06443238	      0.88306517	     -0.00021178	     -0.22008808	     -0.00000000	     -0.00000000	     52.64721732
      2.31776893	     -0.06110893	     -0.00061379	     -0.20232763	     -0.06443059	      0.88306459	     -0.00020944	     -0.22009846	     -0.00000000	     -0.00000000	     52.77440594
      2.31929953	     -0.06115586	     -0.00061066	     -0.20237466	     -0.06442889	      0.88306397	     -0.00020737	     -0.22010861	     -0.00000000	     -0.00000000	     52.24719431
      2.32083012	     -0.06119846	     -0.00060835	     -0.20241734	     -0.06442726	      0.88306331	     -0.00020557	     -0.22011849	     -0.00000000	     -0.00000000	     52.49157813
      2.32236072	     -0.06124008	     -0.00060341	     -0.20245911	     -0.06442572	      0.88306263	     -0.00020403	     -0.22012804	     -0.00000000	     -0.00000000	     52.47453872
      2.32373135	     -0.06127801	     -0.00060078	     -0.20249714	     -0.06442441	      0.88306199	     -0.00020289	     -0.22013633	     -0.00000000	     -0.00000000	     52.52782014
      2.32510197	     -0.06131293	     -0.00059555	     -0.20253223	     -0.06442317	      0.88306133	     -0.00020196	     -0.22014439	     -0.00000000	     -0.00000000	     52.18960900
      2.32647259	     -0.06134558	     -0.00059130	     -0.20256503	     -0.06442199	      0.88306064	     -0.00020124	     -0.22015217	     -0.00000000	     -0.00000000	     52.34795662
      2.32817376	     -0.06138564	     -0.00058365	     -0.20260534	     -0.06442061	      0.88305975	     -0.00020066	     -0.22016143	     -0.00000000	     -0.00000000	     52.04645848
      2.32949389	     -0.06141405	     -0.00057901	     -0.20263392	     -0.06441961	      0.88305905	     -0.00020044	     -0.22016833	     -0.00000000	     -0.00000000	     52.17774520
      2.33081402	     -0.06144231	     -0.00057222	     -0.20266241	     -0.06441867	      0.88305832	     -0.00020042	     -0.22017494	     -0.00000000	     -0.00000000	     51.96521765
      2.33213415	     -0.06146854	     -0.00056583	     -0.20268886	     -0.06441778	      0.88305757	     -0.00020060	     -0.22018130	     -0.00000000	     -0.00000000	     51.92269734
      2.33389182	     -0.06150546	     -0.00055562	     -0.20272612	     -0.06441669	      0.88305655	     -0.00020114	     -0.22018935	     -0.00000000	     -0.00000000	     51.78634995
      2.33564949	     -0.06153637	     -0.00054665	     -0.20275735	     -0.06441570	      0.88305550	     -0.00020205	     -0.22019699	     -0.00000000	     -0.00000000	     51.35988540
      2.33677733	     -0.06155320	     -0.00053784	     -0.20277447	     -0.06441511	      0.88305481	     -0.00020281	     -0.22020164	     -0.00000000	     -0.00000000	     51.45276796
      2.33790517	     -0.06157191	     -0.00053044	     -0.20279342	     -0.06441457	      0.88305411	     -0.00020372	     -0.22020607	     -0.00000000	     -0.00000000	     51.47247607
      2.33965840	     -0.06159896	     -0.00051789	     -0.20282091	     -0.06441380	      0.88305299	     -0.00020543	     -0.22021259	     -0.00000000	     -0.00000000	     51.13367589
      2.34099757	     -0.06161654	     -0.00050816	     -0.20283882	     -0.06441327	      0.88305213	     -0.00020696	     -0.22021721	     -0.00000000	     -0.00000000	     51.33083470
      2.34233674	     -0.06163242	     -0.00049776	     -0.20285505	     -0.06441280	      0.88305124	     -0.00020869	     -0.22022149	     -0.00000000	     -0.00000000	     50.91864739
      2.34367591	     -0.06164489	     -0.00048720	     -0.20286788	     -0.06441238	      0.88305034	     -0.00021062	     -0.22022540	     -0.00000000	     -0.00000000	     51.01483067
      2.34585861	     -0.06166597	     -0.00046901	     -0.20288960	     -0.06441181	      0.88304884	     -0.00021418	     -0.22023093	     -0.00000000	     -0.00000000	     50.13727027
      2.34712687	     -0.06166915	     -0.00045905	     -0.20289312	     -0.06441154	      0.88304794	     -0.00021649	     -0.22023365	     -0.00000000	     -0.00000000	     50.73153607
      2.34839513	     -0.06167686	     -0.00044822	     -0.20290120	     -0.06441131	      0.88304704	     -0.00021897	     -0.22023596	     -0.00000000	     -0.00000000	     50.59919281
      2.35006613	     -0.06168479	     -0.00043453	     -0.20290962	     -0.06441107	      0.88304582	     -0.00022250	     -0.22023850	     -0.00000000	     -0.00000001	     50.21672262
      2.35134535	     -0.06168605	     -0.00042331	     -0.20291128	     -0.06441094	      0.88304487	     -0.00022540	     -0.22024002	     -0.00000000	     -0.00000001	     50.29548362
      2.35262457	     -0.06168751	     -0.00041249	     -0.20291312	     -0.06441085	      0.88304391	     -0.00022846	     -0.22024112	     -0.00000000	     -0.00000001	     50.35801163
      2.35369528	     -0.06168660	     -0.00040314	     -0.20291255	     -0.06441080	      0.88304309	     -0.00023116	     -0.22024174	     -0.00000000	     -0.00000001	     50.15147065
      2.35476599	     -0.06168460	     -0.00039378	     -0.20291088	     -0.06441078	      0.88304226	     -0.00023396	     -0.22024207	     -0.00000000	     -0.00000001	     50.14058411
      2.35583670	     -0.06168114	     -0.00038433	     -0.20290775	     -0.06441078	      0.88304142	     -0.00023689	     -0.22024211	     -0.00000000	     -0.00000001	     50.02910887
      2.35726281	     -0.06167426	     -0.00037164	     -0.20290133	     -0.06441082	      0.88304028	     -0.00024095	     -0.22024168	     -0.00000000	     -0.00000001	     49.99175213
      2.35825894	     -0.06166780	     -0.00036263	     -0.20289520	     -0.06441088	      0.88303947	     -0.00024391	     -0.22024105	     -0.00000000	     -0.00000001	     49.84079868
      2.35925507	     -0.06166001	     -0.00035348	     -0.20288774	     -0.06441095	      0.88303866	     -0.00024695	     -0.22024014	     -0.00000000	     -0.00000001	     49.79689281
      2.36056812	     -0.06164776	     -0.00034124	     -0.20287593	     -0.06441108	      0.88303757	     -0.00025110	     -0.22023850	     -0.00000000	     -0.00000001	     49.65330618
      2.36165401	     -0.06163593	     -0.00033094	     -0.20286447	     -0.06441120	      0.88303665	     -0.00025465	     -0.22023677	     -0.00000000	     -0.00000001	     49.62554392
      2.36273991	     -0.06162273	     -0.00032051	     -0.20285165	     -0.06441135	      0.88303573	     -0.00025830	     -0.22023470	     -0.00000000	     -0.00000001	     49.47722949
      2.36382581	     -0.06160817	     -0.00030991	     -0.20283746	     -0.06441151	      0.88303479	     -0.00026205	     -0.22023229	     -0.00000000	     -0.00000001	     49.44243565
      2.36491171	     -0.06159246	     -0.00029917	     -0.20282214	     -0.06441169	      0.88303384	     -0.00026589	     -0.22022953	     -0.00000000	     -0.00000001	     49.28618652
      2.36599761	     -0.06157557	     -0.00028813	     -0.20280563	     -0.06441188	      0.88303288	     -0.00026982	     -0.22022645	     -0.00000000	     -0.00000001	     49.25253151
      2.36708350	     -0.06155773	     -0.00027700	     -0.20278818	     -0.06441209	      0.88303191	     -0.00027383	     -0.22022305	     -0.00000000	     -0.00000001	     49.08654786
      2.36816940	     -0.06153879	     -0.00026570	     -0.20276963	     -0.06441231	      0.88303093	     -0.00027792	     -0.22021934	     -0.00000000	     -0.00000001	     49.05919634
      2.36913147	     -0.06152123	     -0.00025558	     -0.20275243	     -0.06441251	      0.88303004	     -0.00028161	     -0.22021581	     -0.00000000	     -0.00000001	     48.91011937
      2.37009354	     -0.06150283	     -0.00024532	     -0.20273438	     -0.06441272	      0.88302915	     -0.00028536	     -0.22021204	     -0.00000000	     -0.00000001	     48.84509429
      2.37127070	     -0.06147937	     -0.00023262	     -0.20271134	     -0.06441299	      0.88302805	     -0.00029001	     -0.22020713	     -0.00000000	     -0.00000001	     48.70909755
      2.37244785	     -0.06145527	     -0.00021993	     -0.20268768	     -0.06441326	      0.88302693	     -0.00029474	     -0.22020191	     -0.00000000	     -0.00000001	     48.64016183
      2.37341251	     -0.06143489	     -0.00020948	     -0.20266764	     -0.06441349	      0.88302601	     -0.00029867	     -0.22019741	     -0.00000000	     -0.00000001	     48.51124408
      2.37437717	     -0.06141387	     -0.00019884	     -0.20264697	     -0.06441372	      0.88302507	     -0.00030264	     -0.22019271	     -0.00000000	     -0.00000001	     48.43848339
      2.37559300	     -0.06138672	     -0.00018513	     -0.20262026	     -0.06441401	      0.88302388	     -0.00030770	     -0.22018653	     -0.00000000	     -0.00000001	     48.31356167
      2.37680883	     -0.06135882	     -0.00017137	     -0.20259280	     -0.06441430	      0.88302268	     -0.00031282	     -0.22018008	     -0.00000000	     -0.00000001	     48.23666991
      2.37777213	     -0.06133630	     -0.00016051	     -0.20257063	     -0.06441453	      0.88302171	     -0.00031690	     -0.22017480	     -0.00000000	     -0.00000001	     48.13392150
      2.37873542	     -0.06131336	     -0.00014965	     -0.20254803	     -0.06441475	      0.88302074	     -0.00032102	     -0.22016938	     -0.00000000	     -0.00000001	     48.06668474
      2.38001615	     -0.06128234	     -0.00013531	     -0.20251745	     -0.06441505	      0.88301943	     -0.00032653	     -0.22016198	     -0.00000000	     -0.00000001	     47.96918439
      2.38129687	     -0.06125068	     -0.00012109	     -0.20248622	     -0.06441533	      0.88301811	     -0.00033208	     -0.22015437	     -0.00000000	     -0.00000001	     47.89485317
      2.38229380	     -0.06122572	     -0.00011014	     -0.20246159	     -0.06441555	      0.88301708	     -0.00033642	     -0.22014832	     -0.00000000	     -0.00000001	     47.82764613
      2.38329073	     -0.06120046	     -0.00009928	     -0.20243665	     -0.06441575	      0.88301603	     -0.00034077	     -0.22014218	     -0.00000000	     -0.00000001	     47.77153046
      2.38463399	     -0.06116605	     -0.00008478	     -0.20240266	     -0.06441602	      0.88301462	     -0.00034665	     -0.22013376	     -0.00000000	     -0.00000001	     47.70069902
      2.38597725	     -0.06113119	     -0.00007044	     -0.20236821	     -0.06441626	      0.88301319	     -0.00035254	     -0.22012520	     -0.00000000	     -0.00000001	     47.62951226
      2.38704499	     -0.06110329	     -0.00005921	     -0.20234062	     -0.06441644	      0.88301204	     -0.00035723	     -0.22011831	     -0.00000000	     -0.00000001	     47.59300107
      2.38811272	     -0.06107514	     -0.00004813	     -0.20231277	     -0.06441661	      0.88301090	     -0.00036191	     -0.22011136	     -0.00000000	     -0.00000001	     47.54905447
      2.38951686	     -0.06103785	     -0.00003386	     -0.20227586	     -0.06441681	      0.88300938	     -0.00036806	     -0.22010214	     -0.00000000	     -0.00000001	     47.52387912
      2.39092101	     -0.06100023	     -0.00001996	     -0.20223860	     -0.06441697	      0.88300785	     -0.00037419	     -0.22009284	     -0.00000000	     -0.00000001	     47.49431918
      2.39212969	     -0.06096777	     -0.00000834	     -0.20220643	     -0.06441709	      0.88300654	     -0.00037943	     -0.22008479	     -0.00000000	     -0.00000001	     47.53238284
      2.39333837	     -0.06093526	      0.00000296	     -0.20217420	     -0.06441719	      0.88300522	     -0.00038463	     -0.22007670	     -0.00000000	     -0.00000001	     47.54837832
      2.39479671	     -0.06089638	      0.00001599	     -0.20213563	     -0.06441728	      0.88300362	     -0.00039084	     -0.22006693	     -0.00000000	     -0.00000001	     47.63275608
      2.39625505	     -0.06085794	      0.00002862	     -0.20209748	     -0.06441734	      0.88300203	     -0.00039696	     -0.22005716	     -0.00000000	     -0.00000001	     47.69393571
      2.39771339	     -0.06081976	      0.00004076	     -0.20205957	     -0.06441737	      0.88300044	     -0.00040296	     -0.22004742	     -0.00000000	     -0.00000001	     47.83225753
      2.39917173	     -0.06078173	      0.00005242	     -0.20202178	     -0.06441737	      0.88299886	     -0.00040884	     -0.22003772	     -0.00000000	     -0.00000001	     47.90823917
      2.40063007	     -0.06074386	      0.00006352	     -0.20198412	     -0.06441735	      0.88299728	     -0.00041458	     -0.22002809	     -0.00000000	     -0.00000001	     48.02169657
      2.40255496	     -0.06069414	      0.00007741	     -0.20193464	     -0.06441729	      0.88299523	     -0.00042191	     -0.22001550	     -0.00000000	     -0.00000001	     48.11784290
      2.40436400	     -0.06064840	      0.00008948	     -0.20188909	     -0.06441719	      0.88299334	     -0.00042853	     -0.22000382	     -0.00000000	     -0.00000001	     48.01034314
      2.40579434	     -0.06061094	      0.00009859	     -0.20185174	     -0.06441710	      0.88299187	     -0.00043357	     -0.21999470	     -0.00000000	     -0.00000001	     48.35268576
      2.40722468	     -0.06057593	      0.00010700	     -0.20181682	     -0.06441698	      0.88299043	     -0.00043842	     -0.21998570	     -0.00000000	     -0.00000001	     48.05459339
      2.40865503	     -0.06053970	      0.00011495	     -0.20178065	     -0.06441686	      0.88298902	     -0.00044308	     -0.21997684	     -0.00000000	     -0.00000001	     48.33456975
      2.41008537	     -0.06050577	      0.00012221	     -0.20174675	     -0.06441672	      0.88298766	     -0.00044755	     -0.21996812	     -0.00000000	     -0.00000001	     48.04706227
      2.41151572	     -0.06047157	      0.00012888	     -0.20171256	     -0.06441658	      0.88298635	     -0.00045182	     -0.21995956	     -0.00000000	     -0.00000001	     48.32215024
      2.41294606	     -0.06043777	      0.00013531	     -0.20167875	     -0.06441642	      0.88298508	     -0.00045589	     -0.21995118	     -0.00000000	     -0.00000001	     47.98820789
      2.41437640	     -0.06040285	      0.00014119	     -0.20164379	     -0.06441626	      0.88298388	     -0.00045975	     -0.21994293	     -0.00000000	     -0.00000001	     48.21332540
      2.41601639	     -0.06036605	      0.00014755	     -0.20160693	     -0.06441607	      0.88298256	     -0.00046393	     -0.21993364	     -0.00000000	     -0.00000001	     47.82368705
      2.41765639	     -0.06032708	      0.00015286	     -0.20156787	     -0.06441588	      0.88298134	     -0.00046782	     -0.21992456	     -0.00000000	     -0.00000000	     48.14701957
      2.41905706	     -0.06029582	      0.00015750	     -0.20153652	     -0.06441571	      0.88298036	     -0.00047093	     -0.21991695	     -0.00000000	     -0.00000000	     47.88531197
      2.42045774	     -0.06026258	      0.00016140	     -0.20150317	     -0.06441554	      0.88297945	     -0.00047383	     -0.21990946	     -0.00000000	     -0.00000000	     48.11327025
      2.42208730	     -0.06022796	      0.00016593	     -0.20146841	     -0.06441534	      0.88297848	     -0.00047695	     -0.21990087	     -0.00000000	     -0.00000000	     48.18532894
      2.42371686	     -0.06019191	      0.00016944	     -0.20143220	     -0.06441514	      0.88297760	     -0.00047978	     -0.21989248	     -0.00000000	     -0.00000000	     47.74708943
      2.42512140	     -0.06015928	      0.00017268	     -0.20139942	     -0.06441497	      0.88297693	     -0.00048200	     -0.21988534	     -0.00000000	     -0.00000000	     48.03612428
      2.42652593	     -0.06012915	      0.00017492	     -0.20136912	     -0.06441481	      0.88297634	     -0.00048401	     -0.21987827	     -0.00000000	     -0.00000000	     48.25506643
      2.42793046	     -0.06009896	      0.00017749	     -0.20133877	     -0.06441465	      0.88297582	     -0.00048580	     -0.21987130	     -0.00000000	     -0.00000000	     48.04931437
      2.42933500	     -0.06006799	      0.00017939	     -0.20130761	     -0.06441449	      0.88297537	     -0.00048738	     -0.21986441	     -0.00000000	     -0.00000000	     48.24443784
      2.43130699	     -0.06002939	      0.00018256	     -0.20126878	     -0.06441427	      0.88297488	     -0.00048925	     -0.21985485	     -0.00000000	     -0.00000000	     47.78977205
      2.43266802	     -0.05999806	      0.00018312	     -0.20123724	     -0.06441412	      0.88297463	     -0.00049028	     -0.21984838	     -0.00000000	     -0.00000000	     48.23066787
      2.43402905	     -0.05997035	      0.00018489	     -0.20120935	     -0.06441398	      0.88297445	     -0.00049112	     -0.21984195	     -0.00000000	     -0.00000000	     48.29281259
      2.43583883	     -0.05993425	      0.00018591	     -0.20117298	     -0.06441379	      0.88297432	     -0.00049193	     -0.21983353	     -0.00000000	     -0.00000000	     48.12268512
      2.43721511	     -0.05990779	      0.00018732	     -0.20114633	     -0.06441365	      0.88297431	     -0.00049230	     -0.21982722	     -0.00000000	      0.00000000	     48.37858620
      2.43859138	     -0.05987991	      0.00018769	     -0.20111823	     -0.06441351	      0.88297436	     -0.00049247	     -0.21982101	     -0.00000000	      0.00000000	     48.36118310
      2.44029279	     -0.05984994	      0.00018867	     -0.20108801	     -0.06441335	      0.88297452	     -0.00049239	     -0.21981343	     -0.00000000	      0.00000000	     48.30276680
      2.44199419	     -0.05981691	      0.00018793	     -0.20105469	     -0.06441318	      0.88297478	     -0.00049201	     -0.21980606	     -0.00000000	      0.00000000	     48.25661522
      2.44332340	     -0.05979358	      0.00018867	     -0.20103116	     -0.06441305	      0.88297505	     -0.00049149	     -0.21980039	     -0.00000000	      0.00000000	     48.42537790
      2.44465262	     -0.05977011	      0.00018798	     -0.20100745	     -0.06441293	      0.88297538	     -0.00049079	     -0.21979486	     -0.00000000	      0.00000000	     48.46017560
      2.44630426	     -0.05974338	      0.00018759	     -0.20098046	     -0.06441277	      0.88297587	     -0.00048965	     -0.21978815	     -0.00000000	      0.00000000	     48.49654751
      2.44775299	     -0.05972043	      0.00018636	     -0.20095724	     -0.06441263	      0.88297637	     -0.00048842	     -0.21978248	     -0.00000000	      0.00000000	     48.60388493
      2.44920172	     -0.05969921	      0.00018540	     -0.20093576	     -0.06441249	      0.88297692	     -0.00048696	     -0.21977698	     -0.00000000	      0.00000000	     48.48227584
      2.45075320	     -0.05967656	      0.00018364	     -0.20091282	     -0.06441234	      0.88297758	     -0.00048515	     -0.21977135	     -0.00000000	      0.00000000	     48.73032805
      2.45230468	     -0.05965887	      0.00018197	     -0.20089484	     -0.06441217	      0.88297831	     -0.00048309	     -0.21976593	     -0.00000000	      0.00000000	     48.57666139
      2.45385616	     -0.05963683	      0.00017962	     -0.20087249	     -0.06441200	      0.88297909	     -0.00048077	     -0.21976085	     -0.00000000	      0.00000000	     48.73500176
      2.45540764	     -0.05962333	      0.00017725	     -0.20085868	     -0.06441182	      0.88297993	     -0.00047821	     -0.21975600	     -0.00000000	      0.00000000	     48.61531598
      2.45695912	     -0.05960453	      0.00017412	     -0.20083955	     -0.06441162	      0.88298082	     -0.00047539	     -0.21975155	     -0.00000000	      0.00000000	     48.76209729
      2.45851060	     -0.05959366	      0.00017111	     -0.20082836	     -0.06441141	      0.88298176	     -0.00047232	     -0.21974742	     -0.00000000	      0.00000000	     48.30989679
      2.45985696	     -0.05958064	      0.00016766	     -0.20081503	     -0.06441121	      0.88298262	     -0.00046946	     -0.21974416	     -0.00000000	      0.00000000	     48.73463176
      2.46120332	     -0.05957373	      0.00016424	     -0.20080783	     -0.06441101	      0.88298350	     -0.00046641	     -0.21974118	     -0.00000000	      0.00000000	     48.52058363
      2.46286940	     -0.05956439	      0.00015930	     -0.20079810	     -0.06441073	      0.88298465	     -0.00046239	     -0.21973798	     -0.00000000	      0.00000000	     48.61619388
      2.46453547	     -0.05956009	      0.00015419	     -0.20079340	     -0.06441043	      0.88298583	     -0.00045810	     -0.21973527	     -0.00000000	      0.00000000	     48.17673019
      2.46595078	     -0.05955251	      0.00014903	     -0.20078547	     -0.06441016	      0.88298687	     -0.00045424	     -0.21973340	     -0.00000000	      0.00000001	     48.67683137
      2.46736608	     -0.05955384	      0.00014375	     -0.20078645	     -0.06440987	      0.88298794	     -0.00045018	     -0.21973188	     -0.00000000	      0.00000001	     48.50350257
      2.46878139	     -0.05955207	      0.00013793	     -0.20078431	     -0.06440957	      0.88298904	     -0.00044594	     -0.21973083	     -0.00000000	      0.00000001	     48.54441685
      2.47019669	     -0.05955430	      0.00013176	     -0.20078616	     -0.06440924	      0.88299016	     -0.00044151	     -0.21973017	     -0.00000000	      0.00000001	     48.50192452
      2.47161200	     -0.05955730	      0.00012514	     -0.20078878	     -0.06440890	      0.88299130	     -0.00043689	     -0.21972994	     -0.00000000	      0.00000001	     48.68594061
      2.47312516	     -0.05956441	      0.00011764	     -0.20079548	     -0.06440851	      0.88299254	     -0.00043175	     -0.21973018	     -0.00000000	      0.00000001	     48.35360421
      2.47463831	     -0.05956986	      0.00010960	     -0.20080050	     -0.06440809	      0.88299381	     -0.00042641	     -0.21973092	     -0.00000000	      0.00000001	     48.68375276
      2.47652273	     -0.05958489	      0.00009911	     -0.20081499	     -0.06440755	      0.88299542	     -0.00041947	     -0.21973248	     -0.00000000	      0.00000001	     48.83038485
      2.47786205	     -0.05959248	      0.00009107	     -0.20082220	     -0.06440714	      0.88299658	     -0.00041435	     -0.21973410	     -0.00000000	      0.00000001	     48.59548325
      2.47920137	     -0.05960521	      0.00008271	     -0.20083454	     -0.06440671	      0.88299775	     -0.00040908	     -0.21973607	     -0.00000000	      0.00000001	     48.67089542
      2.48054069	     -0.05961789	      0.00007403	     -0.20084682	     -0.06440626	      0.88299893	     -0.00040366	     -0.21973844	     -0.00000000	      0.00000001	     48.76186619
      2.48192040	     -0.05963419	      0.00006460	     -0.20086270	     -0.06440579	      0.88300016	     -0.00039792	     -0.21974128	     -0.00000000	      0.00000001	     48.81291873
      2.48304350	     -0.05964740	      0.00005668	     -0.20087558	     -0.06440538	      0.88300116	     -0.00039315	     -0.21974390	     -0.00000000	      0.00000001	     48.75998619
      2.48416660	     -0.05966232	      0.00004839	     -0.20089015	     -0.06440496	      0.88300218	     -0.00038827	     -0.21974678	     -0.00000000	      0.00000001	     48.82097990
      2.48528970	     -0.05967795	      0.00003986	     -0.20090544	     -0.06440453	      0.88300319	     -0.00038331	     -0.21974994	     -0.00000000	      0.00000001	     48.79358878
      2.48641279	     -0.05969476	      0.00003113	     -0.20092191	     -0.06440408	      0.88300421	     -0.00037826	     -0.21975336	     -0.00000000	      0.00000001	     48.83710684
      2.48753589	     -0.05971241	      0.00002220	     -0.20093920	     -0.06440361	      0.88300522	     -0.00037312	     -0.21975704	     -0.00000000	      0.00000001	     48.81772805
      2.48865899	     -0.05973106	      0.00001302	     -0.20095751	     -0.06440313	      0.88300624	     -0.00036791	     -0.21976098	     -0.00000000	      0.00000001	     48.86004714
      2.48978209	     -0.05975049	      0.00000364	     -0.20097659	     -0.06440264	      0.88300726	     -0.00036261	     -0.21976517	     -0.00000000	      0.00000001	     48.84550258
      2.49090519	     -0.05977083	     -0.00000603	     -0.20099658	     -0.06440212	      0.88300827	     -0.00035725	     -0.21976962	     -0.00000000	      0.00000001	     48.89397734
      2.49202828	     -0.05979197	     -0.00001593	     -0.20101737	     -0.06440159	      0.88300929	     -0.00035182	     -0.21977430	     -0.00000000	      0.00000001	     48.88352339
      2.49315138	     -0.05981405	     -0.00002608	     -0.20103910	     -0.06440103	      0.88301029	     -0.00034633	     -0.21977922	     -0.00000000	      0.00000001	     48.94239486
      2.49427448	     -0.05983685	     -0.00003644	     -0.20106155	     -0.06440046	      0.88301129	     -0.00034078	     -0.21978437	     -0.00000000	      0.00000001	     48.94016275
      2.49539758	     -0.05986052	     -0.00004707	     -0.20108487	     -0.06439987	      0.88301228	     -0.00033518	     -0.21978975	     -0.00000000	      0.00000001	     49.01137177
      2.49637256	     -0.05988157	     -0.00005649	     -0.20110561	     -0.06439934	      0.88301313	     -0.00033028	     -0.21979459	     -0.00000000	      0.00000001	     49.02572344
      2.49734753	     -0.05990321	     -0.00006620	     -0.20112694	     -0.06439879	      0.88301397	     -0.00032535	     -0.21979960	     -0.00000000	      0.00000001	     49.08155844
      2.49859477	     -0.05993174	     -0.00007907	     -0.20115507	     -0.06439807	      0.88301504	     -0.00031900	     -0.21980623	     -0.00000000	      0.00000001	     49.14621667
      2.49984200	     -0.05996148	     -0.00009249	     -0.20118441	     -0.06439732	      0.88301608	     -0.00031261	     -0.21981311	     -0.00000000	      0.00000001	     49.23422572
      2.50084320	     -0.05998609	     -0.00010358	     -0.20120868	     -0.06439669	      0.88301691	     -0.00030745	     -0.21981881	     -0.00000000	      0.00000001	     49.29453118
      2.50184441	     -0.06001136	     -0.00011492	     -0.20123362	     -0.06439605	      0.88301772	     -0.00030228	     -0.21982468	     -0.00000000	      0.00000001	     49.36742831
      2.50312864	     -0.06004438	     -0.00012951	     -0.20126621	     -0.06439519	      0.88301874	     -0.00029562	     -0.21983242	     -0.00000000	      0.00000001	     49.46553355
      2.50441288	     -0.06007794	     -0.00014410	     -0.20129936	     -0.06439430	      0.88301974	     -0.00028894	     -0.21984040	     -0.00000000	      0.00000001	     49.56274689
      2.50542954	     -0.06010488	     -0.00015575	     -0.20132597	     -0.06439358	      0.88302051	     -0.00028365	     -0.21984686	     -0.00000000	      0.00000001	     49.65715936
      2.50644621	     -0.06013246	     -0.00016757	     -0.20135323	     -0.06439283	      0.88302125	     -0.00027836	     -0.21985345	     -0.00000000	      0.00000000	     49.74440766
      2.50779891	     -0.06017018	     -0.00018361	     -0.20139051	     -0.06439180	      0.88302222	     -0.00027131	     -0.21986241	     -0.00000000	      0.00000000	     49.88110713
      2.50915162	     -0.06020886	     -0.00019977	     -0.20142876	     -0.06439073	      0.88302315	     -0.00026428	     -0.21987157	     -0.00000000	      0.00000000	     49.99645621
      2.51023126	     -0.06024045	     -0.00021276	     -0.20146001	     -0.06438985	      0.88302387	     -0.00025867	     -0.21987903	     -0.00000000	      0.00000000	     50.13444189
      2.51131091	     -0.06027296	     -0.00022576	     -0.20149219	     -0.06438895	      0.88302456	     -0.00025309	     -0.21988662	     -0.00000000	      0.00000000	     50.24048247
      2.51272382	     -0.06031668	     -0.00024267	     -0.20153549	     -0.06438772	      0.88302543	     -0.00024582	     -0.21989677	      0.00000000	      0.00000000	     50.42570360
      2.51413674	     -0.06036212	     -0.00025985	     -0.20158049	     -0.06438646	      0.88302625	     -0.00023860	     -0.21990714	      0.00000000	      0.00000000	     50.59465048
      2.51535777	     -0.06040225	     -0.00027485	     -0.20162027	     -0.06438534	      0.88302692	     -0.00023243	     -0.21991630	      0.00000000	      0.00000000	     50.83140217
      2.51657881	     -0.06044291	     -0.00028983	     -0.20166056	     -0.06438419	      0.88302755	     -0.00022632	     -0.21992561	      0.00000000	      0.00000000	     51.01702411
      2.51804862	     -0.06049234	     -0.00030772	     -0.20170957	     -0.06438278	      0.88302826	     -0.00021906	     -0.21993700	      0.00000000	      0.00000000	     51.30600329
      2.51951844	     -0.06054239	     -0.00032537	     -0.20175922	     -0.06438133	      0.88302891	     -0.00021194	     -0.21994859	      0.00000000	      0.00000000	     51.53399087
      2.52098826	     -0.06059246	     -0.00034249	     -0.20180891	     -0.06437986	      0.88302950	     -0.00020496	     -0.21996033	      0.00000000	      0.00000000	     51.83955287
      2.52245808	     -0.06064278	     -0.00035901	     -0.20185889	     -0.06437836	      0.88303004	     -0.00019814	     -0.21997218	      0.00000000	      0.00000000	     52.05710920
      2.52392789	     -0.06069299	     -0.00037500	     -0.20190877	     -0.06437684	      0.88303051	     -0.00019149	     -0.21998413	      0.00000000	      0.00000000	     52.30901875
      2.52589026	     -0.06075991	     -0.00039543	     -0.20197529	     -0.06437479	      0.88303106	     -0.00018291	     -0.22000014	      0.00000000	      0.00000000	     52.59162823
      2.52760159	     -0.06081789	     -0.00041209	     -0.20203296	     -0.06437298	      0.88303145	     -0.00017570	     -0.22001411	      0.00000000	      0.00000000	     52.51265698
      2.52931293	     -0.06087176	     -0.00042801	     -0.20208656	     -0.06437117	      0.88303177	     -0.00016878	     -0.22002798	      0.00000000	      0.00000000	     53.13655771
      2.53090661	     -0.06092585	     -0.00044215	     -0.20214043	     -0.06436947	      0.88303200	     -0.00016259	     -0.22004074	      0.00000000	      0.00000000	     53.02751224
      2.53250029	     -0.06097484	     -0.00045582	     -0.20218921	     -0.06436778	      0.88303217	     -0.00015665	     -0.22005337	      0.00000000	      0.00000000	     53.13295660
      2.53409398	     -0.06102666	     -0.00046871	     -0.20224084	     -0.06436609	      0.88303228	     -0.00015098	     -0.22006579	      0.00000000	      0.00000000	     53.26453154
      2.53568766	     -0.06107559	     -0.00048136	     -0.20228961	     -0.06436441	      0.88303234	     -0.00014558	     -0.22007807	      0.00000000	      0.00000000	     53.55709686
      2.53710627	     -0.06112440	     -0.00049198	     -0.20233828	     -0.06436293	      0.88303234	     -0.00014100	     -0.22008882	      0.00000000	     -0.00000000	     53.34079198
      2.53852489	     -0.06116611	     -0.00050232	     -0.20237988	     -0.06436146	      0.88303231	     -0.00013663	     -0.22009946	      0.00000000	     -0.00000000	     53.46346672
      2.53994351	     -0.06121148	     -0.00051199	     -0.20242515	     -0.06436000	      0.88303223	     -0.00013248	     -0.22010989	      0.00000000	     -0.00000000	     53.58394064
      2.54136212	     -0.06125488	     -0.00052120	     -0.20246847	     -0.06435857	      0.88303212	     -0.00012855	     -0.22012017	      0.00000000	     -0.00000000	     53.37725384
      2.54278074	     -0.06129760	     -0.00052991	     -0.20251113	     -0.06435715	      0.88303198	     -0.00012485	     -0.22013028	      0.00000000	     -0.00000000	     53.55970619
      2.54441465	     -0.06134547	     -0.00053912	     -0.20255895	     -0.06435555	      0.88303178	     -0.00012086	     -0.22014170	      0.00000000	     -0.00000000	     53.74911754
      2.54604857	     -0.06139715	     -0.00054809	     -0.20261060	     -0.06435398	      0.88303154	     -0.00011717	     -0.22015286	      0.00000000	     -0.00000000	     53.36603526
      2.54743064	     -0.06143247	     -0.00055446	     -0.20264593	     -0.06435268	      0.88303131	     -0.00011428	     -0.22016218	      0.00000000	     -0.00000000	     53.69093070
      2.54881271	     -0.06147302	     -0.00056107	     -0.20268647	     -0.06435141	      0.88303105	     -0.00011160	     -0.22017123	      0.00000000	     -0.00000000	     53.47223880
      2.55019478	     -0.06150806	     -0.00056649	     -0.20272155	     -0.06435017	      0.88303078	     -0.00010914	     -0.22018010	      0.00000000	     -0.00000000	     53.60527697
      2.55192620	     -0.06155640	     -0.00057321	     -0.20276995	     -0.06434867	      0.88303040	     -0.00010637	     -0.22019079	     -0.00000000	     -0.00000000	     53.20483077
      2.55332244	     -0.06158495	     -0.00057723	     -0.20279858	     -0.06434749	      0.88303008	     -0.00010437	     -0.22019916	     -0.00000000	     -0.00000000	     53.48680613
      2.55471867	     -0.06162070	     -0.00058182	     -0.20283440	     -0.06434634	      0.88302975	     -0.00010260	     -0.22020717	     -0.00000000	     -0.00000000	     53.52607235
      2.55611491	     -0.06165171	     -0.00058506	     -0.20286552	     -0.06434523	      0.88302940	     -0.00010105	     -0.22021497	     -0.00000000	     -0.00000000	     53.39181102
      2.55751114	     -0.06168366	     -0.00058851	     -0.20289758	     -0.06434416	      0.88302903	     -0.00009972	     -0.22022247	     -0.00000000	     -0.00000000	     53.49386638
      2.55933258	     -0.06172442	     -0.00059142	     -0.20293853	     -0.06434283	      0.88302854	     -0.00009831	     -0.22023188	     -0.00000000	     -0.00000000	     53.16115010
      2.56070166	     -0.06175356	     -0.00059451	     -0.20296779	     -0.06434187	      0.88302817	     -0.00009750	     -0.22023868	     -0.00000000	     -0.00000000	     53.24661296
      2.56207074	     -0.06177999	     -0.00059568	     -0.20299439	     -0.06434095	      0.88302778	     -0.00009691	     -0.22024521	     -0.00000000	     -0.00000000	     53.50360951
      2.56343981	     -0.06180832	     -0.00059717	     -0.20302289	     -0.06434007	      0.88302739	     -0.00009652	     -0.22025148	     -0.00000000	     -0.00000000	     53.18537391
      2.56480889	     -0.06183163	     -0.00059760	     -0.20304639	     -0.06433922	      0.88302699	     -0.00009635	     -0.22025745	     -0.00000000	     -0.00000000	     53.40721693
      2.56672941	     -0.06186844	     -0.00059833	     -0.20308350	     -0.06433811	      0.88302642	     -0.00009646	     -0.22026528	     -0.00000000	     -0.00000000	     52.68997524
      2.56811333	     -0.06188285	     -0.00059702	     -0.20309815	     -0.06433735	      0.88302600	     -0.00009680	     -0.22027054	     -0.00000000	     -0.00000000	     53.32846134
      2.56949726	     -0.06190583	     -0.00059664	     -0.20312137	     -0.06433663	      0.88302558	     -0.00009736	     -0.22027535	     -0.00000000	     -0.00000000	     53.26553865
      2.57088119	     -0.06192228	     -0.00059480	     -0.20313810	     -0.06433596	      0.88302515	     -0.00009813	     -0.22027985	     -0.00000000	     -0.00000000	     53.01316820
      2.57226512	     -0.06193771	     -0.00059301	     -0.20315381	     -0.06433532	      0.88302473	     -0.00009911	     -0.22028391	     -0.00000000	     -0.00000000	     53.14683876
      2.57404015	     -0.06195462	     -0.00058931	     -0.20317112	     -0.06433456	      0.88302417	     -0.00010068	     -0.22028852	     -0.00000000	     -0.00000000	     53.26933766
      2.57542320	     -0.06196873	     -0.00058676	     -0.20318553	     -0.06433401	      0.88302373	     -0.00010215	     -0.22029162	     -0.00000000	     -0.00000000	     52.80330885
      2.57680625	     -0.06197649	     -0.00058280	     -0.20319363	     -0.06433350	      0.88302329	     -0.00010384	     -0.22029431	     -0.00000000	     -0.00000000	     53.07375792
      2.57863182	     -0.06199405	     -0.00057819	     -0.20321162	     -0.06433289	      0.88302271	     -0.00010638	     -0.22029715	     -0.00000000	     -0.00000000	     52.52810943
      2.57994480	     -0.06199507	     -0.00057300	     -0.20321301	     -0.06433249	      0.88302228	     -0.00010843	     -0.22029882	     -0.00000000	     -0.00000000	     52.80315411
      2.58125777	     -0.06200302	     -0.00056855	     -0.20322130	     -0.06433212	      0.88302185	     -0.00011067	     -0.22030005	     -0.00000000	     -0.00000000	     52.79397328
      2.58295893	     -0.06200950	     -0.00056111	     -0.20322828	     -0.06433169	      0.88302129	     -0.00011385	     -0.22030115	     -0.00000000	     -0.00000000	     52.34225527
      2.58444353	     -0.06201157	     -0.00055475	     -0.20323078	     -0.06433136	      0.88302080	     -0.00011688	     -0.22030156	     -0.00000000	     -0.00000000	     52.58812602
      2.58592814	     -0.06201023	     -0.00054662	     -0.20322992	     -0.06433107	      0.88302029	     -0.00012013	     -0.22030142	     -0.00000000	     -0.00000000	     52.38378936
      2.58741274	     -0.06201044	     -0.00053925	     -0.20323058	     -0.06433081	      0.88301978	     -0.00012362	     -0.22030072	     -0.00000000	     -0.00000000	     52.48878581
      2.58889734	     -0.06200501	     -0.00052993	     -0.20322567	     -0.06433060	      0.88301926	     -0.00012733	     -0.22029950	     -0.00000000	     -0.00000000	     52.07986940
      2.59038195	     -0.06199836	     -0.00052151	     -0.20321951	     -0.06433042	      0.88301873	     -0.00013127	     -0.22029769	     -0.00000000	     -0.00000000	     52.22068081
      2.59154841	     -0.06199118	     -0.00051378	     -0.20321274	     -0.06433031	      0.88301831	     -0.00013451	     -0.22029584	     -0.00000000	     -0.00000000	     52.11697234
      2.59271487	     -0.06198332	     -0.00050631	     -0.20320528	     -0.06433021	      0.88301788	     -0.00013789	     -0.22029365	     -0.00000000	     -0.00000000	     52.05388629
      2.59388133	     -0.06197435	     -0.00049861	     -0.20319672	     -0.06433014	      0.88301744	     -0.00014140	     -0.22029110	     -0.00000000	     -0.00000000	     51.93528569
      2.59504780	     -0.06196385	     -0.00049074	     -0.20318663	     -0.06433009	      0.88301699	     -0.00014505	     -0.22028821	     -0.00000000	     -0.00000000	     51.89509173
      2.59621426	     -0.06195244	     -0.00048272	     -0.20317564	     -0.06433005	      0.88301654	     -0.00014882	     -0.22028496	     -0.00000000	     -0.00000000	     51.75362129
      2.59738072	     -0.06193960	     -0.00047453	     -0.20316322	     -0.06433003	      0.88301607	     -0.00015272	     -0.22028138	     -0.00000000	     -0.00000000	     51.74754006
      2.59841617	     -0.06192747	     -0.00046718	     -0.20315147	     -0.06433003	      0.88301565	     -0.00015628	     -0.22027792	     -0.00000000	     -0.00000000	     51.59852006
      2.59945162	     -0.06191432	     -0.00045972	     -0.20313870	     -0.06433005	      0.88301522	     -0.00015995	     -0.22027419	     -0.00000000	     -0.00000000	     51.57719515
      2.60048706	     -0.06190039	     -0.00045217	     -0.20312514	     -0.06433007	      0.88301479	     -0.00016371	     -0.22027020	     -0.00000000	     -0.00000000	     51.46507525
      2.60174981	     -0.06188208	     -0.00044276	     -0.20310729	     -0.06433012	      0.88301424	     -0.00016842	     -0.22026499	     -0.00000000	     -0.00000000	     51.43733149
      2.60272121	     -0.06186706	     -0.00043538	     -0.20309263	     -0.06433016	      0.88301381	     -0.00017214	     -0.22026071	     -0.00000000	     -0.00000000	     51.29267671
      2.60369262	     -0.06185106	     -0.00042781	     -0.20307700	     -0.06433022	      0.88301338	     -0.00017594	     -0.22025621	     -0.00000000	     -0.00000000	     51.25733965
      2.60488661	     -0.06183021	     -0.00041830	     -0.20305659	     -0.06433030	      0.88301283	     -0.00018071	     -0.22025037	     -0.00000000	     -0.00000000	     51.11637080
      2.60591489	     -0.06181111	     -0.00040991	     -0.20303789	     -0.06433038	      0.88301235	     -0.00018492	     -0.22024505	     -0.00000000	     -0.00000000	     51.09924642
      2.60694318	     -0.06179113	     -0.00040142	     -0.20301831	     -0.06433047	      0.88301186	     -0.00018920	     -0.22023947	     -0.00000000	     -0.00000000	     50.95578731
      2.60797147	     -0.06177014	     -0.00039279	     -0.20299771	     -0.06433056	      0.88301136	     -0.00019357	     -0.22023364	     -0.00000000	     -0.00000000	     50.93504772
      2.60899976	     -0.06174830	     -0.00038404	     -0.20297627	     -0.06433066	      0.88301085	     -0.00019801	     -0.22022754	     -0.00000000	     -0.00000000	     50.79067880
      2.61002805	     -0.06172561	     -0.00037513	     -0.20295398	     -0.06433076	      0.88301033	     -0.00020253	     -0.22022119	     -0.00000000	     -0.00000000	     50.77244377
      2.61105633	     -0.06170222	     -0.00036610	     -0.20293099	     -0.06433087	      0.88300980	     -0.00020712	     -0.22021459	     -0.00000000	     -0.00000000	     50.62367102
      2.61208462	     -0.06167787	     -0.00035693	     -0.20290704	     -0.06433098	      0.88300925	     -0.00021177	     -0.22020773	     -0.00000000	     -0.00000000	     50.61632734
      2.61311291	     -0.06165277	     -0.00034764	     -0.20288235	     -0.06433109	      0.88300870	     -0.00021649	     -0.22020062	     -0.00000000	     -0.00000000	     50.45632955
      2.61401886	     -0.06162991	     -0.00033929	     -0.20285985	     -0.06433119	      0.88300820	     -0.00022069	     -0.22019415	     -0.00000000	     -0.00000000	     50.44275165
      2.61492482	     -0.06160653	     -0.00033085	     -0.20283683	     -0.06433128	      0.88300769	     -0.00022494	     -0.22018750	     -0.00000000	     -0.00000000	     50.34252607
      2.61602696	     -0.06157737	     -0.00032035	     -0.20280811	     -0.06433140	      0.88300706	     -0.00023016	     -0.22017916	     -0.00000000	     -0.00000000	     50.28323000
      2.61712909	     -0.06154758	     -0.00030961	     -0.20277876	     -0.06433151	      0.88300641	     -0.00023544	     -0.22017057	     -0.00000000	     -0.00000000	     50.16350090
      2.61806979	     -0.06152159	     -0.00030031	     -0.20275315	     -0.06433160	      0.88300585	     -0.00023998	     -0.22016304	     -0.00000000	     -0.00000000	     50.13405372
      2.61901049	     -0.06149518	     -0.00029092	     -0.20272712	     -0.06433168	      0.88300528	     -0.00024455	     -0.22015534	     -0.00000000	     -0.00000000	     50.04570692
      2.61995119	     -0.06146834	     -0.00028144	     -0.20270065	     -0.06433176	      0.88300469	     -0.00024916	     -0.22014748	     -0.00000000	     -0.00000000	     49.99421287
      2.62118504	     -0.06143254	     -0.00026891	     -0.20266534	     -0.06433185	      0.88300391	     -0.00025524	     -0.22013694	     -0.00000000	     -0.00000000	     49.89888581
      2.62216646	     -0.06140344	     -0.00025879	     -0.20263663	     -0.06433191	      0.88300327	     -0.00026011	     -0.22012837	     -0.00000000	     -0.00000000	     49.85859641
      2.62314788	     -0.06137386	     -0.00024858	     -0.20260743	     -0.06433196	      0.88300262	     -0.00026500	     -0.22011965	     -0.00000000	     -0.00000000	     49.79018212
      2.62412931	     -0.06134373	     -0.00023826	     -0.20257768	     -0.06433200	      0.88300196	     -0.00026991	     -0.22011078	     -0.00000000	     -0.00000000	     49.74672223
      2.62534125	     -0.06130596	     -0.00022520	     -0.20254039	     -0.06433203	      0.88300113	     -0.00027599	     -0.22009964	     -0.00000000	     -0.00000000	     49.68454842
      2.62635433	     -0.06127398	     -0.00021410	     -0.20250881	     -0.06433205	      0.88300042	     -0.00028108	     -0.22009018	     -0.00000000	     -0.00000000	     49.64765645
      2.62736740	     -0.06124179	     -0.00020296	     -0.20247702	     -0.06433204	      0.88299969	     -0.00028618	     -0.22008060	     -0.00000000	     -0.00000000	     49.60550359
      2.62838048	     -0.06120933	     -0.00019176	     -0.20244494	     -0.06433202	      0.88299896	     -0.00029129	     -0.22007092	     -0.00000000	     -0.00000000	     49.56888954
      2.62961566	     -0.06116953	     -0.00017813	     -0.20240560	     -0.06433196	      0.88299805	     -0.00029751	     -0.22005897	     -0.00000000	     -0.00000001	     49.53627569
      2.63069298	     -0.06113485	     -0.00016643	     -0.20237133	     -0.06433190	      0.88299723	     -0.00030294	     -0.22004845	     -0.00000000	     -0.00000001	     49.50285768
      2.63177030	     -0.06109979	     -0.00015476	     -0.20233665	     -0.06433180	      0.88299641	     -0.00030835	     -0.22003783	     -0.00000000	     -0.00000001	     49.49155213
      2.63284762	     -0.06106435	     -0.00014313	     -0.20230159	     -0.06433169	      0.88299557	     -0.00031376	     -0.22002713	     -0.00000000	     -0.00000001	     49.46648879
      2.63392494	     -0.06102864	     -0.00013160	     -0.20226624	     -0.06433154	      0.88299472	     -0.00031914	     -0.22001636	     -0.00000000	     -0.00000001	     49.46603639
      2.63526622	     -0.06098377	     -0.00011739	     -0.20222182	     -0.06433133	      0.88299365	     -0.00032582	     -0.22000285	     -0.00000000	     -0.00000001	     49.45122960
      2.63642320	     -0.06094491	     -0.00010528	     -0.20218332	     -0.06433111	      0.88299271	     -0.00033154	     -0.21999113	     -0.00000000	     -0.00000001	     49.48898482
      2.63758019	     -0.06090596	     -0.00009331	     -0.20214473	     -0.06433086	      0.88299176	     -0.00033722	     -0.21997936	     -0.00000000	     -0.00000001	     49.49525818
      2.63873718	     -0.06086713	     -0.00008154	     -0.20210624	     -0.06433058	      0.88299079	     -0.00034285	     -0.21996755	     -0.00000000	     -0.00000001	     49.55787736
      2.64012933	     -0.06082051	     -0.00006760	     -0.20206002	     -0.06433020	      0.88298962	     -0.00034955	     -0.21995334	     -0.00000000	     -0.00000001	     49.60382268
      2.64152149	     -0.06077423	     -0.00005400	     -0.20201410	     -0.06432977	      0.88298843	     -0.00035615	     -0.21993913	     -0.00000000	     -0.00000001	     49.73535696
      2.64291364	     -0.06072827	     -0.00004045	     -0.20196851	     -0.06432930	      0.88298724	     -0.00036264	     -0.21992495	     -0.00000000	     -0.00000001	     49.76894422
      2.64414701	     -0.06068799	     -0.00002874	     -0.20192852	     -0.06432884	      0.88298617	     -0.00036828	     -0.21991245	     -0.00000000	     -0.00000001	     49.92050142
      2.64538039	     -0.06064806	     -0.00001737	     -0.20188886	     -0.06432836	      0.88298509	     -0.00037381	     -0.21990003	     -0.00000000	     -0.00000001	     49.99339575
      2.64661376	     -0.06060860	     -0.00000639	     -0.20184966	     -0.06432785	      0.88298402	     -0.00037922	     -0.21988769	     -0.00000000	     -0.00000001	     50.08651976
      2.64911847	     -0.06053002	      0.00001484	     -0.20177152	     -0.06432673	      0.88298183	     -0.00038980	     -0.21986301	     -0.00000000	     -0.00000001	     50.20004094
      2.65083064	     -0.06047769	      0.00002869	     -0.20171944	     -0.06432590	      0.88298034	     -0.00039670	     -0.21984647	     -0.00000000	     -0.00000001	     50.25835018
      2.65254282	     -0.06042708	      0.00004181	     -0.20166905	     -0.06432503	      0.88297887	     -0.00040331	     -0.21983024	     -0.00000000	     -0.00000001	     50.33395880
      2.65402712	     -0.06038454	      0.00005241	     -0.20162666	     -0.06432424	      0.88297761	     -0.00040880	     -0.21981646	     -0.00000000	     -0.00000001	     49.97809206
      2.65551143	     -0.06033974	      0.00006286	     -0.20158199	     -0.06432342	      0.88297638	     -0.00041406	     -0.21980294	     -0.00000000	     -0.00000001	     50.16557120
      2.65699573	     -0.06029874	      0.00007253	     -0.20154107	     -0.06432258	      0.88297517	     -0.00041909	     -0.21978966	     -0.00000000	     -0.00000001	     50.30372148
      2.65848004	     -0.06025784	      0.00008207	     -0.20150024	     -0.06432171	      0.88297399	     -0.00042387	     -0.21977669	     -0.00000000	     -0.00000001	     49.82326221
      2.65996434	     -0.06021526	      0.00009089	     -0.20145770	     -0.06432082	      0.88297286	     -0.00042840	     -0.21976400	     -0.00000000	     -0.00000001	     50.11208052
      2.66144865	     -0.06017709	      0.00009962	     -0.20141955	     -0.06431991	      0.88297176	     -0.00043269	     -0.21975154	     -0.00000000	     -0.00000000	     49.88625961
      2.66293295	     -0.06013592	      0.00010771	     -0.20137837	     -0.06431898	      0.88297072	     -0.00043673	     -0.21973941	     -0.00000000	     -0.00000000	     49.83299987
      2.66482673	     -0.06009164	      0.00011802	     -0.20133406	     -0.06431778	      0.88296946	     -0.00044152	     -0.21972424	     -0.00000000	     -0.00000000	     49.41079491
      2.66645507	     -0.06004393	      0.00012494	     -0.20128627	     -0.06431673	      0.88296845	     -0.00044530	     -0.21971166	     -0.00000000	     -0.00000000	     49.76311618
      2.66788415	     -0.06000756	      0.00013252	     -0.20124984	     -0.06431580	      0.88296763	     -0.00044837	     -0.21970073	     -0.00000000	     -0.00000000	     49.55542348
      2.66931322	     -0.05997345	      0.00013816	     -0.20121563	     -0.06431486	      0.88296686	     -0.00045120	     -0.21969004	     -0.00000000	     -0.00000000	     49.63777544
      2.67074230	     -0.05993991	      0.00014450	     -0.20118200	     -0.06431391	      0.88296616	     -0.00045379	     -0.21967964	     -0.00000000	     -0.00000000	     49.43063191
      2.67217137	     -0.05990529	      0.00014967	     -0.20114726	     -0.06431296	      0.88296552	     -0.00045614	     -0.21966945	     -0.00000000	     -0.00000000	     49.39549749
      2.67360045	     -0.05987269	      0.00015504	     -0.20111453	     -0.06431200	      0.88296494	     -0.00045825	     -0.21965945	     -0.00000000	     -0.00000000	     49.45146861
      2.67514556	     -0.05983804	      0.00016003	     -0.20107971	     -0.06431096	      0.88296439	     -0.00046027	     -0.21964890	     -0.00000000	     -0.00000000	     49.10908346
      2.67669067	     -0.05980160	      0.00016535	     -0.20104311	     -0.06430992	      0.88296392	     -0.00046200	     -0.21963856	     -0.00000000	     -0.00000000	     49.23359223
      2.67823578	     -0.05976687	      0.00016981	     -0.20100820	     -0.06430888	      0.88296353	     -0.00046345	     -0.21962840	     -0.00000000	     -0.00000000	     49.35338785
      2.67978090	     -0.05973577	      0.00017494	     -0.20097692	     -0.06430784	      0.88296322	     -0.00046462	     -0.21961847	     -0.00000000	     -0.00000000	     49.08109839
      2.68132601	     -0.05970234	      0.00017873	     -0.20094328	     -0.06430680	      0.88296299	     -0.00046551	     -0.21960882	     -0.00000000	     -0.00000000	     49.24214924
      2.68287112	     -0.05967103	      0.00018404	     -0.20091180	     -0.06430576	      0.88296284	     -0.00046612	     -0.21959938	     -0.00000000	     -0.00000000	     48.88836080
      2.68415393	     -0.05964611	      0.00018687	     -0.20088669	     -0.06430490	      0.88296278	     -0.00046642	     -0.21959173	     -0.00000000	     -0.00000000	     49.20956434
      2.68543674	     -0.05962214	      0.00019060	     -0.20086256	     -0.06430405	      0.88296277	     -0.00046652	     -0.21958427	     -0.00000000	      0.00000000	     48.92241990
      2.68671956	     -0.05959834	      0.00019381	     -0.20083859	     -0.06430319	      0.88296282	     -0.00046643	     -0.21957699	     -0.00000000	      0.00000000	     49.05713715
      2.68857709	     -0.05956774	      0.00019860	     -0.20080773	     -0.06430196	      0.88296297	     -0.00046597	     -0.21956679	     -0.00000000	      0.00000000	     48.53142457
      2.69019994	     -0.05953755	      0.00020185	     -0.20077729	     -0.06430090	      0.88296320	     -0.00046523	     -0.21955821	     -0.00000000	      0.00000000	     48.99142545
      2.69182278	     -0.05951288	      0.00020616	     -0.20075240	     -0.06429983	      0.88296351	     -0.00046420	     -0.21954990	     -0.00000000	      0.00000000	     48.69240802
      2.69320479	     -0.05949075	      0.00020820	     -0.20073004	     -0.06429893	      0.88296383	     -0.00046307	     -0.21954309	     -0.00000000	      0.00000000	     49.00952860
      2.69458680	     -0.05947218	      0.00021123	     -0.20071126	     -0.06429803	      0.88296420	     -0.00046173	     -0.21953653	     -0.00000000	      0.00000000	     48.70292969
      2.69596881	     -0.05945345	      0.00021318	     -0.20069229	     -0.06429714	      0.88296462	     -0.00046017	     -0.21953025	     -0.00000000	      0.00000000	     48.91166994
      2.69770179	     -0.05943465	      0.00021617	     -0.20067322	     -0.06429601	      0.88296522	     -0.00045791	     -0.21952280	     -0.00000000	      0.00000000	     48.39880373
      2.69917835	     -0.05941383	      0.00021742	     -0.20065212	     -0.06429505	      0.88296579	     -0.00045570	     -0.21951679	     -0.00000000	      0.00000000	     48.74921160
      2.70065491	     -0.05939897	      0.00021969	     -0.20063701	     -0.06429408	      0.88296641	     -0.00045326	     -0.21951108	     -0.00000000	      0.00000000	     48.62805833
      2.70213146	     -0.05938714	      0.00022004	     -0.20062487	     -0.06429311	      0.88296708	     -0.00045056	     -0.21950574	     -0.00000000	      0.00000000	     48.64021558
      2.70360802	     -0.05937543	      0.00022145	     -0.20061288	     -0.06429213	      0.88296778	     -0.00044762	     -0.21950086	     -0.00000000	      0.00000000	     48.39079595
      2.70508458	     -0.05936735	      0.00022104	     -0.20060448	     -0.06429115	      0.88296853	     -0.00044444	     -0.21949640	     -0.00000000	      0.00000000	     48.58729707
      2.70656114	     -0.05936141	      0.00022171	     -0.20059824	     -0.06429015	      0.88296932	     -0.00044101	     -0.21949245	     -0.00000000	      0.00000000	     48.19968169
      2.70803769	     -0.05935700	      0.00022051	     -0.20059348	     -0.06428915	      0.88297015	     -0.00043735	     -0.21948900	     -0.00000000	      0.00000000	     48.22268404
      2.70951425	     -0.05935666	      0.00022018	     -0.20059283	     -0.06428814	      0.88297100	     -0.00043345	     -0.21948609	     -0.00000000	      0.00000000	     48.13134963
      2.71099081	     -0.05935835	      0.00021820	     -0.20059414	     -0.06428711	      0.88297189	     -0.00042931	     -0.21948379	     -0.00000000	      0.00000000	     48.13058167
      2.71246736	     -0.05936273	      0.00021704	     -0.20059818	     -0.06428608	      0.88297281	     -0.00042494	     -0.21948207	     -0.00000000	      0.00000000	     47.84833753
      2.71394392	     -0.05936914	      0.00021425	     -0.20060421	     -0.06428503	      0.88297376	     -0.00042035	     -0.21948098	     -0.00000000	      0.00000000	     48.04263481
      2.71542048	     -0.05937968	      0.00021219	     -0.20061438	     -0.06428397	      0.88297473	     -0.00041553	     -0.21948052	     -0.00000000	      0.00000000	     47.61484315
      2.71689704	     -0.05939173	      0.00020847	     -0.20062602	     -0.06428289	      0.88297572	     -0.00041049	     -0.21948073	     -0.00000000	      0.00000000	     47.86080880
      2.71867384	     -0.05941302	      0.00020534	     -0.20064687	     -0.06428158	      0.88297695	     -0.00040413	     -0.21948192	     -0.00000000	      0.00000000	     47.28808717
      2.71995373	     -0.05942367	      0.00020084	     -0.20065713	     -0.06428062	      0.88297785	     -0.00039935	     -0.21948335	     -0.00000000	      0.00000000	     47.54517141
      2.72123362	     -0.05944139	      0.00019742	     -0.20067451	     -0.06427964	      0.88297876	     -0.00039442	     -0.21948523	     -0.00000000	      0.00000000	     47.50560894
      2.72291713	     -0.05946761	      0.00019153	     -0.20070024	     -0.06427835	      0.88297998	     -0.00038769	     -0.21948853	     -0.00000000	      0.00000000	     47.39464691
      2.72398511	     -0.05948445	      0.00018785	     -0.20071677	     -0.06427752	      0.88298076	     -0.00038328	     -0.21949107	     -0.00000000	      0.00000001	     47.33125770
      2.72505308	     -0.05950319	      0.00018373	     -0.20073519	     -0.06427668	      0.88298155	     -0.00037876	     -0.21949395	     -0.00000000	      0.00000001	     47.29077037
      2.72645318	     -0.05952956	      0.00017791	     -0.20076115	     -0.06427556	      0.88298260	     -0.00037269	     -0.21949825	     -0.00000000	      0.00000001	     47.24656116
      2.72754905	     -0.05955168	      0.00017302	     -0.20078294	     -0.06427468	      0.88298342	     -0.00036781	     -0.21950203	     -0.00000000	      0.00000001	     47.12981800
      2.72864492	     -0.05957473	      0.00016785	     -0.20080565	     -0.06427379	      0.88298425	     -0.00036283	     -0.21950616	     -0.00000000	      0.00000001	     47.09548725
      2.72974079	     -0.05959886	      0.00016240	     -0.20082945	     -0.06427288	      0.88298508	     -0.00035776	     -0.21951063	     -0.00000000	      0.00000001	     46.99507897
      2.73083666	     -0.05962398	      0.00015666	     -0.20085423	     -0.06427197	      0.88298592	     -0.00035258	     -0.21951543	     -0.00000000	      0.00000001	     46.95032141
      2.73193253	     -0.05965005	      0.00015064	     -0.20087995	     -0.06427104	      0.88298676	     -0.00034731	     -0.21952057	     -0.00000000	      0.00000001	     46.85763283
      2.73326316	     -0.05968307	      0.00014291	     -0.20091256	     -0.06426991	      0.88298779	     -0.00034079	     -0.21952723	     -0.00000000	      0.00000001	     46.82270372
      2.73419555	     -0.05970699	      0.00013726	     -0.20093618	     -0.06426910	      0.88298851	     -0.00033615	     -0.21953218	     -0.00000000	      0.00000001	     46.71956291
      2.73512794	     -0.05973151	      0.00013139	     -0.20096040	     -0.06426828	      0.88298923	     -0.00033144	     -0.21953735	     -0.00000000	      0.00000001	     46.68156774
      2.73646573	     -0.05976761	      0.00012261	     -0.20099608	     -0.06426709	      0.88299026	     -0.00032460	     -0.21954513	     -0.00000000	      0.00000001	     46.59650800
      2.73760714	     -0.05979933	      0.00011477	     -0.20102743	     -0.06426606	      0.88299114	     -0.00031867	     -0.21955210	     -0.00000000	      0.00000001	     46.57113559
      2.73874854	     -0.05983161	      0.00010667	     -0.20105934	     -0.06426501	      0.88299201	     -0.00031268	     -0.21955936	     -0.00000000	      0.00000001	     46.48871155
      2.73974241	     -0.05986060	      0.00009939	     -0.20108801	     -0.06426408	      0.88299277	     -0.00030740	     -0.21956590	     -0.00000000	      0.00000001	     46.48253149
      2.74073627	     -0.05989013	      0.00009191	     -0.20111723	     -0.06426314	      0.88299352	     -0.00030207	     -0.21957265	     -0.00000000	      0.00000001	     46.43322994
      2.74173013	     -0.05992010	      0.00008422	     -0.20114687	     -0.06426219	      0.88299427	     -0.00029669	     -0.21957958	     -0.00000000	      0.00000001	     46.41511580
      2.74307080	     -0.05996106	      0.00007357	     -0.20118740	     -0.06426088	      0.88299527	     -0.00028938	     -0.21958922	     -0.00000000	      0.00000001	     46.37724945
      2.74410860	     -0.05999337	      0.00006507	     -0.20121938	     -0.06425984	      0.88299604	     -0.00028367	     -0.21959690	     -0.00000000	      0.00000001	     46.37545360
      2.74514640	     -0.06002595	      0.00005638	     -0.20125163	     -0.06425879	      0.88299680	     -0.00027793	     -0.21960474	     -0.00000000	      0.00000000	     46.36202334
      2.74618420	     -0.06005870	      0.00004745	     -0.20128404	     -0.06425772	      0.88299755	     -0.00027216	     -0.21961275	     -0.00000000	      0.00000000	     46.37066350
      2.74748539	     -0.06010020	      0.00003586	     -0.20132512	     -0.06425636	      0.88299847	     -0.00026488	     -0.21962298	     -0.00000000	      0.00000000	     46.38468038
      2.74854541	     -0.06013484	      0.00002601	     -0.20135942	     -0.06425522	      0.88299921	     -0.00025892	     -0.21963148	     -0.00000000	      0.00000000	     46.40494578
      2.74960542	     -0.06017007	      0.00001583	     -0.20139430	     -0.06425407	      0.88299994	     -0.00025294	     -0.21964013	     -0.00000000	      0.00000000	     46.43629003
      2.75066543	     -0.06020585	      0.00000525	     -0.20142972	     -0.06425289	      0.88300066	     -0.00024695	     -0.21964893	     -0.00000000	      0.00000000	     46.47374166
      2.75200311	     -0.06025140	     -0.00000862	     -0.20147482	     -0.06425138	      0.88300154	     -0.00023937	     -0.21966022	     -0.00000000	      0.00000000	     46.54716717
      2.75312674	     -0.06029024	     -0.00002069	     -0.20151327	     -0.06425008	      0.88300226	     -0.00023299	     -0.21966985	     -0.00000000	      0.00000000	     46.59269102
      2.75425037	     -0.06032964	     -0.00003302	     -0.20155229	     -0.06424875	      0.88300297	     -0.00022662	     -0.21967963	     -0.00000000	      0.00000000	     46.66453903
      2.75537401	     -0.06036964	     -0.00004554	     -0.20159191	     -0.06424740	      0.88300365	     -0.00022024	     -0.21968953	     -0.00000000	      0.00000000	     46.71759256
      2.75649764	     -0.06041025	     -0.00005829	     -0.20163213	     -0.06424603	      0.88300432	     -0.00021387	     -0.21969957	      0.00000000	      0.00000000	     46.80214408
      2.75796791	     -0.06046356	     -0.00007524	     -0.20168495	     -0.06424419	      0.88300517	     -0.00020556	     -0.21971286	      0.00000000	      0.00000000	     46.89982202
      2.75915649	     -0.06050654	     -0.00008901	     -0.20172753	     -0.06424268	      0.88300583	     -0.00019887	     -0.21972372	      0.00000000	      0.00000000	     47.03913563
      2.76034506	     -0.06054963	     -0.00010283	     -0.20177024	     -0.06424114	      0.88300646	     -0.00019221	     -0.21973467	      0.00000000	      0.00000000	     47.14488415
      2.76153364	     -0.06059263	     -0.00011672	     -0.20181285	     -0.06423957	      0.88300707	     -0.00018559	     -0.21974568	      0.00000000	      0.00000000	     47.31153899
      2.76310000	     -0.06064908	     -0.00013529	     -0.20186880	     -0.06423747	      0.88300784	     -0.00017696	     -0.21976028	      0.00000000	      0.00000000	     47.52117947
      2.76449691	     -0.06069868	     -0.00015186	     -0.20191797	     -0.06423556	      0.88300849	     -0.00016935	     -0.21977335	      0.00000000	      0.00000000	     47.79087729
      2.76589383	     -0.06074813	     -0.00016847	     -0.20196699	     -0.06423363	      0.88300910	     -0.00016186	     -0.21978642	      0.00000000	      0.00000000	     47.98522285
      2.76729075	     -0.06079691	     -0.00018497	     -0.20201535	     -0.06423167	      0.88300968	     -0.00015448	     -0.21979946	      0.00000000	      0.00000000	     48.25651274
      2.76868766	     -0.06084500	     -0.00020122	     -0.20206304	     -0.06422970	      0.88301022	     -0.00014724	     -0.21981244	      0.00000000	      0.00000000	     48.46175988
      2.77051312	     -0.06090640	     -0.00022217	     -0.20212394	     -0.06422710	      0.88301089	     -0.00013801	     -0.21982926	      0.00000000	      0.00000000	     48.78626684
      2.77233858	     -0.06096656	     -0.00024276	     -0.20218361	     -0.06422448	      0.88301150	     -0.00012904	     -0.21984584	      0.00000000	      0.00000000	     49.03432084
      2.77394063	     -0.06101784	     -0.00026030	     -0.20223451	     -0.06422218	      0.88301199	     -0.00012142	     -0.21986017	      0.00000000	      0.00000000	     49.07325308
      2.77554268	     -0.06106725	     -0.00027778	     -0.20228352	     -0.06421987	      0.88301244	     -0.00011403	     -0.21987420	      0.00000000	      0.00000000	     49.55459936
      2.77715088	     -0.06111616	     -0.00029437	     -0.20233209	     -0.06421756	      0.88301286	     -0.00010686	     -0.21988799	      0.00000000	      0.00000000	     49.58762583
      2.77875908	     -0.06116255	     -0.00031120	     -0.20237813	     -0.06421525	      0.88301325	     -0.00009995	     -0.21990143	      0.00000000	      0.00000000	     49.62556558
      2.78036728	     -0.06120752	     -0.00032609	     -0.20242280	     -0.06421296	      0.88301361	     -0.00009329	     -0.21991449	      0.00000000	      0.00000000	     49.83967981
      2.78197548	     -0.06125543	     -0.00034293	     -0.20247038	     -0.06421069	      0.88301394	     -0.00008690	     -0.21992719	      0.00000000	      0.00000000	     49.68547028
      2.78333625	     -0.06128777	     -0.00035360	     -0.20250254	     -0.06420879	      0.88301420	     -0.00008171	     -0.21993766	      0.00000000	      0.00000000	     50.05041733
      2.78469702	     -0.06132501	     -0.00036632	     -0.20253953	     -0.06420690	      0.88301444	     -0.00007672	     -0.21994780	      0.00000000	      0.00000000	     50.22312995
      2.78605779	     -0.06135879	     -0.00037720	     -0.20257313	     -0.06420504	      0.88301467	     -0.00007192	     -0.21995767	      0.00000000	      0.00000000	     50.13596691
      2.78741856	     -0.06139202	     -0.00038859	     -0.20260616	     -0.06420320	      0.88301488	     -0.00006732	     -0.21996724	      0.00000000	      0.00000000	     50.38478253
      2.78911340	     -0.06143324	     -0.00040141	     -0.20264718	     -0.06420095	      0.88301512	     -0.00006188	     -0.21997873	      0.00000000	      0.00000000	     50.01954694
      2.79080824	     -0.06147251	     -0.00041502	     -0.20268623	     -0.06419874	      0.88301535	     -0.00005676	     -0.21998973	      0.00000000	      0.00000000	     50.70706875
      2.79217210	     -0.06150001	     -0.00042356	     -0.20271363	     -0.06419700	      0.88301552	     -0.00005287	     -0.21999829	      0.00000000	      0.00000000	     50.28509133
      2.79353596	     -0.06152698	     -0.00043314	     -0.20274046	     -0.06419530	      0.88301569	     -0.00004919	     -0.22000645	      0.00000000	      0.00000000	     50.56153276
      2.79489982	     -0.06155520	     -0.00044140	     -0.20276859	     -0.06419363	      0.88301584	     -0.00004572	     -0.22001432	      0.00000000	      0.00000000	     50.66813737
      2.79674455	     -0.06159372	     -0.00045333	     -0.20280697	     -0.06419143	      0.88301604	     -0.00004136	     -0.22002457	      0.00000000	      0.00000000	     50.41567719
      2.79811129	     -0.06161476	     -0.00045992	     -0.20282797	     -0.06418984	      0.88301617	     -0.00003838	     -0.22003181	      0.00000000	      0.00000000	     50.67657315
      2.79947803	     -0.06163817	     -0.00046782	     -0.20285131	     -0.06418830	      0.88301630	     -0.00003561	     -0.22003870	      0.00000000	      0.00000000	     50.90546811
      2.80084477	     -0.06166102	     -0.00047450	     -0.20287412	     -0.06418679	      0.88301642	     -0.00003306	     -0.22004529	      0.00000000	      0.00000000	     50.80432054
      2.80221151	     -0.06168188	     -0.00048132	     -0.20289494	     -0.06418534	      0.88301654	     -0.00003072	     -0.22005158	      0.00000000	      0.00000000	     50.98647852
      2.80432313	     -0.06171504	     -0.00048989	     -0.20292811	     -0.06418317	      0.88301670	     -0.00002752	     -0.22006071	     -0.00000000	      0.00000000	     50.50686081
      2.80548602	     -0.06172636	     -0.00049520	     -0.20293942	     -0.06418202	      0.88301678	     -0.00002599	     -0.22006542	     -0.00000000	      0.00000000	     51.10970818
      2.80664891	     -0.06174123	     -0.00049944	     -0.20295430	     -0.06418090	      0.88301686	     -0.00002460	     -0.22006984	     -0.00000000	      0.00000000	     51.10667310
      2.80837195	     -0.06176078	     -0.00050534	     -0.20297390	     -0.06417930	      0.88301696	     -0.00002285	     -0.22007600	     -0.00000000	      0.00000000	     51.25859873
      2.81009500	     -0.06178014	     -0.00051044	     -0.20299333	     -0.06417777	      0.88301705	     -0.00002143	     -0.22008161	     -0.00000000	      0.00000000	     51.16569642
      2.81181804	     -0.06179162	     -0.00051506	     -0.20300490	     -0.06417632	      0.88301712	     -0.00002036	     -0.22008672	     -0.00000000	      0.00000000	     51.54984889
      2.81317314	     -0.06180450	     -0.00051804	     -0.20301788	     -0.06417522	      0.88301717	     -0.00001976	     -0.22009030	     -0.00000000	      0.00000000	     51.26745488
      2.81452825	     -0.06181117	     -0.00052073	     -0.20302465	     -0.06417417	      0.88301721	     -0.00001938	     -0.22009357	     -0.00000000	      0.00000000	     51.29790826
      2.81588335	     -0.06181942	     -0.00052283	     -0.20303302	     -0.06417316	      0.88301723	     -0.00001920	     -0.22009647	     -0.00000000	      0.00000000	     51.48083960
      2.81757419	     -0.06182882	     -0.00052504	     -0.20304259	     -0.06417196	      0.88301724	     -0.00001928	     -0.22009964	     -0.00000000	      0.00000000	     50.96751604
      2.81899640	     -0.06183022	     -0.00052618	     -0.20304414	     -0.06417100	      0.88301724	     -0.00001961	     -0.22010186	     -0.00000000	     -0.00000000	     51.34780475
      2.82041860	     -0.06183180	     -0.00052712	     -0.20304588	     -0.06417008	      0.88301723	     -0.00002016	     -0.22010363	     -0.00000000	     -0.00000000	     51.49799247
      2.82190285	     -0.06183425	     -0.00052741	     -0.20304853	     -0.06416918	      0.88301719	     -0.00002099	     -0.22010503	     -0.00000000	     -0.00000000	     51.61687585
      2.82338709	     -0.06183330	     -0.00052736	     -0.20304778	     -0.06416832	      0.88301715	     -0.00002207	     -0.22010602	     -0.00000000	     -0.00000000	     51.24795863
      2.82487133	     -0.06182877	     -0.00052648	     -0.20304347	     -0.06416751	      0.88301708	     -0.00002341	     -0.22010653	     -0.00000000	     -0.00000000	     51.52016021
      2.82640893	     -0.06182421	     -0.00052530	     -0.20303915	     -0.06416672	      0.88301700	     -0.00002505	     -0.22010655	     -0.00000000	     -0.00000000	     51.66088360
      2.82794653	     -0.06181882	     -0.00052310	     -0.20303403	     -0.06416599	      0.88301689	     -0.00002697	     -0.22010607	     -0.00000000	     -0.00000000	     51.15186693
      2.82948412	     -0.06180595	     -0.00052065	     -0.20302143	     -0.06416530	      0.88301677	     -0.00002914	     -0.22010509	     -0.00000000	     -0.00000000	     51.58704664
      2.83102172	     -0.06179617	     -0.00051690	     -0.20301196	     -0.06416467	      0.88301663	     -0.00003159	     -0.22010349	     -0.00000000	     -0.00000000	     51.30515793
      2.83255932	     -0.06178091	     -0.00051366	     -0.20299699	     -0.06416408	      0.88301647	     -0.00003429	     -0.22010138	     -0.00000000	     -0.00000000	     51.73392137
      2.83384751	     -0.06176912	     -0.00050940	     -0.20298549	     -0.06416363	      0.88301633	     -0.00003675	     -0.22009918	     -0.00000000	     -0.00000000	     51.31200528
      2.83513571	     -0.06175389	     -0.00050545	     -0.20297053	     -0.06416321	      0.88301617	     -0.00003939	     -0.22009659	     -0.00000000	     -0.00000000	     51.52473817
      2.83642390	     -0.06173842	     -0.00050069	     -0.20295536	     -0.06416282	      0.88301600	     -0.00004221	     -0.22009361	     -0.00000000	     -0.00000000	     51.33764696
      2.83771210	     -0.06172078	     -0.00049555	     -0.20293802	     -0.06416247	      0.88301581	     -0.00004521	     -0.22009022	     -0.00000000	     -0.00000000	     51.47269844
      2.83934362	     -0.06169849	     -0.00048830	     -0.20291614	     -0.06416207	      0.88301556	     -0.00004925	     -0.22008537	     -0.00000000	     -0.00000000	     50.99768811
      2.84097515	     -0.06166879	     -0.00048041	     -0.20288684	     -0.06416172	      0.88301529	     -0.00005357	     -0.22007988	     -0.00000000	     -0.00000000	     51.30596564
      2.84238232	     -0.06164471	     -0.00047302	     -0.20286313	     -0.06416147	      0.88301504	     -0.00005751	     -0.22007455	     -0.00000000	     -0.00000000	     51.19377409
      2.84356792	     -0.06162231	     -0.00046655	     -0.20284105	     -0.06416128	      0.88301482	     -0.00006099	     -0.22006969	     -0.00000000	     -0.00000000	     51.39751537
      2.84475353	     -0.06159913	     -0.00045973	     -0.20281820	     -0.06416112	      0.88301459	     -0.00006461	     -0.22006449	     -0.00000000	     -0.00000000	     51.24250317
      2.84593914	     -0.06157463	     -0.00045266	     -0.20279402	     -0.06416099	      0.88301435	     -0.00006836	     -0.22005895	     -0.00000000	     -0.00000000	     51.37496205
      2.84700416	     -0.06155144	     -0.00044615	     -0.20277114	     -0.06416089	      0.88301412	     -0.00007186	     -0.22005367	     -0.00000000	     -0.00000000	     51.25170016
      2.84806918	     -0.06152720	     -0.00043944	     -0.20274720	     -0.06416081	      0.88301388	     -0.00007545	     -0.22004811	     -0.00000000	     -0.00000000	     51.30865017
      2.84913420	     -0.06150185	     -0.00043258	     -0.20272215	     -0.06416075	      0.88301364	     -0.00007916	     -0.22004227	     -0.00000000	     -0.00000000	     51.24859295
      2.85019922	     -0.06147536	     -0.00042554	     -0.20269596	     -0.06416071	      0.88301338	     -0.00008297	     -0.22003613	     -0.00000000	     -0.00000000	     51.26690419
      2.85153749	     -0.06144071	     -0.00041650	     -0.20266171	     -0.06416068	      0.88301305	     -0.00008791	     -0.22002801	     -0.00000000	     -0.00000000	     51.17672117
      2.85247759	     -0.06141552	     -0.00040998	     -0.20263679	     -0.06416068	      0.88301280	     -0.00009147	     -0.22002203	     -0.00000000	     -0.00000000	     51.22750490
      2.85341770	     -0.06138959	     -0.00040336	     -0.20261114	     -0.06416069	      0.88301255	     -0.00009511	     -0.22001582	     -0.00000000	     -0.00000000	     51.17482502
      2.85468805	     -0.06135329	     -0.00039422	     -0.20257521	     -0.06416073	      0.88301219	     -0.00010015	     -0.22000708	     -0.00000000	     -0.00000000	     51.17387177
      2.85577803	     -0.06132107	     -0.00038625	     -0.20254331	     -0.06416077	      0.88301187	     -0.00010457	     -0.21999924	     -0.00000000	     -0.00000000	     51.08858177
      2.85686801	     -0.06128779	     -0.00037814	     -0.20251035	     -0.06416083	      0.88301154	     -0.00010909	     -0.21999111	     -0.00000000	     -0.00000000	     51.11955686
      2.85795799	     -0.06125368	     -0.00036991	     -0.20247657	     -0.06416091	      0.88301119	     -0.00011369	     -0.21998268	     -0.00000000	     -0.00000000	     51.00416779
      2.85890398	     -0.06122331	     -0.00036261	     -0.20244648	     -0.06416098	      0.88301088	     -0.00011775	     -0.21997513	     -0.00000000	     -0.00000000	     51.03165348
      2.85984998	     -0.06119242	     -0.00035523	     -0.20241587	     -0.06416107	      0.88301056	     -0.00012188	     -0.21996737	     -0.00000000	     -0.00000000	     50.96060533
      2.86099321	     -0.06115433	     -0.00034612	     -0.20237812	     -0.06416118	      0.88301016	     -0.00012694	     -0.21995771	     -0.00000000	     -0.00000000	     50.94356056
      2.86213644	     -0.06111550	     -0.00033687	     -0.20233963	     -0.06416130	      0.88300974	     -0.00013209	     -0.21994776	     -0.00000000	     -0.00000000	     50.85095970
      2.86309183	     -0.06108244	     -0.00032901	     -0.20230685	     -0.06416141	      0.88300937	     -0.00013644	     -0.21993923	     -0.00000000	     -0.00000000	     50.86043585
      2.86404721	     -0.06104897	     -0.00032107	     -0.20227366	     -0.06416152	      0.88300900	     -0.00014084	     -0.21993051	     -0.00000000	     -0.00000000	     50.79934742
      2.86500259	     -0.06101505	     -0.00031301	     -0.20224003	     -0.06416163	      0.88300861	     -0.00014529	     -0.21992162	     -0.00000000	     -0.00000000	     50.77629829
      2.86632857	     -0.06096748	     -0.00030173	     -0.20219284	     -0.06416180	      0.88300805	     -0.00015153	     -0.21990899	     -0.00000000	     -0.00000000	     50.70835727
      2.86732748	     -0.06093121	     -0.00029306	     -0.20215686	     -0.06416193	      0.88300761	     -0.00015629	     -0.21989927	     -0.00000000	     -0.00000000	     50.69942042
      2.86832640	     -0.06089460	     -0.00028421	     -0.20212054	     -0.06416205	      0.88300716	     -0.00016108	     -0.21988939	     -0.00000000	     -0.00000000	     50.65115552
      2.86932531	     -0.06085759	     -0.00027524	     -0.20208381	     -0.06416218	      0.88300670	     -0.00016590	     -0.21987936	     -0.00000000	     -0.00000000	     50.63036917
      2.87061394	     -0.06080931	     -0.00026349	     -0.20203590	     -0.06416234	      0.88300607	     -0.00017217	     -0.21986620	     -0.00000000	     -0.00000000	     50.58191358
      2.87163766	     -0.06077053	     -0.00025399	     -0.20199740	     -0.06416247	      0.88300556	     -0.00017718	     -0.21985559	     -0.00000000	     -0.00000000	     50.56761341
      2.87266138	     -0.06073149	     -0.00024440	     -0.20195865	     -0.06416259	      0.88300503	     -0.00018222	     -0.21984485	     -0.00000000	     -0.00000000	     50.53599082
      2.87368510	     -0.06069217	     -0.00023470	     -0.20191962	     -0.06416271	      0.88300449	     -0.00018727	     -0.21983399	     -0.00000000	     -0.00000000	     50.51718068
      2.87500744	     -0.06064137	     -0.00022218	     -0.20186917	     -0.06416286	      0.88300376	     -0.00019382	     -0.21981980	     -0.00000000	     -0.00000000	     50.49102858
      2.87609521	     -0.06059962	     -0.00021194	     -0.20182770	     -0.06416297	      0.88300314	     -0.00019922	     -0.21980802	     -0.00000000	     -0.00000000	     50.47151193
      2.87718298	     -0.06055776	     -0.00020135	     -0.20178611	     -0.06416307	      0.88300251	     -0.00020464	     -0.21979613	     -0.00000000	     -0.00000000	     50.45556529
      2.87827075	     -0.06051584	     -0.00019074	     -0.20174447	     -0.06416317	      0.88300186	     -0.00021005	     -0.21978417	     -0.00000000	     -0.00000000	     50.43421258
      2.87959227	     -0.06046504	     -0.00017795	     -0.20169398	     -0.06416326	      0.88300104	     -0.00021663	     -0.21976956	     -0.00000000	     -0.00000000	     50.42495218
      2.88077310	     -0.06041975	     -0.00016659	     -0.20164896	     -0.06416334	      0.88300029	     -0.00022250	     -0.21975645	     -0.00000000	     -0.00000000	     50.39582873
      2.88195392	     -0.06037470	     -0.00015530	     -0.20160416	     -0.06416339	      0.88299953	     -0.00022836	     -0.21974331	     -0.00000000	     -0.00000000	     50.40025308
      2.88313474	     -0.06032984	     -0.00014405	     -0.20155955	     -0.06416344	      0.88299874	     -0.00023419	     -0.21973017	     -0.00000000	     -0.00000000	     50.38389823
      2.88431556	     -0.06028528	     -0.00013289	     -0.20151521	     -0.06416346	      0.88299794	     -0.00024000	     -0.21971705	     -0.00000000	     -0.00000000	     50.41098164
      2.88575682	     -0.06023130	     -0.00011938	     -0.20146151	     -0.06416347	      0.88299694	     -0.00024704	     -0.21970107	     -0.00000000	     -0.00000000	     50.42890739
      2.88719807	     -0.06017797	     -0.00010608	     -0.20140841	     -0.06416346	      0.88299592	     -0.00025401	     -0.21968519	     -0.00000000	     -0.00000000	     50.53347434
      2.88837662	     -0.06013482	     -0.00009535	     -0.20136544	     -0.06416344	      0.88299507	     -0.00025964	     -0.21967228	     -0.00000000	     -0.00000000	     50.56686298
      2.88955517	     -0.06009226	     -0.00008486	     -0.20132305	     -0.06416340	      0.88299420	     -0.00026520	     -0.21965948	     -0.00000000	     -0.00000001	     50.66582970
      2.89136539	     -0.06002798	     -0.00006924	     -0.20125899	     -0.06416333	      0.88299286	     -0.00027358	     -0.21964005	     -0.00000000	     -0.00000001	     50.80046292
      2.89300401	     -0.05997117	     -0.00005565	     -0.20120234	     -0.06416325	      0.88299163	     -0.00028098	     -0.21962275	     -0.00000000	     -0.00000001	     50.96855856
      2.89464264	     -0.05991570	     -0.00004253	     -0.20114700	     -0.06416315	      0.88299038	     -0.00028818	     -0.21960578	     -0.00000000	     -0.00000001	     51.05276482
      2.89628126	     -0.05986160	     -0.00002999	     -0.20109299	     -0.06416304	      0.88298913	     -0.00029517	     -0.21958916	     -0.00000000	     -0.00000001	     51.17581449
      2.89791989	     -0.05980958	     -0.00001758	     -0.20104105	     -0.06416293	      0.88298788	     -0.00030192	     -0.21957292	     -0.00000000	     -0.00000001	     51.37565449
      2.89955851	     -0.05975979	     -0.00000577	     -0.20099129	     -0.06416281	      0.88298664	     -0.00030843	     -0.21955712	      0.00000000	     -0.00000001	     50.79034198
      2.90119713	     -0.05970661	      0.00000524	     -0.20093811	     -0.06416269	      0.88298540	     -0.00031468	     -0.21954176	      0.00000000	     -0.00000001	     51.24079984
      2.90283576	     -0.05966003	      0.00001559	     -0.20089149	     -0.06416257	      0.88298418	     -0.00032067	     -0.21952677	      0.00000000	     -0.00000001	     50.96092148
      2.90447438	     -0.05961044	      0.00002584	     -0.20084183	     -0.06416245	      0.88298299	     -0.00032639	     -0.21951225	      0.00000000	     -0.00000000	     51.36373337
      2.90577549	     -0.05957577	      0.00003335	     -0.20080709	     -0.06416237	      0.88298206	     -0.00033073	     -0.21950103	      0.00000000	     -0.00000000	     51.05612218
      2.90707660	     -0.05953900	      0.00004084	     -0.20077023	     -0.06416229	      0.88298116	     -0.00033490	     -0.21949011	      0.00000000	     -0.00000000	     51.24075015
      2.90872923	     -0.05949684	      0.00004983	     -0.20072793	     -0.06416220	      0.88298005	     -0.00033994	     -0.21947667	      0.00000000	     -0.00000000	     50.82921211
      2.91038187	     -0.05944941	      0.00005838	     -0.20068034	     -0.06416213	      0.88297898	     -0.00034468	     -0.21946370	      0.00000000	     -0.00000000	     51.31018771
      2.91177001	     -0.05941689	      0.00006539	     -0.20064766	     -0.06416209	      0.88297813	     -0.00034844	     -0.21945308	      0.00000000	     -0.00000000	     50.82106088
      2.91315815	     -0.05938073	      0.00007200	     -0.20061133	     -0.06416206	      0.88297731	     -0.00035199	     -0.21944281	      0.00000000	     -0.00000000	     51.05254224
      2.91454629	     -0.05934838	      0.00007858	     -0.20057881	     -0.06416205	      0.88297654	     -0.00035533	     -0.21943283	      0.00000000	     -0.00000000	     50.69942416
      2.91593443	     -0.05931473	      0.00008465	     -0.20054495	     -0.06416206	      0.88297582	     -0.00035846	     -0.21942316	      0.00000000	     -0.00000000	     50.93814501
      2.91732257	     -0.05928289	      0.00009072	     -0.20051290	     -0.06416208	      0.88297514	     -0.00036137	     -0.21941378	      0.00000000	     -0.00000000	     50.68422425
      2.91902992	     -0.05924293	      0.00009759	     -0.20047266	     -0.06416214	      0.88297437	     -0.00036466	     -0.21940264	      0.00000000	     -0.00000000	     50.71343390
      2.92073728	     -0.05920988	      0.00010439	     -0.20043932	     -0.06416223	      0.88297369	     -0.00036763	     -0.21939188	      0.00000000	     -0.00000000	     50.79204348
      2.92202664	     -0.05917910	      0.00010881	     -0.20040830	     -0.06416233	      0.88297322	     -0.00036965	     -0.21938411	      0.00000000	     -0.00000000	     50.71079385
      2.92331599	     -0.05915353	      0.00011346	     -0.20038250	     -0.06416244	      0.88297280	     -0.00037149	     -0.21937653	      0.00000000	     -0.00000000	     50.54147498
      2.92460535	     -0.05912832	      0.00011759	     -0.20035704	     -0.06416257	      0.88297243	     -0.00037314	     -0.21936920	      0.00000000	     -0.00000000	     50.69584259
      2.92633207	     -0.05909820	      0.00012297	     -0.20032658	     -0.06416278	      0.88297201	     -0.00037507	     -0.21935982	      0.00000000	     -0.00000000	     50.23666774
      2.92805879	     -0.05906379	      0.00012745	     -0.20029180	     -0.06416303	      0.88297168	     -0.00037666	     -0.21935090	      0.00000000	     -0.00000000	     50.68192859
      2.92942970	     -0.05904222	      0.00013152	     -0.20026994	     -0.06416325	      0.88297148	     -0.00037768	     -0.21934406	     -0.00000000	     -0.00000000	     50.45585304
      2.93080061	     -0.05901908	      0.00013474	     -0.20024650	     -0.06416350	      0.88297133	     -0.00037850	     -0.21933752	     -0.00000000	     -0.00000000	     50.64248635
      2.93248956	     -0.05899461	      0.00013920	     -0.20022167	     -0.06416383	      0.88297121	     -0.00037922	     -0.21932987	     -0.00000000	     -0.00000000	     50.35036946
      2.93372989	     -0.05897569	      0.00014175	     -0.20020246	     -0.06416410	      0.88297118	     -0.00037954	     -0.21932454	     -0.00000000	     -0.00000000	     50.65744593
      2.93497022	     -0.05895903	      0.00014459	     -0.20018553	     -0.06416439	      0.88297119	     -0.00037969	     -0.21931946	     -0.00000000	      0.00000000	     50.43720503
      2.93621055	     -0.05894363	      0.00014710	     -0.20016984	     -0.06416470	      0.88297125	     -0.00037968	     -0.21931464	     -0.00000000	      0.00000000	     50.55739428
      2.93799714	     -0.05892664	      0.00015054	     -0.20015244	     -0.06416517	      0.88297139	     -0.00037935	     -0.21930824	     -0.00000000	      0.00000000	     50.13112294
      2.93978374	     -0.05890828	      0.00015327	     -0.20013365	     -0.06416568	      0.88297162	     -0.00037867	     -0.21930255	     -0.00000000	      0.00000000	     50.60560176
      2.94126632	     -0.05890071	      0.00015599	     -0.20012572	     -0.06416612	      0.88297186	     -0.00037783	     -0.21929831	     -0.00000000	      0.00000000	     50.26089363
      2.94274891	     -0.05889334	      0.00015770	     -0.20011798	     -0.06416658	      0.88297215	     -0.00037675	     -0.21929463	     -0.00000000	      0.00000000	     50.68730008
      2.94423149	     -0.05889112	      0.00015996	     -0.20011541	     -0.06416706	      0.88297249	     -0.00037543	     -0.21929154	     -0.00000000	      0.00000000	     50.03565194
      2.94571407	     -0.05888744	      0.00016115	     -0.20011135	     -0.06416755	      0.88297288	     -0.00037386	     -0.21928905	     -0.00000000	      0.00000000	     50.59064642
      2.94719666	     -0.05889289	      0.00016294	     -0.20011645	     -0.06416806	      0.88297330	     -0.00037205	     -0.21928718	     -0.00000000	      0.00000000	     49.89295805
      2.94867924	     -0.05889407	      0.00016354	     -0.20011724	     -0.06416857	      0.88297377	     -0.00037000	     -0.21928600	     -0.00000000	      0.00000000	     50.36374029
      2.95016182	     -0.05890643	      0.00016485	     -0.20012923	     -0.06416910	      0.88297426	     -0.00036771	     -0.21928545	     -0.00000000	      0.00000000	     49.99226739
      2.95164441	     -0.05891352	      0.00016500	     -0.20013593	     -0.06416963	      0.88297479	     -0.00036518	     -0.21928566	     -0.00000000	      0.00000000	     50.09063474
      2.95312699	     -0.05893032	      0.00016574	     -0.20015236	     -0.06417016	      0.88297535	     -0.00036242	     -0.21928652	     -0.00000000	      0.00000000	     49.89482748
      2.95460957	     -0.05894383	      0.00016544	     -0.20016547	     -0.06417070	      0.88297594	     -0.00035942	     -0.21928815	     -0.00000000	      0.00000000	     49.95293249
      2.95609216	     -0.05896558	      0.00016551	     -0.20018685	     -0.06417124	      0.88297655	     -0.00035619	     -0.21929047	     -0.00000000	      0.00000000	     49.59121233
      2.95757474	     -0.05898502	      0.00016455	     -0.20020589	     -0.06417178	      0.88297719	     -0.00035273	     -0.21929357	     -0.00000000	      0.00000000	     49.82525042
      2.95905732	     -0.05901287	      0.00016400	     -0.20023336	     -0.06417232	      0.88297784	     -0.00034905	     -0.21929737	     -0.00000000	      0.00000000	     49.40291890
      2.96053991	     -0.05903769	      0.00016233	     -0.20025777	     -0.06417285	      0.88297851	     -0.00034514	     -0.21930198	     -0.00000000	      0.00000000	     49.55747068
      2.96202249	     -0.05906945	      0.00016111	     -0.20028914	     -0.06417339	      0.88297920	     -0.00034101	     -0.21930729	     -0.00000000	      0.00000000	     49.23280678
      2.96333110	     -0.05909664	      0.00015911	     -0.20031598	     -0.06417386	      0.88297982	     -0.00033718	     -0.21931260	     -0.00000000	      0.00000000	     49.48428719
      2.96463971	     -0.05912791	      0.00015722	     -0.20034689	     -0.06417432	      0.88298045	     -0.00033319	     -0.21931848	     -0.00000000	      0.00000000	     49.13907855
      2.96594832	     -0.05915924	      0.00015484	     -0.20037786	     -0.06417478	      0.88298109	     -0.00032903	     -0.21932492	     -0.00000000	      0.00000000	     49.26911797
      2.96783223	     -0.05921100	      0.00015111	     -0.20042912	     -0.06417543	      0.88298203	     -0.00032276	     -0.21933517	     -0.00000000	      0.00000000	     48.69953297
      2.96941899	     -0.05925104	      0.00014693	     -0.20046872	     -0.06417596	      0.88298282	     -0.00031721	     -0.21934468	     -0.00000000	      0.00000000	     49.22295723
      2.97100574	     -0.05930073	      0.00014322	     -0.20051799	     -0.06417648	      0.88298363	     -0.00031144	     -0.21935488	     -0.00000000	      0.00000000	     48.95270280
      2.97235197	     -0.05934069	      0.00013850	     -0.20055756	     -0.06417692	      0.88298432	     -0.00030637	     -0.21936418	     -0.00000000	      0.00000000	     48.96284100
      2.97369819	     -0.05938581	      0.00013416	     -0.20060231	     -0.06417734	      0.88298501	     -0.00030114	     -0.21937400	     -0.00000000	      0.00000000	     48.81813799
      2.97504442	     -0.05943071	      0.00012906	     -0.20064684	     -0.06417776	      0.88298570	     -0.00029576	     -0.21938438	     -0.00000000	      0.00000000	     48.86720723
      2.97622361	     -0.05947213	      0.00012441	     -0.20068793	     -0.06417811	      0.88298631	     -0.00029092	     -0.21939389	     -0.00000000	      0.00000000	     48.70357885
      2.97740280	     -0.05951408	      0.00011938	     -0.20072956	     -0.06417845	      0.88298691	     -0.00028597	     -0.21940379	     -0.00000000	      0.00000000	     48.71129791
      2.97858199	     -0.05955748	      0.00011404	     -0.20077263	     -0.06417879	      0.88298752	     -0.00028092	     -0.21941406	     -0.00000000	      0.00000000	     48.58441536
      2.97976118	     -0.05960165	      0.00010838	     -0.20081648	     -0.06417911	      0.88298813	     -0.00027576	     -0.21942470	     -0.00000000	      0.00000000	     48.58343648
      2.98081947	     -0.05964222	      0.00010309	     -0.20085675	     -0.06417939	      0.88298866	     -0.00027105	     -0.21943455	     -0.00000000	      0.00000000	     48.47346344
      2.98187776	     -0.05968353	      0.00009758	     -0.20089777	     -0.06417965	      0.88298920	     -0.00026626	     -0.21944466	     -0.00000000	      0.00000000	     48.44453735
      2.98293605	     -0.05972555	      0.00009184	     -0.20093950	     -0.06417991	      0.88298973	     -0.00026140	     -0.21945503	     -0.00000000	      0.00000000	     48.37037411
      2.98429544	     -0.05978065	      0.00008410	     -0.20099423	     -0.06418022	      0.88299041	     -0.00025506	     -0.21946872	     -0.00000000	      0.00000000	     48.32613879
      2.98534199	     -0.05982368	      0.00007789	     -0.20103698	     -0.06418044	      0.88299093	     -0.00025011	     -0.21947954	     -0.00000000	      0.00000000	     48.24750388
      2.98638854	     -0.05986712	      0.00007147	     -0.20108013	     -0.06418065	      0.88299144	     -0.00024510	     -0.21949057	     -0.00000000	      0.00000000	     48.21906948
      2.98764607	     -0.05991964	      0.00006351	     -0.20113232	     -0.06418089	      0.88299204	     -0.00023901	     -0.21950411	     -0.00000000	      0.00000000	     48.15569760
      2.98877114	     -0.05996712	      0.00005612	     -0.20117951	     -0.06418108	      0.88299257	     -0.00023350	     -0.21951646	     -0.00000000	      0.00000000	     48.13727356
      2.98989620	     -0.06001515	      0.00004850	     -0.20122724	     -0.06418125	      0.88299309	     -0.00022794	     -0.21952902	     -0.00000000	      0.00000000	     48.08744023
      2.99102127	     -0.06006391	      0.00004061	     -0.20127571	     -0.06418141	      0.88299360	     -0.00022233	     -0.21954179	     -0.00000000	      0.00000000	     48.07241646
      2.99214633	     -0.06011301	      0.00003253	     -0.20132451	     -0.06418154	      0.88299409	     -0.00021669	     -0.21955475	     -0.00000000	      0.00000000	     48.04377703
      2.99327140	     -0.06016238	      0.00002414	     -0.20137360	     -0.06418165	      0.88299458	     -0.00021100	     -0.21956790	     -0.00000000	      0.00000000	     48.03947428
      2.99439646	     -0.06021184	      0.00001553	     -0.20142277	     -0.06418175	      0.88299505	     -0.00020529	     -0.21958120	      0.00000000	      0.00000000	     48.03470890
      2.99552153	     -0.06026151	      0.00000673	     -0.20147216	     -0.06418181	      0.88299550	     -0.00019954	     -0.21959464	      0.00000000	      0.00000000	     48.03883441
      2.99664659	     -0.06031127	     -0.00000223	     -0.20152164	     -0.06418186	      0.88299594	     -0.00019378	     -0.21960821	      0.00000000	      0.00000000	     48.05152157
      2.99777166	     -0.06036123	     -0.00001136	     -0.20157131	     -0.06418188	      0.88299637	     -0.00018800	     -0.21962189	      0.00000000	      0.00000000	     48.06600016
      2.99919970	     -0.06042488	     -0.00002308	     -0.20163462	     -0.06418187	      0.88299688	     -0.00018065	     -0.21963941	      0.00000000	      0.00000000	     48.10605867
      3.00032003	     -0.06047518	     -0.00003238	     -0.20168466	     -0.06418183	      0.88299726	     -0.00017487	     -0.21965326	      0.00000000	      0.00000000	     48.12468649
      3.00144036	     -0.06052564	     -0.00004183	     -0.20173486	     -0.06418177	      0.88299763	     -0.00016909	     -0.21966720	      0.00000000	      0.00000000	     48.17496806
      3.00278710	     -0.06058673	     -0.00005343	     -0.20179564	     -0.06418166	      0.88299804	     -0.00016215	     -0.21968406	      0.00000000	      0.00000000	     48.22033969
      3.00413384	     -0.06064814	     -0.00006522	     -0.20185676	     -0.06418151	      0.88299842	     -0.00015523	     -0.21970103	      0.00000000	      0.00000000	     48.31614113
      3.00548059	     -0.06071029	     -0.00007743	     -0.20191861	     -0.06418132	      0.88299877	     -0.00014833	     -0.21971810	      0.00000000	      0.00000000	     48.36680863
      3.00663599	     -0.06076385	     -0.00008810	     -0.20197191	     -0.06418112	      0.88299905	     -0.00014244	     -0.21973282	      0.00000000	      0.00000000	     48.49907795
      3.00779138	     -0.06081745	     -0.00009866	     -0.20202526	     -0.06418090	      0.88299930	     -0.00013658	     -0.21974760	      0.00000000	      0.00000000	     48.59625730
      3.00932418	     -0.06088816	     -0.00011263	     -0.20209567	     -0.06418057	      0.88299960	     -0.00012890	     -0.21976726	      0.00000000	      0.00000000	     48.79559677
      3.01089342	     -0.06095965	     -0.00012711	     -0.20216685	     -0.06418018	      0.88299985	     -0.00012113	     -0.21978742	      0.00000000	      0.00000000	     48.97522817
      3.01246266	     -0.06102965	     -0.00014164	     -0.20223656	     -0.06417976	      0.88300007	     -0.00011351	     -0.21980756	      0.00000000	      0.00000000	     49.25546182
      3.01386540	     -0.06109165	     -0.00015468	     -0.20229831	     -0.06417934	      0.88300022	     -0.00010682	     -0.21982550	      0.00000000	      0.00000000	     49.39248426
      3.01526814	     -0.06115306	     -0.00016761	     -0.20235948	     -0.06417891	      0.88300034	     -0.00010026	     -0.21984337	      0.00000000	      0.00000000	     49.58463270
      3.01700385	     -0.06122788	     -0.00018336	     -0.20243403	     -0.06417833	      0.88300043	     -0.00009236	     -0.21986536	      0.00000000	      0.00000000	     49.90074679
      3.01873956	     -0.06130401	     -0.00019893	     -0.20250990	     -0.06417773	      0.88300048	     -0.00008470	     -0.21988714	      0.00000000	      0.00000000	     49.81573579
      3.02047527	     -0.06137272	     -0.00021407	     -0.20257839	     -0.06417711	      0.88300049	     -0.00007731	     -0.21990875	      0.00000000	     -0.00000000	     50.17718631
      3.02216521	     -0.06144388	     -0.00022885	     -0.20264933	     -0.06417648	      0.88300045	     -0.00007038	     -0.21992940	      0.00000000	     -0.00000000	     50.16192268
      3.02357894	     -0.06149393	     -0.00023980	     -0.20269926	     -0.06417596	      0.88300040	     -0.00006479	     -0.21994644	      0.00000000	     -0.00000000	     50.33859632
      3.02499268	     -0.06154926	     -0.00025187	     -0.20275444	     -0.06417543	      0.88300032	     -0.00005940	     -0.21996315	      0.00000000	     -0.00000000	     50.44067934
      3.02640642	     -0.06160088	     -0.00026246	     -0.20280596	     -0.06417489	      0.88300022	     -0.00005421	     -0.21997957	      0.00000000	     -0.00000000	     50.74964990
      3.02782015	     -0.06165362	     -0.00027384	     -0.20285859	     -0.06417436	      0.88300011	     -0.00004922	     -0.21999566	      0.00000000	     -0.00000000	     50.45244277
      3.02923389	     -0.06170009	     -0.00028390	     -0.20290499	     -0.06417384	      0.88299998	     -0.00004444	     -0.22001137	      0.00000000	     -0.00000000	     50.82784167
[truncated: 274,143 more chars]
