# Supplementary material for: A Neural Controller Model Considering the Vestibulospinal Tract in Human Postural Control
Source: Front Comput Neurosci. 2022 Feb 25;16:785099. doi: 10.3389/fncom.2022.785099 (PMC8913724; doi:10.3389/fncom.2022.785099)
Supplement: Supplementary file 8 [file Data_Sheet_3.zip › SimulationResults/VST-/4.513/opt_0/jiang_CoPpositon_pos.sto]

CoP
version=1
nRows=4143
nColumns=11
inDegrees=no

This file contains CoP trajectory (of origin) and orientations.

Units are S.I. units (seconds, meters, Newtons, ...)
Angles are in degrees.

endheader
time	cop-x	cop-z	cop-x-calcn-r	com-x	com-y	com-z	com-x-calcn-r	com-x-vel	com-y-vel	s_torques
      0.00078458	     -0.06044874	     -0.00059265	     -0.20231495	     -0.06478675	      0.88307430	     -0.00050854	     -0.21970011	      0.00000000	      0.00000000	     55.26468306
      0.00156916	     -0.05897908	     -0.00053692	     -0.20084603	     -0.06478673	      0.88307441	     -0.00050851	     -0.21963573	      0.00000000	      0.00000000	     38.48858221
      0.00281519	     -0.05790958	     -0.00050490	     -0.19977571	     -0.06478679	      0.88307483	     -0.00050844	     -0.21951323	      0.00000000	      0.00000000	     32.50261224
      0.00444443	     -0.05773901	     -0.00051239	     -0.19960220	     -0.06478719	      0.88307590	     -0.00050832	     -0.21937481	      0.00000000	      0.00000001	     37.37755779
      0.00610447	     -0.05800865	     -0.00053365	     -0.19986844	     -0.06478806	      0.88307757	     -0.00050817	     -0.21928318	      0.00000000	      0.00000001	     34.80989891
      0.00747155	     -0.05820154	     -0.00054676	     -0.20005881	     -0.06478914	      0.88307933	     -0.00050802	     -0.21923908	      0.00000000	      0.00000001	     31.28599831
      0.00883864	     -0.05828694	     -0.00055149	     -0.20014201	     -0.06479051	      0.88308137	     -0.00050785	     -0.21921284	      0.00000000	      0.00000001	     28.01479660
      0.01020572	     -0.05827364	     -0.00055262	     -0.20012673	     -0.06479215	      0.88308364	     -0.00050767	     -0.21919637	      0.00000000	      0.00000001	     26.33153723
      0.01157281	     -0.05820113	     -0.00054973	     -0.20005238	     -0.06479407	      0.88308611	     -0.00050748	     -0.21918439	      0.00000000	      0.00000001	     25.35924694
      0.01293989	     -0.05810054	     -0.00054724	     -0.19995000	     -0.06479624	      0.88308873	     -0.00050727	     -0.21917407	      0.00000000	      0.00000001	     25.05920725
      0.01430698	     -0.05799786	     -0.00054358	     -0.19984555	     -0.06479866	      0.88309146	     -0.00050705	     -0.21916416	      0.00000000	      0.00000001	     25.14859141
      0.01567406	     -0.05790521	     -0.00054151	     -0.19975112	     -0.06480134	      0.88309428	     -0.00050683	     -0.21915434	      0.00000000	      0.00000001	     25.28128287
      0.01733416	     -0.05781608	     -0.00053863	     -0.19965982	     -0.06480493	      0.88309776	     -0.00050654	     -0.21914257	      0.00000000	      0.00000001	     25.76993062
      0.01859136	     -0.05776501	     -0.00053914	     -0.19960709	     -0.06480790	      0.88310040	     -0.00050632	     -0.21913397	      0.00000000	      0.00000001	     25.64161232
      0.01984856	     -0.05772938	     -0.00053901	     -0.19956980	     -0.06481108	      0.88310303	     -0.00050609	     -0.21912576	      0.00000000	      0.00000001	     25.82565426
      0.02146957	     -0.05770176	     -0.00054105	     -0.19954004	     -0.06481548	      0.88310634	     -0.00050579	     -0.21911598	      0.00000000	      0.00000001	     25.45208252
      0.02288580	     -0.05769425	     -0.00054238	     -0.19953068	     -0.06481961	      0.88310914	     -0.00050552	     -0.21910829	      0.00000000	      0.00000001	     25.80491756
      0.02430203	     -0.05769880	     -0.00054615	     -0.19953338	     -0.06482399	      0.88311179	     -0.00050525	     -0.21910155	      0.00000000	      0.00000001	     24.92058974
      0.02571826	     -0.05771589	     -0.00054873	     -0.19954866	     -0.06482863	      0.88311428	     -0.00050497	     -0.21909580	      0.00000000	      0.00000001	     24.88577127
      0.02713448	     -0.05773708	     -0.00055324	     -0.19956805	     -0.06483352	      0.88311658	     -0.00050470	     -0.21909119	      0.00000000	      0.00000001	     24.28931918
      0.02834360	     -0.05776321	     -0.00055582	     -0.19959268	     -0.06483788	      0.88311836	     -0.00050446	     -0.21908815	      0.00000000	      0.00000001	     23.66694366
      0.02955272	     -0.05779426	     -0.00055925	     -0.19962225	     -0.06484242	      0.88311996	     -0.00050421	     -0.21908604	      0.00000000	      0.00000001	     23.36938500
      0.03132109	     -0.05784619	     -0.00056381	     -0.19967206	     -0.06484937	      0.88312195	     -0.00050386	     -0.21908481	      0.00000000	      0.00000001	     22.70354724
      0.03225186	     -0.05787609	     -0.00056640	     -0.19970087	     -0.06485317	      0.88312282	     -0.00050367	     -0.21908505	      0.00000000	      0.00000001	     22.89919128
      0.03318262	     -0.05790653	     -0.00056875	     -0.19973023	     -0.06485707	      0.88312356	     -0.00050347	     -0.21908595	      0.00000000	      0.00000000	     22.72660488
      0.03479166	     -0.05796185	     -0.00057244	     -0.19978375	     -0.06486403	      0.88312453	     -0.00050313	     -0.21908907	      0.00000000	      0.00000000	     22.77802144
      0.03643140	     -0.05801942	     -0.00057581	     -0.19983956	     -0.06487141	      0.88312510	     -0.00050278	     -0.21909437	      0.00000000	      0.00000000	     22.74723586
      0.03744644	     -0.05805583	     -0.00057771	     -0.19987492	     -0.06487611	      0.88312523	     -0.00050256	     -0.21909871	      0.00000000	      0.00000000	     23.19180415
      0.03846149	     -0.05809152	     -0.00057934	     -0.19990958	     -0.06488091	      0.88312521	     -0.00050233	     -0.21910389	      0.00000000	     -0.00000000	     23.37373267
      0.03988300	     -0.05814299	     -0.00058128	     -0.19995967	     -0.06488781	      0.88312489	     -0.00050201	     -0.21911254	      0.00000000	     -0.00000000	     23.97066287
      0.04131951	     -0.05819431	     -0.00058286	     -0.20000967	     -0.06489496	      0.88312426	     -0.00050167	     -0.21912296	      0.00000000	     -0.00000000	     24.53570730
      0.04246706	     -0.05823555	     -0.00058384	     -0.20004991	     -0.06490080	      0.88312352	     -0.00050140	     -0.21913244	      0.00000000	     -0.00000000	     25.37501022
      0.04361461	     -0.05827563	     -0.00058463	     -0.20008904	     -0.06490675	      0.88312260	     -0.00050112	     -0.21914295	      0.00000000	     -0.00000001	     26.09585094
      0.04476216	     -0.05831662	     -0.00058524	     -0.20012914	     -0.06491280	      0.88312149	     -0.00050084	     -0.21915444	      0.00000000	     -0.00000001	     27.09533756
      0.04615223	     -0.05836450	     -0.00058580	     -0.20017600	     -0.06492026	      0.88311990	     -0.00050049	     -0.21916965	      0.00000000	     -0.00000001	     28.35077856
      0.04730516	     -0.05840431	     -0.00058623	     -0.20021503	     -0.06492655	      0.88311841	     -0.00050020	     -0.21918324	      0.00000000	     -0.00000001	     29.63036426
      0.04845810	     -0.05844219	     -0.00058668	     -0.20025220	     -0.06493292	      0.88311676	     -0.00049990	     -0.21919768	      0.00000000	     -0.00000001	     30.96345051
      0.04961103	     -0.05848076	     -0.00058720	     -0.20029010	     -0.06493937	      0.88311496	     -0.00049959	     -0.21921287	      0.00000000	     -0.00000001	     32.43492496
      0.05076397	     -0.05851715	     -0.00058787	     -0.20032589	     -0.06494588	      0.88311304	     -0.00049928	     -0.21922879	      0.00000000	     -0.00000001	     33.99983718
      0.05216473	     -0.05856042	     -0.00058866	     -0.20036850	     -0.06495389	      0.88311055	     -0.00049890	     -0.21924893	      0.00000000	     -0.00000001	     35.90591508
      0.05334644	     -0.05859397	     -0.00058921	     -0.20040157	     -0.06496071	      0.88310834	     -0.00049857	     -0.21926655	      0.00000000	     -0.00000001	     37.59779347
      0.05452814	     -0.05862727	     -0.00058975	     -0.20043444	     -0.06496758	      0.88310604	     -0.00049824	     -0.21928463	      0.00000000	     -0.00000001	     39.30782734
      0.05570985	     -0.05865860	     -0.00059038	     -0.20046538	     -0.06497451	      0.88310368	     -0.00049790	     -0.21930312	      0.00000000	     -0.00000001	     40.99627062
      0.05689155	     -0.05868891	     -0.00059107	     -0.20049536	     -0.06498148	      0.88310125	     -0.00049756	     -0.21932192	      0.00000000	     -0.00000001	     42.54201683
      0.05833337	     -0.05872185	     -0.00059188	     -0.20052796	     -0.06499003	      0.88309825	     -0.00049714	     -0.21934515	      0.00000000	     -0.00000001	     44.28077731
      0.05947981	     -0.05874486	     -0.00059217	     -0.20055075	     -0.06499687	      0.88309584	     -0.00049680	     -0.21936369	      0.00000000	     -0.00000001	     45.53135678
      0.06062625	     -0.05876473	     -0.00059236	     -0.20057043	     -0.06500374	      0.88309343	     -0.00049646	     -0.21938224	      0.00000000	     -0.00000001	     46.73542666
      0.06177268	     -0.05878349	     -0.00059242	     -0.20058903	     -0.06501063	      0.88309102	     -0.00049611	     -0.21940068	      0.00000000	     -0.00000001	     47.69771217
      0.06316257	     -0.05880181	     -0.00059239	     -0.20060718	     -0.06501903	      0.88308815	     -0.00049568	     -0.21942282	      0.00000000	     -0.00000001	     48.66129142
      0.06431246	     -0.05881428	     -0.00059232	     -0.20061954	     -0.06502600	      0.88308581	     -0.00049533	     -0.21944082	      0.00000000	     -0.00000001	     49.23595243
      0.06546235	     -0.05882256	     -0.00059192	     -0.20062771	     -0.06503299	      0.88308352	     -0.00049497	     -0.21945849	      0.00000000	     -0.00000001	     49.75530903
      0.06661224	     -0.05882947	     -0.00059145	     -0.20063453	     -0.06504001	      0.88308130	     -0.00049460	     -0.21947575	      0.00000000	     -0.00000001	     50.07517897
      0.06776213	     -0.05883328	     -0.00059092	     -0.20063825	     -0.06504705	      0.88307915	     -0.00049424	     -0.21949259	      0.00000000	     -0.00000001	     50.28073268
      0.06917887	     -0.05883605	     -0.00059007	     -0.20064091	     -0.06505576	      0.88307661	     -0.00049378	     -0.21951266	      0.00000000	     -0.00000001	     50.30550663
      0.07035957	     -0.05883442	     -0.00058935	     -0.20063919	     -0.06506304	      0.88307460	     -0.00049339	     -0.21952879	      0.00000000	     -0.00000001	     50.19319211
      0.07154027	     -0.05883056	     -0.00058861	     -0.20063522	     -0.06507036	      0.88307270	     -0.00049300	     -0.21954433	      0.00000000	     -0.00000001	     50.13756167
      0.07272098	     -0.05882354	     -0.00058784	     -0.20062808	     -0.06507770	      0.88307091	     -0.00049261	     -0.21955925	      0.00000000	     -0.00000001	     49.90631983
      0.07390168	     -0.05881510	     -0.00058709	     -0.20061951	     -0.06508508	      0.88306923	     -0.00049222	     -0.21957353	      0.00000000	     -0.00000001	     49.63500976
      0.07533965	     -0.05880215	     -0.00058618	     -0.20060637	     -0.06509411	      0.88306736	     -0.00049173	     -0.21959009	      0.00000000	     -0.00000001	     49.08678032
      0.07648138	     -0.05879012	     -0.00058549	     -0.20059417	     -0.06510132	      0.88306600	     -0.00049135	     -0.21960258	      0.00000000	     -0.00000001	     48.84070417
      0.07762311	     -0.05877607	     -0.00058483	     -0.20057993	     -0.06510856	      0.88306475	     -0.00049096	     -0.21961452	      0.00000000	     -0.00000001	     48.44559473
      0.07876484	     -0.05876181	     -0.00058426	     -0.20056546	     -0.06511585	      0.88306363	     -0.00049056	     -0.21962591	      0.00000000	     -0.00000001	     48.12505331
      0.08016531	     -0.05874225	     -0.00058367	     -0.20054561	     -0.06512484	      0.88306241	     -0.00049008	     -0.21963920	      0.00000000	     -0.00000001	     47.55237842
      0.08130768	     -0.05873054	     -0.00058341	     -0.20053364	     -0.06513222	      0.88306155	     -0.00048968	     -0.21964951	      0.00000000	     -0.00000000	     47.19201665
      0.08245004	     -0.05874700	     -0.00058402	     -0.20054980	     -0.06513965	      0.88306080	     -0.00048928	     -0.21965989	      0.00000000	     -0.00000000	     46.38225435
      0.08359241	     -0.05881536	     -0.00058598	     -0.20061781	     -0.06514713	      0.88306016	     -0.00048888	     -0.21967152	     -0.00000000	     -0.00000000	     45.56241059
      0.08498427	     -0.05896378	     -0.00058960	     -0.20076577	     -0.06515632	      0.88305952	     -0.00048838	     -0.21968925	     -0.00000000	     -0.00000000	     44.55931760
      0.08613007	     -0.05911805	     -0.00059256	     -0.20091966	     -0.06516394	      0.88305909	     -0.00048797	     -0.21970757	     -0.00000000	     -0.00000000	     44.19202609
      0.08727587	     -0.05927430	     -0.00059448	     -0.20107557	     -0.06517161	      0.88305874	     -0.00048756	     -0.21972918	     -0.00000000	     -0.00000000	     43.93289233
      0.08842167	     -0.05941502	     -0.00059479	     -0.20121601	     -0.06517933	      0.88305846	     -0.00048714	     -0.21975326	     -0.00000000	     -0.00000000	     43.86680353
      0.08981082	     -0.05955085	     -0.00059297	     -0.20135158	     -0.06518875	      0.88305818	     -0.00048663	     -0.21978435	     -0.00000000	     -0.00000000	     43.61947126
      0.09095925	     -0.05963485	     -0.00058995	     -0.20143541	     -0.06519659	      0.88305799	     -0.00048621	     -0.21981042	     -0.00000000	     -0.00000000	     43.43189919
      0.09210768	     -0.05969574	     -0.00058589	     -0.20149616	     -0.06520447	      0.88305783	     -0.00048578	     -0.21983607	     -0.00000000	     -0.00000000	     43.05166914
      0.09325612	     -0.05974057	     -0.00058114	     -0.20154086	     -0.06521239	      0.88305768	     -0.00048536	     -0.21986080	     -0.00000000	     -0.00000000	     42.68405696
      0.09463970	     -0.05977865	     -0.00057492	     -0.20157880	     -0.06522199	      0.88305753	     -0.00048484	     -0.21988905	     -0.00000000	     -0.00000000	     42.00037960
      0.09579266	     -0.05980291	     -0.00056959	     -0.20160293	     -0.06523003	      0.88305741	     -0.00048442	     -0.21991116	     -0.00000000	     -0.00000000	     41.64166558
      0.09694562	     -0.05982267	     -0.00056419	     -0.20162257	     -0.06523812	      0.88305730	     -0.00048399	     -0.21993201	     -0.00000000	     -0.00000000	     41.06686346
      0.09809858	     -0.05984252	     -0.00055877	     -0.20164227	     -0.06524626	      0.88305718	     -0.00048357	     -0.21995169	     -0.00000000	     -0.00000000	     40.72605823
      0.09925154	     -0.05986295	     -0.00055335	     -0.20166255	     -0.06525443	      0.88305706	     -0.00048315	     -0.21997033	     -0.00000000	     -0.00000000	     40.21619319
      0.10066302	     -0.05989419	     -0.00054692	     -0.20169357	     -0.06526451	      0.88305690	     -0.00048264	     -0.21999196	     -0.00000000	     -0.00000000	     39.86660375
      0.10184632	     -0.05992754	     -0.00054200	     -0.20172675	     -0.06527301	      0.88305674	     -0.00048222	     -0.22000937	     -0.00000000	     -0.00000000	     39.19562004
      0.10302963	     -0.05997247	     -0.00053779	     -0.20177147	     -0.06528155	      0.88305656	     -0.00048181	     -0.22002640	     -0.00000000	     -0.00000000	     38.94115646
      0.10421293	     -0.06003021	     -0.00053446	     -0.20182899	     -0.06529015	      0.88305636	     -0.00048140	     -0.22004343	     -0.00000000	     -0.00000000	     38.36240474
      0.10539623	     -0.06010307	     -0.00053209	     -0.20190162	     -0.06529879	      0.88305612	     -0.00048101	     -0.22006075	     -0.00000000	     -0.00000000	     38.01827238
      0.10682046	     -0.06021009	     -0.00053042	     -0.20200835	     -0.06530926	      0.88305578	     -0.00048054	     -0.22008248	     -0.00000000	     -0.00000000	     37.23321311
      0.10796920	     -0.06031195	     -0.00052993	     -0.20210998	     -0.06531774	      0.88305546	     -0.00048017	     -0.22010100	     -0.00000000	     -0.00000000	     37.01771341
      0.10911794	     -0.06042610	     -0.00053016	     -0.20222390	     -0.06532627	      0.88305508	     -0.00047981	     -0.22012066	     -0.00000000	     -0.00000000	     36.45226406
      0.11026668	     -0.06055366	     -0.00053110	     -0.20235124	     -0.06533483	      0.88305464	     -0.00047946	     -0.22014162	     -0.00000000	     -0.00000000	     36.16367936
      0.11165489	     -0.06072157	     -0.00053290	     -0.20251890	     -0.06534523	      0.88305401	     -0.00047905	     -0.22016893	     -0.00000000	     -0.00000000	     35.59184502
      0.11280380	     -0.06087078	     -0.00053475	     -0.20266793	     -0.06535386	      0.88305341	     -0.00047871	     -0.22019324	     -0.00000000	     -0.00000000	     35.40325690
      0.11395271	     -0.06102582	     -0.00053677	     -0.20282282	     -0.06536253	      0.88305272	     -0.00047838	     -0.22021917	     -0.00000000	     -0.00000000	     35.03505489
      0.11510162	     -0.06118587	     -0.00053883	     -0.20298275	     -0.06537121	      0.88305193	     -0.00047806	     -0.22024668	     -0.00000000	     -0.00000000	     34.83715317
      0.11648482	     -0.06138286	     -0.00054114	     -0.20317962	     -0.06538170	      0.88305086	     -0.00047768	     -0.22028193	     -0.00000000	     -0.00000001	     34.44132233
      0.11763632	     -0.06155016	     -0.00054279	     -0.20334687	     -0.06539044	      0.88304985	     -0.00047737	     -0.22031298	     -0.00000000	     -0.00000001	     34.23473027
      0.11878783	     -0.06171620	     -0.00054377	     -0.20351289	     -0.06539920	      0.88304872	     -0.00047707	     -0.22034552	     -0.00000000	     -0.00000001	     33.94876568
      0.11993934	     -0.06188174	     -0.00054476	     -0.20367845	     -0.06540797	      0.88304749	     -0.00047677	     -0.22037943	     -0.00000000	     -0.00000001	     33.68657847
      0.12109085	     -0.06204530	     -0.00054545	     -0.20384206	     -0.06541674	      0.88304613	     -0.00047647	     -0.22041465	     -0.00000000	     -0.00000001	     33.37507441
      0.12251229	     -0.06224440	     -0.00054582	     -0.20404127	     -0.06542757	      0.88304430	     -0.00047611	     -0.22045970	     -0.00000000	     -0.00000001	     32.94366293
      0.12369812	     -0.06240493	     -0.00054568	     -0.20420194	     -0.06543660	      0.88304263	     -0.00047580	     -0.22049843	     -0.00000000	     -0.00000001	     32.53147911
      0.12488396	     -0.06256179	     -0.00054510	     -0.20435896	     -0.06544562	      0.88304083	     -0.00047550	     -0.22053799	     -0.00000000	     -0.00000001	     32.18071185
      0.12606979	     -0.06271319	     -0.00054406	     -0.20451056	     -0.06545464	      0.88303891	     -0.00047520	     -0.22057824	     -0.00000000	     -0.00000001	     31.75992254
      0.12725562	     -0.06285986	     -0.00054258	     -0.20465745	     -0.06546364	      0.88303686	     -0.00047491	     -0.22061899	     -0.00000000	     -0.00000001	     31.33659828
      0.12844146	     -0.06300036	     -0.00054085	     -0.20479821	     -0.06547263	      0.88303470	     -0.00047461	     -0.22066010	     -0.00000000	     -0.00000001	     30.89462284
      0.12962729	     -0.06313626	     -0.00053886	     -0.20493439	     -0.06548160	      0.88303243	     -0.00047431	     -0.22070138	     -0.00000000	     -0.00000001	     30.48740629
      0.13107396	     -0.06329439	     -0.00053605	     -0.20509290	     -0.06549252	      0.88302950	     -0.00047394	     -0.22075182	     -0.00000000	     -0.00000001	     29.90388712
      0.13220293	     -0.06341251	     -0.00053359	     -0.20521133	     -0.06550101	      0.88302712	     -0.00047366	     -0.22079105	     -0.00000000	     -0.00000001	     29.63292468
      0.13333190	     -0.06352527	     -0.00053099	     -0.20532442	     -0.06550949	      0.88302465	     -0.00047338	     -0.22083008	     -0.00000000	     -0.00000002	     29.27426851
      0.13446087	     -0.06363496	     -0.00052831	     -0.20543446	     -0.06551793	      0.88302211	     -0.00047309	     -0.22086878	     -0.00000000	     -0.00000002	     29.02089094
      0.13590324	     -0.06376910	     -0.00052462	     -0.20556907	     -0.06552869	      0.88301876	     -0.00047273	     -0.22091766	     -0.00000000	     -0.00000002	     28.58786196
      0.13702228	     -0.06386977	     -0.00052168	     -0.20567010	     -0.06553700	      0.88301609	     -0.00047245	     -0.22095503	     -0.00000000	     -0.00000002	     28.44320745
      0.13814132	     -0.06396573	     -0.00051873	     -0.20576645	     -0.06554529	      0.88301337	     -0.00047217	     -0.22099186	     -0.00000000	     -0.00000002	     28.15262435
      0.13926036	     -0.06405966	     -0.00051580	     -0.20586077	     -0.06555354	      0.88301061	     -0.00047189	     -0.22102807	     -0.00000000	     -0.00000002	     28.00728203
      0.14072896	     -0.06417824	     -0.00051203	     -0.20597987	     -0.06556433	      0.88300692	     -0.00047153	     -0.22107464	     -0.00000000	     -0.00000002	     27.63930897
      0.14184018	     -0.06426601	     -0.00050930	     -0.20606805	     -0.06557245	      0.88300410	     -0.00047125	     -0.22110909	     -0.00000000	     -0.00000002	     27.57922826
      0.14295140	     -0.06435044	     -0.00050667	     -0.20615290	     -0.06558054	      0.88300126	     -0.00047098	     -0.22114288	     -0.00000000	     -0.00000002	     27.30261254
      0.14406262	     -0.06443392	     -0.00050415	     -0.20623679	     -0.06558860	      0.88299841	     -0.00047071	     -0.22117596	     -0.00000000	     -0.00000002	     27.18380501
      0.14556062	     -0.06454298	     -0.00050089	     -0.20634643	     -0.06559940	      0.88299456	     -0.00047034	     -0.22121948	     -0.00000000	     -0.00000002	     26.81341642
      0.14666282	     -0.06462195	     -0.00049858	     -0.20642583	     -0.06560731	      0.88299173	     -0.00047008	     -0.22125068	     -0.00000000	     -0.00000002	     26.76024407
      0.14776502	     -0.06469807	     -0.00049632	     -0.20650238	     -0.06561518	      0.88298890	     -0.00046981	     -0.22128123	     -0.00000000	     -0.00000002	     26.47872592
      0.14886723	     -0.06477353	     -0.00049415	     -0.20657828	     -0.06562301	      0.88298609	     -0.00046955	     -0.22131111	     -0.00000000	     -0.00000002	     26.35248657
      0.15040180	     -0.06487508	     -0.00049131	     -0.20668045	     -0.06563385	      0.88298221	     -0.00046919	     -0.22135166	     -0.00000000	     -0.00000002	     25.99781263
      0.15149429	     -0.06494627	     -0.00048945	     -0.20675209	     -0.06564152	      0.88297947	     -0.00046894	     -0.22137977	     -0.00000000	     -0.00000002	     25.94565824
      0.15258679	     -0.06501474	     -0.00048769	     -0.20682102	     -0.06564915	      0.88297676	     -0.00046869	     -0.22140730	     -0.00000000	     -0.00000002	     25.70607768
      0.15367929	     -0.06508261	     -0.00048606	     -0.20688934	     -0.06565674	      0.88297408	     -0.00046844	     -0.22143425	     -0.00000000	     -0.00000002	     25.59671525
      0.15525800	     -0.06517678	     -0.00048386	     -0.20698420	     -0.06566763	      0.88297027	     -0.00046808	     -0.22147226	     -0.00000000	     -0.00000002	     25.30636097
      0.15633954	     -0.06523978	     -0.00048249	     -0.20704766	     -0.06567504	      0.88296770	     -0.00046784	     -0.22149764	     -0.00000000	     -0.00000002	     25.26998323
      0.15742109	     -0.06529973	     -0.00048123	     -0.20710808	     -0.06568240	      0.88296518	     -0.00046760	     -0.22152253	     -0.00000000	     -0.00000002	     25.10019625
      0.15875365	     -0.06537283	     -0.00047986	     -0.20718178	     -0.06569141	      0.88296212	     -0.00046730	     -0.22155253	     -0.00000000	     -0.00000002	     25.01666768
      0.16008622	     -0.06544285	     -0.00047866	     -0.20725240	     -0.06570036	      0.88295913	     -0.00046702	     -0.22158188	     -0.00000000	     -0.00000002	     24.77689091
      0.16141879	     -0.06551113	     -0.00047760	     -0.20732129	     -0.06570923	      0.88295620	     -0.00046673	     -0.22161056	     -0.00000000	     -0.00000001	     24.80646508
      0.16255756	     -0.06556659	     -0.00047681	     -0.20737727	     -0.06571675	      0.88295376	     -0.00046649	     -0.22163461	     -0.00000000	     -0.00000001	     24.57189206
      0.16369633	     -0.06562131	     -0.00047609	     -0.20743252	     -0.06572422	      0.88295136	     -0.00046624	     -0.22165822	     -0.00000000	     -0.00000001	     24.56982505
      0.16521634	     -0.06568890	     -0.00047507	     -0.20750084	     -0.06573410	      0.88294825	     -0.00046592	     -0.22168911	     -0.00000000	     -0.00000001	     24.40344368
      0.16630177	     -0.06573242	     -0.00047425	     -0.20754488	     -0.06574109	      0.88294608	     -0.00046570	     -0.22171061	     -0.00000000	     -0.00000001	     24.41220863
      0.16738720	     -0.06576918	     -0.00047331	     -0.20758217	     -0.06574803	      0.88294396	     -0.00046547	     -0.22173157	     -0.00000000	     -0.00000001	     24.32960715
      0.16869772	     -0.06580701	     -0.00047204	     -0.20762067	     -0.06575635	      0.88294146	     -0.00046520	     -0.22175601	     -0.00000000	     -0.00000001	     24.30164527
      0.17000824	     -0.06583531	     -0.00047062	     -0.20764963	     -0.06576458	      0.88293903	     -0.00046492	     -0.22177940	     -0.00000000	     -0.00000001	     24.14914274
      0.17131876	     -0.06585643	     -0.00046909	     -0.20767142	     -0.06577273	      0.88293667	     -0.00046465	     -0.22180155	     -0.00000000	     -0.00000001	     24.19465843
      0.17244916	     -0.06586685	     -0.00046772	     -0.20768243	     -0.06577969	      0.88293469	     -0.00046442	     -0.22181963	     -0.00000000	     -0.00000001	     24.00396182
      0.17357956	     -0.06587369	     -0.00046636	     -0.20768985	     -0.06578660	      0.88293275	     -0.00046419	     -0.22183669	     -0.00000000	     -0.00000001	     24.02401618
      0.17510801	     -0.06587627	     -0.00046460	     -0.20769323	     -0.06579584	      0.88293022	     -0.00046387	     -0.22185814	     -0.00000000	     -0.00000001	     23.86188161
      0.17617296	     -0.06587541	     -0.00046352	     -0.20769291	     -0.06580221	      0.88292850	     -0.00046365	     -0.22187198	     -0.00000000	     -0.00000001	     23.90611090
      0.17723791	     -0.06587126	     -0.00046259	     -0.20768930	     -0.06580852	      0.88292683	     -0.00046343	     -0.22188494	     -0.00000000	     -0.00000001	     23.81071680
      0.17856956	     -0.06586526	     -0.00046169	     -0.20768398	     -0.06581635	      0.88292480	     -0.00046315	     -0.22189993	     -0.00000000	     -0.00000001	     23.82291729
      0.17990121	     -0.06585699	     -0.00046109	     -0.20767637	     -0.06582408	      0.88292283	     -0.00046287	     -0.22191368	     -0.00000000	     -0.00000001	     23.65927709
      0.18109802	     -0.06584981	     -0.00046085	     -0.20766978	     -0.06583096	      0.88292112	     -0.00046262	     -0.22192499	     -0.00000000	     -0.00000001	     23.76975798
      0.18229483	     -0.06584140	     -0.00046090	     -0.20766195	     -0.06583777	      0.88291944	     -0.00046237	     -0.22193541	     -0.00000000	     -0.00000001	     23.59600797
      0.18349164	     -0.06583455	     -0.00046127	     -0.20765568	     -0.06584451	      0.88291782	     -0.00046212	     -0.22194498	     -0.00000000	     -0.00000001	     23.69387935
      0.18468845	     -0.06582762	     -0.00046193	     -0.20764932	     -0.06585118	      0.88291623	     -0.00046187	     -0.22195382	     -0.00000000	     -0.00000001	     23.56743951
      0.18588526	     -0.06582288	     -0.00046289	     -0.20764514	     -0.06585778	      0.88291468	     -0.00046161	     -0.22196196	     -0.00000000	     -0.00000001	     23.64941904
      0.18708206	     -0.06581796	     -0.00046408	     -0.20764078	     -0.06586430	      0.88291317	     -0.00046135	     -0.22196951	     -0.00000000	     -0.00000001	     23.52148732
      0.18827887	     -0.06581505	     -0.00046548	     -0.20763841	     -0.06587076	      0.88291169	     -0.00046109	     -0.22197650	     -0.00000000	     -0.00000001	     23.61062844
      0.18947568	     -0.06581140	     -0.00046701	     -0.20763532	     -0.06587714	      0.88291024	     -0.00046083	     -0.22198303	     -0.00000000	     -0.00000001	     23.48845628
      0.19067249	     -0.06580909	     -0.00046863	     -0.20763357	     -0.06588345	      0.88290881	     -0.00046057	     -0.22198909	     -0.00000000	     -0.00000001	     23.58279492
      0.19186930	     -0.06580522	     -0.00047028	     -0.20763025	     -0.06588969	      0.88290740	     -0.00046030	     -0.22199477	     -0.00000000	     -0.00000001	     23.47378435
      0.19306611	     -0.06580164	     -0.00047191	     -0.20762722	     -0.06589586	      0.88290601	     -0.00046002	     -0.22200005	     -0.00000000	     -0.00000001	     23.57457333
      0.19426292	     -0.06579538	     -0.00047342	     -0.20762152	     -0.06590195	      0.88290464	     -0.00045974	     -0.22200496	     -0.00000000	     -0.00000001	     23.48511232
      0.19545973	     -0.06578846	     -0.00047480	     -0.20761516	     -0.06590796	      0.88290327	     -0.00045946	     -0.22200948	     -0.00000000	     -0.00000001	     23.59700726
      0.19665654	     -0.06577793	     -0.00047602	     -0.20760521	     -0.06591391	      0.88290192	     -0.00045916	     -0.22201364	     -0.00000000	     -0.00000001	     23.52871689
      0.19785334	     -0.06576565	     -0.00047706	     -0.20759350	     -0.06591977	      0.88290056	     -0.00045887	     -0.22201738	     -0.00000000	     -0.00000001	     23.65321673
      0.19905015	     -0.06574869	     -0.00047787	     -0.20757711	     -0.06592556	      0.88289922	     -0.00045856	     -0.22202071	     -0.00000000	     -0.00000001	     23.60511947
      0.20024696	     -0.06572908	     -0.00047842	     -0.20755807	     -0.06593128	      0.88289787	     -0.00045824	     -0.22202355	     -0.00000000	     -0.00000001	     23.74682031
      0.20144377	     -0.06570411	     -0.00047866	     -0.20753369	     -0.06593692	      0.88289652	     -0.00045792	     -0.22202591	     -0.00000000	     -0.00000001	     23.72024224
      0.20264058	     -0.06567601	     -0.00047860	     -0.20750617	     -0.06594248	      0.88289517	     -0.00045759	     -0.22202770	     -0.00000000	     -0.00000001	     23.88755677
      0.20383739	     -0.06564206	     -0.00047820	     -0.20747281	     -0.06594797	      0.88289381	     -0.00045724	     -0.22202891	     -0.00000000	     -0.00000001	     23.87909345
      0.20503420	     -0.06560465	     -0.00047748	     -0.20743599	     -0.06595338	      0.88289244	     -0.00045689	     -0.22202946	     -0.00000000	     -0.00000001	     24.07415298
      0.20623101	     -0.06556137	     -0.00047643	     -0.20739329	     -0.06595871	      0.88289107	     -0.00045652	     -0.22202935	     -0.00000000	     -0.00000001	     24.07986957
      0.20742782	     -0.06551478	     -0.00047507	     -0.20734728	     -0.06596398	      0.88288969	     -0.00045615	     -0.22202848	     -0.00000000	     -0.00000001	     24.30860698
      0.20862462	     -0.06546259	     -0.00047342	     -0.20729568	     -0.06596916	      0.88288830	     -0.00045576	     -0.22202687	     -0.00000000	     -0.00000001	     24.32782271
      0.20982143	     -0.06540756	     -0.00047157	     -0.20724122	     -0.06597428	      0.88288690	     -0.00045536	     -0.22202444	     -0.00000000	     -0.00000001	     24.59281890
      0.21101824	     -0.06534758	     -0.00046954	     -0.20718182	     -0.06597932	      0.88288550	     -0.00045495	     -0.22202121	     -0.00000000	     -0.00000001	     24.62020926
      0.21221505	     -0.06528562	     -0.00046739	     -0.20712042	     -0.06598429	      0.88288409	     -0.00045453	     -0.22201714	     -0.00000000	     -0.00000001	     24.92203868
      0.21341186	     -0.06521963	     -0.00046513	     -0.20705498	     -0.06598919	      0.88288267	     -0.00045410	     -0.22201225	     -0.00000000	     -0.00000001	     24.96039184
      0.21460867	     -0.06515255	     -0.00046283	     -0.20698843	     -0.06599403	      0.88288125	     -0.00045365	     -0.22200652	     -0.00000000	     -0.00000001	     25.30077569
      0.21580548	     -0.06508225	     -0.00046049	     -0.20691865	     -0.06599879	      0.88287983	     -0.00045320	     -0.22199999	     -0.00000000	     -0.00000001	     25.34729468
      0.21700229	     -0.06501153	     -0.00045812	     -0.20684844	     -0.06600349	      0.88287841	     -0.00045273	     -0.22199265	     -0.00000000	     -0.00000001	     25.71940852
      0.21819910	     -0.06493823	     -0.00045572	     -0.20677565	     -0.06600812	      0.88287699	     -0.00045225	     -0.22198456	     -0.00000000	     -0.00000001	     25.76975595
      0.21939591	     -0.06486521	     -0.00045331	     -0.20670311	     -0.06601269	      0.88287557	     -0.00045176	     -0.22197570	     -0.00000000	     -0.00000001	     26.15940045
      0.22059271	     -0.06479039	     -0.00045094	     -0.20662876	     -0.06601720	      0.88287416	     -0.00045126	     -0.22196615	     -0.00000000	     -0.00000001	     26.20749860
      0.22178952	     -0.06471673	     -0.00044870	     -0.20655555	     -0.06602164	      0.88287275	     -0.00045075	     -0.22195591	     -0.00000000	     -0.00000001	     26.61051539
      0.22298633	     -0.06464204	     -0.00044662	     -0.20648130	     -0.06602603	      0.88287135	     -0.00045022	     -0.22194509	     -0.00000000	     -0.00000001	     26.66456097
      0.22418314	     -0.06456900	     -0.00044474	     -0.20640868	     -0.06603035	      0.88286996	     -0.00044969	     -0.22193369	     -0.00000000	     -0.00000001	     27.07810638
      0.22537995	     -0.06449521	     -0.00044304	     -0.20633530	     -0.06603462	      0.88286859	     -0.00044915	     -0.22192181	     -0.00000000	     -0.00000001	     27.14927833
      0.22657676	     -0.06442334	     -0.00044157	     -0.20626382	     -0.06603883	      0.88286723	     -0.00044859	     -0.22190947	     -0.00000000	     -0.00000001	     27.57891243
      0.22777357	     -0.06435093	     -0.00044032	     -0.20619179	     -0.06604298	      0.88286588	     -0.00044803	     -0.22189676	     -0.00000000	     -0.00000001	     27.67898418
      0.22897038	     -0.06428052	     -0.00043931	     -0.20612175	     -0.06604708	      0.88286455	     -0.00044746	     -0.22188369	     -0.00000000	     -0.00000001	     28.12849105
      0.23016719	     -0.06420957	     -0.00043848	     -0.20605116	     -0.06605112	      0.88286323	     -0.00044687	     -0.22187036	     -0.00000000	     -0.00000001	     28.27451814
      0.23136399	     -0.06414048	     -0.00043788	     -0.20598241	     -0.06605510	      0.88286194	     -0.00044628	     -0.22185677	     -0.00000000	     -0.00000001	     28.75398053
      0.23256080	     -0.06407071	     -0.00043747	     -0.20591298	     -0.06605903	      0.88286067	     -0.00044568	     -0.22184301	     -0.00000000	     -0.00000001	     28.95636419
      0.23375761	     -0.06400273	     -0.00043731	     -0.20584533	     -0.06606291	      0.88285941	     -0.00044507	     -0.22182909	     -0.00000000	     -0.00000001	     29.46757070
      0.23495442	     -0.06393400	     -0.00043733	     -0.20577693	     -0.06606673	      0.88285818	     -0.00044444	     -0.22181508	     -0.00000000	     -0.00000001	     29.73359534
      0.23615123	     -0.06386682	     -0.00043753	     -0.20571007	     -0.06607049	      0.88285697	     -0.00044381	     -0.22180098	     -0.00000000	     -0.00000001	     30.27658006
      0.23734804	     -0.06379857	     -0.00043787	     -0.20564214	     -0.06607420	      0.88285578	     -0.00044317	     -0.22178685	     -0.00000000	     -0.00000001	     30.60199386
      0.23854485	     -0.06373158	     -0.00043835	     -0.20557546	     -0.06607785	      0.88285461	     -0.00044251	     -0.22177269	     -0.00000000	     -0.00000001	     31.17190451
      0.23974166	     -0.06366321	     -0.00043892	     -0.20550740	     -0.06608145	      0.88285347	     -0.00044185	     -0.22175855	     -0.00000000	     -0.00000001	     31.54961202
      0.24093847	     -0.06359580	     -0.00043959	     -0.20544030	     -0.06608500	      0.88285235	     -0.00044118	     -0.22174440	     -0.00000000	     -0.00000001	     32.14069631
      0.24213527	     -0.06352682	     -0.00044031	     -0.20537164	     -0.06608849	      0.88285126	     -0.00044049	     -0.22173029	     -0.00000000	     -0.00000001	     32.55802400
      0.24333208	     -0.06345869	     -0.00044114	     -0.20530380	     -0.06609192	      0.88285019	     -0.00043980	     -0.22171620	     -0.00000000	     -0.00000001	     33.16209384
      0.24452889	     -0.06338884	     -0.00044197	     -0.20523427	     -0.06609529	      0.88284915	     -0.00043909	     -0.22170215	     -0.00000000	     -0.00000001	     33.60873299
      0.24572570	     -0.06331959	     -0.00044280	     -0.20516533	     -0.06609861	      0.88284813	     -0.00043838	     -0.22168811	     -0.00000000	     -0.00000001	     34.22011709
      0.24692251	     -0.06324855	     -0.00044358	     -0.20509460	     -0.06610188	      0.88284715	     -0.00043765	     -0.22167412	     -0.00000000	     -0.00000001	     34.68452041
      0.24811932	     -0.06317821	     -0.00044433	     -0.20502457	     -0.06610508	      0.88284619	     -0.00043692	     -0.22166012	     -0.00000000	     -0.00000001	     35.30104946
      0.24931613	     -0.06310632	     -0.00044502	     -0.20495301	     -0.06610823	      0.88284526	     -0.00043617	     -0.22164614	     -0.00000000	     -0.00000001	     35.77814638
      0.25051294	     -0.06303543	     -0.00044570	     -0.20488244	     -0.06611132	      0.88284436	     -0.00043541	     -0.22163215	     -0.00000000	     -0.00000001	     36.40055505
      0.25170975	     -0.06296330	     -0.00044635	     -0.20481063	     -0.06611436	      0.88284349	     -0.00043465	     -0.22161817	     -0.00000000	     -0.00000000	     36.88421681
      0.25290655	     -0.06289245	     -0.00044700	     -0.20474010	     -0.06611733	      0.88284265	     -0.00043387	     -0.22160415	     -0.00000000	     -0.00000000	     37.50590086
      0.25410336	     -0.06282076	     -0.00044766	     -0.20466874	     -0.06612025	      0.88284184	     -0.00043308	     -0.22159014	     -0.00000000	     -0.00000000	     37.98434181
      0.25530017	     -0.06275086	     -0.00044837	     -0.20459916	     -0.06612311	      0.88284107	     -0.00043228	     -0.22157609	     -0.00000000	     -0.00000000	     38.59873174
      0.25649698	     -0.06268063	     -0.00044914	     -0.20452926	     -0.06612591	      0.88284033	     -0.00043147	     -0.22156206	     -0.00000000	     -0.00000000	     39.06197438
      0.25769379	     -0.06261264	     -0.00045004	     -0.20446158	     -0.06612866	      0.88283962	     -0.00043065	     -0.22154800	     -0.00000000	     -0.00000000	     39.66079561
      0.25889060	     -0.06254477	     -0.00045100	     -0.20439403	     -0.06613135	      0.88283894	     -0.00042982	     -0.22153397	     -0.00000000	     -0.00000000	     40.10326003
      0.26008741	     -0.06247988	     -0.00045197	     -0.20432945	     -0.06613398	      0.88283830	     -0.00042898	     -0.22151995	     -0.00000000	     -0.00000000	     40.68268680
      0.26128422	     -0.06241569	     -0.00045302	     -0.20426559	     -0.06613655	      0.88283769	     -0.00042812	     -0.22150601	     -0.00000000	     -0.00000000	     41.09673136
      0.26248103	     -0.06235464	     -0.00045419	     -0.20420485	     -0.06613907	      0.88283712	     -0.00042726	     -0.22149212	     -0.00000000	     -0.00000000	     41.64799765
      0.26367784	     -0.06229462	     -0.00045542	     -0.20414514	     -0.06614153	      0.88283658	     -0.00042639	     -0.22147835	     -0.00000000	     -0.00000000	     42.02888858
      0.26487464	     -0.06223797	     -0.00045674	     -0.20408878	     -0.06614394	      0.88283607	     -0.00042551	     -0.22146470	     -0.00000000	     -0.00000000	     42.54863835
      0.26607145	     -0.06218246	     -0.00045806	     -0.20403358	     -0.06614629	      0.88283560	     -0.00042462	     -0.22145123	     -0.00000000	     -0.00000000	     42.89186054
      0.26726826	     -0.06213036	     -0.00045940	     -0.20398177	     -0.06614859	      0.88283516	     -0.00042371	     -0.22143794	     -0.00000000	     -0.00000000	     43.37035899
      0.26846507	     -0.06207943	     -0.00046069	     -0.20393114	     -0.06615083	      0.88283475	     -0.00042280	     -0.22142488	     -0.00000000	     -0.00000000	     43.67340359
      0.26966188	     -0.06203177	     -0.00046194	     -0.20388377	     -0.06615302	      0.88283438	     -0.00042188	     -0.22141205	     -0.00000000	     -0.00000000	     44.11436446
      0.27085869	     -0.06198517	     -0.00046310	     -0.20383745	     -0.06615516	      0.88283403	     -0.00042095	     -0.22139950	     -0.00000000	     -0.00000000	     44.37912861
      0.27205550	     -0.06194174	     -0.00046417	     -0.20379430	     -0.06615725	      0.88283372	     -0.00042001	     -0.22138723	     -0.00000000	     -0.00000000	     44.77722642
      0.27325231	     -0.06189921	     -0.00046510	     -0.20375206	     -0.06615928	      0.88283343	     -0.00041906	     -0.22137529	     -0.00000000	     -0.00000000	     45.00065738
      0.27444912	     -0.06185961	     -0.00046591	     -0.20371273	     -0.06616126	      0.88283317	     -0.00041810	     -0.22136365	     -0.00000000	     -0.00000000	     45.35410336
      0.27564592	     -0.06182066	     -0.00046657	     -0.20367406	     -0.06616320	      0.88283294	     -0.00041713	     -0.22135238	     -0.00000000	     -0.00000000	     45.53625086
      0.27684273	     -0.06178446	     -0.00046710	     -0.20363813	     -0.06616508	      0.88283274	     -0.00041616	     -0.22134145	     -0.00000000	     -0.00000000	     45.84733713
      0.27803954	     -0.06174873	     -0.00046748	     -0.20360267	     -0.06616692	      0.88283255	     -0.00041518	     -0.22133089	     -0.00000000	     -0.00000000	     45.99063541
      0.27923635	     -0.06171521	     -0.00046756	     -0.20356941	     -0.06616871	      0.88283240	     -0.00041418	     -0.22132070	     -0.00000000	     -0.00000000	     46.26747119
      0.28043316	     -0.06168113	     -0.00046743	     -0.20353558	     -0.06617046	      0.88283226	     -0.00041318	     -0.22131090	     -0.00000000	     -0.00000000	     46.37787854
      0.28162997	     -0.06165012	     -0.00046715	     -0.20350483	     -0.06617216	      0.88283214	     -0.00041218	     -0.22130151	     -0.00000000	     -0.00000000	     46.60016622
      0.28282678	     -0.06162013	     -0.00046680	     -0.20347509	     -0.06617381	      0.88283205	     -0.00041117	     -0.22129258	     -0.00000000	     -0.00000000	     46.66431375
      0.28402359	     -0.06159289	     -0.00046627	     -0.20344808	     -0.06617543	      0.88283197	     -0.00041015	     -0.22128408	     -0.00000000	     -0.00000000	     46.87191795
      0.28522040	     -0.06156707	     -0.00046575	     -0.20342251	     -0.06617700	      0.88283191	     -0.00040912	     -0.22127608	     -0.00000000	     -0.00000000	     46.91045211
      0.28641720	     -0.06154486	     -0.00046529	     -0.20340052	     -0.06617853	      0.88283187	     -0.00040809	     -0.22126854	     -0.00000000	     -0.00000000	     47.09157539
      0.28761401	     -0.06152508	     -0.00046472	     -0.20338096	     -0.06618002	      0.88283184	     -0.00040706	     -0.22126153	     -0.00000000	     -0.00000000	     47.08826667
      0.28881082	     -0.06151065	     -0.00046414	     -0.20336673	     -0.06618148	      0.88283183	     -0.00040602	     -0.22125508	     -0.00000000	     -0.00000000	     47.21583262
      0.29000763	     -0.06149929	     -0.00046395	     -0.20335557	     -0.06618289	      0.88283183	     -0.00040498	     -0.22124927	     -0.00000000	      0.00000000	     47.15625786
      0.29120444	     -0.06149471	     -0.00046382	     -0.20335118	     -0.06618427	      0.88283184	     -0.00040394	     -0.22124418	     -0.00000000	      0.00000000	     47.23991783
      0.29240125	     -0.06149505	     -0.00046361	     -0.20335172	     -0.06618561	      0.88283186	     -0.00040289	     -0.22123988	     -0.00000000	      0.00000000	     47.13851157
      0.29359806	     -0.06150247	     -0.00046332	     -0.20335931	     -0.06618692	      0.88283189	     -0.00040184	     -0.22123643	     -0.00000000	      0.00000000	     47.18998600
      0.29479487	     -0.06151546	     -0.00046315	     -0.20337248	     -0.06618820	      0.88283192	     -0.00040079	     -0.22123390	     -0.00000000	      0.00000000	     47.05063692
      0.29599168	     -0.06153632	     -0.00046322	     -0.20339351	     -0.06618944	      0.88283196	     -0.00039974	     -0.22123234	     -0.00000000	      0.00000000	     47.06242636
      0.29718848	     -0.06156297	     -0.00046317	     -0.20342034	     -0.06619064	      0.88283201	     -0.00039869	     -0.22123185	     -0.00000000	      0.00000000	     46.89261843
      0.29838529	     -0.06159784	     -0.00046313	     -0.20345537	     -0.06619182	      0.88283205	     -0.00039764	     -0.22123243	     -0.00000000	      0.00000000	     46.86974154
      0.29958210	     -0.06164002	     -0.00046318	     -0.20349773	     -0.06619296	      0.88283209	     -0.00039659	     -0.22123421	     -0.00000000	      0.00000000	     46.66635838
      0.30077891	     -0.06169173	     -0.00046340	     -0.20354961	     -0.06619406	      0.88283212	     -0.00039554	     -0.22123724	     -0.00000000	      0.00000000	     46.59960421
      0.30197572	     -0.06175101	     -0.00046378	     -0.20360906	     -0.06619513	      0.88283214	     -0.00039450	     -0.22124162	     -0.00000000	      0.00000000	     46.36939456
      0.30317253	     -0.06181954	     -0.00046433	     -0.20367778	     -0.06619617	      0.88283214	     -0.00039346	     -0.22124740	     -0.00000000	     -0.00000000	     46.26114166
      0.30436934	     -0.06189512	     -0.00046505	     -0.20375354	     -0.06619717	      0.88283213	     -0.00039242	     -0.22125465	     -0.00000000	     -0.00000000	     46.00728369
      0.30556615	     -0.06197988	     -0.00046598	     -0.20383849	     -0.06619813	      0.88283210	     -0.00039138	     -0.22126338	     -0.00000000	     -0.00000000	     45.85132700
      0.30676296	     -0.06207185	     -0.00046711	     -0.20393067	     -0.06619906	      0.88283204	     -0.00039036	     -0.22127366	     -0.00000000	     -0.00000000	     45.56296795
      0.30795976	     -0.06217229	     -0.00046843	     -0.20403131	     -0.06619994	      0.88283195	     -0.00038933	     -0.22128550	     -0.00000000	     -0.00000000	     45.35717793
      0.30915657	     -0.06227865	     -0.00046991	     -0.20413790	     -0.06620078	      0.88283183	     -0.00038831	     -0.22129893	     -0.00000000	     -0.00000000	     45.03576464
      0.31035338	     -0.06239260	     -0.00047153	     -0.20425209	     -0.06620158	      0.88283167	     -0.00038730	     -0.22131390	     -0.00000000	     -0.00000000	     44.77456488
      0.31155019	     -0.06251119	     -0.00047348	     -0.20437092	     -0.06620233	      0.88283146	     -0.00038629	     -0.22133046	     -0.00000000	     -0.00000000	     44.40807251
      0.31274700	     -0.06263752	     -0.00047565	     -0.20449752	     -0.06620303	      0.88283122	     -0.00038529	     -0.22134858	     -0.00000000	     -0.00000000	     44.08686777
      0.31394381	     -0.06276867	     -0.00047794	     -0.20462895	     -0.06620369	      0.88283092	     -0.00038430	     -0.22136829	     -0.00000000	     -0.00000000	     43.68170947
      0.31514062	     -0.06290541	     -0.00048031	     -0.20476600	     -0.06620429	      0.88283057	     -0.00038331	     -0.22138950	     -0.00000000	     -0.00000000	     43.32027400
      0.31633743	     -0.06304496	     -0.00048240	     -0.20490587	     -0.06620484	      0.88283017	     -0.00038234	     -0.22141217	     -0.00000000	     -0.00000000	     42.87885226
      0.31753424	     -0.06318854	     -0.00048430	     -0.20504980	     -0.06620533	      0.88282971	     -0.00038137	     -0.22143619	     -0.00000000	     -0.00000000	     42.46813337
      0.31873105	     -0.06333245	     -0.00048636	     -0.20519408	     -0.06620576	      0.88282919	     -0.00038040	     -0.22146150	     -0.00000000	     -0.00000000	     41.98967123
      0.31992785	     -0.06347964	     -0.00048877	     -0.20534165	     -0.06620613	      0.88282861	     -0.00037945	     -0.22148802	     -0.00000000	     -0.00000000	     41.54439923
      0.32112466	     -0.06362855	     -0.00049122	     -0.20549097	     -0.06620643	      0.88282798	     -0.00037850	     -0.22151572	     -0.00000000	     -0.00000000	     41.03383581
      0.32232147	     -0.06378047	     -0.00049332	     -0.20564331	     -0.06620667	      0.88282728	     -0.00037757	     -0.22154449	     -0.00000000	     -0.00000000	     40.58597766
      0.32351828	     -0.06393287	     -0.00049504	     -0.20579618	     -0.06620684	      0.88282652	     -0.00037664	     -0.22157427	     -0.00000000	     -0.00000000	     40.05355833
      0.32471509	     -0.06408712	     -0.00049664	     -0.20595090	     -0.06620694	      0.88282571	     -0.00037572	     -0.22160494	     -0.00000000	     -0.00000000	     39.59449404
      0.32591190	     -0.06424120	     -0.00049816	     -0.20610548	     -0.06620697	      0.88282484	     -0.00037481	     -0.22163644	     -0.00000000	     -0.00000001	     39.06330788
      0.32710871	     -0.06439670	     -0.00049963	     -0.20626151	     -0.06620692	      0.88282391	     -0.00037391	     -0.22166864	     -0.00000000	     -0.00000001	     38.61237364
      0.32830552	     -0.06455147	     -0.00050099	     -0.20641683	     -0.06620679	      0.88282294	     -0.00037302	     -0.22170148	     -0.00000000	     -0.00000001	     38.07979058
      0.32950233	     -0.06470738	     -0.00050208	     -0.20657329	     -0.06620658	      0.88282191	     -0.00037214	     -0.22173485	     -0.00000000	     -0.00000001	     37.64181129
      0.33069913	     -0.06486214	     -0.00050313	     -0.20672864	     -0.06620629	      0.88282084	     -0.00037128	     -0.22176870	     -0.00000000	     -0.00000001	     37.11191512
      0.33189594	     -0.06501759	     -0.00050413	     -0.20688469	     -0.06620592	      0.88281972	     -0.00037042	     -0.22180291	     -0.00000000	     -0.00000001	     36.68825826
      0.33309275	     -0.06517134	     -0.00050474	     -0.20703907	     -0.06620546	      0.88281857	     -0.00036957	     -0.22183747	     -0.00000000	     -0.00000001	     36.16060368
      0.33428956	     -0.06532565	     -0.00050492	     -0.20719402	     -0.06620492	      0.88281738	     -0.00036874	     -0.22187229	     -0.00000000	     -0.00000001	     35.74341410
      0.33548637	     -0.06547907	     -0.00050500	     -0.20734812	     -0.06620428	      0.88281617	     -0.00036791	     -0.22190737	     -0.00000000	     -0.00000001	     35.21325702
      0.33668318	     -0.06563306	     -0.00050516	     -0.20750278	     -0.06620356	      0.88281493	     -0.00036710	     -0.22194264	     -0.00000000	     -0.00000001	     34.81268893
      0.33787999	     -0.06578539	     -0.00050528	     -0.20765581	     -0.06620274	      0.88281368	     -0.00036630	     -0.22197807	     -0.00000000	     -0.00000001	     34.29775925
      0.33907680	     -0.06593781	     -0.00050532	     -0.20780894	     -0.06620183	      0.88281241	     -0.00036552	     -0.22201358	     -0.00000000	     -0.00000001	     33.90986989
      0.34027361	     -0.06608831	     -0.00050530	     -0.20796017	     -0.06620082	      0.88281114	     -0.00036475	     -0.22204915	     -0.00000000	     -0.00000001	     33.40263874
      0.34147041	     -0.06623885	     -0.00050599	     -0.20811145	     -0.06619971	      0.88280986	     -0.00036399	     -0.22208469	     -0.00000000	     -0.00000001	     33.02440264
      0.34266722	     -0.06638770	     -0.00050668	     -0.20826106	     -0.06619850	      0.88280859	     -0.00036324	     -0.22212022	     -0.00000000	     -0.00000001	     32.52755540
      0.34386403	     -0.06653670	     -0.00050735	     -0.20841082	     -0.06619719	      0.88280733	     -0.00036251	     -0.22215567	     -0.00000000	     -0.00000001	     32.15903239
      0.34506084	     -0.06668389	     -0.00050805	     -0.20855880	     -0.06619578	      0.88280608	     -0.00036180	     -0.22219105	     -0.00000000	     -0.00000001	     31.68202798
      0.34625765	     -0.06683090	     -0.00050875	     -0.20870661	     -0.06619426	      0.88280485	     -0.00036110	     -0.22222631	     -0.00000000	     -0.00000001	     31.32657904
      0.34745446	     -0.06697546	     -0.00050945	     -0.20885198	     -0.06619263	      0.88280364	     -0.00036042	     -0.22226144	     -0.00000000	     -0.00000001	     30.87297098
      0.34865127	     -0.06711898	     -0.00051005	     -0.20899632	     -0.06619090	      0.88280246	     -0.00035976	     -0.22229640	     -0.00000000	     -0.00000001	     30.52832071
      0.34984808	     -0.06725942	     -0.00051069	     -0.20913761	     -0.06618905	      0.88280131	     -0.00035911	     -0.22233116	     -0.00000000	     -0.00000001	     30.09770859
      0.35104489	     -0.06739875	     -0.00051121	     -0.20927780	     -0.06618710	      0.88280020	     -0.00035849	     -0.22236564	      0.00000000	     -0.00000001	     29.76411806
      0.35224169	     -0.06753405	     -0.00051173	     -0.20941398	     -0.06618502	      0.88279913	     -0.00035788	     -0.22239983	      0.00000000	     -0.00000001	     29.35603007
      0.35343850	     -0.06766732	     -0.00051224	     -0.20954814	     -0.06618284	      0.88279811	     -0.00035729	     -0.22243364	      0.00000000	     -0.00000001	     29.02635262
      0.35463531	     -0.06779665	     -0.00051275	     -0.20967837	     -0.06618054	      0.88279713	     -0.00035672	     -0.22246706	      0.00000000	     -0.00000001	     28.63490820
      0.35583212	     -0.06792372	     -0.00051331	     -0.20980636	     -0.06617811	      0.88279620	     -0.00035618	     -0.22250002	      0.00000000	     -0.00000001	     28.31539306
      0.35702893	     -0.06804613	     -0.00051397	     -0.20992970	     -0.06617557	      0.88279533	     -0.00035565	     -0.22253252	      0.00000000	     -0.00000000	     27.94979769
      0.35822574	     -0.06816532	     -0.00051459	     -0.21004984	     -0.06617291	      0.88279451	     -0.00035515	     -0.22256446	      0.00000000	     -0.00000000	     27.64487489
      0.35942255	     -0.06827907	     -0.00051526	     -0.21016454	     -0.06617012	      0.88279376	     -0.00035466	     -0.22259581	      0.00000000	     -0.00000000	     27.30390018
      0.36061936	     -0.06838920	     -0.00051597	     -0.21027564	     -0.06616721	      0.88279307	     -0.00035421	     -0.22262648	      0.00000000	     -0.00000000	     27.01074298
      0.36181617	     -0.06849381	     -0.00051679	     -0.21038122	     -0.06616417	      0.88279244	     -0.00035377	     -0.22265645	      0.00000000	     -0.00000000	     26.68707523
      0.36301298	     -0.06859491	     -0.00051779	     -0.21048331	     -0.06616100	      0.88279188	     -0.00035336	     -0.22268563	      0.00000000	     -0.00000000	     26.40554705
      0.36420978	     -0.06869046	     -0.00051901	     -0.21057986	     -0.06615771	      0.88279139	     -0.00035297	     -0.22271402	      0.00000000	     -0.00000000	     26.10091923
      0.36540659	     -0.06878235	     -0.00052040	     -0.21067275	     -0.06615428	      0.88279097	     -0.00035261	     -0.22274153	      0.00000000	     -0.00000000	     25.83681886
      0.36660340	     -0.06886873	     -0.00052197	     -0.21076015	     -0.06615073	      0.88279062	     -0.00035227	     -0.22276816	      0.00000000	     -0.00000000	     25.54847143
      0.36780021	     -0.06895175	     -0.00052371	     -0.21084418	     -0.06614704	      0.88279034	     -0.00035196	     -0.22279384	      0.00000000	     -0.00000000	     25.30009856
      0.36899702	     -0.06902932	     -0.00052561	     -0.21092278	     -0.06614322	      0.88279014	     -0.00035167	     -0.22281858	      0.00000000	     -0.00000000	     25.03021638
      0.37019383	     -0.06910332	     -0.00052761	     -0.21099781	     -0.06613926	      0.88279002	     -0.00035141	     -0.22284231	      0.00000000	     -0.00000000	     24.80452598
      0.37139064	     -0.06917161	     -0.00052972	     -0.21106714	     -0.06613517	      0.88278997	     -0.00035117	     -0.22286503	      0.00000000	     -0.00000000	     24.55400121
      0.37258745	     -0.06923594	     -0.00053186	     -0.21113250	     -0.06613094	      0.88279000	     -0.00035096	     -0.22288667	      0.00000000	      0.00000000	     24.35290172
      0.37378426	     -0.06929410	     -0.00053395	     -0.21119171	     -0.06612658	      0.88279011	     -0.00035077	     -0.22290721	      0.00000000	      0.00000000	     24.12321820
      0.37498106	     -0.06934830	     -0.00053602	     -0.21124697	     -0.06612207	      0.88279030	     -0.00035061	     -0.22292659	      0.00000000	      0.00000000	     23.94617750
      0.37617787	     -0.06939691	     -0.00053820	     -0.21129664	     -0.06611743	      0.88279056	     -0.00035048	     -0.22294482	      0.00000000	      0.00000000	     23.73408858
      0.37737468	     -0.06944237	     -0.00054049	     -0.21134315	     -0.06611266	      0.88279091	     -0.00035036	     -0.22296186	      0.00000000	      0.00000000	     23.57825121
      0.37857149	     -0.06948283	     -0.00054292	     -0.21138467	     -0.06610774	      0.88279133	     -0.00035027	     -0.22297774	      0.00000000	      0.00000000	     23.38082565
      0.37976830	     -0.06952053	     -0.00054543	     -0.21142343	     -0.06610268	      0.88279183	     -0.00035021	     -0.22299245	      0.00000000	      0.00000000	     23.24298725
      0.38096511	     -0.06955344	     -0.00054798	     -0.21145741	     -0.06609749	      0.88279242	     -0.00035017	     -0.22300603	      0.00000000	      0.00000000	     23.05796188
      0.38216192	     -0.06958366	     -0.00055047	     -0.21148869	     -0.06609215	      0.88279308	     -0.00035015	     -0.22301845	      0.00000000	      0.00000000	     22.93525560
      0.38335873	     -0.06960908	     -0.00055287	     -0.21151518	     -0.06608667	      0.88279381	     -0.00035016	     -0.22302975	      0.00000000	      0.00000000	     22.76220937
      0.38455554	     -0.06963175	     -0.00055512	     -0.21153891	     -0.06608106	      0.88279463	     -0.00035018	     -0.22303992	      0.00000000	      0.00000000	     22.65577486
      0.38575234	     -0.06964939	     -0.00055721	     -0.21155762	     -0.06607530	      0.88279552	     -0.00035023	     -0.22304898	      0.00000000	      0.00000001	     22.49866940
      0.38694915	     -0.06966396	     -0.00055907	     -0.21157326	     -0.06606941	      0.88279649	     -0.00035030	     -0.22305691	      0.00000000	      0.00000001	     22.41018995
      0.38814596	     -0.06967308	     -0.00056072	     -0.21158345	     -0.06606337	      0.88279753	     -0.00035039	     -0.22306372	      0.00000000	      0.00000001	     22.27097774
      0.38934277	     -0.06967866	     -0.00056145	     -0.21159011	     -0.06605720	      0.88279865	     -0.00035050	     -0.22306939	      0.00000000	      0.00000001	     22.20206439
      0.39053958	     -0.06967826	     -0.00056145	     -0.21159081	     -0.06605089	      0.88279984	     -0.00035063	     -0.22307391	      0.00000000	      0.00000001	     22.05878369
      0.39173639	     -0.06967383	     -0.00056117	     -0.21158746	     -0.06604443	      0.88280110	     -0.00035078	     -0.22307724	      0.00000000	      0.00000001	     22.00164720
      0.39293320	     -0.06966300	     -0.00056081	     -0.21157772	     -0.06603785	      0.88280244	     -0.00035094	     -0.22307938	      0.00000000	      0.00000001	     21.89880318
      0.39413001	     -0.06964783	     -0.00056042	     -0.21156363	     -0.06603112	      0.88280384	     -0.00035113	     -0.22308028	      0.00000000	      0.00000001	     21.87153226
      0.39532682	     -0.06962605	     -0.00056008	     -0.21154292	     -0.06602426	      0.88280532	     -0.00035133	     -0.22307994	      0.00000000	      0.00000001	     21.78413122
      0.39652362	     -0.06959889	     -0.00055996	     -0.21151683	     -0.06601726	      0.88280686	     -0.00035156	     -0.22307830	      0.00000000	      0.00000001	     21.77174749
      0.39772043	     -0.06956528	     -0.00055996	     -0.21148427	     -0.06601013	      0.88280847	     -0.00035180	     -0.22307538	      0.00000000	      0.00000001	     21.68472382
      0.39891724	     -0.06952730	     -0.00055994	     -0.21144734	     -0.06600286	      0.88281014	     -0.00035206	     -0.22307114	      0.00000000	      0.00000001	     21.68388767
      0.40011405	     -0.06948251	     -0.00055990	     -0.21140359	     -0.06599546	      0.88281188	     -0.00035233	     -0.22306556	      0.00000000	      0.00000001	     21.60182244
      0.40131086	     -0.06943317	     -0.00055987	     -0.21135526	     -0.06598793	      0.88281369	     -0.00035263	     -0.22305859	      0.00000000	      0.00000001	     21.61684592
      0.40250767	     -0.06937695	     -0.00055980	     -0.21130006	     -0.06598028	      0.88281556	     -0.00035294	     -0.22305022	      0.00000000	      0.00000001	     21.53369316
      0.40370448	     -0.06931601	     -0.00055947	     -0.21124012	     -0.06597249	      0.88281749	     -0.00035326	     -0.22304039	      0.00000000	      0.00000001	     21.56208448
      0.40490129	     -0.06924785	     -0.00055906	     -0.21117295	     -0.06596458	      0.88281948	     -0.00035360	     -0.22302910	      0.00000000	      0.00000001	     21.47324918
      0.40609810	     -0.06917441	     -0.00055852	     -0.21110047	     -0.06595655	      0.88282154	     -0.00035396	     -0.22301628	      0.00000000	      0.00000001	     21.51977960
      0.40729490	     -0.06909321	     -0.00055809	     -0.21102023	     -0.06594839	      0.88282366	     -0.00035433	     -0.22300191	      0.00000000	      0.00000001	     21.42842360
      0.40849171	     -0.06900634	     -0.00055755	     -0.21093428	     -0.06594011	      0.88282584	     -0.00035471	     -0.22298593	      0.00000000	      0.00000001	     21.48848373
      0.40968852	     -0.06891162	     -0.00055686	     -0.21084048	     -0.06593172	      0.88282807	     -0.00035511	     -0.22296833	      0.00000000	      0.00000001	     21.38332673
      0.41088533	     -0.06881185	     -0.00055621	     -0.21074161	     -0.06592322	      0.88283037	     -0.00035552	     -0.22294907	      0.00000000	      0.00000001	     21.45235796
      0.41208214	     -0.06870477	     -0.00055562	     -0.21063539	     -0.06591460	      0.88283273	     -0.00035595	     -0.22292817	      0.00000000	      0.00000001	     21.33097169
      0.41327895	     -0.06859284	     -0.00055511	     -0.21052430	     -0.06590588	      0.88283514	     -0.00035639	     -0.22290558	      0.00000000	      0.00000001	     21.40474118
      0.41447576	     -0.06847394	     -0.00055470	     -0.21040622	     -0.06589705	      0.88283761	     -0.00035683	     -0.22288135	      0.00000000	      0.00000001	     21.26062720
      0.41567257	     -0.06835059	     -0.00055435	     -0.21028366	     -0.06588812	      0.88284014	     -0.00035729	     -0.22285546	      0.00000000	      0.00000001	     21.33211257
      0.41686938	     -0.06822061	     -0.00055387	     -0.21015445	     -0.06587909	      0.88284273	     -0.00035776	     -0.22282794	      0.00000000	      0.00000001	     21.16361422
      0.41806619	     -0.06808659	     -0.00055330	     -0.21002115	     -0.06586996	      0.88284537	     -0.00035824	     -0.22279879	      0.00000000	      0.00000002	     21.22949273
      0.41926299	     -0.06794634	     -0.00055272	     -0.20988161	     -0.06586075	      0.88284807	     -0.00035873	     -0.22276806	      0.00000000	      0.00000002	     21.03730995
      0.42045980	     -0.06780156	     -0.00055233	     -0.20973749	     -0.06585145	      0.88285082	     -0.00035923	     -0.22273577	      0.00000000	      0.00000002	     21.10819846
      0.42165661	     -0.06765104	     -0.00055222	     -0.20958761	     -0.06584206	      0.88285363	     -0.00035974	     -0.22270199	      0.00000000	      0.00000002	     20.89719666
      0.42285342	     -0.06749778	     -0.00055170	     -0.20943494	     -0.06583260	      0.88285650	     -0.00036025	     -0.22266676	      0.00000000	      0.00000002	     20.96949295
      0.42405023	     -0.06733954	     -0.00055083	     -0.20927727	     -0.06582306	      0.88285941	     -0.00036077	     -0.22263015	      0.00000000	      0.00000002	     20.73368727
      0.42524704	     -0.06717917	     -0.00054989	     -0.20911743	     -0.06581345	      0.88286238	     -0.00036129	     -0.22259221	      0.00000000	      0.00000002	     20.80799721
      0.42644385	     -0.06701464	     -0.00054898	     -0.20895340	     -0.06580378	      0.88286540	     -0.00036182	     -0.22255301	      0.00000000	      0.00000002	     20.57585020
      0.42764066	     -0.06684882	     -0.00054811	     -0.20878804	     -0.06579404	      0.88286848	     -0.00036235	     -0.22251260	      0.00000000	      0.00000002	     20.66365788
      0.42883747	     -0.06667964	     -0.00054664	     -0.20861928	     -0.06578425	      0.88287160	     -0.00036288	     -0.22247109	      0.00000000	      0.00000002	     20.42521918
      0.43003427	     -0.06650984	     -0.00054496	     -0.20844988	     -0.06577441	      0.88287477	     -0.00036342	     -0.22242852	      0.00000000	      0.00000002	     20.51879533
      0.43123108	     -0.06633725	     -0.00054314	     -0.20827764	     -0.06576452	      0.88287799	     -0.00036396	     -0.22238499	      0.00000000	      0.00000002	     20.27855214
      0.43242789	     -0.06616456	     -0.00054119	     -0.20810527	     -0.06575459	      0.88288125	     -0.00036450	     -0.22234055	      0.00000000	      0.00000002	     20.39159723
      0.43362470	     -0.06598950	     -0.00053912	     -0.20793049	     -0.06574461	      0.88288456	     -0.00036504	     -0.22229531	      0.00000000	      0.00000002	     20.15770902
      0.43482151	     -0.06581473	     -0.00053694	     -0.20775597	     -0.06573461	      0.88288791	     -0.00036557	     -0.22224928	      0.00000000	      0.00000002	     20.28955205
      0.43601832	     -0.06563792	     -0.00053461	     -0.20757937	     -0.06572458	      0.88289129	     -0.00036611	     -0.22220258	      0.00000000	      0.00000002	     20.06254673
      0.43721513	     -0.06546180	     -0.00053213	     -0.20740342	     -0.06571452	      0.88289471	     -0.00036664	     -0.22215522	      0.00000000	      0.00000002	     20.21186902
      0.43841194	     -0.06528406	     -0.00052950	     -0.20722583	     -0.06570444	      0.88289816	     -0.00036716	     -0.22210731	      0.00000000	      0.00000002	     19.99100847
      0.43960875	     -0.06510747	     -0.00052674	     -0.20704934	     -0.06569435	      0.88290163	     -0.00036768	     -0.22205886	      0.00000000	      0.00000002	     20.15823256
      0.44080555	     -0.06492969	     -0.00052386	     -0.20687163	     -0.06568425	      0.88290513	     -0.00036820	     -0.22200997	      0.00000000	      0.00000002	     19.94364675
      0.44200236	     -0.06475349	     -0.00052086	     -0.20669547	     -0.06567414	      0.88290865	     -0.00036870	     -0.22196067	      0.00000000	      0.00000002	     20.12782100
      0.44319917	     -0.06457651	     -0.00051775	     -0.20651848	     -0.06566403	      0.88291219	     -0.00036920	     -0.22191104	      0.00000000	      0.00000002	     19.91758974
      0.44439598	     -0.06440156	     -0.00051455	     -0.20634350	     -0.06565392	      0.88291573	     -0.00036969	     -0.22186110	      0.00000000	      0.00000002	     20.11813635
      0.44559279	     -0.06422628	     -0.00051128	     -0.20616816	     -0.06564381	      0.88291929	     -0.00037018	     -0.22181094	      0.00000000	      0.00000002	     19.91105470
      0.44678960	     -0.06405345	     -0.00050794	     -0.20599522	     -0.06563372	      0.88292285	     -0.00037065	     -0.22176057	      0.00000000	      0.00000002	     20.12727734
      0.44798641	     -0.06388068	     -0.00050451	     -0.20582232	     -0.06562364	      0.88292640	     -0.00037111	     -0.22171008	      0.00000000	      0.00000002	     19.92064156
      0.44918322	     -0.06371152	     -0.00050092	     -0.20565299	     -0.06561358	      0.88292995	     -0.00037155	     -0.22165948	      0.00000000	      0.00000002	     20.15017725
      0.45038003	     -0.06354263	     -0.00049722	     -0.20548391	     -0.06560354	      0.88293349	     -0.00037199	     -0.22160885	      0.00000000	      0.00000002	     19.94172268
      0.45157683	     -0.06337699	     -0.00049346	     -0.20531803	     -0.06559352	      0.88293701	     -0.00037241	     -0.22155818	      0.00000000	      0.00000002	     20.18274735
      0.45277364	     -0.06321218	     -0.00048962	     -0.20515297	     -0.06558354	      0.88294051	     -0.00037281	     -0.22150758	      0.00000000	      0.00000002	     19.97095395
      0.45397045	     -0.06305113	     -0.00048574	     -0.20499163	     -0.06557358	      0.88294399	     -0.00037320	     -0.22145704	      0.00000000	      0.00000002	     20.22270126
      0.45516726	     -0.06289135	     -0.00048180	     -0.20483153	     -0.06556367	      0.88294744	     -0.00037357	     -0.22140666	      0.00000000	      0.00000002	     20.00789296
      0.45636407	     -0.06273564	     -0.00047785	     -0.20467547	     -0.06555379	      0.88295085	     -0.00037393	     -0.22135644	      0.00000000	      0.00000002	     20.27003890
      0.45756088	     -0.06258114	     -0.00047375	     -0.20452060	     -0.06554396	      0.88295422	     -0.00037427	     -0.22130646	      0.00000000	      0.00000002	     20.05257544
      0.45875769	     -0.06243121	     -0.00046966	     -0.20437027	     -0.06553417	      0.88295755	     -0.00037458	     -0.22125674	      0.00000000	      0.00000002	     20.32287299
      0.45995450	     -0.06228317	     -0.00046552	     -0.20422180	     -0.06552443	      0.88296083	     -0.00037488	     -0.22120736	      0.00000000	      0.00000002	     20.10060549
      0.46115131	     -0.06213968	     -0.00046136	     -0.20407786	     -0.06551475	      0.88296406	     -0.00037515	     -0.22115832	      0.00000000	      0.00000002	     20.37771610
      0.46234811	     -0.06199799	     -0.00045712	     -0.20393570	     -0.06550512	      0.88296723	     -0.00037541	     -0.22110970	      0.00000000	      0.00000002	     20.15340880
      0.46354492	     -0.06186081	     -0.00045282	     -0.20379802	     -0.06549555	      0.88297034	     -0.00037564	     -0.22106150	      0.00000000	      0.00000002	     20.43731335
      0.46474173	     -0.06172540	     -0.00044844	     -0.20366208	     -0.06548604	      0.88297338	     -0.00037585	     -0.22101377	      0.00000000	      0.00000002	     20.21277168
      0.46593854	     -0.06159448	     -0.00044402	     -0.20353062	     -0.06547659	      0.88297635	     -0.00037603	     -0.22096651	      0.00000000	      0.00000002	     20.50191454
      0.46713535	     -0.06146529	     -0.00043951	     -0.20340088	     -0.06546721	      0.88297925	     -0.00037619	     -0.22091979	      0.00000000	      0.00000002	     20.27822541
      0.46833216	     -0.06134059	     -0.00043495	     -0.20327560	     -0.06545790	      0.88298207	     -0.00037633	     -0.22087359	      0.00000000	      0.00000002	     20.57240434
      0.46952897	     -0.06121764	     -0.00043055	     -0.20315205	     -0.06544865	      0.88298481	     -0.00037644	     -0.22082798	      0.00000000	      0.00000002	     20.35278303
      0.47072578	     -0.06109925	     -0.00042610	     -0.20303305	     -0.06543948	      0.88298747	     -0.00037652	     -0.22078294	      0.00000000	      0.00000001	     20.65370299
      0.47192259	     -0.06098268	     -0.00042162	     -0.20291585	     -0.06543039	      0.88299005	     -0.00037657	     -0.22073854	      0.00000000	      0.00000001	     20.44077563
      0.47311940	     -0.06087070	     -0.00041715	     -0.20280323	     -0.06542137	      0.88299253	     -0.00037660	     -0.22069477	      0.00000000	      0.00000001	     20.74810683
      0.47431620	     -0.06076080	     -0.00041256	     -0.20269268	     -0.06541243	      0.88299492	     -0.00037660	     -0.22065167	      0.00000000	      0.00000001	     20.54618327
      0.47551301	     -0.06065563	     -0.00040791	     -0.20258684	     -0.06540358	      0.88299722	     -0.00037657	     -0.22060924	      0.00000000	      0.00000001	     20.86376615
      0.47670982	     -0.06055227	     -0.00040344	     -0.20248281	     -0.06539480	      0.88299943	     -0.00037652	     -0.22056753	      0.00000000	      0.00000001	     20.68036966
      0.47790663	     -0.06045416	     -0.00039931	     -0.20238401	     -0.06538611	      0.88300154	     -0.00037643	     -0.22052651	      0.00000000	      0.00000001	     21.01518640
      0.47910344	     -0.06035784	     -0.00039549	     -0.20228700	     -0.06537750	      0.88300355	     -0.00037632	     -0.22048625	      0.00000000	      0.00000001	     20.85970941
      0.48030025	     -0.06026603	     -0.00039217	     -0.20219449	     -0.06536898	      0.88300547	     -0.00037617	     -0.22044673	      0.00000000	      0.00000001	     21.21616353
      0.48149706	     -0.06017588	     -0.00038929	     -0.20210362	     -0.06536054	      0.88300729	     -0.00037599	     -0.22040799	      0.00000000	      0.00000001	     21.09230598
      0.48269387	     -0.06009014	     -0.00038685	     -0.20201716	     -0.06535220	      0.88300901	     -0.00037579	     -0.22037001	      0.00000000	      0.00000001	     21.47308081
      0.48389068	     -0.06000610	     -0.00038480	     -0.20193239	     -0.06534394	      0.88301063	     -0.00037555	     -0.22033283	      0.00000000	      0.00000001	     21.38700260
      0.48508748	     -0.05992652	     -0.00038309	     -0.20185209	     -0.06533577	      0.88301217	     -0.00037528	     -0.22029644	      0.00000000	      0.00000001	     21.79665577
      0.48628429	     -0.05984861	     -0.00038158	     -0.20177347	     -0.06532770	      0.88301361	     -0.00037497	     -0.22026088	      0.00000000	      0.00000001	     21.75299378
      0.48748110	     -0.05977504	     -0.00038013	     -0.20169917	     -0.06531971	      0.88301495	     -0.00037464	     -0.22022613	      0.00000000	      0.00000001	     22.19292633
      0.48867791	     -0.05970340	     -0.00037840	     -0.20162684	     -0.06531182	      0.88301621	     -0.00037427	     -0.22019222	      0.00000000	      0.00000001	     22.19822592
      0.48987472	     -0.05963475	     -0.00037603	     -0.20155750	     -0.06530402	      0.88301738	     -0.00037387	     -0.22015913	      0.00000000	      0.00000001	     22.67594384
      0.49107153	     -0.05956711	     -0.00037367	     -0.20148920	     -0.06529632	      0.88301847	     -0.00037343	     -0.22012693	      0.00000000	      0.00000001	     22.73687456
      0.49226834	     -0.05950390	     -0.00037102	     -0.20142534	     -0.06528870	      0.88301947	     -0.00037297	     -0.22009562	      0.00000000	      0.00000001	     23.25012269
      0.49346515	     -0.05944121	     -0.00036855	     -0.20136202	     -0.06528118	      0.88302040	     -0.00037247	     -0.22006527	      0.00000000	      0.00000001	     23.38781400
      0.49466196	     -0.05938330	     -0.00036582	     -0.20130349	     -0.06527376	      0.88302125	     -0.00037193	     -0.22003585	      0.00000000	      0.00000000	     23.96341881
      0.49585876	     -0.05932677	     -0.00036258	     -0.20124637	     -0.06526642	      0.88302202	     -0.00037137	     -0.22000738	      0.00000000	      0.00000000	     24.21801001
      0.49705557	     -0.05927363	     -0.00035901	     -0.20119267	     -0.06525917	      0.88302273	     -0.00037077	     -0.21997978	      0.00000000	      0.00000000	     24.88409199
      0.49825238	     -0.05922084	     -0.00035522	     -0.20113934	     -0.06525201	      0.88302336	     -0.00037013	     -0.21995305	      0.00000000	      0.00000000	     25.26491240
      0.49944919	     -0.05917088	     -0.00035128	     -0.20108887	     -0.06524494	      0.88302393	     -0.00036946	     -0.21992712	      0.00000000	      0.00000000	     26.02111058
      0.50064600	     -0.05912098	     -0.00034715	     -0.20103847	     -0.06523794	      0.88302444	     -0.00036876	     -0.21990199	      0.00000000	      0.00000000	     26.54066122
      0.50184281	     -0.05907340	     -0.00034255	     -0.20099043	     -0.06523103	      0.88302489	     -0.00036803	     -0.21987760	      0.00000000	      0.00000000	     27.40327238
      0.50303962	     -0.05902631	     -0.00033785	     -0.20094289	     -0.06522420	      0.88302528	     -0.00036726	     -0.21985396	      0.00000000	      0.00000000	     28.08063666
      0.50423643	     -0.05898138	     -0.00033259	     -0.20089755	     -0.06521745	      0.88302561	     -0.00036646	     -0.21983103	      0.00000000	      0.00000000	     29.06156700
      0.50543324	     -0.05893661	     -0.00032722	     -0.20085238	     -0.06521076	      0.88302589	     -0.00036562	     -0.21980881	      0.00000000	      0.00000000	     29.92139218
      0.50663004	     -0.05889409	     -0.00032185	     -0.20080948	     -0.06520414	      0.88302613	     -0.00036476	     -0.21978726	      0.00000000	      0.00000000	     31.05818345
      0.50782685	     -0.05885108	     -0.00031654	     -0.20076610	     -0.06519759	      0.88302632	     -0.00036386	     -0.21976636	      0.00000000	      0.00000000	     32.15544893
      0.50902366	     -0.05880985	     -0.00031135	     -0.20072453	     -0.06519110	      0.88302647	     -0.00036293	     -0.21974605	      0.00000000	      0.00000000	     33.48139277
      0.51022047	     -0.05876788	     -0.00030635	     -0.20068222	     -0.06518466	      0.88302658	     -0.00036197	     -0.21972632	      0.00000000	      0.00000000	     34.82829686
      0.51141728	     -0.05872753	     -0.00030207	     -0.20064153	     -0.06517827	      0.88302665	     -0.00036099	     -0.21970710	      0.00000000	      0.00000000	     36.34234811
      0.51261409	     -0.05868640	     -0.00029819	     -0.20060006	     -0.06517193	      0.88302670	     -0.00035997	     -0.21968840	      0.00000000	      0.00000000	     37.91322197
      0.51381090	     -0.05864682	     -0.00029474	     -0.20056014	     -0.06516562	      0.88302672	     -0.00035892	     -0.21967014	      0.00000000	      0.00000000	     39.57476175
      0.51500771	     -0.05860645	     -0.00029164	     -0.20051944	     -0.06515936	      0.88302672	     -0.00035785	     -0.21965233	      0.00000000	     -0.00000000	     41.30145521
      0.51620452	     -0.05856763	     -0.00028930	     -0.20048027	     -0.06515312	      0.88302671	     -0.00035675	     -0.21963491	      0.00000000	     -0.00000000	     43.01396674
      0.51740133	     -0.05852809	     -0.00028781	     -0.20044038	     -0.06514692	      0.88302668	     -0.00035563	     -0.21961788	      0.00000000	     -0.00000000	     44.75103080
      0.51859813	     -0.05849022	     -0.00028700	     -0.20040215	     -0.06514073	      0.88302665	     -0.00035448	     -0.21960119	      0.00000000	     -0.00000000	     46.36950288
      0.51979494	     -0.05845172	     -0.00028689	     -0.20036328	     -0.06513457	      0.88302662	     -0.00035331	     -0.21958484	      0.00000000	     -0.00000000	     47.97171688
      0.52099175	     -0.05841475	     -0.00028748	     -0.20032592	     -0.06512843	      0.88302659	     -0.00035211	     -0.21956876	      0.00000000	     -0.00000000	     49.36132966
      0.52218856	     -0.05837711	     -0.00028882	     -0.20028787	     -0.06512230	      0.88302657	     -0.00035090	     -0.21955298	      0.00000000	     -0.00000000	     50.67667992
      0.52338537	     -0.05834091	     -0.00029083	     -0.20025126	     -0.06511618	      0.88302657	     -0.00034966	     -0.21953744	      0.00000000	      0.00000000	     51.72822666
      0.52458218	     -0.05830416	     -0.00029343	     -0.20021408	     -0.06511008	      0.88302658	     -0.00034839	     -0.21952214	      0.00000000	      0.00000000	     52.67151516
      0.52577899	     -0.05826911	     -0.00029669	     -0.20017858	     -0.06510399	      0.88302661	     -0.00034711	     -0.21950705	      0.00000000	      0.00000000	     53.35157743
      0.52697580	     -0.05823362	     -0.00030052	     -0.20014263	     -0.06509791	      0.88302668	     -0.00034580	     -0.21949217	      0.00000000	      0.00000000	     53.90630807
      0.52817261	     -0.05819985	     -0.00030490	     -0.20010837	     -0.06509185	      0.88302677	     -0.00034447	     -0.21947748	      0.00000000	      0.00000000	     54.23942155
      0.52936941	     -0.05816589	     -0.00030973	     -0.20007392	     -0.06508580	      0.88302689	     -0.00034312	     -0.21946298	      0.00000000	      0.00000000	     54.44769640
      0.53056622	     -0.05813430	     -0.00031501	     -0.20004182	     -0.06507976	      0.88302705	     -0.00034175	     -0.21944866	      0.00000000	      0.00000000	     54.50015254
      0.53176303	     -0.05810339	     -0.00032064	     -0.20001037	     -0.06507374	      0.88302725	     -0.00034035	     -0.21943457	      0.00000000	      0.00000000	     54.43783608
      0.53295984	     -0.05807560	     -0.00032663	     -0.19998204	     -0.06506774	      0.88302748	     -0.00033893	     -0.21942070	      0.00000000	      0.00000000	     54.29237226
      0.53415665	     -0.05804932	     -0.00033285	     -0.19995520	     -0.06506177	      0.88302776	     -0.00033749	     -0.21940712	      0.00000000	      0.00000000	     54.03664006
      0.53535346	     -0.05802758	     -0.00033936	     -0.19993288	     -0.06505581	      0.88302808	     -0.00033602	     -0.21939385	      0.00000000	      0.00000000	     53.76293272
      0.53655027	     -0.05800964	     -0.00034612	     -0.19991434	     -0.06504989	      0.88302844	     -0.00033453	     -0.21938102	      0.00000000	      0.00000000	     53.37248460
      0.53774708	     -0.05799939	     -0.00035317	     -0.19990348	     -0.06504400	      0.88302884	     -0.00033301	     -0.21936873	      0.00000000	      0.00000000	     53.02326524
      0.53894389	     -0.05799591	     -0.00036035	     -0.19989937	     -0.06503814	      0.88302928	     -0.00033146	     -0.21935717	      0.00000000	      0.00000000	     52.55849586
      0.54014069	     -0.05800167	     -0.00036765	     -0.19990449	     -0.06503231	      0.88302975	     -0.00032989	     -0.21934644	      0.00000000	      0.00000000	     52.18932512
      0.54133750	     -0.05801464	     -0.00037487	     -0.19991681	     -0.06502653	      0.88303027	     -0.00032829	     -0.21933673	      0.00000000	      0.00000000	     51.70601688
      0.54253431	     -0.05803648	     -0.00038190	     -0.19993801	     -0.06502079	      0.88303081	     -0.00032666	     -0.21932812	      0.00000000	      0.00000000	     51.35471394
      0.54373112	     -0.05806517	     -0.00038854	     -0.19996606	     -0.06501509	      0.88303139	     -0.00032500	     -0.21932074	      0.00000000	      0.00000000	     50.87550294
      0.54492793	     -0.05810272	     -0.00039472	     -0.20000296	     -0.06500944	      0.88303199	     -0.00032330	     -0.21931464	      0.00000000	      0.00000000	     50.54227359
      0.54612474	     -0.05814681	     -0.00040023	     -0.20004641	     -0.06500384	      0.88303260	     -0.00032158	     -0.21930994	      0.00000000	      0.00000000	     50.06941255
      0.54732155	     -0.05819910	     -0.00040503	     -0.20009807	     -0.06499829	      0.88303324	     -0.00031982	     -0.21930666	      0.00000000	      0.00000000	     49.75278700
      0.54851836	     -0.05825684	     -0.00040889	     -0.20015521	     -0.06499279	      0.88303389	     -0.00031803	     -0.21930488	      0.00000000	      0.00000000	     49.28450173
      0.54971517	     -0.05832150	     -0.00041174	     -0.20021928	     -0.06498735	      0.88303454	     -0.00031621	     -0.21930458	      0.00000000	      0.00000000	     48.96685475
      0.55091197	     -0.05839093	     -0.00041345	     -0.20028813	     -0.06498196	      0.88303519	     -0.00031436	     -0.21930580	      0.00000000	      0.00000000	     48.48347779
      0.55210878	     -0.05846722	     -0.00041417	     -0.20036387	     -0.06497663	      0.88303584	     -0.00031247	     -0.21930855	      0.00000000	      0.00000000	     48.15195651
      0.55330559	     -0.05854861	     -0.00041390	     -0.20044474	     -0.06497136	      0.88303648	     -0.00031055	     -0.21931288	      0.00000000	      0.00000000	     47.65946455
      0.55450240	     -0.05863656	     -0.00041282	     -0.20053217	     -0.06496615	      0.88303710	     -0.00030859	     -0.21931875	      0.00000000	      0.00000000	     47.32288693
      0.55569921	     -0.05872848	     -0.00041091	     -0.20062360	     -0.06496099	      0.88303769	     -0.00030661	     -0.21932620	      0.00000000	      0.00000000	     46.82718155
      0.55689602	     -0.05882602	     -0.00040842	     -0.20072066	     -0.06495590	      0.88303825	     -0.00030460	     -0.21933517	      0.00000000	      0.00000000	     46.47855589
      0.55809283	     -0.05892706	     -0.00040544	     -0.20082125	     -0.06495086	      0.88303878	     -0.00030256	     -0.21934566	      0.00000000	      0.00000000	     45.97230822
      0.55928964	     -0.05903358	     -0.00040227	     -0.20092732	     -0.06494589	      0.88303926	     -0.00030049	     -0.21935760	      0.00000000	      0.00000000	     45.60403060
      0.56048645	     -0.05914342	     -0.00039895	     -0.20103674	     -0.06494097	      0.88303969	     -0.00029840	     -0.21937100	      0.00000000	      0.00000000	     45.07852001
      0.56168325	     -0.05925837	     -0.00039572	     -0.20115127	     -0.06493612	      0.88304006	     -0.00029628	     -0.21938579	      0.00000000	      0.00000000	     44.68521391
      0.56288006	     -0.05937655	     -0.00039263	     -0.20126905	     -0.06493132	      0.88304037	     -0.00029414	     -0.21940197	      0.00000000	      0.00000000	     44.13974727
      0.56407687	     -0.05950036	     -0.00038987	     -0.20139245	     -0.06492658	      0.88304061	     -0.00029198	     -0.21941949	      0.00000000	      0.00000000	     43.72111145
      0.56527368	     -0.05962761	     -0.00038751	     -0.20151932	     -0.06492189	      0.88304078	     -0.00028980	     -0.21943835	      0.00000000	      0.00000000	     43.15251263
      0.56647049	     -0.05975996	     -0.00038571	     -0.20165129	     -0.06491726	      0.88304086	     -0.00028761	     -0.21945850	      0.00000000	      0.00000000	     42.70834923
      0.56766730	     -0.05989513	     -0.00038439	     -0.20178610	     -0.06491268	      0.88304086	     -0.00028540	     -0.21947993	      0.00000000	     -0.00000000	     42.11717655
      0.56886411	     -0.06003471	     -0.00038380	     -0.20192531	     -0.06490815	      0.88304078	     -0.00028317	     -0.21950256	      0.00000000	     -0.00000000	     41.65403334
      0.57006092	     -0.06017592	     -0.00038379	     -0.20206617	     -0.06490368	      0.88304059	     -0.00028094	     -0.21952637	      0.00000000	     -0.00000000	     41.04725160
      0.57125773	     -0.06032041	     -0.00038435	     -0.20221031	     -0.06489925	      0.88304032	     -0.00027869	     -0.21955126	      0.00000000	     -0.00000000	     40.56556657
      0.57245454	     -0.06046611	     -0.00038554	     -0.20235569	     -0.06489487	      0.88303994	     -0.00027644	     -0.21957719	      0.00000000	     -0.00000000	     39.93987504
      0.57365134	     -0.06061524	     -0.00038734	     -0.20250450	     -0.06489054	      0.88303946	     -0.00027417	     -0.21960407	      0.00000000	     -0.00000000	     39.45002095
      0.57484815	     -0.06076509	     -0.00038943	     -0.20265404	     -0.06488625	      0.88303888	     -0.00027190	     -0.21963187	      0.00000000	     -0.00000000	     38.81775552
      0.57604496	     -0.06091749	     -0.00039210	     -0.20280615	     -0.06488200	      0.88303819	     -0.00026962	     -0.21966050	      0.00000000	     -0.00000000	     38.32545788
      0.57724177	     -0.06106993	     -0.00039539	     -0.20295832	     -0.06487779	      0.88303740	     -0.00026734	     -0.21968995	      0.00000000	     -0.00000000	     37.68968069
      0.57843858	     -0.06122410	     -0.00039925	     -0.20311222	     -0.06487362	      0.88303651	     -0.00026506	     -0.21972011	      0.00000000	     -0.00000001	     37.20282562
      0.57963539	     -0.06137742	     -0.00040346	     -0.20326528	     -0.06486949	      0.88303551	     -0.00026277	     -0.21975094	      0.00000000	     -0.00000001	     36.57129984
      0.58083220	     -0.06153025	     -0.00040894	     -0.20341786	     -0.06486538	      0.88303441	     -0.00026047	     -0.21978239	      0.00000000	     -0.00000001	     36.09386978
      0.58202901	     -0.06168205	     -0.00041409	     -0.20356944	     -0.06486131	      0.88303321	     -0.00025818	     -0.21981446	      0.00000000	     -0.00000001	     35.46554138
      0.58322582	     -0.06183177	     -0.00041984	     -0.20371894	     -0.06485727	      0.88303191	     -0.00025588	     -0.21984711	      0.00000000	     -0.00000001	     35.01243017
      0.58442262	     -0.06198210	     -0.00042660	     -0.20386906	     -0.06485326	      0.88303052	     -0.00025358	     -0.21988038	      0.00000000	     -0.00000001	     34.38928301
      0.58561943	     -0.06213381	     -0.00043339	     -0.20402058	     -0.06484927	      0.88302904	     -0.00025127	     -0.21991418	      0.00000000	     -0.00000001	     33.95869090
      0.58681624	     -0.06228246	     -0.00044060	     -0.20416906	     -0.06484531	      0.88302747	     -0.00024897	     -0.21994846	      0.00000000	     -0.00000001	     33.38235004
      0.58801305	     -0.06242925	     -0.00044790	     -0.20431569	     -0.06484137	      0.88302582	     -0.00024666	     -0.21998303	      0.00000000	     -0.00000001	     32.99858115
      0.58920986	     -0.06257172	     -0.00045519	     -0.20445802	     -0.06483744	      0.88302410	     -0.00024436	     -0.22001780	      0.00000000	     -0.00000001	     32.45233335
      0.59040667	     -0.06271216	     -0.00046247	     -0.20459833	     -0.06483353	      0.88302232	     -0.00024205	     -0.22005262	      0.00000000	     -0.00000001	     32.09478599
      0.59160348	     -0.06284871	     -0.00046901	     -0.20473478	     -0.06482964	      0.88302047	     -0.00023975	     -0.22008743	      0.00000000	     -0.00000001	     31.56420560
      0.59280029	     -0.06298253	     -0.00047480	     -0.20486854	     -0.06482576	      0.88301856	     -0.00023744	     -0.22012210	      0.00000000	     -0.00000001	     31.21732720
      0.59399710	     -0.06311159	     -0.00047966	     -0.20499755	     -0.06482189	      0.88301660	     -0.00023513	     -0.22015658	      0.00000000	     -0.00000001	     30.69381355
      0.59519390	     -0.06323798	     -0.00048434	     -0.20512392	     -0.06481803	      0.88301461	     -0.00023283	     -0.22019077	      0.00000000	     -0.00000001	     30.38312242
      0.59639071	     -0.06335964	     -0.00048888	     -0.20524558	     -0.06481418	      0.88301257	     -0.00023053	     -0.22022462	      0.00000000	     -0.00000001	     29.90704282
      0.59758752	     -0.06347831	     -0.00049369	     -0.20536425	     -0.06481034	      0.88301052	     -0.00022822	     -0.22025805	      0.00000000	     -0.00000001	     29.63699189
      0.59878433	     -0.06359197	     -0.00049873	     -0.20547791	     -0.06480650	      0.88300844	     -0.00022593	     -0.22029103	      0.00000000	     -0.00000001	     29.18801180
      0.59998114	     -0.06370281	     -0.00050399	     -0.20558877	     -0.06480266	      0.88300635	     -0.00022363	     -0.22032349	      0.00000000	     -0.00000001	     28.93963094
      0.60117795	     -0.06380868	     -0.00050940	     -0.20569467	     -0.06479882	      0.88300425	     -0.00022134	     -0.22035542	      0.00000000	     -0.00000001	     28.50802295
      0.60237476	     -0.06391132	     -0.00051493	     -0.20579734	     -0.06479498	      0.88300216	     -0.00021905	     -0.22038674	      0.00000000	     -0.00000001	     28.28166066
      0.60357157	     -0.06400856	     -0.00052052	     -0.20589463	     -0.06479114	      0.88300008	     -0.00021676	     -0.22041745	      0.00000000	     -0.00000001	     27.86965094
      0.60476838	     -0.06410264	     -0.00052617	     -0.20598876	     -0.06478729	      0.88299802	     -0.00021448	     -0.22044748	      0.00000000	     -0.00000001	     27.66240333
      0.60596518	     -0.06419159	     -0.00053183	     -0.20607777	     -0.06478344	      0.88299598	     -0.00021220	     -0.22047682	      0.00000000	     -0.00000001	     27.26735397
      0.60716199	     -0.06427740	     -0.00053745	     -0.20616365	     -0.06477959	      0.88299397	     -0.00020993	     -0.22050543	      0.00000000	     -0.00000001	     27.07853893
      0.60835880	     -0.06435828	     -0.00054298	     -0.20624461	     -0.06477573	      0.88299200	     -0.00020766	     -0.22053330	      0.00000000	     -0.00000001	     26.69862255
      0.60955561	     -0.06443646	     -0.00054843	     -0.20632287	     -0.06477186	      0.88299008	     -0.00020540	     -0.22056040	      0.00000000	     -0.00000001	     26.52701029
      0.61075242	     -0.06451006	     -0.00055373	     -0.20639655	     -0.06476799	      0.88298820	     -0.00020314	     -0.22058675	      0.00000000	     -0.00000001	     26.16445735
      0.61194923	     -0.06458113	     -0.00055886	     -0.20646772	     -0.06476410	      0.88298638	     -0.00020089	     -0.22061230	      0.00000000	     -0.00000001	     26.01129431
      0.61314604	     -0.06464776	     -0.00056374	     -0.20653446	     -0.06476021	      0.88298462	     -0.00019864	     -0.22063710	      0.00000000	     -0.00000001	     25.66509841
      0.61434285	     -0.06471206	     -0.00056832	     -0.20659887	     -0.06475630	      0.88298293	     -0.00019640	     -0.22066110	      0.00000000	     -0.00000001	     25.52492502
      0.61553966	     -0.06477214	     -0.00057254	     -0.20665907	     -0.06475239	      0.88298130	     -0.00019417	     -0.22068433	      0.00000000	     -0.00000001	     25.19106446
      0.61673647	     -0.06483005	     -0.00057635	     -0.20671711	     -0.06474846	      0.88297975	     -0.00019195	     -0.22070677	      0.00000000	     -0.00000001	     25.06360876
      0.61793327	     -0.06488393	     -0.00057975	     -0.20677113	     -0.06474452	      0.88297827	     -0.00018973	     -0.22072844	      0.00000000	     -0.00000001	     24.74576014
      0.61913008	     -0.06493581	     -0.00058273	     -0.20682317	     -0.06474057	      0.88297687	     -0.00018752	     -0.22074932	      0.00000000	     -0.00000001	     24.63306827
      0.62032689	     -0.06498376	     -0.00058550	     -0.20687127	     -0.06473660	      0.88297554	     -0.00018532	     -0.22076944	      0.00000000	     -0.00000001	     24.33506791
      0.62152370	     -0.06502935	     -0.00058778	     -0.20691703	     -0.06473262	      0.88297431	     -0.00018313	     -0.22078877	      0.00000000	     -0.00000001	     24.23554564
      0.62272051	     -0.06507117	     -0.00058943	     -0.20695902	     -0.06472863	      0.88297315	     -0.00018095	     -0.22080734	      0.00000000	     -0.00000001	     23.95579711
      0.62391732	     -0.06511084	     -0.00059071	     -0.20699888	     -0.06472463	      0.88297208	     -0.00017878	     -0.22082511	      0.00000000	     -0.00000001	     23.87491184
      0.62511413	     -0.06514612	     -0.00059167	     -0.20703434	     -0.06472061	      0.88297109	     -0.00017661	     -0.22084210	      0.00000000	     -0.00000001	     23.61824273
      0.62631094	     -0.06517872	     -0.00059233	     -0.20706714	     -0.06471657	      0.88297019	     -0.00017446	     -0.22085825	      0.00000000	     -0.00000000	     23.55197217
      0.62750775	     -0.06520666	     -0.00059274	     -0.20709529	     -0.06471252	      0.88296937	     -0.00017233	     -0.22087357	      0.00000000	     -0.00000000	     23.31369649
      0.62870455	     -0.06523160	     -0.00059296	     -0.20712043	     -0.06470845	      0.88296863	     -0.00017020	     -0.22088802	      0.00000000	     -0.00000000	     23.26060708
      0.62990136	     -0.06525156	     -0.00059299	     -0.20714060	     -0.06470436	      0.88296798	     -0.00016809	     -0.22090157	      0.00000000	     -0.00000000	     23.04096563
      0.63109817	     -0.06526818	     -0.00059287	     -0.20715744	     -0.06470026	      0.88296740	     -0.00016600	     -0.22091418	      0.00000000	     -0.00000000	     23.00051008
      0.63229498	     -0.06527936	     -0.00059267	     -0.20716882	     -0.06469614	      0.88296690	     -0.00016392	     -0.22092584	      0.00000000	     -0.00000000	     22.79892080
      0.63349179	     -0.06528636	     -0.00059240	     -0.20717604	     -0.06469200	      0.88296648	     -0.00016185	     -0.22093647	      0.00000000	     -0.00000000	     22.77464605
      0.63468860	     -0.06528689	     -0.00059215	     -0.20717678	     -0.06468785	      0.88296614	     -0.00015981	     -0.22094604	      0.00000000	     -0.00000000	     22.59485118
      0.63588541	     -0.06528219	     -0.00059194	     -0.20717230	     -0.06468367	      0.88296586	     -0.00015778	     -0.22095446	      0.00000000	     -0.00000000	     22.58873372
      0.63708222	     -0.06527021	     -0.00059185	     -0.20716052	     -0.06467948	      0.88296565	     -0.00015578	     -0.22096168	      0.00000000	     -0.00000000	     22.42902604
      0.63827903	     -0.06525223	     -0.00059191	     -0.20714274	     -0.06467527	      0.88296551	     -0.00015380	     -0.22096759	      0.00000000	     -0.00000000	     22.44286849
      0.63971710	     -0.06522057	     -0.00059230	     -0.20711131	     -0.06467019	      0.88296543	     -0.00015144	     -0.22097291	      0.00000000	     -0.00000000	     22.22571454
      0.64085026	     -0.06518883	     -0.00059292	     -0.20707973	     -0.06466616	      0.88296543	     -0.00014961	     -0.22097560	      0.00000000	      0.00000000	     22.35545059
      0.64198342	     -0.06514957	     -0.00059388	     -0.20704062	     -0.06466212	      0.88296548	     -0.00014780	     -0.22097696	      0.00000000	      0.00000000	     22.19929302
      0.64311657	     -0.06510517	     -0.00059521	     -0.20699637	     -0.06465807	      0.88296559	     -0.00014602	     -0.22097689	      0.00000000	      0.00000000	     22.25251126
      0.64455849	     -0.06503884	     -0.00059753	     -0.20693019	     -0.06465288	      0.88296579	     -0.00014378	     -0.22097475	      0.00000000	      0.00000000	     22.09339027
      0.64567867	     -0.06498123	     -0.00059982	     -0.20687268	     -0.06464884	      0.88296600	     -0.00014208	     -0.22097141	      0.00000000	      0.00000000	     22.25190544
      0.64679886	     -0.06491634	     -0.00060259	     -0.20680788	     -0.06464479	      0.88296626	     -0.00014039	     -0.22096662	     -0.00000000	      0.00000000	     22.11013322
      0.64791905	     -0.06484679	     -0.00060587	     -0.20673839	     -0.06464072	      0.88296656	     -0.00013874	     -0.22096032	     -0.00000000	      0.00000000	     22.19213301
      0.64940030	     -0.06474570	     -0.00061094	     -0.20663734	     -0.06463533	      0.88296702	     -0.00013659	     -0.22094971	     -0.00000000	      0.00000000	     22.05709238
      0.65051151	     -0.06466515	     -0.00061546	     -0.20655680	     -0.06463128	      0.88296741	     -0.00013502	     -0.22094001	     -0.00000000	      0.00000000	     22.26001942
      0.65162272	     -0.06457921	     -0.00062063	     -0.20647084	     -0.06462721	      0.88296785	     -0.00013347	     -0.22092888	     -0.00000000	      0.00000000	     22.11935274
      0.65273392	     -0.06449093	     -0.00062645	     -0.20638251	     -0.06462315	      0.88296832	     -0.00013195	     -0.22091633	     -0.00000000	      0.00000000	     22.21042600
      0.65425496	     -0.06436492	     -0.00063541	     -0.20625638	     -0.06461757	      0.88296903	     -0.00012992	     -0.22089699	     -0.00000000	      0.00000000	     22.06214830
      0.65535588	     -0.06427196	     -0.00064255	     -0.20616331	     -0.06461353	      0.88296959	     -0.00012848	     -0.22088149	     -0.00000000	      0.00000000	     22.28456512
      0.65645680	     -0.06417585	     -0.00065016	     -0.20606706	     -0.06460949	      0.88297018	     -0.00012708	     -0.22086482	     -0.00000000	      0.00000000	     22.12507692
      0.65755772	     -0.06407915	     -0.00065814	     -0.20597019	     -0.06460546	      0.88297081	     -0.00012570	     -0.22084702	     -0.00000000	      0.00000000	     22.20537085
      0.65912635	     -0.06393820	     -0.00066990	     -0.20582897	     -0.06459971	      0.88297177	     -0.00012379	     -0.22081989	     -0.00000000	      0.00000000	     22.03050106
      0.66021611	     -0.06383962	     -0.00067811	     -0.20573016	     -0.06459573	      0.88297247	     -0.00012250	     -0.22079987	     -0.00000000	      0.00000000	     22.25252783
      0.66130588	     -0.06373861	     -0.00068620	     -0.20562892	     -0.06459176	      0.88297322	     -0.00012123	     -0.22077896	     -0.00000000	      0.00000000	     22.06715598
      0.66263716	     -0.06361526	     -0.00069571	     -0.20550526	     -0.06458692	      0.88297417	     -0.00011972	     -0.22075229	     -0.00000000	      0.00000000	     22.19444277
      0.66396845	     -0.06348966	     -0.00070465	     -0.20537933	     -0.06458211	      0.88297517	     -0.00011826	     -0.22072450	     -0.00000000	      0.00000001	     21.90725628
      0.66529973	     -0.06336395	     -0.00071285	     -0.20525326	     -0.06457732	      0.88297622	     -0.00011683	     -0.22069563	     -0.00000000	      0.00000001	     22.29899455
      0.66642304	     -0.06325493	     -0.00071921	     -0.20514394	     -0.06457330	      0.88297714	     -0.00011566	     -0.22067053	     -0.00000000	      0.00000001	     21.85634532
      0.66754634	     -0.06314664	     -0.00072492	     -0.20503532	     -0.06456930	      0.88297809	     -0.00011452	     -0.22064477	     -0.00000000	      0.00000001	     21.93565973
      0.66909872	     -0.06299534	     -0.00073181	     -0.20488356	     -0.06456383	      0.88297947	     -0.00011300	     -0.22060824	     -0.00000000	      0.00000001	     21.68617528
      0.67016410	     -0.06289155	     -0.00073585	     -0.20477943	     -0.06456010	      0.88298044	     -0.00011198	     -0.22058257	     -0.00000000	      0.00000001	     21.91861989
      0.67122947	     -0.06278598	     -0.00073936	     -0.20467351	     -0.06455640	      0.88298145	     -0.00011099	     -0.22055647	     -0.00000000	      0.00000001	     21.72759585
      0.67257882	     -0.06265295	     -0.00074304	     -0.20454004	     -0.06455177	      0.88298275	     -0.00010978	     -0.22052283	     -0.00000000	      0.00000001	     21.83975333
      0.67392818	     -0.06251786	     -0.00074582	     -0.20440448	     -0.06454719	      0.88298410	     -0.00010861	     -0.22048863	     -0.00000000	      0.00000001	     21.57563231
      0.67511075	     -0.06239761	     -0.00074730	     -0.20428381	     -0.06454322	      0.88298530	     -0.00010763	     -0.22045816	     -0.00000000	      0.00000001	     21.87948273
      0.67629332	     -0.06227124	     -0.00074775	     -0.20415702	     -0.06453930	      0.88298653	     -0.00010667	     -0.22042720	     -0.00000000	      0.00000001	     21.59541822
      0.67747589	     -0.06213999	     -0.00074703	     -0.20402534	     -0.06453544	      0.88298779	     -0.00010576	     -0.22039561	     -0.00000000	      0.00000001	     21.82830197
      0.67865846	     -0.06200099	     -0.00074516	     -0.20388590	     -0.06453163	      0.88298906	     -0.00010487	     -0.22036333	     -0.00000000	      0.00000001	     21.64222619
      0.67984103	     -0.06185573	     -0.00074201	     -0.20374020	     -0.06452788	      0.88299036	     -0.00010403	     -0.22033025	     -0.00000000	      0.00000001	     21.86084808
      0.68102360	     -0.06170284	     -0.00073785	     -0.20358686	     -0.06452419	      0.88299167	     -0.00010322	     -0.22029630	     -0.00000000	      0.00000001	     21.72028326
      0.68220617	     -0.06154576	     -0.00073284	     -0.20342931	     -0.06452056	      0.88299300	     -0.00010245	     -0.22026145	     -0.00000000	      0.00000001	     21.92832662
      0.68363617	     -0.06134918	     -0.00072584	     -0.20323213	     -0.06451626	      0.88299462	     -0.00010157	     -0.22021817	     -0.00000000	      0.00000001	     21.75169123
      0.68476835	     -0.06119010	     -0.00071970	     -0.20307256	     -0.06451294	      0.88299592	     -0.00010091	     -0.22018301	     -0.00000000	      0.00000001	     22.12201139
      0.68590053	     -0.06102733	     -0.00071346	     -0.20290927	     -0.06450968	      0.88299722	     -0.00010029	     -0.22014715	     -0.00000000	      0.00000001	     21.95021362
      0.68703271	     -0.06086428	     -0.00070741	     -0.20274566	     -0.06450650	      0.88299854	     -0.00009970	     -0.22011061	     -0.00000000	      0.00000001	     22.18596199
      0.68846332	     -0.06065703	     -0.00070041	     -0.20253766	     -0.06450258	      0.88300021	     -0.00009901	     -0.22006365	     -0.00000000	      0.00000001	     22.08563841
      0.68958320	     -0.06049624	     -0.00069537	     -0.20237624	     -0.06449960	      0.88300152	     -0.00009852	     -0.22002637	     -0.00000000	      0.00000001	     22.50251299
      0.69070308	     -0.06033517	     -0.00069065	     -0.20221451	     -0.06449671	      0.88300284	     -0.00009806	     -0.21998876	     -0.00000000	      0.00000001	     22.36275538
      0.69182296	     -0.06017675	     -0.00068606	     -0.20205540	     -0.06449390	      0.88300416	     -0.00009764	     -0.21995087	     -0.00000000	      0.00000001	     22.61281996
      0.69328644	     -0.05997167	     -0.00068024	     -0.20184938	     -0.06449035	      0.88300588	     -0.00009714	     -0.21990113	     -0.00000000	      0.00000001	     22.55025399
      0.69439616	     -0.05981943	     -0.00067594	     -0.20169641	     -0.06448777	      0.88300719	     -0.00009681	     -0.21986331	     -0.00000000	      0.00000001	     22.99962896
      0.69550588	     -0.05966835	     -0.00067170	     -0.20154458	     -0.06448528	      0.88300849	     -0.00009651	     -0.21982551	     -0.00000000	      0.00000001	     22.89482909
      0.69661560	     -0.05952114	     -0.00066741	     -0.20139659	     -0.06448288	      0.88300979	     -0.00009625	     -0.21978776	     -0.00000000	      0.00000001	     23.16707398
      0.69811737	     -0.05932539	     -0.00066159	     -0.20119978	     -0.06447979	      0.88301154	     -0.00009596	     -0.21973695	     -0.00000000	      0.00000001	     23.17254234
      0.69921662	     -0.05918537	     -0.00065726	     -0.20105896	     -0.06447765	      0.88301281	     -0.00009579	     -0.21969998	     -0.00000000	      0.00000001	     23.66978246
      0.70031586	     -0.05904622	     -0.00065277	     -0.20091901	     -0.06447560	      0.88301407	     -0.00009566	     -0.21966324	     -0.00000000	      0.00000001	     23.63462900
      0.70141511	     -0.05891060	     -0.00064815	     -0.20078259	     -0.06447366	      0.88301531	     -0.00009556	     -0.21962674	     -0.00000000	      0.00000001	     23.95235991
      0.70296217	     -0.05872390	     -0.00064153	     -0.20059476	     -0.06447111	      0.88301704	     -0.00009549	     -0.21957591	     -0.00000000	      0.00000001	     24.07006246
      0.70405005	     -0.05859726	     -0.00063676	     -0.20046731	     -0.06446944	      0.88301823	     -0.00009548	     -0.21954057	     -0.00000000	      0.00000001	     24.61955194
      0.70513793	     -0.05847258	     -0.00063200	     -0.20034184	     -0.06446788	      0.88301941	     -0.00009551	     -0.21950564	     -0.00000000	      0.00000001	     24.68689425
      0.70645626	     -0.05832685	     -0.00062624	     -0.20019515	     -0.06446613	      0.88302080	     -0.00009559	     -0.21946388	     -0.00000000	      0.00000001	     25.23580268
      0.70777459	     -0.05818458	     -0.00062059	     -0.20005193	     -0.06446454	      0.88302215	     -0.00009572	     -0.21942283	     -0.00000000	      0.00000001	     25.36689743
      0.70909291	     -0.05804598	     -0.00061532	     -0.19991238	     -0.06446311	      0.88302347	     -0.00009590	     -0.21938249	     -0.00000000	      0.00000001	     26.28206846
      0.71021604	     -0.05792809	     -0.00061203	     -0.19979369	     -0.06446201	      0.88302455	     -0.00009610	     -0.21934881	     -0.00000000	      0.00000001	     26.26660037
      0.71133917	     -0.05781811	     -0.00060893	     -0.19968291	     -0.06446104	      0.88302560	     -0.00009633	     -0.21931587	     -0.00000000	      0.00000001	     26.81846836
      0.71287831	     -0.05767512	     -0.00060473	     -0.19953885	     -0.06445989	      0.88302698	     -0.00009671	     -0.21927207	     -0.00000000	      0.00000001	     27.27081458
      0.71394092	     -0.05758141	     -0.00060191	     -0.19944442	     -0.06445922	      0.88302789	     -0.00009701	     -0.21924272	     -0.00000000	      0.00000001	     28.01797175
      0.71500353	     -0.05749069	     -0.00059925	     -0.19935301	     -0.06445866	      0.88302876	     -0.00009734	     -0.21921412	     -0.00000000	      0.00000001	     28.37974099
      0.71634364	     -0.05738424	     -0.00059612	     -0.19924569	     -0.06445810	      0.88302980	     -0.00009780	     -0.21917912	     -0.00000000	      0.00000001	     29.18322073
      0.71768374	     -0.05728507	     -0.00059335	     -0.19914568	     -0.06445770	      0.88303078	     -0.00009832	     -0.21914542	     -0.00000000	      0.00000000	     29.67477722
      0.71886496	     -0.05720478	     -0.00059090	     -0.19906468	     -0.06445749	      0.88303159	     -0.00009881	     -0.21911680	     -0.00000000	      0.00000000	     30.59548406
      0.72004617	     -0.05712941	     -0.00058710	     -0.19898864	     -0.06445739	      0.88303234	     -0.00009935	     -0.21908925	     -0.00000000	      0.00000000	     31.03023919
      0.72122739	     -0.05705985	     -0.00058279	     -0.19891844	     -0.06445742	      0.88303304	     -0.00009992	     -0.21906273	     -0.00000000	      0.00000000	     31.89661676
      0.72240861	     -0.05699343	     -0.00057845	     -0.19885142	     -0.06445757	      0.88303369	     -0.00010053	     -0.21903725	     -0.00000000	      0.00000000	     32.45044265
      0.72358982	     -0.05693144	     -0.00057414	     -0.19878884	     -0.06445784	      0.88303427	     -0.00010119	     -0.21901275	     -0.00000000	      0.00000000	     33.30518163
      0.72477104	     -0.05687187	     -0.00057023	     -0.19872871	     -0.06445823	      0.88303480	     -0.00010188	     -0.21898921	     -0.00000000	      0.00000000	     33.91709784
      0.72595226	     -0.05681625	     -0.00056669	     -0.19867254	     -0.06445873	      0.88303527	     -0.00010260	     -0.21896658	     -0.00000000	      0.00000000	     34.76601984
      0.72713347	     -0.05676293	     -0.00056318	     -0.19861868	     -0.06445934	      0.88303569	     -0.00010337	     -0.21894485	     -0.00000000	      0.00000000	     35.41596933
      0.72831469	     -0.05671449	     -0.00055948	     -0.19856973	     -0.06446007	      0.88303604	     -0.00010418	     -0.21892400	     -0.00000000	      0.00000000	     36.25141261
      0.72977348	     -0.05665943	     -0.00055493	     -0.19851405	     -0.06446111	      0.88303639	     -0.00010522	     -0.21889947	     -0.00000000	      0.00000000	     37.01674736
      0.73088305	     -0.05662086	     -0.00055140	     -0.19847503	     -0.06446200	      0.88303660	     -0.00010606	     -0.21888170	     -0.00000000	      0.00000000	     37.91109382
      0.73199261	     -0.05658581	     -0.00054793	     -0.19843953	     -0.06446299	      0.88303676	     -0.00010693	     -0.21886471	     -0.00000000	      0.00000000	     38.55216872
      0.73310218	     -0.05655556	     -0.00054463	     -0.19840884	     -0.06446407	      0.88303686	     -0.00010783	     -0.21884851	     -0.00000000	      0.00000000	     39.35788475
      0.73459572	     -0.05652027	     -0.00054030	     -0.19837298	     -0.06446565	      0.88303692	     -0.00010910	     -0.21882798	     -0.00000000	      0.00000000	     40.28668675
      0.73569501	     -0.05649877	     -0.00053734	     -0.19835105	     -0.06446690	      0.88303691	     -0.00011008	     -0.21881378	     -0.00000000	     -0.00000000	     41.15557810
      0.73679430	     -0.05647935	     -0.00053458	     -0.19833121	     -0.06446824	      0.88303685	     -0.00011108	     -0.21880036	     -0.00000000	     -0.00000000	     41.89263931
      0.73789359	     -0.05646355	     -0.00053182	     -0.19831499	     -0.06446965	      0.88303674	     -0.00011212	     -0.21878767	     -0.00000000	     -0.00000000	     42.73127359
      0.73943028	     -0.05644502	     -0.00052811	     -0.19829588	     -0.06447175	      0.88303651	     -0.00011363	     -0.21877115	     -0.00000000	     -0.00000000	     43.76075539
      0.74052033	     -0.05643481	     -0.00052551	     -0.19828526	     -0.06447332	      0.88303629	     -0.00011474	     -0.21876024	     -0.00000000	     -0.00000000	     44.59133471
      0.74161038	     -0.05642583	     -0.00052292	     -0.19827588	     -0.06447496	      0.88303604	     -0.00011588	     -0.21874998	     -0.00000000	     -0.00000000	     45.31640435
      0.74292108	     -0.05641835	     -0.00051987	     -0.19826790	     -0.06447701	      0.88303567	     -0.00011729	     -0.21873846	     -0.00000000	     -0.00000000	     46.21678294
      0.74423178	     -0.05641284	     -0.00051699	     -0.19826189	     -0.06447916	      0.88303524	     -0.00011875	     -0.21872783	     -0.00000000	     -0.00000000	     46.92691233
      0.74554248	     -0.05641016	     -0.00051420	     -0.19825871	     -0.06448139	      0.88303476	     -0.00012025	     -0.21871802	     -0.00000000	     -0.00000000	     47.78597887
      0.74666236	     -0.05640823	     -0.00051207	     -0.19825636	     -0.06448337	      0.88303431	     -0.00012157	     -0.21871028	     -0.00000000	     -0.00000000	     48.26407044
      0.74778225	     -0.05640858	     -0.00050992	     -0.19825628	     -0.06448541	      0.88303382	     -0.00012292	     -0.21870311	     -0.00000000	     -0.00000000	     48.93288676
      0.74929908	     -0.05641116	     -0.00050767	     -0.19825826	     -0.06448828	      0.88303311	     -0.00012480	     -0.21869429	     -0.00000001	     -0.00000000	     49.51698640
      0.75037760	     -0.05641428	     -0.00050611	     -0.19826095	     -0.06449038	      0.88303256	     -0.00012617	     -0.21868862	     -0.00000001	     -0.00000000	     49.95967142
      0.75145613	     -0.05641754	     -0.00050471	     -0.19826377	     -0.06449254	      0.88303199	     -0.00012756	     -0.21868342	     -0.00000001	     -0.00000000	     50.30559307
      0.75277268	     -0.05642352	     -0.00050356	     -0.19826922	     -0.06449525	      0.88303125	     -0.00012931	     -0.21867771	     -0.00000001	     -0.00000000	     50.70599473
      0.75408922	     -0.05643028	     -0.00050277	     -0.19827543	     -0.06449804	      0.88303048	     -0.00013109	     -0.21867268	     -0.00000001	     -0.00000000	     50.88683579
      0.75540577	     -0.05643852	     -0.00050193	     -0.19828310	     -0.06450091	      0.88302968	     -0.00013291	     -0.21866827	     -0.00000001	     -0.00000000	     51.24585666
      0.75652339	     -0.05644464	     -0.00050108	     -0.19828876	     -0.06450341	      0.88302897	     -0.00013449	     -0.21866505	     -0.00000001	     -0.00000000	     51.25560346
      0.75764101	     -0.05645273	     -0.00050027	     -0.19829637	     -0.06450597	      0.88302824	     -0.00013609	     -0.21866225	     -0.00000001	     -0.00000000	     51.52481599
      0.75917534	     -0.05646524	     -0.00049931	     -0.19830823	     -0.06450958	      0.88302721	     -0.00013833	     -0.21865915	     -0.00000001	     -0.00000000	     51.55264927
      0.76024754	     -0.05647477	     -0.00049866	     -0.19831728	     -0.06451217	      0.88302647	     -0.00013993	     -0.21865745	     -0.00000001	     -0.00000000	     51.68572031
      0.76131974	     -0.05648417	     -0.00049800	     -0.19832621	     -0.06451482	      0.88302572	     -0.00014155	     -0.21865614	     -0.00000001	     -0.00000000	     51.69011025
      0.76264796	     -0.05649678	     -0.00049741	     -0.19833824	     -0.06451817	      0.88302478	     -0.00014358	     -0.21865501	     -0.00000001	     -0.00000000	     51.76205120
      0.76397617	     -0.05651035	     -0.00049683	     -0.19835122	     -0.06452160	      0.88302381	     -0.00014565	     -0.21865446	     -0.00000001	     -0.00000000	     51.59487765
      0.76516546	     -0.05652399	     -0.00049614	     -0.19836432	     -0.06452476	      0.88302294	     -0.00014752	     -0.21865444	     -0.00000001	     -0.00000001	     51.70868851
      0.76635474	     -0.05653870	     -0.00049559	     -0.19837850	     -0.06452798	      0.88302205	     -0.00014942	     -0.21865491	     -0.00000001	     -0.00000001	     51.53469438
      0.76754402	     -0.05655591	     -0.00049503	     -0.19839516	     -0.06453127	      0.88302116	     -0.00015135	     -0.21865582	     -0.00000001	     -0.00000001	     51.62800802
      0.76873330	     -0.05657584	     -0.00049436	     -0.19841456	     -0.06453463	      0.88302026	     -0.00015329	     -0.21865724	     -0.00000001	     -0.00000001	     51.46299344
      0.76992258	     -0.05660199	     -0.00049393	     -0.19844016	     -0.06453806	      0.88301935	     -0.00015526	     -0.21865921	     -0.00000001	     -0.00000001	     51.47360901
      0.77111186	     -0.05663569	     -0.00049400	     -0.19847330	     -0.06454156	      0.88301843	     -0.00015725	     -0.21866190	     -0.00000001	     -0.00000001	     51.26936757
      0.77230115	     -0.05668032	     -0.00049461	     -0.19851737	     -0.06454514	      0.88301751	     -0.00015926	     -0.21866547	     -0.00000001	     -0.00000001	     51.25353876
      0.77349043	     -0.05673601	     -0.00049585	     -0.19857250	     -0.06454878	      0.88301658	     -0.00016128	     -0.21867017	     -0.00000001	     -0.00000001	     51.02656675
      0.77467971	     -0.05680432	     -0.00049739	     -0.19864023	     -0.06455250	      0.88301565	     -0.00016332	     -0.21867617	     -0.00000001	     -0.00000001	     50.99765155
      0.77586899	     -0.05688400	     -0.00049915	     -0.19871935	     -0.06455629	      0.88301470	     -0.00016538	     -0.21868367	     -0.00000001	     -0.00000001	     50.76708613
      0.77705827	     -0.05697616	     -0.00050089	     -0.19881095	     -0.06456015	      0.88301375	     -0.00016745	     -0.21869281	     -0.00000001	     -0.00000001	     50.73028691
      0.77824756	     -0.05707905	     -0.00050249	     -0.19891331	     -0.06456408	      0.88301278	     -0.00016953	     -0.21870374	     -0.00000001	     -0.00000001	     50.49877604
      0.77943684	     -0.05719335	     -0.00050369	     -0.19902709	     -0.06456808	      0.88301179	     -0.00017163	     -0.21871652	     -0.00000001	     -0.00000001	     50.44812106
      0.78062612	     -0.05731724	     -0.00050435	     -0.19915050	     -0.06457214	      0.88301078	     -0.00017373	     -0.21873126	     -0.00000001	     -0.00000001	     50.20725776
      0.78181540	     -0.05745105	     -0.00050421	     -0.19928386	     -0.06457627	      0.88300976	     -0.00017584	     -0.21874796	     -0.00000001	     -0.00000001	     50.12584889
      0.78300468	     -0.05759301	     -0.00050306	     -0.19942540	     -0.06458047	      0.88300870	     -0.00017795	     -0.21876669	     -0.00000001	     -0.00000001	     49.85185484
      0.78419397	     -0.05774351	     -0.00050066	     -0.19957554	     -0.06458473	      0.88300762	     -0.00018007	     -0.21878741	     -0.00000001	     -0.00000001	     49.71496730
      0.78538325	     -0.05790035	     -0.00049686	     -0.19973205	     -0.06458905	      0.88300650	     -0.00018219	     -0.21881014	     -0.00000001	     -0.00000001	     49.40488611
      0.78657253	     -0.05806317	     -0.00049230	     -0.19989459	     -0.06459344	      0.88300535	     -0.00018432	     -0.21883483	     -0.00000001	     -0.00000001	     49.21630612
      0.78776181	     -0.05823283	     -0.00048682	     -0.20006402	     -0.06459788	      0.88300415	     -0.00018645	     -0.21886152	     -0.00000001	     -0.00000001	     48.86953324
      0.78895109	     -0.05840939	     -0.00048048	     -0.20024038	     -0.06460237	      0.88300290	     -0.00018858	     -0.21889015	     -0.00000001	     -0.00000001	     48.63565431
      0.79014037	     -0.05859092	     -0.00047343	     -0.20042175	     -0.06460692	      0.88300160	     -0.00019072	     -0.21892070	     -0.00000001	     -0.00000001	     48.26512615
      0.79132966	     -0.05877786	     -0.00046583	     -0.20060857	     -0.06461151	      0.88300024	     -0.00019286	     -0.21895308	     -0.00000001	     -0.00000001	     47.98810122
      0.79275761	     -0.05900756	     -0.00045626	     -0.20083818	     -0.06461709	      0.88299852	     -0.00019543	     -0.21899430	     -0.00000001	     -0.00000001	     47.40354825
      0.79390529	     -0.05919569	     -0.00044847	     -0.20102627	     -0.06462162	      0.88299706	     -0.00019750	     -0.21902915	     -0.00000001	     -0.00000001	     47.18883697
      0.79505297	     -0.05938498	     -0.00044083	     -0.20121555	     -0.06462618	      0.88299554	     -0.00019958	     -0.21906547	     -0.00000001	     -0.00000001	     46.76931928
      0.79620065	     -0.05957795	     -0.00043361	     -0.20140853	     -0.06463078	      0.88299393	     -0.00020167	     -0.21910316	     -0.00000001	     -0.00000001	     46.42148475
      0.79758536	     -0.05981358	     -0.00042550	     -0.20164421	     -0.06463636	      0.88299189	     -0.00020419	     -0.21915043	     -0.00000001	     -0.00000001	     45.81097497
      0.79873095	     -0.06001121	     -0.00041944	     -0.20184189	     -0.06464101	      0.88299011	     -0.00020629	     -0.21919088	     -0.00000001	     -0.00000001	     45.43399984
      0.79987655	     -0.06020954	     -0.00041399	     -0.20204031	     -0.06464568	      0.88298824	     -0.00020839	     -0.21923248	     -0.00000001	     -0.00000001	     44.93484998
      0.80102214	     -0.06041022	     -0.00040888	     -0.20224109	     -0.06465037	      0.88298628	     -0.00021050	     -0.21927510	     -0.00000001	     -0.00000001	     44.50620291
      0.80240543	     -0.06065348	     -0.00040301	     -0.20248452	     -0.06465606	      0.88298379	     -0.00021307	     -0.21932784	     -0.00000001	     -0.00000001	     43.80727818
      0.80355253	     -0.06085600	     -0.00039893	     -0.20268720	     -0.06466078	      0.88298162	     -0.00021521	     -0.21937248	     -0.00000001	     -0.00000001	     43.35208484
      0.80469963	     -0.06105787	     -0.00039560	     -0.20288925	     -0.06466551	      0.88297934	     -0.00021735	     -0.21941786	     -0.00000001	     -0.00000001	     42.79273905
      0.80584673	     -0.06126098	     -0.00039304	     -0.20309256	     -0.06467024	      0.88297697	     -0.00021951	     -0.21946388	     -0.00000001	     -0.00000001	     42.31108583
      0.80722747	     -0.06150532	     -0.00039079	     -0.20333716	     -0.06467594	      0.88297398	     -0.00022212	     -0.21952004	     -0.00000001	     -0.00000002	     41.57279334
      0.80837750	     -0.06170880	     -0.00038985	     -0.20354087	     -0.06468068	      0.88297137	     -0.00022431	     -0.21956735	     -0.00000001	     -0.00000002	     41.09783256
      0.80952753	     -0.06191077	     -0.00038949	     -0.20374311	     -0.06468541	      0.88296867	     -0.00022650	     -0.21961508	     -0.00000001	     -0.00000002	     40.50680633
      0.81067756	     -0.06211285	     -0.00038969	     -0.20394548	     -0.06469013	      0.88296586	     -0.00022870	     -0.21966314	     -0.00000001	     -0.00000002	     40.01167718
      0.81182758	     -0.06231312	     -0.00039039	     -0.20414605	     -0.06469483	      0.88296296	     -0.00023091	     -0.21971149	     -0.00000001	     -0.00000002	     39.43746673
      0.81324224	     -0.06255609	     -0.00039189	     -0.20438942	     -0.06470059	      0.88295925	     -0.00023363	     -0.21977127	     -0.00000001	     -0.00000002	     38.82034032
      0.81442427	     -0.06275853	     -0.00039385	     -0.20459223	     -0.06470537	      0.88295605	     -0.00023592	     -0.21982150	     -0.00000001	     -0.00000002	     38.13897349
      0.81560630	     -0.06295672	     -0.00039653	     -0.20479079	     -0.06471013	      0.88295275	     -0.00023820	     -0.21987196	     -0.00000001	     -0.00000002	     37.71684416
      0.81678833	     -0.06315408	     -0.00039984	     -0.20498855	     -0.06471485	      0.88294936	     -0.00024049	     -0.21992268	     -0.00000001	     -0.00000002	     37.12347232
      0.81797035	     -0.06335047	     -0.00040303	     -0.20518536	     -0.06471954	      0.88294588	     -0.00024278	     -0.21997365	     -0.00000001	     -0.00000002	     36.65522846
      0.81915238	     -0.06354350	     -0.00040659	     -0.20537884	     -0.06472419	      0.88294233	     -0.00024506	     -0.22002480	     -0.00000001	     -0.00000002	     36.11887763
      0.82033441	     -0.06373355	     -0.00041023	     -0.20556936	     -0.06472880	      0.88293870	     -0.00024734	     -0.22007600	     -0.00000001	     -0.00000002	     35.69060415
      0.82179044	     -0.06396208	     -0.00041463	     -0.20579851	     -0.06473441	      0.88293413	     -0.00025014	     -0.22013899	     -0.00000001	     -0.00000002	     34.98422322
      0.82291238	     -0.06413484	     -0.00041819	     -0.20597177	     -0.06473868	      0.88293055	     -0.00025230	     -0.22018736	     -0.00000001	     -0.00000002	     34.68894210
      0.82403432	     -0.06430336	     -0.00042173	     -0.20614081	     -0.06474290	      0.88292692	     -0.00025444	     -0.22023553	     -0.00000001	     -0.00000002	     34.23440065
      0.82515625	     -0.06446922	     -0.00042482	     -0.20630722	     -0.06474708	      0.88292325	     -0.00025657	     -0.22028341	     -0.00000001	     -0.00000002	     33.89266134
      0.82661207	     -0.06467831	     -0.00042849	     -0.20651706	     -0.06475241	      0.88291843	     -0.00025932	     -0.22034509	     -0.00000001	     -0.00000002	     33.28541724
      0.82772166	     -0.06483373	     -0.00043111	     -0.20667307	     -0.06475641	      0.88291473	     -0.00026141	     -0.22039168	     -0.00000001	     -0.00000002	     32.98594123
      0.82883126	     -0.06498429	     -0.00043354	     -0.20682425	     -0.06476035	      0.88291101	     -0.00026348	     -0.22043787	     -0.00000001	     -0.00000002	     32.55867253
      0.82994085	     -0.06513210	     -0.00043582	     -0.20697269	     -0.06476423	      0.88290727	     -0.00026553	     -0.22048361	     -0.00000001	     -0.00000002	     32.25316585
      0.83143184	     -0.06532420	     -0.00043864	     -0.20716568	     -0.06476935	      0.88290225	     -0.00026826	     -0.22054437	     -0.00000001	     -0.00000002	     31.72895715
      0.83253325	     -0.06546213	     -0.00044063	     -0.20730428	     -0.06477306	      0.88289854	     -0.00027026	     -0.22058866	     -0.00000001	     -0.00000002	     31.49759396
      0.83363467	     -0.06559499	     -0.00044244	     -0.20743783	     -0.06477670	      0.88289484	     -0.00027225	     -0.22063244	     -0.00000001	     -0.00000002	     31.15719348
      0.83473608	     -0.06572444	     -0.00044432	     -0.20756797	     -0.06478026	      0.88289115	     -0.00027421	     -0.22067565	     -0.00000001	     -0.00000002	     30.91554205
      0.83626321	     -0.06589619	     -0.00044702	     -0.20774071	     -0.06478510	      0.88288608	     -0.00027690	     -0.22073457	     -0.00000001	     -0.00000002	     30.45370423
      0.83735395	     -0.06601420	     -0.00044882	     -0.20785945	     -0.06478846	      0.88288249	     -0.00027880	     -0.22077589	     -0.00000001	     -0.00000002	     30.26292544
      0.83844470	     -0.06612692	     -0.00045049	     -0.20797291	     -0.06479175	      0.88287894	     -0.00028067	     -0.22081654	     -0.00000001	     -0.00000002	     29.96091993
      0.83953545	     -0.06623628	     -0.00045206	     -0.20808301	     -0.06479496	      0.88287543	     -0.00028253	     -0.22085648	     -0.00000001	     -0.00000002	     29.74308640
      0.84110942	     -0.06638653	     -0.00045416	     -0.20823437	     -0.06479946	      0.88287044	     -0.00028517	     -0.22091285	     -0.00000001	     -0.00000002	     29.30498238
      0.84218977	     -0.06648595	     -0.00045551	     -0.20833455	     -0.06480246	      0.88286709	     -0.00028695	     -0.22095062	     -0.00000001	     -0.00000002	     29.13832127
      0.84327013	     -0.06658071	     -0.00045676	     -0.20843009	     -0.06480537	      0.88286379	     -0.00028872	     -0.22098764	     -0.00000001	     -0.00000002	     28.86763020
      0.84459916	     -0.06669283	     -0.00045824	     -0.20854318	     -0.06480884	      0.88285981	     -0.00029085	     -0.22103207	     -0.00000001	     -0.00000002	     28.63865484
      0.84592819	     -0.06679870	     -0.00045969	     -0.20865003	     -0.06481219	      0.88285593	     -0.00029296	     -0.22107529	     -0.00000001	     -0.00000002	     28.23984699
      0.84725722	     -0.06690036	     -0.00046117	     -0.20875268	     -0.06481541	      0.88285216	     -0.00029503	     -0.22111722	     -0.00000001	     -0.00000002	     28.13555585
      0.84838574	     -0.06698122	     -0.00046249	     -0.20883439	     -0.06481805	      0.88284905	     -0.00029676	     -0.22115185	     -0.00000001	     -0.00000002	     27.75217348
      0.84951426	     -0.06706000	     -0.00046390	     -0.20891402	     -0.06482058	      0.88284602	     -0.00029847	     -0.22118554	     -0.00000001	     -0.00000002	     27.64325208
      0.85107446	     -0.06716355	     -0.00046612	     -0.20901876	     -0.06482393	      0.88284197	     -0.00030078	     -0.22123063	     -0.00000001	     -0.00000002	     27.27223890
      0.85211983	     -0.06722987	     -0.00046769	     -0.20908588	     -0.06482607	      0.88283935	     -0.00030231	     -0.22125984	     -0.00000001	     -0.00000002	     27.17276455
      0.85316520	     -0.06729226	     -0.00046927	     -0.20914907	     -0.06482812	      0.88283681	     -0.00030381	     -0.22128826	     -0.00000001	     -0.00000002	     26.95945411
      0.85452620	     -0.06736990	     -0.00047141	     -0.20922777	     -0.06483067	      0.88283362	     -0.00030573	     -0.22132402	     -0.00000001	     -0.00000002	     26.77480698
      0.85591883	     -0.06744356	     -0.00047373	     -0.20930252	     -0.06483312	      0.88283049	     -0.00030766	     -0.22135918	     -0.00000001	     -0.00000001	     26.42850503
      0.85708837	     -0.06750179	     -0.00047576	     -0.20936167	     -0.06483506	      0.88282798	     -0.00030925	     -0.22138753	     -0.00000001	     -0.00000001	     26.36441165
      0.85825790	     -0.06755548	     -0.00047785	     -0.20941628	     -0.06483688	      0.88282557	     -0.00031082	     -0.22141482	     -0.00000001	     -0.00000001	     26.10310100
      0.85942744	     -0.06760673	     -0.00047997	     -0.20946845	     -0.06483859	      0.88282325	     -0.00031235	     -0.22144103	     -0.00000001	     -0.00000001	     26.00451548
      0.86059697	     -0.06765354	     -0.00048211	     -0.20951620	     -0.06484019	      0.88282104	     -0.00031386	     -0.22146618	     -0.00000001	     -0.00000001	     25.78062030
      0.86176651	     -0.06769740	     -0.00048428	     -0.20956100	     -0.06484168	      0.88281892	     -0.00031534	     -0.22149022	     -0.00000001	     -0.00000001	     25.66836297
      0.86319290	     -0.06774467	     -0.00048691	     -0.20960942	     -0.06484333	      0.88281647	     -0.00031711	     -0.22151807	     -0.00000001	     -0.00000001	     25.36621686
      0.86433127	     -0.06777785	     -0.00048876	     -0.20964352	     -0.06484453	      0.88281462	     -0.00031850	     -0.22153908	     -0.00000001	     -0.00000001	     25.33074214
      0.86546964	     -0.06780605	     -0.00049075	     -0.20967264	     -0.06484561	      0.88281285	     -0.00031985	     -0.22155901	     -0.00000001	     -0.00000001	     25.12388420
      0.86660801	     -0.06783099	     -0.00049288	     -0.20969851	     -0.06484658	      0.88281117	     -0.00032118	     -0.22157782	     -0.00000001	     -0.00000001	     25.04781813
      0.86801342	     -0.06785449	     -0.00049542	     -0.20972316	     -0.06484762	      0.88280922	     -0.00032279	     -0.22159948	     -0.00000001	     -0.00000001	     24.79909248
      0.86914961	     -0.06786841	     -0.00049744	     -0.20973801	     -0.06484834	      0.88280773	     -0.00032406	     -0.22161565	     -0.00000001	     -0.00000001	     24.77763129
      0.87028580	     -0.06787574	     -0.00049949	     -0.20974626	     -0.06484895	      0.88280631	     -0.00032531	     -0.22163059	     -0.00000001	     -0.00000001	     24.59518604
      0.87142199	     -0.06787866	     -0.00050162	     -0.20975011	     -0.06484944	      0.88280498	     -0.00032653	     -0.22164424	     -0.00000001	     -0.00000001	     24.55419019
      0.87282940	     -0.06787383	     -0.00050451	     -0.20974642	     -0.06484989	      0.88280342	     -0.00032800	     -0.22165931	     -0.00000001	     -0.00000001	     24.34330920
      0.87396436	     -0.06786431	     -0.00050688	     -0.20973782	     -0.06485012	      0.88280224	     -0.00032917	     -0.22166992	     -0.00000001	     -0.00000001	     24.36260520
      0.87509933	     -0.06784794	     -0.00050919	     -0.20972236	     -0.06485024	      0.88280114	     -0.00033030	     -0.22167911	     -0.00000001	     -0.00000001	     24.19560110
      0.87623429	     -0.06782690	     -0.00051189	     -0.20970222	     -0.06485025	      0.88280009	     -0.00033142	     -0.22168684	     -0.00000001	     -0.00000001	     24.18664267
      0.87764437	     -0.06779109	     -0.00051633	     -0.20966751	     -0.06485010	      0.88279889	     -0.00033277	     -0.22169440	     -0.00000001	     -0.00000001	     24.00285002
      0.87877765	     -0.06775722	     -0.00052036	     -0.20963450	     -0.06484986	      0.88279798	     -0.00033383	     -0.22169878	     -0.00000001	     -0.00000001	     24.07092009
      0.87991094	     -0.06771628	     -0.00052444	     -0.20959442	     -0.06484950	      0.88279713	     -0.00033486	     -0.22170165	     -0.00000001	     -0.00000000	     23.91762466
      0.88104423	     -0.06767032	     -0.00052896	     -0.20954930	     -0.06484902	      0.88279634	     -0.00033588	     -0.22170291	     -0.00000001	     -0.00000000	     23.95440391
      0.88245826	     -0.06760334	     -0.00053510	     -0.20948335	     -0.06484828	      0.88279543	     -0.00033711	     -0.22170223	     -0.00000001	     -0.00000000	     23.80756780
      0.88358858	     -0.06754327	     -0.00054036	     -0.20942407	     -0.06484756	      0.88279476	     -0.00033807	     -0.22169980	     -0.00000001	     -0.00000000	     23.93664094
      0.88471889	     -0.06747538	     -0.00054621	     -0.20935697	     -0.06484673	      0.88279415	     -0.00033900	     -0.22169567	     -0.00000001	     -0.00000000	     23.80932836
      0.88584921	     -0.06740227	     -0.00055263	     -0.20928461	     -0.06484579	      0.88279358	     -0.00033992	     -0.22168978	     -0.00000001	     -0.00000000	     23.89509916
      0.88727059	     -0.06730094	     -0.00056153	     -0.20918420	     -0.06484446	      0.88279293	     -0.00034103	     -0.22167990	     -0.00000001	     -0.00000000	     23.76131115
      0.88839621	     -0.06721486	     -0.00056914	     -0.20909881	     -0.06484329	      0.88279247	     -0.00034189	     -0.22167008	     -0.00000001	     -0.00000000	     23.94645443
      0.88952184	     -0.06712186	     -0.00057721	     -0.20900649	     -0.06484202	      0.88279206	     -0.00034272	     -0.22165853	     -0.00000001	     -0.00000000	     23.81137241
      0.89064747	     -0.06702486	     -0.00058571	     -0.20891013	     -0.06484065	      0.88279170	     -0.00034353	     -0.22164523	     -0.00000001	     -0.00000000	     23.91970030
      0.89208114	     -0.06689413	     -0.00059718	     -0.20878018	     -0.06483875	      0.88279130	     -0.00034452	     -0.22162587	     -0.00000001	     -0.00000000	     23.77459787
      0.89319987	     -0.06678871	     -0.00060661	     -0.20867533	     -0.06483716	      0.88279104	     -0.00034527	     -0.22160890	     -0.00000001	     -0.00000000	     23.99224320
      0.89431859	     -0.06667892	     -0.00061642	     -0.20856610	     -0.06483548	      0.88279082	     -0.00034599	     -0.22159041	     -0.00000001	     -0.00000000	     23.83408467
      0.89543732	     -0.06656751	     -0.00062656	     -0.20845520	     -0.06483371	      0.88279065	     -0.00034668	     -0.22157043	     -0.00000001	     -0.00000000	     23.94588357
      0.89689089	     -0.06641747	     -0.00064052	     -0.20830579	     -0.06483127	      0.88279050	     -0.00034754	     -0.22154246	     -0.00000001	     -0.00000000	     23.77777017
      0.89800052	     -0.06630209	     -0.00065138	     -0.20819086	     -0.06482931	      0.88279044	     -0.00034816	     -0.22151967	     -0.00000001	     -0.00000000	     24.00633547
      0.89911015	     -0.06618374	     -0.00066223	     -0.20807294	     -0.06482727	      0.88279042	     -0.00034875	     -0.22149574	     -0.00000001	      0.00000000	     23.82448369
      0.90021978	     -0.06606475	     -0.00067287	     -0.20795435	     -0.06482514	      0.88279045	     -0.00034931	     -0.22147072	     -0.00000001	      0.00000000	     23.91938643
      0.90170341	     -0.06590219	     -0.00068648	     -0.20779231	     -0.06482218	      0.88279055	     -0.00035001	     -0.22143571	     -0.00000001	      0.00000000	     23.72171893
      0.90280218	     -0.06578065	     -0.00069592	     -0.20767113	     -0.06481991	      0.88279069	     -0.00035049	     -0.22140867	     -0.00000001	      0.00000000	     23.94307077
      0.90390095	     -0.06565626	     -0.00070473	     -0.20754708	     -0.06481756	      0.88279087	     -0.00035093	     -0.22138077	     -0.00000001	      0.00000000	     23.73974219
      0.90499973	     -0.06553156	     -0.00071284	     -0.20742273	     -0.06481514	      0.88279109	     -0.00035134	     -0.22135204	     -0.00000001	      0.00000000	     23.80718912
      0.90652460	     -0.06535602	     -0.00072296	     -0.20724763	     -0.06481168	      0.88279148	     -0.00035186	     -0.22131094	     -0.00000001	      0.00000000	     23.59629293
      0.90761176	     -0.06523064	     -0.00072938	     -0.20712255	     -0.06480913	      0.88279181	     -0.00035218	     -0.22128082	     -0.00000001	      0.00000000	     23.81009914
      0.90869892	     -0.06510326	     -0.00073487	     -0.20699547	     -0.06480653	      0.88279218	     -0.00035248	     -0.22125009	     -0.00000001	      0.00000000	     23.62210797
      0.91000489	     -0.06495077	     -0.00073943	     -0.20684334	     -0.06480333	      0.88279269	     -0.00035278	     -0.22121242	     -0.00000001	      0.00000000	     23.74423927
      0.91131087	     -0.06479662	     -0.00074228	     -0.20668954	     -0.06480006	      0.88279326	     -0.00035303	     -0.22117404	     -0.00000001	      0.00000000	     23.48572730
      0.91261685	     -0.06464295	     -0.00074416	     -0.20653620	     -0.06479671	      0.88279389	     -0.00035324	     -0.22113498	     -0.00000001	      0.00000000	     23.84788648
      0.91375170	     -0.06450722	     -0.00074527	     -0.20640076	     -0.06479375	      0.88279449	     -0.00035338	     -0.22110057	     -0.00000001	      0.00000000	     23.52155498
      0.91488654	     -0.06437268	     -0.00074597	     -0.20626648	     -0.06479073	      0.88279513	     -0.00035348	     -0.22106575	     -0.00000001	      0.00000000	     23.66795582
      0.91641428	     -0.06419133	     -0.00074628	     -0.20608546	     -0.06478660	      0.88279607	     -0.00035355	     -0.22101834	     -0.00000001	      0.00000000	     23.53151334
      0.91746988	     -0.06406694	     -0.00074555	     -0.20596130	     -0.06478370	      0.88279676	     -0.00035357	     -0.22098525	     -0.00000001	      0.00000000	     23.81177704
      0.91852547	     -0.06394169	     -0.00074446	     -0.20583627	     -0.06478076	      0.88279748	     -0.00035355	     -0.22095194	     -0.00000001	      0.00000000	     23.72807890
      0.91986017	     -0.06378521	     -0.00074273	     -0.20568004	     -0.06477700	      0.88279844	     -0.00035349	     -0.22090954	     -0.00000001	      0.00000001	     23.93293919
      0.92123237	     -0.06362461	     -0.00074070	     -0.20551969	     -0.06477307	      0.88279948	     -0.00035337	     -0.22086569	     -0.00000001	      0.00000001	     23.83106917
      0.92241775	     -0.06348790	     -0.00073875	     -0.20538318	     -0.06476964	      0.88280042	     -0.00035323	     -0.22082763	     -0.00000001	      0.00000001	     24.20537007
      0.92360314	     -0.06335133	     -0.00073668	     -0.20524680	     -0.06476617	      0.88280140	     -0.00035306	     -0.22078944	     -0.00000001	      0.00000001	     24.10185096
      0.92478852	     -0.06321727	     -0.00073454	     -0.20511292	     -0.06476267	      0.88280241	     -0.00035285	     -0.22075114	     -0.00000001	      0.00000001	     24.42819257
      0.92597390	     -0.06308383	     -0.00073241	     -0.20497964	     -0.06475914	      0.88280344	     -0.00035261	     -0.22071280	     -0.00000001	      0.00000001	     24.42640302
      0.92715929	     -0.06295326	     -0.00073027	     -0.20484921	     -0.06475557	      0.88280451	     -0.00035233	     -0.22067441	     -0.00000001	      0.00000001	     24.76443272
      0.92834467	     -0.06282331	     -0.00072814	     -0.20471941	     -0.06475198	      0.88280559	     -0.00035202	     -0.22063604	     -0.00000001	      0.00000001	     24.81107820
      0.92953006	     -0.06269635	     -0.00072600	     -0.20459258	     -0.06474836	      0.88280670	     -0.00035168	     -0.22059770	     -0.00000001	      0.00000001	     25.18070245
      0.93071544	     -0.06257031	     -0.00072388	     -0.20446667	     -0.06474471	      0.88280782	     -0.00035130	     -0.22055943	     -0.00000001	      0.00000001	     25.27916364
      0.93190083	     -0.06244744	     -0.00072179	     -0.20434392	     -0.06474104	      0.88280896	     -0.00035090	     -0.22052124	     -0.00000001	      0.00000001	     25.68195391
      0.93308621	     -0.06232563	     -0.00071971	     -0.20422222	     -0.06473734	      0.88281011	     -0.00035046	     -0.22048318	     -0.00000001	      0.00000001	     25.83378202
      0.93427159	     -0.06220699	     -0.00071764	     -0.20410369	     -0.06473362	      0.88281127	     -0.00035000	     -0.22044525	     -0.00000001	      0.00000001	     26.27345679
      0.93545698	     -0.06208942	     -0.00071559	     -0.20398624	     -0.06472987	      0.88281244	     -0.00034951	     -0.22040749	     -0.00000001	      0.00000001	     26.48266380
      0.93664236	     -0.06197501	     -0.00071354	     -0.20387194	     -0.06472610	      0.88281360	     -0.00034899	     -0.22036989	     -0.00000001	      0.00000001	     26.96295262
      0.93782775	     -0.06186127	     -0.00071127	     -0.20375831	     -0.06472231	      0.88281477	     -0.00034844	     -0.22033250	     -0.00000001	      0.00000001	     27.23269838
      0.93901313	     -0.06175080	     -0.00070897	     -0.20364795	     -0.06471850	      0.88281593	     -0.00034787	     -0.22029531	     -0.00000001	      0.00000001	     27.75142833
      0.94019852	     -0.06164144	     -0.00070673	     -0.20353870	     -0.06471467	      0.88281708	     -0.00034727	     -0.22025838	     -0.00000001	      0.00000001	     28.08053923
      0.94138390	     -0.06153499	     -0.00070448	     -0.20343236	     -0.06471081	      0.88281823	     -0.00034665	     -0.22022167	     -0.00000001	      0.00000001	     28.64297807
      0.94256928	     -0.06142942	     -0.00070222	     -0.20332691	     -0.06470693	      0.88281936	     -0.00034600	     -0.22018523	     -0.00000001	      0.00000001	     29.03300106
      0.94375467	     -0.06132663	     -0.00069992	     -0.20322424	     -0.06470303	      0.88282048	     -0.00034533	     -0.22014903	     -0.00000001	      0.00000001	     29.63411113
      0.94494005	     -0.06122466	     -0.00069760	     -0.20312239	     -0.06469911	      0.88282159	     -0.00034465	     -0.22011311	     -0.00000001	      0.00000001	     30.08091941
      0.94612544	     -0.06112534	     -0.00069525	     -0.20302320	     -0.06469517	      0.88282268	     -0.00034394	     -0.22007744	     -0.00000001	      0.00000001	     30.71779990
      0.94754977	     -0.06100759	     -0.00069238	     -0.20290560	     -0.06469040	      0.88282397	     -0.00034307	     -0.22003495	     -0.00000001	      0.00000001	     31.25365864
      0.94871542	     -0.06091319	     -0.00069000	     -0.20281133	     -0.06468647	      0.88282500	     -0.00034233	     -0.22000046	     -0.00000001	      0.00000001	     32.01475587
      0.94988107	     -0.06081946	     -0.00068759	     -0.20271774	     -0.06468252	      0.88282601	     -0.00034158	     -0.21996625	     -0.00000001	      0.00000001	     32.50830590
      0.95104672	     -0.06072846	     -0.00068517	     -0.20262687	     -0.06467854	      0.88282700	     -0.00034082	     -0.21993230	     -0.00000001	      0.00000001	     33.22237925
      0.95221237	     -0.06063858	     -0.00068256	     -0.20253713	     -0.06467454	      0.88282797	     -0.00034004	     -0.21989865	     -0.00000001	      0.00000001	     33.78633784
      0.95337801	     -0.06055105	     -0.00067993	     -0.20244975	     -0.06467052	      0.88282892	     -0.00033924	     -0.21986526	     -0.00000001	      0.00000001	     34.48596151
      0.95480708	     -0.06044502	     -0.00067674	     -0.20234389	     -0.06466556	      0.88283005	     -0.00033826	     -0.21982474	     -0.00000001	      0.00000001	     35.14915859
      0.95593563	     -0.06036326	     -0.00067456	     -0.20226226	     -0.06466161	      0.88283092	     -0.00033746	     -0.21979304	     -0.00000001	      0.00000001	     35.89334835
      0.95706418	     -0.06028180	     -0.00067239	     -0.20218093	     -0.06465764	      0.88283177	     -0.00033666	     -0.21976162	     -0.00000001	      0.00000001	     36.45371749
      0.95819273	     -0.06020288	     -0.00067023	     -0.20210214	     -0.06465364	      0.88283260	     -0.00033585	     -0.21973047	     -0.00000001	      0.00000000	     37.12828458
      0.95961313	     -0.06010425	     -0.00066766	     -0.20200366	     -0.06464858	      0.88283363	     -0.00033481	     -0.21969168	     -0.00000001	      0.00000000	     37.80356739
      0.96073395	     -0.06002736	     -0.00066630	     -0.20192688	     -0.06464456	      0.88283441	     -0.00033399	     -0.21966143	     -0.00000001	      0.00000000	     38.46727073
      0.96185477	     -0.05995113	     -0.00066521	     -0.20185075	     -0.06464052	      0.88283518	     -0.00033316	     -0.21963156	     -0.00000001	      0.00000000	     38.99021206
      0.96297559	     -0.05987731	     -0.00066451	     -0.20177702	     -0.06463645	      0.88283594	     -0.00033232	     -0.21960210	     -0.00000001	      0.00000000	     39.59350928
      0.96441460	     -0.05978546	     -0.00066341	     -0.20168527	     -0.06463120	      0.88283689	     -0.00033123	     -0.21956495	     -0.00000001	      0.00000000	     40.20387725
      0.96552700	     -0.05971716	     -0.00066225	     -0.20161705	     -0.06462711	      0.88283761	     -0.00033038	     -0.21953673	     -0.00000001	      0.00000000	     40.79446915
      0.96663940	     -0.05964887	     -0.00066092	     -0.20154884	     -0.06462300	      0.88283832	     -0.00032953	     -0.21950891	     -0.00000001	      0.00000000	     41.26545022
      0.96775180	     -0.05958288	     -0.00065958	     -0.20148292	     -0.06461888	      0.88283902	     -0.00032867	     -0.21948147	     -0.00000001	      0.00000000	     41.80044731
      0.96921888	     -0.05949709	     -0.00065767	     -0.20139721	     -0.06461340	      0.88283993	     -0.00032753	     -0.21944586	     -0.00000001	      0.00000000	     42.33276083
      0.97032141	     -0.05943479	     -0.00065609	     -0.20133497	     -0.06460926	      0.88284061	     -0.00032666	     -0.21941949	     -0.00000001	      0.00000000	     42.82971189
      0.97142394	     -0.05937215	     -0.00065334	     -0.20127239	     -0.06460511	      0.88284128	     -0.00032580	     -0.21939349	     -0.00000001	      0.00000000	     43.21448281
      0.97252647	     -0.05931247	     -0.00065006	     -0.20121277	     -0.06460094	      0.88284195	     -0.00032492	     -0.21936786	     -0.00000001	      0.00000000	     43.62774635
      0.97403113	     -0.05923247	     -0.00064372	     -0.20113287	     -0.06459522	      0.88284287	     -0.00032373	     -0.21933353	     -0.00000001	      0.00000000	     44.04452328
      0.97512369	     -0.05917732	     -0.00063877	     -0.20107778	     -0.06459105	      0.88284353	     -0.00032286	     -0.21930907	     -0.00000000	      0.00000000	     44.42587956
      0.97621625	     -0.05912243	     -0.00063370	     -0.20102295	     -0.06458686	      0.88284420	     -0.00032199	     -0.21928502	     -0.00000000	      0.00000000	     44.72163140
      0.97730881	     -0.05906967	     -0.00062849	     -0.20097024	     -0.06458267	      0.88284487	     -0.00032111	     -0.21926137	     -0.00000000	      0.00000000	     45.07947902
      0.97885713	     -0.05899644	     -0.00062077	     -0.20089706	     -0.06457670	      0.88284582	     -0.00031986	     -0.21922856	     -0.00000000	      0.00000000	     45.41825268
      0.97993931	     -0.05894713	     -0.00061507	     -0.20084779	     -0.06457252	      0.88284650	     -0.00031899	     -0.21920607	     -0.00000000	      0.00000000	     45.75748056
      0.98102150	     -0.05889737	     -0.00060899	     -0.20079806	     -0.06456833	      0.88284718	     -0.00031811	     -0.21918397	     -0.00000000	      0.00000000	     45.98175043
      0.98233670	     -0.05883970	     -0.00060140	     -0.20074041	     -0.06456322	      0.88284801	     -0.00031705	     -0.21915761	     -0.00000000	      0.00000000	     46.32081323
      0.98365190	     -0.05878293	     -0.00059358	     -0.20068366	     -0.06455811	      0.88284886	     -0.00031598	     -0.21913184	     -0.00000000	      0.00000000	     46.45142146
      0.98496710	     -0.05872833	     -0.00058553	     -0.20062906	     -0.06455299	      0.88284971	     -0.00031491	     -0.21910660	     -0.00000000	      0.00000000	     46.87056693
      0.98609057	     -0.05868105	     -0.00057849	     -0.20058178	     -0.06454861	      0.88285045	     -0.00031400	     -0.21908550	     -0.00000000	      0.00000000	     46.90402406
      0.98721405	     -0.05863602	     -0.00057139	     -0.20053674	     -0.06454423	      0.88285120	     -0.00031308	     -0.21906479	     -0.00000000	      0.00000000	     47.23306182
      0.98874615	     -0.05857626	     -0.00056244	     -0.20047693	     -0.06453826	      0.88285224	     -0.00031184	     -0.21903721	     -0.00000000	      0.00000000	     47.36638793
      0.98980592	     -0.05853643	     -0.00055623	     -0.20043706	     -0.06453412	      0.88285296	     -0.00031097	     -0.21901857	     -0.00000000	      0.00000000	     47.60591637
      0.99086569	     -0.05849657	     -0.00055004	     -0.20039715	     -0.06452999	      0.88285369	     -0.00031011	     -0.21900031	     -0.00000000	      0.00000000	     47.71289128
      0.99219846	     -0.05844883	     -0.00054294	     -0.20034932	     -0.06452479	      0.88285463	     -0.00030903	     -0.21897783	     -0.00000000	      0.00000000	     47.92928787
      0.99353124	     -0.05840234	     -0.00053600	     -0.20030274	     -0.06451960	      0.88285557	     -0.00030795	     -0.21895595	     -0.00000000	      0.00000000	     47.92068235
      0.99471756	     -0.05836361	     -0.00052989	     -0.20026390	     -0.06451499	      0.88285642	     -0.00030699	     -0.21893695	     -0.00000000	      0.00000000	     48.16083139
      0.99590387	     -0.05832626	     -0.00052412	     -0.20022644	     -0.06451038	      0.88285727	     -0.00030603	     -0.21891845	     -0.00000000	      0.00000000	     48.13359002
      0.99709018	     -0.05829293	     -0.00051886	     -0.20019297	     -0.06450578	      0.88285814	     -0.00030507	     -0.21890049	     -0.00000000	      0.00000000	     48.34518095
      0.99827650	     -0.05826313	     -0.00051395	     -0.20016303	     -0.06450119	      0.88285901	     -0.00030412	     -0.21888313	     -0.00000000	      0.00000001	     48.33158250
      0.99946281	     -0.05823979	     -0.00050957	     -0.20013952	     -0.06449662	      0.88285988	     -0.00030316	     -0.21886643	     -0.00000000	      0.00000001	     48.46772883
      1.00064913	     -0.05822265	     -0.00050575	     -0.20012220	     -0.06449205	      0.88286076	     -0.00030222	     -0.21885053	     -0.00000000	      0.00000001	     48.41967024
      1.00183544	     -0.05821476	     -0.00050263	     -0.20011411	     -0.06448750	      0.88286164	     -0.00030127	     -0.21883552	     -0.00000000	      0.00000001	     48.51859048
      1.00302176	     -0.05821534	     -0.00049999	     -0.20011449	     -0.06448296	      0.88286253	     -0.00030033	     -0.21882159	     -0.00000000	      0.00000001	     48.44005897
      1.00420807	     -0.05822671	     -0.00049779	     -0.20012564	     -0.06447843	      0.88286341	     -0.00029939	     -0.21880884	     -0.00000000	      0.00000001	     48.51070719
      1.00539438	     -0.05824729	     -0.00049587	     -0.20014600	     -0.06447392	      0.88286429	     -0.00029845	     -0.21879745	     -0.00000000	      0.00000001	     48.41149631
      1.00658070	     -0.05827868	     -0.00049410	     -0.20017716	     -0.06446943	      0.88286517	     -0.00029751	     -0.21878750	     -0.00000000	      0.00000001	     48.45796334
      1.00776701	     -0.05831883	     -0.00049225	     -0.20021710	     -0.06446495	      0.88286604	     -0.00029657	     -0.21877912	     -0.00000000	      0.00000000	     48.33643034
      1.00895333	     -0.05836897	     -0.00049026	     -0.20026702	     -0.06446049	      0.88286690	     -0.00029564	     -0.21877234	     -0.00000000	      0.00000000	     48.35055128
      1.01013964	     -0.05842731	     -0.00048796	     -0.20032516	     -0.06445604	      0.88286774	     -0.00029470	     -0.21876726	     -0.00000000	      0.00000000	     48.20557111
      1.01132596	     -0.05849477	     -0.00048520	     -0.20039244	     -0.06445161	      0.88286857	     -0.00029376	     -0.21876390	     -0.00000000	      0.00000000	     48.18712844
      1.01251227	     -0.05856911	     -0.00048177	     -0.20046662	     -0.06444720	      0.88286938	     -0.00029283	     -0.21876230	     -0.00000000	      0.00000000	     48.01207633
      1.01369858	     -0.05865156	     -0.00047756	     -0.20054893	     -0.06444280	      0.88287016	     -0.00029188	     -0.21876245	     -0.00000000	      0.00000000	     47.94146500
      1.01488490	     -0.05874041	     -0.00047245	     -0.20063766	     -0.06443842	      0.88287092	     -0.00029094	     -0.21876436	     -0.00000000	      0.00000000	     47.72145359
      1.01607121	     -0.05883687	     -0.00046644	     -0.20073403	     -0.06443406	      0.88287165	     -0.00029000	     -0.21876803	     -0.00000000	      0.00000000	     47.59407578
      1.01749716	     -0.05896074	     -0.00045798	     -0.20085785	     -0.06442883	      0.88287247	     -0.00028886	     -0.21877479	     -0.00000000	      0.00000000	     47.17303420
      1.01865178	     -0.05906697	     -0.00045035	     -0.20096404	     -0.06442461	      0.88287310	     -0.00028793	     -0.21878207	     -0.00000000	      0.00000000	     47.10709676
      1.01980639	     -0.05917703	     -0.00044216	     -0.20107411	     -0.06442040	      0.88287368	     -0.00028701	     -0.21879098	     -0.00000000	      0.00000000	     46.81294042
      1.02096101	     -0.05929288	     -0.00043360	     -0.20118998	     -0.06441621	      0.88287422	     -0.00028609	     -0.21880147	     -0.00000000	      0.00000000	     46.63131489
      1.02211563	     -0.05941230	     -0.00042476	     -0.20130943	     -0.06441202	      0.88287470	     -0.00028516	     -0.21881352	     -0.00000000	      0.00000000	     46.32998009
      1.02350631	     -0.05956261	     -0.00041406	     -0.20145981	     -0.06440699	      0.88287521	     -0.00028405	     -0.21883002	     -0.00000000	      0.00000000	     46.02345326
      1.02468517	     -0.05969319	     -0.00040509	     -0.20159047	     -0.06440273	      0.88287558	     -0.00028312	     -0.21884567	     -0.00000000	      0.00000000	     45.60159451
      1.02586402	     -0.05982826	     -0.00039643	     -0.20172563	     -0.06439848	      0.88287588	     -0.00028218	     -0.21886278	     -0.00000000	      0.00000000	     45.37459706
      1.02704287	     -0.05996646	     -0.00038809	     -0.20186394	     -0.06439423	      0.88287610	     -0.00028125	     -0.21888132	     -0.00000000	      0.00000000	     44.98381688
      1.02822173	     -0.06010855	     -0.00038019	     -0.20200614	     -0.06438998	      0.88287626	     -0.00028033	     -0.21890122	     -0.00000000	      0.00000000	     44.63594865
      1.02964970	     -0.06028343	     -0.00037120	     -0.20218119	     -0.06438484	      0.88287634	     -0.00027922	     -0.21892708	     -0.00000000	      0.00000000	     44.02743330
      1.03079200	     -0.06042580	     -0.00036463	     -0.20232369	     -0.06438072	      0.88287632	     -0.00027834	     -0.21894906	     -0.00000000	     -0.00000000	     43.71908686
      1.03193430	     -0.06056943	     -0.00035856	     -0.20246747	     -0.06437659	      0.88287623	     -0.00027747	     -0.21897213	     -0.00000000	     -0.00000000	     43.27158435
      1.03307659	     -0.06071627	     -0.00035305	     -0.20261447	     -0.06437246	      0.88287605	     -0.00027661	     -0.21899622	     -0.00000000	     -0.00000000	     42.87271166
      1.03447029	     -0.06089763	     -0.00034708	     -0.20279604	     -0.06436741	      0.88287573	     -0.00027557	     -0.21902699	     -0.00000000	     -0.00000000	     42.23374480
      1.03561157	     -0.06104875	     -0.00034288	     -0.20294733	     -0.06436326	      0.88287537	     -0.00027474	     -0.21905321	     -0.00000000	     -0.00000000	     41.82279145
      1.03675285	     -0.06120017	     -0.00033921	     -0.20309895	     -0.06435909	      0.88287493	     -0.00027391	     -0.21908034	     -0.00000000	     -0.00000000	     41.32563077
      1.03789413	     -0.06135390	     -0.00033616	     -0.20325288	     -0.06435491	      0.88287441	     -0.00027309	     -0.21910830	     -0.00000000	     -0.00000000	     40.89588704
      1.03928633	     -0.06154232	     -0.00033328	     -0.20344157	     -0.06434979	      0.88287366	     -0.00027210	     -0.21914350	     -0.00000000	     -0.00000000	     40.22787993
      1.04042941	     -0.06169862	     -0.00033152	     -0.20359810	     -0.06434557	      0.88287296	     -0.00027131	     -0.21917321	     -0.00000000	     -0.00000000	     39.80736763
      1.04157249	     -0.06185455	     -0.00033012	     -0.20375427	     -0.06434132	      0.88287217	     -0.00027052	     -0.21920362	     -0.00000000	     -0.00000000	     39.28882267
      1.04271557	     -0.06201249	     -0.00032891	     -0.20391247	     -0.06433705	      0.88287131	     -0.00026974	     -0.21923466	     -0.00000000	     -0.00000001	     38.85925688
      1.04410407	     -0.06220369	     -0.00032765	     -0.20410401	     -0.06433182	      0.88287016	     -0.00026881	     -0.21927318	     -0.00000000	     -0.00000001	     38.19611924
      1.04525043	     -0.06236169	     -0.00032707	     -0.20426231	     -0.06432748	      0.88286912	     -0.00026805	     -0.21930555	     -0.00000000	     -0.00000001	     37.80057663
      1.04639680	     -0.06251522	     -0.00032720	     -0.20441614	     -0.06432310	      0.88286802	     -0.00026730	     -0.21933842	     -0.00000000	     -0.00000001	     37.28512426
      1.04754316	     -0.06267109	     -0.00032772	     -0.20457234	     -0.06431869	      0.88286685	     -0.00026656	     -0.21937178	     -0.00000000	     -0.00000001	     36.87763096
      1.04892607	     -0.06285844	     -0.00032798	     -0.20476010	     -0.06431333	      0.88286535	     -0.00026568	     -0.21941266	     -0.00000000	     -0.00000001	     36.24286935
      1.05007857	     -0.06301024	     -0.00032915	     -0.20491226	     -0.06430882	      0.88286403	     -0.00026495	     -0.21944717	     -0.00000000	     -0.00000001	     35.89158989
      1.05123107	     -0.06316139	     -0.00033047	     -0.20506378	     -0.06430426	      0.88286266	     -0.00026423	     -0.21948211	     -0.00000000	     -0.00000001	     35.39546427
      1.05238357	     -0.06331239	     -0.00033171	     -0.20521517	     -0.06429967	      0.88286123	     -0.00026351	     -0.21951740	     -0.00000000	     -0.00000001	     35.04494208
      1.05353607	     -0.06346091	     -0.00033279	     -0.20536411	     -0.06429503	      0.88285976	     -0.00026280	     -0.21955299	     -0.00000000	     -0.00000001	     34.60499319
      1.05493921	     -0.06363912	     -0.00033391	     -0.20554285	     -0.06428932	      0.88285792	     -0.00026195	     -0.21959654	     -0.00000000	     -0.00000001	     34.18574777
      1.05612010	     -0.06378497	     -0.00033469	     -0.20568917	     -0.06428446	      0.88285632	     -0.00026124	     -0.21963330	     -0.00000000	     -0.00000001	     33.67080511
      1.05730100	     -0.06392940	     -0.00033537	     -0.20583409	     -0.06427955	      0.88285470	     -0.00026053	     -0.21967006	     -0.00000000	     -0.00000001	     33.39818773
      1.05848190	     -0.06406908	     -0.00033515	     -0.20597429	     -0.06427458	      0.88285305	     -0.00025983	     -0.21970677	     -0.00000000	     -0.00000001	     32.97572315
      1.05966280	     -0.06420520	     -0.00033408	     -0.20611095	     -0.06426956	      0.88285139	     -0.00025914	     -0.21974338	     -0.00000000	     -0.00000001	     32.63095181
      1.06109538	     -0.06436751	     -0.00033321	     -0.20627394	     -0.06426338	      0.88284935	     -0.00025830	     -0.21978768	     -0.00000000	     -0.00000001	     32.03652294
      1.06224281	     -0.06449518	     -0.00033186	     -0.20640218	     -0.06425837	      0.88284771	     -0.00025764	     -0.21982300	     -0.00000000	     -0.00000001	     31.80346183
      1.06339024	     -0.06461875	     -0.00033065	     -0.20652632	     -0.06425330	      0.88284607	     -0.00025698	     -0.21985810	     -0.00000000	     -0.00000001	     31.40392918
      1.06453766	     -0.06473983	     -0.00032963	     -0.20664800	     -0.06424816	      0.88284445	     -0.00025633	     -0.21989290	     -0.00000000	     -0.00000001	     31.15324336
      1.06592420	     -0.06488058	     -0.00032873	     -0.20678947	     -0.06424188	      0.88284250	     -0.00025555	     -0.21993448	     -0.00000000	     -0.00000001	     30.68136534
      1.06707631	     -0.06499398	     -0.00032836	     -0.20690348	     -0.06423658	      0.88284090	     -0.00025491	     -0.21996853	     -0.00000000	     -0.00000001	     30.48954871
      1.06822841	     -0.06510245	     -0.00032828	     -0.20701257	     -0.06423122	      0.88283932	     -0.00025427	     -0.22000209	     -0.00000000	     -0.00000001	     30.12464912
      1.06938051	     -0.06520823	     -0.00032855	     -0.20711898	     -0.06422578	      0.88283778	     -0.00025364	     -0.22003508	     -0.00000000	     -0.00000001	     29.91136473
      1.07053261	     -0.06530964	     -0.00032917	     -0.20722103	     -0.06422028	      0.88283627	     -0.00025302	     -0.22006748	     -0.00000000	     -0.00000001	     29.58612979
      1.07193868	     -0.06542975	     -0.00033045	     -0.20734191	     -0.06421347	      0.88283448	     -0.00025227	     -0.22010615	     -0.00000000	     -0.00000001	     29.32139926
      1.07312059	     -0.06552534	     -0.00033190	     -0.20743817	     -0.06420765	      0.88283302	     -0.00025165	     -0.22013788	     -0.00000000	     -0.00000001	     28.91182380
      1.07430249	     -0.06561784	     -0.00033370	     -0.20753133	     -0.06420176	      0.88283161	     -0.00025103	     -0.22016885	     -0.00000000	     -0.00000001	     28.75076004
      1.07548440	     -0.06570587	     -0.00033580	     -0.20762004	     -0.06419578	      0.88283026	     -0.00025042	     -0.22019903	     -0.00000000	     -0.00000001	     28.43196017
      1.07666631	     -0.06579073	     -0.00033823	     -0.20770557	     -0.06418973	      0.88282896	     -0.00024982	     -0.22022839	     -0.00000000	     -0.00000001	     28.22993218
      1.07810167	     -0.06588760	     -0.00034158	     -0.20780327	     -0.06418226	      0.88282746	     -0.00024911	     -0.22026289	     -0.00000000	     -0.00000001	     27.79283756
      1.07925288	     -0.06596101	     -0.00034458	     -0.20787734	     -0.06417618	      0.88282632	     -0.00024854	     -0.22028959	     -0.00000000	     -0.00000001	     27.69616535
      1.08040408	     -0.06602951	     -0.00034779	     -0.20794652	     -0.06417002	      0.88282525	     -0.00024798	     -0.22031541	     -0.00000000	     -0.00000001	     27.38794253
      1.08155529	     -0.06609535	     -0.00035126	     -0.20801303	     -0.06416377	      0.88282424	     -0.00024743	     -0.22034029	     -0.00000000	     -0.00000001	     27.23903900
      1.08270649	     -0.06615688	     -0.00035499	     -0.20807524	     -0.06415745	      0.88282329	     -0.00024688	     -0.22036426	     -0.00000000	     -0.00000001	     26.97127403
      1.08412119	     -0.06622972	     -0.00035964	     -0.20814892	     -0.06414955	      0.88282221	     -0.00024623	     -0.22039242	     -0.00000000	     -0.00000000	     26.79794704
      1.08530220	     -0.06628537	     -0.00036373	     -0.20820527	     -0.06414286	      0.88282139	     -0.00024569	     -0.22041485	     -0.00000000	     -0.00000000	     26.44391147
      1.08648320	     -0.06633855	     -0.00036809	     -0.20825915	     -0.06413609	      0.88282064	     -0.00024516	     -0.22043627	     -0.00000000	     -0.00000000	     26.34973708
      1.08766421	     -0.06638796	     -0.00037260	     -0.20830927	     -0.06412921	      0.88281996	     -0.00024464	     -0.22045671	     -0.00000000	     -0.00000000	     26.08768377
      1.08884521	     -0.06643495	     -0.00037725	     -0.20835696	     -0.06412225	      0.88281936	     -0.00024412	     -0.22047615	     -0.00000000	     -0.00000000	     25.95181268
      1.09029009	     -0.06648677	     -0.00038274	     -0.20840966	     -0.06411360	      0.88281871	     -0.00024351	     -0.22049862	     -0.00000000	     -0.00000000	     25.58144003
      1.09143382	     -0.06652483	     -0.00038709	     -0.20844841	     -0.06410666	      0.88281827	     -0.00024303	     -0.22051536	     -0.00000000	     -0.00000000	     25.54700552
      1.09257756	     -0.06655890	     -0.00039164	     -0.20848318	     -0.06409962	      0.88281790	     -0.00024256	     -0.22053121	     -0.00000000	     -0.00000000	     25.28947622
      1.09372129	     -0.06659077	     -0.00039651	     -0.20851573	     -0.06409250	      0.88281759	     -0.00024210	     -0.22054613	     -0.00000000	     -0.00000000	     25.19905862
      1.09511773	     -0.06662418	     -0.00040239	     -0.20854999	     -0.06408368	      0.88281730	     -0.00024155	     -0.22056310	     -0.00000000	     -0.00000000	     24.89250504
      1.09626315	     -0.06664809	     -0.00040720	     -0.20857460	     -0.06407635	      0.88281713	     -0.00024111	     -0.22057594	     -0.00000000	     -0.00000000	     24.86864428
      1.09740857	     -0.06666676	     -0.00041197	     -0.20859396	     -0.06406893	      0.88281703	     -0.00024068	     -0.22058780	     -0.00000000	     -0.00000000	     24.62670798
      1.09855400	     -0.06668235	     -0.00041674	     -0.20861025	     -0.06406141	      0.88281698	     -0.00024025	     -0.22059863	     -0.00000000	     -0.00000000	     24.56928920
      1.09994206	     -0.06669460	     -0.00042252	     -0.20862336	     -0.06405219	      0.88281700	     -0.00023975	     -0.22061037	     -0.00000000	      0.00000000	     24.29528688
      1.10109464	     -0.06670025	     -0.00042739	     -0.20862969	     -0.06404442	      0.88281707	     -0.00023935	     -0.22061889	     -0.00000000	      0.00000000	     24.30649252
      1.10224722	     -0.06669965	     -0.00043233	     -0.20862979	     -0.06403657	      0.88281720	     -0.00023896	     -0.22062627	     -0.00000000	      0.00000000	     24.08268960
      1.10339979	     -0.06669489	     -0.00043740	     -0.20862573	     -0.06402862	      0.88281738	     -0.00023857	     -0.22063246	     -0.00000000	      0.00000000	     24.06457023
      1.10455237	     -0.06668357	     -0.00044263	     -0.20861509	     -0.06402058	      0.88281761	     -0.00023820	     -0.22063742	     -0.00000000	      0.00000000	     23.90028287
      1.10595707	     -0.06666241	     -0.00044926	     -0.20859476	     -0.06401066	      0.88281796	     -0.00023776	     -0.22064169	     -0.00000000	      0.00000000	     23.90976372
      1.10713972	     -0.06663562	     -0.00045512	     -0.20856865	     -0.06400220	      0.88281830	     -0.00023741	     -0.22064372	     -0.00000000	      0.00000000	     23.65960223
      1.10832236	     -0.06660140	     -0.00046166	     -0.20853510	     -0.06399365	      0.88281869	     -0.00023707	     -0.22064422	     -0.00000000	      0.00000000	     23.70766811
      1.10950501	     -0.06655990	     -0.00046859	     -0.20849425	     -0.06398500	      0.88281913	     -0.00023674	     -0.22064317	     -0.00000000	      0.00000000	     23.56058535
      1.11068766	     -0.06651187	     -0.00047590	     -0.20844685	     -0.06397626	      0.88281961	     -0.00023643	     -0.22064050	     -0.00000000	      0.00000000	     23.58716795
      1.11212783	     -0.06644253	     -0.00048532	     -0.20837826	     -0.06396549	      0.88282024	     -0.00023607	     -0.22063499	     -0.00000000	      0.00000000	     23.37186763
      1.11328136	     -0.06637924	     -0.00049294	     -0.20831556	     -0.06395676	      0.88282079	     -0.00023579	     -0.22062869	     -0.00000000	      0.00000000	     23.52765526
      1.11443488	     -0.06630789	     -0.00050075	     -0.20824478	     -0.06394795	      0.88282138	     -0.00023554	     -0.22062068	     -0.00000000	      0.00000000	     23.34960396
      1.11558841	     -0.06623092	     -0.00050897	     -0.20816834	     -0.06393905	      0.88282201	     -0.00023529	     -0.22061092	     -0.00000000	      0.00000000	     23.44198761
      1.11674194	     -0.06614654	     -0.00051759	     -0.20808449	     -0.06393007	      0.88282267	     -0.00023507	     -0.22059940	     -0.00000000	      0.00000000	     23.33518006
      1.11814471	     -0.06603646	     -0.00052888	     -0.20797500	     -0.06391904	      0.88282353	     -0.00023481	     -0.22058299	     -0.00000000	      0.00000000	     23.50914598
      1.11932624	     -0.06593539	     -0.00053907	     -0.20787440	     -0.06390965	      0.88282429	     -0.00023462	     -0.22056714	     -0.00000000	      0.00000000	     23.28050286
      1.12050776	     -0.06582951	     -0.00054990	     -0.20776895	     -0.06390019	      0.88282509	     -0.00023443	     -0.22054941	     -0.00000000	      0.00000000	     23.43513695
      1.12168929	     -0.06571804	     -0.00056128	     -0.20765789	     -0.06389065	      0.88282593	     -0.00023427	     -0.22052986	     -0.00000000	      0.00000000	     23.31451426
      1.12287082	     -0.06560319	     -0.00057315	     -0.20754341	     -0.06388103	      0.88282680	     -0.00023412	     -0.22050854	     -0.00000000	      0.00000001	     23.42838821
      1.12431643	     -0.06545737	     -0.00058823	     -0.20739800	     -0.06386917	      0.88282793	     -0.00023395	     -0.22048017	     -0.00000000	      0.00000001	     23.21326323
      1.12546344	     -0.06533905	     -0.00060049	     -0.20727996	     -0.06385968	      0.88282887	     -0.00023384	     -0.22045593	     -0.00000000	      0.00000001	     23.46473506
      1.12661045	     -0.06521751	     -0.00061295	     -0.20715868	     -0.06385012	      0.88282985	     -0.00023373	     -0.22043028	     -0.00000000	      0.00000001	     23.24869203
      1.12775745	     -0.06509421	     -0.00062587	     -0.20703561	     -0.06384051	      0.88283087	     -0.00023364	     -0.22040328	     -0.00000000	      0.00000001	     23.38715269
      1.12914534	     -0.06494294	     -0.00064159	     -0.20688458	     -0.06382881	      0.88283216	     -0.00023354	     -0.22036898	     -0.00000000	      0.00000001	     23.15245901
      1.13029816	     -0.06481671	     -0.00065444	     -0.20675852	     -0.06381903	      0.88283328	     -0.00023347	     -0.22033922	     -0.00000000	      0.00000001	     23.40753104
      1.13145098	     -0.06468791	     -0.00066693	     -0.20662987	     -0.06380919	      0.88283444	     -0.00023341	     -0.22030840	     -0.00000000	      0.00000001	     23.14152242
      1.13260380	     -0.06455895	     -0.00067891	     -0.20650103	     -0.06379931	      0.88283565	     -0.00023336	     -0.22027656	     -0.00000000	      0.00000001	     23.28633897
      1.13375662	     -0.06442787	     -0.00069031	     -0.20637007	     -0.06378939	      0.88283690	     -0.00023332	     -0.22024377	     -0.00000000	      0.00000001	     23.11002953
      1.13515469	     -0.06426853	     -0.00070337	     -0.20621084	     -0.06377730	      0.88283847	     -0.00023328	     -0.22020279	     -0.00000000	      0.00000001	     23.33394324
      1.13633657	     -0.06413132	     -0.00071374	     -0.20607371	     -0.06376704	      0.88283985	     -0.00023326	     -0.22016719	     -0.00000000	      0.00000001	     22.99659829
      1.13751844	     -0.06399410	     -0.00072337	     -0.20593655	     -0.06375675	      0.88284128	     -0.00023324	     -0.22013075	     -0.00000000	      0.00000001	     23.15803429
      1.13870032	     -0.06385550	     -0.00073219	     -0.20579799	     -0.06374642	      0.88284275	     -0.00023323	     -0.22009355	     -0.00000000	      0.00000001	     22.97971677
      1.13988220	     -0.06371704	     -0.00074030	     -0.20565955	     -0.06373607	      0.88284426	     -0.00023323	     -0.22005561	     -0.00000000	      0.00000001	     23.11847174
      1.14131931	     -0.06354739	     -0.00074941	     -0.20548992	     -0.06372344	      0.88284616	     -0.00023324	     -0.22000860	     -0.00000000	      0.00000001	     22.88843551
      1.14247342	     -0.06341118	     -0.00075616	     -0.20535371	     -0.06371328	      0.88284772	     -0.00023326	     -0.21997017	     -0.00000000	      0.00000001	     23.19229423
      1.14362753	     -0.06327379	     -0.00076217	     -0.20521630	     -0.06370311	      0.88284933	     -0.00023328	     -0.21993122	     -0.00000000	      0.00000001	     22.97770089
      1.14478163	     -0.06313749	     -0.00076737	     -0.20507998	     -0.06369292	      0.88285097	     -0.00023331	     -0.21989175	     -0.00000000	      0.00000001	     23.17760012
      1.14593574	     -0.06299954	     -0.00077210	     -0.20494199	     -0.06368271	      0.88285264	     -0.00023335	     -0.21985182	     -0.00000000	      0.00000001	     23.07945825
      1.14732851	     -0.06283024	     -0.00077708	     -0.20477262	     -0.06367039	      0.88285469	     -0.00023341	     -0.21980297	     -0.00000000	      0.00000001	     23.41910300
      1.14850881	     -0.06267908	     -0.00078031	     -0.20462141	     -0.06365994	      0.88285647	     -0.00023347	     -0.21976092	     -0.00000000	      0.00000001	     23.22705599
      1.14968911	     -0.06252161	     -0.00078253	     -0.20446387	     -0.06364949	      0.88285827	     -0.00023354	     -0.21971809	     -0.00000000	      0.00000001	     23.52237655
      1.15086940	     -0.06235545	     -0.00078372	     -0.20429764	     -0.06363904	      0.88286010	     -0.00023362	     -0.21967439	     -0.00000000	      0.00000001	     23.51449711
      1.15204970	     -0.06218226	     -0.00078396	     -0.20412437	     -0.06362860	      0.88286194	     -0.00023372	     -0.21962967	     -0.00000000	      0.00000001	     23.80233836
      1.15349063	     -0.06196126	     -0.00078324	     -0.20390325	     -0.06361585	      0.88286423	     -0.00023384	     -0.21957364	     -0.00000000	      0.00000001	     23.78733942
      1.15463744	     -0.06177948	     -0.00078199	     -0.20372136	     -0.06360572	      0.88286606	     -0.00023396	     -0.21952787	     -0.00000000	      0.00000001	     24.23653033
      1.15578425	     -0.06159287	     -0.00078017	     -0.20353463	     -0.06359560	      0.88286791	     -0.00023408	     -0.21948108	     -0.00000000	      0.00000001	     24.20803804
      1.15693106	     -0.06140387	     -0.00077788	     -0.20334548	     -0.06358549	      0.88286978	     -0.00023422	     -0.21943330	     -0.00000000	      0.00000001	     24.56507374
      1.15831383	     -0.06117181	     -0.00077467	     -0.20311321	     -0.06357333	      0.88287204	     -0.00023441	     -0.21937448	     -0.00000000	      0.00000001	     24.62390682
      1.15946695	     -0.06097687	     -0.00077161	     -0.20291807	     -0.06356322	      0.88287394	     -0.00023458	     -0.21932448	     -0.00000000	      0.00000001	     25.13333416
      1.16062008	     -0.06077995	     -0.00076837	     -0.20272093	     -0.06355312	      0.88287585	     -0.00023476	     -0.21927373	     -0.00000000	      0.00000001	     25.15865690
      1.16177320	     -0.06058411	     -0.00076499	     -0.20252484	     -0.06354306	      0.88287777	     -0.00023495	     -0.21922229	     -0.00000000	      0.00000001	     25.60059120
      1.16292632	     -0.06038799	     -0.00076180	     -0.20232846	     -0.06353302	      0.88287969	     -0.00023516	     -0.21917030	     -0.00000000	      0.00000001	     25.76748094
      1.16431598	     -0.06015455	     -0.00075843	     -0.20209465	     -0.06352097	      0.88288202	     -0.00023543	     -0.21910701	     -0.00000000	      0.00000001	     26.40248575
      1.16549634	     -0.05995690	     -0.00075610	     -0.20189667	     -0.06351077	      0.88288399	     -0.00023568	     -0.21905287	     -0.00000000	      0.00000001	     26.49180002
      1.16667670	     -0.05976216	     -0.00075410	     -0.20170157	     -0.06350061	      0.88288597	     -0.00023594	     -0.21899844	     -0.00000000	      0.00000001	     27.05234920
      1.16785706	     -0.05956965	     -0.00075242	     -0.20150869	     -0.06349048	      0.88288795	     -0.00023622	     -0.21894386	     -0.00000000	      0.00000001	     27.32275405
      1.16903742	     -0.05938088	     -0.00075098	     -0.20131951	     -0.06348041	      0.88288992	     -0.00023652	     -0.21888920	     -0.00000000	      0.00000001	     27.89157423
      1.17046869	     -0.05915562	     -0.00074962	     -0.20109376	     -0.06346824	      0.88289232	     -0.00023689	     -0.21882296	     -0.00000000	      0.00000001	     28.24872581
      1.17162044	     -0.05897837	     -0.00074869	     -0.20091608	     -0.06345851	      0.88289423	     -0.00023721	     -0.21876975	     -0.00000000	      0.00000001	     28.98938506
      1.17277219	     -0.05880358	     -0.00074796	     -0.20074087	     -0.06344882	      0.88289615	     -0.00023754	     -0.21871671	     -0.00000000	      0.00000001	     29.30591000
      1.17392394	     -0.05863281	     -0.00074728	     -0.20056966	     -0.06343917	      0.88289805	     -0.00023789	     -0.21866388	     -0.00000000	      0.00000001	     29.99769919
      1.17507570	     -0.05846357	     -0.00074657	     -0.20039998	     -0.06342958	      0.88289995	     -0.00023825	     -0.21861131	     -0.00000000	      0.00000001	     30.45417192
      1.17647143	     -0.05826262	     -0.00074538	     -0.20019850	     -0.06341802	      0.88290224	     -0.00023871	     -0.21854794	     -0.00000000	      0.00000001	     31.37343492
      1.17765019	     -0.05809449	     -0.00074407	     -0.20002992	     -0.06340832	      0.88290416	     -0.00023911	     -0.21849476	     -0.00000000	      0.00000001	     31.76118802
      1.17882894	     -0.05792948	     -0.00074238	     -0.19986447	     -0.06339868	      0.88290607	     -0.00023953	     -0.21844189	     -0.00000000	      0.00000001	     32.58418580
      1.18000770	     -0.05776479	     -0.00074070	     -0.19969934	     -0.06338909	      0.88290796	     -0.00023997	     -0.21838937	     -0.00000000	      0.00000001	     33.14771517
      1.18118646	     -0.05760209	     -0.00073984	     -0.19953618	     -0.06337956	      0.88290985	     -0.00024042	     -0.21833728	     -0.00000000	      0.00000001	     33.93737183
      1.18261673	     -0.05741211	     -0.00073988	     -0.19934563	     -0.06336808	      0.88291211	     -0.00024098	     -0.21827496	     -0.00000000	      0.00000001	     34.57994533
      1.18376035	     -0.05726690	     -0.00073997	     -0.19919995	     -0.06335896	      0.88291390	     -0.00024145	     -0.21822591	     -0.00000000	      0.00000001	     35.49390742
      1.18490396	     -0.05712554	     -0.00074011	     -0.19905813	     -0.06334990	      0.88291568	     -0.00024194	     -0.21817761	     -0.00000000	      0.00000001	     36.05858029
      1.18604758	     -0.05698934	     -0.00074017	     -0.19892146	     -0.06334090	      0.88291743	     -0.00024244	     -0.21813002	     -0.00000000	      0.00000001	     36.90185975
      1.18743192	     -0.05682942	     -0.00074008	     -0.19876098	     -0.06333008	      0.88291954	     -0.00024307	     -0.21807340	     -0.00000000	      0.00000001	     37.62171029
      1.18857733	     -0.05670270	     -0.00073983	     -0.19863380	     -0.06332120	      0.88292126	     -0.00024360	     -0.21802734	     -0.00000000	      0.00000001	     38.52631116
      1.18972275	     -0.05658085	     -0.00073967	     -0.19851148	     -0.06331238	      0.88292296	     -0.00024415	     -0.21798205	     -0.00000000	      0.00000001	     39.09569106
      1.19086816	     -0.05646613	     -0.00073952	     -0.19839629	     -0.06330362	      0.88292463	     -0.00024472	     -0.21793756	     -0.00000000	      0.00000001	     39.90893738
      1.19224429	     -0.05633576	     -0.00073944	     -0.19826536	     -0.06329318	      0.88292662	     -0.00024542	     -0.21788527	     -0.00000000	      0.00000001	     40.58749614
      1.19339603	     -0.05623247	     -0.00073832	     -0.19816161	     -0.06328451	      0.88292825	     -0.00024603	     -0.21784247	     -0.00000000	      0.00000001	     41.44379138
      1.19454777	     -0.05613274	     -0.00073633	     -0.19806143	     -0.06327590	      0.88292986	     -0.00024665	     -0.21780061	     -0.00000000	      0.00000001	     41.95998259
      1.19569951	     -0.05603976	     -0.00073394	     -0.19796799	     -0.06326736	      0.88293144	     -0.00024730	     -0.21775967	     -0.00000000	      0.00000001	     42.71158998
      1.19685124	     -0.05595056	     -0.00073141	     -0.19787835	     -0.06325888	      0.88293299	     -0.00024796	     -0.21771966	     -0.00000000	      0.00000001	     43.26274368
      1.19824138	     -0.05584910	     -0.00072847	     -0.19777635	     -0.06324874	      0.88293482	     -0.00024878	     -0.21767255	     -0.00000000	      0.00000001	     44.11355695
      1.19942014	     -0.05576730	     -0.00072555	     -0.19769409	     -0.06324021	      0.88293634	     -0.00024949	     -0.21763362	     -0.00000000	      0.00000001	     44.51842291
      1.20059890	     -0.05569016	     -0.00072234	     -0.19761649	     -0.06323175	      0.88293782	     -0.00025023	     -0.21759557	     -0.00000000	      0.00000001	     45.23750101
      1.20177766	     -0.05561729	     -0.00071903	     -0.19754315	     -0.06322336	      0.88293927	     -0.00025098	     -0.21755844	     -0.00000000	      0.00000001	     45.68600089
      1.20295643	     -0.05554907	     -0.00071529	     -0.19747446	     -0.06321504	      0.88294068	     -0.00025176	     -0.21752220	     -0.00000000	      0.00000001	     46.27287443
      1.20437540	     -0.05547371	     -0.00071120	     -0.19739853	     -0.06320512	      0.88294232	     -0.00025272	     -0.21747984	     -0.00000000	      0.00000001	     46.65403751
      1.20552294	     -0.05541783	     -0.00070770	     -0.19734218	     -0.06319717	      0.88294361	     -0.00025353	     -0.21744659	     -0.00000000	      0.00000001	     47.27548038
      1.20667048	     -0.05536688	     -0.00070400	     -0.19729075	     -0.06318929	      0.88294485	     -0.00025435	     -0.21741427	     -0.00000000	      0.00000001	     47.57923273
      1.20781802	     -0.05532213	     -0.00069981	     -0.19724554	     -0.06318148	      0.88294605	     -0.00025519	     -0.21738288	     -0.00000000	      0.00000001	     48.05721971
      1.20896556	     -0.05528138	     -0.00069557	     -0.19720431	     -0.06317373	      0.88294721	     -0.00025605	     -0.21735245	     -0.00000000	      0.00000001	     48.34616368
      1.21037768	     -0.05523772	     -0.00069013	     -0.19716005	     -0.06316430	      0.88294858	     -0.00025713	     -0.21731631	     -0.00000000	      0.00000001	     48.85318479
      1.21155438	     -0.05520505	     -0.00068562	     -0.19712689	     -0.06315651	      0.88294966	     -0.00025806	     -0.21728730	     -0.00000000	      0.00000001	     48.97229406
      1.21273108	     -0.05517598	     -0.00068079	     -0.19709732	     -0.06314880	      0.88295070	     -0.00025901	     -0.21725926	     -0.00000000	      0.00000001	     49.41115263
      1.21390778	     -0.05514961	     -0.00067573	     -0.19707044	     -0.06314116	      0.88295168	     -0.00025999	     -0.21723219	     -0.00000000	      0.00000001	     49.58349656
      1.21508448	     -0.05512482	     -0.00067100	     -0.19704514	     -0.06313360	      0.88295261	     -0.00026098	     -0.21720607	     -0.00000000	      0.00000001	     49.88933020
      1.21650939	     -0.05509987	     -0.00066507	     -0.19701957	     -0.06312453	      0.88295367	     -0.00026221	     -0.21717576	     -0.00000000	      0.00000000	     49.93142827
      1.21764655	     -0.05508236	     -0.00066000	     -0.19700155	     -0.06311738	      0.88295446	     -0.00026321	     -0.21715256	     -0.00000000	      0.00000000	     50.30037651
      1.21878370	     -0.05506660	     -0.00065479	     -0.19698529	     -0.06311029	      0.88295519	     -0.00026424	     -0.21713023	     -0.00000000	      0.00000000	     50.35999811
      1.21992086	     -0.05505313	     -0.00064939	     -0.19697132	     -0.06310328	      0.88295588	     -0.00026528	     -0.21710872	     -0.00000000	      0.00000000	     50.59756836
      1.22131925	     -0.05503890	     -0.00064303	     -0.19695645	     -0.06309475	      0.88295665	     -0.00026659	     -0.21708340	     -0.00000000	      0.00000000	     50.59182149
      1.22245127	     -0.05502946	     -0.00063789	     -0.19694650	     -0.06308793	      0.88295721	     -0.00026767	     -0.21706376	     -0.00000000	      0.00000000	     50.84187091
      1.22358329	     -0.05502105	     -0.00063235	     -0.19693757	     -0.06308117	      0.88295773	     -0.00026877	     -0.21704491	     -0.00000000	      0.00000000	     50.81670487
      1.22471531	     -0.05501467	     -0.00062714	     -0.19693066	     -0.06307449	      0.88295819	     -0.00026989	     -0.21702681	     -0.00000000	      0.00000000	     50.97937288
      1.22612327	     -0.05500939	     -0.00062142	     -0.19692471	     -0.06306627	      0.88295870	     -0.00027131	     -0.21700538	     -0.00000000	      0.00000000	     50.87954947
      1.22725017	     -0.05500726	     -0.00061668	     -0.19692203	     -0.06305978	      0.88295905	     -0.00027247	     -0.21698905	     -0.00000000	      0.00000000	     51.06903914
      1.22837706	     -0.05500596	     -0.00061159	     -0.19692020	     -0.06305336	      0.88295935	     -0.00027365	     -0.21697344	     -0.00000000	      0.00000000	     50.99050190
      1.22950396	     -0.05500635	     -0.00060583	     -0.19692004	     -0.06304701	      0.88295960	     -0.00027485	     -0.21695852	     -0.00000000	      0.00000000	     51.09504700
      1.23092492	     -0.05500906	     -0.00059850	     -0.19692208	     -0.06303911	      0.88295985	     -0.00027638	     -0.21694068	     -0.00000000	      0.00000000	     50.93773189
      1.23204577	     -0.05501314	     -0.00059287	     -0.19692561	     -0.06303296	      0.88296000	     -0.00027762	     -0.21692735	     -0.00000000	      0.00000000	     51.09997852
      1.23316662	     -0.05501795	     -0.00058743	     -0.19692986	     -0.06302689	      0.88296011	     -0.00027887	     -0.21691466	     -0.00000000	      0.00000000	     50.97975106
      1.23428748	     -0.05502477	     -0.00058210	     -0.19693613	     -0.06302088	      0.88296018	     -0.00028014	     -0.21690256	     -0.00000000	      0.00000000	     51.06204374
      1.23572785	     -0.05503510	     -0.00057543	     -0.19694573	     -0.06301328	      0.88296020	     -0.00028181	     -0.21688790	     -0.00000000	     -0.00000000	     50.87519571
      1.23684112	     -0.05504458	     -0.00057010	     -0.19695465	     -0.06300749	      0.88296018	     -0.00028311	     -0.21687719	     -0.00000000	     -0.00000000	     51.01964311
      1.23795439	     -0.05505456	     -0.00056483	     -0.19696407	     -0.06300176	      0.88296012	     -0.00028444	     -0.21686702	     -0.00000000	     -0.00000000	     50.86633011
      1.23906765	     -0.05506640	     -0.00055962	     -0.19697535	     -0.06299612	      0.88296002	     -0.00028578	     -0.21685736	     -0.00000000	     -0.00000000	     50.92065838
      1.24053430	     -0.05508340	     -0.00055297	     -0.19699159	     -0.06298879	      0.88295985	     -0.00028758	     -0.21684542	     -0.00000000	     -0.00000000	     50.70469483
      1.24163913	     -0.05509755	     -0.00054801	     -0.19700517	     -0.06298336	      0.88295969	     -0.00028895	     -0.21683697	     -0.00000000	     -0.00000000	     50.83702335
      1.24274397	     -0.05511211	     -0.00054310	     -0.19701916	     -0.06297800	      0.88295949	     -0.00029034	     -0.21682899	     -0.00000000	     -0.00000000	     50.67183793
      1.24384881	     -0.05512882	     -0.00053816	     -0.19703530	     -0.06297271	      0.88295927	     -0.00029175	     -0.21682148	     -0.00000000	     -0.00000000	     50.70497620
      1.24534871	     -0.05515438	     -0.00053147	     -0.19706008	     -0.06296566	      0.88295893	     -0.00029368	     -0.21681205	     -0.00000000	     -0.00000000	     50.46091780
      1.24644449	     -0.05517730	     -0.00052688	     -0.19708241	     -0.06296059	      0.88295866	     -0.00029512	     -0.21680577	     -0.00000000	     -0.00000000	     50.56372117
      1.24754026	     -0.05520482	     -0.00052258	     -0.19710936	     -0.06295559	      0.88295837	     -0.00029657	     -0.21680008	     -0.00000000	     -0.00000000	     50.36161925
      1.24863603	     -0.05523976	     -0.00051853	     -0.19714371	     -0.06295067	      0.88295805	     -0.00029803	     -0.21679510	     -0.00000000	     -0.00000000	     50.33983208
      1.25017625	     -0.05530187	     -0.00051330	     -0.19720499	     -0.06294387	      0.88295758	     -0.00030012	     -0.21678958	     -0.00000000	     -0.00000000	     50.03084506
      1.25126309	     -0.05535580	     -0.00050977	     -0.19725834	     -0.06293916	      0.88295722	     -0.00030160	     -0.21678689	     -0.00000000	     -0.00000000	     50.08592529
      1.25234993	     -0.05541748	     -0.00050632	     -0.19731944	     -0.06293453	      0.88295685	     -0.00030310	     -0.21678533	     -0.00000000	     -0.00000000	     49.86542663
      1.25366091	     -0.05550382	     -0.00050203	     -0.19740508	     -0.06292903	      0.88295639	     -0.00030493	     -0.21678510	     -0.00000000	     -0.00000000	     49.82727297
      1.25497189	     -0.05560130	     -0.00049746	     -0.19750189	     -0.06292364	      0.88295589	     -0.00030678	     -0.21678685	     -0.00000000	     -0.00000000	     49.46075748
      1.25628287	     -0.05570924	     -0.00049219	     -0.19760918	     -0.06291836	      0.88295538	     -0.00030864	     -0.21679064	     -0.00000000	     -0.00000000	     49.58881015
      1.25740370	     -0.05580795	     -0.00048707	     -0.19770736	     -0.06291392	      0.88295492	     -0.00031024	     -0.21679559	     -0.00000000	     -0.00000000	     49.17500025
      1.25852454	     -0.05591394	     -0.00048120	     -0.19781284	     -0.06290955	      0.88295444	     -0.00031185	     -0.21680212	     -0.00000000	     -0.00000000	     49.17749224
      1.26003613	     -0.05606627	     -0.00047185	     -0.19796454	     -0.06290379	      0.88295376	     -0.00031404	     -0.21681347	     -0.00000000	     -0.00000000	     48.78859457
      1.26111497	     -0.05618043	     -0.00046397	     -0.19807828	     -0.06289975	      0.88295326	     -0.00031561	     -0.21682333	     -0.00000000	     -0.00000000	     48.75217844
      1.26219382	     -0.05629785	     -0.00045508	     -0.19819531	     -0.06289578	      0.88295273	     -0.00031719	     -0.21683463	     -0.00000000	     -0.00000000	     48.47164897
      1.26350633	     -0.05644597	     -0.00044288	     -0.19834300	     -0.06289104	      0.88295205	     -0.00031912	     -0.21685024	     -0.00000000	     -0.00000000	     48.28246649
      1.26481883	     -0.05659751	     -0.00042933	     -0.19849416	     -0.06288640	      0.88295134	     -0.00032107	     -0.21686785	     -0.00000000	     -0.00000000	     47.82537600
      1.26613134	     -0.05675274	     -0.00041468	     -0.19864904	     -0.06288184	      0.88295059	     -0.00032303	     -0.21688729	     -0.00000000	     -0.00000000	     47.72517178
      1.26725262	     -0.05688578	     -0.00040169	     -0.19878182	     -0.06287803	      0.88294991	     -0.00032471	     -0.21690532	     -0.00000000	     -0.00000000	     47.22916431
      1.26837389	     -0.05702056	     -0.00038881	     -0.19891636	     -0.06287428	      0.88294919	     -0.00032641	     -0.21692458	     -0.00000000	     -0.00000000	     47.07111071
      1.26990308	     -0.05720774	     -0.00037128	     -0.19910324	     -0.06286926	      0.88294815	     -0.00032874	     -0.21695282	     -0.00000000	     -0.00000000	     46.50882070
      1.27097328	     -0.05734025	     -0.00035915	     -0.19923554	     -0.06286582	      0.88294738	     -0.00033038	     -0.21697383	     -0.00000000	     -0.00000001	     46.29421804
      1.27204347	     -0.05747267	     -0.00034725	     -0.19936778	     -0.06286243	      0.88294657	     -0.00033204	     -0.21699581	     -0.00000000	     -0.00000001	     45.91358713
      1.27336980	     -0.05763817	     -0.00033303	     -0.19953308	     -0.06285831	      0.88294550	     -0.00033411	     -0.21702425	     -0.00000000	     -0.00000001	     45.52988235
      1.27469613	     -0.05780109	     -0.00032026	     -0.19969580	     -0.06285426	      0.88294437	     -0.00033621	     -0.21705394	     -0.00000000	     -0.00000001	     44.93778400
      1.27602245	     -0.05796603	     -0.00030908	     -0.19986054	     -0.06285028	      0.88294316	     -0.00033833	     -0.21708476	     -0.00000000	     -0.00000001	     44.62391398
      1.27714708	     -0.05810454	     -0.00030045	     -0.19999889	     -0.06284697	      0.88294207	     -0.00034014	     -0.21711176	     -0.00000000	     -0.00000001	     44.00653173
      1.27827171	     -0.05824421	     -0.00029280	     -0.20013840	     -0.06284370	      0.88294093	     -0.00034197	     -0.21713945	     -0.00000000	     -0.00000001	     43.71394243
      1.27982625	     -0.05843734	     -0.00028340	     -0.20033133	     -0.06283926	      0.88293926	     -0.00034454	     -0.21717877	     -0.00000000	     -0.00000001	     42.99213137
      1.28088121	     -0.05856824	     -0.00027759	     -0.20046211	     -0.06283629	      0.88293807	     -0.00034630	     -0.21720603	     -0.00000000	     -0.00000001	     42.67374929
      1.28193617	     -0.05869751	     -0.00027245	     -0.20059126	     -0.06283337	      0.88293682	     -0.00034808	     -0.21723370	     -0.00000000	     -0.00000001	     42.21269908
      1.28328631	     -0.05886141	     -0.00026711	     -0.20075502	     -0.06282967	      0.88293515	     -0.00035039	     -0.21726962	     -0.00000000	     -0.00000001	     41.72721817
      1.28465722	     -0.05902734	     -0.00026301	     -0.20092081	     -0.06282597	      0.88293337	     -0.00035275	     -0.21730662	     -0.00000000	     -0.00000001	     41.01504855
      1.28583618	     -0.05916924	     -0.00026043	     -0.20106260	     -0.06282283	      0.88293177	     -0.00035481	     -0.21733877	     -0.00000000	     -0.00000001	     40.71017396
      1.28701513	     -0.05930932	     -0.00025765	     -0.20120260	     -0.06281973	      0.88293010	     -0.00035688	     -0.21737117	     -0.00000000	     -0.00000001	     40.12927389
      1.28819409	     -0.05944859	     -0.00025466	     -0.20134180	     -0.06281667	      0.88292838	     -0.00035898	     -0.21740375	     -0.00000000	     -0.00000001	     39.79202505
      1.28937305	     -0.05958653	     -0.00025208	     -0.20147970	     -0.06281363	      0.88292660	     -0.00036110	     -0.21743649	     -0.00000000	     -0.00000001	     39.25265920
      1.29055200	     -0.05972367	     -0.00024985	     -0.20161680	     -0.06281063	      0.88292476	     -0.00036323	     -0.21746934	     -0.00000000	     -0.00000001	     38.90490645
      1.29173096	     -0.05985887	     -0.00024774	     -0.20175198	     -0.06280765	      0.88292288	     -0.00036538	     -0.21750228	     -0.00000000	     -0.00000001	     38.40043394
      1.29290992	     -0.05999325	     -0.00024584	     -0.20188636	     -0.06280470	      0.88292094	     -0.00036754	     -0.21753524	     -0.00000000	     -0.00000001	     38.07403618
      1.29434166	     -0.06015220	     -0.00024382	     -0.20204533	     -0.06280115	      0.88291853	     -0.00037018	     -0.21757521	     -0.00000000	     -0.00000001	     37.42255687
      1.29548470	     -0.06027575	     -0.00024233	     -0.20216891	     -0.06279834	      0.88291656	     -0.00037231	     -0.21760697	     -0.00000000	     -0.00000001	     37.25526187
      1.29662773	     -0.06039544	     -0.00024086	     -0.20228865	     -0.06279555	      0.88291455	     -0.00037445	     -0.21763854	     -0.00000000	     -0.00000001	     36.78692554
      1.29777076	     -0.06051307	     -0.00023993	     -0.20240634	     -0.06279277	      0.88291252	     -0.00037659	     -0.21766984	     -0.00000000	     -0.00000001	     36.55252668
      1.29916810	     -0.06065162	     -0.00023924	     -0.20254498	     -0.06278940	      0.88291000	     -0.00037923	     -0.21770769	     -0.00000000	     -0.00000001	     35.99515975
      1.30031142	     -0.06075893	     -0.00023962	     -0.20265235	     -0.06278666	      0.88290792	     -0.00038139	     -0.21773823	     -0.00000000	     -0.00000001	     35.86190468
      1.30145474	     -0.06086118	     -0.00024107	     -0.20275469	     -0.06278392	      0.88290582	     -0.00038355	     -0.21776840	     -0.00000000	     -0.00000001	     35.40491362
      1.30259806	     -0.06096080	     -0.00024342	     -0.20285437	     -0.06278120	      0.88290371	     -0.00038573	     -0.21779823	     -0.00000000	     -0.00000001	     35.20766837
      1.30399069	     -0.06107894	     -0.00024644	     -0.20297261	     -0.06277790	      0.88290113	     -0.00038838	     -0.21783417	     -0.00000000	     -0.00000001	     34.69950699
      1.30513733	     -0.06117307	     -0.00024886	     -0.20306682	     -0.06277518	      0.88289901	     -0.00039056	     -0.21786334	     -0.00000000	     -0.00000001	     34.62312901
      1.30628397	     -0.06126175	     -0.00025159	     -0.20315561	     -0.06277247	      0.88289690	     -0.00039274	     -0.21789206	     -0.00000000	     -0.00000001	     34.22519612
      1.30743061	     -0.06134697	     -0.00025429	     -0.20324093	     -0.06276977	      0.88289480	     -0.00039493	     -0.21792025	     -0.00000000	     -0.00000001	     34.09730269
      1.30881664	     -0.06144355	     -0.00025744	     -0.20333767	     -0.06276650	      0.88289228	     -0.00039757	     -0.21795355	     -0.00000000	     -0.00000001	     33.64150563
      1.30996944	     -0.06151956	     -0.00025998	     -0.20341380	     -0.06276379	      0.88289021	     -0.00039976	     -0.21798050	     -0.00000000	     -0.00000001	     33.60898240
      1.31112224	     -0.06159060	     -0.00026231	     -0.20348498	     -0.06276107	      0.88288817	     -0.00040195	     -0.21800677	     -0.00000000	     -0.00000001	     33.23001515
      1.31227504	     -0.06165862	     -0.00026464	     -0.20355315	     -0.06275836	      0.88288616	     -0.00040413	     -0.21803227	     -0.00000000	     -0.00000001	     33.14159314
      1.31342785	     -0.06172235	     -0.00026637	     -0.20361704	     -0.06275564	      0.88288418	     -0.00040631	     -0.21805703	     -0.00000000	     -0.00000001	     32.83365969
      1.31483555	     -0.06179685	     -0.00026769	     -0.20369175	     -0.06275231	      0.88288183	     -0.00040897	     -0.21808621	     -0.00000000	     -0.00000001	     32.73197489
      1.31601668	     -0.06185491	     -0.00026911	     -0.20374999	     -0.06274952	      0.88287991	     -0.00041119	     -0.21810984	     -0.00000000	     -0.00000001	     32.29104053
      1.31719781	     -0.06191085	     -0.00027081	     -0.20380611	     -0.06274671	      0.88287804	     -0.00041341	     -0.21813266	     -0.00000000	     -0.00000001	     32.25857330
      1.31837894	     -0.06196364	     -0.00027280	     -0.20385908	     -0.06274390	      0.88287623	     -0.00041561	     -0.21815472	     -0.00000000	     -0.00000001	     31.96557422
      1.31956007	     -0.06201404	     -0.00027484	     -0.20390965	     -0.06274109	      0.88287447	     -0.00041781	     -0.21817601	     -0.00000000	     -0.00000001	     31.89208435
      1.32100126	     -0.06207210	     -0.00027763	     -0.20396793	     -0.06273764	      0.88287242	     -0.00042048	     -0.21820100	     -0.00000000	     -0.00000001	     31.47957425
      1.32214407	     -0.06211600	     -0.00028027	     -0.20401201	     -0.06273489	      0.88287086	     -0.00042259	     -0.21822004	     -0.00000000	     -0.00000001	     31.54402669
      1.32328688	     -0.06215698	     -0.00028329	     -0.20405316	     -0.06273213	      0.88286936	     -0.00042469	     -0.21823843	     -0.00000000	     -0.00000001	     31.23629142
      1.32442968	     -0.06219698	     -0.00028638	     -0.20409332	     -0.06272936	      0.88286793	     -0.00042678	     -0.21825614	     -0.00000000	     -0.00000001	     31.19851705
      1.32582942	     -0.06224256	     -0.00029019	     -0.20413912	     -0.06272596	      0.88286626	     -0.00042932	     -0.21827696	     -0.00000000	     -0.00000001	     30.84885212
      1.32697178	     -0.06227808	     -0.00029336	     -0.20417481	     -0.06272316	      0.88286497	     -0.00043138	     -0.21829322	     -0.00000000	     -0.00000001	     30.90922733
      1.32811414	     -0.06231046	     -0.00029650	     -0.20420737	     -0.06272035	      0.88286375	     -0.00043343	     -0.21830885	     -0.00000000	     -0.00000001	     30.61675895
      1.32925650	     -0.06234197	     -0.00029967	     -0.20423906	     -0.06271753	      0.88286259	     -0.00043547	     -0.21832382	     -0.00000000	     -0.00000001	     30.60249462
      1.33065195	     -0.06237718	     -0.00030353	     -0.20427450	     -0.06271406	      0.88286127	     -0.00043794	     -0.21834128	     -0.00000001	     -0.00000001	     30.28205928
      1.33179738	     -0.06240446	     -0.00030672	     -0.20430197	     -0.06271120	      0.88286025	     -0.00043995	     -0.21835489	     -0.00000001	     -0.00000001	     30.36124113
      1.33294282	     -0.06242867	     -0.00031006	     -0.20432636	     -0.06270832	      0.88285930	     -0.00044195	     -0.21836788	     -0.00000001	     -0.00000001	     30.09067241
      1.33408825	     -0.06245162	     -0.00031340	     -0.20434950	     -0.06270542	      0.88285841	     -0.00044394	     -0.21838021	     -0.00000001	     -0.00000001	     30.10255010
      1.33547712	     -0.06247539	     -0.00031739	     -0.20437351	     -0.06270189	      0.88285740	     -0.00044632	     -0.21839432	     -0.00000001	     -0.00000000	     29.81439406
      1.33662827	     -0.06249262	     -0.00032073	     -0.20439094	     -0.06269893	      0.88285663	     -0.00044828	     -0.21840524	     -0.00000001	     -0.00000000	     29.92041768
      1.33777942	     -0.06250579	     -0.00032415	     -0.20440431	     -0.06269596	      0.88285592	     -0.00045023	     -0.21841548	     -0.00000001	     -0.00000000	     29.67414608
      1.33893057	     -0.06251633	     -0.00032752	     -0.20441505	     -0.06269297	      0.88285526	     -0.00045216	     -0.21842496	     -0.00000001	     -0.00000000	     29.71936127
      1.34008172	     -0.06252194	     -0.00033081	     -0.20442086	     -0.06268996	      0.88285465	     -0.00045407	     -0.21843366	     -0.00000001	     -0.00000000	     29.55555612
      1.34149489	     -0.06252336	     -0.00033479	     -0.20442253	     -0.06268623	      0.88285397	     -0.00045639	     -0.21844318	     -0.00000001	     -0.00000000	     29.64386997
      1.34267704	     -0.06251708	     -0.00033802	     -0.20441647	     -0.06268309	      0.88285345	     -0.00045832	     -0.21845010	     -0.00000001	     -0.00000000	     29.36617963
      1.34385918	     -0.06250539	     -0.00034125	     -0.20440499	     -0.06267992	      0.88285298	     -0.00046022	     -0.21845596	     -0.00000001	     -0.00000000	     29.47935091
      1.34504132	     -0.06248657	     -0.00034449	     -0.20438638	     -0.06267673	      0.88285254	     -0.00046211	     -0.21846070	     -0.00000001	     -0.00000000	     29.33647644
      1.34622346	     -0.06246167	     -0.00034783	     -0.20436170	     -0.06267351	      0.88285215	     -0.00046398	     -0.21846422	     -0.00000001	     -0.00000000	     29.41869801
      1.34766116	     -0.06242125	     -0.00035213	     -0.20432153	     -0.06266957	      0.88285171	     -0.00046623	     -0.21846679	     -0.00000001	     -0.00000000	     29.20564911
      1.34881032	     -0.06238159	     -0.00035593	     -0.20428204	     -0.06266639	      0.88285140	     -0.00046801	     -0.21846737	     -0.00000001	     -0.00000000	     29.43827265
      1.34995948	     -0.06233408	     -0.00036014	     -0.20423471	     -0.06266318	      0.88285112	     -0.00046978	     -0.21846660	     -0.00000001	     -0.00000000	     29.28582821
      1.35110865	     -0.06228084	     -0.00036489	     -0.20418163	     -0.06265995	      0.88285087	     -0.00047152	     -0.21846440	     -0.00000001	     -0.00000000	     29.44505811
      1.35249382	     -0.06220701	     -0.00037139	     -0.20410797	     -0.06265603	      0.88285060	     -0.00047360	     -0.21845982	     -0.00000001	     -0.00000000	     29.30653879
      1.35364909	     -0.06213924	     -0.00037763	     -0.20404032	     -0.06265273	      0.88285041	     -0.00047532	     -0.21845431	     -0.00000001	     -0.00000000	     29.59188398
      1.35480436	     -0.06206490	     -0.00038466	     -0.20396608	     -0.06264940	      0.88285024	     -0.00047702	     -0.21844728	     -0.00000001	     -0.00000000	     29.45258001
      1.35595963	     -0.06198723	     -0.00039259	     -0.20388847	     -0.06264606	      0.88285009	     -0.00047871	     -0.21843872	     -0.00000001	     -0.00000000	     29.66984650
      1.35711491	     -0.06190502	     -0.00040127	     -0.20380631	     -0.06264269	      0.88284997	     -0.00048037	     -0.21842870	     -0.00000001	     -0.00000000	     29.61349562
      1.35850959	     -0.06180299	     -0.00041296	     -0.20370429	     -0.06263859	      0.88284986	     -0.00048236	     -0.21841469	     -0.00000001	     -0.00000000	     29.92267178
      1.35969169	     -0.06171264	     -0.00042393	     -0.20361393	     -0.06263509	      0.88284979	     -0.00048402	     -0.21840129	     -0.00000001	     -0.00000000	     29.72020124
      1.36087379	     -0.06162107	     -0.00043567	     -0.20352231	     -0.06263157	      0.88284974	     -0.00048565	     -0.21838651	     -0.00000001	     -0.00000000	     29.99463943
      1.36205589	     -0.06152720	     -0.00044800	     -0.20342837	     -0.06262803	      0.88284972	     -0.00048727	     -0.21837047	     -0.00000001	     -0.00000000	     29.93605587
      1.36323799	     -0.06143267	     -0.00046078	     -0.20333374	     -0.06262448	      0.88284973	     -0.00048886	     -0.21835321	     -0.00000001	      0.00000000	     30.16739695
      1.36467396	     -0.06131540	     -0.00047655	     -0.20321634	     -0.06262013	      0.88284977	     -0.00049076	     -0.21833074	     -0.00000001	      0.00000000	     30.03040773
      1.36582394	     -0.06122054	     -0.00048941	     -0.20312134	     -0.06261663	      0.88284984	     -0.00049225	     -0.21831159	     -0.00000001	      0.00000000	     30.41320929
      1.36697392	     -0.06112368	     -0.00050215	     -0.20302435	     -0.06261312	      0.88284993	     -0.00049372	     -0.21829150	     -0.00000001	      0.00000000	     30.27024230
      1.36812390	     -0.06102719	     -0.00051453	     -0.20292769	     -0.06260959	      0.88285004	     -0.00049515	     -0.21827051	     -0.00000001	      0.00000000	     30.52486854
      1.36950516	     -0.06090956	     -0.00052877	     -0.20280988	     -0.06260534	      0.88285022	     -0.00049684	     -0.21824420	     -0.00000001	      0.00000000	     30.39723026
      1.37066226	     -0.06081097	     -0.00054014	     -0.20271111	     -0.06260176	      0.88285040	     -0.00049821	     -0.21822129	     -0.00000001	      0.00000000	     30.78163014
      1.37181935	     -0.06071056	     -0.00055089	     -0.20261054	     -0.06259818	      0.88285061	     -0.00049956	     -0.21819765	     -0.00000001	      0.00000000	     30.62831619
      1.37297644	     -0.06061091	     -0.00056104	     -0.20251071	     -0.06259459	      0.88285085	     -0.00050087	     -0.21817331	     -0.00000001	      0.00000000	     30.90985979
      1.37413353	     -0.06051012	     -0.00057055	     -0.20240974	     -0.06259099	      0.88285111	     -0.00050214	     -0.21814834	     -0.00000001	      0.00000000	     30.86046965
      1.37529063	     -0.06040990	     -0.00057944	     -0.20230934	     -0.06258738	      0.88285140	     -0.00050338	     -0.21812277	     -0.00000001	      0.00000000	     31.08630321
      1.37678017	     -0.06027998	     -0.00058995	     -0.20217918	     -0.06258274	      0.88285182	     -0.00050492	     -0.21808909	     -0.00000001	      0.00000000	     31.00043425
      1.37786147	     -0.06018605	     -0.00059699	     -0.20208507	     -0.06257936	      0.88285215	     -0.00050600	     -0.21806411	     -0.00000001	      0.00000000	     31.38178871
      1.37894278	     -0.06009108	     -0.00060350	     -0.20198992	     -0.06257598	      0.88285250	     -0.00050704	     -0.21803876	     -0.00000001	      0.00000000	     31.34067928
      1.38024445	     -0.05997818	     -0.00061072	     -0.20187679	     -0.06257190	      0.88285295	     -0.00050826	     -0.21800775	     -0.00000001	      0.00000000	     31.64120499
      1.38154611	     -0.05986470	     -0.00061727	     -0.20176309	     -0.06256783	      0.88285342	     -0.00050942	     -0.21797632	     -0.00000001	      0.00000000	     31.57403225
      1.38284778	     -0.05975275	     -0.00062332	     -0.20165091	     -0.06256376	      0.88285393	     -0.00051054	     -0.21794446	     -0.00000001	      0.00000000	     32.10809755
      1.38397837	     -0.05965389	     -0.00062835	     -0.20155184	     -0.06256022	      0.88285439	     -0.00051147	     -0.21791651	     -0.00000001	      0.00000000	     31.94701959
      1.38510895	     -0.05955643	     -0.00063350	     -0.20145416	     -0.06255668	      0.88285486	     -0.00051236	     -0.21788831	     -0.00000001	      0.00000000	     32.29022926
      1.38663797	     -0.05942215	     -0.00064063	     -0.20131957	     -0.06255190	      0.88285553	     -0.00051351	     -0.21784981	     -0.00000001	      0.00000000	     32.41856614
      1.38769669	     -0.05932738	     -0.00064579	     -0.20122456	     -0.06254859	      0.88285600	     -0.00051427	     -0.21782284	     -0.00000001	      0.00000000	     32.87328948
      1.38875541	     -0.05922922	     -0.00065096	     -0.20112616	     -0.06254529	      0.88285649	     -0.00051499	     -0.21779561	     -0.00000001	      0.00000000	     32.99154636
      1.39008970	     -0.05910399	     -0.00065754	     -0.20100062	     -0.06254113	      0.88285711	     -0.00051586	     -0.21776083	     -0.00000001	      0.00000000	     33.41395770
      1.39142398	     -0.05897522	     -0.00066409	     -0.20087152	     -0.06253698	      0.88285776	     -0.00051667	     -0.21772557	     -0.00000001	      0.00000000	     33.52356516
      1.39261345	     -0.05886048	     -0.00066989	     -0.20075647	     -0.06253329	      0.88285834	     -0.00051736	     -0.21769370	     -0.00000001	      0.00000000	     34.05356252
      1.39380292	     -0.05874491	     -0.00067550	     -0.20064058	     -0.06252961	      0.88285893	     -0.00051800	     -0.21766151	     -0.00000001	      0.00000000	     34.10634777
      1.39499239	     -0.05863084	     -0.00068105	     -0.20052618	     -0.06252594	      0.88285954	     -0.00051861	     -0.21762902	     -0.00000001	      0.00000000	     34.59580161
      1.39618186	     -0.05851683	     -0.00068654	     -0.20041182	     -0.06252228	      0.88286015	     -0.00051917	     -0.21759631	     -0.00000001	      0.00000000	     34.74459011
      1.39737133	     -0.05840516	     -0.00069209	     -0.20029978	     -0.06251864	      0.88286078	     -0.00051970	     -0.21756342	     -0.00000001	      0.00000000	     35.22500108
      1.39856080	     -0.05829387	     -0.00069752	     -0.20018813	     -0.06251501	      0.88286141	     -0.00052019	     -0.21753044	     -0.00000001	      0.00000000	     35.40645810
      1.39975027	     -0.05818528	     -0.00070276	     -0.20007916	     -0.06251140	      0.88286205	     -0.00052064	     -0.21749737	     -0.00000001	      0.00000000	     35.92359632
      1.40093973	     -0.05807732	     -0.00070785	     -0.19997081	     -0.06250780	      0.88286270	     -0.00052105	     -0.21746429	     -0.00000001	      0.00000000	     36.13848811
      1.40212920	     -0.05797259	     -0.00071291	     -0.19986568	     -0.06250423	      0.88286335	     -0.00052143	     -0.21743120	     -0.00000001	      0.00000000	     36.67436022
      1.40331867	     -0.05786946	     -0.00071785	     -0.19976214	     -0.06250067	      0.88286401	     -0.00052177	     -0.21739819	     -0.00000001	      0.00000000	     36.90869388
      1.40450814	     -0.05776977	     -0.00072259	     -0.19966204	     -0.06249714	      0.88286467	     -0.00052208	     -0.21736528	     -0.00000001	      0.00000000	     37.45863312
      1.40569761	     -0.05767104	     -0.00072693	     -0.19956291	     -0.06249363	      0.88286533	     -0.00052234	     -0.21733253	     -0.00000001	      0.00000000	     37.71291861
      1.40688708	     -0.05757553	     -0.00073097	     -0.19946698	     -0.06249014	      0.88286599	     -0.00052258	     -0.21729994	     -0.00000001	      0.00000000	     38.28043564
      1.40807655	     -0.05748161	     -0.00073462	     -0.19937265	     -0.06248667	      0.88286665	     -0.00052277	     -0.21726757	     -0.00000001	      0.00000000	     38.55514059
      1.40926601	     -0.05739127	     -0.00073801	     -0.19928189	     -0.06248323	      0.88286730	     -0.00052293	     -0.21723542	     -0.00000001	      0.00000000	     39.13461730
      1.41045548	     -0.05730294	     -0.00074114	     -0.19919314	     -0.06247981	      0.88286795	     -0.00052306	     -0.21720355	     -0.00000001	      0.00000000	     39.42466533
      1.41164495	     -0.05721878	     -0.00074419	     -0.19910857	     -0.06247642	      0.88286858	     -0.00052315	     -0.21717197	     -0.00000001	      0.00000000	     40.01731705
      1.41283442	     -0.05713484	     -0.00074721	     -0.19902421	     -0.06247305	      0.88286920	     -0.00052321	     -0.21714075	     -0.00000001	      0.00000000	     40.32952799
      1.41402389	     -0.05705213	     -0.00075081	     -0.19894106	     -0.06246971	      0.88286981	     -0.00052324	     -0.21710990	     -0.00000001	      0.00000000	     40.92074514
      1.41521336	     -0.05697279	     -0.00075487	     -0.19886128	     -0.06246639	      0.88287040	     -0.00052323	     -0.21707956	     -0.00000001	      0.00000000	     41.21881620
      1.41640283	     -0.05689987	     -0.00075865	     -0.19878793	     -0.06246310	      0.88287097	     -0.00052319	     -0.21704978	     -0.00000001	      0.00000000	     41.80060793
      1.41759230	     -0.05683009	     -0.00076220	     -0.19871771	     -0.06245983	      0.88287152	     -0.00052312	     -0.21702062	     -0.00000001	      0.00000000	     42.10545537
      1.41878176	     -0.05676485	     -0.00076555	     -0.19865203	     -0.06245659	      0.88287204	     -0.00052302	     -0.21699205	     -0.00000001	      0.00000000	     42.68740921
      1.41997123	     -0.05670181	     -0.00076864	     -0.19858858	     -0.06245338	      0.88287253	     -0.00052288	     -0.21696409	     -0.00000001	      0.00000000	     42.99890185
      1.42116070	     -0.05664288	     -0.00077101	     -0.19852923	     -0.06245019	      0.88287299	     -0.00052271	     -0.21693672	     -0.00000001	      0.00000000	     43.57486365
      1.42235017	     -0.05658601	     -0.00077291	     -0.19847196	     -0.06244703	      0.88287342	     -0.00052251	     -0.21690992	     -0.00000001	      0.00000000	     43.87376524
      1.42353964	     -0.05653222	     -0.00077368	     -0.19841778	     -0.06244389	      0.88287381	     -0.00052228	     -0.21688368	     -0.00000001	      0.00000000	     44.43621649
      1.42472911	     -0.05648092	     -0.00077392	     -0.19836611	     -0.06244078	      0.88287417	     -0.00052202	     -0.21685801	     -0.00000001	      0.00000000	     44.71846310
      1.42591858	     -0.05643346	     -0.00077418	     -0.19831829	     -0.06243769	      0.88287448	     -0.00052172	     -0.21683289	     -0.00000001	      0.00000000	     45.26625049
      1.42710804	     -0.05638815	     -0.00077449	     -0.19827261	     -0.06243462	      0.88287476	     -0.00052140	     -0.21680834	     -0.00000001	      0.00000000	     45.54833614
      1.42829751	     -0.05634716	     -0.00077493	     -0.19823125	     -0.06243159	      0.88287499	     -0.00052105	     -0.21678436	     -0.00000001	      0.00000000	     46.07711771
      1.42948698	     -0.05630909	     -0.00077559	     -0.19819282	     -0.06242857	      0.88287517	     -0.00052067	     -0.21676099	     -0.00000001	      0.00000000	     46.33647132
      1.43067645	     -0.05627583	     -0.00077673	     -0.19815919	     -0.06242558	      0.88287531	     -0.00052026	     -0.21673822	     -0.00000001	      0.00000000	     46.84051605
      1.43186592	     -0.05624487	     -0.00077788	     -0.19812787	     -0.06242262	      0.88287540	     -0.00051982	     -0.21671608	     -0.00000001	      0.00000000	     47.07903020
      1.43305539	     -0.05621778	     -0.00077902	     -0.19810042	     -0.06241968	      0.88287544	     -0.00051936	     -0.21669455	     -0.00000001	      0.00000000	     47.56202931
      1.43424486	     -0.05619182	     -0.00078007	     -0.19807410	     -0.06241676	      0.88287544	     -0.00051887	     -0.21667367	     -0.00000001	     -0.00000000	     47.77883780
      1.43543433	     -0.05616973	     -0.00078106	     -0.19805166	     -0.06241387	      0.88287539	     -0.00051835	     -0.21665341	     -0.00000001	     -0.00000000	     48.23123953
      1.43662379	     -0.05614945	     -0.00078181	     -0.19803104	     -0.06241100	      0.88287528	     -0.00051780	     -0.21663380	     -0.00000001	     -0.00000000	     48.42028470
      1.43781326	     -0.05613257	     -0.00078237	     -0.19801382	     -0.06240816	      0.88287513	     -0.00051723	     -0.21661482	     -0.00000001	     -0.00000000	     48.85359149
      1.43900273	     -0.05611720	     -0.00078264	     -0.19799813	     -0.06240534	      0.88287493	     -0.00051663	     -0.21659647	     -0.00000001	     -0.00000000	     49.02191325
      1.44019220	     -0.05610505	     -0.00078264	     -0.19798566	     -0.06240255	      0.88287468	     -0.00051601	     -0.21657874	     -0.00000001	     -0.00000000	     49.43214852
      1.44138167	     -0.05609435	     -0.00078228	     -0.19797465	     -0.06239978	      0.88287438	     -0.00051536	     -0.21656165	     -0.00000001	     -0.00000000	     49.57487436
      1.44257114	     -0.05608680	     -0.00078157	     -0.19796681	     -0.06239703	      0.88287403	     -0.00051469	     -0.21654517	     -0.00000001	     -0.00000000	     49.95940271
      1.44376061	     -0.05608013	     -0.00078000	     -0.19795985	     -0.06239431	      0.88287363	     -0.00051400	     -0.21652933	     -0.00000001	     -0.00000000	     50.08534713
      1.44495007	     -0.05607692	     -0.00077818	     -0.19795637	     -0.06239161	      0.88287318	     -0.00051328	     -0.21651413	     -0.00000001	     -0.00000000	     50.44981757
      1.44613954	     -0.05607517	     -0.00077665	     -0.19795434	     -0.06238894	      0.88287269	     -0.00051254	     -0.21649961	     -0.00000001	     -0.00000000	     50.55830972
      1.44732901	     -0.05607546	     -0.00077407	     -0.19795438	     -0.06238629	      0.88287215	     -0.00051178	     -0.21648575	     -0.00000001	     -0.00000000	     50.90640366
      1.44851848	     -0.05607758	     -0.00077124	     -0.19795626	     -0.06238367	      0.88287157	     -0.00051100	     -0.21647259	     -0.00000001	     -0.00000000	     50.99448244
      1.44970795	     -0.05608244	     -0.00076816	     -0.19796087	     -0.06238107	      0.88287095	     -0.00051020	     -0.21646010	     -0.00000001	     -0.00000000	     51.33080423
      1.45089742	     -0.05608810	     -0.00076477	     -0.19796630	     -0.06237849	      0.88287028	     -0.00050938	     -0.21644830	     -0.00000001	     -0.00000000	     51.41000894
      1.45208689	     -0.05609603	     -0.00076114	     -0.19797400	     -0.06237594	      0.88286958	     -0.00050854	     -0.21643715	     -0.00000001	     -0.00000000	     51.72998709
      1.45327636	     -0.05610453	     -0.00075733	     -0.19798229	     -0.06237342	      0.88286883	     -0.00050768	     -0.21642666	     -0.00000001	     -0.00000000	     51.79172486
      1.45446582	     -0.05611533	     -0.00075335	     -0.19799288	     -0.06237091	      0.88286805	     -0.00050680	     -0.21641678	     -0.00000001	     -0.00000000	     52.09245658
      1.45565529	     -0.05612708	     -0.00074948	     -0.19800442	     -0.06236844	      0.88286723	     -0.00050591	     -0.21640752	     -0.00000001	     -0.00000000	     52.13866107
      1.45684476	     -0.05614062	     -0.00074544	     -0.19801776	     -0.06236598	      0.88286637	     -0.00050500	     -0.21639885	     -0.00000001	     -0.00000000	     52.42390813
      1.45803423	     -0.05615447	     -0.00074122	     -0.19803141	     -0.06236355	      0.88286549	     -0.00050407	     -0.21639078	     -0.00000001	     -0.00000001	     52.45431947
      1.45922370	     -0.05616919	     -0.00073748	     -0.19804593	     -0.06236114	      0.88286457	     -0.00050313	     -0.21638327	     -0.00000001	     -0.00000001	     52.72363880
      1.46041317	     -0.05618488	     -0.00073388	     -0.19806142	     -0.06235876	      0.88286363	     -0.00050218	     -0.21637636	     -0.00000001	     -0.00000001	     52.73089402
      1.46160264	     -0.05620257	     -0.00073027	     -0.19807892	     -0.06235640	      0.88286265	     -0.00050122	     -0.21637004	     -0.00000001	     -0.00000001	     52.97974264
      1.46279210	     -0.05622004	     -0.00072646	     -0.19809620	     -0.06235407	      0.88286166	     -0.00050024	     -0.21636430	     -0.00000001	     -0.00000001	     52.97891912
      1.46398157	     -0.05623905	     -0.00072265	     -0.19811502	     -0.06235176	      0.88286064	     -0.00049926	     -0.21635910	     -0.00000001	     -0.00000001	     53.21121908
      1.46517104	     -0.05625799	     -0.00071950	     -0.19813377	     -0.06234948	      0.88285960	     -0.00049826	     -0.21635445	     -0.00000001	     -0.00000001	     53.19159360
      1.46636051	     -0.05627822	     -0.00071606	     -0.19815381	     -0.06234722	      0.88285854	     -0.00049726	     -0.21635029	     -0.00000001	     -0.00000001	     53.40839579
      1.46754998	     -0.05629827	     -0.00071246	     -0.19817369	     -0.06234498	      0.88285747	     -0.00049625	     -0.21634662	     -0.00000001	     -0.00000001	     53.36054666
      1.46873945	     -0.05631971	     -0.00070906	     -0.19819495	     -0.06234277	      0.88285637	     -0.00049523	     -0.21634339	     -0.00000001	     -0.00000001	     53.55884337
      1.46992892	     -0.05634111	     -0.00070663	     -0.19821616	     -0.06234058	      0.88285527	     -0.00049421	     -0.21634060	     -0.00000001	     -0.00000001	     53.50174274
      1.47111839	     -0.05636395	     -0.00070437	     -0.19823882	     -0.06233841	      0.88285415	     -0.00049319	     -0.21633821	     -0.00000001	     -0.00000001	     53.68282197
      1.47230785	     -0.05638677	     -0.00070234	     -0.19826145	     -0.06233627	      0.88285303	     -0.00049216	     -0.21633624	     -0.00000001	     -0.00000001	     53.61090912
      1.47349732	     -0.05641029	     -0.00070073	     -0.19828478	     -0.06233415	      0.88285189	     -0.00049113	     -0.21633464	     -0.00000001	     -0.00000001	     53.78877848
      1.47468679	     -0.05643415	     -0.00069940	     -0.19830844	     -0.06233206	      0.88285075	     -0.00049011	     -0.21633343	     -0.00000001	     -0.00000001	     53.70046452
      1.47587626	     -0.05645937	     -0.00069826	     -0.19833348	     -0.06232999	      0.88284960	     -0.00048908	     -0.21633259	     -0.00000001	     -0.00000001	     53.86780546
      1.47706573	     -0.05648444	     -0.00069722	     -0.19835836	     -0.06232794	      0.88284844	     -0.00048805	     -0.21633212	     -0.00000001	     -0.00000001	     53.76915510
      1.47825520	     -0.05651100	     -0.00069623	     -0.19838473	     -0.06232592	      0.88284729	     -0.00048703	     -0.21633197	     -0.00000001	     -0.00000001	     53.92509506
      1.47944467	     -0.05653794	     -0.00069526	     -0.19841150	     -0.06232392	      0.88284613	     -0.00048600	     -0.21633216	     -0.00000001	     -0.00000001	     53.80678477
      1.48063413	     -0.05656724	     -0.00069434	     -0.19844062	     -0.06232194	      0.88284497	     -0.00048498	     -0.21633269	     -0.00000001	     -0.00000001	     53.94512739
      1.48182360	     -0.05659923	     -0.00069346	     -0.19847244	     -0.06231998	      0.88284380	     -0.00048397	     -0.21633362	     -0.00000001	     -0.00000001	     53.80017346
      1.48301307	     -0.05663724	     -0.00069267	     -0.19851028	     -0.06231805	      0.88284264	     -0.00048296	     -0.21633502	     -0.00000001	     -0.00000001	     53.90532650
      1.48420254	     -0.05668126	     -0.00069218	     -0.19855413	     -0.06231614	      0.88284148	     -0.00048195	     -0.21633705	     -0.00000001	     -0.00000001	     53.73246150
      1.48539201	     -0.05673306	     -0.00069180	     -0.19860576	     -0.06231425	      0.88284031	     -0.00048095	     -0.21633982	     -0.00000001	     -0.00000001	     53.81629710
      1.48658148	     -0.05679149	     -0.00069133	     -0.19866404	     -0.06231238	      0.88283915	     -0.00047995	     -0.21634349	     -0.00000001	     -0.00000001	     53.62994472
      1.48777095	     -0.05685835	     -0.00069068	     -0.19873076	     -0.06231054	      0.88283798	     -0.00047895	     -0.21634814	     -0.00000001	     -0.00000001	     53.69525015
      1.48896042	     -0.05693210	     -0.00068962	     -0.19880437	     -0.06230871	      0.88283682	     -0.00047796	     -0.21635392	     -0.00000001	     -0.00000001	     53.48963169
      1.49014988	     -0.05701337	     -0.00068793	     -0.19888554	     -0.06230690	      0.88283565	     -0.00047698	     -0.21636088	     -0.00000001	     -0.00000001	     53.52545914
      1.49133935	     -0.05710003	     -0.00068538	     -0.19897213	     -0.06230511	      0.88283447	     -0.00047599	     -0.21636910	     -0.00000001	     -0.00000001	     53.30138263
      1.49252882	     -0.05719288	     -0.00068188	     -0.19906493	     -0.06230334	      0.88283329	     -0.00047501	     -0.21637859	     -0.00000001	     -0.00000001	     53.30472508
      1.49371829	     -0.05729027	     -0.00067738	     -0.19916232	     -0.06230159	      0.88283210	     -0.00047404	     -0.21638937	     -0.00000001	     -0.00000001	     53.06177336
      1.49490776	     -0.05739299	     -0.00067194	     -0.19926505	     -0.06229985	      0.88283090	     -0.00047307	     -0.21640145	     -0.00000001	     -0.00000001	     53.03201742
      1.49609723	     -0.05749918	     -0.00066565	     -0.19937129	     -0.06229812	      0.88282968	     -0.00047211	     -0.21641483	     -0.00000001	     -0.00000001	     52.77565536
      1.49728670	     -0.05760996	     -0.00065866	     -0.19948216	     -0.06229641	      0.88282844	     -0.00047115	     -0.21642948	     -0.00000001	     -0.00000001	     52.71049185
      1.49847616	     -0.05772322	     -0.00065109	     -0.19959553	     -0.06229471	      0.88282718	     -0.00047020	     -0.21644540	     -0.00000001	     -0.00000001	     52.43792100
      1.49966563	     -0.05783851	     -0.00064333	     -0.19971095	     -0.06229301	      0.88282590	     -0.00046927	     -0.21646253	     -0.00000001	     -0.00000001	     52.33610520
      1.50085510	     -0.05795611	     -0.00063549	     -0.19982870	     -0.06229132	      0.88282458	     -0.00046834	     -0.21648087	     -0.00000001	     -0.00000001	     52.02481015
      1.50204457	     -0.05807678	     -0.00062754	     -0.19994954	     -0.06228964	      0.88282323	     -0.00046742	     -0.21650038	     -0.00000001	     -0.00000001	     51.86657302
      1.50323404	     -0.05819858	     -0.00061960	     -0.20007154	     -0.06228796	      0.88282185	     -0.00046652	     -0.21652103	     -0.00000001	     -0.00000001	     51.52604425
      1.50442351	     -0.05832269	     -0.00061184	     -0.20019586	     -0.06228628	      0.88282043	     -0.00046563	     -0.21654273	     -0.00000001	     -0.00000001	     51.31842380
      1.50561298	     -0.05844802	     -0.00060439	     -0.20032141	     -0.06228460	      0.88281896	     -0.00046475	     -0.21656548	     -0.00000001	     -0.00000001	     50.93703039
      1.50680245	     -0.05857563	     -0.00059734	     -0.20044925	     -0.06228291	      0.88281745	     -0.00046390	     -0.21658918	     -0.00000001	     -0.00000001	     50.68317619
      1.50799191	     -0.05870391	     -0.00059043	     -0.20057779	     -0.06228122	      0.88281589	     -0.00046306	     -0.21661383	     -0.00000001	     -0.00000001	     50.26622672
      1.50918138	     -0.05883408	     -0.00058397	     -0.20070822	     -0.06227952	      0.88281428	     -0.00046225	     -0.21663933	     -0.00000001	     -0.00000001	     49.96834775
      1.51037085	     -0.05896464	     -0.00057809	     -0.20083906	     -0.06227781	      0.88281262	     -0.00046145	     -0.21666567	     -0.00000001	     -0.00000001	     49.51784943
      1.51156032	     -0.05909555	     -0.00057352	     -0.20097024	     -0.06227609	      0.88281090	     -0.00046068	     -0.21669278	     -0.00000001	     -0.00000001	     49.19476583
      1.51274979	     -0.05922859	     -0.00056972	     -0.20110356	     -0.06227435	      0.88280912	     -0.00045993	     -0.21672072	     -0.00000001	     -0.00000001	     48.71608051
      1.51393926	     -0.05936385	     -0.00056657	     -0.20123910	     -0.06227260	      0.88280729	     -0.00045921	     -0.21674942	     -0.00000001	     -0.00000001	     48.38060783
      1.51512873	     -0.05949939	     -0.00056401	     -0.20137495	     -0.06227082	      0.88280541	     -0.00045852	     -0.21677887	     -0.00000001	     -0.00000001	     47.89856734
      1.51631819	     -0.05963511	     -0.00056202	     -0.20151098	     -0.06226903	      0.88280346	     -0.00045785	     -0.21680896	     -0.00000001	     -0.00000001	     47.56667923
      1.51750766	     -0.05977068	     -0.00056036	     -0.20164688	     -0.06226721	      0.88280146	     -0.00045721	     -0.21683969	     -0.00000001	     -0.00000001	     47.07572900
      1.51869713	     -0.05990743	     -0.00055861	     -0.20178396	     -0.06226536	      0.88279940	     -0.00045660	     -0.21687097	     -0.00000001	     -0.00000001	     46.73687238
      1.51988660	     -0.06004350	     -0.00055712	     -0.20192040	     -0.06226349	      0.88279728	     -0.00045601	     -0.21690277	     -0.00000001	     -0.00000001	     46.24626002
      1.52107607	     -0.06017975	     -0.00055594	     -0.20205703	     -0.06226158	      0.88279512	     -0.00045546	     -0.21693499	     -0.00000001	     -0.00000001	     45.93154666
      1.52226554	     -0.06031503	     -0.00055496	     -0.20219270	     -0.06225965	      0.88279289	     -0.00045494	     -0.21696760	     -0.00000001	     -0.00000001	     45.45991456
      1.52345501	     -0.06045027	     -0.00055412	     -0.20232835	     -0.06225767	      0.88279062	     -0.00045444	     -0.21700049	     -0.00000001	     -0.00000001	     45.16155007
      1.52464448	     -0.06058398	     -0.00055351	     -0.20246249	     -0.06225566	      0.88278830	     -0.00045398	     -0.21703362	     -0.00000001	     -0.00000001	     44.69294958
      1.52583394	     -0.06071748	     -0.00055307	     -0.20259643	     -0.06225361	      0.88278593	     -0.00045355	     -0.21706694	     -0.00000001	     -0.00000001	     44.40555907
      1.52702341	     -0.06084983	     -0.00055236	     -0.20272925	     -0.06225152	      0.88278352	     -0.00045314	     -0.21710040	     -0.00000001	     -0.00000001	     43.94381028
      1.52821288	     -0.06098160	     -0.00055181	     -0.20286150	     -0.06224939	      0.88278107	     -0.00045277	     -0.21713395	     -0.00000001	     -0.00000001	     43.67339910
      1.52940235	     -0.06111097	     -0.00055141	     -0.20299137	     -0.06224720	      0.88277859	     -0.00045244	     -0.21716755	     -0.00000001	     -0.00000001	     43.23219081
      1.53059182	     -0.06123983	     -0.00055101	     -0.20312074	     -0.06224497	      0.88277607	     -0.00045213	     -0.21720113	     -0.00000001	     -0.00000001	     42.98379235
      1.53178129	     -0.06136561	     -0.00055049	     -0.20324706	     -0.06224269	      0.88277352	     -0.00045185	     -0.21723466	     -0.00000001	     -0.00000001	     42.55188212
      1.53297076	     -0.06149047	     -0.00054989	     -0.20337247	     -0.06224036	      0.88277095	     -0.00045161	     -0.21726810	     -0.00000001	     -0.00000001	     42.31616403
      1.53416022	     -0.06161141	     -0.00054841	     -0.20349400	     -0.06223797	      0.88276836	     -0.00045140	     -0.21730141	     -0.00000001	     -0.00000001	     41.90148466
      1.53534969	     -0.06173065	     -0.00054727	     -0.20361383	     -0.06223552	      0.88276576	     -0.00045122	     -0.21733454	     -0.00000001	     -0.00000001	     41.68508633
      1.53653916	     -0.06184565	     -0.00054576	     -0.20372944	     -0.06223302	      0.88276314	     -0.00045108	     -0.21736745	     -0.00000001	     -0.00000002	     41.28238538
      1.53772863	     -0.06195850	     -0.00054447	     -0.20384292	     -0.06223045	      0.88276052	     -0.00045097	     -0.21740008	     -0.00000001	     -0.00000002	     41.08159662
      1.53891810	     -0.06206734	     -0.00054351	     -0.20395240	     -0.06222782	      0.88275790	     -0.00045089	     -0.21743238	     -0.00000001	     -0.00000002	     40.69430499
      1.54010757	     -0.06217185	     -0.00054279	     -0.20405755	     -0.06222513	      0.88275528	     -0.00045085	     -0.21746426	     -0.00000001	     -0.00000001	     40.51279608
      1.54129704	     -0.06227189	     -0.00054269	     -0.20415825	     -0.06222237	      0.88275268	     -0.00045085	     -0.21749572	     -0.00000001	     -0.00000001	     40.13314436
      1.54248651	     -0.06236975	     -0.00054394	     -0.20425675	     -0.06221954	      0.88275009	     -0.00045088	     -0.21752672	     -0.00000001	     -0.00000001	     39.96184024
      1.54367597	     -0.06246159	     -0.00054667	     -0.20434922	     -0.06221664	      0.88274751	     -0.00045095	     -0.21755727	     -0.00000001	     -0.00000001	     39.59229826
      1.54486544	     -0.06255199	     -0.00054991	     -0.20444025	     -0.06221368	      0.88274497	     -0.00045105	     -0.21758732	     -0.00000001	     -0.00000001	     39.42970925
      1.54605491	     -0.06263788	     -0.00055329	     -0.20452679	     -0.06221064	      0.88274245	     -0.00045120	     -0.21761685	     -0.00000001	     -0.00000001	     39.08418436
      1.54724438	     -0.06272015	     -0.00055638	     -0.20460972	     -0.06220752	      0.88273996	     -0.00045138	     -0.21764575	     -0.00000001	     -0.00000001	     38.95595173
      1.54843385	     -0.06279757	     -0.00055960	     -0.20468781	     -0.06220433	      0.88273752	     -0.00045160	     -0.21767397	     -0.00000001	     -0.00000001	     38.61375389
      1.54962332	     -0.06287144	     -0.00056202	     -0.20476236	     -0.06220106	      0.88273512	     -0.00045185	     -0.21770142	     -0.00000001	     -0.00000001	     38.49041215
      1.55081279	     -0.06294049	     -0.00056435	     -0.20483211	     -0.06219772	      0.88273277	     -0.00045215	     -0.21772808	     -0.00000001	     -0.00000001	     38.16102482
      1.55200225	     -0.06300607	     -0.00056677	     -0.20489840	     -0.06219429	      0.88273047	     -0.00045248	     -0.21775388	     -0.00000001	     -0.00000001	     38.05729274
      1.55319172	     -0.06306701	     -0.00056934	     -0.20496005	     -0.06219079	      0.88272822	     -0.00045286	     -0.21777880	     -0.00000001	     -0.00000001	     37.75139868
      1.55438119	     -0.06312490	     -0.00057210	     -0.20501866	     -0.06218720	      0.88272603	     -0.00045327	     -0.21780279	     -0.00000001	     -0.00000001	     37.66708451
      1.55557066	     -0.06317876	     -0.00057515	     -0.20507324	     -0.06218354	      0.88272391	     -0.00045372	     -0.21782586	     -0.00000001	     -0.00000001	     37.37476766
      1.55676013	     -0.06323021	     -0.00057839	     -0.20512541	     -0.06217979	      0.88272185	     -0.00045421	     -0.21784798	     -0.00000001	     -0.00000001	     37.29871537
      1.55794960	     -0.06327817	     -0.00058178	     -0.20517410	     -0.06217595	      0.88271986	     -0.00045473	     -0.21786918	     -0.00000001	     -0.00000001	     37.00916949
      1.55913907	     -0.06332413	     -0.00058534	     -0.20522079	     -0.06217203	      0.88271794	     -0.00045530	     -0.21788944	     -0.00000001	     -0.00000001	     36.94088684
      1.56032854	     -0.06336689	     -0.00058923	     -0.20526428	     -0.06216803	      0.88271609	     -0.00045591	     -0.21790880	     -0.00000001	     -0.00000001	     36.65829015
      1.56151800	     -0.06340795	     -0.00059313	     -0.20530607	     -0.06216393	      0.88271432	     -0.00045655	     -0.21792725	     -0.00000001	     -0.00000001	     36.59449375
      1.56270747	     -0.06344601	     -0.00059703	     -0.20534487	     -0.06215976	      0.88271262	     -0.00045723	     -0.21794481	     -0.00000001	     -0.00000001	     36.31588141
      1.56389694	     -0.06348232	     -0.00060087	     -0.20538193	     -0.06215549	      0.88271099	     -0.00045795	     -0.21796148	     -0.00000001	     -0.00000001	     36.25777847
      1.56508641	     -0.06351562	     -0.00060466	     -0.20541597	     -0.06215113	      0.88270944	     -0.00045870	     -0.21797728	     -0.00000001	     -0.00000001	     35.98556802
      1.56627588	     -0.06354734	     -0.00060836	     -0.20544845	     -0.06214669	      0.88270797	     -0.00045949	     -0.21799220	     -0.00000001	     -0.00000001	     35.93360072
      1.56746535	     -0.06357623	     -0.00061205	     -0.20547809	     -0.06214216	      0.88270658	     -0.00046032	     -0.21800628	     -0.00000001	     -0.00000001	     35.66726928
      1.56865482	     -0.06360351	     -0.00061564	     -0.20550614	     -0.06213753	      0.88270526	     -0.00046119	     -0.21801950	     -0.00000001	     -0.00000001	     35.62251248
      1.56984428	     -0.06362736	     -0.00061895	     -0.20553077	     -0.06213282	      0.88270402	     -0.00046208	     -0.21803187	     -0.00000001	     -0.00000001	     35.36353080
      1.57103375	     -0.06364878	     -0.00062179	     -0.20555296	     -0.06212802	      0.88270286	     -0.00046302	     -0.21804338	     -0.00000001	     -0.00000001	     35.32234620
      1.57222322	     -0.06366672	     -0.00062475	     -0.20557169	     -0.06212312	      0.88270177	     -0.00046398	     -0.21805405	     -0.00000001	     -0.00000001	     35.06940529
      1.57341269	     -0.06368209	     -0.00062736	     -0.20558785	     -0.06211814	      0.88270075	     -0.00046499	     -0.21806383	     -0.00000001	     -0.00000001	     35.03774991
      1.57460216	     -0.06369311	     -0.00062969	     -0.20559966	     -0.06211306	      0.88269980	     -0.00046602	     -0.21807272	     -0.00000001	     -0.00000001	     34.79989887
      1.57579163	     -0.06370068	     -0.00063171	     -0.20560803	     -0.06210789	      0.88269893	     -0.00046709	     -0.21808065	     -0.00000001	     -0.00000000	     34.78418627
      1.57698110	     -0.06370283	     -0.00063345	     -0.20561099	     -0.06210263	      0.88269812	     -0.00046819	     -0.21808761	     -0.00000001	     -0.00000000	     34.56499417
      1.57817056	     -0.06370047	     -0.00063490	     -0.20560944	     -0.06209727	      0.88269738	     -0.00046932	     -0.21809350	     -0.00000001	     -0.00000000	     34.56738879
      1.57936003	     -0.06369177	     -0.00063613	     -0.20560157	     -0.06209182	      0.88269670	     -0.00047049	     -0.21809829	     -0.00000001	     -0.00000000	     34.36602097
      1.58054950	     -0.06367786	     -0.00063715	     -0.20558848	     -0.06208629	      0.88269609	     -0.00047169	     -0.21810188	     -0.00000001	     -0.00000000	     34.38805387
      1.58173897	     -0.06365713	     -0.00063805	     -0.20556857	     -0.06208065	      0.88269554	     -0.00047291	     -0.21810424	     -0.00000001	     -0.00000000	     34.20544815
      1.58292844	     -0.06363076	     -0.00063889	     -0.20554301	     -0.06207493	      0.88269505	     -0.00047417	     -0.21810527	     -0.00000001	     -0.00000000	     34.24797485
      1.58411791	     -0.06359727	     -0.00063979	     -0.20551033	     -0.06206911	      0.88269461	     -0.00047547	     -0.21810493	     -0.00000001	     -0.00000000	     34.08413051
      1.58530738	     -0.06355805	     -0.00064075	     -0.20547192	     -0.06206320	      0.88269423	     -0.00047679	     -0.21810316	     -0.00000001	     -0.00000000	     34.15087551
      1.58649685	     -0.06351159	     -0.00064184	     -0.20542626	     -0.06205720	      0.88269390	     -0.00047814	     -0.21809992	     -0.00000001	     -0.00000000	     34.00588904
      1.58768631	     -0.06345934	     -0.00064320	     -0.20537480	     -0.06205111	      0.88269363	     -0.00047952	     -0.21809514	     -0.00000001	     -0.00000000	     34.09676069
      1.58887578	     -0.06339990	     -0.00064490	     -0.20531613	     -0.06204492	      0.88269341	     -0.00048094	     -0.21808881	     -0.00000001	     -0.00000000	     33.96858926
      1.59006525	     -0.06333500	     -0.00064699	     -0.20525199	     -0.06203865	      0.88269324	     -0.00048238	     -0.21808087	     -0.00000001	     -0.00000000	     34.08575188
      1.59125472	     -0.06326335	     -0.00064957	     -0.20518108	     -0.06203229	      0.88269312	     -0.00048385	     -0.21807132	     -0.00000001	     -0.00000000	     33.97554226
      1.59244419	     -0.06318651	     -0.00065265	     -0.20510496	     -0.06202583	      0.88269305	     -0.00048535	     -0.21806012	     -0.00000001	     -0.00000000	     34.12325769
      1.59363366	     -0.06310317	     -0.00065625	     -0.20502232	     -0.06201929	      0.88269303	     -0.00048687	     -0.21804728	     -0.00000001	      0.00000000	     34.03240004
      1.59482313	     -0.06301541	     -0.00066037	     -0.20493523	     -0.06201266	      0.88269306	     -0.00048843	     -0.21803278	     -0.00000001	      0.00000000	     34.20484827
      1.59601259	     -0.06292253	     -0.00066500	     -0.20484300	     -0.06200595	      0.88269313	     -0.00049001	     -0.21801665	     -0.00000001	      0.00000000	     34.12010716
      1.59720206	     -0.06282670	     -0.00067010	     -0.20474781	     -0.06199915	      0.88269326	     -0.00049161	     -0.21799892	     -0.00000001	      0.00000000	     34.30762697
      1.59839153	     -0.06272692	     -0.00067564	     -0.20464863	     -0.06199227	      0.88269343	     -0.00049324	     -0.21797966	     -0.00000001	      0.00000000	     34.22665143
      1.59958100	     -0.06262527	     -0.00068155	     -0.20454757	     -0.06198531	      0.88269366	     -0.00049489	     -0.21795890	     -0.00000001	      0.00000000	     34.42834964
      1.60077047	     -0.06252052	     -0.00068776	     -0.20444338	     -0.06197826	      0.88269394	     -0.00049656	     -0.21793674	     -0.00000001	      0.00000000	     34.35121830
      1.60195994	     -0.06241455	     -0.00069415	     -0.20433795	     -0.06197114	      0.88269426	     -0.00049825	     -0.21791322	     -0.00000001	      0.00000000	     34.56567453
      1.60314941	     -0.06230588	     -0.00070059	     -0.20422981	     -0.06196394	      0.88269464	     -0.00049996	     -0.21788844	     -0.00000001	      0.00000000	     34.49301954
      1.60433888	     -0.06219631	     -0.00070694	     -0.20412074	     -0.06195667	      0.88269508	     -0.00050168	     -0.21786243	     -0.00000001	      0.00000000	     34.71644535
      1.60552834	     -0.06208426	     -0.00071304	     -0.20400919	     -0.06194932	      0.88269556	     -0.00050342	     -0.21783527	     -0.00000001	      0.00000000	     34.64272581
      1.60671781	     -0.06197151	     -0.00071874	     -0.20389693	     -0.06194190	      0.88269610	     -0.00050517	     -0.21780701	     -0.00000001	      0.00000000	     34.86491051
      1.60790728	     -0.06185643	     -0.00072392	     -0.20378232	     -0.06193441	      0.88269669	     -0.00050694	     -0.21777772	     -0.00000001	      0.00000000	     34.78722144
      1.60909675	     -0.06174084	     -0.00072850	     -0.20366719	     -0.06192685	      0.88269734	     -0.00050871	     -0.21774743	     -0.00000001	      0.00000000	     35.00797849
      1.61028622	     -0.06162306	     -0.00073245	     -0.20354987	     -0.06191923	      0.88269804	     -0.00051049	     -0.21771622	     -0.00000001	      0.00000000	     34.93122876
      1.61147569	     -0.06150484	     -0.00073573	     -0.20343210	     -0.06191154	      0.88269880	     -0.00051228	     -0.21768412	     -0.00000001	      0.00000000	     35.15351392
      1.61266516	     -0.06138453	     -0.00073836	     -0.20331223	     -0.06190380	      0.88269961	     -0.00051407	     -0.21765119	     -0.00000001	      0.00000000	     35.08405034
      1.61385462	     -0.06126398	     -0.00074035	     -0.20319212	     -0.06189599	      0.88270047	     -0.00051586	     -0.21761747	     -0.00000001	      0.00000001	     35.31063149
      1.61504409	     -0.06114148	     -0.00074173	     -0.20307004	     -0.06188812	      0.88270139	     -0.00051766	     -0.21758302	     -0.00000001	      0.00000001	     35.25403237
      1.61623356	     -0.06101891	     -0.00074253	     -0.20294788	     -0.06188020	      0.88270236	     -0.00051946	     -0.21754785	     -0.00000001	      0.00000001	     35.48910935
      1.61742303	     -0.06089457	     -0.00074280	     -0.20282395	     -0.06187222	      0.88270338	     -0.00052126	     -0.21751205	     -0.00000001	      0.00000001	     35.44997798
      1.61861250	     -0.06077045	     -0.00074261	     -0.20270023	     -0.06186419	      0.88270445	     -0.00052306	     -0.21747561	     -0.00000001	      0.00000001	     35.69518202
      1.61980197	     -0.06064472	     -0.00074202	     -0.20257488	     -0.06185610	      0.88270557	     -0.00052485	     -0.21743862	     -0.00000001	      0.00000001	     35.67525827
      1.62099144	     -0.06051940	     -0.00074107	     -0.20244993	     -0.06184797	      0.88270673	     -0.00052665	     -0.21740108	     -0.00000001	      0.00000001	     35.93135626
      1.62218091	     -0.06039275	     -0.00073980	     -0.20232364	     -0.06183979	      0.88270795	     -0.00052844	     -0.21736306	     -0.00000001	      0.00000001	     35.93020722
      1.62337037	     -0.06026684	     -0.00073828	     -0.20219808	     -0.06183157	      0.88270920	     -0.00053023	     -0.21732456	     -0.00000001	      0.00000001	     36.19734971
      1.62455984	     -0.06013990	     -0.00073653	     -0.20207147	     -0.06182330	      0.88271050	     -0.00053201	     -0.21728566	     -0.00000001	      0.00000001	     36.21628369
      1.62574931	     -0.06001395	     -0.00073462	     -0.20194584	     -0.06181498	      0.88271184	     -0.00053379	     -0.21724636	     -0.00000001	      0.00000001	     36.49690367
      1.62693878	     -0.05988722	     -0.00073257	     -0.20181941	     -0.06180663	      0.88271322	     -0.00053556	     -0.21720672	     -0.00000001	      0.00000001	     36.53621665
      1.62812825	     -0.05976215	     -0.00073056	     -0.20169462	     -0.06179824	      0.88271463	     -0.00053732	     -0.21716674	     -0.00000001	      0.00000001	     36.82898911
      1.62931772	     -0.05963636	     -0.00072848	     -0.20156909	     -0.06178980	      0.88271607	     -0.00053908	     -0.21712649	     -0.00000001	      0.00000001	     36.88832912
      1.63050719	     -0.05951141	     -0.00072626	     -0.20144440	     -0.06178134	      0.88271755	     -0.00054083	     -0.21708595	     -0.00000001	      0.00000001	     37.19731804
      1.63169665	     -0.05938457	     -0.00072381	     -0.20131780	     -0.06177283	      0.88271905	     -0.00054257	     -0.21704514	     -0.00000001	      0.00000001	     37.27987500
      1.63288612	     -0.05925764	     -0.00072114	     -0.20119109	     -0.06176429	      0.88272058	     -0.00054430	     -0.21700403	     -0.00000001	      0.00000001	     37.60641218
      1.63407559	     -0.05912841	     -0.00071821	     -0.20106208	     -0.06175572	      0.88272213	     -0.00054603	     -0.21696263	     -0.00000001	      0.00000001	     37.70727900
      1.63526506	     -0.05899844	     -0.00071503	     -0.20093231	     -0.06174712	      0.88272370	     -0.00054774	     -0.21692089	     -0.00000001	      0.00000001	     38.04944558
      1.63645453	     -0.05886662	     -0.00071166	     -0.20080066	     -0.06173849	      0.88272529	     -0.00054944	     -0.21687885	     -0.00000001	      0.00000001	     38.16878595
      1.63764400	     -0.05873623	     -0.00070857	     -0.20067043	     -0.06172983	      0.88272690	     -0.00055112	     -0.21683650	     -0.00000001	      0.00000001	     38.52683096
      1.63883347	     -0.05860539	     -0.00070590	     -0.20053974	     -0.06172115	      0.88272851	     -0.00055280	     -0.21679391	     -0.00000001	      0.00000001	     38.67213042
      1.64002294	     -0.05847611	     -0.00070346	     -0.20041056	     -0.06171244	      0.88273014	     -0.00055446	     -0.21675110	     -0.00000001	      0.00000001	     39.06013032
      1.64121240	     -0.05834658	     -0.00070133	     -0.20028113	     -0.06170370	      0.88273178	     -0.00055610	     -0.21670810	     -0.00000001	      0.00000001	     39.22833413
      1.64240187	     -0.05821980	     -0.00069957	     -0.20015442	     -0.06169495	      0.88273343	     -0.00055773	     -0.21666493	     -0.00000001	      0.00000001	     39.61495682
      1.64359134	     -0.05809408	     -0.00069811	     -0.20002875	     -0.06168617	      0.88273509	     -0.00055934	     -0.21662167	     -0.00000001	      0.00000001	     39.77593876
      1.64478081	     -0.05797233	     -0.00069693	     -0.19990702	     -0.06167737	      0.88273675	     -0.00056094	     -0.21657839	     -0.00000001	      0.00000001	     40.15705504
      1.64621266	     -0.05782847	     -0.00069554	     -0.19976317	     -0.06166676	      0.88273875	     -0.00056284	     -0.21652638	     -0.00000001	      0.00000001	     40.25697581
      1.64741880	     -0.05770770	     -0.00069459	     -0.19964238	     -0.06165781	      0.88274045	     -0.00056441	     -0.21648266	     -0.00000001	      0.00000001	     40.83017454
      1.64862495	     -0.05758725	     -0.00069492	     -0.19952188	     -0.06164884	      0.88274214	     -0.00056597	     -0.21643917	     -0.00000001	      0.00000001	     40.89858500
      1.64983109	     -0.05747239	     -0.00069550	     -0.19940695	     -0.06163986	      0.88274384	     -0.00056750	     -0.21639602	     -0.00000001	      0.00000001	     41.36456060
      1.65103723	     -0.05735954	     -0.00069602	     -0.19929402	     -0.06163087	      0.88274554	     -0.00056901	     -0.21635327	     -0.00000001	      0.00000001	     41.54879101
      1.65224338	     -0.05724996	     -0.00069647	     -0.19918434	     -0.06162187	      0.88274724	     -0.00057050	     -0.21631089	     -0.00000001	      0.00000001	     42.00818467
      1.65344952	     -0.05714144	     -0.00069623	     -0.19907573	     -0.06161287	      0.88274893	     -0.00057196	     -0.21626890	     -0.00000001	      0.00000001	     42.18696706
      1.65465566	     -0.05703672	     -0.00069584	     -0.19897090	     -0.06160386	      0.88275062	     -0.00057340	     -0.21622727	     -0.00000001	      0.00000001	     42.66194692
      1.65586181	     -0.05693320	     -0.00069528	     -0.19886726	     -0.06159485	      0.88275231	     -0.00057481	     -0.21618604	     -0.00000001	      0.00000001	     42.82955986
      1.65706795	     -0.05683326	     -0.00069468	     -0.19876719	     -0.06158583	      0.88275399	     -0.00057620	     -0.21614519	     -0.00000001	      0.00000001	     43.33311883
      1.65827409	     -0.05673536	     -0.00069378	     -0.19866915	     -0.06157682	      0.88275566	     -0.00057756	     -0.21610475	     -0.00000001	      0.00000001	     43.50550265
      1.65948024	     -0.05664108	     -0.00069304	     -0.19857473	     -0.06156780	      0.88275732	     -0.00057889	     -0.21606471	     -0.00000001	      0.00000001	     44.03634113
      1.66068638	     -0.05654961	     -0.00069163	     -0.19848311	     -0.06155879	      0.88275897	     -0.00058020	     -0.21602510	     -0.00000001	      0.00000001	     44.19320694
      1.66189252	     -0.05646252	     -0.00068925	     -0.19839588	     -0.06154977	      0.88276061	     -0.00058147	     -0.21598594	     -0.00000001	      0.00000001	     44.71524630
      1.66309867	     -0.05637794	     -0.00068677	     -0.19831114	     -0.06154077	      0.88276224	     -0.00058272	     -0.21594727	     -0.00000001	      0.00000001	     44.85577665
      1.66430481	     -0.05629757	     -0.00068447	     -0.19823062	     -0.06153176	      0.88276386	     -0.00058394	     -0.21590910	     -0.00000001	      0.00000001	     45.39608262
      1.66551095	     -0.05621953	     -0.00068234	     -0.19815240	     -0.06152277	      0.88276546	     -0.00058513	     -0.21587147	     -0.00000001	      0.00000001	     45.55909579
      1.66671710	     -0.05614560	     -0.00068047	     -0.19807830	     -0.06151378	      0.88276704	     -0.00058629	     -0.21583437	     -0.00000001	      0.00000001	     46.10770776
      1.66792324	     -0.05607386	     -0.00067879	     -0.19800636	     -0.06150480	      0.88276861	     -0.00058742	     -0.21579785	     -0.00000001	      0.00000001	     46.27356959
      1.66912938	     -0.05600536	     -0.00067734	     -0.19793766	     -0.06149583	      0.88277015	     -0.00058852	     -0.21576187	     -0.00000001	      0.00000001	     46.81749088
      1.67033552	     -0.05593881	     -0.00067600	     -0.19787090	     -0.06148687	      0.88277168	     -0.00058958	     -0.21572650	     -0.00000001	      0.00000001	     46.96846452
      1.67154167	     -0.05587616	     -0.00067481	     -0.19780803	     -0.06147792	      0.88277318	     -0.00059062	     -0.21569171	     -0.00000001	      0.00000001	     47.49331044
      1.67274781	     -0.05581520	     -0.00067337	     -0.19774686	     -0.06146899	      0.88277466	     -0.00059163	     -0.21565754	     -0.00000001	      0.00000001	     47.62928899
      1.67395395	     -0.05575760	     -0.00067173	     -0.19768903	     -0.06146006	      0.88277611	     -0.00059260	     -0.21562395	     -0.00000001	      0.00000001	     48.13776101
      1.67516010	     -0.05570131	     -0.00066943	     -0.19763253	     -0.06145115	      0.88277754	     -0.00059354	     -0.21559097	     -0.00000001	      0.00000001	     48.25641614
      1.67636624	     -0.05564806	     -0.00066627	     -0.19757907	     -0.06144225	      0.88277894	     -0.00059445	     -0.21555858	     -0.00000001	      0.00000001	     48.74323886
      1.67757238	     -0.05559691	     -0.00066272	     -0.19752772	     -0.06143337	      0.88278031	     -0.00059533	     -0.21552683	     -0.00000001	      0.00000001	     48.84306093
      1.67877853	     -0.05554842	     -0.00065810	     -0.19747903	     -0.06142450	      0.88278165	     -0.00059617	     -0.21549569	     -0.00000001	      0.00000001	     49.31275563
      1.67998467	     -0.05550246	     -0.00065326	     -0.19743288	     -0.06141565	      0.88278295	     -0.00059698	     -0.21546525	     -0.00000001	      0.00000001	     49.39763172
      1.68119081	     -0.05546011	     -0.00064865	     -0.19739031	     -0.06140681	      0.88278423	     -0.00059775	     -0.21543546	     -0.00000001	      0.00000001	     49.86383090
      1.68239696	     -0.05541935	     -0.00064387	     -0.19734935	     -0.06139799	      0.88278547	     -0.00059850	     -0.21540637	     -0.00000001	      0.00000001	     49.93912598
      1.68360310	     -0.05538186	     -0.00063902	     -0.19731165	     -0.06138918	      0.88278667	     -0.00059921	     -0.21537794	     -0.00000001	      0.00000001	     50.38786299
      1.68480924	     -0.05534588	     -0.00063393	     -0.19727546	     -0.06138040	      0.88278783	     -0.00059988	     -0.21535019	     -0.00000001	      0.00000001	     50.44851081
      1.68601539	     -0.05531349	     -0.00062865	     -0.19724286	     -0.06137163	      0.88278896	     -0.00060052	     -0.21532309	     -0.00000001	      0.00000001	     50.87552381
      1.68722153	     -0.05528256	     -0.00062327	     -0.19721172	     -0.06136287	      0.88279004	     -0.00060113	     -0.21529668	     -0.00000001	      0.00000001	     50.91464794
      1.68842767	     -0.05525483	     -0.00061786	     -0.19718377	     -0.06135414	      0.88279108	     -0.00060170	     -0.21527094	     -0.00000001	      0.00000001	     51.31589513
      1.68963382	     -0.05522855	     -0.00061218	     -0.19715728	     -0.06134542	      0.88279209	     -0.00060223	     -0.21524589	     -0.00000001	      0.00000001	     51.33121532
      1.69083996	     -0.05520543	     -0.00060638	     -0.19713395	     -0.06133672	      0.88279304	     -0.00060274	     -0.21522151	     -0.00000001	      0.00000001	     51.70792934
      1.69204610	     -0.05518363	     -0.00060032	     -0.19711194	     -0.06132803	      0.88279396	     -0.00060320	     -0.21519785	     -0.00000001	      0.00000001	     51.70313712
      1.69325224	     -0.05516481	     -0.00059428	     -0.19709290	     -0.06131937	      0.88279483	     -0.00060363	     -0.21517487	     -0.00000001	      0.00000000	     52.05881709
      1.69445839	     -0.05514588	     -0.00058849	     -0.19707375	     -0.06131072	      0.88279565	     -0.00060403	     -0.21515261	     -0.00000001	      0.00000000	     52.03614906
      1.69566453	     -0.05513030	     -0.00058276	     -0.19705794	     -0.06130209	      0.88279643	     -0.00060439	     -0.21513108	     -0.00000001	      0.00000000	     52.36467944
      1.69687067	     -0.05511641	     -0.00057647	     -0.19704383	     -0.06129348	      0.88279717	     -0.00060472	     -0.21511033	     -0.00000001	      0.00000000	     52.32057792
      1.69807682	     -0.05510543	     -0.00057006	     -0.19703262	     -0.06128488	      0.88279786	     -0.00060501	     -0.21509033	     -0.00000001	      0.00000000	     52.62183634
      1.69928296	     -0.05509534	     -0.00056375	     -0.19702232	     -0.06127631	      0.88279850	     -0.00060527	     -0.21507108	     -0.00000001	      0.00000000	     52.55967096
      1.70048910	     -0.05508807	     -0.00055770	     -0.19701481	     -0.06126775	      0.88279910	     -0.00060549	     -0.21505254	     -0.00000001	      0.00000000	     52.86101111
      1.70169525	     -0.05508144	     -0.00055173	     -0.19700795	     -0.06125921	      0.88279966	     -0.00060568	     -0.21503471	     -0.00000001	      0.00000000	     52.78843522
      1.70290139	     -0.05507724	     -0.00054606	     -0.19700351	     -0.06125070	      0.88280017	     -0.00060584	     -0.21501755	     -0.00000001	      0.00000000	     53.07348886
      1.70410753	     -0.05507312	     -0.00054084	     -0.19699914	     -0.06124219	      0.88280064	     -0.00060596	     -0.21500107	     -0.00000001	      0.00000000	     52.97987199
      1.70531368	     -0.05507208	     -0.00053631	     -0.19699784	     -0.06123371	      0.88280107	     -0.00060605	     -0.21498526	     -0.00000001	      0.00000000	     53.23652290
      1.70651982	     -0.05507174	     -0.00053198	     -0.19699724	     -0.06122525	      0.88280145	     -0.00060611	     -0.21497014	     -0.00000001	      0.00000000	     53.11755286
      1.70772596	     -0.05507420	     -0.00052804	     -0.19699943	     -0.06121681	      0.88280180	     -0.00060613	     -0.21495566	     -0.00000000	      0.00000000	     53.36801899
      1.70893211	     -0.05507754	     -0.00052425	     -0.19700249	     -0.06120838	      0.88280211	     -0.00060612	     -0.21494186	     -0.00000000	      0.00000000	     53.23776304
      1.71013825	     -0.05508327	     -0.00052054	     -0.19700795	     -0.06119998	      0.88280238	     -0.00060608	     -0.21492867	     -0.00000000	      0.00000000	     53.47630058
      1.71134439	     -0.05508968	     -0.00051720	     -0.19701408	     -0.06119159	      0.88280262	     -0.00060601	     -0.21491610	     -0.00000000	      0.00000000	     53.32612799
      1.71255054	     -0.05509833	     -0.00051458	     -0.19702244	     -0.06118322	      0.88280282	     -0.00060591	     -0.21490411	     -0.00000000	      0.00000000	     53.55167781
      1.71375668	     -0.05510753	     -0.00051209	     -0.19703135	     -0.06117487	      0.88280299	     -0.00060578	     -0.21489270	     -0.00000000	      0.00000000	     53.38701462
      1.71496282	     -0.05511884	     -0.00050996	     -0.19704235	     -0.06116654	      0.88280312	     -0.00060562	     -0.21488183	     -0.00000000	      0.00000000	     53.60887152
      1.71616897	     -0.05513056	     -0.00050796	     -0.19705378	     -0.06115824	      0.88280323	     -0.00060543	     -0.21487149	     -0.00000000	      0.00000000	     53.43526211
      1.71737511	     -0.05514422	     -0.00050627	     -0.19706714	     -0.06114995	      0.88280330	     -0.00060521	     -0.21486166	     -0.00000000	      0.00000000	     53.65273627
      1.71858125	     -0.05515821	     -0.00050474	     -0.19708083	     -0.06114168	      0.88280335	     -0.00060497	     -0.21485233	     -0.00000000	      0.00000000	     53.47026299
      1.71978739	     -0.05517400	     -0.00050344	     -0.19709631	     -0.06113343	      0.88280337	     -0.00060469	     -0.21484347	     -0.00000000	      0.00000000	     53.68322023
      1.72099354	     -0.05519024	     -0.00050216	     -0.19711225	     -0.06112520	      0.88280337	     -0.00060438	     -0.21483509	     -0.00000000	     -0.00000000	     53.49131431
      1.72219968	     -0.05520880	     -0.00050110	     -0.19713050	     -0.06111699	      0.88280334	     -0.00060405	     -0.21482718	     -0.00000000	     -0.00000000	     53.69813340
      1.72340582	     -0.05522892	     -0.00050011	     -0.19715032	     -0.06110880	      0.88280329	     -0.00060369	     -0.21481977	     -0.00000000	     -0.00000000	     53.49412919
      1.72461197	     -0.05525353	     -0.00049951	     -0.19717462	     -0.06110062	      0.88280323	     -0.00060330	     -0.21481288	     -0.00000000	     -0.00000000	     53.68640764
      1.72581811	     -0.05528192	     -0.00049909	     -0.19720270	     -0.06109248	      0.88280314	     -0.00060288	     -0.21480662	     -0.00000000	     -0.00000000	     53.46751535
      1.72702425	     -0.05531669	     -0.00049900	     -0.19723716	     -0.06108435	      0.88280303	     -0.00060243	     -0.21480105	     -0.00000000	     -0.00000000	     53.64130374
      1.72823040	     -0.05535681	     -0.00049913	     -0.19727697	     -0.06107624	      0.88280291	     -0.00060195	     -0.21479631	     -0.00000000	     -0.00000000	     53.40992015
      1.72943654	     -0.05540393	     -0.00049951	     -0.19732378	     -0.06106815	      0.88280277	     -0.00060144	     -0.21479248	     -0.00000000	     -0.00000000	     53.56860811
      1.73064268	     -0.05545634	     -0.00049984	     -0.19737588	     -0.06106008	      0.88280261	     -0.00060091	     -0.21478966	     -0.00000000	     -0.00000000	     53.33324840
      1.73184883	     -0.05551500	     -0.00050018	     -0.19743425	     -0.06105203	      0.88280243	     -0.00060035	     -0.21478789	     -0.00000000	     -0.00000000	     53.48402491
      1.73305497	     -0.05557789	     -0.00050027	     -0.19749687	     -0.06104400	      0.88280224	     -0.00059975	     -0.21478724	     -0.00000000	     -0.00000000	     53.24872929
      1.73426111	     -0.05564618	     -0.00050022	     -0.19756488	     -0.06103599	      0.88280203	     -0.00059913	     -0.21478771	     -0.00000000	     -0.00000000	     53.38450231
      1.73546726	     -0.05571809	     -0.00049978	     -0.19763654	     -0.06102801	      0.88280180	     -0.00059848	     -0.21478935	     -0.00000000	     -0.00000000	     53.13988086
      1.73667340	     -0.05579500	     -0.00049907	     -0.19771322	     -0.06102003	      0.88280156	     -0.00059780	     -0.21479214	     -0.00000000	     -0.00000000	     53.24904408
      1.73787954	     -0.05587530	     -0.00049787	     -0.19779331	     -0.06101208	      0.88280130	     -0.00059709	     -0.21479611	     -0.00000000	     -0.00000000	     52.98593976
      1.73908569	     -0.05595991	     -0.00049625	     -0.19787773	     -0.06100415	      0.88280101	     -0.00059635	     -0.21480124	     -0.00000000	     -0.00000000	     53.06210353
      1.74029183	     -0.05604690	     -0.00049391	     -0.19796455	     -0.06099623	      0.88280071	     -0.00059558	     -0.21480754	     -0.00000000	     -0.00000000	     52.77009057
      1.74149797	     -0.05613772	     -0.00049101	     -0.19805523	     -0.06098833	      0.88280039	     -0.00059478	     -0.21481496	     -0.00000000	     -0.00000000	     52.80257652
      1.74270411	     -0.05623069	     -0.00048734	     -0.19814808	     -0.06098045	      0.88280004	     -0.00059396	     -0.21482350	     -0.00000000	     -0.00000000	     52.48494768
      1.74391026	     -0.05632630	     -0.00048324	     -0.19824360	     -0.06097258	      0.88279967	     -0.00059312	     -0.21483310	     -0.00000000	     -0.00000000	     52.48935303
      1.74511640	     -0.05642308	     -0.00047873	     -0.19834031	     -0.06096473	      0.88279927	     -0.00059224	     -0.21484373	     -0.00000000	     -0.00000000	     52.15481139
      1.74632254	     -0.05652253	     -0.00047416	     -0.19843970	     -0.06095689	      0.88279884	     -0.00059135	     -0.21485532	     -0.00000000	     -0.00000000	     52.12825089
      1.74752869	     -0.05662292	     -0.00046951	     -0.19854005	     -0.06094906	      0.88279839	     -0.00059043	     -0.21486787	     -0.00000000	     -0.00000000	     51.77355134
      1.74873483	     -0.05672489	     -0.00046521	     -0.19864199	     -0.06094124	      0.88279790	     -0.00058950	     -0.21488131	     -0.00000000	     -0.00000000	     51.71492908
      1.74994097	     -0.05682688	     -0.00046135	     -0.19874397	     -0.06093344	      0.88279738	     -0.00058854	     -0.21489562	     -0.00000000	     -0.00000000	     51.33496696
      1.75114712	     -0.05693147	     -0.00045820	     -0.19884853	     -0.06092564	      0.88279682	     -0.00058757	     -0.21491077	     -0.00000000	     -0.00000000	     51.23801076
      1.75235326	     -0.05703719	     -0.00045555	     -0.19895425	     -0.06091785	      0.88279623	     -0.00058658	     -0.21492675	     -0.00000000	     -0.00000000	     50.83249717
      1.75355940	     -0.05714493	     -0.00045359	     -0.19906198	     -0.06091007	      0.88279560	     -0.00058558	     -0.21494352	     -0.00000000	     -0.00000000	     50.71397865
      1.75476555	     -0.05725269	     -0.00045213	     -0.19916974	     -0.06090229	      0.88279492	     -0.00058456	     -0.21496102	     -0.00000000	     -0.00000000	     50.29150333
      1.75597169	     -0.05736210	     -0.00045134	     -0.19927916	     -0.06089452	      0.88279420	     -0.00058353	     -0.21497918	     -0.00000000	     -0.00000000	     50.15301392
      1.75717783	     -0.05747144	     -0.00045121	     -0.19938851	     -0.06088674	      0.88279344	     -0.00058250	     -0.21499796	     -0.00000000	     -0.00000000	     49.70986406
      1.75838398	     -0.05758072	     -0.00045221	     -0.19949780	     -0.06087897	      0.88279263	     -0.00058146	     -0.21501729	     -0.00000000	     -0.00000000	     49.55112923
      1.75959012	     -0.05768937	     -0.00045444	     -0.19960646	     -0.06087120	      0.88279178	     -0.00058040	     -0.21503716	     -0.00000000	     -0.00000000	     49.08160193
      1.76079626	     -0.05779945	     -0.00045757	     -0.19971655	     -0.06086342	      0.88279088	     -0.00057935	     -0.21505753	     -0.00000000	     -0.00000001	     48.90451298
      1.76200241	     -0.05790860	     -0.00046127	     -0.19982573	     -0.06085564	      0.88278993	     -0.00057829	     -0.21507837	     -0.00000000	     -0.00000001	     48.42834360
      1.76320855	     -0.05801814	     -0.00046537	     -0.19993529	     -0.06084785	      0.88278894	     -0.00057722	     -0.21509958	     -0.00000000	     -0.00000001	     48.24436731
      1.76441469	     -0.05812674	     -0.00046983	     -0.20004393	     -0.06084005	      0.88278790	     -0.00057615	     -0.21512115	     -0.00000000	     -0.00000001	     47.75012589
      1.76562084	     -0.05823554	     -0.00047489	     -0.20015277	     -0.06083225	      0.88278681	     -0.00057508	     -0.21514300	     -0.00000000	     -0.00000001	     47.57132235
      1.76682698	     -0.05834263	     -0.00048056	     -0.20025991	     -0.06082444	      0.88278567	     -0.00057401	     -0.21516509	     -0.00000000	     -0.00000001	     47.08685596
      1.76803312	     -0.05844937	     -0.00048679	     -0.20036671	     -0.06081661	      0.88278450	     -0.00057294	     -0.21518734	     -0.00000000	     -0.00000001	     46.92140384
      1.76923926	     -0.05855432	     -0.00049344	     -0.20047173	     -0.06080877	      0.88278328	     -0.00057186	     -0.21520973	     -0.00000000	     -0.00000001	     46.43951907
      1.77044541	     -0.05865820	     -0.00050047	     -0.20057568	     -0.06080092	      0.88278201	     -0.00057079	     -0.21523221	     -0.00000000	     -0.00000001	     46.28905169
      1.77165155	     -0.05876020	     -0.00050687	     -0.20067778	     -0.06079305	      0.88278071	     -0.00056972	     -0.21525479	     -0.00000000	     -0.00000001	     45.80662134
      1.77285769	     -0.05886182	     -0.00051353	     -0.20077951	     -0.06078516	      0.88277937	     -0.00056865	     -0.21527740	     -0.00000000	     -0.00000001	     45.66753219
      1.77406384	     -0.05896098	     -0.00052037	     -0.20087880	     -0.06077726	      0.88277799	     -0.00056758	     -0.21530004	     -0.00000000	     -0.00000001	     45.20496090
      1.77526998	     -0.05905867	     -0.00052746	     -0.20097662	     -0.06076933	      0.88277658	     -0.00056651	     -0.21532261	     -0.00000000	     -0.00000001	     45.10147684
      1.77647612	     -0.05915296	     -0.00053468	     -0.20107105	     -0.06076139	      0.88277514	     -0.00056545	     -0.21534508	     -0.00000000	     -0.00000001	     44.65949881
      1.77768227	     -0.05924508	     -0.00054205	     -0.20116333	     -0.06075342	      0.88277367	     -0.00056439	     -0.21536736	     -0.00000000	     -0.00000001	     44.57470142
      1.77888841	     -0.05933355	     -0.00054977	     -0.20125196	     -0.06074543	      0.88277218	     -0.00056333	     -0.21538942	     -0.00000000	     -0.00000001	     44.13857116
      1.78009455	     -0.05941942	     -0.00055702	     -0.20133802	     -0.06073741	      0.88277066	     -0.00056228	     -0.21541118	     -0.00000000	     -0.00000001	     44.06555463
      1.78130070	     -0.05950226	     -0.00056423	     -0.20142105	     -0.06072937	      0.88276913	     -0.00056123	     -0.21543265	     -0.00000000	     -0.00000001	     43.63192026
      1.78250684	     -0.05958207	     -0.00057116	     -0.20150106	     -0.06072130	      0.88276759	     -0.00056019	     -0.21545377	     -0.00000000	     -0.00000001	     43.58704838
      1.78371298	     -0.05965878	     -0.00057818	     -0.20157799	     -0.06071320	      0.88276603	     -0.00055915	     -0.21547452	     -0.00000000	     -0.00000001	     43.17180924
      1.78491913	     -0.05973262	     -0.00058522	     -0.20165205	     -0.06070507	      0.88276447	     -0.00055812	     -0.21549483	     -0.00000000	     -0.00000001	     43.14853324
      1.78612527	     -0.05980179	     -0.00059227	     -0.20172146	     -0.06069692	      0.88276290	     -0.00055710	     -0.21551466	     -0.00000000	     -0.00000001	     42.75956497
      1.78733141	     -0.05986785	     -0.00059935	     -0.20178775	     -0.06068873	      0.88276134	     -0.00055609	     -0.21553392	     -0.00000000	     -0.00000001	     42.76639668
      1.78853756	     -0.05992969	     -0.00060655	     -0.20184984	     -0.06068051	      0.88275979	     -0.00055508	     -0.21555260	     -0.00000000	     -0.00000001	     42.39093198
      1.78974370	     -0.05998939	     -0.00061391	     -0.20190979	     -0.06067226	      0.88275824	     -0.00055409	     -0.21557065	     -0.00000000	     -0.00000001	     42.41273420
      1.79094984	     -0.06004570	     -0.00062134	     -0.20196635	     -0.06066398	      0.88275671	     -0.00055310	     -0.21558807	     -0.00000000	     -0.00000001	     42.04201755
      1.79215598	     -0.06010021	     -0.00062893	     -0.20202112	     -0.06065566	      0.88275520	     -0.00055213	     -0.21560482	     -0.00000000	     -0.00000001	     42.07411751
      1.79336213	     -0.06015208	     -0.00063658	     -0.20207324	     -0.06064731	      0.88275372	     -0.00055117	     -0.21562095	     -0.00000000	     -0.00000001	     41.71368693
      1.79456827	     -0.06020200	     -0.00064436	     -0.20212342	     -0.06063893	      0.88275226	     -0.00055022	     -0.21563640	     -0.00000000	     -0.00000001	     41.76162694
      1.79577441	     -0.06024851	     -0.00065220	     -0.20217020	     -0.06063051	      0.88275084	     -0.00054928	     -0.21565121	     -0.00000000	     -0.00000001	     41.41392651
      1.79698056	     -0.06029287	     -0.00066008	     -0.20221483	     -0.06062206	      0.88274944	     -0.00054836	     -0.21566535	     -0.00000000	     -0.00000001	     41.47680169
      1.79818670	     -0.06033371	     -0.00066794	     -0.20225593	     -0.06061357	      0.88274809	     -0.00054745	     -0.21567882	     -0.00000000	     -0.00000001	     41.13894536
      1.79939284	     -0.06037238	     -0.00067598	     -0.20229488	     -0.06060504	      0.88274678	     -0.00054655	     -0.21569159	     -0.00000000	     -0.00000001	     41.20996457
      1.80059899	     -0.06040756	     -0.00068393	     -0.20233034	     -0.06059648	      0.88274552	     -0.00054567	     -0.21570370	     -0.00000000	     -0.00000001	     40.87922262
      1.80180513	     -0.06044056	     -0.00069174	     -0.20236362	     -0.06058788	      0.88274430	     -0.00054480	     -0.21571509	     -0.00000000	     -0.00000001	     40.95753111
      1.80301127	     -0.06046931	     -0.00069943	     -0.20239266	     -0.06057925	      0.88274313	     -0.00054395	     -0.21572579	     -0.00000000	     -0.00000001	     40.63427864
      1.80421742	     -0.06049594	     -0.00070701	     -0.20241958	     -0.06057057	      0.88274201	     -0.00054312	     -0.21573580	     -0.00000000	     -0.00000001	     40.71527398
      1.80542356	     -0.06051833	     -0.00071469	     -0.20244227	     -0.06056186	      0.88274094	     -0.00054231	     -0.21574514	     -0.00000000	     -0.00000001	     40.39877198
      1.80662970	     -0.06053932	     -0.00072213	     -0.20246355	     -0.06055312	      0.88273993	     -0.00054151	     -0.21575382	     -0.00000000	     -0.00000001	     40.48389115
      1.80783585	     -0.06055699	     -0.00072932	     -0.20248153	     -0.06054433	      0.88273897	     -0.00054073	     -0.21576186	     -0.00000000	     -0.00000001	     40.18052821
      1.80904199	     -0.06057213	     -0.00073604	     -0.20249697	     -0.06053551	      0.88273807	     -0.00053997	     -0.21576921	     -0.00000000	     -0.00000000	     40.28557193
      1.81024813	     -0.06058313	     -0.00074212	     -0.20250831	     -0.06052665	      0.88273723	     -0.00053923	     -0.21577586	     -0.00000000	     -0.00000000	     39.98484671
      1.81145428	     -0.06059122	     -0.00074773	     -0.20251673	     -0.06051775	      0.88273645	     -0.00053851	     -0.21578175	     -0.00000000	     -0.00000000	     40.08632520
      1.81266042	     -0.06059487	     -0.00075303	     -0.20252071	     -0.06050882	      0.88273572	     -0.00053781	     -0.21578687	     -0.00000000	     -0.00000000	     39.80504717
      1.81386656	     -0.06059518	     -0.00075792	     -0.20252137	     -0.06049984	      0.88273505	     -0.00053713	     -0.21579118	     -0.00000000	     -0.00000000	     39.93049943
      1.81507270	     -0.06059117	     -0.00076272	     -0.20251771	     -0.06049083	      0.88273444	     -0.00053648	     -0.21579468	     -0.00000000	     -0.00000000	     39.66638408
      1.81627885	     -0.06058372	     -0.00076738	     -0.20251061	     -0.06048178	      0.88273389	     -0.00053584	     -0.21579730	     -0.00000000	     -0.00000000	     39.80757915
      1.81748499	     -0.06057133	     -0.00077195	     -0.20249857	     -0.06047269	      0.88273339	     -0.00053524	     -0.21579904	     -0.00000000	     -0.00000000	     39.55691054
      1.81869113	     -0.06055506	     -0.00077620	     -0.20248264	     -0.06046357	      0.88273294	     -0.00053465	     -0.21579981	     -0.00000000	     -0.00000000	     39.71141042
      1.81989728	     -0.06053343	     -0.00078043	     -0.20246137	     -0.06045441	      0.88273255	     -0.00053410	     -0.21579961	     -0.00000000	     -0.00000000	     39.47246557
      1.82110342	     -0.06050756	     -0.00078459	     -0.20243584	     -0.06044520	      0.88273221	     -0.00053357	     -0.21579835	     -0.00000000	     -0.00000000	     39.64311316
      1.82230956	     -0.06047602	     -0.00078879	     -0.20240465	     -0.06043597	      0.88273193	     -0.00053306	     -0.21579603	     -0.00000000	     -0.00000000	     39.41665354
      1.82351571	     -0.06044000	     -0.00079303	     -0.20236896	     -0.06042669	      0.88273169	     -0.00053259	     -0.21579255	     -0.00000000	     -0.00000000	     39.60682327
      1.82472185	     -0.06039818	     -0.00079740	     -0.20232749	     -0.06041738	      0.88273150	     -0.00053214	     -0.21578790	     -0.00000000	     -0.00000000	     39.39346422
      1.82592799	     -0.06035209	     -0.00080197	     -0.20228172	     -0.06040803	      0.88273136	     -0.00053172	     -0.21578201	     -0.00000000	     -0.00000000	     39.60287422
      1.82713414	     -0.06030082	     -0.00080687	     -0.20223077	     -0.06039865	      0.88273127	     -0.00053134	     -0.21577490	     -0.00000000	     -0.00000000	     39.39929740
      1.82834028	     -0.06024620	     -0.00081215	     -0.20217644	     -0.06038923	      0.88273122	     -0.00053098	     -0.21576650	     -0.00000000	     -0.00000000	     39.62607512
      1.82954642	     -0.06018753	     -0.00081794	     -0.20211806	     -0.06037977	      0.88273122	     -0.00053066	     -0.21575687	     -0.00000000	      0.00000000	     39.42829745
      1.83075257	     -0.06012663	     -0.00082418	     -0.20205742	     -0.06037028	      0.88273125	     -0.00053037	     -0.21574598	     -0.00000000	      0.00000000	     39.67135952
      1.83195871	     -0.06006267	     -0.00083085	     -0.20199371	     -0.06036076	      0.88273133	     -0.00053011	     -0.21573390	     -0.00000000	      0.00000000	     39.47963578
      1.83316485	     -0.05999727	     -0.00083805	     -0.20192855	     -0.06035120	      0.88273145	     -0.00052989	     -0.21572064	     -0.00000000	      0.00000000	     39.74093727
      1.83437100	     -0.05992940	     -0.00084582	     -0.20186090	     -0.06034161	      0.88273161	     -0.00052969	     -0.21570625	     -0.00000000	      0.00000000	     39.55657979
      1.83557714	     -0.05986049	     -0.00085402	     -0.20179219	     -0.06033199	      0.88273181	     -0.00052954	     -0.21569075	     -0.00000000	      0.00000000	     39.83595075
      1.83678328	     -0.05978849	     -0.00086254	     -0.20172037	     -0.06032234	      0.88273204	     -0.00052941	     -0.21567419	     -0.00000000	      0.00000000	     39.66651041
      1.83798943	     -0.05971185	     -0.00087089	     -0.20164392	     -0.06031266	      0.88273231	     -0.00052932	     -0.21565652	     -0.00000000	      0.00000000	     39.99007685
      1.83919557	     -0.05962619	     -0.00087871	     -0.20155844	     -0.06030295	      0.88273262	     -0.00052925	     -0.21563763	     -0.00000000	      0.00000000	     39.86430427
      1.84040171	     -0.05953073	     -0.00088557	     -0.20146316	     -0.06029321	      0.88273296	     -0.00052922	     -0.21561733	     -0.00000000	      0.00000000	     40.23047555
      1.84160785	     -0.05942300	     -0.00089130	     -0.20135562	     -0.06028344	      0.88273333	     -0.00052922	     -0.21559547	     -0.00000000	      0.00000000	     40.12479527
      1.84281400	     -0.05930403	     -0.00089572	     -0.20123686	     -0.06027365	      0.88273374	     -0.00052925	     -0.21557185	     -0.00000000	      0.00000000	     40.50944477
      1.84402014	     -0.05917361	     -0.00089894	     -0.20110664	     -0.06026384	      0.88273419	     -0.00052930	     -0.21554639	     -0.00000000	      0.00000000	     40.40118823
      1.84522628	     -0.05903420	     -0.00090094	     -0.20096742	     -0.06025400	      0.88273467	     -0.00052939	     -0.21551900	     -0.00000000	      0.00000000	     40.78826708
      1.84643243	     -0.05888531	     -0.00090185	     -0.20081873	     -0.06024415	      0.88273519	     -0.00052950	     -0.21548972	     -0.00000000	      0.00000000	     40.67921499
      1.84763857	     -0.05872955	     -0.00090169	     -0.20066315	     -0.06023427	      0.88273575	     -0.00052964	     -0.21545853	     -0.00000000	      0.00000000	     41.07526780
      1.84884471	     -0.05856687	     -0.00090060	     -0.20050063	     -0.06022438	      0.88273635	     -0.00052980	     -0.21542553	     -0.00000000	      0.00000000	     40.96863325
      1.85005086	     -0.05839880	     -0.00089843	     -0.20033272	     -0.06021448	      0.88273698	     -0.00052998	     -0.21539077	     -0.00000000	      0.00000000	     41.38322718
      1.85125700	     -0.05822510	     -0.00089545	     -0.20015916	     -0.06020457	      0.88273766	     -0.00053019	     -0.21535436	     -0.00000000	      0.00000000	     41.28974615
      1.85246314	     -0.05804653	     -0.00089183	     -0.19998071	     -0.06019464	      0.88273838	     -0.00053043	     -0.21531637	     -0.00000000	      0.00000000	     41.72213048
      1.85366929	     -0.05786448	     -0.00088795	     -0.19979875	     -0.06018472	      0.88273915	     -0.00053068	     -0.21527698	     -0.00000000	      0.00000000	     41.63941476
      1.85487543	     -0.05767841	     -0.00088430	     -0.19961273	     -0.06017478	      0.88273995	     -0.00053096	     -0.21523632	     -0.00000000	      0.00000000	     42.11359977
      1.85608157	     -0.05748970	     -0.00088091	     -0.19942406	     -0.06016485	      0.88274080	     -0.00053126	     -0.21519453	     -0.00000000	      0.00000000	     42.08845826
      1.85728772	     -0.05729935	     -0.00087766	     -0.19923369	     -0.06015492	      0.88274170	     -0.00053158	     -0.21515168	     -0.00000000	      0.00000001	     42.61257685
      1.85849386	     -0.05710643	     -0.00087477	     -0.19904073	     -0.06014499	      0.88274264	     -0.00053193	     -0.21510788	     -0.00000000	      0.00000001	     42.63782013
      1.85970000	     -0.05691256	     -0.00087206	     -0.19884678	     -0.06013507	      0.88274363	     -0.00053229	     -0.21506315	     -0.00000000	      0.00000001	     43.19216963
      1.86090615	     -0.05671687	     -0.00086960	     -0.19865099	     -0.06012516	      0.88274466	     -0.00053267	     -0.21501760	     -0.00000000	      0.00000001	     43.24010770
      1.86211229	     -0.05652091	     -0.00086718	     -0.19845488	     -0.06011527	      0.88274574	     -0.00053307	     -0.21497126	     -0.00000000	      0.00000001	     43.81573213
      1.86331843	     -0.05632385	     -0.00086492	     -0.19825766	     -0.06010539	      0.88274687	     -0.00053349	     -0.21492424	     -0.00000000	      0.00000001	     43.88395919
      1.86452457	     -0.05612691	     -0.00086258	     -0.19806052	     -0.06009552	      0.88274804	     -0.00053392	     -0.21487657	     -0.00000000	      0.00000001	     44.48335025
      1.86573072	     -0.05593008	     -0.00086022	     -0.19786348	     -0.06008568	      0.88274927	     -0.00053438	     -0.21482835	     -0.00000000	      0.00000001	     44.56963080
      1.86693686	     -0.05573485	     -0.00085769	     -0.19766800	     -0.06007587	      0.88275054	     -0.00053485	     -0.21477962	     -0.00000000	      0.00000001	     45.18892044
      1.86814300	     -0.05554028	     -0.00085516	     -0.19747316	     -0.06006608	      0.88275187	     -0.00053534	     -0.21473048	     -0.00000000	      0.00000001	     45.29044049
      1.86934915	     -0.05534758	     -0.00085282	     -0.19728016	     -0.06005632	      0.88275324	     -0.00053584	     -0.21468102	     -0.00000000	      0.00000001	     45.92756934
      1.87055529	     -0.05515665	     -0.00085041	     -0.19708891	     -0.06004660	      0.88275466	     -0.00053636	     -0.21463133	     -0.00000000	      0.00000001	     46.04623799
      1.87176143	     -0.05496823	     -0.00084748	     -0.19690015	     -0.06003692	      0.88275613	     -0.00053690	     -0.21458147	     -0.00000000	      0.00000001	     46.70252764
      1.87296758	     -0.05478151	     -0.00084380	     -0.19671309	     -0.06002727	      0.88275764	     -0.00053745	     -0.21453150	     -0.00000000	      0.00000001	     46.83033730
      1.87417372	     -0.05459764	     -0.00083959	     -0.19652885	     -0.06001767	      0.88275920	     -0.00053801	     -0.21448146	     -0.00000000	      0.00000001	     47.49973129
      1.87537986	     -0.05441725	     -0.00083440	     -0.19634810	     -0.06000812	      0.88276080	     -0.00053859	     -0.21443142	     -0.00000000	      0.00000001	     47.65344160
      1.87658601	     -0.05424006	     -0.00082877	     -0.19617053	     -0.05999861	      0.88276244	     -0.00053918	     -0.21438142	     -0.00000000	      0.00000001	     48.34093518
      1.87779215	     -0.05406570	     -0.00082310	     -0.19599577	     -0.05998916	      0.88276412	     -0.00053978	     -0.21433156	     -0.00000000	      0.00000001	     48.50158948
      1.87899829	     -0.05389565	     -0.00081729	     -0.19582530	     -0.05997975	      0.88276584	     -0.00054040	     -0.21428189	     -0.00000000	      0.00000001	     49.20593171
      1.88020444	     -0.05372876	     -0.00081136	     -0.19565799	     -0.05997041	      0.88276758	     -0.00054103	     -0.21423246	     -0.00000000	      0.00000001	     49.39139699
      1.88141058	     -0.05356483	     -0.00080492	     -0.19549362	     -0.05996112	      0.88276936	     -0.00054167	     -0.21418327	     -0.00000000	      0.00000001	     50.11604631
      1.88261672	     -0.05340313	     -0.00079823	     -0.19533147	     -0.05995190	      0.88277116	     -0.00054232	     -0.21413434	     -0.00000000	      0.00000001	     50.30256132
      1.88382287	     -0.05324526	     -0.00079127	     -0.19517313	     -0.05994273	      0.88277297	     -0.00054299	     -0.21408567	     -0.00000000	      0.00000001	     51.01559810
      1.88502901	     -0.05309061	     -0.00078425	     -0.19501802	     -0.05993363	      0.88277481	     -0.00054366	     -0.21403733	     -0.00000000	      0.00000001	     51.19886050
      1.88623515	     -0.05294086	     -0.00077674	     -0.19486778	     -0.05992459	      0.88277665	     -0.00054434	     -0.21398933	     -0.00000000	      0.00000001	     51.89997589
      1.88744130	     -0.05279539	     -0.00076883	     -0.19472182	     -0.05991562	      0.88277850	     -0.00054503	     -0.21394173	     -0.00000000	      0.00000001	     52.06892930
      1.88864744	     -0.05265371	     -0.00076067	     -0.19457965	     -0.05990672	      0.88278036	     -0.00054573	     -0.21389454	     -0.00000000	      0.00000001	     52.76751273
      1.88985358	     -0.05251513	     -0.00075250	     -0.19444056	     -0.05989789	      0.88278221	     -0.00054644	     -0.21384779	     -0.00000000	      0.00000001	     52.93736602
      1.89105972	     -0.05238014	     -0.00074413	     -0.19430504	     -0.05988913	      0.88278405	     -0.00054715	     -0.21380149	     -0.00000000	      0.00000001	     53.62828030
      1.89226587	     -0.05224828	     -0.00073582	     -0.19417266	     -0.05988045	      0.88278589	     -0.00054788	     -0.21375567	     -0.00000000	      0.00000001	     53.79079454
      1.89347201	     -0.05211983	     -0.00072760	     -0.19404367	     -0.05987183	      0.88278771	     -0.00054861	     -0.21371034	     -0.00000000	      0.00000001	     54.47570780
      1.89467815	     -0.05199312	     -0.00072006	     -0.19391639	     -0.05986330	      0.88278950	     -0.00054934	     -0.21366552	     -0.00000000	      0.00000001	     54.62680407
      1.89588430	     -0.05187001	     -0.00071310	     -0.19379269	     -0.05985483	      0.88279128	     -0.00055008	     -0.21362126	     -0.00000000	      0.00000001	     55.27893528
      1.89709044	     -0.05175192	     -0.00070644	     -0.19367400	     -0.05984645	      0.88279302	     -0.00055082	     -0.21357767	     -0.00000000	      0.00000001	     55.40287514
      1.89829658	     -0.05163890	     -0.00069993	     -0.19356036	     -0.05983814	      0.88279473	     -0.00055157	     -0.21353475	     -0.00000000	      0.00000001	     56.04950880
      1.89950273	     -0.05152990	     -0.00069378	     -0.19345073	     -0.05982992	      0.88279641	     -0.00055232	     -0.21349257	     -0.00000000	      0.00000001	     56.16534371
      1.90070887	     -0.05142493	     -0.00068809	     -0.19334511	     -0.05982177	      0.88279804	     -0.00055308	     -0.21345113	     -0.00000000	      0.00000001	     56.79111400
      1.90191501	     -0.05132494	     -0.00068260	     -0.19324446	     -0.05981371	      0.88279963	     -0.00055383	     -0.21341051	     -0.00000000	      0.00000001	     56.87894380
      1.90312116	     -0.05122944	     -0.00067704	     -0.19314830	     -0.05980572	      0.88280118	     -0.00055458	     -0.21337069	     -0.00000000	      0.00000001	     57.48892736
      1.90432730	     -0.05113767	     -0.00067157	     -0.19305585	     -0.05979782	      0.88280267	     -0.00055534	     -0.21333169	     -0.00000000	      0.00000001	     57.56736406
      1.90553344	     -0.05105091	     -0.00066620	     -0.19296840	     -0.05979001	      0.88280411	     -0.00055609	     -0.21329348	     -0.00000000	      0.00000001	     58.16210175
      1.90673959	     -0.05096784	     -0.00066070	     -0.19288464	     -0.05978227	      0.88280550	     -0.00055684	     -0.21325608	     -0.00000000	      0.00000001	     58.22085973
      1.90794573	     -0.05088841	     -0.00065486	     -0.19280452	     -0.05977463	      0.88280683	     -0.00055759	     -0.21321947	     -0.00000000	      0.00000001	     58.79329827
      1.90915187	     -0.05081245	     -0.00064877	     -0.19272788	     -0.05976706	      0.88280810	     -0.00055834	     -0.21318367	     -0.00000000	      0.00000001	     58.81976021
      1.91035802	     -0.05074057	     -0.00064250	     -0.19265529	     -0.05975959	      0.88280931	     -0.00055908	     -0.21314867	     -0.00000000	      0.00000001	     59.36834983
      1.91156416	     -0.05067248	     -0.00063598	     -0.19258651	     -0.05975220	      0.88281046	     -0.00055981	     -0.21311449	     -0.00000000	      0.00000001	     59.37989424
      1.91277030	     -0.05060856	     -0.00062922	     -0.19252189	     -0.05974490	      0.88281154	     -0.00056054	     -0.21308112	     -0.00000000	      0.00000001	     59.91502606
      1.91397644	     -0.05054794	     -0.00062215	     -0.19246057	     -0.05973768	      0.88281256	     -0.00056127	     -0.21304856	     -0.00000000	      0.00000001	     59.90613499
      1.91518259	     -0.05049107	     -0.00061422	     -0.19240302	     -0.05973056	      0.88281351	     -0.00056198	     -0.21301681	     -0.00000000	      0.00000001	     60.41138730
      1.91638873	     -0.05043781	     -0.00060597	     -0.19234907	     -0.05972352	      0.88281440	     -0.00056269	     -0.21298588	     -0.00000000	      0.00000000	     60.36037157
      1.91759487	     -0.05038860	     -0.00059750	     -0.19229917	     -0.05971657	      0.88281523	     -0.00056339	     -0.21295578	     -0.00000000	      0.00000000	     60.84151128
      1.91880102	     -0.05034305	     -0.00058885	     -0.19225293	     -0.05970972	      0.88281598	     -0.00056407	     -0.21292653	     -0.00000000	      0.00000000	     60.78100735
      1.92000716	     -0.05030101	     -0.00057924	     -0.19221021	     -0.05970295	      0.88281667	     -0.00056475	     -0.21289814	     -0.00000000	      0.00000000	     61.24801397
      1.92121330	     -0.05026182	     -0.00056999	     -0.19217034	     -0.05969627	      0.88281730	     -0.00056541	     -0.21287066	     -0.00000000	      0.00000000	     61.16146877
      1.92241945	     -0.05022801	     -0.00056121	     -0.19213583	     -0.05968968	      0.88281786	     -0.00056607	     -0.21284411	     -0.00000000	      0.00000000	     61.59876057
      1.92362559	     -0.05019876	     -0.00055248	     -0.19210588	     -0.05968318	      0.88281835	     -0.00056670	     -0.21281857	     -0.00000000	      0.00000000	     61.49409470
      1.92483173	     -0.05017418	     -0.00054377	     -0.19208059	     -0.05967677	      0.88281878	     -0.00056733	     -0.21279401	     -0.00000000	      0.00000000	     61.92499848
      1.92603788	     -0.05015350	     -0.00053434	     -0.19205923	     -0.05967046	      0.88281915	     -0.00056794	     -0.21277048	     -0.00000000	      0.00000000	     61.80095290
      1.92724402	     -0.05013866	     -0.00052508	     -0.19204369	     -0.05966423	      0.88281945	     -0.00056853	     -0.21274799	     -0.00000000	      0.00000000	     62.20068203
      1.92845016	     -0.05012877	     -0.00051591	     -0.19203310	     -0.05965809	      0.88281969	     -0.00056911	     -0.21272659	     -0.00000000	      0.00000000	     62.05078263
      1.92965631	     -0.05012421	     -0.00050685	     -0.19202785	     -0.05965204	      0.88281987	     -0.00056967	     -0.21270627	     -0.00000000	      0.00000000	     62.43030490
      1.93086245	     -0.05012470	     -0.00049787	     -0.19202765	     -0.05964609	      0.88281999	     -0.00057021	     -0.21268705	     -0.00000000	      0.00000000	     62.25666906
      1.93206859	     -0.05013065	     -0.00048906	     -0.19203290	     -0.05964022	      0.88282005	     -0.00057074	     -0.21266894	     -0.00000000	      0.00000000	     62.61278069
      1.93327474	     -0.05014137	     -0.00048031	     -0.19204292	     -0.05963444	      0.88282005	     -0.00057125	     -0.21265197	     -0.00000000	     -0.00000000	     62.41806804
      1.93448088	     -0.05015664	     -0.00047168	     -0.19205750	     -0.05962874	      0.88282000	     -0.00057173	     -0.21263609	     -0.00000000	     -0.00000000	     62.75624693
      1.93568702	     -0.05017540	     -0.00046298	     -0.19207558	     -0.05962314	      0.88281988	     -0.00057220	     -0.21262132	     -0.00000000	     -0.00000000	     62.54636537
      1.93689317	     -0.05019756	     -0.00045414	     -0.19209706	     -0.05961762	      0.88281971	     -0.00057265	     -0.21260759	     -0.00000000	     -0.00000000	     62.86897141
      1.93809931	     -0.05022231	     -0.00044508	     -0.19212115	     -0.05961219	      0.88281949	     -0.00057308	     -0.21259488	     -0.00000000	     -0.00000000	     62.64304042
      1.93930545	     -0.05024987	     -0.00043596	     -0.19214805	     -0.05960684	      0.88281921	     -0.00057348	     -0.21258314	     -0.00000000	     -0.00000000	     62.93911450
      1.94051159	     -0.05027959	     -0.00042662	     -0.19217713	     -0.05960158	      0.88281888	     -0.00057387	     -0.21257233	     -0.00000000	     -0.00000000	     62.68243008
      1.94171774	     -0.05031182	     -0.00041749	     -0.19220871	     -0.05959640	      0.88281850	     -0.00057423	     -0.21256241	     -0.00000000	     -0.00000000	     62.96393567
      1.94292388	     -0.05034588	     -0.00040841	     -0.19224214	     -0.05959131	      0.88281807	     -0.00057457	     -0.21255335	     -0.00000000	     -0.00000000	     62.69632156
      1.94413002	     -0.05038219	     -0.00039959	     -0.19227782	     -0.05958630	      0.88281759	     -0.00057488	     -0.21254510	     -0.00000001	     -0.00000000	     62.95870771
      1.94533617	     -0.05042011	     -0.00039082	     -0.19231510	     -0.05958137	      0.88281707	     -0.00057518	     -0.21253765	     -0.00000001	     -0.00000000	     62.67036794
      1.94654231	     -0.05046014	     -0.00038233	     -0.19235451	     -0.05957652	      0.88281650	     -0.00057545	     -0.21253094	     -0.00000001	     -0.00000000	     62.91203390
      1.94774845	     -0.05050161	     -0.00037391	     -0.19239537	     -0.05957174	      0.88281589	     -0.00057570	     -0.21252497	     -0.00000001	     -0.00000000	     62.60241384
      1.94895460	     -0.05054510	     -0.00036586	     -0.19243823	     -0.05956705	      0.88281524	     -0.00057592	     -0.21251968	     -0.00000001	     -0.00000000	     62.82525444
      1.95016074	     -0.05058987	     -0.00035829	     -0.19248239	     -0.05956243	      0.88281454	     -0.00057612	     -0.21251507	     -0.00000001	     -0.00000000	     62.49761194
      1.95136688	     -0.05063652	     -0.00035104	     -0.19252842	     -0.05955789	      0.88281381	     -0.00057629	     -0.21251110	     -0.00000001	     -0.00000000	     62.70560097
      1.95257303	     -0.05068429	     -0.00034392	     -0.19257559	     -0.05955343	      0.88281304	     -0.00057644	     -0.21250776	     -0.00000001	     -0.00000000	     62.36946599
      1.95377917	     -0.05073382	     -0.00033724	     -0.19262451	     -0.05954903	      0.88281224	     -0.00057657	     -0.21250501	     -0.00000001	     -0.00000000	     62.57319036
      1.95498531	     -0.05078426	     -0.00033073	     -0.19267433	     -0.05954471	      0.88281140	     -0.00057666	     -0.21250285	     -0.00000001	     -0.00000000	     62.22996792
      1.95619146	     -0.05083623	     -0.00032469	     -0.19272570	     -0.05954046	      0.88281052	     -0.00057674	     -0.21250123	     -0.00000001	     -0.00000001	     62.42620391
      1.95739760	     -0.05088886	     -0.00031880	     -0.19277774	     -0.05953629	      0.88280962	     -0.00057678	     -0.21250017	     -0.00000001	     -0.00000001	     62.07471601
      1.95860374	     -0.05094283	     -0.00031338	     -0.19283111	     -0.05953217	      0.88280868	     -0.00057680	     -0.21249961	     -0.00000001	     -0.00000001	     62.26304286
      1.95980989	     -0.05099705	     -0.00030795	     -0.19288474	     -0.05952813	      0.88280772	     -0.00057679	     -0.21249957	     -0.00000001	     -0.00000001	     61.90473397
      1.96101603	     -0.05105294	     -0.00030302	     -0.19294004	     -0.05952415	      0.88280673	     -0.00057675	     -0.21250001	     -0.00000001	     -0.00000001	     62.08359554
      1.96222217	     -0.05110980	     -0.00029829	     -0.19299631	     -0.05952024	      0.88280571	     -0.00057668	     -0.21250095	     -0.00000001	     -0.00000001	     61.71828940
      1.96342831	     -0.05116942	     -0.00029412	     -0.19305534	     -0.05951639	      0.88280467	     -0.00057658	     -0.21250239	     -0.00000001	     -0.00000001	     61.88569432
      1.96463446	     -0.05123191	     -0.00029024	     -0.19311725	     -0.05951260	      0.88280361	     -0.00057645	     -0.21250440	     -0.00000001	     -0.00000001	     61.50672525
      1.96584060	     -0.05129920	     -0.00028688	     -0.19318395	     -0.05950888	      0.88280252	     -0.00057629	     -0.21250701	     -0.00000001	     -0.00000001	     61.65608423
      1.96704674	     -0.05137129	     -0.00028385	     -0.19325547	     -0.05950521	      0.88280141	     -0.00057610	     -0.21251034	     -0.00000001	     -0.00000001	     61.26415110
      1.96825289	     -0.05144951	     -0.00028146	     -0.19333310	     -0.05950160	      0.88280029	     -0.00057587	     -0.21251445	     -0.00000001	     -0.00000001	     61.39835998
      1.96945903	     -0.05153265	     -0.00027926	     -0.19341568	     -0.05949805	      0.88279914	     -0.00057562	     -0.21251945	     -0.00000001	     -0.00000001	     61.00504026
      1.97066517	     -0.05162158	     -0.00027753	     -0.19350403	     -0.05949455	      0.88279798	     -0.00057533	     -0.21252538	     -0.00000001	     -0.00000001	     61.12971965
      1.97187132	     -0.05171509	     -0.00027582	     -0.19359699	     -0.05949111	      0.88279680	     -0.00057500	     -0.21253232	     -0.00000001	     -0.00000001	     60.73474691
      1.97307746	     -0.05181402	     -0.00027440	     -0.19369537	     -0.05948772	      0.88279560	     -0.00057464	     -0.21254028	     -0.00000001	     -0.00000001	     60.84692880
      1.97428360	     -0.05191703	     -0.00027284	     -0.19379786	     -0.05948438	      0.88279439	     -0.00057425	     -0.21254931	     -0.00000001	     -0.00000001	     60.44989280
      1.97548975	     -0.05202504	     -0.00027144	     -0.19390536	     -0.05948109	      0.88279316	     -0.00057381	     -0.21255942	     -0.00000001	     -0.00000001	     60.54720420
      1.97669589	     -0.05213703	     -0.00026981	     -0.19401686	     -0.05947785	      0.88279191	     -0.00057335	     -0.21257065	     -0.00000001	     -0.00000001	     60.14278336
      1.97790203	     -0.05225381	     -0.00026823	     -0.19413316	     -0.05947466	      0.88279064	     -0.00057284	     -0.21258299	     -0.00000001	     -0.00000001	     60.22150864
      1.97910818	     -0.05237399	     -0.00026630	     -0.19425290	     -0.05947151	      0.88278936	     -0.00057229	     -0.21259647	     -0.00000001	     -0.00000001	     59.80988348
      1.98031432	     -0.05249829	     -0.00026433	     -0.19437677	     -0.05946840	      0.88278806	     -0.00057171	     -0.21261106	     -0.00000001	     -0.00000001	     59.87070028
      1.98152046	     -0.05262478	     -0.00026187	     -0.19450286	     -0.05946534	      0.88278674	     -0.00057109	     -0.21262677	     -0.00000001	     -0.00000001	     59.45200811
      1.98272661	     -0.05275401	     -0.00025922	     -0.19463171	     -0.05946231	      0.88278540	     -0.00057043	     -0.21264353	     -0.00000001	     -0.00000001	     59.49229302
      1.98393275	     -0.05288414	     -0.00025597	     -0.19476150	     -0.05945932	      0.88278404	     -0.00056973	     -0.21266132	     -0.00000001	     -0.00000001	     59.05517043
      1.98513889	     -0.05301421	     -0.00025306	     -0.19489125	     -0.05945637	      0.88278266	     -0.00056899	     -0.21268006	     -0.00000001	     -0.00000001	     59.06709647
      1.98634504	     -0.05314596	     -0.00024968	     -0.19502270	     -0.05945345	      0.88278126	     -0.00056821	     -0.21269979	     -0.00000001	     -0.00000001	     58.60123696
      1.98755118	     -0.05327967	     -0.00024616	     -0.19515613	     -0.05945056	      0.88277984	     -0.00056740	     -0.21272042	     -0.00000001	     -0.00000001	     58.58632977
      1.98875732	     -0.05341348	     -0.00024218	     -0.19528969	     -0.05944770	      0.88277839	     -0.00056654	     -0.21274192	     -0.00000001	     -0.00000001	     58.11187859
      1.98996346	     -0.05354841	     -0.00023824	     -0.19542439	     -0.05944488	      0.88277693	     -0.00056565	     -0.21276421	     -0.00000001	     -0.00000001	     58.08487879
      1.99116961	     -0.05368333	     -0.00023414	     -0.19555910	     -0.05944207	      0.88277544	     -0.00056473	     -0.21278724	     -0.00000001	     -0.00000001	     57.60405819
      1.99237575	     -0.05381962	     -0.00023045	     -0.19569520	     -0.05943930	      0.88277392	     -0.00056377	     -0.21281093	     -0.00000001	     -0.00000001	     57.56842971
      1.99358189	     -0.05395602	     -0.00022691	     -0.19583143	     -0.05943654	      0.88277239	     -0.00056277	     -0.21283529	     -0.00000001	     -0.00000001	     57.08127712
      1.99478804	     -0.05409394	     -0.00022400	     -0.19596917	     -0.05943381	      0.88277082	     -0.00056174	     -0.21286023	     -0.00000001	     -0.00000001	     57.03408411
      1.99599418	     -0.05423177	     -0.00022139	     -0.19610685	     -0.05943109	      0.88276923	     -0.00056068	     -0.21288574	     -0.00000001	     -0.00000001	     56.53850052
      1.99720032	     -0.05437043	     -0.00021950	     -0.19624536	     -0.05942839	      0.88276762	     -0.00055959	     -0.21291176	     -0.00000001	     -0.00000001	     56.48147637
      1.99840647	     -0.05450792	     -0.00021807	     -0.19638273	     -0.05942570	      0.88276597	     -0.00055847	     -0.21293827	     -0.00000001	     -0.00000001	     55.98445432
      1.99961261	     -0.05464665	     -0.00021760	     -0.19652132	     -0.05942303	      0.88276430	     -0.00055732	     -0.21296520	     -0.00000001	     -0.00000001	     55.92201240
      2.00081875	     -0.05478473	     -0.00021773	     -0.19665928	     -0.05942037	      0.88276259	     -0.00055614	     -0.21299256	     -0.00000001	     -0.00000001	     55.42092447
      2.00202490	     -0.05492327	     -0.00021879	     -0.19679770	     -0.05941771	      0.88276086	     -0.00055493	     -0.21302026	     -0.00000001	     -0.00000001	     55.35387194
      2.00323104	     -0.05505997	     -0.00022018	     -0.19693430	     -0.05941506	      0.88275910	     -0.00055370	     -0.21304829	     -0.00000001	     -0.00000001	     54.84636693
      2.00443718	     -0.05519611	     -0.00022276	     -0.19707033	     -0.05941241	      0.88275731	     -0.00055244	     -0.21307663	     -0.00000001	     -0.00000001	     54.75692959
      2.00564333	     -0.05533200	     -0.00022597	     -0.19720612	     -0.05940976	      0.88275549	     -0.00055115	     -0.21310529	     -0.00000001	     -0.00000001	     54.23772581
      2.00684947	     -0.05546774	     -0.00022997	     -0.19734177	     -0.05940711	      0.88275364	     -0.00054984	     -0.21313421	     -0.00000001	     -0.00000001	     54.16850272
      2.00805561	     -0.05560051	     -0.00023450	     -0.19747446	     -0.05940446	      0.88275176	     -0.00054851	     -0.21316335	     -0.00000001	     -0.00000001	     53.67152405
      2.00926176	     -0.05573064	     -0.00024033	     -0.19760450	     -0.05940181	      0.88274986	     -0.00054715	     -0.21319264	     -0.00000001	     -0.00000001	     53.60972684
      2.01046790	     -0.05585954	     -0.00024641	     -0.19773333	     -0.05939915	      0.88274793	     -0.00054576	     -0.21322207	     -0.00000001	     -0.00000001	     53.10830521
      2.01167404	     -0.05598766	     -0.00025291	     -0.19786139	     -0.05939648	      0.88274598	     -0.00054435	     -0.21325159	     -0.00000001	     -0.00000001	     53.05585196
      2.01288018	     -0.05611205	     -0.00025952	     -0.19798573	     -0.05939380	      0.88274400	     -0.00054292	     -0.21328112	     -0.00000001	     -0.00000001	     52.57016740
      2.01408633	     -0.05623380	     -0.00026652	     -0.19810745	     -0.05939111	      0.88274200	     -0.00054147	     -0.21331055	     -0.00000001	     -0.00000001	     52.53367798
      2.01529247	     -0.05635121	     -0.00027392	     -0.19822484	     -0.05938840	      0.88273998	     -0.00053999	     -0.21333983	     -0.00000001	     -0.00000001	     52.06107312
      2.01649861	     -0.05646569	     -0.00028196	     -0.19833930	     -0.05938568	      0.88273795	     -0.00053849	     -0.21336886	     -0.00000001	     -0.00000001	     52.03841310
      2.01770476	     -0.05657560	     -0.00029006	     -0.19844921	     -0.05938294	      0.88273590	     -0.00053697	     -0.21339760	     -0.00000001	     -0.00000001	     51.57450553
      2.01891090	     -0.05668284	     -0.00029833	     -0.19855647	     -0.05938018	      0.88273384	     -0.00053543	     -0.21342596	     -0.00000001	     -0.00000001	     51.57159082
      2.02011704	     -0.05678578	     -0.00030612	     -0.19865944	     -0.05937740	      0.88273177	     -0.00053386	     -0.21345392	     -0.00000001	     -0.00000001	     51.12017284
      2.02132319	     -0.05688621	     -0.00031426	     -0.19875991	     -0.05937460	      0.88272969	     -0.00053227	     -0.21348141	     -0.00000001	     -0.00000001	     51.12798271
      2.02252933	     -0.05698270	     -0.00032254	     -0.19885645	     -0.05937177	      0.88272761	     -0.00053067	     -0.21350842	     -0.00000001	     -0.00000001	     50.68668718
      2.02373547	     -0.05707675	     -0.00033147	     -0.19895055	     -0.05936892	      0.88272552	     -0.00052904	     -0.21353492	     -0.00000001	     -0.00000001	     50.71239451
      2.02494162	     -0.05716706	     -0.00034052	     -0.19904093	     -0.05936605	      0.88272344	     -0.00052739	     -0.21356091	     -0.00000001	     -0.00000001	     50.27495643
      2.02614776	     -0.05725536	     -0.00035000	     -0.19912930	     -0.05936315	      0.88272137	     -0.00052572	     -0.21358636	     -0.00000001	     -0.00000001	     50.32067054
      2.02735390	     -0.05733963	     -0.00035985	     -0.19921364	     -0.05936022	      0.88271930	     -0.00052403	     -0.21361129	     -0.00000001	     -0.00000001	     49.91127484
      2.02856005	     -0.05742262	     -0.00037018	     -0.19929670	     -0.05935726	      0.88271724	     -0.00052233	     -0.21363570	     -0.00000001	     -0.00000001	     49.97818889
      2.02976619	     -0.05750200	     -0.00037979	     -0.19937618	     -0.05935427	      0.88271520	     -0.00052061	     -0.21365962	     -0.00000001	     -0.00000001	     49.58070843
      2.03097233	     -0.05758052	     -0.00038960	     -0.19945480	     -0.05935125	      0.88271318	     -0.00051886	     -0.21368305	     -0.00000001	     -0.00000001	     49.65802286
      2.03217848	     -0.05765599	     -0.00039937	     -0.19953038	     -0.05934819	      0.88271118	     -0.00051711	     -0.21370604	     -0.00000001	     -0.00000001	     49.28324411
      2.03338462	     -0.05772997	     -0.00040923	     -0.19960448	     -0.05934511	      0.88270920	     -0.00051533	     -0.21372856	     -0.00000001	     -0.00000001	     49.39737862
      2.03459076	     -0.05780100	     -0.00041920	     -0.19967563	     -0.05934199	      0.88270725	     -0.00051354	     -0.21375063	     -0.00000001	     -0.00000001	     49.04560692
      2.03579690	     -0.05787046	     -0.00042942	     -0.19974523	     -0.05933884	      0.88270533	     -0.00051174	     -0.21377221	     -0.00000001	     -0.00000001	     49.17951571
      2.03700305	     -0.05793691	     -0.00043965	     -0.19981181	     -0.05933565	      0.88270344	     -0.00050991	     -0.21379332	     -0.00000001	     -0.00000001	     48.84277914
      2.03820919	     -0.05800180	     -0.00045001	     -0.19987685	     -0.05933242	      0.88270158	     -0.00050808	     -0.21381391	     -0.00000001	     -0.00000001	     48.98649937
      2.03941533	     -0.05806354	     -0.00046027	     -0.19993875	     -0.05932916	      0.88269976	     -0.00050623	     -0.21383402	     -0.00000001	     -0.00000001	     48.65986711
      2.04062148	     -0.05812363	     -0.00047060	     -0.19999900	     -0.05932586	      0.88269798	     -0.00050436	     -0.21385360	     -0.00000001	     -0.00000001	     48.81396650
      2.04182762	     -0.05818070	     -0.00048082	     -0.20005625	     -0.05932253	      0.88269624	     -0.00050249	     -0.21387268	     -0.00000001	     -0.00000001	     48.50222230
      2.04303376	     -0.05823624	     -0.00049110	     -0.20011197	     -0.05931915	      0.88269454	     -0.00050060	     -0.21389123	     -0.00000001	     -0.00000001	     48.66994934
      2.04423991	     -0.05828872	     -0.00050121	     -0.20016464	     -0.05931574	      0.88269289	     -0.00049870	     -0.21390926	     -0.00000001	     -0.00000001	     48.37532054
      2.04544605	     -0.05833987	     -0.00051117	     -0.20021599	     -0.05931228	      0.88269127	     -0.00049678	     -0.21392676	     -0.00000001	     -0.00000001	     48.55531295
      2.04665219	     -0.05838766	     -0.00052104	     -0.20026400	     -0.05930879	      0.88268970	     -0.00049486	     -0.21394372	     -0.00000001	     -0.00000001	     48.27553735
      2.04785834	     -0.05843361	     -0.00053096	     -0.20031016	     -0.05930525	      0.88268818	     -0.00049293	     -0.21396012	     -0.00000001	     -0.00000001	     48.46376165
      2.04906448	     -0.05847641	     -0.00054063	     -0.20035320	     -0.05930167	      0.88268670	     -0.00049099	     -0.21397597	     -0.00000001	     -0.00000001	     48.19502701
      2.05027062	     -0.05851742	     -0.00055016	     -0.20039444	     -0.05929805	      0.88268526	     -0.00048905	     -0.21399124	     -0.00000001	     -0.00000001	     48.39232978
      2.05147677	     -0.05855482	     -0.00055938	     -0.20043209	     -0.05929439	      0.88268387	     -0.00048709	     -0.21400593	     -0.00000001	     -0.00000001	     48.13621626
      2.05268291	     -0.05858987	     -0.00056861	     -0.20046739	     -0.05929069	      0.88268253	     -0.00048514	     -0.21402000	     -0.00000001	     -0.00000001	     48.34386162
      2.05388905	     -0.05862097	     -0.00057768	     -0.20049876	     -0.05928694	      0.88268123	     -0.00048317	     -0.21403346	     -0.00000001	     -0.00000001	     48.09912265
      2.05509520	     -0.05864931	     -0.00058669	     -0.20052737	     -0.05928315	      0.88267997	     -0.00048121	     -0.21404626	     -0.00000001	     -0.00000001	     48.31534260
      2.05630134	     -0.05867327	     -0.00059563	     -0.20055160	     -0.05927931	      0.88267876	     -0.00047924	     -0.21405838	     -0.00000001	     -0.00000001	     48.08208057
      2.05750748	     -0.05869424	     -0.00060460	     -0.20057285	     -0.05927543	      0.88267760	     -0.00047728	     -0.21406977	     -0.00000001	     -0.00000001	     48.31195040
      2.05871363	     -0.05871058	     -0.00061332	     -0.20058948	     -0.05927150	      0.88267647	     -0.00047531	     -0.21408041	     -0.00000001	     -0.00000001	     48.09117860
      2.05991977	     -0.05872333	     -0.00062207	     -0.20060252	     -0.05926753	      0.88267539	     -0.00047334	     -0.21409024	     -0.00000001	     -0.00000001	     48.33804327
      2.06112591	     -0.05873096	     -0.00063077	     -0.20061045	     -0.05926352	      0.88267436	     -0.00047138	     -0.21409924	     -0.00000001	     -0.00000001	     48.13248900
      2.06233205	     -0.05873481	     -0.00063956	     -0.20061459	     -0.05925946	      0.88267336	     -0.00046943	     -0.21410734	     -0.00000001	     -0.00000001	     48.39370349
      2.06353820	     -0.05873329	     -0.00064836	     -0.20061338	     -0.05925535	      0.88267241	     -0.00046747	     -0.21411451	     -0.00000001	     -0.00000001	     48.19631061
      2.06474434	     -0.05872764	     -0.00065726	     -0.20060802	     -0.05925120	      0.88267150	     -0.00046553	     -0.21412068	     -0.00000001	     -0.00000001	     48.47125938
      2.06595048	     -0.05871686	     -0.00066625	     -0.20059754	     -0.05924701	      0.88267063	     -0.00046359	     -0.21412585	     -0.00000001	     -0.00000000	     48.27949912
      2.06715663	     -0.05870285	     -0.00067550	     -0.20058382	     -0.05924277	      0.88266979	     -0.00046166	     -0.21412996	     -0.00000001	     -0.00000000	     48.56162272
      2.06836277	     -0.05868491	     -0.00068474	     -0.20056618	     -0.05923848	      0.88266900	     -0.00045975	     -0.21413304	     -0.00000001	     -0.00000000	     48.36871409
      2.06956891	     -0.05866482	     -0.00069433	     -0.20054636	     -0.05923415	      0.88266825	     -0.00045784	     -0.21413507	     -0.00000001	     -0.00000000	     48.66278434
      2.07077506	     -0.05864183	     -0.00070420	     -0.20052365	     -0.05922977	      0.88266753	     -0.00045595	     -0.21413612	     -0.00000001	     -0.00000000	     48.47488144
      2.07198120	     -0.05861785	     -0.00071456	     -0.20049993	     -0.05922535	      0.88266685	     -0.00045407	     -0.21413618	     -0.00000001	     -0.00000000	     48.78000287
      2.07318734	     -0.05859159	     -0.00072533	     -0.20047393	     -0.05922088	      0.88266621	     -0.00045221	     -0.21413533	     -0.00000001	     -0.00000000	     48.59799743
      2.07439349	     -0.05856427	     -0.00073648	     -0.20044685	     -0.05921637	      0.88266560	     -0.00045036	     -0.21413355	     -0.00000001	     -0.00000000	     48.91359359
      2.07559963	     -0.05853443	     -0.00074786	     -0.20041725	     -0.05921182	      0.88266503	     -0.00044853	     -0.21413089	     -0.00000001	     -0.00000000	     48.73458738
      2.07680577	     -0.05850269	     -0.00075943	     -0.20038573	     -0.05920722	      0.88266449	     -0.00044672	     -0.21412731	     -0.00000001	     -0.00000000	     49.05812679
      2.07801192	     -0.05846633	     -0.00077089	     -0.20034961	     -0.05920258	      0.88266399	     -0.00044493	     -0.21412284	     -0.00000001	     -0.00000000	     48.88928889
      2.07921806	     -0.05842448	     -0.00078199	     -0.20030799	     -0.05919790	      0.88266352	     -0.00044316	     -0.21411736	     -0.00000001	     -0.00000000	     49.23675460
      2.08042420	     -0.05837415	     -0.00079246	     -0.20025790	     -0.05919318	      0.88266308	     -0.00044140	     -0.21411078	     -0.00000001	     -0.00000000	     49.09090319
      2.08163035	     -0.05831547	     -0.00080219	     -0.20019948	     -0.05918841	      0.88266268	     -0.00043967	     -0.21410297	     -0.00000001	     -0.00000000	     49.45810805
      2.08283649	     -0.05824638	     -0.00081105	     -0.20013064	     -0.05918360	      0.88266231	     -0.00043796	     -0.21409380	     -0.00000001	     -0.00000000	     49.32954471
      2.08404263	     -0.05816791	     -0.00081887	     -0.20005244	     -0.05917876	      0.88266198	     -0.00043628	     -0.21408314	     -0.00000001	     -0.00000000	     49.71238008
      2.08524877	     -0.05808009	     -0.00082586	     -0.19996489	     -0.05917387	      0.88266167	     -0.00043461	     -0.21407093	     -0.00000001	     -0.00000000	     49.58763657
      2.08645492	     -0.05798521	     -0.00083214	     -0.19987028	     -0.05916895	      0.88266140	     -0.00043297	     -0.21405715	     -0.00000001	     -0.00000000	     49.97344215
      2.08766106	     -0.05788264	     -0.00083777	     -0.19976798	     -0.05916399	      0.88266117	     -0.00043135	     -0.21404181	     -0.00000001	     -0.00000000	     49.85683855
      2.08886720	     -0.05777423	     -0.00084280	     -0.19965981	     -0.05915899	      0.88266097	     -0.00042976	     -0.21402492	     -0.00000001	     -0.00000000	     50.25626795
      2.09007335	     -0.05765953	     -0.00084736	     -0.19954536	     -0.05915396	      0.88266081	     -0.00042819	     -0.21400656	     -0.00000001	     -0.00000000	     50.15720015
      2.09127949	     -0.05754053	     -0.00085159	     -0.19942659	     -0.05914890	      0.88266069	     -0.00042665	     -0.21398675	     -0.00000001	     -0.00000000	     50.58146360
      2.09248563	     -0.05741635	     -0.00085553	     -0.19930262	     -0.05914381	      0.88266061	     -0.00042513	     -0.21396560	     -0.00000001	     -0.00000000	     50.51080646
      2.09369178	     -0.05728813	     -0.00085921	     -0.19917460	     -0.05913869	      0.88266056	     -0.00042364	     -0.21394312	     -0.00000001	     -0.00000000	     50.97039393
      2.09489792	     -0.05715607	     -0.00086289	     -0.19904272	     -0.05913354	      0.88266056	     -0.00042218	     -0.21391941	     -0.00000001	      0.00000000	     50.92721727
      2.09610406	     -0.05702246	     -0.00086642	     -0.19890927	     -0.05912837	      0.88266060	     -0.00042074	     -0.21389455	     -0.00000001	      0.00000000	     51.40837735
      2.09731021	     -0.05688729	     -0.00086986	     -0.19877424	     -0.05912317	      0.88266068	     -0.00041933	     -0.21386865	     -0.00000001	      0.00000000	     51.37526910
      2.09851635	     -0.05675156	     -0.00087318	     -0.19863862	     -0.05911795	      0.88266081	     -0.00041795	     -0.21384181	     -0.00000001	      0.00000000	     51.87867012
      2.09972249	     -0.05661449	     -0.00087649	     -0.19850166	     -0.05911271	      0.88266098	     -0.00041660	     -0.21381413	     -0.00000001	      0.00000000	     51.87933540
      2.10092864	     -0.05647678	     -0.00087963	     -0.19836402	     -0.05910745	      0.88266119	     -0.00041528	     -0.21378565	     -0.00000001	      0.00000000	     52.41182407
      2.10213478	     -0.05633799	     -0.00088271	     -0.19822531	     -0.05910218	      0.88266146	     -0.00041398	     -0.21375650	     -0.00000001	      0.00000000	     52.41965577
      2.10334092	     -0.05620100	     -0.00088560	     -0.19808836	     -0.05909689	      0.88266177	     -0.00041272	     -0.21372674	     -0.00000001	      0.00000000	     52.95769039
      2.10454707	     -0.05606556	     -0.00088836	     -0.19795295	     -0.05909159	      0.88266213	     -0.00041149	     -0.21369651	     -0.00000001	      0.00000000	     52.96948166
      2.10575321	     -0.05593253	     -0.00089100	     -0.19781993	     -0.05908628	      0.88266253	     -0.00041028	     -0.21366586	     -0.00000001	      0.00000000	     53.52636757
      2.10695935	     -0.05580121	     -0.00089358	     -0.19768862	     -0.05908097	      0.88266298	     -0.00040911	     -0.21363491	     -0.00000001	      0.00000000	     53.56043738
      2.10816550	     -0.05567246	     -0.00089597	     -0.19755985	     -0.05907564	      0.88266348	     -0.00040797	     -0.21360369	     -0.00000001	      0.00000000	     54.13465383
      2.10937164	     -0.05554549	     -0.00089813	     -0.19743286	     -0.05907031	      0.88266402	     -0.00040685	     -0.21357229	     -0.00000001	      0.00000000	     54.17917336
      2.11057778	     -0.05542085	     -0.00089976	     -0.19730820	     -0.05906498	      0.88266461	     -0.00040577	     -0.21354072	     -0.00000001	      0.00000000	     54.76408808
      2.11178392	     -0.05529829	     -0.00090107	     -0.19718561	     -0.05905965	      0.88266523	     -0.00040472	     -0.21350905	     -0.00000001	      0.00000000	     54.81465208
      2.11299007	     -0.05517876	     -0.00090186	     -0.19706604	     -0.05905432	      0.88266590	     -0.00040371	     -0.21347728	     -0.00000001	      0.00000000	     55.40516636
      2.11419621	     -0.05506140	     -0.00090224	     -0.19694865	     -0.05904899	      0.88266660	     -0.00040272	     -0.21344550	     -0.00000001	      0.00000000	     55.46421371
      2.11540235	     -0.05494538	     -0.00090203	     -0.19683259	     -0.05904367	      0.88266734	     -0.00040177	     -0.21341368	     -0.00000001	      0.00000000	     56.06864297
      2.11660850	     -0.05483097	     -0.00090146	     -0.19671814	     -0.05903834	      0.88266812	     -0.00040084	     -0.21338189	     -0.00000001	      0.00000000	     56.12828508
      2.11781464	     -0.05471920	     -0.00090037	     -0.19660633	     -0.05903303	      0.88266892	     -0.00039995	     -0.21335012	     -0.00000001	      0.00000000	     56.72484489
      2.11902078	     -0.05460908	     -0.00089879	     -0.19649617	     -0.05902772	      0.88266974	     -0.00039910	     -0.21331843	     -0.00000001	      0.00000000	     56.78243703
      2.12022693	     -0.05450045	     -0.00089643	     -0.19638750	     -0.05902242	      0.88267059	     -0.00039828	     -0.21328678	     -0.00000001	      0.00000000	     57.37438745
      2.12143307	     -0.05439333	     -0.00089349	     -0.19628033	     -0.05901713	      0.88267146	     -0.00039749	     -0.21325521	     -0.00000001	      0.00000000	     57.42073725
      2.12263921	     -0.05428813	     -0.00088985	     -0.19617511	     -0.05901184	      0.88267235	     -0.00039673	     -0.21322370	     -0.00000001	      0.00000001	     58.00138575
      2.12384536	     -0.05418522	     -0.00088581	     -0.19607216	     -0.05900657	      0.88267324	     -0.00039601	     -0.21319229	     -0.00000001	      0.00000001	     58.03644329
      2.12505150	     -0.05408394	     -0.00088172	     -0.19597083	     -0.05900131	      0.88267414	     -0.00039532	     -0.21316102	     -0.00000001	      0.00000001	     58.60843439
      2.12625764	     -0.05398671	     -0.00087761	     -0.19587356	     -0.05899606	      0.88267505	     -0.00039467	     -0.21312996	     -0.00000001	      0.00000001	     58.62892778
      2.12746379	     -0.05389170	     -0.00087328	     -0.19577849	     -0.05899083	      0.88267595	     -0.00039405	     -0.21309916	     -0.00000001	      0.00000001	     59.19466628
      2.12866993	     -0.05379867	     -0.00086867	     -0.19568541	     -0.05898560	      0.88267685	     -0.00039347	     -0.21306864	     -0.00000001	      0.00000001	     59.21198975
      2.12987607	     -0.05370824	     -0.00086365	     -0.19559491	     -0.05898039	      0.88267774	     -0.00039292	     -0.21303840	     -0.00000001	      0.00000000	     59.75789756
      2.13108222	     -0.05362048	     -0.00085847	     -0.19550710	     -0.05897520	      0.88267861	     -0.00039241	     -0.21300848	     -0.00000001	      0.00000000	     59.75982703
      2.13228836	     -0.05353514	     -0.00085327	     -0.19542169	     -0.05897002	      0.88267947	     -0.00039193	     -0.21297886	     -0.00000001	      0.00000000	     60.29296207
      2.13349450	     -0.05345179	     -0.00084837	     -0.19533826	     -0.05896486	      0.88268031	     -0.00039148	     -0.21294959	     -0.00000001	      0.00000000	     60.27901264
      2.13470064	     -0.05337143	     -0.00084320	     -0.19525782	     -0.05895971	      0.88268112	     -0.00039107	     -0.21292069	     -0.00000001	      0.00000000	     60.79934376
      2.13590679	     -0.05329380	     -0.00083800	     -0.19518011	     -0.05895457	      0.88268191	     -0.00039070	     -0.21289218	     -0.00000001	      0.00000000	     60.77681427
      2.13711293	     -0.05321884	     -0.00083252	     -0.19510506	     -0.05894946	      0.88268267	     -0.00039036	     -0.21286404	     -0.00000001	      0.00000000	     61.28609731
      2.13831907	     -0.05314699	     -0.00082711	     -0.19503312	     -0.05894436	      0.88268340	     -0.00039006	     -0.21283631	     -0.00000001	      0.00000000	     61.24613559
      2.13952522	     -0.05307840	     -0.00082152	     -0.19496444	     -0.05893927	      0.88268409	     -0.00038979	     -0.21280899	     -0.00000001	      0.00000000	     61.73661517
      2.14073136	     -0.05301371	     -0.00081611	     -0.19489965	     -0.05893421	      0.88268475	     -0.00038955	     -0.21278212	     -0.00000001	      0.00000000	     61.67541061
      2.14193750	     -0.05295255	     -0.00081056	     -0.19483838	     -0.05892916	      0.88268536	     -0.00038935	     -0.21275572	     -0.00000001	      0.00000000	     62.14852156
      2.14314365	     -0.05289489	     -0.00080518	     -0.19478062	     -0.05892413	      0.88268594	     -0.00038919	     -0.21272982	     -0.00000001	      0.00000000	     62.07247926
      2.14434979	     -0.05284008	     -0.00079956	     -0.19472569	     -0.05891911	      0.88268647	     -0.00038906	     -0.21270443	     -0.00000001	      0.00000000	     62.53484365
      2.14555593	     -0.05278828	     -0.00079403	     -0.19467379	     -0.05891412	      0.88268696	     -0.00038896	     -0.21267954	     -0.00000001	      0.00000000	     62.44510433
      2.14676208	     -0.05273892	     -0.00078824	     -0.19462431	     -0.05890914	      0.88268740	     -0.00038890	     -0.21265516	     -0.00000001	      0.00000000	     62.89381049
      2.14796822	     -0.05269233	     -0.00078253	     -0.19457760	     -0.05890418	      0.88268779	     -0.00038887	     -0.21263128	     -0.00000001	      0.00000000	     62.78653796
      2.14917436	     -0.05264795	     -0.00077654	     -0.19453311	     -0.05889924	      0.88268814	     -0.00038888	     -0.21260789	     -0.00000001	      0.00000000	     63.22020898
      2.15038051	     -0.05260623	     -0.00077032	     -0.19449129	     -0.05889432	      0.88268843	     -0.00038893	     -0.21258499	     -0.00000001	      0.00000000	     63.09762645
      2.15158665	     -0.05256653	     -0.00076384	     -0.19445148	     -0.05888942	      0.88268868	     -0.00038901	     -0.21256259	     -0.00000001	      0.00000000	     63.50567359
      2.15279279	     -0.05252817	     -0.00075762	     -0.19441300	     -0.05888454	      0.88268889	     -0.00038912	     -0.21254070	     -0.00000001	      0.00000000	     63.35046371
      2.15399894	     -0.05249329	     -0.00075100	     -0.19437802	     -0.05887967	      0.88268904	     -0.00038926	     -0.21251938	     -0.00000001	      0.00000000	     63.73984055
      2.15520508	     -0.05246145	     -0.00074438	     -0.19434607	     -0.05887483	      0.88268915	     -0.00038944	     -0.21249863	     -0.00000001	      0.00000000	     63.58046030
      2.15641122	     -0.05243162	     -0.00073744	     -0.19431612	     -0.05887001	      0.88268921	     -0.00038966	     -0.21247845	     -0.00000001	      0.00000000	     63.97056995
      2.15761737	     -0.05240445	     -0.00073059	     -0.19428885	     -0.05886521	      0.88268923	     -0.00038990	     -0.21245882	     -0.00000001	     -0.00000000	     63.79709515
      2.15882351	     -0.05237896	     -0.00072329	     -0.19426326	     -0.05886042	      0.88268920	     -0.00039018	     -0.21243971	     -0.00000001	     -0.00000000	     64.17480223
      2.16002965	     -0.05235585	     -0.00071602	     -0.19424004	     -0.05885566	      0.88268914	     -0.00039049	     -0.21242113	     -0.00000001	     -0.00000000	     63.99464107
      2.16123579	     -0.05233440	     -0.00070822	     -0.19421849	     -0.05885092	      0.88268903	     -0.00039084	     -0.21240306	     -0.00000001	     -0.00000000	     64.36407352
      2.16244194	     -0.05231563	     -0.00070007	     -0.19419964	     -0.05884620	      0.88268888	     -0.00039121	     -0.21238552	     -0.00000001	     -0.00000000	     64.16375760
      2.16364808	     -0.05229962	     -0.00069166	     -0.19418354	     -0.05884150	      0.88268869	     -0.00039162	     -0.21236853	     -0.00000001	     -0.00000000	     64.51068869
      2.16485422	     -0.05228674	     -0.00068304	     -0.19417059	     -0.05883682	      0.88268847	     -0.00039206	     -0.21235211	     -0.00000001	     -0.00000000	     64.29538378
      2.16606037	     -0.05227634	     -0.00067414	     -0.19416010	     -0.05883216	      0.88268822	     -0.00039252	     -0.21233627	     -0.00000001	     -0.00000000	     64.62900962
      2.16726651	     -0.05226919	     -0.00066536	     -0.19415287	     -0.05882752	      0.88268793	     -0.00039302	     -0.21232101	     -0.00000001	     -0.00000000	     64.39778777
      2.16847265	     -0.05226472	     -0.00065632	     -0.19414833	     -0.05882290	      0.88268762	     -0.00039355	     -0.21230634	     -0.00000001	     -0.00000000	     64.71175283
      2.16967880	     -0.05226371	     -0.00064740	     -0.19414725	     -0.05881830	      0.88268727	     -0.00039410	     -0.21229229	     -0.00000001	     -0.00000000	     64.46266958
      2.17088494	     -0.05226560	     -0.00063828	     -0.19414907	     -0.05881372	      0.88268690	     -0.00039469	     -0.21227885	     -0.00000001	     -0.00000000	     64.75752400
      2.17209108	     -0.05227110	     -0.00062932	     -0.19415450	     -0.05880916	      0.88268650	     -0.00039530	     -0.21226605	     -0.00000001	     -0.00000000	     64.49096202
      2.17329723	     -0.05227977	     -0.00062015	     -0.19416310	     -0.05880462	      0.88268608	     -0.00039594	     -0.21225388	     -0.00000001	     -0.00000000	     64.76576181
      2.17450337	     -0.05229206	     -0.00061116	     -0.19417534	     -0.05880010	      0.88268564	     -0.00039661	     -0.21224237	     -0.00000001	     -0.00000000	     64.48366390
      2.17570951	     -0.05230709	     -0.00060206	     -0.19419030	     -0.05879559	      0.88268517	     -0.00039730	     -0.21223151	     -0.00000001	     -0.00000000	     64.74122584
      2.17691566	     -0.05232505	     -0.00059319	     -0.19420821	     -0.05879111	      0.88268469	     -0.00039802	     -0.21222130	     -0.00000001	     -0.00000000	     64.44727840
      2.17812180	     -0.05234484	     -0.00058417	     -0.19422795	     -0.05878664	      0.88268419	     -0.00039876	     -0.21221171	     -0.00000001	     -0.00000000	     64.69119873
      2.17932794	     -0.05236664	     -0.00057535	     -0.19424970	     -0.05878219	      0.88268367	     -0.00039953	     -0.21220272	     -0.00000001	     -0.00000000	     64.38626971
      2.18053409	     -0.05238955	     -0.00056640	     -0.19427257	     -0.05877776	      0.88268313	     -0.00040032	     -0.21219429	     -0.00000001	     -0.00000000	     64.61313722
      2.18174023	     -0.05241384	     -0.00055745	     -0.19429683	     -0.05877334	      0.88268258	     -0.00040114	     -0.21218639	     -0.00000001	     -0.00000000	     64.29335839
      2.18294637	     -0.05243878	     -0.00054835	     -0.19432173	     -0.05876894	      0.88268201	     -0.00040198	     -0.21217897	     -0.00000001	     -0.00000000	     64.50300087
      2.18415251	     -0.05246462	     -0.00053963	     -0.19434755	     -0.05876455	      0.88268143	     -0.00040284	     -0.21217201	     -0.00000001	     -0.00000000	     64.16884730
      2.18535866	     -0.05249076	     -0.00053076	     -0.19437366	     -0.05876018	      0.88268084	     -0.00040373	     -0.21216545	     -0.00000001	     -0.00000000	     64.36156469
      2.18656480	     -0.05251750	     -0.00052195	     -0.19440039	     -0.05875582	      0.88268023	     -0.00040464	     -0.21215929	     -0.00000001	     -0.00000000	     64.01738525
      2.18777094	     -0.05254437	     -0.00051284	     -0.19442725	     -0.05875148	      0.88267962	     -0.00040557	     -0.21215348	     -0.00000001	     -0.00000000	     64.20065683
      2.18897709	     -0.05257139	     -0.00050375	     -0.19445427	     -0.05874714	      0.88267900	     -0.00040652	     -0.21214800	     -0.00000001	     -0.00000000	     63.84985992
      2.19018323	     -0.05259863	     -0.00049457	     -0.19448151	     -0.05874282	      0.88267837	     -0.00040749	     -0.21214283	     -0.00000001	     -0.00000000	     64.01911947
      2.19138937	     -0.05262619	     -0.00048555	     -0.19450907	     -0.05873852	      0.88267773	     -0.00040847	     -0.21213797	     -0.00000001	     -0.00000000	     63.65889856
      2.19259552	     -0.05265374	     -0.00047645	     -0.19453662	     -0.05873422	      0.88267709	     -0.00040948	     -0.21213337	     -0.00000001	     -0.00000000	     63.82227916
      2.19380166	     -0.05268143	     -0.00046746	     -0.19456432	     -0.05872993	      0.88267644	     -0.00041051	     -0.21212905	     -0.00000001	     -0.00000000	     63.45740844
      2.19500780	     -0.05270897	     -0.00045826	     -0.19459187	     -0.05872566	      0.88267579	     -0.00041155	     -0.21212496	     -0.00000001	     -0.00000000	     63.61399403
      2.19621395	     -0.05273639	     -0.00044901	     -0.19461931	     -0.05872139	      0.88267514	     -0.00041260	     -0.21212110	     -0.00000001	     -0.00000000	     63.24058532
      2.19742009	     -0.05276347	     -0.00043963	     -0.19464641	     -0.05871714	      0.88267449	     -0.00041368	     -0.21211746	     -0.00000001	     -0.00000000	     63.39099074
      2.19862623	     -0.05279033	     -0.00043030	     -0.19467330	     -0.05871289	      0.88267383	     -0.00041476	     -0.21211402	     -0.00000001	     -0.00000000	     63.02052722
      2.19983238	     -0.05281708	     -0.00042089	     -0.19470008	     -0.05870865	      0.88267318	     -0.00041586	     -0.21211077	     -0.00000001	     -0.00000000	     63.17177041
      2.20103852	     -0.05284416	     -0.00041157	     -0.19472719	     -0.05870442	      0.88267253	     -0.00041698	     -0.21210773	     -0.00000001	     -0.00000000	     62.80352803
      2.20224466	     -0.05287250	     -0.00040227	     -0.19475556	     -0.05870020	      0.88267188	     -0.00041810	     -0.21210490	     -0.00000001	     -0.00000000	     62.94808177
      2.20345081	     -0.05290348	     -0.00039322	     -0.19478658	     -0.05869598	      0.88267124	     -0.00041924	     -0.21210235	     -0.00000001	     -0.00000000	     62.56660435
      2.20465695	     -0.05293821	     -0.00038438	     -0.19482133	     -0.05869177	      0.88267060	     -0.00042038	     -0.21210016	     -0.00000001	     -0.00000000	     62.69036927
      2.20586309	     -0.05297688	     -0.00037583	     -0.19486003	     -0.05868757	      0.88266996	     -0.00042153	     -0.21209842	     -0.00000001	     -0.00000000	     62.29979249
      2.20706924	     -0.05301962	     -0.00036740	     -0.19490280	     -0.05868337	      0.88266933	     -0.00042269	     -0.21209719	     -0.00000001	     -0.00000000	     62.41373339
      2.20827538	     -0.05306607	     -0.00035911	     -0.19494928	     -0.05867918	      0.88266870	     -0.00042386	     -0.21209657	     -0.00000001	     -0.00000000	     62.02450083
      2.20948152	     -0.05311647	     -0.00035085	     -0.19499972	     -0.05867499	      0.88266808	     -0.00042503	     -0.21209658	     -0.00000001	     -0.00000000	     62.13144606
      2.21068766	     -0.05317075	     -0.00034267	     -0.19505404	     -0.05867080	      0.88266745	     -0.00042620	     -0.21209729	     -0.00000001	     -0.00000000	     61.74162885
      2.21189381	     -0.05322899	     -0.00033445	     -0.19511232	     -0.05866662	      0.88266684	     -0.00042738	     -0.21209873	     -0.00000001	     -0.00000000	     61.83698965
      2.21309995	     -0.05329045	     -0.00032620	     -0.19517386	     -0.05866244	      0.88266622	     -0.00042856	     -0.21210094	     -0.00000001	     -0.00000000	     61.44571679
      2.21430609	     -0.05335496	     -0.00031778	     -0.19523843	     -0.05865826	      0.88266560	     -0.00042974	     -0.21210392	     -0.00000001	     -0.00000000	     61.53036807
      2.21551224	     -0.05342201	     -0.00030925	     -0.19530557	     -0.05865408	      0.88266499	     -0.00043091	     -0.21210770	     -0.00000001	     -0.00000000	     61.13579127
      2.21671838	     -0.05349196	     -0.00030056	     -0.19537562	     -0.05864990	      0.88266438	     -0.00043209	     -0.21211224	     -0.00000001	     -0.00000000	     61.20563048
      2.21792452	     -0.05356425	     -0.00029173	     -0.19544802	     -0.05864572	      0.88266376	     -0.00043326	     -0.21211757	     -0.00000001	     -0.00000000	     60.80545207
      2.21913067	     -0.05363899	     -0.00028272	     -0.19552289	     -0.05864154	      0.88266314	     -0.00043443	     -0.21212366	     -0.00000001	     -0.00000000	     60.86248155
      2.22033681	     -0.05371513	     -0.00027349	     -0.19559918	     -0.05863735	      0.88266252	     -0.00043560	     -0.21213051	     -0.00000001	     -0.00000000	     60.45776045
      2.22154295	     -0.05379297	     -0.00026394	     -0.19567717	     -0.05863316	      0.88266189	     -0.00043676	     -0.21213806	     -0.00000001	     -0.00000000	     60.49923872
      2.22274910	     -0.05387193	     -0.00025411	     -0.19575632	     -0.05862896	      0.88266126	     -0.00043791	     -0.21214631	     -0.00000001	     -0.00000000	     60.08018246
      2.22395524	     -0.05395241	     -0.00024408	     -0.19583700	     -0.05862476	      0.88266062	     -0.00043906	     -0.21215521	     -0.00000001	     -0.00000000	     60.10206258
      2.22516138	     -0.05403367	     -0.00023387	     -0.19591847	     -0.05862055	      0.88265997	     -0.00044020	     -0.21216474	     -0.00000001	     -0.00000000	     59.66983499
      2.22636753	     -0.05411634	     -0.00022361	     -0.19600136	     -0.05861634	      0.88265932	     -0.00044133	     -0.21217485	     -0.00000001	     -0.00000000	     59.67672828
      2.22757367	     -0.05419816	     -0.00021354	     -0.19608342	     -0.05861211	      0.88265865	     -0.00044245	     -0.21218552	     -0.00000001	     -0.00000000	     59.23945224
      2.22877981	     -0.05428053	     -0.00020406	     -0.19616602	     -0.05860787	      0.88265797	     -0.00044357	     -0.21219673	     -0.00000001	     -0.00000000	     59.23764954
      2.22998596	     -0.05436370	     -0.00019479	     -0.19624944	     -0.05860363	      0.88265729	     -0.00044467	     -0.21220850	     -0.00000001	     -0.00000000	     58.79415908
      2.23119210	     -0.05444798	     -0.00018580	     -0.19633397	     -0.05859936	      0.88265659	     -0.00044577	     -0.21222075	     -0.00000001	     -0.00000000	     58.79244619
      2.23239824	     -0.05453229	     -0.00017702	     -0.19641854	     -0.05859509	      0.88265588	     -0.00044686	     -0.21223349	     -0.00000001	     -0.00000000	     58.35082790
      2.23360438	     -0.05461711	     -0.00016859	     -0.19650362	     -0.05859080	      0.88265515	     -0.00044793	     -0.21224662	     -0.00000001	     -0.00000000	     58.35325863
      2.23481053	     -0.05470147	     -0.00016050	     -0.19658826	     -0.05858650	      0.88265441	     -0.00044900	     -0.21226013	     -0.00000001	     -0.00000000	     57.91811040
      2.23601667	     -0.05478650	     -0.00015293	     -0.19667356	     -0.05858218	      0.88265366	     -0.00045005	     -0.21227396	     -0.00000001	     -0.00000000	     57.92381652
      2.23722281	     -0.05487102	     -0.00014584	     -0.19675837	     -0.05857784	      0.88265289	     -0.00045110	     -0.21228809	     -0.00000001	     -0.00000000	     57.48854018
      2.23842896	     -0.05495664	     -0.00013922	     -0.19684427	     -0.05857348	      0.88265210	     -0.00045213	     -0.21230248	     -0.00000001	     -0.00000000	     57.48600973
      2.23963510	     -0.05504195	     -0.00013300	     -0.19692987	     -0.05856910	      0.88265130	     -0.00045316	     -0.21231713	     -0.00000001	     -0.00000000	     57.04663817
      2.24084124	     -0.05512776	     -0.00012729	     -0.19701598	     -0.05856470	      0.88265048	     -0.00045417	     -0.21233199	     -0.00000001	     -0.00000000	     57.05760124
      2.24204739	     -0.05521229	     -0.00012201	     -0.19710081	     -0.05856028	      0.88264965	     -0.00045516	     -0.21234703	     -0.00000001	     -0.00000000	     56.63393467
      2.24325353	     -0.05529649	     -0.00011741	     -0.19718530	     -0.05855583	      0.88264880	     -0.00045615	     -0.21236218	     -0.00000001	     -0.00000000	     56.65685671
      2.24445967	     -0.05537926	     -0.00011324	     -0.19726838	     -0.05855136	      0.88264794	     -0.00045712	     -0.21237740	     -0.00000001	     -0.00000000	     56.23418534
      2.24566582	     -0.05546174	     -0.00010960	     -0.19735117	     -0.05854686	      0.88264707	     -0.00045808	     -0.21239266	     -0.00000001	     -0.00000000	     56.25741339
      2.24687196	     -0.05554076	     -0.00010669	     -0.19743049	     -0.05854234	      0.88264618	     -0.00045902	     -0.21240795	     -0.00000001	     -0.00000001	     55.83372018
      2.24807810	     -0.05562005	     -0.00010454	     -0.19751008	     -0.05853778	      0.88264528	     -0.00045994	     -0.21242325	     -0.00000001	     -0.00000001	     55.84691468
      2.24928425	     -0.05569755	     -0.00010267	     -0.19758790	     -0.05853319	      0.88264437	     -0.00046085	     -0.21243859	     -0.00000001	     -0.00000001	     55.42465689
      2.25049039	     -0.05577331	     -0.00010107	     -0.19766397	     -0.05852858	      0.88264345	     -0.00046174	     -0.21245387	     -0.00000001	     -0.00000001	     55.46454021
      2.25169653	     -0.05584631	     -0.00009962	     -0.19773730	     -0.05852393	      0.88264252	     -0.00046261	     -0.21246908	     -0.00000001	     -0.00000001	     55.05476925
      2.25290268	     -0.05591746	     -0.00009864	     -0.19780877	     -0.05851925	      0.88264159	     -0.00046346	     -0.21248415	     -0.00000001	     -0.00000001	     55.10725251
      2.25410882	     -0.05598424	     -0.00009846	     -0.19787588	     -0.05851454	      0.88264065	     -0.00046430	     -0.21249906	     -0.00000001	     -0.00000001	     54.70322673
      2.25531496	     -0.05605008	     -0.00009870	     -0.19794203	     -0.05850979	      0.88263971	     -0.00046511	     -0.21251378	     -0.00000001	     -0.00000001	     54.76373425
      2.25652110	     -0.05611287	     -0.00009899	     -0.19800515	     -0.05850500	      0.88263876	     -0.00046590	     -0.21252830	     -0.00000001	     -0.00000001	     54.37523636
      2.25772725	     -0.05617314	     -0.00009957	     -0.19806575	     -0.05850018	      0.88263782	     -0.00046667	     -0.21254253	     -0.00000001	     -0.00000001	     54.46381796
      2.25893339	     -0.05622967	     -0.00010042	     -0.19812262	     -0.05849532	      0.88263688	     -0.00046742	     -0.21255643	     -0.00000001	     -0.00000001	     54.09094804
      2.26013953	     -0.05628392	     -0.00010167	     -0.19817720	     -0.05849043	      0.88263595	     -0.00046814	     -0.21256994	     -0.00000001	     -0.00000001	     54.18980808
      2.26134568	     -0.05633457	     -0.00010300	     -0.19822819	     -0.05848549	      0.88263503	     -0.00046883	     -0.21258306	     -0.00000001	     -0.00000001	     53.82275987
      2.26255182	     -0.05638308	     -0.00010463	     -0.19827704	     -0.05848052	      0.88263411	     -0.00046951	     -0.21259571	     -0.00000001	     -0.00000001	     53.93599432
      2.26375796	     -0.05642841	     -0.00010641	     -0.19832272	     -0.05847551	      0.88263321	     -0.00047015	     -0.21260793	     -0.00000001	     -0.00000001	     53.57951532
      2.26496411	     -0.05647223	     -0.00010854	     -0.19836687	     -0.05847045	      0.88263232	     -0.00047077	     -0.21261967	     -0.00000001	     -0.00000000	     53.70320877
      2.26617025	     -0.05651339	     -0.00011086	     -0.19840837	     -0.05846536	      0.88263145	     -0.00047137	     -0.21263096	     -0.00000001	     -0.00000000	     53.35118553
      2.26737639	     -0.05655320	     -0.00011349	     -0.19844852	     -0.05846022	      0.88263060	     -0.00047193	     -0.21264177	     -0.00000001	     -0.00000000	     53.48531126
      2.26858254	     -0.05659032	     -0.00011608	     -0.19848598	     -0.05845505	      0.88262976	     -0.00047247	     -0.21265214	     -0.00000001	     -0.00000000	     53.13897950
      2.26978868	     -0.05662622	     -0.00011896	     -0.19852221	     -0.05844983	      0.88262895	     -0.00047297	     -0.21266204	     -0.00000001	     -0.00000000	     53.28157791
      2.27099482	     -0.05665965	     -0.00012222	     -0.19855598	     -0.05844457	      0.88262817	     -0.00047345	     -0.21267150	     -0.00000001	     -0.00000000	     52.94275986
      2.27220097	     -0.05669208	     -0.00012607	     -0.19858874	     -0.05843926	      0.88262741	     -0.00047390	     -0.21268051	     -0.00000001	     -0.00000000	     53.09146386
      2.27340711	     -0.05672180	     -0.00012957	     -0.19861879	     -0.05843392	      0.88262668	     -0.00047431	     -0.21268909	     -0.00000001	     -0.00000000	     52.75882934
      2.27461325	     -0.05675087	     -0.00013298	     -0.19864820	     -0.05842853	      0.88262597	     -0.00047470	     -0.21269724	     -0.00000001	     -0.00000000	     52.91689169
      2.27581940	     -0.05677805	     -0.00013647	     -0.19867572	     -0.05842309	      0.88262530	     -0.00047505	     -0.21270502	     -0.00000001	     -0.00000000	     52.59377138
      2.27702554	     -0.05680441	     -0.00014021	     -0.19870240	     -0.05841762	      0.88262466	     -0.00047537	     -0.21271240	     -0.00000001	     -0.00000000	     52.76829505
      2.27823168	     -0.05682788	     -0.00014371	     -0.19872622	     -0.05841210	      0.88262406	     -0.00047566	     -0.21271941	     -0.00000001	     -0.00000000	     52.45990529
      2.27943783	     -0.05685019	     -0.00014781	     -0.19874886	     -0.05840653	      0.88262349	     -0.00047591	     -0.21272601	     -0.00000001	     -0.00000000	     52.64272586
      2.28064397	     -0.05687031	     -0.00015201	     -0.19876931	     -0.05840092	      0.88262295	     -0.00047613	     -0.21273225	     -0.00000001	     -0.00000000	     52.34068615
      2.28185011	     -0.05688956	     -0.00015660	     -0.19878888	     -0.05839527	      0.88262246	     -0.00047632	     -0.21273809	     -0.00000001	     -0.00000000	     52.54597185
      2.28305625	     -0.05690629	     -0.00016142	     -0.19880593	     -0.05838957	      0.88262199	     -0.00047647	     -0.21274355	     -0.00000001	     -0.00000000	     52.27338173
      2.28426240	     -0.05692181	     -0.00016677	     -0.19882177	     -0.05838383	      0.88262157	     -0.00047659	     -0.21274859	     -0.00000001	     -0.00000000	     52.49251779
      2.28546854	     -0.05693468	     -0.00017234	     -0.19883494	     -0.05837805	      0.88262118	     -0.00047667	     -0.21275323	     -0.00000001	     -0.00000000	     52.22740700
      2.28667468	     -0.05694637	     -0.00017833	     -0.19884693	     -0.05837221	      0.88262083	     -0.00047672	     -0.21275742	     -0.00000001	     -0.00000000	     52.45752224
      2.28788083	     -0.05695538	     -0.00018426	     -0.19885625	     -0.05836634	      0.88262052	     -0.00047673	     -0.21276118	     -0.00000001	     -0.00000000	     52.19344546
      2.28908697	     -0.05696310	     -0.00019049	     -0.19886426	     -0.05836042	      0.88262025	     -0.00047671	     -0.21276448	     -0.00000001	     -0.00000000	     52.42300875
      2.29029311	     -0.05696800	     -0.00019685	     -0.19886946	     -0.05835446	      0.88262002	     -0.00047665	     -0.21276733	     -0.00000001	     -0.00000000	     52.16708743
      2.29149926	     -0.05697139	     -0.00020359	     -0.19887313	     -0.05834845	      0.88261983	     -0.00047656	     -0.21276969	     -0.00000001	     -0.00000000	     52.41804620
      2.29270540	     -0.05697147	     -0.00021050	     -0.19887350	     -0.05834240	      0.88261968	     -0.00047643	     -0.21277156	     -0.00000001	     -0.00000000	     52.18101771
      2.29391154	     -0.05696942	     -0.00021770	     -0.19887172	     -0.05833631	      0.88261957	     -0.00047627	     -0.21277289	     -0.00000001	     -0.00000000	     52.44357078
      2.29511769	     -0.05696352	     -0.00022498	     -0.19886611	     -0.05833017	      0.88261949	     -0.00047607	     -0.21277368	     -0.00000001	     -0.00000000	     52.21831525
      2.29632383	     -0.05695515	     -0.00023264	     -0.19885800	     -0.05832400	      0.88261946	     -0.00047584	     -0.21277385	     -0.00000001	     -0.00000000	     52.50431562
      2.29752997	     -0.05694266	     -0.00024045	     -0.19884577	     -0.05831778	      0.88261946	     -0.00047558	     -0.21277341	     -0.00000001	      0.00000000	     52.29664975
      2.29873612	     -0.05692737	     -0.00024863	     -0.19883073	     -0.05831152	      0.88261951	     -0.00047528	     -0.21277228	     -0.00000001	      0.00000000	     52.59974484
      2.29994226	     -0.05690772	     -0.00025690	     -0.19881133	     -0.05830522	      0.88261959	     -0.00047495	     -0.21277046	     -0.00000001	      0.00000000	     52.39446747
      2.30114840	     -0.05688528	     -0.00026550	     -0.19878912	     -0.05829888	      0.88261971	     -0.00047459	     -0.21276788	     -0.00000001	      0.00000000	     52.70574493
      2.30235455	     -0.05685890	     -0.00027429	     -0.19876296	     -0.05829250	      0.88261987	     -0.00047419	     -0.21276455	     -0.00000001	      0.00000000	     52.50679382
      2.30356069	     -0.05683054	     -0.00028359	     -0.19873481	     -0.05828608	      0.88262007	     -0.00047376	     -0.21276043	     -0.00000001	      0.00000000	     52.82700743
      2.30476683	     -0.05679922	     -0.00029329	     -0.19870369	     -0.05827962	      0.88262031	     -0.00047331	     -0.21275555	     -0.00000001	      0.00000000	     52.63318032
      2.30597297	     -0.05676686	     -0.00030379	     -0.19867151	     -0.05827313	      0.88262058	     -0.00047282	     -0.21274990	     -0.00000001	      0.00000000	     52.97706320
      2.30717912	     -0.05673232	     -0.00031494	     -0.19863713	     -0.05826660	      0.88262088	     -0.00047230	     -0.21274352	     -0.00000001	      0.00000000	     52.79877627
      2.30838526	     -0.05669694	     -0.00032680	     -0.19860189	     -0.05826003	      0.88262123	     -0.00047174	     -0.21273640	     -0.00000001	      0.00000000	     53.15871611
      2.30959140	     -0.05665901	     -0.00033902	     -0.19856408	     -0.05825343	      0.88262161	     -0.00047116	     -0.21272858	     -0.00000001	      0.00000000	     52.98502430
      2.31079755	     -0.05661950	     -0.00035166	     -0.19852469	     -0.05824680	      0.88262202	     -0.00047055	     -0.21272004	     -0.00000001	      0.00000000	     53.34892916
      2.31200369	     -0.05657590	     -0.00036436	     -0.19848119	     -0.05824013	      0.88262246	     -0.00046991	     -0.21271077	     -0.00000001	      0.00000000	     53.18425983
      2.31320983	     -0.05652812	     -0.00037738	     -0.19843350	     -0.05823343	      0.88262294	     -0.00046924	     -0.21270070	     -0.00000001	      0.00000000	     53.59038605
      2.31441598	     -0.05647314	     -0.00039056	     -0.19837860	     -0.05822670	      0.88262345	     -0.00046854	     -0.21268975	     -0.00000001	      0.00000000	     53.46891758
      2.31562212	     -0.05641104	     -0.00040376	     -0.19831657	     -0.05821994	      0.88262400	     -0.00046782	     -0.21267779	     -0.00000001	      0.00000000	     53.91236827
      2.31682826	     -0.05633981	     -0.00041668	     -0.19824541	     -0.05821315	      0.88262457	     -0.00046706	     -0.21266473	     -0.00000001	      0.00000000	     53.81474114
      2.31803441	     -0.05626163	     -0.00042959	     -0.19816728	     -0.05820633	      0.88262518	     -0.00046628	     -0.21265044	     -0.00000001	      0.00000000	     54.27549532
      2.31924055	     -0.05617510	     -0.00044213	     -0.19808081	     -0.05819949	      0.88262582	     -0.00046546	     -0.21263490	     -0.00000001	      0.00000000	     54.18646825
      2.32044669	     -0.05608182	     -0.00045457	     -0.19798756	     -0.05819262	      0.88262649	     -0.00046462	     -0.21261803	     -0.00000001	      0.00000000	     54.65945912
      2.32165284	     -0.05598149	     -0.00046680	     -0.19788725	     -0.05818573	      0.88262719	     -0.00046376	     -0.21259986	     -0.00000001	      0.00000000	     54.57798978
      2.32285898	     -0.05587683	     -0.00047917	     -0.19778258	     -0.05817882	      0.88262793	     -0.00046286	     -0.21258038	     -0.00000001	      0.00000000	     55.06448782
      2.32406512	     -0.05576701	     -0.00049144	     -0.19767274	     -0.05817189	      0.88262871	     -0.00046194	     -0.21255968	     -0.00000001	      0.00000000	     54.99319341
      2.32527127	     -0.05565294	     -0.00050384	     -0.19755861	     -0.05816494	      0.88262952	     -0.00046099	     -0.21253777	     -0.00000001	      0.00000000	     55.50650029
      2.32647741	     -0.05553396	     -0.00051609	     -0.19743957	     -0.05815797	      0.88263037	     -0.00046002	     -0.21251475	     -0.00000001	      0.00000000	     55.44979891
      2.32768355	     -0.05541216	     -0.00052836	     -0.19731768	     -0.05815100	      0.88263126	     -0.00045902	     -0.21249064	     -0.00000001	      0.00000001	     55.98069793
      2.32888970	     -0.05528651	     -0.00054037	     -0.19719192	     -0.05814401	      0.88263218	     -0.00045800	     -0.21246552	     -0.00000001	      0.00000001	     55.93755596
      2.33009584	     -0.05515851	     -0.00055226	     -0.19706379	     -0.05813702	      0.88263315	     -0.00045695	     -0.21243943	     -0.00000001	      0.00000001	     56.49202436
      2.33130198	     -0.05502754	     -0.00056364	     -0.19693268	     -0.05813002	      0.88263416	     -0.00045587	     -0.21241244	     -0.00000001	      0.00000001	     56.46365354
      2.33250812	     -0.05489582	     -0.00057500	     -0.19680078	     -0.05812302	      0.88263521	     -0.00045477	     -0.21238460	     -0.00000001	      0.00000001	     57.02936062
      2.33371427	     -0.05476286	     -0.00058613	     -0.19666764	     -0.05811602	      0.88263630	     -0.00045365	     -0.21235602	     -0.00000001	      0.00000001	     57.00727538
      2.33492041	     -0.05462976	     -0.00059720	     -0.19653432	     -0.05810902	      0.88263743	     -0.00045251	     -0.21232675	     -0.00000001	      0.00000001	     57.58887133
      2.33612655	     -0.05449525	     -0.00060794	     -0.19639959	     -0.05810203	      0.88263860	     -0.00045134	     -0.21229687	     -0.00000001	      0.00000001	     57.58149826
      2.33733270	     -0.05436089	     -0.00061852	     -0.19626498	     -0.05809504	      0.88263982	     -0.00045015	     -0.21226641	     -0.00000001	      0.00000001	     58.18206444
      2.33853884	     -0.05422583	     -0.00062873	     -0.19612966	     -0.05808806	      0.88264107	     -0.00044893	     -0.21223547	     -0.00000001	      0.00000001	     58.19281854
      2.33974498	     -0.05409146	     -0.00063885	     -0.19599500	     -0.05808109	      0.88264237	     -0.00044770	     -0.21220405	     -0.00000001	      0.00000001	     58.81520968
      2.34095113	     -0.05395745	     -0.00064873	     -0.19586069	     -0.05807413	      0.88264371	     -0.00044644	     -0.21217226	     -0.00000001	      0.00000001	     58.83801160
      2.34215727	     -0.05382489	     -0.00065857	     -0.19572782	     -0.05806719	      0.88264508	     -0.00044516	     -0.21214013	     -0.00000001	      0.00000001	     59.46685613
      2.34336341	     -0.05369327	     -0.00066815	     -0.19559587	     -0.05806027	      0.88264649	     -0.00044386	     -0.21210777	     -0.00000001	      0.00000001	     59.48853220
      2.34456956	     -0.05356429	     -0.00067741	     -0.19546654	     -0.05805337	      0.88264793	     -0.00044254	     -0.21207524	     -0.00000001	      0.00000001	     60.11396002
      2.34577570	     -0.05343710	     -0.00068611	     -0.19533900	     -0.05804648	      0.88264941	     -0.00044120	     -0.21204261	     -0.00000001	      0.00000001	     60.12408614
      2.34698184	     -0.05331233	     -0.00069449	     -0.19521386	     -0.05803962	      0.88265091	     -0.00043984	     -0.21200992	     -0.00000001	      0.00000001	     60.74772223
      2.34818799	     -0.05318915	     -0.00070249	     -0.19509031	     -0.05803279	      0.88265245	     -0.00043846	     -0.21197722	     -0.00000001	      0.00000001	     60.77005701
      2.34939413	     -0.05306910	     -0.00071043	     -0.19496987	     -0.05802598	      0.88265400	     -0.00043707	     -0.21194453	     -0.00000001	      0.00000001	     61.39877006
      2.35060027	     -0.05295156	     -0.00071808	     -0.19485194	     -0.05801920	      0.88265558	     -0.00043565	     -0.21191194	     -0.00000001	      0.00000001	     61.41432829
      2.35180642	     -0.05283743	     -0.00072559	     -0.19473739	     -0.05801245	      0.88265717	     -0.00043422	     -0.21187947	     -0.00000001	      0.00000001	     62.03277292
      2.35301256	     -0.05272507	     -0.00073296	     -0.19462461	     -0.05800574	      0.88265878	     -0.00043277	     -0.21184718	     -0.00000001	      0.00000001	     62.04129141
      2.35421870	     -0.05261541	     -0.00074077	     -0.19451452	     -0.05799905	      0.88266040	     -0.00043131	     -0.21181512	     -0.00000001	      0.00000001	     62.64926316
      2.35542484	     -0.05250879	     -0.00074832	     -0.19440744	     -0.05799240	      0.88266202	     -0.00042983	     -0.21178338	     -0.00000001	      0.00000001	     62.64592160
      2.35663099	     -0.05240573	     -0.00075560	     -0.19430393	     -0.05798578	      0.88266365	     -0.00042833	     -0.21175199	     -0.00000000	      0.00000001	     63.24008193
      2.35783713	     -0.05230412	     -0.00076234	     -0.19420186	     -0.05797921	      0.88266528	     -0.00042682	     -0.21172097	     -0.00000000	      0.00000001	     63.23005867
      2.35904327	     -0.05220311	     -0.00076909	     -0.19410039	     -0.05797267	      0.88266690	     -0.00042530	     -0.21169028	     -0.00000000	      0.00000001	     63.82878422
      2.36024942	     -0.05210438	     -0.00077539	     -0.19400120	     -0.05796617	      0.88266852	     -0.00042377	     -0.21165995	     -0.00000000	      0.00000001	     63.80803258
      2.36145556	     -0.05200833	     -0.00078135	     -0.19390467	     -0.05795971	      0.88267012	     -0.00042222	     -0.21162996	     -0.00000000	      0.00000001	     64.38909573
      2.36266170	     -0.05191475	     -0.00078676	     -0.19381063	     -0.05795329	      0.88267171	     -0.00042067	     -0.21160034	     -0.00000000	      0.00000001	     64.35614731
      2.36386785	     -0.05182322	     -0.00079187	     -0.19371862	     -0.05794691	      0.88267327	     -0.00041910	     -0.21157107	     -0.00000000	      0.00000001	     64.93977028
      2.36507399	     -0.05173364	     -0.00079655	     -0.19362857	     -0.05794058	      0.88267482	     -0.00041752	     -0.21154215	     -0.00000000	      0.00000001	     64.89641426
      2.36628013	     -0.05164663	     -0.00080091	     -0.19354108	     -0.05793429	      0.88267633	     -0.00041594	     -0.21151357	     -0.00000000	      0.00000001	     65.45682196
      2.36748628	     -0.05156194	     -0.00080484	     -0.19345591	     -0.05792805	      0.88267782	     -0.00041435	     -0.21148537	     -0.00000000	      0.00000001	     65.39476849
      2.36869242	     -0.05148008	     -0.00080861	     -0.19337357	     -0.05792185	      0.88267927	     -0.00041275	     -0.21145754	     -0.00000000	      0.00000001	     65.94210932
      2.36989856	     -0.05140100	     -0.00081197	     -0.19329401	     -0.05791570	      0.88268069	     -0.00041114	     -0.21143013	     -0.00000000	      0.00000001	     65.86878142
      2.37110471	     -0.05132492	     -0.00081517	     -0.19321744	     -0.05790960	      0.88268207	     -0.00040953	     -0.21140313	     -0.00000000	      0.00000001	     66.40478309
      2.37231085	     -0.05125157	     -0.00081813	     -0.19314360	     -0.05790355	      0.88268341	     -0.00040792	     -0.21137658	     -0.00000000	      0.00000001	     66.31577878
      2.37351699	     -0.05118048	     -0.00082089	     -0.19307202	     -0.05789754	      0.88268470	     -0.00040630	     -0.21135048	     -0.00000000	      0.00000001	     66.84294337
      2.37472314	     -0.05111185	     -0.00082330	     -0.19300290	     -0.05789158	      0.88268595	     -0.00040469	     -0.21132482	     -0.00000000	      0.00000001	     66.74333041
      2.37592928	     -0.05104512	     -0.00082576	     -0.19293567	     -0.05788568	      0.88268716	     -0.00040307	     -0.21129959	     -0.00000000	      0.00000001	     67.25380544
      2.37713542	     -0.05098093	     -0.00082874	     -0.19287097	     -0.05787983	      0.88268831	     -0.00040145	     -0.21127487	     -0.00000000	      0.00000001	     67.12146611
      2.37834157	     -0.05092161	     -0.00083168	     -0.19281113	     -0.05787402	      0.88268941	     -0.00039983	     -0.21125073	     -0.00000000	      0.00000001	     67.60219094
      2.37954771	     -0.05086671	     -0.00083459	     -0.19275570	     -0.05786827	      0.88269046	     -0.00039821	     -0.21122723	     -0.00000000	      0.00000001	     67.45603864
      2.38075385	     -0.05081608	     -0.00083744	     -0.19270454	     -0.05786257	      0.88269146	     -0.00039660	     -0.21120437	     -0.00000000	      0.00000001	     67.93312468
      2.38195999	     -0.05077008	     -0.00084026	     -0.19265801	     -0.05785693	      0.88269241	     -0.00039498	     -0.21118219	     -0.00000000	      0.00000001	     67.76968464
      2.38316614	     -0.05072830	     -0.00084296	     -0.19261570	     -0.05785134	      0.88269330	     -0.00039337	     -0.21116070	     -0.00000000	      0.00000000	     68.23216577
      2.38437228	     -0.05069150	     -0.00084567	     -0.19257836	     -0.05784580	      0.88269414	     -0.00039177	     -0.21113994	     -0.00000000	      0.00000000	     68.04730937
      2.38557842	     -0.05065896	     -0.00084828	     -0.19254528	     -0.05784032	      0.88269493	     -0.00039017	     -0.21111991	     -0.00000000	      0.00000000	     68.49466538
      2.38678457	     -0.05063089	     -0.00085084	     -0.19251668	     -0.05783489	      0.88269566	     -0.00038858	     -0.21110064	     -0.00000000	      0.00000000	     68.29549097
      2.38799071	     -0.05060576	     -0.00085278	     -0.19249103	     -0.05782951	      0.88269634	     -0.00038699	     -0.21108211	     -0.00000000	      0.00000000	     68.73269795
      2.38919685	     -0.05058444	     -0.00085415	     -0.19246921	     -0.05782419	      0.88269696	     -0.00038541	     -0.21106433	     -0.00000000	      0.00000000	     68.50923018
      2.39040300	     -0.05056574	     -0.00085519	     -0.19245000	     -0.05781892	      0.88269753	     -0.00038384	     -0.21104727	     -0.00000000	      0.00000000	     68.92923550
      2.39160914	     -0.05054999	     -0.00085630	     -0.19243375	     -0.05781371	      0.88269804	     -0.00038228	     -0.21103092	     -0.00000000	      0.00000000	     68.70014941
      2.39281528	     -0.05053602	     -0.00085722	     -0.19241927	     -0.05780855	      0.88269850	     -0.00038072	     -0.21101523	     -0.00000000	      0.00000000	     69.11307092
      2.39402143	     -0.05052485	     -0.00085797	     -0.19240762	     -0.05780345	      0.88269891	     -0.00037917	     -0.21100019	     -0.00000000	      0.00000000	     68.87015412
      2.39522757	     -0.05051537	     -0.00085835	     -0.19239765	     -0.05779840	      0.88269927	     -0.00037764	     -0.21098576	     -0.00000000	      0.00000000	     69.27491918
      2.39643371	     -0.05050879	     -0.00085860	     -0.19239061	     -0.05779340	      0.88269957	     -0.00037611	     -0.21097195	     -0.00000000	      0.00000000	     69.01839585
      2.39763986	     -0.05050405	     -0.00085843	     -0.19238539	     -0.05778846	      0.88269983	     -0.00037460	     -0.21095873	     -0.00000000	      0.00000000	     69.40771093
      2.39884600	     -0.05050249	     -0.00085816	     -0.19238337	     -0.05778357	      0.88270004	     -0.00037310	     -0.21094611	     -0.00000000	      0.00000000	     69.13162947
      2.40005214	     -0.05050298	     -0.00085790	     -0.19238340	     -0.05777873	      0.88270020	     -0.00037161	     -0.21093408	     -0.00000000	      0.00000000	     69.50667129
      2.40125829	     -0.05050666	     -0.00085775	     -0.19238663	     -0.05777395	      0.88270031	     -0.00037013	     -0.21092265	     -0.00000000	      0.00000000	     69.21181077
      2.40246443	     -0.05051224	     -0.00085711	     -0.19239175	     -0.05776922	      0.88270038	     -0.00036867	     -0.21091181	     -0.00000000	      0.00000000	     69.57044591
      2.40367057	     -0.05052137	     -0.00085639	     -0.19240045	     -0.05776455	      0.88270041	     -0.00036722	     -0.21090159	     -0.00000000	      0.00000000	     69.25978010
      2.40487671	     -0.05053259	     -0.00085518	     -0.19241124	     -0.05775992	      0.88270039	     -0.00036578	     -0.21089197	     -0.00000000	     -0.00000000	     69.60226945
      2.40608286	     -0.05054747	     -0.00085390	     -0.19242569	     -0.05775535	      0.88270033	     -0.00036436	     -0.21088299	     -0.00000000	     -0.00000000	     69.27250481
      2.40728900	     -0.05056433	     -0.00085212	     -0.19244214	     -0.05775083	      0.88270023	     -0.00036295	     -0.21087463	     -0.00000000	     -0.00000000	     69.59668658
      2.40849514	     -0.05058486	     -0.00085028	     -0.19246227	     -0.05774636	      0.88270010	     -0.00036156	     -0.21086691	     -0.00000000	     -0.00000000	     69.24610000
      2.40970129	     -0.05060730	     -0.00084794	     -0.19248431	     -0.05774194	      0.88269993	     -0.00036019	     -0.21085983	     -0.00000000	     -0.00000000	     69.55210750
      2.41090743	     -0.05063336	     -0.00084557	     -0.19251000	     -0.05773757	      0.88269972	     -0.00035883	     -0.21085340	     -0.00000000	     -0.00000000	     69.18394690
      2.41211357	     -0.05066125	     -0.00084273	     -0.19253751	     -0.05773324	      0.88269947	     -0.00035749	     -0.21084761	     -0.00000000	     -0.00000000	     69.47048146
      2.41331972	     -0.05069281	     -0.00083990	     -0.19256872	     -0.05772897	      0.88269920	     -0.00035616	     -0.21084247	     -0.00000000	     -0.00000000	     69.08315758
      2.41452586	     -0.05072615	     -0.00083663	     -0.19260170	     -0.05772474	      0.88269889	     -0.00035486	     -0.21083797	     -0.00000000	     -0.00000000	     69.35169401
      2.41573200	     -0.05076300	     -0.00083343	     -0.19263822	     -0.05772057	      0.88269854	     -0.00035357	     -0.21083411	     -0.00000000	     -0.00000000	     68.94867051
      2.41693815	     -0.05080124	     -0.00082977	     -0.19267613	     -0.05771643	      0.88269817	     -0.00035230	     -0.21083088	     -0.00000000	     -0.00000000	     69.20061546
      2.41814429	     -0.05084257	     -0.00082619	     -0.19271714	     -0.05771234	      0.88269776	     -0.00035105	     -0.21082827	     -0.00000000	     -0.00000000	     68.78318201
      2.41935043	     -0.05088499	     -0.00082215	     -0.19275925	     -0.05770830	      0.88269733	     -0.00034982	     -0.21082626	     -0.00000000	     -0.00000000	     69.01560566
      2.42055658	     -0.05093022	     -0.00081816	     -0.19280419	     -0.05770430	      0.88269686	     -0.00034861	     -0.21082484	     -0.00000000	     -0.00000000	     68.58189761
      2.42176272	     -0.05097609	     -0.00081371	     -0.19284978	     -0.05770034	      0.88269636	     -0.00034742	     -0.21082398	     -0.00000000	     -0.00000000	     68.79687764
      2.42296886	     -0.05102487	     -0.00080947	     -0.19289829	     -0.05769643	      0.88269584	     -0.00034625	     -0.21082368	     -0.00000000	     -0.00000000	     68.35182356
      2.42417501	     -0.05107393	     -0.00080467	     -0.19294709	     -0.05769255	      0.88269529	     -0.00034510	     -0.21082389	     -0.00000000	     -0.00000000	     68.55331207
      2.42538115	     -0.05112512	     -0.00079995	     -0.19299803	     -0.05768871	      0.88269471	     -0.00034398	     -0.21082461	     -0.00000000	     -0.00000000	     68.10004506
      2.42658729	     -0.05117652	     -0.00079481	     -0.19304919	     -0.05768491	      0.88269410	     -0.00034287	     -0.21082581	     -0.00000000	     -0.00000000	     68.28972089
      2.42779344	     -0.05122987	     -0.00078973	     -0.19310233	     -0.05768115	      0.88269347	     -0.00034179	     -0.21082749	     -0.00000000	     -0.00000000	     67.83148794
      2.42899958	     -0.05128329	     -0.00078421	     -0.19315554	     -0.05767742	      0.88269281	     -0.00034073	     -0.21082962	     -0.00000000	     -0.00000000	     68.01225519
      2.43020572	     -0.05133837	     -0.00077868	     -0.19321041	     -0.05767373	      0.88269213	     -0.00033970	     -0.21083219	     -0.00000000	     -0.00000000	     67.55021682
      2.43141186	     -0.05139345	     -0.00077265	     -0.19326531	     -0.05767008	      0.88269143	     -0.00033868	     -0.21083519	     -0.00000000	     -0.00000000	     67.72070830
      2.43261801	     -0.05145006	     -0.00076667	     -0.19332175	     -0.05766645	      0.88269070	     -0.00033769	     -0.21083861	     -0.00000000	     -0.00000000	     67.25636148
      2.43382415	     -0.05150618	     -0.00076020	     -0.19337771	     -0.05766286	      0.88268995	     -0.00033672	     -0.21084243	     -0.00000000	     -0.00000000	     67.42403505
      2.43503029	     -0.05156314	     -0.00075370	     -0.19343453	     -0.05765930	      0.88268918	     -0.00033578	     -0.21084662	     -0.00000000	     -0.00000000	     66.96284821
      2.43623644	     -0.05161908	     -0.00074668	     -0.19349033	     -0.05765577	      0.88268839	     -0.00033486	     -0.21085115	     -0.00000000	     -0.00000000	     67.12909405
      2.43744258	     -0.05167533	     -0.00073963	     -0.19354647	     -0.05765226	      0.88268758	     -0.00033396	     -0.21085599	     -0.00000000	     -0.00000000	     66.67156802
      2.43864872	     -0.05173025	     -0.00073215	     -0.19360129	     -0.05764879	      0.88268675	     -0.00033308	     -0.21086111	     -0.00000000	     -0.00000000	     66.83531152
      2.43985487	     -0.05178522	     -0.00072453	     -0.19365617	     -0.05764534	      0.88268590	     -0.00033223	     -0.21086649	     -0.00000000	     -0.00000000	     66.37956052
      2.44106101	     -0.05183874	     -0.00071637	     -0.19370962	     -0.05764191	      0.88268503	     -0.00033140	     -0.21087209	     -0.00000000	     -0.00000000	     66.54118350
      2.44226715	     -0.05189217	     -0.00070813	     -0.19376299	     -0.05763851	      0.88268415	     -0.00033059	     -0.21087789	     -0.00000000	     -0.00000001	     66.08711282
      2.44347330	     -0.05194408	     -0.00069940	     -0.19381484	     -0.05763513	      0.88268326	     -0.00032981	     -0.21088386	     -0.00000000	     -0.00000001	     66.24489821
      2.44467944	     -0.05199575	     -0.00069061	     -0.19386648	     -0.05763178	      0.88268235	     -0.00032905	     -0.21089000	     -0.00000000	     -0.00000001	     65.79309007
      2.44588558	     -0.05204589	     -0.00068136	     -0.19391659	     -0.05762844	      0.88268143	     -0.00032832	     -0.21089627	     -0.00000000	     -0.00000001	     65.95119308
      2.44709173	     -0.05209578	     -0.00067204	     -0.19396647	     -0.05762512	      0.88268050	     -0.00032761	     -0.21090267	     -0.00000000	     -0.00000001	     65.50472808
      2.44829787	     -0.05214423	     -0.00066239	     -0.19401492	     -0.05762183	      0.88267956	     -0.00032692	     -0.21090917	     -0.00000000	     -0.00000001	     65.66554754
      2.44950401	     -0.05219257	     -0.00065281	     -0.19406326	     -0.05761855	      0.88267861	     -0.00032625	     -0.21091576	     -0.00000000	     -0.00000001	     65.22564720
      2.45071016	     -0.05223986	     -0.00064298	     -0.19411056	     -0.05761528	      0.88267765	     -0.00032561	     -0.21092244	     -0.00000000	     -0.00000001	     65.38667240
      2.45191630	     -0.05228775	     -0.00063334	     -0.19415847	     -0.05761204	      0.88267668	     -0.00032500	     -0.21092923	     -0.00000000	     -0.00000001	     64.94616223
      2.45312244	     -0.05233589	     -0.00062361	     -0.19420663	     -0.05760880	      0.88267571	     -0.00032441	     -0.21093612	     -0.00000000	     -0.00000001	     65.09684472
      2.45432858	     -0.05238602	     -0.00061419	     -0.19425678	     -0.05760559	      0.88267474	     -0.00032384	     -0.21094317	     -0.00000000	     -0.00000001	     64.64910355
      2.45553473	     -0.05243770	     -0.00060475	     -0.19430849	     -0.05760238	      0.88267376	     -0.00032330	     -0.21095043	     -0.00000000	     -0.00000001	     64.78788747
      2.45674087	     -0.05249200	     -0.00059564	     -0.19436282	     -0.05759919	      0.88267278	     -0.00032278	     -0.21095795	     -0.00000000	     -0.00000001	     64.33712562
      2.45794701	     -0.05254794	     -0.00058648	     -0.19441879	     -0.05759601	      0.88267179	     -0.00032228	     -0.21096577	     -0.00000000	     -0.00000001	     64.46859436
      2.45915316	     -0.05260637	     -0.00057757	     -0.19447726	     -0.05759284	      0.88267080	     -0.00032181	     -0.21097394	     -0.00000000	     -0.00000001	     64.01751567
      2.46035930	     -0.05266632	     -0.00056857	     -0.19453726	     -0.05758967	      0.88266982	     -0.00032137	     -0.21098247	     -0.00000000	     -0.00000001	     64.14433921
      2.46156544	     -0.05272844	     -0.00055973	     -0.19459944	     -0.05758652	      0.88266883	     -0.00032095	     -0.21099139	     -0.00000000	     -0.00000001	     63.69752008
      2.46277159	     -0.05279168	     -0.00055072	     -0.19466275	     -0.05758338	      0.88266784	     -0.00032055	     -0.21100071	     -0.00000000	     -0.00000001	     63.82178461
      2.46397773	     -0.05285652	     -0.00054180	     -0.19472767	     -0.05758024	      0.88266685	     -0.00032018	     -0.21101044	     -0.00000000	     -0.00000001	     63.37948435
      2.46518387	     -0.05292216	     -0.00053265	     -0.19479339	     -0.05757711	      0.88266586	     -0.00031983	     -0.21102056	     -0.00000000	     -0.00000001	     63.49718395
      2.46639002	     -0.05298910	     -0.00052353	     -0.19486043	     -0.05757398	      0.88266486	     -0.00031950	     -0.21103109	     -0.00000000	     -0.00000001	     63.05447293
      2.46759616	     -0.05305640	     -0.00051414	     -0.19492785	     -0.05757085	      0.88266387	     -0.00031920	     -0.21104199	     -0.00000000	     -0.00000001	     63.16631127
      2.46880230	     -0.05312462	     -0.00050470	     -0.19499621	     -0.05756773	      0.88266287	     -0.00031893	     -0.21105327	     -0.00000000	     -0.00000001	     62.71918568
      2.47000845	     -0.05319296	     -0.00049493	     -0.19506468	     -0.05756461	      0.88266188	     -0.00031868	     -0.21106490	     -0.00000000	     -0.00000001	     62.81935224
      2.47121459	     -0.05326160	     -0.00048503	     -0.19513349	     -0.05756149	      0.88266088	     -0.00031845	     -0.21107687	     -0.00000000	     -0.00000001	     62.37078805
      2.47242073	     -0.05332990	     -0.00047482	     -0.19520196	     -0.05755837	      0.88265988	     -0.00031825	     -0.21108913	     -0.00000000	     -0.00000001	     62.46371589
      2.47362688	     -0.05339811	     -0.00046456	     -0.19527037	     -0.05755525	      0.88265887	     -0.00031807	     -0.21110167	     -0.00000000	     -0.00000001	     62.01708244
      2.47483302	     -0.05346585	     -0.00045405	     -0.19533831	     -0.05755213	      0.88265786	     -0.00031792	     -0.21111443	     -0.00000000	     -0.00000001	     62.10866361
      2.47603916	     -0.05353300	     -0.00044347	     -0.19540568	     -0.05754900	      0.88265685	     -0.00031780	     -0.21112740	     -0.00000000	     -0.00000001	     61.66733637
      2.47724530	     -0.05359917	     -0.00043277	     -0.19547208	     -0.05754587	      0.88265584	     -0.00031770	     -0.21114052	     -0.00000000	     -0.00000001	     61.75859231
      2.47845145	     -0.05366480	     -0.00042223	     -0.19553795	     -0.05754273	      0.88265482	     -0.00031763	     -0.21115378	     -0.00000000	     -0.00000001	     61.31879646
      2.47965759	     -0.05372954	     -0.00041173	     -0.19560294	     -0.05753959	      0.88265379	     -0.00031758	     -0.21116712	     -0.00000000	     -0.00000001	     61.40981100
      2.48086373	     -0.05379361	     -0.00040147	     -0.19566726	     -0.05753643	      0.88265276	     -0.00031756	     -0.21118055	     -0.00000000	     -0.00000001	     60.97454544
      2.48206988	     -0.05385693	     -0.00039135	     -0.19573084	     -0.05753327	      0.88265173	     -0.00031757	     -0.21119400	     -0.00000000	     -0.00000001	     61.06862274
      2.48327602	     -0.05391980	     -0.00038151	     -0.19579398	     -0.05753010	      0.88265068	     -0.00031761	     -0.21120749	     -0.00000000	     -0.00000001	     60.63314293
      2.48448216	     -0.05398179	     -0.00037186	     -0.19585623	     -0.05752692	      0.88264964	     -0.00031768	     -0.21122096	     -0.00000000	     -0.00000001	     60.73039655
      2.48568831	     -0.05404254	     -0.00036251	     -0.19591726	     -0.05752373	      0.88264858	     -0.00031777	     -0.21123442	     -0.00000000	     -0.00000001	     60.30655029
      2.48689445	     -0.05410173	     -0.00035335	     -0.19597673	     -0.05752053	      0.88264752	     -0.00031790	     -0.21124779	     -0.00000000	     -0.00000001	     60.41598362
      2.48810059	     -0.05415805	     -0.00034479	     -0.19603334	     -0.05751731	      0.88264646	     -0.00031805	     -0.21126106	     -0.00000000	     -0.00000001	     60.00402437
      2.48930674	     -0.05421303	     -0.00033692	     -0.19608859	     -0.05751408	      0.88264539	     -0.00031823	     -0.21127422	     -0.00000000	     -0.00000001	     60.11328769
      2.49051288	     -0.05426710	     -0.00032950	     -0.19614294	     -0.05751083	      0.88264431	     -0.00031844	     -0.21128727	     -0.00000000	     -0.00000001	     59.70184290
      2.49171902	     -0.05431924	     -0.00032232	     -0.19619536	     -0.05750757	      0.88264322	     -0.00031868	     -0.21130017	     -0.00000000	     -0.00000001	     59.83234975
      2.49292517	     -0.05436936	     -0.00031542	     -0.19624577	     -0.05750429	      0.88264214	     -0.00031895	     -0.21131288	     -0.00000000	     -0.00000001	     59.44074062
      2.49413131	     -0.05441729	     -0.00030878	     -0.19629399	     -0.05750099	      0.88264104	     -0.00031925	     -0.21132532	     -0.00000000	     -0.00000001	     59.58897323
      2.49533745	     -0.05446305	     -0.00030237	     -0.19634004	     -0.05749767	      0.88263995	     -0.00031958	     -0.21133749	     -0.00000000	     -0.00000001	     59.20892145
      2.49654360	     -0.05450659	     -0.00029601	     -0.19638388	     -0.05749433	      0.88263885	     -0.00031993	     -0.21134932	     -0.00000000	     -0.00000001	     59.36850884
      2.49774974	     -0.05454775	     -0.00028996	     -0.19642534	     -0.05749098	      0.88263775	     -0.00032032	     -0.21136080	     -0.00000000	     -0.00000001	     58.99889269
      2.49895588	     -0.05458675	     -0.00028416	     -0.19646465	     -0.05748760	      0.88263665	     -0.00032073	     -0.21137190	     -0.00000000	     -0.00000001	     59.17751862
      2.50016203	     -0.05462345	     -0.00027870	     -0.19650166	     -0.05748420	      0.88263555	     -0.00032117	     -0.21138260	     -0.00000000	     -0.00000001	     58.82428743
      2.50136817	     -0.05465798	     -0.00027349	     -0.19653649	     -0.05748078	      0.88263445	     -0.00032164	     -0.21139286	     -0.00000000	     -0.00000001	     59.02208096
      2.50257431	     -0.05469012	     -0.00026860	     -0.19656894	     -0.05747734	      0.88263336	     -0.00032213	     -0.21140270	     -0.00000000	     -0.00000001	     58.68283043
      2.50378045	     -0.05471973	     -0.00026373	     -0.19659886	     -0.05747388	      0.88263227	     -0.00032265	     -0.21141208	     -0.00000000	     -0.00000001	     58.89441132
      2.50498660	     -0.05474673	     -0.00025880	     -0.19662618	     -0.05747039	      0.88263118	     -0.00032320	     -0.21142100	     -0.00000000	     -0.00000001	     58.56348889
      2.50619274	     -0.05477169	     -0.00025407	     -0.19665146	     -0.05746688	      0.88263011	     -0.00032377	     -0.21142946	     -0.00000000	     -0.00000001	     58.78740900
      2.50739888	     -0.05479388	     -0.00024958	     -0.19667398	     -0.05746334	      0.88262904	     -0.00032437	     -0.21143746	     -0.00000000	     -0.00000001	     58.47200301
      2.50860503	     -0.05481336	     -0.00024541	     -0.19669377	     -0.05745978	      0.88262799	     -0.00032499	     -0.21144494	     -0.00000000	     -0.00000001	     58.71196926
      2.50981117	     -0.05482977	     -0.00024134	     -0.19671051	     -0.05745620	      0.88262695	     -0.00032563	     -0.21145192	     -0.00000000	     -0.00000001	     58.40386463
      2.51101731	     -0.05484345	     -0.00023732	     -0.19672451	     -0.05745259	      0.88262592	     -0.00032630	     -0.21145835	     -0.00000000	     -0.00000001	     58.64941387
      2.51222346	     -0.05485359	     -0.00023367	     -0.19673497	     -0.05744896	      0.88262492	     -0.00032699	     -0.21146425	     -0.00000000	     -0.00000001	     58.35007301
      2.51342960	     -0.05486143	     -0.00023010	     -0.19674313	     -0.05744531	      0.88262393	     -0.00032770	     -0.21146962	     -0.00000000	     -0.00000001	     58.62132394
      2.51463574	     -0.05486659	     -0.00022686	     -0.19674860	     -0.05744163	      0.88262296	     -0.00032843	     -0.21147447	     -0.00000000	     -0.00000001	     58.35502909
      2.51584189	     -0.05486893	     -0.00022399	     -0.19675126	     -0.05743792	      0.88262201	     -0.00032918	     -0.21147877	     -0.00000000	     -0.00000001	     58.65610325
      2.51704803	     -0.05486788	     -0.00022151	     -0.19675051	     -0.05743419	      0.88262109	     -0.00032996	     -0.21148253	     -0.00000000	     -0.00000001	     58.41403659
      2.51825417	     -0.05486376	     -0.00021937	     -0.19674669	     -0.05743044	      0.88262020	     -0.00033075	     -0.21148570	     -0.00000000	     -0.00000000	     58.72532700
      2.51946032	     -0.05485699	     -0.00021756	     -0.19674021	     -0.05742666	      0.88261933	     -0.00033156	     -0.21148830	     -0.00000000	     -0.00000000	     58.48090212
      2.52066646	     -0.05484753	     -0.00021585	     -0.19673103	     -0.05742286	      0.88261850	     -0.00033239	     -0.21149031	     -0.00000000	     -0.00000000	     58.79648443
      2.52187260	     -0.05483471	     -0.00021425	     -0.19671850	     -0.05741904	      0.88261770	     -0.00033324	     -0.21149173	     -0.00000000	     -0.00000000	     58.56796992
      2.52307875	     -0.05481808	     -0.00021280	     -0.19670215	     -0.05741519	      0.88261693	     -0.00033410	     -0.21149251	     -0.00000000	     -0.00000000	     58.92127439
      2.52428489	     -0.05479727	     -0.00021153	     -0.19668162	     -0.05741132	      0.88261620	     -0.00033498	     -0.21149262	     -0.00000000	     -0.00000000	     58.72065196
      2.52549103	     -0.05477294	     -0.00021046	     -0.19665756	     -0.05740743	      0.88261550	     -0.00033588	     -0.21149203	     -0.00000000	     -0.00000000	     59.08870456
      2.52669717	     -0.05474432	     -0.00020945	     -0.19662921	     -0.05740352	      0.88261485	     -0.00033679	     -0.21149074	     -0.00000000	     -0.00000000	     58.89876384
      2.52790332	     -0.05471212	     -0.00020851	     -0.19659726	     -0.05739959	      0.88261423	     -0.00033772	     -0.21148868	     -0.00000000	     -0.00000000	     59.27444033
      2.52910946	     -0.05467686	     -0.00020796	     -0.19656225	     -0.05739564	      0.88261366	     -0.00033867	     -0.21148588	     -0.00000000	     -0.00000000	     59.08767721
      2.53031560	     -0.05463900	     -0.00020776	     -0.19652463	     -0.05739168	      0.88261313	     -0.00033963	     -0.21148234	     -0.00000000	     -0.00000000	     59.47054229
      2.53152175	     -0.05459881	     -0.00020776	     -0.19648466	     -0.05738769	      0.88261265	     -0.00034060	     -0.21147811	     -0.00000000	     -0.00000000	     59.28608063
      2.53272789	     -0.05455688	     -0.00020799	     -0.19644295	     -0.05738369	      0.88261221	     -0.00034159	     -0.21147317	     -0.00000000	     -0.00000000	     59.67967424
      2.53393403	     -0.05451262	     -0.00020840	     -0.19639889	     -0.05737968	      0.88261181	     -0.00034259	     -0.21146757	      0.00000000	     -0.00000000	     59.51152871
      2.53514018	     -0.05446677	     -0.00020910	     -0.19635323	     -0.05737565	      0.88261146	     -0.00034360	     -0.21146130	      0.00000000	     -0.00000000	     59.92831551
      2.53634632	     -0.05441893	     -0.00021013	     -0.19630558	     -0.05737160	      0.88261116	     -0.00034463	     -0.21145441	      0.00000000	     -0.00000000	     59.77461276
      2.53755246	     -0.05436869	     -0.00021138	     -0.19625550	     -0.05736754	      0.88261090	     -0.00034566	     -0.21144687	      0.00000000	     -0.00000000	     60.20999926
      2.53875861	     -0.05431498	     -0.00021298	     -0.19620195	     -0.05736347	      0.88261069	     -0.00034671	     -0.21143867	      0.00000000	     -0.00000000	     60.07237282
      2.53996475	     -0.05425800	     -0.00021472	     -0.19614511	     -0.05735939	      0.88261053	     -0.00034777	     -0.21142978	      0.00000000	     -0.00000000	     60.51640242
      2.54117089	     -0.05419737	     -0.00021634	     -0.19608462	     -0.05735530	      0.88261041	     -0.00034884	     -0.21142019	      0.00000000	     -0.00000000	     60.37960157
      2.54237704	     -0.05413364	     -0.00021800	     -0.19602102	     -0.05735120	      0.88261033	     -0.00034992	     -0.21140985	      0.00000000	     -0.00000000	     60.84140373
      2.54358318	     -0.05406651	     -0.00021977	     -0.19595402	     -0.05734709	      0.88261029	     -0.00035101	     -0.21139878	      0.00000000	     -0.00000000	     60.72469869
      2.54478932	     -0.05399633	     -0.00022168	     -0.19588394	     -0.05734298	      0.88261030	     -0.00035211	     -0.21138694	      0.00000000	      0.00000000	     61.20767381
      2.54599547	     -0.05392236	     -0.00022365	     -0.19581008	     -0.05733885	      0.88261035	     -0.00035321	     -0.21137436	      0.00000000	      0.00000000	     61.10385735
      2.54720161	     -0.05384512	     -0.00022561	     -0.19573292	     -0.05733473	      0.88261044	     -0.00035432	     -0.21136099	      0.00000000	      0.00000000	     61.59007571
      2.54840775	     -0.05376446	     -0.00022749	     -0.19565234	     -0.05733059	      0.88261057	     -0.00035544	     -0.21134685	      0.00000000	      0.00000000	     61.48526420
      2.54961390	     -0.05368118	     -0.00022937	     -0.19556912	     -0.05732646	      0.88261074	     -0.00035657	     -0.21133193	      0.00000000	      0.00000000	     61.97986003
      2.55082004	     -0.05359473	     -0.00023121	     -0.19548273	     -0.05732232	      0.88261094	     -0.00035770	     -0.21131626	      0.00000000	      0.00000000	     61.88440468
      2.55202618	     -0.05350516	     -0.00023316	     -0.19539320	     -0.05731818	      0.88261118	     -0.00035883	     -0.21129982	      0.00000000	      0.00000000	     62.39949744
      2.55323232	     -0.05341204	     -0.00023501	     -0.19530011	     -0.05731404	      0.88261145	     -0.00035997	     -0.21128262	      0.00000000	      0.00000000	     62.31922732
      2.55443847	     -0.05331580	     -0.00023691	     -0.19520388	     -0.05730990	      0.88261176	     -0.00036111	     -0.21126463	      0.00000000	      0.00000000	     62.86073299
      2.55564461	     -0.05321631	     -0.00023885	     -0.19510440	     -0.05730576	      0.88261209	     -0.00036226	     -0.21124589	      0.00000000	      0.00000000	     62.79781111
      2.55685075	     -0.05311533	     -0.00024098	     -0.19500340	     -0.05730163	      0.88261246	     -0.00036341	     -0.21122639	      0.00000000	      0.00000000	     63.33887155
      2.55805690	     -0.05301348	     -0.00024339	     -0.19490152	     -0.05729750	      0.88261285	     -0.00036455	     -0.21120621	      0.00000000	      0.00000000	     63.25659302
      2.55926304	     -0.05291204	     -0.00024621	     -0.19480001	     -0.05729338	      0.88261328	     -0.00036570	     -0.21118542	      0.00000000	      0.00000000	     63.78968263
      2.56046918	     -0.05281034	     -0.00024912	     -0.19469824	     -0.05728926	      0.88261372	     -0.00036685	     -0.21116414	      0.00000000	      0.00000000	     63.71035613
      2.56167533	     -0.05270788	     -0.00025208	     -0.19459569	     -0.05728515	      0.88261419	     -0.00036799	     -0.21114236	      0.00000000	      0.00000000	     64.26704261
      2.56288147	     -0.05260384	     -0.00025510	     -0.19449154	     -0.05728105	      0.88261468	     -0.00036914	     -0.21112012	      0.00000000	      0.00000000	     64.21001914
      2.56408761	     -0.05249902	     -0.00025840	     -0.19438659	     -0.05727696	      0.88261520	     -0.00037028	     -0.21109742	      0.00000000	      0.00000000	     64.78760503
      2.56529376	     -0.05239360	     -0.00026185	     -0.19428104	     -0.05727288	      0.88261573	     -0.00037141	     -0.21107430	      0.00000000	      0.00000000	     64.73482737
      2.56649990	     -0.05228829	     -0.00026555	     -0.19417556	     -0.05726882	      0.88261628	     -0.00037255	     -0.21105078	      0.00000000	      0.00000000	     65.31749009
      2.56770604	     -0.05218278	     -0.00026946	     -0.19406988	     -0.05726477	      0.88261685	     -0.00037367	     -0.21102690	      0.00000000	      0.00000000	     65.27157850
      2.56891219	     -0.05207712	     -0.00027358	     -0.19396401	     -0.05726073	      0.88261743	     -0.00037479	     -0.21100268	      0.00000000	      0.00000000	     65.86851402
      2.57011833	     -0.05197096	     -0.00027785	     -0.19385765	     -0.05725671	      0.88261803	     -0.00037590	     -0.21097814	      0.00000000	      0.00000000	     65.81687315
      2.57132447	     -0.05186542	     -0.00028245	     -0.19375188	     -0.05725271	      0.88261864	     -0.00037701	     -0.21095333	      0.00000000	      0.00000000	     66.40203630
      2.57253062	     -0.05176089	     -0.00028717	     -0.19364709	     -0.05724872	      0.88261926	     -0.00037810	     -0.21092831	      0.00000000	      0.00000000	     66.34524934
      2.57373676	     -0.05165749	     -0.00029203	     -0.19354342	     -0.05724476	      0.88261989	     -0.00037919	     -0.21090311	      0.00000000	      0.00000000	     66.93918151
      2.57494290	     -0.05155551	     -0.00029699	     -0.19344117	     -0.05724082	      0.88262053	     -0.00038026	     -0.21087778	      0.00000000	      0.00000000	     66.87936987
      2.57614904	     -0.05145574	     -0.00030217	     -0.19334110	     -0.05723690	      0.88262118	     -0.00038133	     -0.21085235	      0.00000000	      0.00000000	     67.46724726
      2.57735519	     -0.05135948	     -0.00030757	     -0.19324452	     -0.05723301	      0.88262184	     -0.00038238	     -0.21082691	      0.00000000	      0.00000000	     67.38389723
      2.57856133	     -0.05126757	     -0.00031329	     -0.19315227	     -0.05722914	      0.88262250	     -0.00038342	     -0.21080154	      0.00000000	      0.00000000	     67.95524691
      2.57976747	     -0.05117835	     -0.00031907	     -0.19306270	     -0.05722530	      0.88262316	     -0.00038445	     -0.21077630	      0.00000000	      0.00000000	     67.87499706
[truncated: 375,123 more chars]
