# Supplementary material for: A Neural Controller Model Considering the Vestibulospinal Tract in Human Postural Control
Source: Front Comput Neurosci. 2022 Feb 25;16:785099. doi: 10.3389/fncom.2022.785099 (PMC8913724; doi:10.3389/fncom.2022.785099)
Supplement: Supplementary file 8 [file Data_Sheet_3.zip › SimulationResults/VST-/4.513/opt_1/jiang_CoPpositon_pos.sto]

CoP
version=1
nRows=4176
nColumns=11
inDegrees=no

This file contains CoP trajectory (of origin) and orientations.

Units are S.I. units (seconds, meters, Newtons, ...)
Angles are in degrees.

endheader
time	cop-x	cop-z	cop-x-calcn-r	com-x	com-y	com-z	com-x-calcn-r	com-x-vel	com-y-vel	s_torques
      0.00078458	     -0.06044871	     -0.00059263	     -0.20231493	     -0.06478675	      0.88307430	     -0.00050854	     -0.21970011	      0.00000000	      0.00000000	     55.26426388
      0.00156915	     -0.05897882	     -0.00053681	     -0.20084577	     -0.06478673	      0.88307441	     -0.00050851	     -0.21963573	      0.00000000	      0.00000000	     38.49967614
      0.00281520	     -0.05790824	     -0.00050435	     -0.19977437	     -0.06478679	      0.88307483	     -0.00050844	     -0.21951322	      0.00000000	      0.00000000	     32.61418211
      0.00444455	     -0.05773527	     -0.00051063	     -0.19959847	     -0.06478719	      0.88307590	     -0.00050832	     -0.21937478	      0.00000000	      0.00000001	     37.69557458
      0.00610472	     -0.05800181	     -0.00053001	     -0.19986163	     -0.06478807	      0.88307757	     -0.00050817	     -0.21928316	      0.00000000	      0.00000001	     35.23665818
      0.00747128	     -0.05819185	     -0.00054117	     -0.20004915	     -0.06478914	      0.88307932	     -0.00050802	     -0.21923914	      0.00000000	      0.00000001	     31.71607616
      0.00883785	     -0.05827443	     -0.00054371	     -0.20012955	     -0.06479051	      0.88308136	     -0.00050785	     -0.21921303	      0.00000000	      0.00000001	     28.37829094
      0.01020441	     -0.05825834	     -0.00054247	     -0.20011149	     -0.06479216	      0.88308363	     -0.00050767	     -0.21919677	      0.00000000	      0.00000001	     26.62442375
      0.01157097	     -0.05818311	     -0.00053712	     -0.20003444	     -0.06479408	      0.88308609	     -0.00050748	     -0.21918507	      0.00000000	      0.00000001	     25.57050964
      0.01293753	     -0.05807969	     -0.00053209	     -0.19992924	     -0.06479626	      0.88308870	     -0.00050728	     -0.21917512	      0.00000000	      0.00000001	     25.22026069
      0.01430409	     -0.05797472	     -0.00052611	     -0.19982251	     -0.06479869	      0.88309142	     -0.00050707	     -0.21916567	      0.00000000	      0.00000001	     25.26447671
      0.01567065	     -0.05787991	     -0.00052180	     -0.19972593	     -0.06480137	      0.88309422	     -0.00050686	     -0.21915638	      0.00000000	      0.00000001	     25.38654840
      0.01734347	     -0.05778795	     -0.00051659	     -0.19963180	     -0.06480501	      0.88309770	     -0.00050659	     -0.21914526	      0.00000000	      0.00000001	     25.86948613
      0.01859623	     -0.05773575	     -0.00051565	     -0.19957794	     -0.06480797	      0.88310032	     -0.00050638	     -0.21913730	      0.00000000	      0.00000001	     25.76260716
      0.01984898	     -0.05769905	     -0.00051392	     -0.19953959	     -0.06481115	      0.88310291	     -0.00050618	     -0.21912979	      0.00000000	      0.00000001	     25.95665128
      0.02147968	     -0.05767136	     -0.00051465	     -0.19950974	     -0.06481560	      0.88310621	     -0.00050591	     -0.21912090	      0.00000000	      0.00000001	     25.62350770
      0.02290405	     -0.05766502	     -0.00051544	     -0.19950153	     -0.06481978	      0.88310898	     -0.00050568	     -0.21911407	      0.00000000	      0.00000001	     25.96055775
      0.02418111	     -0.05766903	     -0.00051843	     -0.19950387	     -0.06482374	      0.88311135	     -0.00050547	     -0.21910879	      0.00000000	      0.00000001	     25.00870989
      0.02545816	     -0.05768420	     -0.00052119	     -0.19951738	     -0.06482792	      0.88311358	     -0.00050527	     -0.21910433	      0.00000000	      0.00000001	     25.24615325
      0.02673522	     -0.05770571	     -0.00052500	     -0.19953725	     -0.06483230	      0.88311565	     -0.00050507	     -0.21910081	      0.00000000	      0.00000001	     24.30957778
      0.02801227	     -0.05773395	     -0.00052897	     -0.19956388	     -0.06483688	      0.88311754	     -0.00050488	     -0.21909822	      0.00000000	      0.00000001	     24.18859772
      0.02928933	     -0.05776936	     -0.00053352	     -0.19959770	     -0.06484165	      0.88311924	     -0.00050469	     -0.21909667	      0.00000000	      0.00000001	     23.56697557
      0.03056638	     -0.05780877	     -0.00053829	     -0.19963554	     -0.06484662	      0.88312072	     -0.00050450	     -0.21909624	      0.00000000	      0.00000001	     23.29433512
      0.03242980	     -0.05787316	     -0.00054523	     -0.19969772	     -0.06485422	      0.88312246	     -0.00050423	     -0.21909771	      0.00000000	      0.00000001	     22.68433357
      0.03333748	     -0.05790652	     -0.00054826	     -0.19973003	     -0.06485806	      0.88312313	     -0.00050410	     -0.21909937	      0.00000000	      0.00000000	     22.92953063
      0.03444130	     -0.05794813	     -0.00055192	     -0.19977039	     -0.06486285	      0.88312376	     -0.00050394	     -0.21910228	      0.00000000	      0.00000000	     22.81113391
      0.03604074	     -0.05801178	     -0.00055678	     -0.19983231	     -0.06487002	      0.88312434	     -0.00050372	     -0.21910824	      0.00000000	      0.00000000	     23.17439553
      0.03722118	     -0.05805814	     -0.00056023	     -0.19987743	     -0.06487548	      0.88312450	     -0.00050355	     -0.21911401	      0.00000000	      0.00000000	     23.11007064
      0.03840163	     -0.05810615	     -0.00056335	     -0.19992427	     -0.06488108	      0.88312444	     -0.00050338	     -0.21912092	      0.00000000	     -0.00000000	     23.59690930
      0.03958208	     -0.05815353	     -0.00056617	     -0.19997051	     -0.06488682	      0.88312416	     -0.00050321	     -0.21912902	      0.00000000	     -0.00000000	     23.92428318
      0.04076252	     -0.05820195	     -0.00056866	     -0.20001785	     -0.06489268	      0.88312366	     -0.00050304	     -0.21913826	      0.00000000	     -0.00000000	     24.60183123
      0.04218207	     -0.05825925	     -0.00057131	     -0.20007394	     -0.06489989	      0.88312277	     -0.00050283	     -0.21915092	      0.00000000	     -0.00000000	     25.34878234
      0.04335116	     -0.05830669	     -0.00057332	     -0.20012044	     -0.06490595	      0.88312181	     -0.00050266	     -0.21916254	      0.00000000	     -0.00000001	     26.35725321
      0.04452026	     -0.05835240	     -0.00057521	     -0.20016528	     -0.06491212	      0.88312066	     -0.00050249	     -0.21917524	      0.00000000	     -0.00000001	     27.30446561
      0.04568935	     -0.05839859	     -0.00057692	     -0.20021066	     -0.06491838	      0.88311932	     -0.00050231	     -0.21918892	      0.00000000	     -0.00000001	     28.53237818
      0.04685845	     -0.05844270	     -0.00057852	     -0.20025403	     -0.06492474	      0.88311781	     -0.00050213	     -0.21920356	      0.00000000	     -0.00000001	     29.84007933
      0.04802754	     -0.05848674	     -0.00058004	     -0.20029740	     -0.06493118	      0.88311613	     -0.00050195	     -0.21921908	      0.00000000	     -0.00000001	     31.31283632
      0.04945170	     -0.05853797	     -0.00058186	     -0.20034790	     -0.06493913	      0.88311389	     -0.00050173	     -0.21923907	      0.00000000	     -0.00000001	     33.21630273
      0.05059662	     -0.05857790	     -0.00058338	     -0.20038731	     -0.06494560	      0.88311194	     -0.00050154	     -0.21925589	      0.00000000	     -0.00000001	     34.87499687
      0.05174153	     -0.05861448	     -0.00058483	     -0.20042343	     -0.06495213	      0.88310988	     -0.00050136	     -0.21927330	      0.00000000	     -0.00000001	     36.65026826
      0.05288644	     -0.05865002	     -0.00058631	     -0.20045857	     -0.06495871	      0.88310772	     -0.00050117	     -0.21929117	      0.00000000	     -0.00000001	     38.39339652
      0.05427695	     -0.05868939	     -0.00058807	     -0.20049753	     -0.06496677	      0.88310498	     -0.00050094	     -0.21931340	      0.00000000	     -0.00000001	     40.51446225
      0.05542651	     -0.05871969	     -0.00058915	     -0.20052755	     -0.06497347	      0.88310264	     -0.00050075	     -0.21933208	      0.00000000	     -0.00000001	     42.11862832
      0.05657607	     -0.05874669	     -0.00059033	     -0.20055431	     -0.06498022	      0.88310026	     -0.00050055	     -0.21935096	      0.00000000	     -0.00000001	     43.77855199
      0.05772563	     -0.05877222	     -0.00059148	     -0.20057965	     -0.06498700	      0.88309783	     -0.00050036	     -0.21936993	      0.00000000	     -0.00000001	     45.21452572
      0.05887520	     -0.05879374	     -0.00059242	     -0.20060100	     -0.06499381	      0.88309539	     -0.00050016	     -0.21938890	      0.00000000	     -0.00000001	     46.59109086
      0.06029182	     -0.05881533	     -0.00059343	     -0.20062243	     -0.06500224	      0.88309237	     -0.00049991	     -0.21941207	      0.00000000	     -0.00000001	     47.91088801
      0.06147290	     -0.05882819	     -0.00059388	     -0.20063520	     -0.06500930	      0.88308987	     -0.00049970	     -0.21943111	      0.00000000	     -0.00000001	     48.90013194
      0.06265398	     -0.05883957	     -0.00059431	     -0.20064650	     -0.06501637	      0.88308740	     -0.00049949	     -0.21944980	      0.00000000	     -0.00000001	     49.72033658
      0.06383507	     -0.05884831	     -0.00059475	     -0.20065517	     -0.06502348	      0.88308497	     -0.00049928	     -0.21946813	      0.00000000	     -0.00000001	     50.35491721
      0.06501615	     -0.05885557	     -0.00059505	     -0.20066236	     -0.06503060	      0.88308259	     -0.00049906	     -0.21948603	      0.00000000	     -0.00000001	     50.75936862
      0.06645591	     -0.05886006	     -0.00059515	     -0.20066678	     -0.06503932	      0.88307979	     -0.00049880	     -0.21950723	      0.00000000	     -0.00000001	     50.98170719
      0.06759881	     -0.05886084	     -0.00059512	     -0.20066748	     -0.06504626	      0.88307766	     -0.00049859	     -0.21952349	      0.00000000	     -0.00000001	     51.09847242
      0.06874170	     -0.05885865	     -0.00059507	     -0.20066522	     -0.06505322	      0.88307560	     -0.00049837	     -0.21953922	      0.00000000	     -0.00000001	     51.09739591
      0.06988459	     -0.05885541	     -0.00059507	     -0.20066190	     -0.06506021	      0.88307365	     -0.00049816	     -0.21955440	      0.00000000	     -0.00000001	     50.97557962
      0.07128249	     -0.05884846	     -0.00059520	     -0.20065482	     -0.06506880	      0.88307139	     -0.00049789	     -0.21957223	      0.00000000	     -0.00000001	     50.64141217
      0.07242452	     -0.05884155	     -0.00059534	     -0.20064780	     -0.06507584	      0.88306966	     -0.00049767	     -0.21958616	      0.00000000	     -0.00000001	     50.37443155
      0.07356654	     -0.05883198	     -0.00059546	     -0.20063809	     -0.06508291	      0.88306805	     -0.00049745	     -0.21959956	      0.00000000	     -0.00000001	     50.04455864
      0.07470857	     -0.05882171	     -0.00059550	     -0.20062766	     -0.06509001	      0.88306655	     -0.00049723	     -0.21961239	      0.00000000	     -0.00000001	     49.72338574
      0.07610299	     -0.05880688	     -0.00059552	     -0.20061262	     -0.06509873	      0.88306488	     -0.00049696	     -0.21962735	      0.00000000	     -0.00000001	     49.15819624
      0.07724718	     -0.05879381	     -0.00059551	     -0.20059935	     -0.06510593	      0.88306364	     -0.00049674	     -0.21963902	      0.00000000	     -0.00000001	     48.81609336
      0.07839137	     -0.05877858	     -0.00059545	     -0.20058390	     -0.06511316	      0.88306253	     -0.00049651	     -0.21965020	      0.00000000	     -0.00000001	     48.36539127
      0.07953556	     -0.05876303	     -0.00059533	     -0.20056810	     -0.06512044	      0.88306153	     -0.00049628	     -0.21966088	      0.00000000	     -0.00000001	     48.01958826
      0.08092547	     -0.05874541	     -0.00059528	     -0.20055016	     -0.06512934	      0.88306048	     -0.00049601	     -0.21967325	      0.00000000	     -0.00000000	     47.36426848
      0.08207126	     -0.05875528	     -0.00059596	     -0.20055972	     -0.06513673	      0.88305975	     -0.00049578	     -0.21968333	      0.00000000	     -0.00000000	     46.74966906
      0.08321706	     -0.05881042	     -0.00059788	     -0.20061451	     -0.06514417	      0.88305912	     -0.00049554	     -0.21969441	      0.00000000	     -0.00000000	     45.79993651
      0.08436285	     -0.05891742	     -0.00060086	     -0.20072112	     -0.06515166	      0.88305861	     -0.00049531	     -0.21970777	     -0.00000000	     -0.00000000	     45.05473491
      0.08574952	     -0.05909387	     -0.00060474	     -0.20089709	     -0.06516080	      0.88305811	     -0.00049502	     -0.21972829	     -0.00000000	     -0.00000000	     44.26917683
      0.08689953	     -0.05925246	     -0.00060704	     -0.20105531	     -0.06516844	      0.88305778	     -0.00049478	     -0.21974903	     -0.00000000	     -0.00000000	     44.04495400
      0.08804954	     -0.05939809	     -0.00060778	     -0.20120063	     -0.06517613	      0.88305752	     -0.00049454	     -0.21977254	     -0.00000000	     -0.00000000	     43.84757006
      0.08919956	     -0.05952066	     -0.00060680	     -0.20132296	     -0.06518387	      0.88305732	     -0.00049429	     -0.21979777	     -0.00000000	     -0.00000000	     43.75799459
      0.09057979	     -0.05963226	     -0.00060371	     -0.20143432	     -0.06519322	      0.88305712	     -0.00049400	     -0.21982894	     -0.00000000	     -0.00000000	     43.40895510
      0.09173578	     -0.05969993	     -0.00059994	     -0.20150183	     -0.06520109	      0.88305699	     -0.00049375	     -0.21985479	     -0.00000000	     -0.00000000	     43.15196027
      0.09289176	     -0.05974786	     -0.00059544	     -0.20154963	     -0.06520902	      0.88305688	     -0.00049350	     -0.21987981	     -0.00000000	     -0.00000000	     42.68745981
      0.09404774	     -0.05978325	     -0.00059049	     -0.20158489	     -0.06521698	      0.88305679	     -0.00049325	     -0.21990366	     -0.00000000	     -0.00000000	     42.30033581
      0.09520373	     -0.05980899	     -0.00058539	     -0.20161049	     -0.06522499	      0.88305670	     -0.00049300	     -0.21992622	     -0.00000000	     -0.00000000	     41.77044345
      0.09660215	     -0.05983428	     -0.00057925	     -0.20163561	     -0.06523474	      0.88305659	     -0.00049270	     -0.21995171	     -0.00000000	     -0.00000000	     41.31055065
      0.09778573	     -0.05985247	     -0.00057410	     -0.20165364	     -0.06524304	      0.88305650	     -0.00049246	     -0.21997187	     -0.00000000	     -0.00000000	     40.65949242
      0.09896931	     -0.05987177	     -0.00056898	     -0.20167277	     -0.06525139	      0.88305640	     -0.00049221	     -0.21999081	     -0.00000000	     -0.00000000	     40.39960260
      0.10015289	     -0.05989326	     -0.00056407	     -0.20169408	     -0.06525979	      0.88305629	     -0.00049198	     -0.22000874	     -0.00000000	     -0.00000000	     39.87900409
      0.10133647	     -0.05992066	     -0.00055954	     -0.20172128	     -0.06526824	      0.88305616	     -0.00049175	     -0.22002580	     -0.00000000	     -0.00000000	     39.59183979
      0.10275987	     -0.05996478	     -0.00055495	     -0.20176515	     -0.06527846	      0.88305597	     -0.00049148	     -0.22004558	     -0.00000000	     -0.00000000	     38.85834018
      0.10390973	     -0.06001305	     -0.00055218	     -0.20181319	     -0.06528677	      0.88305580	     -0.00049127	     -0.22006127	     -0.00000000	     -0.00000000	     38.69331142
      0.10505959	     -0.06007369	     -0.00055036	     -0.20187359	     -0.06529513	      0.88305559	     -0.00049107	     -0.22007707	     -0.00000000	     -0.00000000	     38.07288287
      0.10620945	     -0.06014929	     -0.00054950	     -0.20194894	     -0.06530353	      0.88305534	     -0.00049089	     -0.22009326	     -0.00000000	     -0.00000000	     37.75904844
      0.10759532	     -0.06025872	     -0.00054967	     -0.20205806	     -0.06531372	      0.88305499	     -0.00049067	     -0.22011374	     -0.00000000	     -0.00000000	     37.01931484
      0.10874649	     -0.06036555	     -0.00055073	     -0.20216463	     -0.06532223	      0.88305463	     -0.00049050	     -0.22013182	     -0.00000000	     -0.00000000	     36.77911811
      0.10989767	     -0.06048453	     -0.00055252	     -0.20228336	     -0.06533077	      0.88305422	     -0.00049034	     -0.22015115	     -0.00000000	     -0.00000000	     36.21001495
      0.11104884	     -0.06061665	     -0.00055493	     -0.20241524	     -0.06533936	      0.88305374	     -0.00049019	     -0.22017187	     -0.00000000	     -0.00000000	     35.93333193
      0.11220001	     -0.06075861	     -0.00055780	     -0.20255698	     -0.06534797	      0.88305319	     -0.00049005	     -0.22019415	     -0.00000000	     -0.00000000	     35.51914179
      0.11362107	     -0.06094644	     -0.00056175	     -0.20274455	     -0.06535865	      0.88305240	     -0.00048989	     -0.22022387	     -0.00000000	     -0.00000000	     35.22857370
      0.11480601	     -0.06110928	     -0.00056483	     -0.20290723	     -0.06536759	      0.88305163	     -0.00048976	     -0.22025060	     -0.00000000	     -0.00000000	     34.81387728
      0.11599095	     -0.06127595	     -0.00056798	     -0.20307376	     -0.06537655	      0.88305076	     -0.00048964	     -0.22027906	     -0.00000000	     -0.00000001	     34.64714379
      0.11717589	     -0.06144596	     -0.00057063	     -0.20324367	     -0.06538553	      0.88304978	     -0.00048952	     -0.22030926	     -0.00000000	     -0.00000001	     34.35990982
      0.11836083	     -0.06161811	     -0.00057253	     -0.20341576	     -0.06539452	      0.88304868	     -0.00048941	     -0.22034111	     -0.00000000	     -0.00000001	     34.12287623
      0.11954577	     -0.06178763	     -0.00057428	     -0.20358526	     -0.06540353	      0.88304747	     -0.00048930	     -0.22037452	     -0.00000000	     -0.00000001	     33.84055423
      0.12073070	     -0.06195660	     -0.00057588	     -0.20375425	     -0.06541254	      0.88304614	     -0.00048920	     -0.22040936	     -0.00000000	     -0.00000001	     33.55034756
      0.12218676	     -0.06216036	     -0.00057720	     -0.20395808	     -0.06542363	      0.88304433	     -0.00048907	     -0.22045400	     -0.00000000	     -0.00000001	     33.07514338
      0.12330439	     -0.06231318	     -0.00057764	     -0.20411098	     -0.06543213	      0.88304281	     -0.00048898	     -0.22048941	     -0.00000000	     -0.00000001	     32.77306726
      0.12442203	     -0.06246123	     -0.00057759	     -0.20425917	     -0.06544064	      0.88304118	     -0.00048889	     -0.22052567	     -0.00000000	     -0.00000001	     32.42728017
      0.12553966	     -0.06260569	     -0.00057704	     -0.20440377	     -0.06544914	      0.88303944	     -0.00048879	     -0.22056262	     -0.00000000	     -0.00000001	     32.05493077
      0.12701918	     -0.06278840	     -0.00057554	     -0.20458674	     -0.06546038	      0.88303697	     -0.00048867	     -0.22061237	     -0.00000000	     -0.00000001	     31.49294019
      0.12812806	     -0.06291960	     -0.00057393	     -0.20471816	     -0.06546878	      0.88303500	     -0.00048858	     -0.22065005	     -0.00000000	     -0.00000001	     31.09212707
      0.12923693	     -0.06304414	     -0.00057195	     -0.20484295	     -0.06547718	      0.88303293	     -0.00048849	     -0.22068794	     -0.00000000	     -0.00000001	     30.69573827
      0.13034581	     -0.06316435	     -0.00056963	     -0.20496342	     -0.06548556	      0.88303077	     -0.00048839	     -0.22072586	     -0.00000000	     -0.00000001	     30.33342822
      0.13185947	     -0.06331964	     -0.00056606	     -0.20511910	     -0.06549697	      0.88302767	     -0.00048827	     -0.22077753	     -0.00000000	     -0.00000001	     29.78581897
      0.13296054	     -0.06342773	     -0.00056325	     -0.20522750	     -0.06550525	      0.88302532	     -0.00048817	     -0.22081486	     -0.00000000	     -0.00000001	     29.49772352
      0.13406162	     -0.06353043	     -0.00056031	     -0.20533052	     -0.06551350	      0.88302289	     -0.00048808	     -0.22085190	     -0.00000000	     -0.00000002	     29.16104693
      0.13516269	     -0.06363050	     -0.00055732	     -0.20543092	     -0.06552174	      0.88302040	     -0.00048799	     -0.22088855	     -0.00000000	     -0.00000002	     28.91583208
      0.13671205	     -0.06376550	     -0.00055286	     -0.20556640	     -0.06553328	      0.88301679	     -0.00048786	     -0.22093938	     -0.00000000	     -0.00000002	     28.47922073
      0.13780447	     -0.06385766	     -0.00054974	     -0.20565891	     -0.06554139	      0.88301418	     -0.00048777	     -0.22097460	     -0.00000000	     -0.00000002	     28.34604570
      0.13889689	     -0.06394552	     -0.00054663	     -0.20574713	     -0.06554947	      0.88301153	     -0.00048767	     -0.22100928	     -0.00000000	     -0.00000002	     28.08090656
      0.14021399	     -0.06404863	     -0.00054294	     -0.20585069	     -0.06555918	      0.88300829	     -0.00048757	     -0.22105025	     -0.00000000	     -0.00000002	     27.92920678
      0.14153109	     -0.06414670	     -0.00053934	     -0.20594922	     -0.06556884	      0.88300500	     -0.00048746	     -0.22109027	     -0.00000000	     -0.00000002	     27.55874903
      0.14284819	     -0.06424224	     -0.00053591	     -0.20604522	     -0.06557846	      0.88300169	     -0.00048736	     -0.22112925	     -0.00000000	     -0.00000002	     27.56661118
      0.14398347	     -0.06432166	     -0.00053317	     -0.20612505	     -0.06558672	      0.88299881	     -0.00048727	     -0.22116205	     -0.00000000	     -0.00000002	     27.15915919
      0.14511875	     -0.06440084	     -0.00053059	     -0.20620463	     -0.06559494	      0.88299593	     -0.00048718	     -0.22119409	     -0.00000000	     -0.00000002	     27.08389686
      0.14662118	     -0.06450323	     -0.00052736	     -0.20630756	     -0.06560577	      0.88299212	     -0.00048707	     -0.22123542	     -0.00000000	     -0.00000002	     26.70031579
      0.14771807	     -0.06457720	     -0.00052521	     -0.20638194	     -0.06561363	      0.88298935	     -0.00048699	     -0.22126480	     -0.00000000	     -0.00000002	     26.66347819
      0.14881497	     -0.06464888	     -0.00052324	     -0.20645403	     -0.06562146	      0.88298659	     -0.00048692	     -0.22129357	     -0.00000000	     -0.00000002	     26.39085652
      0.14991187	     -0.06472041	     -0.00052142	     -0.20652597	     -0.06562925	      0.88298384	     -0.00048684	     -0.22132173	     -0.00000000	     -0.00000002	     26.26524674
      0.15146813	     -0.06481894	     -0.00051902	     -0.20662509	     -0.06564024	      0.88297999	     -0.00048674	     -0.22136070	     -0.00000000	     -0.00000002	     25.91509237
      0.15255795	     -0.06488701	     -0.00051746	     -0.20669358	     -0.06564788	      0.88297732	     -0.00048667	     -0.22138730	     -0.00000000	     -0.00000002	     25.86672190
      0.15364777	     -0.06495221	     -0.00051594	     -0.20675922	     -0.06565549	      0.88297468	     -0.00048661	     -0.22141338	     -0.00000000	     -0.00000002	     25.63979034
      0.15496690	     -0.06503046	     -0.00051419	     -0.20683799	     -0.06566465	      0.88297153	     -0.00048653	     -0.22144424	     -0.00000000	     -0.00000002	     25.53428249
      0.15628603	     -0.06510538	     -0.00051252	     -0.20691345	     -0.06567374	      0.88296843	     -0.00048645	     -0.22147441	     -0.00000000	     -0.00000002	     25.24598271
      0.15760516	     -0.06517834	     -0.00051096	     -0.20698695	     -0.06568277	      0.88296539	     -0.00048638	     -0.22150385	     -0.00000000	     -0.00000002	     25.26820843
      0.15874332	     -0.06523803	     -0.00050969	     -0.20704712	     -0.06569052	      0.88296281	     -0.00048632	     -0.22152874	     -0.00000000	     -0.00000002	     24.99808791
      0.15988148	     -0.06529682	     -0.00050852	     -0.20710639	     -0.06569821	      0.88296028	     -0.00048626	     -0.22155312	     -0.00000000	     -0.00000002	     24.98584144
      0.16138336	     -0.06537071	     -0.00050708	     -0.20718094	     -0.06570828	      0.88295702	     -0.00048619	     -0.22158463	     -0.00000000	     -0.00000001	     24.78156376
      0.16248509	     -0.06542275	     -0.00050605	     -0.20723345	     -0.06571562	      0.88295468	     -0.00048613	     -0.22160724	     -0.00000000	     -0.00000001	     24.77848948
      0.16358682	     -0.06547088	     -0.00050500	     -0.20728208	     -0.06572290	      0.88295239	     -0.00048608	     -0.22162942	     -0.00000000	     -0.00000001	     24.65747869
      0.16468854	     -0.06551675	     -0.00050392	     -0.20732845	     -0.06573014	      0.88295014	     -0.00048603	     -0.22165114	     -0.00000000	     -0.00000001	     24.61741401
      0.16622276	     -0.06557253	     -0.00050231	     -0.20738493	     -0.06574013	      0.88294710	     -0.00048596	     -0.22168059	     -0.00000000	     -0.00000001	     24.46931206
      0.16731445	     -0.06560685	     -0.00050115	     -0.20741976	     -0.06574717	      0.88294499	     -0.00048592	     -0.22170085	     -0.00000000	     -0.00000001	     24.46904246
      0.16840615	     -0.06563430	     -0.00049995	     -0.20744773	     -0.06575417	      0.88294292	     -0.00048587	     -0.22172047	     -0.00000000	     -0.00000001	     24.37881083
      0.16949784	     -0.06565719	     -0.00049875	     -0.20747114	     -0.06576111	      0.88294090	     -0.00048582	     -0.22173934	     -0.00000000	     -0.00000001	     24.35307088
      0.17107690	     -0.06567987	     -0.00049699	     -0.20749459	     -0.06577106	      0.88293807	     -0.00048576	     -0.22176525	     -0.00000000	     -0.00000001	     24.21037210
      0.17215763	     -0.06569020	     -0.00049583	     -0.20750544	     -0.06577780	      0.88293619	     -0.00048572	     -0.22178192	     -0.00000000	     -0.00000001	     24.22269238
      0.17323836	     -0.06569481	     -0.00049470	     -0.20751057	     -0.06578449	      0.88293435	     -0.00048567	     -0.22179771	     -0.00000000	     -0.00000001	     24.12729805
      0.17457101	     -0.06569679	     -0.00049345	     -0.20751320	     -0.06579267	      0.88293215	     -0.00048562	     -0.22181591	     -0.00000000	     -0.00000001	     24.12300677
      0.17590366	     -0.06569336	     -0.00049237	     -0.20751042	     -0.06580077	      0.88293001	     -0.00048557	     -0.22183275	     -0.00000000	     -0.00000001	     23.94789522
      0.17723631	     -0.06568729	     -0.00049155	     -0.20750498	     -0.06580878	      0.88292794	     -0.00048551	     -0.22184819	     -0.00000000	     -0.00000001	     24.08917803
      0.17837790	     -0.06567910	     -0.00049111	     -0.20749733	     -0.06581558	      0.88292622	     -0.00048547	     -0.22186038	     -0.00000000	     -0.00000001	     23.86853772
      0.17951949	     -0.06567118	     -0.00049089	     -0.20748994	     -0.06582231	      0.88292455	     -0.00048542	     -0.22187163	     -0.00000000	     -0.00000001	     23.93697191
      0.18103400	     -0.06565970	     -0.00049097	     -0.20747915	     -0.06583116	      0.88292239	     -0.00048536	     -0.22188524	     -0.00000000	     -0.00000001	     23.79033705
      0.18212743	     -0.06565219	     -0.00049134	     -0.20747213	     -0.06583748	      0.88292088	     -0.00048531	     -0.22189418	     -0.00000000	     -0.00000001	     23.90556075
      0.18322087	     -0.06564395	     -0.00049192	     -0.20746439	     -0.06584374	      0.88291941	     -0.00048526	     -0.22190246	     -0.00000000	     -0.00000001	     23.80390483
      0.18431430	     -0.06563757	     -0.00049276	     -0.20745849	     -0.06584995	      0.88291797	     -0.00048522	     -0.22191012	     -0.00000000	     -0.00000001	     23.83713074
      0.18587594	     -0.06562951	     -0.00049435	     -0.20745112	     -0.06585871	      0.88291597	     -0.00048514	     -0.22192013	     -0.00000000	     -0.00000001	     23.71425431
      0.18695848	     -0.06562607	     -0.00049571	     -0.20744815	     -0.06586472	      0.88291462	     -0.00048509	     -0.22192648	     -0.00000000	     -0.00000001	     23.81893913
      0.18804101	     -0.06562223	     -0.00049724	     -0.20744478	     -0.06587067	      0.88291330	     -0.00048504	     -0.22193244	     -0.00000000	     -0.00000001	     23.72729414
      0.18936438	     -0.06562000	     -0.00049932	     -0.20744312	     -0.06587787	      0.88291170	     -0.00048496	     -0.22193923	     -0.00000000	     -0.00000001	     23.79269839
      0.19068774	     -0.06561754	     -0.00050150	     -0.20744124	     -0.06588498	      0.88291014	     -0.00048489	     -0.22194557	     -0.00000000	     -0.00000001	     23.65026486
      0.19201111	     -0.06561619	     -0.00050373	     -0.20744046	     -0.06589200	      0.88290861	     -0.00048481	     -0.22195148	     -0.00000000	     -0.00000001	     23.85492540
      0.19314349	     -0.06561293	     -0.00050562	     -0.20743771	     -0.06589795	      0.88290731	     -0.00048473	     -0.22195626	     -0.00000000	     -0.00000001	     23.67820630
      0.19427586	     -0.06561007	     -0.00050744	     -0.20743534	     -0.06590382	      0.88290602	     -0.00048465	     -0.22196075	     -0.00000000	     -0.00000001	     23.79084835
      0.19581049	     -0.06560303	     -0.00050967	     -0.20742898	     -0.06591168	      0.88290428	     -0.00048453	     -0.22196645	     -0.00000000	     -0.00000001	     23.74365138
      0.19687275	     -0.06559641	     -0.00051101	     -0.20742284	     -0.06591705	      0.88290309	     -0.00048444	     -0.22197009	     -0.00000000	     -0.00000001	     23.88442679
      0.19793502	     -0.06558614	     -0.00051215	     -0.20741306	     -0.06592237	      0.88290190	     -0.00048434	     -0.22197346	     -0.00000000	     -0.00000001	     23.88007797
      0.19926907	     -0.06557075	     -0.00051327	     -0.20739829	     -0.06592895	      0.88290040	     -0.00048421	     -0.22197727	     -0.00000000	     -0.00000001	     23.99891426
      0.20060313	     -0.06554974	     -0.00051402	     -0.20737790	     -0.06593545	      0.88289890	     -0.00048407	     -0.22198059	     -0.00000000	     -0.00000001	     23.96950067
      0.20179857	     -0.06552739	     -0.00051437	     -0.20735611	     -0.06594119	      0.88289755	     -0.00048393	     -0.22198306	     -0.00000000	     -0.00000001	     24.16258051
      0.20299402	     -0.06549936	     -0.00051436	     -0.20732865	     -0.06594686	      0.88289619	     -0.00048378	     -0.22198504	     -0.00000000	     -0.00000001	     24.12922998
      0.20418946	     -0.06546789	     -0.00051401	     -0.20729775	     -0.06595245	      0.88289483	     -0.00048361	     -0.22198643	     -0.00000000	     -0.00000001	     24.32205869
      0.20538490	     -0.06543064	     -0.00051328	     -0.20726107	     -0.06595797	      0.88289345	     -0.00048344	     -0.22198723	     -0.00000000	     -0.00000001	     24.33912023
      0.20658035	     -0.06538995	     -0.00051221	     -0.20722095	     -0.06596342	      0.88289207	     -0.00048325	     -0.22198735	     -0.00000000	     -0.00000001	     24.53553834
      0.20777579	     -0.06534354	     -0.00051080	     -0.20717512	     -0.06596879	      0.88289068	     -0.00048305	     -0.22198679	     -0.00000000	     -0.00000001	     24.55962866
      0.20897124	     -0.06529419	     -0.00050909	     -0.20712633	     -0.06597409	      0.88288928	     -0.00048283	     -0.22198547	     -0.00000000	     -0.00000001	     24.79697591
      0.21016668	     -0.06523966	     -0.00050710	     -0.20707236	     -0.06597931	      0.88288788	     -0.00048260	     -0.22198340	     -0.00000000	     -0.00000001	     24.83530656
      0.21136212	     -0.06518287	     -0.00050491	     -0.20701613	     -0.06598447	      0.88288646	     -0.00048236	     -0.22198053	     -0.00000000	     -0.00000001	     25.12055390
      0.21255757	     -0.06512173	     -0.00050253	     -0.20695554	     -0.06598955	      0.88288504	     -0.00048211	     -0.22197687	     -0.00000000	     -0.00000001	     25.17334667
      0.21375301	     -0.06505915	     -0.00050003	     -0.20689349	     -0.06599457	      0.88288361	     -0.00048184	     -0.22197240	     -0.00000000	     -0.00000001	     25.50211410
      0.21494845	     -0.06499296	     -0.00049740	     -0.20682784	     -0.06599951	      0.88288218	     -0.00048156	     -0.22196714	     -0.00000000	     -0.00000001	     25.56373494
      0.21614390	     -0.06492602	     -0.00049469	     -0.20676141	     -0.06600439	      0.88288074	     -0.00048126	     -0.22196107	     -0.00000000	     -0.00000001	     25.92617784
      0.21733934	     -0.06485627	     -0.00049190	     -0.20669216	     -0.06600921	      0.88287931	     -0.00048095	     -0.22195425	     -0.00000000	     -0.00000001	     25.99370912
      0.21853478	     -0.06478674	     -0.00048912	     -0.20662312	     -0.06601396	      0.88287787	     -0.00048063	     -0.22194666	     -0.00000000	     -0.00000001	     26.38063380
      0.21973023	     -0.06471528	     -0.00048637	     -0.20655214	     -0.06601864	      0.88287644	     -0.00048030	     -0.22193839	     -0.00000000	     -0.00000001	     26.44679180
      0.22092567	     -0.06464470	     -0.00048373	     -0.20648202	     -0.06602327	      0.88287502	     -0.00047995	     -0.22192942	     -0.00000000	     -0.00000001	     26.84537156
      0.22212111	     -0.06457284	     -0.00048122	     -0.20641060	     -0.06602783	      0.88287360	     -0.00047959	     -0.22191984	     -0.00000000	     -0.00000001	     26.91200134
      0.22331656	     -0.06450244	     -0.00047891	     -0.20634064	     -0.06603233	      0.88287219	     -0.00047922	     -0.22190966	     -0.00000000	     -0.00000001	     27.32133488
      0.22451200	     -0.06443126	     -0.00047680	     -0.20626987	     -0.06603677	      0.88287079	     -0.00047884	     -0.22189897	     -0.00000000	     -0.00000001	     27.40063759
      0.22570745	     -0.06436206	     -0.00047495	     -0.20620107	     -0.06604115	      0.88286940	     -0.00047845	     -0.22188779	     -0.00000000	     -0.00000001	     27.82662178
      0.22690289	     -0.06429254	     -0.00047336	     -0.20613194	     -0.06604548	      0.88286802	     -0.00047804	     -0.22187621	     -0.00000000	     -0.00000001	     27.93398217
      0.22809833	     -0.06422523	     -0.00047210	     -0.20606500	     -0.06604974	      0.88286666	     -0.00047762	     -0.22186426	     -0.00000000	     -0.00000001	     28.37996532
      0.22929378	     -0.06415764	     -0.00047111	     -0.20599777	     -0.06605395	      0.88286532	     -0.00047720	     -0.22185202	     -0.00000000	     -0.00000001	     28.52528965
      0.23048922	     -0.06409227	     -0.00047044	     -0.20593275	     -0.06605811	      0.88286400	     -0.00047676	     -0.22183952	     -0.00000000	     -0.00000001	     28.99403201
      0.23168466	     -0.06402657	     -0.00047003	     -0.20586738	     -0.06606220	      0.88286269	     -0.00047631	     -0.22182684	     -0.00000000	     -0.00000001	     29.18865864
      0.23288011	     -0.06396278	     -0.00046988	     -0.20580391	     -0.06606625	      0.88286140	     -0.00047585	     -0.22181398	     -0.00000000	     -0.00000001	     29.68708270
      0.23407555	     -0.06389828	     -0.00046991	     -0.20573974	     -0.06607023	      0.88286014	     -0.00047537	     -0.22180103	     -0.00000000	     -0.00000001	     29.93821991
      0.23527099	     -0.06383542	     -0.00047013	     -0.20567719	     -0.06607416	      0.88285890	     -0.00047489	     -0.22178798	     -0.00000000	     -0.00000001	     30.46253375
      0.23646644	     -0.06377151	     -0.00047047	     -0.20561360	     -0.06607804	      0.88285767	     -0.00047440	     -0.22177490	     -0.00000000	     -0.00000001	     30.76659118
      0.23766188	     -0.06370885	     -0.00047095	     -0.20555124	     -0.06608186	      0.88285648	     -0.00047390	     -0.22176178	     -0.00000000	     -0.00000001	     31.31434019
      0.23885733	     -0.06364501	     -0.00047156	     -0.20548770	     -0.06608562	      0.88285530	     -0.00047338	     -0.22174866	     -0.00000000	     -0.00000001	     31.66783683
      0.24005277	     -0.06358241	     -0.00047232	     -0.20542539	     -0.06608933	      0.88285415	     -0.00047286	     -0.22173555	     -0.00000000	     -0.00000001	     32.23624233
      0.24124821	     -0.06351848	     -0.00047317	     -0.20536177	     -0.06609298	      0.88285303	     -0.00047232	     -0.22172248	     -0.00000000	     -0.00000001	     32.63256267
      0.24244366	     -0.06345549	     -0.00047411	     -0.20529908	     -0.06609657	      0.88285193	     -0.00047177	     -0.22170943	     -0.00000000	     -0.00000001	     33.21599493
      0.24363910	     -0.06339091	     -0.00047512	     -0.20523479	     -0.06610011	      0.88285085	     -0.00047121	     -0.22169645	     -0.00000000	     -0.00000001	     33.64342506
      0.24483454	     -0.06332702	     -0.00047618	     -0.20517120	     -0.06610359	      0.88284981	     -0.00047064	     -0.22168348	     -0.00000000	     -0.00000001	     34.23483483
      0.24602999	     -0.06326124	     -0.00047720	     -0.20510572	     -0.06610702	      0.88284879	     -0.00047006	     -0.22167056	     -0.00000000	     -0.00000001	     34.67832066
      0.24722543	     -0.06319596	     -0.00047819	     -0.20504073	     -0.06611038	      0.88284780	     -0.00046947	     -0.22165765	     -0.00000000	     -0.00000001	     35.26783678
      0.24842087	     -0.06312896	     -0.00047913	     -0.20497403	     -0.06611369	      0.88284684	     -0.00046887	     -0.22164475	     -0.00000000	     -0.00000001	     35.71798667
      0.24961632	     -0.06306291	     -0.00048008	     -0.20490829	     -0.06611695	      0.88284591	     -0.00046825	     -0.22163184	     -0.00000000	     -0.00000001	     36.31012744
      0.25081176	     -0.06299571	     -0.00048100	     -0.20484139	     -0.06612014	      0.88284500	     -0.00046762	     -0.22161894	     -0.00000000	     -0.00000001	     36.76539710
      0.25200720	     -0.06292982	     -0.00048192	     -0.20477581	     -0.06612328	      0.88284413	     -0.00046698	     -0.22160602	     -0.00000000	     -0.00000000	     37.35768498
      0.25320265	     -0.06286309	     -0.00048279	     -0.20470938	     -0.06612636	      0.88284329	     -0.00046633	     -0.22159311	     -0.00000000	     -0.00000000	     37.80996867
      0.25439809	     -0.06279813	     -0.00048369	     -0.20464472	     -0.06612938	      0.88284248	     -0.00046567	     -0.22158019	     -0.00000000	     -0.00000000	     38.39387248
      0.25559354	     -0.06273299	     -0.00048468	     -0.20457988	     -0.06613234	      0.88284171	     -0.00046500	     -0.22156729	     -0.00000000	     -0.00000000	     38.83025067
      0.25678898	     -0.06267015	     -0.00048573	     -0.20451735	     -0.06613525	      0.88284096	     -0.00046431	     -0.22155440	     -0.00000000	     -0.00000000	     39.39966886
      0.25798442	     -0.06260772	     -0.00048675	     -0.20445522	     -0.06613810	      0.88284025	     -0.00046361	     -0.22154156	     -0.00000000	     -0.00000000	     39.81610245
      0.25917987	     -0.06254812	     -0.00048781	     -0.20439592	     -0.06614089	      0.88283958	     -0.00046291	     -0.22152876	     -0.00000000	     -0.00000000	     40.36859812
      0.26037531	     -0.06248918	     -0.00048890	     -0.20433727	     -0.06614363	      0.88283893	     -0.00046219	     -0.22151606	     -0.00000000	     -0.00000000	     40.75877397
      0.26157075	     -0.06243331	     -0.00049003	     -0.20428169	     -0.06614631	      0.88283832	     -0.00046146	     -0.22150343	     -0.00000000	     -0.00000000	     41.28714373
      0.26276620	     -0.06237831	     -0.00049115	     -0.20422699	     -0.06614893	      0.88283774	     -0.00046072	     -0.22149095	     -0.00000000	     -0.00000000	     41.64655999
      0.26396164	     -0.06232657	     -0.00049228	     -0.20417553	     -0.06615150	      0.88283720	     -0.00045996	     -0.22147860	     -0.00000000	     -0.00000000	     42.14426981
      0.26515708	     -0.06227595	     -0.00049337	     -0.20412520	     -0.06615401	      0.88283668	     -0.00045920	     -0.22146643	     -0.00000000	     -0.00000000	     42.47053442
      0.26635253	     -0.06222882	     -0.00049445	     -0.20407835	     -0.06615647	      0.88283620	     -0.00045843	     -0.22145445	     -0.00000000	     -0.00000000	     42.93539825
      0.26754797	     -0.06218293	     -0.00049546	     -0.20403274	     -0.06615888	      0.88283575	     -0.00045764	     -0.22144272	     -0.00000000	     -0.00000000	     43.22520482
      0.26874342	     -0.06214039	     -0.00049640	     -0.20399049	     -0.06616123	      0.88283533	     -0.00045685	     -0.22143122	     -0.00000000	     -0.00000000	     43.65329564
      0.26993886	     -0.06209897	     -0.00049722	     -0.20394935	     -0.06616353	      0.88283494	     -0.00045604	     -0.22142002	     -0.00000000	     -0.00000000	     43.90724151
      0.27113430	     -0.06206081	     -0.00049795	     -0.20391146	     -0.06616578	      0.88283458	     -0.00045523	     -0.22140910	     -0.00000000	     -0.00000000	     44.29673063
      0.27232975	     -0.06202364	     -0.00049853	     -0.20387457	     -0.06616797	      0.88283425	     -0.00045440	     -0.22139851	     -0.00000000	     -0.00000000	     44.51600325
      0.27352519	     -0.06198944	     -0.00049899	     -0.20384064	     -0.06617011	      0.88283394	     -0.00045357	     -0.22138825	     -0.00000000	     -0.00000000	     44.86907256
      0.27472063	     -0.06195597	     -0.00049928	     -0.20380743	     -0.06617221	      0.88283366	     -0.00045273	     -0.22137835	     -0.00000000	     -0.00000000	     45.05506075
      0.27591608	     -0.06192519	     -0.00049946	     -0.20377692	     -0.06617425	      0.88283341	     -0.00045187	     -0.22136880	     -0.00000000	     -0.00000000	     45.37025514
      0.27711152	     -0.06189480	     -0.00049942	     -0.20374680	     -0.06617625	      0.88283317	     -0.00045101	     -0.22135963	     -0.00000000	     -0.00000000	     45.51954293
      0.27830696	     -0.06186693	     -0.00049913	     -0.20371920	     -0.06617820	      0.88283296	     -0.00045014	     -0.22135083	     -0.00000000	     -0.00000000	     45.79264852
      0.27950241	     -0.06183972	     -0.00049873	     -0.20369225	     -0.06618010	      0.88283277	     -0.00044926	     -0.22134244	     -0.00000000	     -0.00000000	     45.89891360
      0.28069785	     -0.06181525	     -0.00049831	     -0.20366803	     -0.06618195	      0.88283259	     -0.00044838	     -0.22133443	     -0.00000000	     -0.00000000	     46.13214933
      0.28189329	     -0.06179062	     -0.00049771	     -0.20364366	     -0.06618376	      0.88283244	     -0.00044748	     -0.22132688	     -0.00000000	     -0.00000000	     46.20093968
      0.28308874	     -0.06177001	     -0.00049685	     -0.20362329	     -0.06618553	      0.88283230	     -0.00044658	     -0.22131979	     -0.00000000	     -0.00000000	     46.38146276
      0.28428418	     -0.06175099	     -0.00049603	     -0.20360451	     -0.06618725	      0.88283217	     -0.00044568	     -0.22131322	     -0.00000000	     -0.00000000	     46.40778942
      0.28547963	     -0.06173566	     -0.00049522	     -0.20358942	     -0.06618893	      0.88283207	     -0.00044477	     -0.22130715	     -0.00000000	     -0.00000000	     46.57584261
      0.28667507	     -0.06172251	     -0.00049448	     -0.20357651	     -0.06619057	      0.88283197	     -0.00044385	     -0.22130165	     -0.00000000	     -0.00000000	     46.57576997
      0.28787051	     -0.06171374	     -0.00049381	     -0.20356796	     -0.06619217	      0.88283189	     -0.00044293	     -0.22129670	     -0.00000000	     -0.00000000	     46.71629326
      0.28906596	     -0.06170737	     -0.00049300	     -0.20356181	     -0.06619373	      0.88283182	     -0.00044200	     -0.22129237	     -0.00000000	     -0.00000000	     46.67663608
      0.29026140	     -0.06170576	     -0.00049195	     -0.20356042	     -0.06619525	      0.88283176	     -0.00044107	     -0.22128864	     -0.00000000	     -0.00000000	     46.76231444
      0.29145684	     -0.06170727	     -0.00049075	     -0.20356214	     -0.06619673	      0.88283171	     -0.00044014	     -0.22128557	     -0.00000000	     -0.00000000	     46.66748776
      0.29265229	     -0.06171484	     -0.00048973	     -0.20356992	     -0.06619818	      0.88283166	     -0.00043920	     -0.22128319	     -0.00000000	     -0.00000000	     46.71934004
      0.29384773	     -0.06172705	     -0.00048864	     -0.20358234	     -0.06619959	      0.88283163	     -0.00043827	     -0.22128159	     -0.00000000	     -0.00000000	     46.58461947
      0.29504317	     -0.06174651	     -0.00048759	     -0.20360200	     -0.06620096	      0.88283159	     -0.00043733	     -0.22128083	     -0.00000000	     -0.00000000	     46.60271637
      0.29623862	     -0.06177174	     -0.00048653	     -0.20362744	     -0.06620230	      0.88283156	     -0.00043639	     -0.22128100	     -0.00000000	     -0.00000000	     46.44127478
      0.29743406	     -0.06180486	     -0.00048575	     -0.20366075	     -0.06620360	      0.88283153	     -0.00043545	     -0.22128216	     -0.00000000	     -0.00000000	     46.42539618
      0.29862951	     -0.06184386	     -0.00048523	     -0.20369995	     -0.06620487	      0.88283150	     -0.00043451	     -0.22128440	     -0.00000000	     -0.00000000	     46.22952090
      0.29982495	     -0.06189085	     -0.00048473	     -0.20374714	     -0.06620610	      0.88283147	     -0.00043357	     -0.22128773	     -0.00000000	     -0.00000000	     46.16849959
      0.30102039	     -0.06194413	     -0.00048430	     -0.20380062	     -0.06620729	      0.88283142	     -0.00043264	     -0.22129224	     -0.00000000	     -0.00000000	     45.94402689
      0.30221584	     -0.06200594	     -0.00048406	     -0.20386263	     -0.06620845	      0.88283136	     -0.00043171	     -0.22129797	     -0.00000000	     -0.00000000	     45.84389756
      0.30341128	     -0.06207447	     -0.00048404	     -0.20393138	     -0.06620957	      0.88283129	     -0.00043078	     -0.22130499	     -0.00000000	     -0.00000000	     45.59610953
      0.30460672	     -0.06215189	     -0.00048432	     -0.20400900	     -0.06621066	      0.88283121	     -0.00042985	     -0.22131334	     -0.00000000	     -0.00000000	     45.45801180
      0.30580217	     -0.06223580	     -0.00048493	     -0.20409313	     -0.06621170	      0.88283110	     -0.00042893	     -0.22132310	     -0.00000000	     -0.00000000	     45.18650204
      0.30699761	     -0.06232834	     -0.00048593	     -0.20418589	     -0.06621270	      0.88283096	     -0.00042802	     -0.22133429	     -0.00000000	     -0.00000000	     44.99945917
      0.30819305	     -0.06242742	     -0.00048720	     -0.20428522	     -0.06621366	      0.88283080	     -0.00042711	     -0.22134698	     -0.00000000	     -0.00000000	     44.69405215
      0.30938850	     -0.06253430	     -0.00048873	     -0.20439233	     -0.06621458	      0.88283060	     -0.00042621	     -0.22136117	     -0.00000000	     -0.00000000	     44.46161108
      0.31058394	     -0.06264654	     -0.00049048	     -0.20450483	     -0.06621545	      0.88283037	     -0.00042531	     -0.22137688	     -0.00000000	     -0.00000000	     44.12473401
      0.31177938	     -0.06276571	     -0.00049243	     -0.20462427	     -0.06621627	      0.88283010	     -0.00042442	     -0.22139407	     -0.00000000	     -0.00000000	     43.84128242
      0.31297483	     -0.06288922	     -0.00049452	     -0.20474807	     -0.06621704	      0.88282978	     -0.00042353	     -0.22141274	     -0.00000000	     -0.00000000	     43.46775900
      0.31417027	     -0.06301821	     -0.00049656	     -0.20487736	     -0.06621776	      0.88282942	     -0.00042266	     -0.22143283	     -0.00000000	     -0.00000000	     43.14096162
      0.31536572	     -0.06315061	     -0.00049846	     -0.20501009	     -0.06621842	      0.88282901	     -0.00042179	     -0.22145430	     -0.00000000	     -0.00000000	     42.72128253
      0.31656116	     -0.06328634	     -0.00050068	     -0.20514616	     -0.06621903	      0.88282855	     -0.00042093	     -0.22147710	     -0.00000000	     -0.00000000	     42.34591834
      0.31775660	     -0.06342502	     -0.00050315	     -0.20528520	     -0.06621958	      0.88282803	     -0.00042007	     -0.22150121	     -0.00000000	     -0.00000000	     41.88731436
      0.31895205	     -0.06356806	     -0.00050574	     -0.20542862	     -0.06622007	      0.88282747	     -0.00041923	     -0.22152657	     -0.00000000	     -0.00000000	     41.47601829
      0.32014749	     -0.06371268	     -0.00050830	     -0.20557364	     -0.06622049	      0.88282684	     -0.00041839	     -0.22155314	     -0.00000000	     -0.00000000	     40.99782587
      0.32134293	     -0.06385993	     -0.00051022	     -0.20572132	     -0.06622085	      0.88282616	     -0.00041756	     -0.22158080	     -0.00000000	     -0.00000000	     40.56423875
      0.32253838	     -0.06400743	     -0.00051192	     -0.20586928	     -0.06622114	      0.88282543	     -0.00041674	     -0.22160948	     -0.00000000	     -0.00000000	     40.06218041
      0.32373382	     -0.06415694	     -0.00051350	     -0.20601927	     -0.06622135	      0.88282464	     -0.00041593	     -0.22163905	     -0.00000000	     -0.00000000	     39.62442275
      0.32492926	     -0.06430603	     -0.00051497	     -0.20616887	     -0.06622150	      0.88282380	     -0.00041513	     -0.22166945	     -0.00000000	     -0.00000000	     39.11877076
      0.32612471	     -0.06445608	     -0.00051629	     -0.20631943	     -0.06622157	      0.88282291	     -0.00041433	     -0.22170055	     -0.00000000	     -0.00000001	     38.68426946
      0.32732015	     -0.06460545	     -0.00051732	     -0.20646935	     -0.06622156	      0.88282196	     -0.00041355	     -0.22173229	     -0.00000000	     -0.00000001	     38.17168197
      0.32851560	     -0.06475574	     -0.00051817	     -0.20662021	     -0.06622148	      0.88282097	     -0.00041277	     -0.22176455	     -0.00000000	     -0.00000001	     37.74370324
      0.32971104	     -0.06490470	     -0.00051888	     -0.20676976	     -0.06622131	      0.88281994	     -0.00041200	     -0.22179728	     -0.00000000	     -0.00000001	     37.23090141
      0.33090648	     -0.06505414	     -0.00051947	     -0.20691981	     -0.06622106	      0.88281887	     -0.00041125	     -0.22183037	     -0.00000000	     -0.00000001	     36.81603801
      0.33210193	     -0.06520171	     -0.00051959	     -0.20706801	     -0.06622072	      0.88281775	     -0.00041050	     -0.22186378	     -0.00000000	     -0.00000001	     36.30588156
      0.33329737	     -0.06534976	     -0.00051938	     -0.20721671	     -0.06622030	      0.88281661	     -0.00040977	     -0.22189746	     -0.00000000	     -0.00000001	     35.90342830
      0.33449281	     -0.06549660	     -0.00051925	     -0.20736422	     -0.06621978	      0.88281544	     -0.00040904	     -0.22193137	     -0.00000000	     -0.00000001	     35.39803015
      0.33568826	     -0.06564368	     -0.00051919	     -0.20751199	     -0.06621918	      0.88281424	     -0.00040833	     -0.22196545	     -0.00000000	     -0.00000001	     35.01139820
      0.33688370	     -0.06578899	     -0.00051908	     -0.20765800	     -0.06621848	      0.88281302	     -0.00040763	     -0.22199965	     -0.00000000	     -0.00000001	     34.51230101
      0.33807914	     -0.06593444	     -0.00051911	     -0.20780416	     -0.06621769	      0.88281180	     -0.00040694	     -0.22203390	     -0.00000000	     -0.00000001	     34.13520324
      0.33927459	     -0.06607808	     -0.00051958	     -0.20794852	     -0.06621680	      0.88281056	     -0.00040626	     -0.22206817	     -0.00000000	     -0.00000001	     33.63954759
      0.34047003	     -0.06622186	     -0.00051993	     -0.20809304	     -0.06621581	      0.88280932	     -0.00040559	     -0.22210241	     -0.00000000	     -0.00000001	     33.26919304
      0.34166547	     -0.06636376	     -0.00052024	     -0.20823570	     -0.06621473	      0.88280808	     -0.00040494	     -0.22213660	     -0.00000000	     -0.00000001	     32.78713997
      0.34286092	     -0.06650560	     -0.00052051	     -0.20837830	     -0.06621354	      0.88280684	     -0.00040431	     -0.22217070	     -0.00000000	     -0.00000001	     32.43111388
      0.34405636	     -0.06664530	     -0.00052080	     -0.20851879	     -0.06621225	      0.88280562	     -0.00040368	     -0.22220468	     -0.00000000	     -0.00000001	     31.96697657
      0.34525181	     -0.06678442	     -0.00052108	     -0.20865871	     -0.06621086	      0.88280442	     -0.00040307	     -0.22223850	     -0.00000000	     -0.00000001	     31.62184002
      0.34644725	     -0.06692074	     -0.00052130	     -0.20879583	     -0.06620936	      0.88280323	     -0.00040248	     -0.22227215	     -0.00000000	     -0.00000001	     31.17291219
      0.34764269	     -0.06705599	     -0.00052145	     -0.20893192	     -0.06620775	      0.88280208	     -0.00040191	     -0.22230556	     -0.00000000	     -0.00000001	     30.83476890
      0.34883814	     -0.06718842	     -0.00052167	     -0.20906518	     -0.06620603	      0.88280095	     -0.00040135	     -0.22233872	     -0.00000000	     -0.00000001	     30.40239415
      0.35003358	     -0.06732014	     -0.00052186	     -0.20919776	     -0.06620420	      0.88279985	     -0.00040081	     -0.22237159	     -0.00000000	     -0.00000001	     30.07033737
      0.35122902	     -0.06744843	     -0.00052206	     -0.20932691	     -0.06620226	      0.88279880	     -0.00040028	     -0.22240414	      0.00000000	     -0.00000001	     29.65852828
      0.35242447	     -0.06757485	     -0.00052226	     -0.20945421	     -0.06620020	      0.88279779	     -0.00039978	     -0.22243630	      0.00000000	     -0.00000001	     29.33528872
      0.35361991	     -0.06769728	     -0.00052261	     -0.20957754	     -0.06619803	      0.88279682	     -0.00039929	     -0.22246807	      0.00000000	     -0.00000001	     28.94380996
      0.35481535	     -0.06781746	     -0.00052302	     -0.20969862	     -0.06619574	      0.88279590	     -0.00039883	     -0.22249936	      0.00000000	     -0.00000001	     28.63174452
      0.35601080	     -0.06793329	     -0.00052355	     -0.20981536	     -0.06619333	      0.88279503	     -0.00039838	     -0.22253018	      0.00000000	     -0.00000000	     28.26620429
      0.35720624	     -0.06804633	     -0.00052420	     -0.20992933	     -0.06619080	      0.88279422	     -0.00039796	     -0.22256044	      0.00000000	     -0.00000000	     27.96760325
      0.35840168	     -0.06815448	     -0.00052501	     -0.21003841	     -0.06618815	      0.88279346	     -0.00039756	     -0.22259012	      0.00000000	     -0.00000000	     27.62102832
      0.35959713	     -0.06825959	     -0.00052593	     -0.21014447	     -0.06618537	      0.88279277	     -0.00039718	     -0.22261915	      0.00000000	     -0.00000000	     27.32825064
      0.36079257	     -0.06835949	     -0.00052701	     -0.21024533	     -0.06618248	      0.88279214	     -0.00039682	     -0.22264751	      0.00000000	     -0.00000000	     26.99931842
      0.36198802	     -0.06845586	     -0.00052820	     -0.21034266	     -0.06617945	      0.88279157	     -0.00039649	     -0.22267512	      0.00000000	     -0.00000000	     26.72064766
      0.36318346	     -0.06854667	     -0.00052958	     -0.21043444	     -0.06617630	      0.88279107	     -0.00039618	     -0.22270196	      0.00000000	     -0.00000000	     26.41039384
      0.36437890	     -0.06863396	     -0.00053111	     -0.21052271	     -0.06617302	      0.88279064	     -0.00039589	     -0.22272794	      0.00000000	     -0.00000000	     26.14571900
      0.36557435	     -0.06871553	     -0.00053277	     -0.21060526	     -0.06616961	      0.88279028	     -0.00039563	     -0.22275307	      0.00000000	     -0.00000000	     25.85301549
      0.36676979	     -0.06879308	     -0.00053451	     -0.21068381	     -0.06616608	      0.88278999	     -0.00039539	     -0.22277725	      0.00000000	     -0.00000000	     25.60526099
      0.36796523	     -0.06886457	     -0.00053635	     -0.21075630	     -0.06616241	      0.88278978	     -0.00039518	     -0.22280047	      0.00000000	     -0.00000000	     25.33058508
      0.36916068	     -0.06893217	     -0.00053831	     -0.21082490	     -0.06615860	      0.88278964	     -0.00039499	     -0.22282266	      0.00000000	     -0.00000000	     25.10090243
      0.37035612	     -0.06899386	     -0.00054039	     -0.21088760	     -0.06615467	      0.88278957	     -0.00039482	     -0.22284381	      0.00000000	     -0.00000000	     24.84102631
      0.37155156	     -0.06905157	     -0.00054252	     -0.21094632	     -0.06615060	      0.88278958	     -0.00039468	     -0.22286386	      0.00000000	      0.00000000	     24.62942338
      0.37274701	     -0.06910354	     -0.00054466	     -0.21099931	     -0.06614640	      0.88278967	     -0.00039456	     -0.22288280	      0.00000000	      0.00000000	     24.38357315
      0.37394245	     -0.06915215	     -0.00054683	     -0.21104894	     -0.06614206	      0.88278983	     -0.00039447	     -0.22290060	      0.00000000	      0.00000000	     24.19131966
      0.37513790	     -0.06919568	     -0.00054912	     -0.21109349	     -0.06613759	      0.88279007	     -0.00039440	     -0.22291728	      0.00000000	      0.00000000	     23.96350060
      0.37633334	     -0.06923642	     -0.00055153	     -0.21113525	     -0.06613299	      0.88279039	     -0.00039435	     -0.22293281	      0.00000000	      0.00000000	     23.79716362
      0.37752878	     -0.06927245	     -0.00055412	     -0.21117230	     -0.06612824	      0.88279079	     -0.00039433	     -0.22294723	      0.00000000	      0.00000000	     23.59166857
      0.37872423	     -0.06930600	     -0.00055683	     -0.21120687	     -0.06612336	      0.88279127	     -0.00039433	     -0.22296053	      0.00000000	      0.00000000	     23.44874158
      0.37991967	     -0.06933505	     -0.00055963	     -0.21123694	     -0.06611835	      0.88279182	     -0.00039435	     -0.22297275	      0.00000000	      0.00000000	     23.25691112
      0.38111511	     -0.06936170	     -0.00056242	     -0.21126461	     -0.06611319	      0.88279245	     -0.00039439	     -0.22298387	      0.00000000	      0.00000000	     23.12796127
      0.38231056	     -0.06938382	     -0.00056513	     -0.21128776	     -0.06610790	      0.88279316	     -0.00039445	     -0.22299394	      0.00000000	      0.00000000	     22.94556357
      0.38350600	     -0.06940351	     -0.00056767	     -0.21130847	     -0.06610247	      0.88279394	     -0.00039454	     -0.22300292	      0.00000000	      0.00000000	     22.82984511
      0.38470144	     -0.06941848	     -0.00057001	     -0.21132446	     -0.06609691	      0.88279480	     -0.00039464	     -0.22301087	      0.00000000	      0.00000001	     22.65971882
      0.38589689	     -0.06943062	     -0.00057210	     -0.21133762	     -0.06609121	      0.88279574	     -0.00039477	     -0.22301774	      0.00000000	      0.00000001	     22.56122190
      0.38709233	     -0.06943754	     -0.00057396	     -0.21134557	     -0.06608537	      0.88279675	     -0.00039491	     -0.22302356	      0.00000000	      0.00000001	     22.40871162
      0.38828777	     -0.06944115	     -0.00057556	     -0.21135020	     -0.06607940	      0.88279783	     -0.00039507	     -0.22302829	      0.00000000	      0.00000001	     22.32898603
      0.38948322	     -0.06943916	     -0.00057631	     -0.21134925	     -0.06607329	      0.88279899	     -0.00039525	     -0.22303195	      0.00000000	      0.00000001	     22.19559378
      0.39067866	     -0.06943362	     -0.00057629	     -0.21134475	     -0.06606705	      0.88280021	     -0.00039545	     -0.22303448	      0.00000000	      0.00000001	     22.11068062
      0.39187411	     -0.06942216	     -0.00057601	     -0.21133433	     -0.06606067	      0.88280151	     -0.00039566	     -0.22303589	      0.00000000	      0.00000001	     21.98354954
      0.39306955	     -0.06940676	     -0.00057560	     -0.21131996	     -0.06605416	      0.88280287	     -0.00039589	     -0.22303614	      0.00000000	      0.00000001	     21.94155515
      0.39426499	     -0.06938507	     -0.00057515	     -0.21129931	     -0.06604751	      0.88280431	     -0.00039614	     -0.22303523	      0.00000000	      0.00000001	     21.83898922
      0.39546044	     -0.06935920	     -0.00057470	     -0.21127445	     -0.06604074	      0.88280581	     -0.00039640	     -0.22303310	      0.00000000	      0.00000001	     21.81840232
      0.39665588	     -0.06932686	     -0.00057429	     -0.21124312	     -0.06603383	      0.88280737	     -0.00039668	     -0.22302975	      0.00000000	      0.00000001	     21.72495613
      0.39785132	     -0.06929020	     -0.00057387	     -0.21120747	     -0.06602679	      0.88280900	     -0.00039697	     -0.22302512	      0.00000000	      0.00000001	     21.71724964
      0.39904677	     -0.06924701	     -0.00057346	     -0.21116528	     -0.06601962	      0.88281070	     -0.00039728	     -0.22301922	      0.00000000	      0.00000001	     21.62362450
      0.40024221	     -0.06919951	     -0.00057303	     -0.21111876	     -0.06601232	      0.88281246	     -0.00039761	     -0.22301199	      0.00000000	      0.00000001	     21.62871384
      0.40143765	     -0.06914550	     -0.00057267	     -0.21106572	     -0.06600490	      0.88281428	     -0.00039795	     -0.22300345	      0.00000000	      0.00000001	     21.53510146
      0.40263310	     -0.06908714	     -0.00057235	     -0.21100831	     -0.06599735	      0.88281616	     -0.00039830	     -0.22299352	      0.00000000	      0.00000001	     21.55653429
      0.40382854	     -0.06902164	     -0.00057203	     -0.21094375	     -0.06598968	      0.88281810	     -0.00039867	     -0.22298223	      0.00000000	      0.00000001	     21.46080459
      0.40502399	     -0.06895148	     -0.00057153	     -0.21087451	     -0.06598189	      0.88282010	     -0.00039905	     -0.22296950	      0.00000000	      0.00000001	     21.49528574
      0.40621943	     -0.06887419	     -0.00057092	     -0.21079814	     -0.06597398	      0.88282216	     -0.00039944	     -0.22295534	      0.00000000	      0.00000001	     21.39228370
      0.40741487	     -0.06879181	     -0.00057040	     -0.21071665	     -0.06596595	      0.88282428	     -0.00039984	     -0.22293968	      0.00000000	      0.00000001	     21.44384438
      0.40861032	     -0.06870196	     -0.00056979	     -0.21062768	     -0.06595781	      0.88282646	     -0.00040026	     -0.22292250	      0.00000000	      0.00000001	     21.33422689
      0.40980576	     -0.06860702	     -0.00056913	     -0.21053358	     -0.06594955	      0.88282869	     -0.00040068	     -0.22290375	      0.00000000	      0.00000001	     21.39995517
      0.41100120	     -0.06850479	     -0.00056849	     -0.21043218	     -0.06594119	      0.88283098	     -0.00040112	     -0.22288343	      0.00000000	      0.00000001	     21.27997088
      0.41219665	     -0.06839737	     -0.00056779	     -0.21032557	     -0.06593272	      0.88283333	     -0.00040157	     -0.22286149	      0.00000000	      0.00000001	     21.35340836
      0.41339209	     -0.06828291	     -0.00056729	     -0.21021189	     -0.06592415	      0.88283573	     -0.00040202	     -0.22283799	      0.00000000	      0.00000001	     21.21245113
      0.41458753	     -0.06816442	     -0.00056679	     -0.21009415	     -0.06591548	      0.88283818	     -0.00040249	     -0.22281290	      0.00000000	      0.00000001	     21.28377345
      0.41578298	     -0.06803961	     -0.00056632	     -0.20997006	     -0.06590671	      0.88284069	     -0.00040296	     -0.22278627	      0.00000000	      0.00000001	     21.12001424
      0.41697842	     -0.06791089	     -0.00056588	     -0.20984204	     -0.06589785	      0.88284326	     -0.00040344	     -0.22275810	      0.00000000	      0.00000001	     21.19208035
      0.41817386	     -0.06777596	     -0.00056547	     -0.20970778	     -0.06588890	      0.88284587	     -0.00040393	     -0.22272844	      0.00000000	      0.00000002	     21.01071165
      0.41936931	     -0.06763730	     -0.00056506	     -0.20956976	     -0.06587986	      0.88284854	     -0.00040442	     -0.22269727	      0.00000000	      0.00000002	     21.08474723
      0.42056475	     -0.06749272	     -0.00056467	     -0.20942578	     -0.06587074	      0.88285127	     -0.00040492	     -0.22266465	      0.00000000	      0.00000002	     20.88685214
      0.42176020	     -0.06734480	     -0.00056365	     -0.20927844	     -0.06586154	      0.88285404	     -0.00040542	     -0.22263059	      0.00000000	      0.00000002	     20.95925377
      0.42295564	     -0.06719159	     -0.00056234	     -0.20912578	     -0.06585226	      0.88285687	     -0.00040592	     -0.22259515	      0.00000000	      0.00000002	     20.73566461
      0.42415108	     -0.06703609	     -0.00056099	     -0.20897079	     -0.06584292	      0.88285975	     -0.00040643	     -0.22255835	      0.00000000	      0.00000002	     20.81413165
      0.42534653	     -0.06687639	     -0.00055971	     -0.20881157	     -0.06583351	      0.88286267	     -0.00040694	     -0.22252029	      0.00000000	      0.00000002	     20.59145371
      0.42654197	     -0.06671546	     -0.00055854	     -0.20865107	     -0.06582404	      0.88286565	     -0.00040744	     -0.22248101	      0.00000000	      0.00000002	     20.68121308
      0.42773741	     -0.06655131	     -0.00055688	     -0.20848734	     -0.06581451	      0.88286868	     -0.00040795	     -0.22244063	      0.00000000	      0.00000002	     20.44925448
      0.42893286	     -0.06638671	     -0.00055505	     -0.20832310	     -0.06580493	      0.88287175	     -0.00040846	     -0.22239920	      0.00000000	      0.00000002	     20.54106779
      0.43012830	     -0.06621940	     -0.00055310	     -0.20815614	     -0.06579530	      0.88287487	     -0.00040897	     -0.22235683	      0.00000000	      0.00000002	     20.30443321
      0.43132374	     -0.06605210	     -0.00055104	     -0.20798914	     -0.06578563	      0.88287803	     -0.00040947	     -0.22231356	      0.00000000	      0.00000002	     20.41321432
      0.43251919	     -0.06588239	     -0.00054885	     -0.20781970	     -0.06577592	      0.88288123	     -0.00040997	     -0.22226950	      0.00000000	      0.00000002	     20.18265589
      0.43371463	     -0.06571287	     -0.00054652	     -0.20765041	     -0.06576618	      0.88288448	     -0.00041047	     -0.22222468	      0.00000000	      0.00000002	     20.30921442
      0.43491008	     -0.06554124	     -0.00054403	     -0.20747898	     -0.06575640	      0.88288776	     -0.00041096	     -0.22217919	      0.00000000	      0.00000002	     20.08519808
      0.43610552	     -0.06537023	     -0.00054139	     -0.20730813	     -0.06574660	      0.88289107	     -0.00041145	     -0.22213307	      0.00000000	      0.00000002	     20.22887865
      0.43730096	     -0.06519753	     -0.00053861	     -0.20713556	     -0.06573678	      0.88289442	     -0.00041192	     -0.22208640	      0.00000000	      0.00000002	     20.01226279
      0.43849641	     -0.06502587	     -0.00053569	     -0.20696400	     -0.06572694	      0.88289780	     -0.00041239	     -0.22203920	      0.00000000	      0.00000002	     20.17380613
      0.43969185	     -0.06485286	     -0.00053263	     -0.20679106	     -0.06571709	      0.88290120	     -0.00041285	     -0.22199158	      0.00000000	      0.00000002	     19.96497019
      0.44088729	     -0.06468129	     -0.00052944	     -0.20661952	     -0.06570723	      0.88290462	     -0.00041331	     -0.22194355	      0.00000000	      0.00000002	     20.14331783
      0.44208274	     -0.06450880	     -0.00052612	     -0.20644702	     -0.06569737	      0.88290806	     -0.00041375	     -0.22189520	      0.00000000	      0.00000002	     19.93953738
      0.44327818	     -0.06433812	     -0.00052268	     -0.20627631	     -0.06568751	      0.88291151	     -0.00041417	     -0.22184654	      0.00000000	      0.00000002	     20.13346441
      0.44447362	     -0.06416687	     -0.00051911	     -0.20610499	     -0.06567765	      0.88291498	     -0.00041459	     -0.22179766	      0.00000000	      0.00000002	     19.93322042
      0.44566907	     -0.06399836	     -0.00051539	     -0.20593638	     -0.06566780	      0.88291845	     -0.00041500	     -0.22174857	      0.00000000	      0.00000002	     20.14108176
      0.44686451	     -0.06383001	     -0.00051150	     -0.20576790	     -0.06565796	      0.88292192	     -0.00041538	     -0.22169936	      0.00000000	      0.00000002	     19.94265030
      0.44805995	     -0.06366440	     -0.00050754	     -0.20560213	     -0.06564814	      0.88292538	     -0.00041576	     -0.22165003	      0.00000000	      0.00000002	     20.16413908
      0.44925540	     -0.06349916	     -0.00050351	     -0.20543670	     -0.06563833	      0.88292884	     -0.00041612	     -0.22160067	      0.00000000	      0.00000002	     19.96578249
      0.45045084	     -0.06333696	     -0.00049935	     -0.20527427	     -0.06562855	      0.88293229	     -0.00041646	     -0.22155130	      0.00000000	      0.00000002	     20.20011302
      0.45164629	     -0.06317552	     -0.00049507	     -0.20511258	     -0.06561880	      0.88293572	     -0.00041678	     -0.22150199	      0.00000000	      0.00000002	     20.00070001
      0.45284173	     -0.06301776	     -0.00049075	     -0.20495454	     -0.06560908	      0.88293913	     -0.00041709	     -0.22145277	      0.00000000	      0.00000002	     20.24610356
      0.45403717	     -0.06286114	     -0.00048638	     -0.20479762	     -0.06559939	      0.88294251	     -0.00041737	     -0.22140371	      0.00000000	      0.00000002	     20.04493099
      0.45523262	     -0.06270845	     -0.00048197	     -0.20464459	     -0.06558974	      0.88294587	     -0.00041764	     -0.22135482	      0.00000000	      0.00000002	     20.30095048
      0.45642806	     -0.06255708	     -0.00047750	     -0.20449286	     -0.06558013	      0.88294918	     -0.00041788	     -0.22130617	      0.00000000	      0.00000002	     20.09743280
      0.45762350	     -0.06240987	     -0.00047299	     -0.20434526	     -0.06557056	      0.88295246	     -0.00041811	     -0.22125778	      0.00000000	      0.00000002	     20.36248267
      0.45881895	     -0.06226419	     -0.00046848	     -0.20419917	     -0.06556104	      0.88295570	     -0.00041831	     -0.22120971	      0.00000000	      0.00000002	     20.15844600
      0.46001439	     -0.06212276	     -0.00046395	     -0.20405731	     -0.06555157	      0.88295888	     -0.00041848	     -0.22116196	      0.00000000	      0.00000002	     20.43296368
      0.46120983	     -0.06198288	     -0.00045934	     -0.20391697	     -0.06554215	      0.88296202	     -0.00041864	     -0.22111460	      0.00000000	      0.00000002	     20.22866041
      0.46240528	     -0.06184735	     -0.00045468	     -0.20378096	     -0.06553278	      0.88296509	     -0.00041877	     -0.22106762	      0.00000000	      0.00000002	     20.51079264
      0.46360072	     -0.06171349	     -0.00044992	     -0.20364661	     -0.06552348	      0.88296811	     -0.00041887	     -0.22102110	      0.00000000	      0.00000002	     20.30790009
      0.46479617	     -0.06158405	     -0.00044510	     -0.20351665	     -0.06551423	      0.88297106	     -0.00041894	     -0.22097502	      0.00000000	      0.00000002	     20.59775838
      0.46599161	     -0.06145630	     -0.00044019	     -0.20338837	     -0.06550505	      0.88297394	     -0.00041899	     -0.22092946	      0.00000000	      0.00000002	     20.39870462
      0.46718705	     -0.06133301	     -0.00043521	     -0.20326453	     -0.06549593	      0.88297676	     -0.00041901	     -0.22088439	      0.00000000	      0.00000002	     20.69604607
      0.46838250	     -0.06121147	     -0.00043035	     -0.20314243	     -0.06548688	      0.88297949	     -0.00041900	     -0.22083990	      0.00000000	      0.00000002	     20.50378710
      0.46957794	     -0.06109445	     -0.00042545	     -0.20302482	     -0.06547790	      0.88298215	     -0.00041897	     -0.22079596	      0.00000000	      0.00000001	     20.80903605
      0.47077338	     -0.06097917	     -0.00042049	     -0.20290896	     -0.06546899	      0.88298473	     -0.00041890	     -0.22075264	      0.00000000	      0.00000001	     20.62517774
      0.47196883	     -0.06086876	     -0.00041539	     -0.20279794	     -0.06546016	      0.88298723	     -0.00041881	     -0.22070992	      0.00000000	      0.00000001	     20.93975993
      0.47316427	     -0.06076025	     -0.00041017	     -0.20268882	     -0.06545140	      0.88298963	     -0.00041868	     -0.22066788	      0.00000000	      0.00000001	     20.77090447
      0.47435971	     -0.06065674	     -0.00040477	     -0.20258469	     -0.06544271	      0.88299196	     -0.00041852	     -0.22062648	      0.00000000	      0.00000001	     21.09736262
      0.47555516	     -0.06055520	     -0.00039934	     -0.20248253	     -0.06543410	      0.88299419	     -0.00041833	     -0.22058579	      0.00000000	      0.00000001	     20.94742262
      0.47675060	     -0.06045807	     -0.00039400	     -0.20238476	     -0.06542557	      0.88299633	     -0.00041811	     -0.22054579	      0.00000000	      0.00000001	     21.28800760
      0.47794604	     -0.06036252	     -0.00038883	     -0.20228858	     -0.06541713	      0.88299838	     -0.00041786	     -0.22050652	      0.00000000	      0.00000001	     21.16563579
      0.47914149	     -0.06027128	     -0.00038397	     -0.20219670	     -0.06540876	      0.88300033	     -0.00041757	     -0.22046798	      0.00000000	      0.00000001	     21.52765699
      0.48033693	     -0.06018156	     -0.00037947	     -0.20210634	     -0.06540048	      0.88300220	     -0.00041725	     -0.22043019	      0.00000000	      0.00000001	     21.44072984
      0.48153238	     -0.06009610	     -0.00037533	     -0.20202022	     -0.06539227	      0.88300397	     -0.00041690	     -0.22039315	      0.00000000	      0.00000001	     21.82743047
      0.48272782	     -0.06001211	     -0.00037145	     -0.20193559	     -0.06538416	      0.88300564	     -0.00041652	     -0.22035688	      0.00000000	      0.00000001	     21.78138552
      0.48392326	     -0.05993235	     -0.00036772	     -0.20185518	     -0.06537612	      0.88300723	     -0.00041610	     -0.22032137	      0.00000000	      0.00000001	     22.19620636
      0.48511871	     -0.05985403	     -0.00036417	     -0.20177622	     -0.06536817	      0.88300873	     -0.00041565	     -0.22028666	      0.00000000	      0.00000001	     22.19852662
      0.48631415	     -0.05978022	     -0.00036062	     -0.20170177	     -0.06536031	      0.88301013	     -0.00041517	     -0.22025272	      0.00000000	      0.00000001	     22.64668268
      0.48750959	     -0.05970783	     -0.00035715	     -0.20162876	     -0.06535253	      0.88301145	     -0.00041465	     -0.22021958	      0.00000000	      0.00000001	     22.70437538
      0.48870504	     -0.05963941	     -0.00035388	     -0.20155972	     -0.06534483	      0.88301268	     -0.00041409	     -0.22018721	      0.00000000	      0.00000001	     23.18980238
      0.48990048	     -0.05956986	     -0.00035080	     -0.20148957	     -0.06533722	      0.88301383	     -0.00041350	     -0.22015566	      0.00000000	      0.00000001	     23.31248952
      0.49109592	     -0.05950573	     -0.00034732	     -0.20142484	     -0.06532969	      0.88301490	     -0.00041288	     -0.22012496	      0.00000000	      0.00000001	     23.82828112
      0.49229137	     -0.05944154	     -0.00034340	     -0.20136008	     -0.06532224	      0.88301588	     -0.00041222	     -0.22009514	      0.00000000	      0.00000001	     24.02060094
      0.49348681	     -0.05938209	     -0.00033922	     -0.20130008	     -0.06531488	      0.88301680	     -0.00041153	     -0.22006620	      0.00000000	      0.00000000	     24.58176479
      0.49468226	     -0.05932405	     -0.00033490	     -0.20124151	     -0.06530760	      0.88301763	     -0.00041081	     -0.22003816	      0.00000000	      0.00000000	     24.86183115
      0.49587770	     -0.05926923	     -0.00033045	     -0.20118617	     -0.06530039	      0.88301840	     -0.00041004	     -0.22001096	      0.00000000	      0.00000000	     25.49454192
      0.49707314	     -0.05921468	     -0.00032583	     -0.20113113	     -0.06529326	      0.88301910	     -0.00040925	     -0.21998459	      0.00000000	      0.00000000	     25.90027461
      0.49826859	     -0.05916284	     -0.00032110	     -0.20107880	     -0.06528621	      0.88301974	     -0.00040842	     -0.21995897	      0.00000000	      0.00000000	     26.63399862
      0.49946403	     -0.05911083	     -0.00031620	     -0.20102633	     -0.06527922	      0.88302032	     -0.00040756	     -0.21993411	      0.00000000	      0.00000000	     27.20665729
      0.50065947	     -0.05906140	     -0.00031110	     -0.20097646	     -0.06527231	      0.88302084	     -0.00040666	     -0.21990993	      0.00000000	      0.00000000	     28.06330860
      0.50185492	     -0.05901249	     -0.00030603	     -0.20092713	     -0.06526545	      0.88302131	     -0.00040574	     -0.21988646	      0.00000000	      0.00000000	     28.81473455
      0.50305036	     -0.05896548	     -0.00030069	     -0.20087971	     -0.06525866	      0.88302172	     -0.00040478	     -0.21986363	      0.00000000	      0.00000000	     29.80798904
      0.50424580	     -0.05891878	     -0.00029562	     -0.20083260	     -0.06525193	      0.88302209	     -0.00040379	     -0.21984147	      0.00000000	      0.00000000	     30.74460718
      0.50544125	     -0.05887436	     -0.00029082	     -0.20078779	     -0.06524525	      0.88302242	     -0.00040276	     -0.21981992	      0.00000000	      0.00000000	     31.87250741
      0.50663669	     -0.05882955	     -0.00028628	     -0.20074260	     -0.06523862	      0.88302271	     -0.00040171	     -0.21979897	      0.00000000	      0.00000000	     32.98622223
      0.50783213	     -0.05878664	     -0.00028205	     -0.20069931	     -0.06523203	      0.88302296	     -0.00040063	     -0.21977855	      0.00000000	      0.00000000	     34.22959357
      0.50902758	     -0.05874313	     -0.00027803	     -0.20065542	     -0.06522549	      0.88302319	     -0.00039952	     -0.21975868	      0.00000000	      0.00000000	     35.48243489
      0.51022302	     -0.05870137	     -0.00027436	     -0.20061328	     -0.06521899	      0.88302339	     -0.00039838	     -0.21973927	      0.00000000	      0.00000000	     36.80095004
      0.51141847	     -0.05865893	     -0.00027145	     -0.20057047	     -0.06521253	      0.88302357	     -0.00039721	     -0.21972034	      0.00000000	      0.00000000	     38.13676300
      0.51261391	     -0.05861817	     -0.00026900	     -0.20052932	     -0.06520609	      0.88302373	     -0.00039601	     -0.21970181	      0.00000000	      0.00000000	     39.46151897
      0.51380935	     -0.05857674	     -0.00026699	     -0.20048751	     -0.06519969	      0.88302388	     -0.00039479	     -0.21968371	      0.00000000	      0.00000000	     40.79906035
      0.51500480	     -0.05853696	     -0.00026551	     -0.20044733	     -0.06519332	      0.88302402	     -0.00039354	     -0.21966597	      0.00000000	      0.00000000	     42.05852739
      0.51620024	     -0.05849651	     -0.00026455	     -0.20040649	     -0.06518696	      0.88302416	     -0.00039226	     -0.21964859	      0.00000000	      0.00000000	     43.30108380
      0.51739568	     -0.05845766	     -0.00026451	     -0.20036722	     -0.06518063	      0.88302430	     -0.00039096	     -0.21963153	      0.00000000	      0.00000000	     44.40609721
      0.51859113	     -0.05841812	     -0.00026507	     -0.20032725	     -0.06517433	      0.88302445	     -0.00038964	     -0.21961479	      0.00000000	      0.00000000	     45.45923185
      0.51978657	     -0.05838014	     -0.00026611	     -0.20028883	     -0.06516804	      0.88302460	     -0.00038829	     -0.21959833	      0.00000000	      0.00000000	     46.34661277
      0.52098201	     -0.05834159	     -0.00026763	     -0.20024983	     -0.06516176	      0.88302477	     -0.00038691	     -0.21958215	      0.00000000	      0.00000000	     47.16742792
      0.52217746	     -0.05830474	     -0.00026974	     -0.20021252	     -0.06515551	      0.88302496	     -0.00038552	     -0.21956621	      0.00000000	      0.00000000	     47.80894202
      0.52337290	     -0.05826726	     -0.00027226	     -0.20017456	     -0.06514927	      0.88302517	     -0.00038409	     -0.21955053	      0.00000000	      0.00000000	     48.36434277
      0.52456835	     -0.05823168	     -0.00027518	     -0.20013849	     -0.06514305	      0.88302540	     -0.00038265	     -0.21953506	      0.00000000	      0.00000000	     48.75884931
      0.52576379	     -0.05819615	     -0.00027847	     -0.20010246	     -0.06513685	      0.88302566	     -0.00038117	     -0.21951983	      0.00000000	      0.00000000	     49.05909001
      0.52695923	     -0.05816327	     -0.00028218	     -0.20006905	     -0.06513067	      0.88302594	     -0.00037968	     -0.21950484	      0.00000000	      0.00000000	     49.23943972
      0.52815468	     -0.05813131	     -0.00028623	     -0.20003656	     -0.06512451	      0.88302626	     -0.00037816	     -0.21949012	      0.00000000	      0.00000000	     49.32211674
      0.52935012	     -0.05810266	     -0.00029063	     -0.20000734	     -0.06511838	      0.88302661	     -0.00037661	     -0.21947568	      0.00000000	      0.00000000	     49.33829636
      0.53054556	     -0.05807539	     -0.00029525	     -0.19997952	     -0.06511227	      0.88302700	     -0.00037504	     -0.21946159	      0.00000000	      0.00000000	     49.25597180
      0.53174101	     -0.05805251	     -0.00030017	     -0.19995604	     -0.06510618	      0.88302741	     -0.00037345	     -0.21944784	      0.00000000	      0.00000000	     49.15943777
      0.53293645	     -0.05803349	     -0.00030537	     -0.19993643	     -0.06510013	      0.88302787	     -0.00037182	     -0.21943456	      0.00000000	      0.00000000	     48.95331509
      0.53413189	     -0.05802181	     -0.00031091	     -0.19992414	     -0.06509411	      0.88302835	     -0.00037017	     -0.21942182	      0.00000000	      0.00000000	     48.78146992
      0.53532734	     -0.05801612	     -0.00031668	     -0.19991783	     -0.06508812	      0.88302887	     -0.00036850	     -0.21940978	      0.00000000	      0.00000000	     48.49977616
      0.53652278	     -0.05801934	     -0.00032268	     -0.19992040	     -0.06508217	      0.88302942	     -0.00036679	     -0.21939856	      0.00000000	      0.00000000	     48.29556185
      0.53771822	     -0.05802981	     -0.00032876	     -0.19993023	     -0.06507627	      0.88303000	     -0.00036506	     -0.21938831	      0.00000000	      0.00000000	     47.97526521
      0.53891367	     -0.05804971	     -0.00033486	     -0.19994948	     -0.06507040	      0.88303060	     -0.00036330	     -0.21937913	      0.00000000	      0.00000000	     47.76457912
      0.54010911	     -0.05807680	     -0.00034076	     -0.19997592	     -0.06506457	      0.88303123	     -0.00036151	     -0.21937117	      0.00000000	      0.00000000	     47.43170575
      0.54130456	     -0.05811268	     -0.00034638	     -0.20001115	     -0.06505879	      0.88303188	     -0.00035969	     -0.21936449	      0.00000000	      0.00000000	     47.22365839
      0.54250000	     -0.05815503	     -0.00035156	     -0.20005285	     -0.06505306	      0.88303254	     -0.00035784	     -0.21935918	      0.00000000	      0.00000000	     46.88481298
      0.54369544	     -0.05820526	     -0.00035621	     -0.20010245	     -0.06504738	      0.88303321	     -0.00035596	     -0.21935526	      0.00000000	      0.00000000	     46.68287507
      0.54489089	     -0.05826093	     -0.00036022	     -0.20015750	     -0.06504175	      0.88303389	     -0.00035404	     -0.21935280	      0.00000000	      0.00000000	     46.33929499
      0.54608633	     -0.05832372	     -0.00036359	     -0.20021968	     -0.06503618	      0.88303457	     -0.00035210	     -0.21935180	      0.00000000	      0.00000000	     46.13414024
      0.54728177	     -0.05839163	     -0.00036612	     -0.20028700	     -0.06503065	      0.88303525	     -0.00035012	     -0.21935230	      0.00000000	      0.00000000	     45.77246841
      0.54847722	     -0.05846646	     -0.00036778	     -0.20036126	     -0.06502519	      0.88303592	     -0.00034811	     -0.21935428	      0.00000000	      0.00000000	     45.54156229
      0.54967266	     -0.05854613	     -0.00036844	     -0.20044038	     -0.06501977	      0.88303657	     -0.00034607	     -0.21935780	      0.00000000	      0.00000000	     45.15461762
      0.55086810	     -0.05863236	     -0.00036822	     -0.20052608	     -0.06501442	      0.88303721	     -0.00034400	     -0.21936282	      0.00000000	      0.00000000	     44.90695146
      0.55206355	     -0.05872258	     -0.00036709	     -0.20061579	     -0.06500912	      0.88303782	     -0.00034190	     -0.21936937	      0.00000000	      0.00000000	     44.50756429
      0.55325899	     -0.05881843	     -0.00036524	     -0.20071116	     -0.06500388	      0.88303840	     -0.00033976	     -0.21937739	      0.00000000	      0.00000000	     44.24340821
      0.55445443	     -0.05891782	     -0.00036275	     -0.20081008	     -0.06499870	      0.88303894	     -0.00033760	     -0.21938690	      0.00000000	      0.00000000	     43.83097237
      0.55564988	     -0.05902266	     -0.00035992	     -0.20091446	     -0.06499357	      0.88303944	     -0.00033542	     -0.21939783	      0.00000000	      0.00000000	     43.54981418
      0.55684532	     -0.05913094	     -0.00035687	     -0.20102232	     -0.06498850	      0.88303990	     -0.00033321	     -0.21941019	      0.00000000	      0.00000000	     43.12447269
      0.55804077	     -0.05924474	     -0.00035385	     -0.20113569	     -0.06498349	      0.88304030	     -0.00033097	     -0.21942393	      0.00000000	      0.00000000	     42.81896350
      0.55923621	     -0.05936149	     -0.00035088	     -0.20125204	     -0.06497854	      0.88304064	     -0.00032871	     -0.21943904	      0.00000000	      0.00000000	     42.37432647
      0.56043165	     -0.05948292	     -0.00034817	     -0.20137306	     -0.06497364	      0.88304091	     -0.00032644	     -0.21945547	      0.00000000	      0.00000000	     42.04393422
      0.56162710	     -0.05960677	     -0.00034577	     -0.20149653	     -0.06496879	      0.88304111	     -0.00032414	     -0.21947319	      0.00000000	      0.00000000	     41.57959529
      0.56282254	     -0.05973491	     -0.00034393	     -0.20162429	     -0.06496400	      0.88304124	     -0.00032183	     -0.21949213	      0.00000000	      0.00000000	     41.22477048
      0.56401798	     -0.05986539	     -0.00034266	     -0.20175440	     -0.06495926	      0.88304129	     -0.00031950	     -0.21951227	      0.00000000	      0.00000000	     40.73587285
      0.56521343	     -0.06000022	     -0.00034200	     -0.20188886	     -0.06495458	      0.88304125	     -0.00031715	     -0.21953355	      0.00000000	     -0.00000000	     40.34994547
      0.56640887	     -0.06013706	     -0.00034196	     -0.20202536	     -0.06494994	      0.88304113	     -0.00031480	     -0.21955595	      0.00000000	     -0.00000000	     39.83478174
      0.56760431	     -0.06027769	     -0.00034270	     -0.20216564	     -0.06494535	      0.88304091	     -0.00031244	     -0.21957941	      0.00000000	     -0.00000000	     39.42327984
      0.56879976	     -0.06041961	     -0.00034403	     -0.20230722	     -0.06494080	      0.88304061	     -0.00031006	     -0.21960389	      0.00000000	     -0.00000000	     38.88222781
      0.56999520	     -0.06056468	     -0.00034606	     -0.20245196	     -0.06493630	      0.88304020	     -0.00030768	     -0.21962932	      0.00000000	     -0.00000000	     38.45209561
      0.57119065	     -0.06071085	     -0.00034866	     -0.20259781	     -0.06493185	      0.88303970	     -0.00030529	     -0.21965567	      0.00000000	     -0.00000000	     37.89472556
      0.57238609	     -0.06085994	     -0.00035176	     -0.20274660	     -0.06492743	      0.88303910	     -0.00030289	     -0.21968286	      0.00000000	     -0.00000000	     37.45590737
      0.57358153	     -0.06100892	     -0.00035532	     -0.20289529	     -0.06492305	      0.88303839	     -0.00030049	     -0.21971086	      0.00000000	     -0.00000000	     36.89035687
      0.57477698	     -0.06116007	     -0.00035955	     -0.20304616	     -0.06491872	      0.88303759	     -0.00029809	     -0.21973960	      0.00000000	     -0.00000000	     36.44796907
      0.57597242	     -0.06131076	     -0.00036423	     -0.20319658	     -0.06491441	      0.88303669	     -0.00029568	     -0.21976904	      0.00000000	     -0.00000001	     35.87933445
      0.57716786	     -0.06146083	     -0.00036950	     -0.20334639	     -0.06491014	      0.88303569	     -0.00029327	     -0.21979911	      0.00000000	     -0.00000001	     35.45033322
      0.57836331	     -0.06161069	     -0.00037535	     -0.20349601	     -0.06490591	      0.88303460	     -0.00029086	     -0.21982980	      0.00000000	     -0.00000001	     34.87586819
      0.57955875	     -0.06176108	     -0.00038198	     -0.20364616	     -0.06490170	      0.88303341	     -0.00028845	     -0.21986105	      0.00000000	     -0.00000001	     34.45286428
      0.58075419	     -0.06190670	     -0.00038903	     -0.20379156	     -0.06489752	      0.88303213	     -0.00028603	     -0.21989286	      0.00000000	     -0.00000001	     33.88446752
      0.58194964	     -0.06205443	     -0.00039622	     -0.20393908	     -0.06489337	      0.88303076	     -0.00028362	     -0.21992523	      0.00000000	     -0.00000001	     33.47081720
      0.58314508	     -0.06220095	     -0.00040374	     -0.20408541	     -0.06488924	      0.88302931	     -0.00028120	     -0.21995812	      0.00000000	     -0.00000001	     32.92980619
      0.58434052	     -0.06234646	     -0.00041174	     -0.20423073	     -0.06488513	      0.88302778	     -0.00027879	     -0.21999139	      0.00000000	     -0.00000001	     32.55356552
      0.58553597	     -0.06248829	     -0.00041976	     -0.20437240	     -0.06488104	      0.88302617	     -0.00027637	     -0.22002495	      0.00000000	     -0.00000001	     32.04010176
      0.58673141	     -0.06262818	     -0.00042782	     -0.20451214	     -0.06487697	      0.88302450	     -0.00027395	     -0.22005866	      0.00000000	     -0.00000001	     31.69860674
      0.58792686	     -0.06276374	     -0.00043582	     -0.20464758	     -0.06487292	      0.88302276	     -0.00027153	     -0.22009245	      0.00000000	     -0.00000001	     31.20706130
      0.58912230	     -0.06289764	     -0.00044353	     -0.20478137	     -0.06486888	      0.88302097	     -0.00026912	     -0.22012619	      0.00000000	     -0.00000001	     30.89195150
      0.59031774	     -0.06302740	     -0.00045060	     -0.20491104	     -0.06486486	      0.88301912	     -0.00026670	     -0.22015983	      0.00000000	     -0.00000001	     30.40673370
      0.59151319	     -0.06315533	     -0.00045690	     -0.20503891	     -0.06486084	      0.88301724	     -0.00026428	     -0.22019328	      0.00000000	     -0.00000001	     30.10615298
      0.59270863	     -0.06327918	     -0.00046247	     -0.20516273	     -0.06485684	      0.88301531	     -0.00026187	     -0.22022652	      0.00000000	     -0.00000001	     29.62886022
      0.59390407	     -0.06340095	     -0.00046768	     -0.20528448	     -0.06485284	      0.88301336	     -0.00025946	     -0.22025946	      0.00000000	     -0.00000001	     29.35881709
      0.59509952	     -0.06351759	     -0.00047290	     -0.20540113	     -0.06484885	      0.88301138	     -0.00025704	     -0.22029207	      0.00000000	     -0.00000001	     28.93258327
      0.59629496	     -0.06363102	     -0.00047837	     -0.20551456	     -0.06484486	      0.88300939	     -0.00025464	     -0.22032425	      0.00000000	     -0.00000001	     28.69980199
      0.59749040	     -0.06373937	     -0.00048391	     -0.20562293	     -0.06484088	      0.88300739	     -0.00025223	     -0.22035596	      0.00000000	     -0.00000001	     28.29560230
      0.59868585	     -0.06384484	     -0.00048952	     -0.20572843	     -0.06483690	      0.88300538	     -0.00024983	     -0.22038714	      0.00000000	     -0.00000001	     28.08053344
      0.59988129	     -0.06394549	     -0.00049506	     -0.20582912	     -0.06483291	      0.88300338	     -0.00024743	     -0.22041778	      0.00000000	     -0.00000001	     27.69213498
      0.60107674	     -0.06404318	     -0.00050067	     -0.20592686	     -0.06482893	      0.88300140	     -0.00024504	     -0.22044781	      0.00000000	     -0.00000001	     27.49633904
      0.60227218	     -0.06413583	     -0.00050626	     -0.20601956	     -0.06482494	      0.88299943	     -0.00024265	     -0.22047724	      0.00000000	     -0.00000001	     27.12395842
      0.60346762	     -0.06422534	     -0.00051180	     -0.20610914	     -0.06482095	      0.88299749	     -0.00024026	     -0.22050600	      0.00000000	     -0.00000001	     26.94410877
      0.60466307	     -0.06430981	     -0.00051724	     -0.20619368	     -0.06481696	      0.88299558	     -0.00023789	     -0.22053408	      0.00000000	     -0.00000001	     26.58614410
      0.60585851	     -0.06439136	     -0.00052260	     -0.20627531	     -0.06481296	      0.88299370	     -0.00023552	     -0.22056144	      0.00000000	     -0.00000001	     26.42173100
      0.60705395	     -0.06446807	     -0.00052784	     -0.20635211	     -0.06480895	      0.88299187	     -0.00023315	     -0.22058808	      0.00000000	     -0.00000001	     26.07942850
      0.60824940	     -0.06454175	     -0.00053293	     -0.20642589	     -0.06480494	      0.88299009	     -0.00023079	     -0.22061396	      0.00000000	     -0.00000001	     25.93219094
      0.60944484	     -0.06461065	     -0.00053787	     -0.20649489	     -0.06480091	      0.88298836	     -0.00022844	     -0.22063909	      0.00000000	     -0.00000001	     25.60512782
      0.61064028	     -0.06467698	     -0.00054265	     -0.20656133	     -0.06479688	      0.88298669	     -0.00022610	     -0.22066342	      0.00000000	     -0.00000001	     25.47143730
      0.61183573	     -0.06473913	     -0.00054726	     -0.20662359	     -0.06479284	      0.88298508	     -0.00022377	     -0.22068698	      0.00000000	     -0.00000001	     25.15739920
      0.61303117	     -0.06479917	     -0.00055168	     -0.20668376	     -0.06478879	      0.88298354	     -0.00022144	     -0.22070976	      0.00000000	     -0.00000001	     25.03576247
      0.61422661	     -0.06485528	     -0.00055584	     -0.20674000	     -0.06478473	      0.88298206	     -0.00021913	     -0.22073177	      0.00000000	     -0.00000001	     24.73524792
      0.61542206	     -0.06490932	     -0.00055972	     -0.20679417	     -0.06478066	      0.88298066	     -0.00021682	     -0.22075301	      0.00000000	     -0.00000001	     24.62647177
      0.61661750	     -0.06495947	     -0.00056328	     -0.20684447	     -0.06477658	      0.88297934	     -0.00021453	     -0.22077349	      0.00000000	     -0.00000001	     24.34093397
      0.61781295	     -0.06500748	     -0.00056649	     -0.20689264	     -0.06477248	      0.88297809	     -0.00021224	     -0.22079320	      0.00000000	     -0.00000001	     24.24432146
      0.61900839	     -0.06505151	     -0.00056936	     -0.20693683	     -0.06476837	      0.88297691	     -0.00020997	     -0.22081214	      0.00000000	     -0.00000001	     23.97497860
      0.62020383	     -0.06509327	     -0.00057187	     -0.20697876	     -0.06476425	      0.88297582	     -0.00020771	     -0.22083029	      0.00000000	     -0.00000001	     23.89183297
      0.62139928	     -0.06513131	     -0.00057426	     -0.20701697	     -0.06476012	      0.88297481	     -0.00020546	     -0.22084766	      0.00000000	     -0.00000001	     23.64034974
      0.62259472	     -0.06516645	     -0.00057604	     -0.20705230	     -0.06475597	      0.88297387	     -0.00020323	     -0.22086422	      0.00000000	     -0.00000001	     23.56809752
      0.62379016	     -0.06519755	     -0.00057759	     -0.20708358	     -0.06475181	      0.88297302	     -0.00020101	     -0.22087998	      0.00000000	     -0.00000000	     23.33366766
      0.62498561	     -0.06522590	     -0.00057889	     -0.20711212	     -0.06474764	      0.88297225	     -0.00019880	     -0.22089490	      0.00000000	     -0.00000000	     23.27583924
      0.62618105	     -0.06524970	     -0.00057999	     -0.20713612	     -0.06474345	      0.88297155	     -0.00019661	     -0.22090898	      0.00000000	     -0.00000000	     23.06227715
      0.62737649	     -0.06527026	     -0.00058091	     -0.20715688	     -0.06473925	      0.88297093	     -0.00019444	     -0.22092217	      0.00000000	     -0.00000000	     23.01779194
      0.62857194	     -0.06528585	     -0.00058171	     -0.20717267	     -0.06473503	      0.88297039	     -0.00019228	     -0.22093446	      0.00000000	     -0.00000000	     22.82237884
      0.62976738	     -0.06529766	     -0.00058245	     -0.20718469	     -0.06473079	      0.88296992	     -0.00019014	     -0.22094578	      0.00000000	     -0.00000000	     22.79046169
      0.63096283	     -0.06530394	     -0.00058317	     -0.20719118	     -0.06472654	      0.88296953	     -0.00018802	     -0.22095612	      0.00000000	     -0.00000000	     22.61626393
      0.63215827	     -0.06530561	     -0.00058388	     -0.20719304	     -0.06472228	      0.88296920	     -0.00018593	     -0.22096540	      0.00000000	     -0.00000000	     22.59824266
      0.63360818	     -0.06529925	     -0.00058481	     -0.20718692	     -0.06471708	      0.88296889	     -0.00018341	     -0.22097519	      0.00000000	     -0.00000000	     22.35617854
      0.63474778	     -0.06528832	     -0.00058563	     -0.20717618	     -0.06471298	      0.88296872	     -0.00018146	     -0.22098163	      0.00000000	     -0.00000000	     22.45711250
      0.63588738	     -0.06527000	     -0.00058656	     -0.20715804	     -0.06470886	      0.88296860	     -0.00017952	     -0.22098695	      0.00000000	     -0.00000000	     22.28034397
      0.63702697	     -0.06524694	     -0.00058771	     -0.20713515	     -0.06470473	      0.88296854	     -0.00017761	     -0.22099104	      0.00000000	     -0.00000000	     22.30840773
      0.63846055	     -0.06520819	     -0.00058955	     -0.20709660	     -0.06469951	      0.88296853	     -0.00017524	     -0.22099440	      0.00000000	      0.00000000	     22.12757800
      0.63958942	     -0.06517157	     -0.00059139	     -0.20706013	     -0.06469539	      0.88296858	     -0.00017341	     -0.22099557	      0.00000000	      0.00000000	     22.24886050
      0.64071828	     -0.06512744	     -0.00059360	     -0.20701613	     -0.06469125	      0.88296868	     -0.00017159	     -0.22099540	      0.00000000	      0.00000000	     22.09405223
      0.64184715	     -0.06507844	     -0.00059623	     -0.20696724	     -0.06468710	      0.88296883	     -0.00016981	     -0.22099384	      0.00000000	      0.00000000	     22.15144445
      0.64329814	     -0.06500577	     -0.00060024	     -0.20689470	     -0.06468175	      0.88296908	     -0.00016755	     -0.22098977	      0.00000000	      0.00000000	     21.99722790
      0.64441617	     -0.06494401	     -0.00060386	     -0.20683302	     -0.06467761	      0.88296932	     -0.00016584	     -0.22098499	      0.00000000	      0.00000000	     22.16115478
      0.64553420	     -0.06487521	     -0.00060799	     -0.20676427	     -0.06467346	      0.88296960	     -0.00016417	     -0.22097879	      0.00000000	      0.00000000	     22.02114537
      0.64665223	     -0.06480207	     -0.00061263	     -0.20669116	     -0.06466930	      0.88296992	     -0.00016252	     -0.22097112	      0.00000000	      0.00000000	     22.10395193
      0.64813936	     -0.06469622	     -0.00061969	     -0.20658531	     -0.06466376	      0.88297040	     -0.00016037	     -0.22095870	      0.00000000	      0.00000000	     21.96735709
      0.64924764	     -0.06461323	     -0.00062554	     -0.20650230	     -0.06465962	      0.88297080	     -0.00015880	     -0.22094778	      0.00000000	      0.00000000	     22.16977881
      0.65035592	     -0.06452541	     -0.00063196	     -0.20641442	     -0.06465548	      0.88297124	     -0.00015727	     -0.22093550	     -0.00000000	      0.00000000	     22.02504916
      0.65146420	     -0.06443577	     -0.00063897	     -0.20632471	     -0.06465133	      0.88297171	     -0.00015576	     -0.22092188	     -0.00000000	      0.00000000	     22.10975423
      0.65299285	     -0.06430750	     -0.00064952	     -0.20619628	     -0.06464562	      0.88297242	     -0.00015374	     -0.22090107	     -0.00000000	      0.00000000	     21.95687002
      0.65409083	     -0.06421395	     -0.00065762	     -0.20610259	     -0.06464151	      0.88297297	     -0.00015232	     -0.22088471	     -0.00000000	      0.00000000	     22.17648257
      0.65518881	     -0.06411750	     -0.00066609	     -0.20600598	     -0.06463741	      0.88297355	     -0.00015093	     -0.22086729	     -0.00000000	      0.00000000	     22.01694696
      0.65628679	     -0.06402072	     -0.00067479	     -0.20590901	     -0.06463331	      0.88297417	     -0.00014958	     -0.22084883	     -0.00000000	      0.00000000	     22.09294957
      0.65786423	     -0.06387880	     -0.00068745	     -0.20576677	     -0.06462743	      0.88297511	     -0.00014768	     -0.22082066	     -0.00000000	      0.00000000	     21.91674556
      0.65895038	     -0.06378062	     -0.00069605	     -0.20566835	     -0.06462340	      0.88297579	     -0.00014641	     -0.22080018	     -0.00000000	      0.00000000	     22.13643613
      0.66003652	     -0.06368014	     -0.00070441	     -0.20556762	     -0.06461938	      0.88297651	     -0.00014517	     -0.22077892	     -0.00000000	      0.00000000	     21.95508851
      0.66137225	     -0.06355673	     -0.00071417	     -0.20544388	     -0.06461446	      0.88297744	     -0.00014368	     -0.22075172	     -0.00000000	      0.00000000	     22.08179663
      0.66270797	     -0.06343111	     -0.00072322	     -0.20531790	     -0.06460956	      0.88297841	     -0.00014224	     -0.22072350	     -0.00000000	      0.00000001	     21.80285796
      0.66404370	     -0.06330532	     -0.00073140	     -0.20519175	     -0.06460469	      0.88297943	     -0.00014084	     -0.22069429	     -0.00000000	      0.00000001	     22.19973947
      0.66517029	     -0.06319638	     -0.00073766	     -0.20508249	     -0.06460061	      0.88298033	     -0.00013970	     -0.22066897	     -0.00000000	      0.00000001	     21.76663064
      0.66629687	     -0.06308821	     -0.00074320	     -0.20497398	     -0.06459656	      0.88298126	     -0.00013858	     -0.22064305	     -0.00000000	      0.00000001	     21.85238806
      0.66785286	     -0.06293740	     -0.00074972	     -0.20482268	     -0.06459102	      0.88298259	     -0.00013709	     -0.22060639	     -0.00000000	      0.00000001	     21.61104379
      0.66891086	     -0.06283502	     -0.00075341	     -0.20471996	     -0.06458728	      0.88298353	     -0.00013611	     -0.22058093	     -0.00000000	      0.00000001	     21.84823940
      0.66996886	     -0.06273096	     -0.00075654	     -0.20461555	     -0.06458358	      0.88298449	     -0.00013516	     -0.22055510	     -0.00000000	      0.00000001	     21.66935739
      0.67132543	     -0.06259836	     -0.00075979	     -0.20448249	     -0.06457889	      0.88298576	     -0.00013398	     -0.22052144	     -0.00000000	      0.00000001	     21.78050060
      0.67271297	     -0.06246210	     -0.00076222	     -0.20434574	     -0.06457415	      0.88298710	     -0.00013283	     -0.22048651	     -0.00000000	      0.00000001	     21.52055556
      0.67388020	     -0.06234712	     -0.00076347	     -0.20423034	     -0.06457021	      0.88298825	     -0.00013189	     -0.22045674	     -0.00000000	      0.00000001	     21.81895772
      0.67504742	     -0.06222763	     -0.00076383	     -0.20411042	     -0.06456633	      0.88298942	     -0.00013099	     -0.22042660	     -0.00000000	      0.00000001	     21.55985993
      0.67621465	     -0.06210284	     -0.00076295	     -0.20398520	     -0.06456250	      0.88299062	     -0.00013012	     -0.22039598	     -0.00000000	      0.00000001	     21.77938260
      0.67738187	     -0.06196953	     -0.00076073	     -0.20385146	     -0.06455873	      0.88299183	     -0.00012929	     -0.22036476	     -0.00000000	      0.00000001	     21.63794000
      0.67854909	     -0.06183006	     -0.00075735	     -0.20371156	     -0.06455501	      0.88299307	     -0.00012849	     -0.22033279	     -0.00000000	      0.00000001	     21.81871223
      0.68000697	     -0.06164671	     -0.00075181	     -0.20352765	     -0.06455046	      0.88299463	     -0.00012755	     -0.22029174	     -0.00000000	      0.00000001	     21.64824076
      0.68110580	     -0.06150421	     -0.00074681	     -0.20338470	     -0.06454710	      0.88299582	     -0.00012688	     -0.22025993	     -0.00000000	      0.00000001	     21.99122836
      0.68220462	     -0.06135757	     -0.00074129	     -0.20323762	     -0.06454379	      0.88299702	     -0.00012624	     -0.22022742	     -0.00000000	      0.00000001	     21.83652305
      0.68330345	     -0.06121021	     -0.00073536	     -0.20308977	     -0.06454056	      0.88299823	     -0.00012564	     -0.22019424	     -0.00000000	      0.00000001	     21.99327058
      0.68484332	     -0.06100079	     -0.00072649	     -0.20287965	     -0.06453613	      0.88299994	     -0.00012485	     -0.22014677	     -0.00000000	      0.00000001	     21.89768384
      0.68593864	     -0.06085119	     -0.00071987	     -0.20272953	     -0.06453307	      0.88300117	     -0.00012434	     -0.22011238	     -0.00000000	      0.00000001	     22.25201270
      0.68703396	     -0.06069922	     -0.00071329	     -0.20257700	     -0.06453008	      0.88300239	     -0.00012386	     -0.22007753	     -0.00000000	      0.00000001	     22.14212667
      0.68812928	     -0.06054745	     -0.00070684	     -0.20242466	     -0.06452716	      0.88300362	     -0.00012341	     -0.22004226	     -0.00000000	      0.00000001	     22.33271162
      0.68970478	     -0.06032861	     -0.00069801	     -0.20220494	     -0.06452310	      0.88300539	     -0.00012283	     -0.21999092	     -0.00000000	      0.00000001	     22.29574044
      0.69078492	     -0.06018111	     -0.00069241	     -0.20205680	     -0.06452041	      0.88300660	     -0.00012248	     -0.21995539	     -0.00000000	      0.00000001	     22.68866629
      0.69186507	     -0.06003453	     -0.00068722	     -0.20190956	     -0.06451781	      0.88300781	     -0.00012216	     -0.21991970	     -0.00000000	      0.00000001	     22.62008981
      0.69320017	     -0.05985747	     -0.00068098	     -0.20173165	     -0.06451470	      0.88300929	     -0.00012181	     -0.21987547	     -0.00000000	      0.00000001	     22.95124930
      0.69453528	     -0.05968241	     -0.00067467	     -0.20155573	     -0.06451173	      0.88301077	     -0.00012152	     -0.21983126	     -0.00000000	      0.00000001	     22.84746169
      0.69587038	     -0.05951083	     -0.00066816	     -0.20138325	     -0.06450889	      0.88301223	     -0.00012129	     -0.21978710	     -0.00000000	      0.00000001	     23.53136830
      0.69699742	     -0.05936604	     -0.00066261	     -0.20123771	     -0.06450660	      0.88301345	     -0.00012113	     -0.21974996	     -0.00000000	      0.00000001	     23.25257434
      0.69812445	     -0.05922561	     -0.00065710	     -0.20109649	     -0.06450442	      0.88301466	     -0.00012102	     -0.21971296	     -0.00000000	      0.00000001	     23.55159684
      0.69969257	     -0.05903490	     -0.00064970	     -0.20090470	     -0.06450155	      0.88301631	     -0.00012092	     -0.21966189	     -0.00000000	      0.00000001	     23.61340481
      0.70073586	     -0.05891147	     -0.00064482	     -0.20078054	     -0.06449975	      0.88301739	     -0.00012089	     -0.21962820	     -0.00000000	      0.00000001	     24.11566430
      0.70177915	     -0.05878934	     -0.00063992	     -0.20065767	     -0.06449805	      0.88301845	     -0.00012090	     -0.21959481	     -0.00000000	      0.00000001	     24.18187455
      0.70315043	     -0.05863411	     -0.00063331	     -0.20050147	     -0.06449595	      0.88301982	     -0.00012096	     -0.21955138	     -0.00000000	      0.00000001	     24.63839916
      0.70455391	     -0.05848090	     -0.00062662	     -0.20034729	     -0.06449398	      0.88302118	     -0.00012108	     -0.21950762	     -0.00000000	      0.00000001	     24.74874510
      0.70570458	     -0.05836073	     -0.00062127	     -0.20022631	     -0.06449249	      0.88302226	     -0.00012123	     -0.21947231	     -0.00000000	      0.00000001	     25.39903438
      0.70685524	     -0.05824269	     -0.00061617	     -0.20010748	     -0.06449111	      0.88302331	     -0.00012141	     -0.21943760	     -0.00000000	      0.00000001	     25.49567564
      0.70800591	     -0.05812688	     -0.00061205	     -0.19999088	     -0.06448985	      0.88302433	     -0.00012163	     -0.21940353	     -0.00000000	      0.00000001	     26.06611724
      0.70915657	     -0.05801776	     -0.00060870	     -0.19988096	     -0.06448871	      0.88302531	     -0.00012188	     -0.21937028	     -0.00000000	      0.00000001	     26.32615566
      0.71057280	     -0.05789279	     -0.00060484	     -0.19975502	     -0.06448747	      0.88302647	     -0.00012225	     -0.21933058	     -0.00000000	      0.00000001	     27.14098200
      0.71175662	     -0.05779183	     -0.00060184	     -0.19965327	     -0.06448656	      0.88302739	     -0.00012261	     -0.21929846	     -0.00000000	      0.00000001	     27.35035201
      0.71294044	     -0.05769647	     -0.00059892	     -0.19955715	     -0.06448579	      0.88302827	     -0.00012300	     -0.21926726	     -0.00000000	      0.00000000	     28.07896227
      0.71412426	     -0.05760465	     -0.00059601	     -0.19946458	     -0.06448513	      0.88302910	     -0.00012343	     -0.21923700	     -0.00000000	      0.00000000	     28.49016002
      0.71530808	     -0.05751817	     -0.00059309	     -0.19937738	     -0.06448459	      0.88302989	     -0.00012390	     -0.21920766	     -0.00000000	      0.00000000	     29.23237555
      0.71649191	     -0.05743604	     -0.00059035	     -0.19929455	     -0.06448418	      0.88303062	     -0.00012440	     -0.21917926	     -0.00000000	      0.00000000	     29.71365975
      0.71767573	     -0.05735998	     -0.00058774	     -0.19921782	     -0.06448389	      0.88303131	     -0.00012495	     -0.21915181	     -0.00000000	      0.00000000	     30.47556816
      0.71911653	     -0.05727396	     -0.00058307	     -0.19913102	     -0.06448369	      0.88303208	     -0.00012566	     -0.21911974	     -0.00000000	      0.00000000	     31.08201323
      0.72024680	     -0.05721080	     -0.00057889	     -0.19906729	     -0.06448366	      0.88303262	     -0.00012626	     -0.21909556	     -0.00000000	      0.00000000	     31.95987387
      0.72137707	     -0.05714997	     -0.00057487	     -0.19900591	     -0.06448373	      0.88303313	     -0.00012690	     -0.21907224	     -0.00000000	      0.00000000	     32.45621169
      0.72250734	     -0.05709263	     -0.00057063	     -0.19894803	     -0.06448390	      0.88303358	     -0.00012756	     -0.21904974	     -0.00000000	      0.00000000	     33.22520306
      0.72393578	     -0.05702398	     -0.00056542	     -0.19887874	     -0.06448427	      0.88303408	     -0.00012846	     -0.21902247	     -0.00000000	      0.00000000	     33.92116050
      0.72505395	     -0.05697424	     -0.00056142	     -0.19882850	     -0.06448466	      0.88303442	     -0.00012919	     -0.21900200	     -0.00000000	      0.00000000	     34.76156313
      0.72617211	     -0.05692694	     -0.00055757	     -0.19878073	     -0.06448516	      0.88303471	     -0.00012996	     -0.21898229	     -0.00000000	      0.00000000	     35.30758094
      0.72729028	     -0.05688376	     -0.00055368	     -0.19873709	     -0.06448575	      0.88303496	     -0.00013076	     -0.21896332	     -0.00000000	      0.00000000	     36.05531118
      0.72874913	     -0.05683171	     -0.00054844	     -0.19868445	     -0.06448665	      0.88303520	     -0.00013186	     -0.21893971	     -0.00000000	      0.00000000	     36.80618480
      0.72985776	     -0.05679634	     -0.00054430	     -0.19864864	     -0.06448744	      0.88303534	     -0.00013273	     -0.21892260	     -0.00000000	      0.00000000	     37.60412374
      0.73096640	     -0.05676311	     -0.00054022	     -0.19861499	     -0.06448832	      0.88303543	     -0.00013363	     -0.21890624	     -0.00000000	      0.00000000	     38.19108220
      0.73207503	     -0.05673464	     -0.00053617	     -0.19858611	     -0.06448928	      0.88303547	     -0.00013456	     -0.21889063	     -0.00000000	      0.00000000	     38.93213376
      0.73357025	     -0.05670081	     -0.00053108	     -0.19855171	     -0.06449070	      0.88303546	     -0.00013587	     -0.21887080	     -0.00000000	     -0.00000000	     39.77684469
      0.73466909	     -0.05667955	     -0.00052738	     -0.19853004	     -0.06449184	      0.88303541	     -0.00013687	     -0.21885707	     -0.00000000	     -0.00000000	     40.57258070
      0.73576793	     -0.05665981	     -0.00052376	     -0.19850990	     -0.06449305	      0.88303531	     -0.00013790	     -0.21884405	     -0.00000000	     -0.00000000	     41.23239634
      0.73686676	     -0.05664319	     -0.00052022	     -0.19849287	     -0.06449434	      0.88303517	     -0.00013896	     -0.21883170	     -0.00000000	     -0.00000000	     41.98792210
      0.73840433	     -0.05662274	     -0.00051530	     -0.19847187	     -0.06449626	      0.88303490	     -0.00014049	     -0.21881553	     -0.00000000	     -0.00000000	     42.89416220
      0.73949340	     -0.05661111	     -0.00051180	     -0.19845985	     -0.06449770	      0.88303467	     -0.00014161	     -0.21880481	     -0.00000000	     -0.00000000	     43.63832945
      0.74058248	     -0.05660028	     -0.00050841	     -0.19844862	     -0.06449921	      0.88303440	     -0.00014276	     -0.21879469	     -0.00000000	     -0.00000000	     44.27627228
      0.74189408	     -0.05659032	     -0.00050437	     -0.19843818	     -0.06450112	      0.88303403	     -0.00014419	     -0.21878325	     -0.00000000	     -0.00000000	     45.08078549
      0.74320569	     -0.05658212	     -0.00050044	     -0.19842949	     -0.06450311	      0.88303360	     -0.00014566	     -0.21877263	     -0.00000000	     -0.00000000	     45.68974814
      0.74451730	     -0.05657656	     -0.00049662	     -0.19842344	     -0.06450519	      0.88303314	     -0.00014717	     -0.21876278	     -0.00000000	     -0.00000000	     46.47425203
      0.74563813	     -0.05657182	     -0.00049357	     -0.19841828	     -0.06450704	      0.88303270	     -0.00014849	     -0.21875497	     -0.00000000	     -0.00000000	     46.88427604
      0.74675897	     -0.05656933	     -0.00049073	     -0.19841536	     -0.06450895	      0.88303223	     -0.00014984	     -0.21874767	     -0.00000000	     -0.00000000	     47.50059390
      0.74827892	     -0.05656792	     -0.00048762	     -0.19841337	     -0.06451164	      0.88303155	     -0.00015172	     -0.21873864	     -0.00000000	     -0.00000000	     48.02080752
      0.74935429	     -0.05656817	     -0.00048547	     -0.19841319	     -0.06451361	      0.88303104	     -0.00015308	     -0.21873280	     -0.00000000	     -0.00000000	     48.44026589
      0.75042967	     -0.05656845	     -0.00048349	     -0.19841304	     -0.06451564	      0.88303051	     -0.00015447	     -0.21872742	     -0.00000001	     -0.00000000	     48.75799470
      0.75174972	     -0.05657071	     -0.00048180	     -0.19841476	     -0.06451820	      0.88302982	     -0.00015620	     -0.21872141	     -0.00000001	     -0.00000000	     49.14371316
      0.75306977	     -0.05657326	     -0.00047999	     -0.19841677	     -0.06452084	      0.88302910	     -0.00015797	     -0.21871605	     -0.00000001	     -0.00000000	     49.31665236
      0.75438982	     -0.05657771	     -0.00047816	     -0.19842066	     -0.06452357	      0.88302836	     -0.00015978	     -0.21871129	     -0.00000001	     -0.00000000	     49.68476874
      0.75550889	     -0.05658074	     -0.00047665	     -0.19842323	     -0.06452594	      0.88302771	     -0.00016133	     -0.21870775	     -0.00000001	     -0.00000000	     49.69016207
      0.75662796	     -0.05658560	     -0.00047520	     -0.19842760	     -0.06452837	      0.88302704	     -0.00016291	     -0.21870462	     -0.00000001	     -0.00000000	     49.97202517
      0.75816999	     -0.05659363	     -0.00047341	     -0.19843497	     -0.06453182	      0.88302609	     -0.00016513	     -0.21870099	     -0.00000001	     -0.00000000	     50.01948673
      0.75923614	     -0.05660004	     -0.00047223	     -0.19844092	     -0.06453427	      0.88302543	     -0.00016669	     -0.21869892	     -0.00000001	     -0.00000000	     50.17431728
      0.76030229	     -0.05660629	     -0.00047110	     -0.19844671	     -0.06453678	      0.88302475	     -0.00016826	     -0.21869720	     -0.00000001	     -0.00000000	     50.19549053
      0.76163858	     -0.05661594	     -0.00046945	     -0.19845577	     -0.06454000	      0.88302388	     -0.00017027	     -0.21869553	     -0.00000001	     -0.00000000	     50.28795734
      0.76297486	     -0.05662698	     -0.00046804	     -0.19846623	     -0.06454330	      0.88302300	     -0.00017230	     -0.21869443	     -0.00000001	     -0.00000000	     50.14838168
      0.76415863	     -0.05663799	     -0.00046699	     -0.19847670	     -0.06454630	      0.88302221	     -0.00017412	     -0.21869390	     -0.00000001	     -0.00000000	     50.28729941
      0.76534241	     -0.05665053	     -0.00046628	     -0.19848870	     -0.06454936	      0.88302141	     -0.00017596	     -0.21869384	     -0.00000001	     -0.00000000	     50.13752238
      0.76652618	     -0.05666680	     -0.00046572	     -0.19850443	     -0.06455250	      0.88302061	     -0.00017783	     -0.21869424	     -0.00000001	     -0.00000000	     50.23789303
      0.76770996	     -0.05668760	     -0.00046549	     -0.19852467	     -0.06455570	      0.88301979	     -0.00017971	     -0.21869521	     -0.00000001	     -0.00000000	     50.09255240
      0.76889373	     -0.05671636	     -0.00046564	     -0.19855287	     -0.06455897	      0.88301897	     -0.00018161	     -0.21869684	     -0.00000001	     -0.00000000	     50.11472296
      0.77007751	     -0.05675362	     -0.00046620	     -0.19858957	     -0.06456231	      0.88301815	     -0.00018353	     -0.21869931	     -0.00000001	     -0.00000000	     49.93903747
      0.77126128	     -0.05680215	     -0.00046710	     -0.19863753	     -0.06456573	      0.88301731	     -0.00018546	     -0.21870278	     -0.00000001	     -0.00000000	     49.92391877
      0.77244505	     -0.05686169	     -0.00046838	     -0.19869650	     -0.06456921	      0.88301647	     -0.00018741	     -0.21870748	     -0.00000001	     -0.00000000	     49.72912746
      0.77362883	     -0.05693349	     -0.00046989	     -0.19876773	     -0.06457276	      0.88301562	     -0.00018937	     -0.21871357	     -0.00000001	     -0.00000000	     49.70290213
      0.77481260	     -0.05701602	     -0.00047150	     -0.19884970	     -0.06457638	      0.88301476	     -0.00019134	     -0.21872122	     -0.00000001	     -0.00000001	     49.51336552
      0.77599638	     -0.05710995	     -0.00047302	     -0.19894308	     -0.06458006	      0.88301388	     -0.00019332	     -0.21873052	     -0.00000001	     -0.00000001	     49.47518497
      0.77744847	     -0.05723939	     -0.00047456	     -0.19907189	     -0.06458468	      0.88301278	     -0.00019576	     -0.21874437	     -0.00000001	     -0.00000001	     49.12612952
      0.77856630	     -0.05734911	     -0.00047530	     -0.19918112	     -0.06458830	      0.88301192	     -0.00019765	     -0.21875692	     -0.00000001	     -0.00000001	     49.19294449
      0.77968414	     -0.05746690	     -0.00047551	     -0.19929847	     -0.06459198	      0.88301103	     -0.00019954	     -0.21877117	     -0.00000001	     -0.00000001	     48.98341839
      0.78080197	     -0.05759386	     -0.00047502	     -0.19942502	     -0.06459571	      0.88301013	     -0.00020143	     -0.21878716	     -0.00000001	     -0.00000001	     48.90606336
      0.78226685	     -0.05777037	     -0.00047328	     -0.19960104	     -0.06460069	      0.88300890	     -0.00020392	     -0.21881080	     -0.00000001	     -0.00000001	     48.56548844
      0.78337384	     -0.05791240	     -0.00047097	     -0.19974273	     -0.06460451	      0.88300794	     -0.00020580	     -0.21883070	     -0.00000001	     -0.00000001	     48.47314260
      0.78448083	     -0.05806006	     -0.00046767	     -0.19989009	     -0.06460839	      0.88300694	     -0.00020768	     -0.21885238	     -0.00000001	     -0.00000001	     48.20045276
      0.78558782	     -0.05821402	     -0.00046335	     -0.20004380	     -0.06461231	      0.88300591	     -0.00020956	     -0.21887579	     -0.00000001	     -0.00000001	     48.03199840
      0.78708960	     -0.05843037	     -0.00045600	     -0.20025987	     -0.06461771	      0.88300445	     -0.00021210	     -0.21891028	     -0.00000001	     -0.00000001	     47.59842339
      0.78818825	     -0.05859445	     -0.00044975	     -0.20042379	     -0.06462171	      0.88300333	     -0.00021397	     -0.21893741	     -0.00000001	     -0.00000001	     47.41869250
      0.78928690	     -0.05876187	     -0.00044298	     -0.20059108	     -0.06462575	      0.88300215	     -0.00021583	     -0.21896610	     -0.00000001	     -0.00000001	     47.10435684
      0.79038555	     -0.05893364	     -0.00043587	     -0.20076275	     -0.06462984	      0.88300093	     -0.00021770	     -0.21899629	     -0.00000001	     -0.00000001	     46.86098248
      0.79192560	     -0.05917881	     -0.00042560	     -0.20100782	     -0.06463562	      0.88299911	     -0.00022031	     -0.21904102	     -0.00000001	     -0.00000001	     46.34584098
      0.79301489	     -0.05935477	     -0.00041841	     -0.20118375	     -0.06463976	      0.88299776	     -0.00022217	     -0.21907425	     -0.00000001	     -0.00000001	     46.07211095
      0.79410418	     -0.05953274	     -0.00041137	     -0.20136171	     -0.06464392	      0.88299633	     -0.00022402	     -0.21910876	     -0.00000001	     -0.00000001	     45.69462729
      0.79541600	     -0.05975138	     -0.00040327	     -0.20158036	     -0.06464897	      0.88299453	     -0.00022626	     -0.21915193	     -0.00000001	     -0.00000001	     45.28313531
      0.79672782	     -0.05997220	     -0.00039574	     -0.20180124	     -0.06465406	      0.88299262	     -0.00022850	     -0.21919675	     -0.00000001	     -0.00000001	     44.70328839
      0.79803963	     -0.06019552	     -0.00038888	     -0.20202463	     -0.06465918	      0.88299060	     -0.00023074	     -0.21924305	     -0.00000001	     -0.00000001	     44.33128202
      0.79916197	     -0.06038617	     -0.00038321	     -0.20221538	     -0.06466358	      0.88298877	     -0.00023267	     -0.21928375	     -0.00000001	     -0.00000001	     43.77884161
      0.80028430	     -0.06057895	     -0.00037800	     -0.20240828	     -0.06466799	      0.88298687	     -0.00023461	     -0.21932532	     -0.00000001	     -0.00000001	     43.44598036
      0.80180484	     -0.06084127	     -0.00037196	     -0.20267078	     -0.06467399	      0.88298414	     -0.00023724	     -0.21938293	     -0.00000001	     -0.00000001	     42.74060633
      0.80288009	     -0.06102763	     -0.00036859	     -0.20285729	     -0.06467824	      0.88298210	     -0.00023910	     -0.21942445	     -0.00000001	     -0.00000001	     42.33296478
      0.80395534	     -0.06121340	     -0.00036596	     -0.20304322	     -0.06468250	      0.88297999	     -0.00024098	     -0.21946656	     -0.00000001	     -0.00000001	     41.85574846
      0.80527531	     -0.06144281	     -0.00036362	     -0.20327286	     -0.06468772	      0.88297727	     -0.00024329	     -0.21951895	     -0.00000001	     -0.00000001	     41.30408450
      0.80659529	     -0.06167172	     -0.00036218	     -0.20350201	     -0.06469294	      0.88297442	     -0.00024561	     -0.21957203	     -0.00000001	     -0.00000002	     40.61499664
      0.80791526	     -0.06190062	     -0.00036160	     -0.20373119	     -0.06469816	      0.88297145	     -0.00024794	     -0.21962565	     -0.00000001	     -0.00000002	     40.12872808
      0.80903843	     -0.06209240	     -0.00036167	     -0.20392323	     -0.06470259	      0.88296881	     -0.00024992	     -0.21967165	     -0.00000001	     -0.00000002	     39.48517860
      0.81016160	     -0.06228427	     -0.00036231	     -0.20411537	     -0.06470700	      0.88296609	     -0.00025191	     -0.21971789	     -0.00000001	     -0.00000002	     39.10143546
      0.81171248	     -0.06254333	     -0.00036460	     -0.20437483	     -0.06471307	      0.88296218	     -0.00025467	     -0.21978213	     -0.00000001	     -0.00000002	     38.33122347
      0.81276971	     -0.06272108	     -0.00036652	     -0.20455287	     -0.06471718	      0.88295942	     -0.00025655	     -0.21982615	     -0.00000001	     -0.00000002	     37.91385310
      0.81382694	     -0.06289383	     -0.00036954	     -0.20472592	     -0.06472127	      0.88295659	     -0.00025843	     -0.21987037	     -0.00000001	     -0.00000002	     37.43460861
      0.81517284	     -0.06311369	     -0.00037359	     -0.20494620	     -0.06472645	      0.88295288	     -0.00026083	     -0.21992693	     -0.00000001	     -0.00000002	     36.88995963
      0.81654647	     -0.06333525	     -0.00037792	     -0.20516821	     -0.06473169	      0.88294898	     -0.00026327	     -0.21998496	     -0.00000001	     -0.00000002	     36.18762271
      0.81772200	     -0.06352242	     -0.00038191	     -0.20535578	     -0.06473613	      0.88294557	     -0.00026536	     -0.22003473	     -0.00000001	     -0.00000002	     35.83278227
      0.81889754	     -0.06370550	     -0.00038592	     -0.20553930	     -0.06474054	      0.88294208	     -0.00026744	     -0.22008453	     -0.00000001	     -0.00000002	     35.30077188
      0.82007307	     -0.06388588	     -0.00039015	     -0.20572015	     -0.06474490	      0.88293853	     -0.00026951	     -0.22013425	     -0.00000001	     -0.00000002	     34.94677819
      0.82124860	     -0.06406197	     -0.00039452	     -0.20589672	     -0.06474921	      0.88293492	     -0.00027157	     -0.22018382	     -0.00000001	     -0.00000002	     34.46921349
      0.82242413	     -0.06423575	     -0.00039883	     -0.20607100	     -0.06475348	      0.88293126	     -0.00027363	     -0.22023315	     -0.00000001	     -0.00000002	     34.10845631
      0.82359966	     -0.06440513	     -0.00040300	     -0.20624091	     -0.06475769	      0.88292756	     -0.00027567	     -0.22028221	     -0.00000001	     -0.00000002	     33.65558901
      0.82477520	     -0.06457136	     -0.00040670	     -0.20640770	     -0.06476185	      0.88292382	     -0.00027770	     -0.22033092	     -0.00000001	     -0.00000002	     33.30125366
      0.82623665	     -0.06477182	     -0.00041189	     -0.20660888	     -0.06476694	      0.88291912	     -0.00028019	     -0.22039096	     -0.00000001	     -0.00000002	     32.68049955
      0.82734879	     -0.06492009	     -0.00041535	     -0.20675772	     -0.06477074	      0.88291552	     -0.00028208	     -0.22043618	     -0.00000001	     -0.00000002	     32.43534474
      0.82846093	     -0.06506376	     -0.00041843	     -0.20690198	     -0.06477449	      0.88291192	     -0.00028395	     -0.22048096	     -0.00000001	     -0.00000002	     32.04312787
      0.82957307	     -0.06520474	     -0.00042137	     -0.20704358	     -0.06477818	      0.88290830	     -0.00028579	     -0.22052526	     -0.00000001	     -0.00000002	     31.77081848
      0.83105754	     -0.06538645	     -0.00042516	     -0.20722614	     -0.06478301	      0.88290348	     -0.00028823	     -0.22058365	     -0.00000001	     -0.00000002	     31.28110173
      0.83215978	     -0.06551734	     -0.00042792	     -0.20735767	     -0.06478652	      0.88289991	     -0.00029002	     -0.22062637	     -0.00000001	     -0.00000002	     31.07722401
      0.83326202	     -0.06564308	     -0.00043077	     -0.20748407	     -0.06478997	      0.88289636	     -0.00029179	     -0.22066855	     -0.00000001	     -0.00000002	     30.75355891
      0.83436426	     -0.06576556	     -0.00043369	     -0.20760722	     -0.06479335	      0.88289283	     -0.00029354	     -0.22071012	     -0.00000001	     -0.00000002	     30.53034872
      0.83588577	     -0.06592735	     -0.00043756	     -0.20776996	     -0.06479789	      0.88288800	     -0.00029591	     -0.22076650	     -0.00000001	     -0.00000002	     30.08909868
      0.83697873	     -0.06603956	     -0.00044018	     -0.20788286	     -0.06480107	      0.88288457	     -0.00029759	     -0.22080620	     -0.00000001	     -0.00000002	     29.91360990
      0.83807169	     -0.06614694	     -0.00044265	     -0.20799096	     -0.06480418	      0.88288118	     -0.00029925	     -0.22084525	     -0.00000001	     -0.00000002	     29.62314080
      0.83916465	     -0.06625152	     -0.00044505	     -0.20809626	     -0.06480722	      0.88287783	     -0.00030088	     -0.22088360	     -0.00000001	     -0.00000002	     29.42267623
      0.84072861	     -0.06639449	     -0.00044839	     -0.20824028	     -0.06481143	      0.88287313	     -0.00030318	     -0.22093726	     -0.00000001	     -0.00000002	     29.00931370
      0.84181086	     -0.06648989	     -0.00045059	     -0.20833642	     -0.06481425	      0.88286994	     -0.00030474	     -0.22097351	     -0.00000001	     -0.00000002	     28.86033592
      0.84289311	     -0.06658087	     -0.00045265	     -0.20842814	     -0.06481699	      0.88286681	     -0.00030628	     -0.22100904	     -0.00000001	     -0.00000002	     28.59876495
      0.84421721	     -0.06668849	     -0.00045511	     -0.20853669	     -0.06482024	      0.88286306	     -0.00030813	     -0.22105145	     -0.00000001	     -0.00000002	     28.38618442
      0.84554131	     -0.06679070	     -0.00045758	     -0.20863985	     -0.06482336	      0.88285941	     -0.00030994	     -0.22109272	     -0.00000001	     -0.00000002	     28.00663004
      0.84686541	     -0.06688918	     -0.00046011	     -0.20873927	     -0.06482636	      0.88285587	     -0.00031172	     -0.22113280	     -0.00000001	     -0.00000002	     27.91813255
      0.84799422	     -0.06696794	     -0.00046238	     -0.20881886	     -0.06482882	      0.88285293	     -0.00031320	     -0.22116606	     -0.00000001	     -0.00000002	     27.55336280
      0.84912303	     -0.06704454	     -0.00046472	     -0.20889627	     -0.06483119	      0.88285007	     -0.00031466	     -0.22119843	     -0.00000001	     -0.00000002	     27.45539529
      0.85067707	     -0.06714374	     -0.00046793	     -0.20899662	     -0.06483429	      0.88284627	     -0.00031663	     -0.22124157	     -0.00000001	     -0.00000002	     27.10449828
      0.85172571	     -0.06720715	     -0.00047010	     -0.20906080	     -0.06483629	      0.88284380	     -0.00031792	     -0.22126970	     -0.00000001	     -0.00000002	     27.01731027
      0.85277435	     -0.06726647	     -0.00047230	     -0.20912091	     -0.06483819	      0.88284140	     -0.00031920	     -0.22129702	     -0.00000001	     -0.00000002	     26.81414459
      0.85412958	     -0.06733971	     -0.00047527	     -0.20919517	     -0.06484054	      0.88283841	     -0.00032081	     -0.22133112	     -0.00000001	     -0.00000001	     26.64242957
      0.85551657	     -0.06740918	     -0.00047849	     -0.20926569	     -0.06484278	      0.88283548	     -0.00032242	     -0.22136462	     -0.00000001	     -0.00000001	     26.30738617
      0.85669075	     -0.06746455	     -0.00048131	     -0.20932195	     -0.06484457	      0.88283310	     -0.00032375	     -0.22139182	     -0.00000001	     -0.00000001	     26.24712334
      0.85786493	     -0.06751538	     -0.00048418	     -0.20937368	     -0.06484624	      0.88283081	     -0.00032506	     -0.22141799	     -0.00000001	     -0.00000001	     25.98811359
      0.85903911	     -0.06756374	     -0.00048710	     -0.20942294	     -0.06484781	      0.88282862	     -0.00032633	     -0.22144309	     -0.00000001	     -0.00000001	     25.90003445
      0.86021329	     -0.06760756	     -0.00049007	     -0.20946766	     -0.06484926	      0.88282653	     -0.00032758	     -0.22146714	     -0.00000001	     -0.00000001	     25.68187656
      0.86138747	     -0.06764832	     -0.00049308	     -0.20950933	     -0.06485060	      0.88282452	     -0.00032880	     -0.22149011	     -0.00000001	     -0.00000001	     25.58271921
      0.86256165	     -0.06768416	     -0.00049613	     -0.20954608	     -0.06485183	      0.88282261	     -0.00032999	     -0.22151199	     -0.00000001	     -0.00000001	     25.38524420
      0.86373583	     -0.06771624	     -0.00049917	     -0.20957908	     -0.06485294	      0.88282078	     -0.00033115	     -0.22153275	     -0.00000001	     -0.00000001	     25.28876879
      0.86520519	     -0.06774871	     -0.00050268	     -0.20961270	     -0.06485417	      0.88281861	     -0.00033257	     -0.22155712	     -0.00000001	     -0.00000001	     25.00166300
      0.86631608	     -0.06776873	     -0.00050564	     -0.20963359	     -0.06485498	      0.88281706	     -0.00033362	     -0.22157431	     -0.00000001	     -0.00000001	     24.99327889
      0.86742698	     -0.06778305	     -0.00050858	     -0.20964878	     -0.06485568	      0.88281559	     -0.00033463	     -0.22159042	     -0.00000001	     -0.00000001	     24.81748148
      0.86853787	     -0.06779342	     -0.00051151	     -0.20966002	     -0.06485628	      0.88281418	     -0.00033563	     -0.22160537	     -0.00000001	     -0.00000001	     24.75417273
      0.87002572	     -0.06779858	     -0.00051558	     -0.20966634	     -0.06485692	      0.88281241	     -0.00033692	     -0.22162356	     -0.00000001	     -0.00000001	     24.53483742
      0.87112515	     -0.06779696	     -0.00051878	     -0.20966557	     -0.06485728	      0.88281117	     -0.00033785	     -0.22163557	     -0.00000001	     -0.00000001	     24.53276257
      0.87222458	     -0.06778891	     -0.00052223	     -0.20965838	     -0.06485753	      0.88281000	     -0.00033876	     -0.22164633	     -0.00000001	     -0.00000001	     24.38269014
      0.87332401	     -0.06777655	     -0.00052601	     -0.20964686	     -0.06485767	      0.88280889	     -0.00033964	     -0.22165578	     -0.00000001	     -0.00000001	     24.34548803
      0.87485316	     -0.06774987	     -0.00053194	     -0.20962133	     -0.06485770	      0.88280744	     -0.00034084	     -0.22166673	     -0.00000001	     -0.00000001	     24.15444216
      0.87594259	     -0.06772524	     -0.00053627	     -0.20959751	     -0.06485761	      0.88280648	     -0.00034166	     -0.22167289	     -0.00000001	     -0.00000001	     24.18776304
      0.87703203	     -0.06769420	     -0.00054091	     -0.20956727	     -0.06485741	      0.88280556	     -0.00034246	     -0.22167768	     -0.00000001	     -0.00000001	     24.05306342
      0.87812147	     -0.06765861	     -0.00054607	     -0.20953246	     -0.06485710	      0.88280470	     -0.00034325	     -0.22168104	     -0.00000001	     -0.00000001	     24.04571154
      0.87969702	     -0.06759640	     -0.00055450	     -0.20947136	     -0.06485649	      0.88280355	     -0.00034434	     -0.22168334	     -0.00000001	     -0.00000000	     23.89611521
      0.88077412	     -0.06754751	     -0.00056088	     -0.20942320	     -0.06485596	      0.88280282	     -0.00034507	     -0.22168310	     -0.00000001	     -0.00000000	     23.98737345
      0.88185123	     -0.06749154	     -0.00056740	     -0.20936795	     -0.06485532	      0.88280213	     -0.00034577	     -0.22168137	     -0.00000001	     -0.00000000	     23.88137349
      0.88318217	     -0.06741589	     -0.00057599	     -0.20929316	     -0.06485441	      0.88280134	     -0.00034662	     -0.22167710	     -0.00000001	     -0.00000000	     23.93909935
      0.88451311	     -0.06733110	     -0.00058526	     -0.20920921	     -0.06485335	      0.88280062	     -0.00034743	     -0.22167050	     -0.00000001	     -0.00000000	     23.76207067
      0.88584406	     -0.06723904	     -0.00059485	     -0.20911794	     -0.06485214	      0.88279997	     -0.00034822	     -0.22166148	     -0.00000001	     -0.00000000	     24.03476089
      0.88697607	     -0.06715213	     -0.00060345	     -0.20903169	     -0.06485101	      0.88279946	     -0.00034886	     -0.22165193	     -0.00000001	     -0.00000000	     23.77016670
      0.88810808	     -0.06706116	     -0.00061257	     -0.20894136	     -0.06484978	      0.88279900	     -0.00034948	     -0.22164063	     -0.00000001	     -0.00000000	     23.88358689
      0.88967843	     -0.06692686	     -0.00062611	     -0.20880789	     -0.06484790	      0.88279844	     -0.00035030	     -0.22162216	     -0.00000001	     -0.00000000	     23.74479760
      0.89071317	     -0.06683470	     -0.00063560	     -0.20871624	     -0.06484657	      0.88279812	     -0.00035082	     -0.22160826	     -0.00000001	     -0.00000000	     23.94226870
      0.89174790	     -0.06673858	     -0.00064550	     -0.20862062	     -0.06484516	      0.88279783	     -0.00035131	     -0.22159304	     -0.00000001	     -0.00000000	     23.85565285
      0.89312144	     -0.06660822	     -0.00065920	     -0.20849087	     -0.06484316	      0.88279751	     -0.00035194	     -0.22157088	     -0.00000001	     -0.00000000	     23.96112844
      0.89453080	     -0.06646997	     -0.00067376	     -0.20835321	     -0.06484097	      0.88279725	     -0.00035254	     -0.22154600	     -0.00000001	     -0.00000000	     23.76324525
      0.89569098	     -0.06635411	     -0.00068598	     -0.20823779	     -0.06483907	      0.88279709	     -0.00035301	     -0.22152395	     -0.00000001	     -0.00000000	     24.01888279
      0.89685117	     -0.06623503	     -0.00069827	     -0.20811914	     -0.06483708	      0.88279698	     -0.00035344	     -0.22150060	     -0.00000001	     -0.00000000	     23.80907776
      0.89801136	     -0.06611527	     -0.00071048	     -0.20799978	     -0.06483501	      0.88279691	     -0.00035384	     -0.22147600	     -0.00000001	     -0.00000000	     23.97238193
      0.89917154	     -0.06599284	     -0.00072247	     -0.20787773	     -0.06483285	      0.88279690	     -0.00035421	     -0.22145027	     -0.00000001	      0.00000000	     23.82605944
      0.90033173	     -0.06586955	     -0.00073404	     -0.20775479	     -0.06483060	      0.88279693	     -0.00035455	     -0.22142345	     -0.00000001	      0.00000000	     23.93419798
      0.90179978	     -0.06571055	     -0.00074785	     -0.20759623	     -0.06482766	      0.88279704	     -0.00035493	     -0.22138810	     -0.00000001	      0.00000000	     23.70586913
      0.90289867	     -0.06559065	     -0.00075746	     -0.20747663	     -0.06482537	      0.88279718	     -0.00035518	     -0.22136064	     -0.00000001	      0.00000000	     23.94684234
      0.90399757	     -0.06546850	     -0.00076640	     -0.20735478	     -0.06482302	      0.88279736	     -0.00035539	     -0.22133242	     -0.00000001	      0.00000000	     23.74950899
      0.90509646	     -0.06534642	     -0.00077436	     -0.20723299	     -0.06482061	      0.88279759	     -0.00035557	     -0.22130348	     -0.00000001	      0.00000000	     23.82790079
      0.90661367	     -0.06517576	     -0.00078261	     -0.20706274	     -0.06481718	      0.88279797	     -0.00035577	     -0.22126246	     -0.00000001	      0.00000000	     23.62119476
      0.90770644	     -0.06505277	     -0.00078731	     -0.20694003	     -0.06481464	      0.88279830	     -0.00035587	     -0.22123220	     -0.00000001	      0.00000000	     23.83505746
      0.90879920	     -0.06492788	     -0.00079123	     -0.20681542	     -0.06481205	      0.88279867	     -0.00035594	     -0.22120141	     -0.00000001	      0.00000000	     23.65497395
      0.90989196	     -0.06480348	     -0.00079449	     -0.20669128	     -0.06480941	      0.88279909	     -0.00035598	     -0.22117012	     -0.00000001	      0.00000000	     23.74009011
      0.91144544	     -0.06462531	     -0.00079816	     -0.20651347	     -0.06480557	      0.88279975	     -0.00035597	     -0.22112489	     -0.00000001	      0.00000000	     23.59231275
      0.91252396	     -0.06450207	     -0.00080008	     -0.20639047	     -0.06480285	      0.88280026	     -0.00035593	     -0.22109301	     -0.00000001	      0.00000000	     23.84247140
      0.91360247	     -0.06437745	     -0.00080129	     -0.20626608	     -0.06480009	      0.88280081	     -0.00035585	     -0.22106079	     -0.00000001	      0.00000000	     23.72505445
      0.91492337	     -0.06422616	     -0.00080156	     -0.20611507	     -0.06479665	      0.88280154	     -0.00035572	     -0.22102089	     -0.00000001	      0.00000000	     23.91460923
      0.91624427	     -0.06407433	     -0.00080113	     -0.20596351	     -0.06479315	      0.88280232	     -0.00035554	     -0.22098061	     -0.00000001	      0.00000000	     23.75992193
      0.91756517	     -0.06392429	     -0.00080021	     -0.20581372	     -0.06478960	      0.88280315	     -0.00035531	     -0.22093996	     -0.00000001	      0.00000000	     24.20960575
      0.91869603	     -0.06379456	     -0.00079916	     -0.20568421	     -0.06478651	      0.88280390	     -0.00035508	     -0.22090495	     -0.00000001	      0.00000000	     23.96659841
      0.91982689	     -0.06366709	     -0.00079787	     -0.20555692	     -0.06478339	      0.88280469	     -0.00035482	     -0.22086974	     -0.00000001	      0.00000000	     24.18383879
      0.92138260	     -0.06349343	     -0.00079577	     -0.20538351	     -0.06477905	      0.88280582	     -0.00035441	     -0.22082111	     -0.00000001	      0.00000001	     24.18052793
      0.92242259	     -0.06337915	     -0.00079417	     -0.20526939	     -0.06477611	      0.88280661	     -0.00035410	     -0.22078848	     -0.00000001	      0.00000001	     24.52438466
      0.92346257	     -0.06326466	     -0.00079248	     -0.20515506	     -0.06477315	      0.88280743	     -0.00035377	     -0.22075579	     -0.00000001	      0.00000001	     24.55552726
      0.92482250	     -0.06311773	     -0.00079018	     -0.20500832	     -0.06476923	      0.88280852	     -0.00035329	     -0.22071296	     -0.00000001	      0.00000001	     24.86233906
      0.92621911	     -0.06296837	     -0.00078776	     -0.20485914	     -0.06476517	      0.88280968	     -0.00035276	     -0.22066896	     -0.00000001	      0.00000001	     24.90603118
      0.92738439	     -0.06284607	     -0.00078569	     -0.20473698	     -0.06476175	      0.88281066	     -0.00035228	     -0.22063225	     -0.00000001	      0.00000001	     25.36232481
      0.92854967	     -0.06272438	     -0.00078363	     -0.20461543	     -0.06475831	      0.88281167	     -0.00035178	     -0.22059558	     -0.00000001	      0.00000001	     25.40547811
      0.92971495	     -0.06260582	     -0.00078157	     -0.20449700	     -0.06475483	      0.88281269	     -0.00035125	     -0.22055896	     -0.00000001	      0.00000001	     25.81429825
      0.93088023	     -0.06248825	     -0.00077952	     -0.20437956	     -0.06475134	      0.88281372	     -0.00035068	     -0.22052244	     -0.00000001	      0.00000001	     25.97133053
      0.93204551	     -0.06237345	     -0.00077742	     -0.20426488	     -0.06474782	      0.88281477	     -0.00035010	     -0.22048602	     -0.00000001	      0.00000001	     26.38250659
      0.93347721	     -0.06223401	     -0.00077460	     -0.20412560	     -0.06474346	      0.88281606	     -0.00034934	     -0.22044148	     -0.00000001	      0.00000001	     26.61647041
      0.93460582	     -0.06212690	     -0.00077239	     -0.20401861	     -0.06474000	      0.88281708	     -0.00034871	     -0.22040653	     -0.00000001	      0.00000001	     27.16625125
      0.93573442	     -0.06202045	     -0.00077023	     -0.20391229	     -0.06473652	      0.88281810	     -0.00034806	     -0.22037175	     -0.00000001	      0.00000001	     27.39207674
      0.93686302	     -0.06191693	     -0.00076808	     -0.20380889	     -0.06473302	      0.88281912	     -0.00034739	     -0.22033714	     -0.00000001	      0.00000001	     27.88269709
      0.93828400	     -0.06178815	     -0.00076536	     -0.20368026	     -0.06472858	      0.88282040	     -0.00034652	     -0.22029383	     -0.00000001	      0.00000001	     28.26911361
      0.93940497	     -0.06168907	     -0.00076318	     -0.20358130	     -0.06472505	      0.88282140	     -0.00034580	     -0.22025987	     -0.00000001	      0.00000001	     28.87572357
      0.94052593	     -0.06159020	     -0.00076098	     -0.20348256	     -0.06472151	      0.88282239	     -0.00034507	     -0.22022611	     -0.00000001	      0.00000001	     29.21325439
      0.94164690	     -0.06149401	     -0.00075873	     -0.20338650	     -0.06471794	      0.88282338	     -0.00034432	     -0.22019252	     -0.00000001	      0.00000001	     29.77467741
      0.94308555	     -0.06137203	     -0.00075581	     -0.20326471	     -0.06471334	      0.88282462	     -0.00034333	     -0.22014974	     -0.00000001	      0.00000001	     30.29784452
      0.94419827	     -0.06128011	     -0.00075350	     -0.20317291	     -0.06470975	      0.88282557	     -0.00034254	     -0.22011687	     -0.00000001	      0.00000001	     30.95584412
      0.94531098	     -0.06118825	     -0.00075115	     -0.20308121	     -0.06470614	      0.88282651	     -0.00034174	     -0.22008423	     -0.00000001	      0.00000001	     31.39651632
      0.94642370	     -0.06109885	     -0.00074874	     -0.20299195	     -0.06470251	      0.88282743	     -0.00034092	     -0.22005178	     -0.00000001	      0.00000001	     32.01456810
      0.94788898	     -0.06098237	     -0.00074551	     -0.20287567	     -0.06469770	      0.88282862	     -0.00033983	     -0.22000941	     -0.00000001	      0.00000001	     32.65776284
      0.94899169	     -0.06089686	     -0.00074302	     -0.20279031	     -0.06469405	      0.88282949	     -0.00033899	     -0.21997776	     -0.00000001	      0.00000001	     33.34129348
      0.95009439	     -0.06081144	     -0.00074044	     -0.20270504	     -0.06469038	      0.88283035	     -0.00033813	     -0.21994635	     -0.00000001	      0.00000001	     33.85313947
      0.95119710	     -0.06072855	     -0.00073766	     -0.20262232	     -0.06468669	      0.88283119	     -0.00033727	     -0.21991515	     -0.00000001	      0.00000001	     34.49220040
      0.95269956	     -0.06061673	     -0.00073405	     -0.20251071	     -0.06468162	      0.88283230	     -0.00033607	     -0.21987302	     -0.00000001	      0.00000000	     35.20813890
      0.95379168	     -0.06053746	     -0.00073153	     -0.20243160	     -0.06467791	      0.88283310	     -0.00033519	     -0.21984264	     -0.00000001	      0.00000000	     35.87540700
      0.95488379	     -0.06045813	     -0.00072897	     -0.20235242	     -0.06467418	      0.88283387	     -0.00033430	     -0.21981251	     -0.00000001	      0.00000000	     36.40711062
      0.95597590	     -0.06038090	     -0.00072639	     -0.20227534	     -0.06467043	      0.88283463	     -0.00033341	     -0.21978260	     -0.00000001	      0.00000000	     37.02546553
      0.95752451	     -0.06027033	     -0.00072325	     -0.20216498	     -0.06466507	      0.88283567	     -0.00033212	     -0.21974061	     -0.00000001	      0.00000000	     37.75425348
      0.95860546	     -0.06019587	     -0.00072156	     -0.20209065	     -0.06466130	      0.88283638	     -0.00033121	     -0.21971165	     -0.00000001	      0.00000000	     38.35750721
      0.95968641	     -0.06012061	     -0.00072016	     -0.20201552	     -0.06465750	      0.88283708	     -0.00033030	     -0.21968303	     -0.00000001	      0.00000000	     38.85903747
      0.96100062	     -0.06003384	     -0.00071881	     -0.20192889	     -0.06465287	      0.88283791	     -0.00032918	     -0.21964873	     -0.00000001	      0.00000000	     39.52645778
      0.96231483	     -0.05994894	     -0.00071739	     -0.20184413	     -0.06464820	      0.88283872	     -0.00032805	     -0.21961503	     -0.00000001	      0.00000000	     40.02460657
      0.96362905	     -0.05986672	     -0.00071561	     -0.20176203	     -0.06464350	      0.88283952	     -0.00032691	     -0.21958186	     -0.00000001	      0.00000000	     40.75863024
      0.96475476	     -0.05979600	     -0.00071361	     -0.20169143	     -0.06463945	      0.88284019	     -0.00032593	     -0.21955387	     -0.00000001	      0.00000000	     41.10752486
      0.96588046	     -0.05972771	     -0.00071147	     -0.20162325	     -0.06463538	      0.88284086	     -0.00032494	     -0.21952621	     -0.00000001	      0.00000000	     41.70230843
      0.96741979	     -0.05963621	     -0.00070832	     -0.20153188	     -0.06462978	      0.88284175	     -0.00032358	     -0.21948898	     -0.00000001	      0.00000000	     42.23224963
      0.96847186	     -0.05957498	     -0.00070549	     -0.20147074	     -0.06462593	      0.88284236	     -0.00032265	     -0.21946390	     -0.00000001	      0.00000000	     42.70232056
      0.96952394	     -0.05951443	     -0.00070241	     -0.20141029	     -0.06462206	      0.88284296	     -0.00032171	     -0.21943915	     -0.00000001	      0.00000000	     43.05975904
      0.97086719	     -0.05943940	     -0.00069712	     -0.20133538	     -0.06461710	      0.88284372	     -0.00032051	     -0.21940802	     -0.00000001	      0.00000000	     43.55033372
      0.97223784	     -0.05936542	     -0.00069057	     -0.20126153	     -0.06461202	      0.88284450	     -0.00031928	     -0.21937686	     -0.00000001	      0.00000000	     43.83208226
      0.97341197	     -0.05930438	     -0.00068441	     -0.20120059	     -0.06460765	      0.88284516	     -0.00031823	     -0.21935064	     -0.00000001	      0.00000000	     44.28976668
      0.97458610	     -0.05924383	     -0.00067807	     -0.20114013	     -0.06460326	      0.88284583	     -0.00031716	     -0.21932488	     -0.00000001	      0.00000000	     44.54885427
      0.97576024	     -0.05918555	     -0.00067155	     -0.20108194	     -0.06459885	      0.88284650	     -0.00031610	     -0.21929954	     -0.00000001	      0.00000000	     44.96527155
      0.97693437	     -0.05912743	     -0.00066473	     -0.20102390	     -0.06459444	      0.88284718	     -0.00031503	     -0.21927465	     -0.00000001	      0.00000000	     45.22235025
      0.97810850	     -0.05907179	     -0.00065754	     -0.20096834	     -0.06459001	      0.88284786	     -0.00031397	     -0.21925018	     -0.00000001	      0.00000000	     45.56797742
      0.97928263	     -0.05901680	     -0.00065011	     -0.20091342	     -0.06458557	      0.88284854	     -0.00031289	     -0.21922616	     -0.00000000	      0.00000000	     45.79153207
      0.98045676	     -0.05896367	     -0.00064247	     -0.20086035	     -0.06458112	      0.88284924	     -0.00031182	     -0.21920257	     -0.00000000	      0.00000000	     46.09742459
      0.98190058	     -0.05889934	     -0.00063278	     -0.20079608	     -0.06457564	      0.88285010	     -0.00031050	     -0.21917418	     -0.00000000	      0.00000000	     46.23471939
      0.98302323	     -0.05885058	     -0.00062505	     -0.20074735	     -0.06457138	      0.88285078	     -0.00030947	     -0.21915253	     -0.00000000	      0.00000000	     46.58541781
      0.98414588	     -0.05880204	     -0.00061716	     -0.20069885	     -0.06456710	      0.88285147	     -0.00030844	     -0.21913129	     -0.00000000	      0.00000000	     46.73311359
      0.98526854	     -0.05875556	     -0.00060921	     -0.20065239	     -0.06456283	      0.88285216	     -0.00030741	     -0.21911043	     -0.00000000	      0.00000000	     46.98401929
      0.98670842	     -0.05869686	     -0.00059972	     -0.20059369	     -0.06455734	      0.88285307	     -0.00030608	     -0.21908428	     -0.00000000	      0.00000000	     47.09938766
      0.98782041	     -0.05865325	     -0.00059231	     -0.20055007	     -0.06455311	      0.88285378	     -0.00030506	     -0.21906451	     -0.00000000	      0.00000000	     47.35021929
      0.98893239	     -0.05860960	     -0.00058490	     -0.20050640	     -0.06454887	      0.88285449	     -0.00030403	     -0.21904515	     -0.00000000	      0.00000000	     47.44336646
      0.99004438	     -0.05856805	     -0.00057806	     -0.20046482	     -0.06454463	      0.88285522	     -0.00030301	     -0.21902617	     -0.00000000	      0.00000000	     47.64272262
      0.99151333	     -0.05851477	     -0.00056918	     -0.20041148	     -0.06453904	      0.88285618	     -0.00030166	     -0.21900172	     -0.00000000	      0.00000000	     47.69236536
      0.99261697	     -0.05847751	     -0.00056268	     -0.20037415	     -0.06453485	      0.88285692	     -0.00030065	     -0.21898382	     -0.00000000	      0.00000000	     47.89848235
      0.99372062	     -0.05844163	     -0.00055642	     -0.20033820	     -0.06453066	      0.88285766	     -0.00029964	     -0.21896636	     -0.00000000	      0.00000000	     47.93853508
      0.99482426	     -0.05840927	     -0.00055055	     -0.20030575	     -0.06452647	      0.88285841	     -0.00029863	     -0.21894936	     -0.00000000	      0.00000000	     48.08377864
      0.99632754	     -0.05837085	     -0.00054309	     -0.20026719	     -0.06452079	      0.88285944	     -0.00029725	     -0.21892708	     -0.00000000	      0.00000000	     48.06667816
      0.99742137	     -0.05834941	     -0.00053816	     -0.20024563	     -0.06451666	      0.88286019	     -0.00029625	     -0.21891156	     -0.00000000	      0.00000000	     48.21939452
      0.99851520	     -0.05833340	     -0.00053370	     -0.20022949	     -0.06451254	      0.88286095	     -0.00029526	     -0.21889675	     -0.00000000	      0.00000000	     48.19892853
      0.99960904	     -0.05832582	     -0.00052986	     -0.20022176	     -0.06450843	      0.88286171	     -0.00029426	     -0.21888274	     -0.00000000	      0.00000000	     48.27746852
      1.00115480	     -0.05832872	     -0.00052517	     -0.20022445	     -0.06450264	      0.88286279	     -0.00029286	     -0.21886456	     -0.00000000	      0.00000000	     48.18480778
      1.00223915	     -0.05834158	     -0.00052229	     -0.20023714	     -0.06449859	      0.88286354	     -0.00029188	     -0.21885307	     -0.00000000	      0.00000000	     48.28464893
      1.00332349	     -0.05836176	     -0.00051962	     -0.20025715	     -0.06449456	      0.88286430	     -0.00029090	     -0.21884277	     -0.00000000	      0.00000000	     48.22187509
      1.00463694	     -0.05839799	     -0.00051645	     -0.20029317	     -0.06448968	      0.88286520	     -0.00028971	     -0.21883194	     -0.00000000	      0.00000000	     48.26521621
      1.00595039	     -0.05844472	     -0.00051312	     -0.20033971	     -0.06448483	      0.88286610	     -0.00028852	     -0.21882307	     -0.00000000	      0.00000000	     48.05908845
      1.00726384	     -0.05850284	     -0.00050950	     -0.20039764	     -0.06447999	      0.88286698	     -0.00028733	     -0.21881617	     -0.00000000	      0.00000000	     48.19556551
      1.00838665	     -0.05855904	     -0.00050597	     -0.20045370	     -0.06447587	      0.88286772	     -0.00028631	     -0.21881192	     -0.00000000	      0.00000000	     47.93158354
      1.00950945	     -0.05862353	     -0.00050196	     -0.20051806	     -0.06447177	      0.88286844	     -0.00028529	     -0.21880919	     -0.00000000	      0.00000000	     47.98787191
      1.01103528	     -0.05872213	     -0.00049543	     -0.20061652	     -0.06446621	      0.88286939	     -0.00028390	     -0.21880798	     -0.00000000	      0.00000000	     47.71906645
      1.01210112	     -0.05879878	     -0.00049010	     -0.20069309	     -0.06446234	      0.88287003	     -0.00028292	     -0.21880884	     -0.00000000	      0.00000000	     47.68482180
      1.01316695	     -0.05888014	     -0.00048404	     -0.20077441	     -0.06445848	      0.88287065	     -0.00028194	     -0.21881113	     -0.00000000	      0.00000000	     47.49804071
      1.01449346	     -0.05898958	     -0.00047551	     -0.20088381	     -0.06445369	      0.88287138	     -0.00028072	     -0.21881594	     -0.00000000	      0.00000000	     47.33877248
      1.01581997	     -0.05910533	     -0.00046599	     -0.20099956	     -0.06444892	      0.88287206	     -0.00027949	     -0.21882293	     -0.00000000	      0.00000000	     46.97723647
      1.01701333	     -0.05921616	     -0.00045684	     -0.20111041	     -0.06444463	      0.88287263	     -0.00027839	     -0.21883102	     -0.00000000	      0.00000000	     46.85031455
      1.01820670	     -0.05933129	     -0.00044714	     -0.20122559	     -0.06444036	      0.88287315	     -0.00027728	     -0.21884084	     -0.00000000	      0.00000000	     46.49847512
      1.01940007	     -0.05945170	     -0.00043711	     -0.20134606	     -0.06443610	      0.88287362	     -0.00027618	     -0.21885229	     -0.00000000	      0.00000000	     46.34480509
      1.02059343	     -0.05957556	     -0.00042688	     -0.20147001	     -0.06443185	      0.88287403	     -0.00027507	     -0.21886537	     -0.00000000	      0.00000000	     46.01128352
      1.02178680	     -0.05970444	     -0.00041670	     -0.20159900	     -0.06442760	      0.88287438	     -0.00027396	     -0.21887998	     -0.00000000	      0.00000000	     45.75812094
      1.02298016	     -0.05983649	     -0.00040670	     -0.20173117	     -0.06442335	      0.88287467	     -0.00027286	     -0.21889610	     -0.00000000	      0.00000000	     45.38870553
      1.02417353	     -0.05997324	     -0.00039704	     -0.20186805	     -0.06441911	      0.88287489	     -0.00027176	     -0.21891367	     -0.00000000	      0.00000000	     45.08995686
      1.02536690	     -0.06011237	     -0.00038773	     -0.20200734	     -0.06441487	      0.88287504	     -0.00027066	     -0.21893266	     -0.00000000	      0.00000000	     44.68381710
      1.02656026	     -0.06025576	     -0.00037894	     -0.20215088	     -0.06441063	      0.88287511	     -0.00026957	     -0.21895299	     -0.00000000	      0.00000000	     44.33893568
      1.02775363	     -0.06040146	     -0.00037071	     -0.20229675	     -0.06440638	      0.88287510	     -0.00026848	     -0.21897463	     -0.00000000	     -0.00000000	     43.89640958
      1.02894699	     -0.06055105	     -0.00036318	     -0.20244652	     -0.06440213	      0.88287500	     -0.00026740	     -0.21899751	     -0.00000000	     -0.00000000	     43.51389242
      1.03014036	     -0.06070233	     -0.00035622	     -0.20259799	     -0.06439787	      0.88287483	     -0.00026633	     -0.21902161	     -0.00000000	     -0.00000000	     43.03599625
      1.03133372	     -0.06085684	     -0.00034991	     -0.20275270	     -0.06439360	      0.88287457	     -0.00026526	     -0.21904683	     -0.00000000	     -0.00000000	     42.61682019
      1.03252709	     -0.06101211	     -0.00034412	     -0.20290818	     -0.06438932	      0.88287422	     -0.00026421	     -0.21907316	     -0.00000000	     -0.00000000	     42.11147704
      1.03372046	     -0.06116980	     -0.00033889	     -0.20306609	     -0.06438502	      0.88287378	     -0.00026316	     -0.21910048	     -0.00000000	     -0.00000000	     41.67047495
      1.03491382	     -0.06132802	     -0.00033416	     -0.20322455	     -0.06438071	      0.88287326	     -0.00026212	     -0.21912876	     -0.00000000	     -0.00000000	     41.14336924
      1.03610719	     -0.06148869	     -0.00033013	     -0.20338547	     -0.06437637	      0.88287264	     -0.00026109	     -0.21915793	     -0.00000000	     -0.00000000	     40.69058912
      1.03730055	     -0.06164958	     -0.00032661	     -0.20354664	     -0.06437202	      0.88287194	     -0.00026007	     -0.21918796	     -0.00000000	     -0.00000000	     40.15469318
      1.03849392	     -0.06181231	     -0.00032359	     -0.20370964	     -0.06436764	      0.88287115	     -0.00025906	     -0.21921878	     -0.00000000	     -0.00000000	     39.70323844
      1.03968729	     -0.06197465	     -0.00032090	     -0.20387228	     -0.06436324	      0.88287027	     -0.00025806	     -0.21925034	     -0.00000000	     -0.00000001	     39.16412408
      1.04088065	     -0.06213861	     -0.00031834	     -0.20403655	     -0.06435881	      0.88286931	     -0.00025707	     -0.21928256	     -0.00000000	     -0.00000001	     38.71952635
      1.04207402	     -0.06230123	     -0.00031607	     -0.20419950	     -0.06435435	      0.88286827	     -0.00025609	     -0.21931540	     -0.00000000	     -0.00000001	     38.18467707
      1.04326738	     -0.06246229	     -0.00031452	     -0.20436091	     -0.06434985	      0.88286715	     -0.00025511	     -0.21934876	     -0.00000000	     -0.00000001	     37.75433332
      1.04446075	     -0.06262200	     -0.00031361	     -0.20452097	     -0.06434532	      0.88286596	     -0.00025414	     -0.21938268	     -0.00000000	     -0.00000001	     37.21522456
      1.04565412	     -0.06278285	     -0.00031289	     -0.20468219	     -0.06434076	      0.88286469	     -0.00025318	     -0.21941710	     -0.00000000	     -0.00000001	     36.79832205
      1.04684748	     -0.06294067	     -0.00031216	     -0.20484041	     -0.06433615	      0.88286336	     -0.00025222	     -0.21945200	     -0.00000000	     -0.00000001	     36.28575691
      1.04804085	     -0.06309685	     -0.00031230	     -0.20499699	     -0.06433150	      0.88286197	     -0.00025127	     -0.21948732	     -0.00000000	     -0.00000001	     35.88917321
      1.04923421	     -0.06325197	     -0.00031257	     -0.20515253	     -0.06432681	      0.88286052	     -0.00025032	     -0.21952308	     -0.00000000	     -0.00000001	     35.38780540
      1.05042758	     -0.06340650	     -0.00031299	     -0.20530750	     -0.06432206	      0.88285901	     -0.00024939	     -0.21955918	     -0.00000000	     -0.00000001	     35.02296478
      1.05162095	     -0.06355845	     -0.00031314	     -0.20545992	     -0.06431728	      0.88285746	     -0.00024845	     -0.21959556	     -0.00000000	     -0.00000001	     34.54841564
      1.05281431	     -0.06370863	     -0.00031319	     -0.20561057	     -0.06431244	      0.88285587	     -0.00024752	     -0.21963210	     -0.00000000	     -0.00000001	     34.20773759
      1.05400768	     -0.06385467	     -0.00031306	     -0.20575711	     -0.06430754	      0.88285424	     -0.00024659	     -0.21966874	     -0.00000000	     -0.00000001	     33.75218871
      1.05520104	     -0.06399930	     -0.00031281	     -0.20590227	     -0.06430259	      0.88285258	     -0.00024567	     -0.21970535	     -0.00000000	     -0.00000001	     33.43157285
      1.05639441	     -0.06414003	     -0.00031229	     -0.20604354	     -0.06429758	      0.88285090	     -0.00024476	     -0.21974191	     -0.00000000	     -0.00000001	     32.99488153
      1.05758778	     -0.06427663	     -0.00031044	     -0.20618072	     -0.06429252	      0.88284920	     -0.00024384	     -0.21977833	     -0.00000000	     -0.00000001	     32.67132130
      1.05878114	     -0.06441068	     -0.00030890	     -0.20631536	     -0.06428739	      0.88284749	     -0.00024293	     -0.21981466	     -0.00000000	     -0.00000001	     32.21556656
      1.05997451	     -0.06454369	     -0.00030735	     -0.20644897	     -0.06428220	      0.88284578	     -0.00024203	     -0.21985086	     -0.00000000	     -0.00000001	     31.90989269
      1.06116787	     -0.06467269	     -0.00030568	     -0.20657859	     -0.06427694	      0.88284406	     -0.00024112	     -0.21988688	     -0.00000000	     -0.00000001	     31.48085590
      1.06236124	     -0.06479876	     -0.00030418	     -0.20670530	     -0.06427161	      0.88284236	     -0.00024023	     -0.21992260	     -0.00000000	     -0.00000001	     31.21384763
      1.06355461	     -0.06491964	     -0.00030290	     -0.20682682	     -0.06426622	      0.88284067	     -0.00023933	     -0.21995796	     -0.00000000	     -0.00000001	     30.82802257
      1.06474797	     -0.06503718	     -0.00030197	     -0.20694501	     -0.06426075	      0.88283900	     -0.00023845	     -0.21999284	     -0.00000000	     -0.00000001	     30.58980970
      1.06594134	     -0.06514970	     -0.00030135	     -0.20705819	     -0.06425521	      0.88283736	     -0.00023756	     -0.22002721	     -0.00000000	     -0.00000001	     30.21596175
      1.06713470	     -0.06525952	     -0.00030112	     -0.20716867	     -0.06424960	      0.88283574	     -0.00023669	     -0.22006098	     -0.00000000	     -0.00000001	     29.98565384
      1.06832807	     -0.06536446	     -0.00030122	     -0.20727430	     -0.06424391	      0.88283417	     -0.00023581	     -0.22009414	     -0.00000000	     -0.00000001	     29.62117410
      1.06952144	     -0.06546647	     -0.00030168	     -0.20737699	     -0.06423814	      0.88283263	     -0.00023495	     -0.22012661	     -0.00000000	     -0.00000001	     29.40525089
      1.07071480	     -0.06556359	     -0.00030248	     -0.20747480	     -0.06423229	      0.88283114	     -0.00023409	     -0.22015838	     -0.00000000	     -0.00000001	     29.05310903
      1.07190817	     -0.06565764	     -0.00030367	     -0.20756954	     -0.06422636	      0.88282970	     -0.00023323	     -0.22018937	     -0.00000000	     -0.00000001	     28.85453617
      1.07310153	     -0.06574659	     -0.00030522	     -0.20765919	     -0.06422035	      0.88282832	     -0.00023238	     -0.22021958	     -0.00000000	     -0.00000001	     28.51841779
      1.07429490	     -0.06583252	     -0.00030716	     -0.20774582	     -0.06421425	      0.88282699	     -0.00023154	     -0.22024895	     -0.00000000	     -0.00000001	     28.33298379
      1.07548827	     -0.06591351	     -0.00030941	     -0.20782752	     -0.06420807	      0.88282571	     -0.00023070	     -0.22027746	     -0.00000000	     -0.00000001	     28.00379117
      1.07668163	     -0.06599159	     -0.00031200	     -0.20790630	     -0.06420180	      0.88282451	     -0.00022987	     -0.22030506	     -0.00000000	     -0.00000001	     27.83042534
      1.07787500	     -0.06606485	     -0.00031488	     -0.20798028	     -0.06419544	      0.88282336	     -0.00022905	     -0.22033176	     -0.00000000	     -0.00000001	     27.51155178
      1.07906836	     -0.06613539	     -0.00031808	     -0.20805153	     -0.06418899	      0.88282228	     -0.00022823	     -0.22035751	     -0.00000000	     -0.00000001	     27.35210701
      1.08026173	     -0.06620108	     -0.00032153	     -0.20811795	     -0.06418245	      0.88282127	     -0.00022742	     -0.22038233	     -0.00000000	     -0.00000001	     27.04377879
      1.08145510	     -0.06626408	     -0.00032524	     -0.20818167	     -0.06417582	      0.88282033	     -0.00022662	     -0.22040617	     -0.00000000	     -0.00000001	     26.90021521
      1.08264846	     -0.06632285	     -0.00032911	     -0.20824116	     -0.06416909	      0.88281946	     -0.00022582	     -0.22042903	     -0.00000000	     -0.00000000	     26.60487559
      1.08384183	     -0.06637896	     -0.00033328	     -0.20829800	     -0.06416227	      0.88281866	     -0.00022503	     -0.22045089	     -0.00000000	     -0.00000000	     26.47632478
      1.08503519	     -0.06643058	     -0.00033742	     -0.20835034	     -0.06415536	      0.88281794	     -0.00022425	     -0.22047175	     -0.00000000	     -0.00000000	     26.18892327
      1.08622856	     -0.06647980	     -0.00034167	     -0.20840030	     -0.06414835	      0.88281728	     -0.00022347	     -0.22049159	     -0.00000000	     -0.00000000	     26.06950982
      1.08742193	     -0.06652462	     -0.00034602	     -0.20844585	     -0.06414124	      0.88281670	     -0.00022270	     -0.22051045	     -0.00000000	     -0.00000000	     25.78944724
      1.08861529	     -0.06656700	     -0.00035048	     -0.20848898	     -0.06413404	      0.88281619	     -0.00022194	     -0.22052829	     -0.00000000	     -0.00000000	     25.68378272
      1.08980866	     -0.06660414	     -0.00035464	     -0.20852686	     -0.06412674	      0.88281575	     -0.00022118	     -0.22054514	     -0.00000000	     -0.00000000	     25.41718739
      1.09100202	     -0.06663925	     -0.00035901	     -0.20856272	     -0.06411935	      0.88281538	     -0.00022044	     -0.22056099	     -0.00000000	     -0.00000000	     25.32821892
      1.09219539	     -0.06666966	     -0.00036354	     -0.20859387	     -0.06411185	      0.88281508	     -0.00021970	     -0.22057585	     -0.00000000	     -0.00000000	     25.07415641
      1.09338875	     -0.06669704	     -0.00036848	     -0.20862199	     -0.06410425	      0.88281484	     -0.00021896	     -0.22058967	     -0.00000000	     -0.00000000	     24.99946926
      1.09458212	     -0.06671909	     -0.00037337	     -0.20864479	     -0.06409656	      0.88281468	     -0.00021824	     -0.22060245	     -0.00000000	     -0.00000000	     24.75245602
      1.09577549	     -0.06673769	     -0.00037826	     -0.20866413	     -0.06408877	      0.88281457	     -0.00021752	     -0.22061414	     -0.00000000	     -0.00000000	     24.69172065
      1.09696885	     -0.06675060	     -0.00038319	     -0.20867778	     -0.06408087	      0.88281453	     -0.00021682	     -0.22062472	     -0.00000000	     -0.00000000	     24.45748650
      1.09816222	     -0.06675963	     -0.00038819	     -0.20868755	     -0.06407288	      0.88281455	     -0.00021612	     -0.22063413	     -0.00000000	      0.00000000	     24.41449946
      1.09935558	     -0.06676241	     -0.00039328	     -0.20869107	     -0.06406479	      0.88281463	     -0.00021543	     -0.22064236	     -0.00000000	      0.00000000	     24.19315426
      1.10054895	     -0.06676080	     -0.00039853	     -0.20869019	     -0.06405659	      0.88281477	     -0.00021475	     -0.22064933	     -0.00000000	      0.00000000	     24.16943126
      1.10174232	     -0.06675242	     -0.00040397	     -0.20868253	     -0.06404830	      0.88281496	     -0.00021407	     -0.22065503	     -0.00000000	      0.00000000	     23.96090478
      1.10293568	     -0.06673892	     -0.00040965	     -0.20866975	     -0.06403991	      0.88281521	     -0.00021341	     -0.22065938	     -0.00000000	      0.00000000	     23.95958437
      1.10412905	     -0.06671772	     -0.00041558	     -0.20864926	     -0.06403141	      0.88281550	     -0.00021277	     -0.22066234	     -0.00000000	      0.00000000	     23.76605754
      1.10532241	     -0.06669002	     -0.00042192	     -0.20862225	     -0.06402282	      0.88281585	     -0.00021213	     -0.22066382	     -0.00000000	      0.00000000	     23.79000335
      1.10651578	     -0.06665350	     -0.00042887	     -0.20858641	     -0.06401413	      0.88281624	     -0.00021150	     -0.22066377	     -0.00000000	      0.00000000	     23.60663200
      1.10770915	     -0.06661111	     -0.00043624	     -0.20854469	     -0.06400535	      0.88281667	     -0.00021089	     -0.22066213	     -0.00000000	      0.00000000	     23.65132998
      1.10890251	     -0.06656025	     -0.00044401	     -0.20849447	     -0.06399646	      0.88281715	     -0.00021029	     -0.22065887	     -0.00000000	      0.00000000	     23.47867694
      1.11009588	     -0.06650295	     -0.00045219	     -0.20843779	     -0.06398748	      0.88281767	     -0.00020970	     -0.22065388	     -0.00000000	      0.00000000	     23.54992000
      1.11128924	     -0.06643706	     -0.00046083	     -0.20837251	     -0.06397841	      0.88281824	     -0.00020913	     -0.22064715	     -0.00000000	      0.00000000	     23.38488777
      1.11248261	     -0.06636480	     -0.00046997	     -0.20830083	     -0.06396924	      0.88281884	     -0.00020858	     -0.22063859	     -0.00000000	      0.00000000	     23.48188676
      1.11367598	     -0.06628414	     -0.00047931	     -0.20822073	     -0.06395998	      0.88281948	     -0.00020803	     -0.22062821	     -0.00000000	      0.00000000	     23.32397490
      1.11486934	     -0.06619740	     -0.00048899	     -0.20813452	     -0.06395063	      0.88282017	     -0.00020751	     -0.22061595	     -0.00000000	      0.00000000	     23.44102816
      1.11606271	     -0.06610261	     -0.00049923	     -0.20804024	     -0.06394119	      0.88282089	     -0.00020699	     -0.22060181	     -0.00000000	      0.00000000	     23.28256271
      1.11725607	     -0.06600218	     -0.00050998	     -0.20794028	     -0.06393166	      0.88282165	     -0.00020650	     -0.22058576	     -0.00000000	      0.00000000	     23.43037283
      1.11844944	     -0.06589461	     -0.00052116	     -0.20783316	     -0.06392205	      0.88282245	     -0.00020601	     -0.22056784	     -0.00000000	      0.00000000	     23.26875670
      1.11964281	     -0.06578306	     -0.00053299	     -0.20772202	     -0.06391236	      0.88282329	     -0.00020554	     -0.22054805	     -0.00000000	      0.00000000	     23.43002968
      1.12083617	     -0.06566622	     -0.00054539	     -0.20760556	     -0.06390259	      0.88282418	     -0.00020509	     -0.22052648	     -0.00000000	      0.00000001	     23.25210930
      1.12202954	     -0.06554703	     -0.00055826	     -0.20748671	     -0.06389275	      0.88282510	     -0.00020465	     -0.22050318	     -0.00000000	      0.00000001	     23.42019485
      1.12322290	     -0.06542393	     -0.00057152	     -0.20736391	     -0.06388283	      0.88282607	     -0.00020422	     -0.22047826	     -0.00000000	      0.00000001	     23.22422333
      1.12441627	     -0.06529927	     -0.00058512	     -0.20723953	     -0.06387284	      0.88282708	     -0.00020381	     -0.22045178	     -0.00000000	      0.00000001	     23.39814808
      1.12560964	     -0.06517086	     -0.00059926	     -0.20711136	     -0.06386279	      0.88282813	     -0.00020341	     -0.22042390	     -0.00000000	      0.00000001	     23.18419367
      1.12680300	     -0.06504237	     -0.00061349	     -0.20698307	     -0.06385267	      0.88282923	     -0.00020302	     -0.22039468	     -0.00000000	      0.00000001	     23.35952619
      1.12799637	     -0.06491129	     -0.00062760	     -0.20685217	     -0.06384250	      0.88283037	     -0.00020264	     -0.22036425	     -0.00000000	      0.00000001	     23.12983014
      1.12918973	     -0.06477976	     -0.00064138	     -0.20672079	     -0.06383226	      0.88283156	     -0.00020227	     -0.22033265	     -0.00000000	      0.00000001	     23.30656224
      1.13038310	     -0.06464564	     -0.00065467	     -0.20658680	     -0.06382198	      0.88283280	     -0.00020191	     -0.22029999	     -0.00000000	      0.00000001	     23.06351207
      1.13157647	     -0.06451122	     -0.00066737	     -0.20645250	     -0.06381165	      0.88283409	     -0.00020155	     -0.22026628	     -0.00000000	      0.00000001	     23.24188794
      1.13276983	     -0.06437444	     -0.00067944	     -0.20631581	     -0.06380127	      0.88283542	     -0.00020121	     -0.22023163	     -0.00000000	      0.00000001	     22.99348393
      1.13396320	     -0.06423766	     -0.00069082	     -0.20617910	     -0.06379085	      0.88283680	     -0.00020088	     -0.22019606	     -0.00000000	      0.00000001	     23.17716657
      1.13515656	     -0.06409885	     -0.00070157	     -0.20604035	     -0.06378039	      0.88283823	     -0.00020055	     -0.22015966	     -0.00000000	      0.00000001	     22.93214841
      1.13634993	     -0.06396039	     -0.00071165	     -0.20590192	     -0.06376990	      0.88283970	     -0.00020023	     -0.22012245	     -0.00000000	      0.00000001	     23.12634681
      1.13754330	     -0.06382016	     -0.00072113	     -0.20576172	     -0.06375937	      0.88284122	     -0.00019992	     -0.22008452	     -0.00000000	      0.00000001	     22.89325713
      1.13873666	     -0.06368059	     -0.00073002	     -0.20562215	     -0.06374882	      0.88284278	     -0.00019962	     -0.22004589	     -0.00000000	      0.00000001	     23.10350234
      1.13993003	     -0.06353972	     -0.00073807	     -0.20548127	     -0.06373825	      0.88284439	     -0.00019932	     -0.22000666	     -0.00000000	      0.00000001	     22.89106626
      1.14112339	     -0.06339990	     -0.00074526	     -0.20534143	     -0.06372765	      0.88284603	     -0.00019903	     -0.21996683	     -0.00000000	      0.00000001	     23.11411921
      1.14231676	     -0.06325906	     -0.00075190	     -0.20520055	     -0.06371704	      0.88284771	     -0.00019875	     -0.21992648	     -0.00000000	      0.00000001	     22.92271601
      1.14351013	     -0.06311953	     -0.00075817	     -0.20506097	     -0.06370642	      0.88284944	     -0.00019848	     -0.21988564	     -0.00000000	      0.00000001	     23.17377572
      1.14470349	     -0.06297816	     -0.00076403	     -0.20491953	     -0.06369578	      0.88285119	     -0.00019822	     -0.21984437	     -0.00000000	      0.00000001	     23.02018897
      1.14589686	     -0.06283355	     -0.00076909	     -0.20477484	     -0.06368513	      0.88285298	     -0.00019797	     -0.21980260	     -0.00000000	      0.00000001	     23.31497083
      1.14709022	     -0.06268132	     -0.00077319	     -0.20462253	     -0.06367448	      0.88285479	     -0.00019773	     -0.21976021	     -0.00000000	      0.00000001	     23.21329537
      1.14828359	     -0.06252289	     -0.00077626	     -0.20446401	     -0.06366383	      0.88285664	     -0.00019750	     -0.21971704	     -0.00000000	      0.00000001	     23.54449447
      1.14947695	     -0.06235523	     -0.00077832	     -0.20429625	     -0.06365318	      0.88285850	     -0.00019729	     -0.21967298	     -0.00000000	      0.00000001	     23.48029810
      1.15067032	     -0.06218129	     -0.00077942	     -0.20412221	     -0.06364253	      0.88286039	     -0.00019708	     -0.21962790	     -0.00000000	      0.00000001	     23.83907801
      1.15186369	     -0.06199984	     -0.00077984	     -0.20394064	     -0.06363189	      0.88286230	     -0.00019689	     -0.21958177	     -0.00000000	      0.00000001	     23.80144687
      1.15305705	     -0.06181490	     -0.00077962	     -0.20375556	     -0.06362126	      0.88286423	     -0.00019671	     -0.21953454	     -0.00000000	      0.00000001	     24.18622701
      1.15425042	     -0.06162505	     -0.00077888	     -0.20356555	     -0.06361064	      0.88286617	     -0.00019654	     -0.21948629	     -0.00000000	      0.00000001	     24.17635735
      1.15544378	     -0.06143320	     -0.00077770	     -0.20337352	     -0.06360004	      0.88286812	     -0.00019639	     -0.21943704	     -0.00000000	      0.00000001	     24.58991289
      1.15663715	     -0.06123821	     -0.00077621	     -0.20317833	     -0.06358946	      0.88287009	     -0.00019626	     -0.21938689	     -0.00000000	      0.00000001	     24.61095317
      1.15783052	     -0.06104356	     -0.00077444	     -0.20298345	     -0.06357890	      0.88287207	     -0.00019614	     -0.21933591	     -0.00000000	      0.00000001	     25.05567716
      1.15902388	     -0.06084719	     -0.00077241	     -0.20278684	     -0.06356837	      0.88287406	     -0.00019604	     -0.21928423	     -0.00000000	      0.00000001	     25.11404101
      1.16021725	     -0.06065125	     -0.00077006	     -0.20259062	     -0.06355786	      0.88287606	     -0.00019595	     -0.21923191	     -0.00000000	      0.00000001	     25.60156900
      1.16141061	     -0.06045409	     -0.00076759	     -0.20239317	     -0.06354739	      0.88287806	     -0.00019588	     -0.21917904	     -0.00000000	      0.00000001	     25.71106955
      1.16260398	     -0.06025925	     -0.00076512	     -0.20219802	     -0.06353694	      0.88288006	     -0.00019583	     -0.21912568	     -0.00000000	      0.00000001	     26.24319725
      1.16379735	     -0.06006494	     -0.00076290	     -0.20200338	     -0.06352654	      0.88288207	     -0.00019580	     -0.21907197	     -0.00000000	      0.00000001	     26.40883144
      1.16499071	     -0.05987333	     -0.00076095	     -0.20181140	     -0.06351617	      0.88288407	     -0.00019578	     -0.21901798	     -0.00000000	      0.00000001	     26.99763188
      1.16618408	     -0.05968319	     -0.00075937	     -0.20162089	     -0.06350584	      0.88288607	     -0.00019578	     -0.21896383	     -0.00000000	      0.00000001	     27.22137758
      1.16737744	     -0.05949630	     -0.00075801	     -0.20143361	     -0.06349555	      0.88288807	     -0.00019580	     -0.21890958	     -0.00000000	      0.00000001	     27.85973064
      1.16857081	     -0.05931063	     -0.00075691	     -0.20124753	     -0.06348530	      0.88289006	     -0.00019584	     -0.21885532	     -0.00000000	      0.00000001	     28.14874684
      1.16976418	     -0.05912841	     -0.00075581	     -0.20106489	     -0.06347510	      0.88289205	     -0.00019589	     -0.21880108	     -0.00000000	      0.00000001	     28.83464604
      1.17095754	     -0.05894828	     -0.00075476	     -0.20088433	     -0.06346495	      0.88289402	     -0.00019597	     -0.21874695	     -0.00000000	      0.00000001	     29.17833511
      1.17215091	     -0.05877212	     -0.00075356	     -0.20070774	     -0.06345485	      0.88289599	     -0.00019606	     -0.21869298	     -0.00000000	      0.00000001	     29.91234782
      1.17334427	     -0.05859779	     -0.00075230	     -0.20053298	     -0.06344479	      0.88289794	     -0.00019617	     -0.21863922	     -0.00000000	      0.00000001	     30.32333814
      1.17453764	     -0.05842750	     -0.00075095	     -0.20036225	     -0.06343479	      0.88289989	     -0.00019630	     -0.21858572	     -0.00000000	      0.00000001	     31.11195339
      1.17573101	     -0.05825903	     -0.00074950	     -0.20019335	     -0.06342484	      0.88290182	     -0.00019644	     -0.21853252	     -0.00000000	      0.00000001	     31.58705954
      1.17692437	     -0.05809463	     -0.00074789	     -0.20002851	     -0.06341494	      0.88290374	     -0.00019661	     -0.21847963	     -0.00000000	      0.00000001	     32.41938920
      1.17811774	     -0.05793080	     -0.00074655	     -0.19986424	     -0.06340510	      0.88290564	     -0.00019679	     -0.21842714	     -0.00000000	      0.00000001	     32.94713453
      1.17931110	     -0.05776945	     -0.00074640	     -0.19970244	     -0.06339532	      0.88290753	     -0.00019699	     -0.21837513	     -0.00000000	      0.00000001	     33.80100568
      1.18050447	     -0.05761364	     -0.00074700	     -0.19954616	     -0.06338559	      0.88290939	     -0.00019721	     -0.21832382	     -0.00000000	      0.00000001	     34.33878597
      1.18169784	     -0.05746405	     -0.00074742	     -0.19939610	     -0.06337592	      0.88291125	     -0.00019745	     -0.21827327	     -0.00000000	      0.00000001	     35.21176401
      1.18289120	     -0.05731760	     -0.00074776	     -0.19924919	     -0.06336631	      0.88291308	     -0.00019771	     -0.21822351	     -0.00000000	      0.00000001	     35.81084407
      1.18408457	     -0.05717635	     -0.00074809	     -0.19910746	     -0.06335677	      0.88291490	     -0.00019800	     -0.21817449	     -0.00000000	      0.00000001	     36.70834547
      1.18527793	     -0.05703925	     -0.00074819	     -0.19896990	     -0.06334728	      0.88291669	     -0.00019830	     -0.21812624	     -0.00000000	      0.00000001	     37.32104541
      1.18647130	     -0.05690825	     -0.00074817	     -0.19883845	     -0.06333785	      0.88291847	     -0.00019862	     -0.21807876	     -0.00000000	      0.00000001	     38.20140717
      1.18766467	     -0.05678294	     -0.00074824	     -0.19871267	     -0.06332849	      0.88292022	     -0.00019896	     -0.21803210	     -0.00000000	      0.00000001	     38.79529262
      1.18885803	     -0.05666519	     -0.00074826	     -0.19859446	     -0.06331919	      0.88292195	     -0.00019932	     -0.21798633	     -0.00000000	      0.00000001	     39.64359410
      1.19005140	     -0.05655313	     -0.00074841	     -0.19848193	     -0.06330996	      0.88292366	     -0.00019971	     -0.21794149	     -0.00000000	      0.00000001	     40.22629592
      1.19124476	     -0.05644783	     -0.00074822	     -0.19837617	     -0.06330078	      0.88292534	     -0.00020011	     -0.21789761	     -0.00000000	      0.00000001	     41.06400036
      1.19243813	     -0.05634582	     -0.00074663	     -0.19827371	     -0.06329168	      0.88292699	     -0.00020054	     -0.21785473	     -0.00000000	      0.00000001	     41.61119438
      1.19363150	     -0.05624997	     -0.00074467	     -0.19817741	     -0.06328264	      0.88292862	     -0.00020099	     -0.21781282	     -0.00000000	      0.00000001	     42.37770627
      1.19482486	     -0.05615817	     -0.00074269	     -0.19808517	     -0.06327366	      0.88293022	     -0.00020147	     -0.21777190	     -0.00000000	      0.00000001	     42.89554887
      1.19601823	     -0.05607209	     -0.00074056	     -0.19799865	     -0.06326476	      0.88293179	     -0.00020197	     -0.21773194	     -0.00000000	      0.00000001	     43.63578079
      1.19721159	     -0.05598955	     -0.00073826	     -0.19791566	     -0.06325592	      0.88293333	     -0.00020249	     -0.21769293	     -0.00000000	      0.00000001	     44.11178017
      1.19840496	     -0.05591254	     -0.00073520	     -0.19783821	     -0.06324714	      0.88293484	     -0.00020303	     -0.21765483	     -0.00000000	      0.00000001	     44.78897444
      1.19959833	     -0.05583873	     -0.00073186	     -0.19776396	     -0.06323844	      0.88293631	     -0.00020361	     -0.21761765	     -0.00000000	      0.00000001	     45.20099145
      1.20079169	     -0.05577004	     -0.00072841	     -0.19769483	     -0.06322980	      0.88293775	     -0.00020420	     -0.21758137	     -0.00000000	      0.00000001	     45.81532737
      1.20198506	     -0.05570556	     -0.00072495	     -0.19762990	     -0.06322124	      0.88293914	     -0.00020482	     -0.21754604	     -0.00000000	      0.00000001	     46.17179706
      1.20317842	     -0.05564683	     -0.00072116	     -0.19757072	     -0.06321274	      0.88294050	     -0.00020547	     -0.21751164	     -0.00000000	      0.00000001	     46.73490574
      1.20437179	     -0.05559269	     -0.00071741	     -0.19751612	     -0.06320432	      0.88294182	     -0.00020614	     -0.21747822	     -0.00000000	      0.00000001	     47.04155552
      1.20556516	     -0.05554454	     -0.00071356	     -0.19746750	     -0.06319596	      0.88294310	     -0.00020684	     -0.21744578	     -0.00000000	      0.00000001	     47.54840866
      1.20675852	     -0.05550149	     -0.00070925	     -0.19742399	     -0.06318768	      0.88294433	     -0.00020756	     -0.21741436	     -0.00000000	      0.00000001	     47.79404034
      1.20795189	     -0.05546395	     -0.00070457	     -0.19738598	     -0.06317946	      0.88294552	     -0.00020831	     -0.21738394	     -0.00000000	      0.00000001	     48.24295156
      1.20914525	     -0.05542981	     -0.00069973	     -0.19735138	     -0.06317132	      0.88294666	     -0.00020909	     -0.21735455	     -0.00000000	      0.00000001	     48.43942318
      1.21033862	     -0.05539985	     -0.00069455	     -0.19732095	     -0.06316325	      0.88294775	     -0.00020989	     -0.21732614	     -0.00000000	      0.00000001	     48.83778868
      1.21153198	     -0.05537246	     -0.00068912	     -0.19729308	     -0.06315526	      0.88294879	     -0.00021072	     -0.21729872	     -0.00000000	      0.00000001	     48.98153501
      1.21272535	     -0.05534697	     -0.00068379	     -0.19726712	     -0.06314733	      0.88294978	     -0.00021158	     -0.21727224	     -0.00000000	      0.00000001	     49.33281350
      1.21391872	     -0.05532442	     -0.00067850	     -0.19724408	     -0.06313948	      0.88295072	     -0.00021246	     -0.21724676	     -0.00000000	      0.00000001	     49.41638588
      1.21511208	     -0.05530525	     -0.00067290	     -0.19722443	     -0.06313171	      0.88295161	     -0.00021337	     -0.21722223	     -0.00000000	      0.00000000	     49.71853682
      1.21630545	     -0.05528804	     -0.00066714	     -0.19720672	     -0.06312400	      0.88295244	     -0.00021430	     -0.21719866	     -0.00000000	      0.00000000	     49.77137480
      1.21749881	     -0.05527352	     -0.00066116	     -0.19719172	     -0.06311638	      0.88295322	     -0.00021526	     -0.21717599	     -0.00000000	      0.00000000	     50.03844577
      1.21869218	     -0.05525991	     -0.00065582	     -0.19717759	     -0.06310882	      0.88295395	     -0.00021625	     -0.21715422	     -0.00000000	      0.00000000	     50.04965872
      1.21988555	     -0.05524907	     -0.00065023	     -0.19716625	     -0.06310135	      0.88295461	     -0.00021726	     -0.21713330	     -0.00000000	      0.00000000	     50.27289795
      1.22107891	     -0.05523945	     -0.00064470	     -0.19715611	     -0.06309395	      0.88295523	     -0.00021830	     -0.21711323	     -0.00000000	      0.00000000	     50.24458253
      1.22227228	     -0.05523229	     -0.00063921	     -0.19714843	     -0.06308662	      0.88295579	     -0.00021937	     -0.21709397	     -0.00000000	      0.00000000	     50.43758425
      1.22346564	     -0.05522596	     -0.00063391	     -0.19714157	     -0.06307938	      0.88295629	     -0.00022046	     -0.21707555	     -0.00000000	      0.00000000	     50.37244572
      1.22465901	     -0.05522247	     -0.00062861	     -0.19713754	     -0.06307221	      0.88295674	     -0.00022158	     -0.21705793	     -0.00000000	      0.00000000	     50.54288433
      1.22585238	     -0.05522035	     -0.00062339	     -0.19713488	     -0.06306512	      0.88295714	     -0.00022273	     -0.21704112	     -0.00000000	      0.00000000	     50.45355227
      1.22704574	     -0.05522040	     -0.00061801	     -0.19713439	     -0.06305811	      0.88295748	     -0.00022390	     -0.21702507	     -0.00000000	      0.00000000	     50.61159038
      1.22823911	     -0.05522130	     -0.00061217	     -0.19713475	     -0.06305118	      0.88295777	     -0.00022510	     -0.21700977	     -0.00000000	      0.00000000	     50.49352557
      1.22943247	     -0.05522409	     -0.00060588	     -0.19713699	     -0.06304433	      0.88295802	     -0.00022633	     -0.21699518	     -0.00000000	      0.00000000	     50.62682514
      1.23062584	     -0.05522837	     -0.00059983	     -0.19714072	     -0.06303756	      0.88295821	     -0.00022759	     -0.21698132	     -0.00000000	      0.00000000	     50.48388703
      1.23181921	     -0.05523478	     -0.00059390	     -0.19714657	     -0.06303087	      0.88295836	     -0.00022887	     -0.21696814	     -0.00000000	      0.00000000	     50.61169375
      1.23301257	     -0.05524205	     -0.00058822	     -0.19715328	     -0.06302426	      0.88295846	     -0.00023017	     -0.21695563	     -0.00000000	      0.00000000	     50.45446428
      1.23420594	     -0.05525115	     -0.00058263	     -0.19716180	     -0.06301773	      0.88295852	     -0.00023151	     -0.21694374	     -0.00000000	      0.00000000	     50.57371442
      1.23539930	     -0.05526097	     -0.00057722	     -0.19717106	     -0.06301129	      0.88295854	     -0.00023287	     -0.21693247	     -0.00000000	     -0.00000000	     50.39871369
      1.23659267	     -0.05527256	     -0.00057155	     -0.19718207	     -0.06300493	      0.88295852	     -0.00023426	     -0.21692178	     -0.00000000	     -0.00000000	     50.50709244
      1.23778604	     -0.05528484	     -0.00056597	     -0.19719378	     -0.06299865	      0.88295846	     -0.00023567	     -0.21691167	     -0.00000000	     -0.00000000	     50.31178302
      1.23897940	     -0.05529881	     -0.00056042	     -0.19720717	     -0.06299246	      0.88295836	     -0.00023711	     -0.21690210	     -0.00000000	     -0.00000000	     50.41494711
      1.24017277	     -0.05531340	     -0.00055499	     -0.19722117	     -0.06298634	      0.88295823	     -0.00023858	     -0.21689308	     -0.00000000	     -0.00000000	     50.21151156
      1.24136613	     -0.05532988	     -0.00054977	     -0.19723706	     -0.06298032	      0.88295807	     -0.00024007	     -0.21688458	     -0.00000000	     -0.00000000	     50.30927774
      1.24255950	     -0.05534772	     -0.00054464	     -0.19725431	     -0.06297438	      0.88295788	     -0.00024159	     -0.21687662	     -0.00000000	     -0.00000000	     50.08889785
      1.24375287	     -0.05536892	     -0.00053941	     -0.19727491	     -0.06296852	      0.88295766	     -0.00024313	     -0.21686921	     -0.00000000	     -0.00000000	     50.17316252
      1.24494623	     -0.05539455	     -0.00053441	     -0.19729995	     -0.06296275	      0.88295741	     -0.00024470	     -0.21686244	     -0.00000000	     -0.00000000	     49.92777934
      1.24613960	     -0.05542808	     -0.00052952	     -0.19733288	     -0.06295706	      0.88295714	     -0.00024629	     -0.21685641	     -0.00000000	     -0.00000000	     49.98169976
      1.24733296	     -0.05547004	     -0.00052493	     -0.19737424	     -0.06295146	      0.88295684	     -0.00024790	     -0.21685133	     -0.00000000	     -0.00000000	     49.71076298
      1.24852633	     -0.05552248	     -0.00052053	     -0.19742607	     -0.06294594	      0.88295653	     -0.00024953	     -0.21684735	     -0.00000000	     -0.00000000	     49.74466619
      1.24971970	     -0.05558453	     -0.00051628	     -0.19748751	     -0.06294051	      0.88295619	     -0.00025119	     -0.21684467	     -0.00000000	     -0.00000000	     49.46478533
      1.25091306	     -0.05565706	     -0.00051190	     -0.19755944	     -0.06293517	      0.88295584	     -0.00025287	     -0.21684342	     -0.00000000	     -0.00000000	     49.48722453
      1.25210643	     -0.05573845	     -0.00050731	     -0.19764025	     -0.06292991	      0.88295546	     -0.00025457	     -0.21684373	     -0.00000000	     -0.00000000	     49.20748061
      1.25329979	     -0.05582901	     -0.00050226	     -0.19773024	     -0.06292473	      0.88295506	     -0.00025629	     -0.21684567	     -0.00000000	     -0.00000000	     49.21566184
      1.25449316	     -0.05592754	     -0.00049670	     -0.19782823	     -0.06291964	      0.88295464	     -0.00025802	     -0.21684934	     -0.00000000	     -0.00000000	     48.92853618
      1.25568653	     -0.05603473	     -0.00049042	     -0.19793489	     -0.06291463	      0.88295420	     -0.00025978	     -0.21685478	     -0.00000000	     -0.00000000	     48.90935151
      1.25687989	     -0.05614793	     -0.00048320	     -0.19804760	     -0.06290971	      0.88295373	     -0.00026155	     -0.21686203	     -0.00000000	     -0.00000000	     48.61005234
      1.25807326	     -0.05626750	     -0.00047482	     -0.19816672	     -0.06290487	      0.88295325	     -0.00026333	     -0.21687106	     -0.00000000	     -0.00000000	     48.54976119
      1.25926662	     -0.05639182	     -0.00046524	     -0.19829063	     -0.06290010	      0.88295273	     -0.00026513	     -0.21688186	     -0.00000000	     -0.00000000	     48.21660939
      1.26045999	     -0.05652187	     -0.00045441	     -0.19842028	     -0.06289542	      0.88295219	     -0.00026695	     -0.21689438	     -0.00000000	     -0.00000000	     48.10458206
      1.26165336	     -0.05665562	     -0.00044239	     -0.19855370	     -0.06289082	      0.88295162	     -0.00026877	     -0.21690860	     -0.00000000	     -0.00000000	     47.74120673
      1.26284672	     -0.05679344	     -0.00042922	     -0.19869121	     -0.06288629	      0.88295101	     -0.00027062	     -0.21692444	     -0.00000000	     -0.00000000	     47.58401719
      1.26404009	     -0.05693335	     -0.00041513	     -0.19883085	     -0.06288184	      0.88295037	     -0.00027248	     -0.21694184	     -0.00000000	     -0.00000000	     47.19781971
      1.26523345	     -0.05707436	     -0.00040071	     -0.19897161	     -0.06287747	      0.88294969	     -0.00027435	     -0.21696071	     -0.00000000	     -0.00000000	     47.00013468
      1.26642682	     -0.05721675	     -0.00038620	     -0.19911378	     -0.06287317	      0.88294897	     -0.00027625	     -0.21698101	     -0.00000000	     -0.00000000	     46.58100338
      1.26762018	     -0.05736240	     -0.00037163	     -0.19925922	     -0.06286893	      0.88294821	     -0.00027816	     -0.21700268	     -0.00000000	     -0.00000000	     46.33308775
      1.26881355	     -0.05750852	     -0.00035712	     -0.19940517	     -0.06286477	      0.88294740	     -0.00028009	     -0.21702566	     -0.00000000	     -0.00000000	     45.89671040
      1.27000692	     -0.05765573	     -0.00034285	     -0.19955222	     -0.06286067	      0.88294654	     -0.00028204	     -0.21704980	     -0.00000000	     -0.00000001	     45.61935771
      1.27120028	     -0.05780225	     -0.00032899	     -0.19969859	     -0.06285664	      0.88294563	     -0.00028401	     -0.21707502	     -0.00000000	     -0.00000001	     45.15820649
      1.27239365	     -0.05794654	     -0.00031637	     -0.19984274	     -0.06285267	      0.88294466	     -0.00028600	     -0.21710119	     -0.00000000	     -0.00000001	     44.84692759
      1.27358701	     -0.05809160	     -0.00030491	     -0.19998766	     -0.06284876	      0.88294363	     -0.00028802	     -0.21712829	     -0.00000000	     -0.00000001	     44.33962626
      1.27478038	     -0.05823826	     -0.00029445	     -0.20013418	     -0.06284490	      0.88294254	     -0.00029006	     -0.21715626	     -0.00000000	     -0.00000001	     43.98773974
      1.27597375	     -0.05838453	     -0.00028502	     -0.20028033	     -0.06284110	      0.88294139	     -0.00029213	     -0.21718503	     -0.00000000	     -0.00000001	     43.47097059
      1.27716711	     -0.05853141	     -0.00027665	     -0.20042708	     -0.06283736	      0.88294018	     -0.00029422	     -0.21721449	     -0.00000000	     -0.00000001	     43.10395815
      1.27836048	     -0.05867734	     -0.00026887	     -0.20057291	     -0.06283366	      0.88293890	     -0.00029633	     -0.21724458	     -0.00000000	     -0.00000001	     42.56927585
      1.27955384	     -0.05882322	     -0.00026199	     -0.20071868	     -0.06283001	      0.88293755	     -0.00029848	     -0.21727519	     -0.00000000	     -0.00000001	     42.18381683
      1.28074721	     -0.05896685	     -0.00025619	     -0.20086222	     -0.06282641	      0.88293614	     -0.00030065	     -0.21730628	     -0.00000000	     -0.00000001	     41.63284214
      1.28194058	     -0.05911095	     -0.00025138	     -0.20100623	     -0.06282285	      0.88293467	     -0.00030284	     -0.21733779	     -0.00000000	     -0.00000001	     41.25281068
      1.28313394	     -0.05925324	     -0.00024746	     -0.20114844	     -0.06281934	      0.88293313	     -0.00030506	     -0.21736965	     -0.00000000	     -0.00000001	     40.70519449
      1.28432731	     -0.05939494	     -0.00024346	     -0.20129008	     -0.06281586	      0.88293152	     -0.00030730	     -0.21740177	     -0.00000000	     -0.00000001	     40.34463154
      1.28552067	     -0.05953473	     -0.00023915	     -0.20142984	     -0.06281242	      0.88292986	     -0.00030957	     -0.21743411	     -0.00000000	     -0.00000001	     39.79090702
      1.28671404	     -0.05967375	     -0.00023528	     -0.20156884	     -0.06280901	      0.88292813	     -0.00031186	     -0.21746660	     -0.00000000	     -0.00000001	     39.43916617
      1.28790741	     -0.05980997	     -0.00023099	     -0.20170506	     -0.06280564	      0.88292634	     -0.00031417	     -0.21749921	     -0.00000000	     -0.00000001	     38.90603987
      1.28910077	     -0.05994553	     -0.00022723	     -0.20184064	     -0.06280229	      0.88292450	     -0.00031650	     -0.21753186	     -0.00000000	     -0.00000001	     38.59035837
      1.29029414	     -0.06007806	     -0.00022418	     -0.20197320	     -0.06279897	      0.88292261	     -0.00031885	     -0.21756451	     -0.00000000	     -0.00000001	     38.08078590
      1.29148750	     -0.06020861	     -0.00022147	     -0.20210379	     -0.06279568	      0.88292067	     -0.00032122	     -0.21759706	     -0.00000000	     -0.00000001	     37.80091569
      1.29268087	     -0.06033507	     -0.00021909	     -0.20223031	     -0.06279241	      0.88291869	     -0.00032361	     -0.21762947	     -0.00000000	     -0.00000001	     37.31401003
      1.29387424	     -0.06045907	     -0.00021659	     -0.20235438	     -0.06278917	      0.88291667	     -0.00032601	     -0.21766163	     -0.00000000	     -0.00000001	     37.06360090
      1.29506760	     -0.06057914	     -0.00021390	     -0.20247454	     -0.06278594	      0.88291461	     -0.00032842	     -0.21769349	     -0.00000000	     -0.00000001	     36.58647001
      1.29626097	     -0.06069651	     -0.00021130	     -0.20259202	     -0.06278273	      0.88291252	     -0.00033085	     -0.21772499	     -0.00000000	     -0.00000001	     36.36172666
      1.29745433	     -0.06080806	     -0.00020935	     -0.20270369	     -0.06277954	      0.88291040	     -0.00033329	     -0.21775609	     -0.00000000	     -0.00000001	     35.91132472
      1.29864770	     -0.06091546	     -0.00020875	     -0.20281120	     -0.06277636	      0.88290827	     -0.00033573	     -0.21778676	     -0.00000000	     -0.00000001	     35.70293416
      1.29984107	     -0.06101655	     -0.00020976	     -0.20291239	     -0.06277319	      0.88290612	     -0.00033819	     -0.21781705	     -0.00000000	     -0.00000001	     35.25486522
      1.30103443	     -0.06111705	     -0.00021157	     -0.20301299	     -0.06277004	      0.88290396	     -0.00034065	     -0.21784698	     -0.00000000	     -0.00000001	     35.06612380
      1.30222780	     -0.06121323	     -0.00021356	     -0.20310928	     -0.06276689	      0.88290179	     -0.00034312	     -0.21787652	     -0.00000000	     -0.00000001	     34.64939760
      1.30342116	     -0.06130569	     -0.00021554	     -0.20320186	     -0.06276375	      0.88289963	     -0.00034559	     -0.21790559	     -0.00000000	     -0.00000001	     34.51361915
      1.30461453	     -0.06139231	     -0.00021737	     -0.20328862	     -0.06276061	      0.88289748	     -0.00034807	     -0.21793411	     -0.00000000	     -0.00000001	     34.12645825
      1.30580790	     -0.06147459	     -0.00021940	     -0.20337103	     -0.06275748	      0.88289534	     -0.00035054	     -0.21796199	     -0.00000000	     -0.00000001	     34.01502063
      1.30700126	     -0.06155156	     -0.00022135	     -0.20344816	     -0.06275436	      0.88289322	     -0.00035302	     -0.21798917	     -0.00000000	     -0.00000001	     33.64171319
      1.30819463	     -0.06162485	     -0.00022340	     -0.20352160	     -0.06275123	      0.88289112	     -0.00035550	     -0.21801557	     -0.00000000	     -0.00000001	     33.54490104
      1.30938799	     -0.06169294	     -0.00022554	     -0.20358985	     -0.06274810	      0.88288905	     -0.00035797	     -0.21804119	     -0.00000000	     -0.00000001	     33.18232154
      1.31058136	     -0.06175808	     -0.00022784	     -0.20365516	     -0.06274498	      0.88288702	     -0.00036045	     -0.21806599	     -0.00000000	     -0.00000001	     33.10125148
      1.31177473	     -0.06181877	     -0.00023001	     -0.20371602	     -0.06274185	      0.88288503	     -0.00036292	     -0.21808998	     -0.00000000	     -0.00000001	     32.75171071
      1.31296809	     -0.06187705	     -0.00023141	     -0.20377449	     -0.06273871	      0.88288308	     -0.00036538	     -0.21811314	     -0.00000000	     -0.00000001	     32.67753050
      1.31416146	     -0.06193137	     -0.00023236	     -0.20382900	     -0.06273557	      0.88288118	     -0.00036785	     -0.21813551	     -0.00000000	     -0.00000001	     32.31846273
      1.31535482	     -0.06198376	     -0.00023372	     -0.20388159	     -0.06273243	      0.88287933	     -0.00037030	     -0.21815707	     -0.00000000	     -0.00000001	     32.26311482
      1.31654819	     -0.06203217	     -0.00023522	     -0.20393019	     -0.06272928	      0.88287754	     -0.00037275	     -0.21817786	     -0.00000000	     -0.00000001	     31.93964486
      1.31774156	     -0.06207920	     -0.00023694	     -0.20397742	     -0.06272612	      0.88287581	     -0.00037519	     -0.21819787	     -0.00000000	     -0.00000001	     31.90501207
      1.31893492	     -0.06212319	     -0.00023896	     -0.20402161	     -0.06272295	      0.88287415	     -0.00037762	     -0.21821717	     -0.00000000	     -0.00000001	     31.59354624
      1.32012829	     -0.06216594	     -0.00024125	     -0.20406454	     -0.06271977	      0.88287255	     -0.00038005	     -0.21823573	     -0.00000000	     -0.00000001	     31.57224549
      1.32132165	     -0.06220557	     -0.00024371	     -0.20410437	     -0.06271659	      0.88287101	     -0.00038246	     -0.21825359	     -0.00000000	     -0.00000001	     31.26932029
      1.32251502	     -0.06224392	     -0.00024657	     -0.20414290	     -0.06271339	      0.88286954	     -0.00038487	     -0.21827072	     -0.00000000	     -0.00000001	     31.25770716
      1.32370839	     -0.06227907	     -0.00024957	     -0.20417825	     -0.06271018	      0.88286815	     -0.00038726	     -0.21828718	     -0.00000001	     -0.00000001	     30.96089935
      1.32490175	     -0.06231300	     -0.00025257	     -0.20421237	     -0.06270695	      0.88286682	     -0.00038964	     -0.21830291	     -0.00000001	     -0.00000001	     30.95638926
      1.32609512	     -0.06234380	     -0.00025554	     -0.20424337	     -0.06270371	      0.88286556	     -0.00039201	     -0.21831798	     -0.00000001	     -0.00000001	     30.67251938
      1.32728848	     -0.06237346	     -0.00025852	     -0.20427322	     -0.06270046	      0.88286437	     -0.00039436	     -0.21833234	     -0.00000001	     -0.00000001	     30.67959891
      1.32848185	     -0.06240007	     -0.00026149	     -0.20430004	     -0.06269720	      0.88286326	     -0.00039670	     -0.21834604	     -0.00000001	     -0.00000001	     30.40825677
      1.32967521	     -0.06242560	     -0.00026448	     -0.20432577	     -0.06269391	      0.88286221	     -0.00039903	     -0.21835904	     -0.00000001	     -0.00000001	     30.42681709
      1.33086858	     -0.06244798	     -0.00026746	     -0.20434836	     -0.06269061	      0.88286122	     -0.00040134	     -0.21837139	     -0.00000001	     -0.00000001	     30.16920764
      1.33206195	     -0.06246913	     -0.00027058	     -0.20436971	     -0.06268729	      0.88286030	     -0.00040363	     -0.21838304	     -0.00000001	     -0.00000001	     30.20104837
      1.33325531	     -0.06248667	     -0.00027373	     -0.20438746	     -0.06268396	      0.88285945	     -0.00040591	     -0.21839401	     -0.00000001	     -0.00000000	     29.95806391
      1.33444868	     -0.06250225	     -0.00027687	     -0.20440325	     -0.06268060	      0.88285865	     -0.00040817	     -0.21840426	     -0.00000001	     -0.00000000	     30.00367722
      1.33564204	     -0.06251354	     -0.00027995	     -0.20441475	     -0.06267723	      0.88285792	     -0.00041042	     -0.21841378	     -0.00000001	     -0.00000000	     29.77591517
      1.33683541	     -0.06252202	     -0.00028304	     -0.20442345	     -0.06267383	      0.88285724	     -0.00041264	     -0.21842252	     -0.00000001	     -0.00000000	     29.83763345
      1.33802878	     -0.06252530	     -0.00028620	     -0.20442695	     -0.06267042	      0.88285661	     -0.00041485	     -0.21843044	     -0.00000001	     -0.00000000	     29.62758978
      1.33922214	     -0.06252423	     -0.00028930	     -0.20442610	     -0.06266698	      0.88285603	     -0.00041704	     -0.21843744	     -0.00000001	     -0.00000000	     29.70865325
      1.34041551	     -0.06251625	     -0.00029231	     -0.20441834	     -0.06266352	      0.88285550	     -0.00041921	     -0.21844348	     -0.00000001	     -0.00000000	     29.51725337
      1.34160887	     -0.06250287	     -0.00029534	     -0.20440518	     -0.06266003	      0.88285502	     -0.00042136	     -0.21844844	     -0.00000001	     -0.00000000	     29.62037038
      1.34280224	     -0.06248176	     -0.00029839	     -0.20438429	     -0.06265652	      0.88285457	     -0.00042350	     -0.21845227	     -0.00000001	     -0.00000000	     29.44581545
      1.34399561	     -0.06245464	     -0.00030157	     -0.20435738	     -0.06265299	      0.88285417	     -0.00042561	     -0.21845486	     -0.00000001	     -0.00000000	     29.57071973
      1.34518897	     -0.06241919	     -0.00030491	     -0.20432215	     -0.06264943	      0.88285380	     -0.00042771	     -0.21845614	     -0.00000001	     -0.00000000	     29.41299064
      1.34638234	     -0.06237724	     -0.00030855	     -0.20428039	     -0.06264585	      0.88285346	     -0.00042979	     -0.21845602	     -0.00000001	     -0.00000000	     29.56552027
      1.34757570	     -0.06232671	     -0.00031261	     -0.20423005	     -0.06264224	      0.88285315	     -0.00043185	     -0.21845445	     -0.00000001	     -0.00000000	     29.42786874
      1.34876907	     -0.06226977	     -0.00031726	     -0.20417329	     -0.06263861	      0.88285288	     -0.00043389	     -0.21845133	     -0.00000001	     -0.00000000	     29.61175429
      1.34996244	     -0.06220456	     -0.00032256	     -0.20410823	     -0.06263495	      0.88285263	     -0.00043591	     -0.21844663	     -0.00000001	     -0.00000000	     29.49118555
      1.35115580	     -0.06213374	     -0.00032867	     -0.20403754	     -0.06263127	      0.88285241	     -0.00043791	     -0.21844030	     -0.00000001	     -0.00000000	     29.70071931
      1.35234917	     -0.06205612	     -0.00033569	     -0.20396003	     -0.06262756	      0.88285222	     -0.00043989	     -0.21843235	     -0.00000001	     -0.00000000	     29.58816929
      1.35354253	     -0.06197473	     -0.00034371	     -0.20387871	     -0.06262383	      0.88285205	     -0.00044185	     -0.21842277	     -0.00000001	     -0.00000000	     29.81955110
      1.35473590	     -0.06188832	     -0.00035271	     -0.20379236	     -0.06262007	      0.88285191	     -0.00044379	     -0.21841164	     -0.00000001	     -0.00000000	     29.70904946
      1.35592927	     -0.06179971	     -0.00036270	     -0.20370376	     -0.06261629	      0.88285179	     -0.00044571	     -0.21839896	     -0.00000001	     -0.00000000	     29.95894235
      1.35712263	     -0.06170733	     -0.00037348	     -0.20361137	     -0.06261249	      0.88285169	     -0.00044761	     -0.21838485	     -0.00000001	     -0.00000000	     29.85085448
      1.35831600	     -0.06161385	     -0.00038513	     -0.20351785	     -0.06260867	      0.88285162	     -0.00044948	     -0.21836933	     -0.00000001	     -0.00000000	     30.11938008
      1.35950936	     -0.06151776	     -0.00039763	     -0.20342170	     -0.06260482	      0.88285157	     -0.00045133	     -0.21835252	     -0.00000001	     -0.00000000	     30.01483047
      1.36070273	     -0.06142114	     -0.00041070	     -0.20332498	     -0.06260096	      0.88285155	     -0.00045316	     -0.21833445	     -0.00000001	     -0.00000000	     30.30268571
      1.36189610	     -0.06132199	     -0.00042409	     -0.20322572	     -0.06259708	      0.88285155	     -0.00045495	     -0.21831523	     -0.00000001	      0.00000000	     30.19954094
      1.36308946	     -0.06122262	     -0.00043762	     -0.20312621	     -0.06259318	      0.88285158	     -0.00045672	     -0.21829488	     -0.00000001	      0.00000000	     30.49558420
      1.36428283	     -0.06112106	     -0.00045104	     -0.20302452	     -0.06258927	      0.88285164	     -0.00045846	     -0.21827350	     -0.00000001	      0.00000000	     30.38499205
      1.36547619	     -0.06101956	     -0.00046419	     -0.20292286	     -0.06258534	      0.88285172	     -0.00046016	     -0.21825113	     -0.00000001	      0.00000000	     30.68220075
      1.36666956	     -0.06091604	     -0.00047689	     -0.20281917	     -0.06258139	      0.88285183	     -0.00046183	     -0.21822785	     -0.00000001	      0.00000000	     30.56678926
      1.36786293	     -0.06081277	     -0.00048911	     -0.20271573	     -0.06257744	      0.88285197	     -0.00046346	     -0.21820369	     -0.00000001	      0.00000000	     30.86806419
      1.36905629	     -0.06070766	     -0.00050093	     -0.20261044	     -0.06257347	      0.88285214	     -0.00046506	     -0.21817873	     -0.00000001	      0.00000000	     30.75535124
      1.37024966	     -0.06060300	     -0.00051206	     -0.20250559	     -0.06256950	      0.88285234	     -0.00046661	     -0.21815301	     -0.00000001	      0.00000000	     31.06234804
      1.37144302	     -0.06049673	     -0.00052244	     -0.20239913	     -0.06256551	      0.88285257	     -0.00046813	     -0.21812661	     -0.00000001	      0.00000000	     30.95769407
      1.37263639	     -0.06039109	     -0.00053214	     -0.20229330	     -0.06256152	      0.88285282	     -0.00046960	     -0.21809954	     -0.00000001	      0.00000000	     31.27243282
      1.37382976	     -0.06028410	     -0.00054112	     -0.20218612	     -0.06255752	      0.88285311	     -0.00047103	     -0.21807189	     -0.00000001	      0.00000000	     31.18117255
      1.37502312	     -0.06017814	     -0.00054946	     -0.20207996	     -0.06255352	      0.88285342	     -0.00047242	     -0.21804368	     -0.00000001	      0.00000000	     31.50463240
      1.37621649	     -0.06007113	     -0.00055714	     -0.20197275	     -0.06254952	      0.88285376	     -0.00047377	     -0.21801500	     -0.00000001	      0.00000000	     31.42874898
      1.37740985	     -0.05996532	     -0.00056423	     -0.20186674	     -0.06254551	      0.88285412	     -0.00047506	     -0.21798585	     -0.00000001	      0.00000000	     31.76070940
      1.37860322	     -0.05985867	     -0.00057073	     -0.20175988	     -0.06254150	      0.88285451	     -0.00047632	     -0.21795633	     -0.00000001	      0.00000000	     31.70347487
      1.37979659	     -0.05975350	     -0.00057675	     -0.20165449	     -0.06253749	      0.88285493	     -0.00047752	     -0.21792644	     -0.00000001	      0.00000000	     32.04763426
      1.38098995	     -0.05964767	     -0.00058240	     -0.20154844	     -0.06253348	      0.88285536	     -0.00047868	     -0.21789626	     -0.00000001	      0.00000000	     32.02225985
      1.38218332	     -0.05954334	     -0.00058810	     -0.20144387	     -0.06252947	      0.88285582	     -0.00047980	     -0.21786579	     -0.00000001	      0.00000000	     32.40447648
      1.38337668	     -0.05943816	     -0.00059401	     -0.20133845	     -0.06252547	      0.88285629	     -0.00048087	     -0.21783510	     -0.00000001	      0.00000000	     32.43030147
      1.38457005	     -0.05933375	     -0.00060021	     -0.20123377	     -0.06252146	      0.88285679	     -0.00048189	     -0.21780417	     -0.00000001	      0.00000000	     32.84671433
      1.38576342	     -0.05922640	     -0.00060654	     -0.20112614	     -0.06251746	      0.88285729	     -0.00048287	     -0.21777303	     -0.00000001	      0.00000000	     32.91533573
      1.38695678	     -0.05911730	     -0.00061287	     -0.20101675	     -0.06251347	      0.88285782	     -0.00048380	     -0.21774158	     -0.00000001	      0.00000000	     33.35713871
      1.38815015	     -0.05900463	     -0.00061921	     -0.20090379	     -0.06250948	      0.88285835	     -0.00048468	     -0.21770981	     -0.00000001	      0.00000000	     33.45138926
      1.38934351	     -0.05889148	     -0.00062562	     -0.20079032	     -0.06250550	      0.88285890	     -0.00048552	     -0.21767766	     -0.00000001	      0.00000000	     33.90802326
      1.39053688	     -0.05877651	     -0.00063202	     -0.20067503	     -0.06250152	      0.88285946	     -0.00048631	     -0.21764519	     -0.00000001	      0.00000000	     34.00840717
      1.39173024	     -0.05866196	     -0.00063834	     -0.20056014	     -0.06249756	      0.88286003	     -0.00048706	     -0.21761238	     -0.00000001	      0.00000000	     34.46794508
      1.39292361	     -0.05854634	     -0.00064454	     -0.20044416	     -0.06249360	      0.88286061	     -0.00048776	     -0.21757930	     -0.00000001	      0.00000000	     34.58882328
      1.39411698	     -0.05843151	     -0.00065063	     -0.20032897	     -0.06248966	      0.88286121	     -0.00048842	     -0.21754596	     -0.00000001	      0.00000000	     35.07948953
      1.39531034	     -0.05831611	     -0.00065651	     -0.20021319	     -0.06248574	      0.88286181	     -0.00048904	     -0.21751242	     -0.00000001	      0.00000000	     35.22514294
      1.39650371	     -0.05820379	     -0.00066219	     -0.20010048	     -0.06248183	      0.88286243	     -0.00048961	     -0.21747871	     -0.00000001	      0.00000000	     35.73168413
      1.39769707	     -0.05809313	     -0.00066778	     -0.19998943	     -0.06247794	      0.88286305	     -0.00049014	     -0.21744493	     -0.00000001	      0.00000000	     35.89855280
      1.39889044	     -0.05798614	     -0.00067345	     -0.19988202	     -0.06247406	      0.88286368	     -0.00049062	     -0.21741114	     -0.00000001	      0.00000000	     36.43543837
      1.40008381	     -0.05788023	     -0.00067894	     -0.19977569	     -0.06247021	      0.88286432	     -0.00049106	     -0.21737742	     -0.00000001	      0.00000000	     36.63643978
      1.40127717	     -0.05777716	     -0.00068430	     -0.19967220	     -0.06246638	      0.88286496	     -0.00049146	     -0.21734377	     -0.00000001	      0.00000000	     37.19996754
      1.40247054	     -0.05767474	     -0.00068934	     -0.19956934	     -0.06246257	      0.88286561	     -0.00049182	     -0.21731025	     -0.00000001	      0.00000000	     37.42282141
      1.40366390	     -0.05757554	     -0.00069417	     -0.19946970	     -0.06245878	      0.88286626	     -0.00049214	     -0.21727685	     -0.00000001	      0.00000000	     38.00079194
      1.40485727	     -0.05747708	     -0.00069867	     -0.19937081	     -0.06245502	      0.88286691	     -0.00049242	     -0.21724362	     -0.00000001	      0.00000000	     38.24812053
      1.40605064	     -0.05738149	     -0.00070281	     -0.19927477	     -0.06245128	      0.88286756	     -0.00049265	     -0.21721056	     -0.00000001	      0.00000000	     38.83873145
      1.40724400	     -0.05728774	     -0.00070660	     -0.19918058	     -0.06244756	      0.88286821	     -0.00049285	     -0.21717772	     -0.00000001	      0.00000000	     39.09255191
      1.40843737	     -0.05719848	     -0.00071023	     -0.19909087	     -0.06244388	      0.88286885	     -0.00049301	     -0.21714513	     -0.00000001	      0.00000000	     39.68958343
      1.40963073	     -0.05711140	     -0.00071361	     -0.19900336	     -0.06244022	      0.88286948	     -0.00049312	     -0.21711287	     -0.00000001	      0.00000000	     39.96334078
      1.41082410	     -0.05702650	     -0.00071744	     -0.19891799	     -0.06243658	      0.88287010	     -0.00049320	     -0.21708096	     -0.00000001	      0.00000000	     40.57439007
      1.41201747	     -0.05694325	     -0.00072216	     -0.19883428	     -0.06243297	      0.88287071	     -0.00049324	     -0.21704955	     -0.00000001	      0.00000000	     40.84516651
      1.41321083	     -0.05686803	     -0.00072675	     -0.19875858	     -0.06242939	      0.88287130	     -0.00049324	     -0.21701874	     -0.00000001	      0.00000000	     41.43683581
      1.41440420	     -0.05679652	     -0.00073138	     -0.19868660	     -0.06242584	      0.88287186	     -0.00049321	     -0.21698860	     -0.00000001	      0.00000000	     41.72899022
      1.41559756	     -0.05672943	     -0.00073601	     -0.19861903	     -0.06242231	      0.88287241	     -0.00049313	     -0.21695911	     -0.00000001	      0.00000000	     42.34503611
      1.41679093	     -0.05666422	     -0.00074039	     -0.19855335	     -0.06241881	      0.88287293	     -0.00049302	     -0.21693027	     -0.00000001	      0.00000000	     42.64059372
      1.41798430	     -0.05660317	     -0.00074384	     -0.19849184	     -0.06241534	      0.88287342	     -0.00049287	     -0.21690202	     -0.00000001	      0.00000000	     43.23285988
      1.41917766	     -0.05654384	     -0.00074672	     -0.19843207	     -0.06241189	      0.88287388	     -0.00049268	     -0.21687436	     -0.00000001	      0.00000000	     43.50551381
      1.42037103	     -0.05648808	     -0.00074841	     -0.19837588	     -0.06240847	      0.88287431	     -0.00049246	     -0.21684726	     -0.00000001	      0.00000000	     44.08204570
      1.42156439	     -0.05643406	     -0.00074935	     -0.19832145	     -0.06240508	      0.88287470	     -0.00049220	     -0.21682074	     -0.00000001	      0.00000000	     44.34648066
      1.42275776	     -0.05638418	     -0.00075034	     -0.19827117	     -0.06240172	      0.88287506	     -0.00049191	     -0.21679476	     -0.00000001	      0.00000000	     44.91604748
      1.42395113	     -0.05633653	     -0.00075136	     -0.19822311	     -0.06239838	      0.88287537	     -0.00049158	     -0.21676938	     -0.00000001	      0.00000000	     45.18275541
      1.42514449	     -0.05629321	     -0.00075252	     -0.19817939	     -0.06239507	      0.88287565	     -0.00049121	     -0.21674456	     -0.00000001	      0.00000000	     45.73996380
      1.42633786	     -0.05625227	     -0.00075371	     -0.19813805	     -0.06239178	      0.88287588	     -0.00049081	     -0.21672036	     -0.00000001	      0.00000000	     45.98925919
      1.42753122	     -0.05621573	     -0.00075498	     -0.19810111	     -0.06238852	      0.88287606	     -0.00049038	     -0.21669676	     -0.00000001	      0.00000000	     46.52235419
      1.42872459	     -0.05618171	     -0.00075648	     -0.19806669	     -0.06238529	      0.88287620	     -0.00048991	     -0.21667380	     -0.00000001	      0.00000000	     46.74990477
      1.42991796	     -0.05615199	     -0.00075814	     -0.19803657	     -0.06238209	      0.88287629	     -0.00048941	     -0.21665146	     -0.00000001	      0.00000000	     47.26150752
      1.43111132	     -0.05612412	     -0.00075978	     -0.19800830	     -0.06237891	      0.88287633	     -0.00048888	     -0.21662978	     -0.00000001	      0.00000000	     47.46940219
      1.43230469	     -0.05609992	     -0.00076149	     -0.19798372	     -0.06237575	      0.88287632	     -0.00048832	     -0.21660873	     -0.00000001	     -0.00000000	     47.95513182
      1.43349805	     -0.05607779	     -0.00076298	     -0.19796120	     -0.06237262	      0.88287626	     -0.00048772	     -0.21658837	     -0.00000001	     -0.00000000	     48.13629687
      1.43469142	     -0.05605923	     -0.00076429	     -0.19794227	     -0.06236952	      0.88287615	     -0.00048710	     -0.21656865	     -0.00000001	     -0.00000000	     48.59854047
      1.43588479	     -0.05604215	     -0.00076528	     -0.19792483	     -0.06236644	      0.88287599	     -0.00048644	     -0.21654960	     -0.00000001	     -0.00000000	     48.75753137
      1.43707815	     -0.05602836	     -0.00076601	     -0.19791067	     -0.06236339	      0.88287578	     -0.00048576	     -0.21653118	     -0.00000001	     -0.00000000	     49.19412226
      1.43827152	     -0.05601594	     -0.00076627	     -0.19789791	     -0.06236037	      0.88287551	     -0.00048504	     -0.21651343	     -0.00000001	     -0.00000000	     49.32363913
      1.43946488	     -0.05600675	     -0.00076622	     -0.19788838	     -0.06235737	      0.88287520	     -0.00048430	     -0.21649630	     -0.00000001	     -0.00000000	     49.73409074
      1.44065825	     -0.05599847	     -0.00076544	     -0.19787977	     -0.06235440	      0.88287484	     -0.00048352	     -0.21647983	     -0.00000001	     -0.00000000	     49.84418030
      1.44185162	     -0.05599367	     -0.00076409	     -0.19787466	     -0.06235145	      0.88287442	     -0.00048272	     -0.21646401	     -0.00000001	     -0.00000000	     50.23040948
      1.44304498	     -0.05599043	     -0.00076253	     -0.19787112	     -0.06234854	      0.88287396	     -0.00048190	     -0.21644888	     -0.00000001	     -0.00000000	     50.32147108
      1.44423835	     -0.05598945	     -0.00076050	     -0.19786985	     -0.06234564	      0.88287345	     -0.00048104	     -0.21643442	     -0.00000001	     -0.00000000	     50.69703451
      1.44543171	     -0.05599030	     -0.00075803	     -0.19787042	     -0.06234278	      0.88287290	     -0.00048016	     -0.21642067	     -0.00000001	     -0.00000000	     50.76775257
      1.44662508	     -0.05599411	     -0.00075529	     -0.19787395	     -0.06233993	      0.88287229	     -0.00047926	     -0.21640762	     -0.00000001	     -0.00000000	     51.12969629
      1.44781844	     -0.05599882	     -0.00075221	     -0.19787840	     -0.06233712	      0.88287165	     -0.00047833	     -0.21639527	     -0.00000001	     -0.00000000	     51.19621686
      1.44901181	     -0.05600601	     -0.00074889	     -0.19788533	     -0.06233433	      0.88287096	     -0.00047738	     -0.21638358	     -0.00000001	     -0.00000000	     51.54314116
      1.45020518	     -0.05601384	     -0.00074510	     -0.19789291	     -0.06233157	      0.88287023	     -0.00047640	     -0.21637257	     -0.00000001	     -0.00000000	     51.59352042
      1.45139854	     -0.05602396	     -0.00074117	     -0.19790280	     -0.06232883	      0.88286946	     -0.00047540	     -0.21636219	     -0.00000001	     -0.00000000	     51.92152949
      1.45259191	     -0.05603468	     -0.00073714	     -0.19791328	     -0.06232612	      0.88286865	     -0.00047438	     -0.21635245	     -0.00000001	     -0.00000000	     51.95455682
      1.45378527	     -0.05604763	     -0.00073312	     -0.19792599	     -0.06232344	      0.88286781	     -0.00047334	     -0.21634334	     -0.00000001	     -0.00000000	     52.26438731
      1.45497864	     -0.05606162	     -0.00072912	     -0.19793976	     -0.06232078	      0.88286693	     -0.00047228	     -0.21633485	     -0.00000001	     -0.00000001	     52.28225310
      1.45617201	     -0.05607765	     -0.00072508	     -0.19795557	     -0.06231815	      0.88286602	     -0.00047119	     -0.21632695	     -0.00000001	     -0.00000001	     52.57787363
      1.45736537	     -0.05609257	     -0.00072138	     -0.19797026	     -0.06231554	      0.88286508	     -0.00047010	     -0.21631966	     -0.00000001	     -0.00000001	     52.58003086
      1.45855874	     -0.05611052	     -0.00071792	     -0.19798799	     -0.06231296	      0.88286410	     -0.00046898	     -0.21631296	     -0.00000001	     -0.00000001	     52.85139488
      1.45975210	     -0.05612886	     -0.00071443	     -0.19800611	     -0.06231041	      0.88286310	     -0.00046785	     -0.21630689	     -0.00000001	     -0.00000001	     52.83881465
      1.46094547	     -0.05614845	     -0.00071072	     -0.19802548	     -0.06230788	      0.88286208	     -0.00046670	     -0.21630139	     -0.00000001	     -0.00000001	     53.10097102
      1.46213884	     -0.05616818	     -0.00070711	     -0.19804500	     -0.06230538	      0.88286103	     -0.00046554	     -0.21629646	     -0.00000001	     -0.00000001	     53.07322273
      1.46333220	     -0.05618937	     -0.00070362	     -0.19806598	     -0.06230290	      0.88285996	     -0.00046437	     -0.21629206	     -0.00000001	     -0.00000001	     53.31538893
      1.46452557	     -0.05621037	     -0.00070003	     -0.19808678	     -0.06230045	      0.88285888	     -0.00046319	     -0.21628819	     -0.00000001	     -0.00000001	     53.25866880
      1.46571893	     -0.05623275	     -0.00069661	     -0.19810896	     -0.06229802	      0.88285777	     -0.00046200	     -0.21628478	     -0.00000001	     -0.00000001	     53.48595787
      1.46691230	     -0.05625502	     -0.00069339	     -0.19813103	     -0.06229562	      0.88285665	     -0.00046079	     -0.21628184	     -0.00000001	     -0.00000001	     53.42423054
      1.46810567	     -0.05627874	     -0.00069118	     -0.19815453	     -0.06229324	      0.88285552	     -0.00045958	     -0.21627932	     -0.00000001	     -0.00000001	     53.63910389
      1.46929903	     -0.05630242	     -0.00068907	     -0.19817800	     -0.06229089	      0.88285437	     -0.00045837	     -0.21627724	     -0.00000001	     -0.00000001	     53.55216612
      1.47049240	     -0.05632750	     -0.00068722	     -0.19820287	     -0.06228857	      0.88285321	     -0.00045715	     -0.21627555	     -0.00000001	     -0.00000001	     53.75239755
      1.47168576	     -0.05635177	     -0.00068577	     -0.19822693	     -0.06228627	      0.88285205	     -0.00045592	     -0.21627426	     -0.00000001	     -0.00000001	     53.65321982
      1.47287913	     -0.05637789	     -0.00068458	     -0.19825283	     -0.06228399	      0.88285088	     -0.00045469	     -0.21627334	     -0.00000001	     -0.00000001	     53.84058636
      1.47407250	     -0.05640386	     -0.00068345	     -0.19827859	     -0.06228175	      0.88284970	     -0.00045346	     -0.21627281	     -0.00000001	     -0.00000001	     53.72758427
      1.47526586	     -0.05643105	     -0.00068241	     -0.19830557	     -0.06227952	      0.88284851	     -0.00045223	     -0.21627262	     -0.00000001	     -0.00000001	     53.90559436
      1.47645923	     -0.05645837	     -0.00068141	     -0.19833269	     -0.06227732	      0.88284733	     -0.00045100	     -0.21627278	     -0.00000001	     -0.00000001	     53.77462677
      1.47765259	     -0.05648782	     -0.00068045	     -0.19836194	     -0.06227514	      0.88284614	     -0.00044977	     -0.21627328	     -0.00000001	     -0.00000001	     53.93801544
      1.47884596	     -0.05651892	     -0.00067943	     -0.19839285	     -0.06227299	      0.88284495	     -0.00044854	     -0.21627415	     -0.00000001	     -0.00000001	     53.78298312
      1.48003933	     -0.05655454	     -0.00067852	     -0.19842827	     -0.06227086	      0.88284376	     -0.00044731	     -0.21627544	     -0.00000001	     -0.00000001	     53.91991114
      1.48123269	     -0.05659494	     -0.00067776	     -0.19846848	     -0.06226876	      0.88284257	     -0.00044609	     -0.21627727	     -0.00000001	     -0.00000001	     53.73697370
      1.48242606	     -0.05664271	     -0.00067735	     -0.19851606	     -0.06226667	      0.88284138	     -0.00044486	     -0.21627975	     -0.00000001	     -0.00000001	     53.85041858
      1.48361942	     -0.05669745	     -0.00067701	     -0.19857062	     -0.06226462	      0.88284019	     -0.00044364	     -0.21628304	     -0.00000001	     -0.00000001	     53.64649371
      1.48481279	     -0.05676067	     -0.00067659	     -0.19863367	     -0.06226258	      0.88283900	     -0.00044243	     -0.21628725	     -0.00000001	     -0.00000001	     53.73973572
      1.48600616	     -0.05683072	     -0.00067588	     -0.19870355	     -0.06226057	      0.88283781	     -0.00044121	     -0.21629252	     -0.00000001	     -0.00000001	     53.52828839
      1.48719952	     -0.05690841	     -0.00067466	     -0.19878110	     -0.06225857	      0.88283662	     -0.00044000	     -0.21629893	     -0.00000001	     -0.00000001	     53.60005127
      1.48839289	     -0.05699183	     -0.00067268	     -0.19886441	     -0.06225660	      0.88283542	     -0.00043879	     -0.21630657	     -0.00000001	     -0.00000001	     53.36906575
      1.48958625	     -0.05708214	     -0.00066985	     -0.19895464	     -0.06225465	      0.88283422	     -0.00043758	     -0.21631544	     -0.00000001	     -0.00000001	     53.40486491
      1.49077962	     -0.05717751	     -0.00066605	     -0.19904995	     -0.06225271	      0.88283301	     -0.00043638	     -0.21632562	     -0.00000001	     -0.00000001	     53.15249511
      1.49197299	     -0.05727860	     -0.00066131	     -0.19915102	     -0.06225080	      0.88283179	     -0.00043518	     -0.21633710	     -0.00000001	     -0.00000001	     53.15198526
      1.49316635	     -0.05738340	     -0.00065563	     -0.19925584	     -0.06224890	      0.88283056	     -0.00043398	     -0.21634991	     -0.00000001	     -0.00000001	     52.88458418
      1.49435972	     -0.05749259	     -0.00064910	     -0.19936507	     -0.06224701	      0.88282932	     -0.00043279	     -0.21636400	     -0.00000001	     -0.00000001	     52.84955076
      1.49555308	     -0.05760420	     -0.00064180	     -0.19947677	     -0.06224514	      0.88282806	     -0.00043161	     -0.21637936	     -0.00000001	     -0.00000001	     52.56453731
      1.49674645	     -0.05771866	     -0.00063401	     -0.19959132	     -0.06224327	      0.88282677	     -0.00043043	     -0.21639593	     -0.00000001	     -0.00000001	     52.48810371
      1.49793982	     -0.05783415	     -0.00062604	     -0.19970694	     -0.06224142	      0.88282546	     -0.00042926	     -0.21641371	     -0.00000001	     -0.00000001	     52.17219508
      1.49913318	     -0.05795296	     -0.00061787	     -0.19982590	     -0.06223957	      0.88282412	     -0.00042811	     -0.21643265	     -0.00000001	     -0.00000001	     52.04167898
      1.50032655	     -0.05807333	     -0.00060952	     -0.19994645	     -0.06223773	      0.88282274	     -0.00042696	     -0.21645274	     -0.00000001	     -0.00000001	     51.69032984
      1.50151991	     -0.05819647	     -0.00060122	     -0.20006977	     -0.06223590	      0.88282133	     -0.00042583	     -0.21647391	     -0.00000001	     -0.00000001	     51.51214666
      1.50271328	     -0.05832022	     -0.00059307	     -0.20019374	     -0.06223406	      0.88281988	     -0.00042471	     -0.21649614	     -0.00000001	     -0.00000001	     51.13242896
      1.50390665	     -0.05844571	     -0.00058522	     -0.20031944	     -0.06223223	      0.88281839	     -0.00042360	     -0.21651933	     -0.00000001	     -0.00000001	     50.91498164
      1.50510001	     -0.05857143	     -0.00057777	     -0.20044540	     -0.06223039	      0.88281686	     -0.00042252	     -0.21654344	     -0.00000001	     -0.00000001	     50.50226171
      1.50629338	     -0.05869906	     -0.00057074	     -0.20057327	     -0.06222854	      0.88281527	     -0.00042145	     -0.21656840	     -0.00000001	     -0.00000001	     50.24149253
      1.50748674	     -0.05882757	     -0.00056389	     -0.20070205	     -0.06222669	      0.88281364	     -0.00042041	     -0.21659418	     -0.00000001	     -0.00000001	     49.78600974
      1.50868011	     -0.05895664	     -0.00055793	     -0.20083138	     -0.06222483	      0.88281196	     -0.00041939	     -0.21662073	     -0.00000001	     -0.00000001	     49.49154868
      1.50987347	     -0.05908698	     -0.00055308	     -0.20096199	     -0.06222296	      0.88281022	     -0.00041839	     -0.21664807	     -0.00000001	     -0.00000001	     49.00608400
      1.51106684	     -0.05922001	     -0.00054895	     -0.20109529	     -0.06222107	      0.88280843	     -0.00041741	     -0.21667617	     -0.00000001	     -0.00000001	     48.69322990
      1.51226021	     -0.05935357	     -0.00054544	     -0.20122913	     -0.06221917	      0.88280659	     -0.00041647	     -0.21670503	     -0.00000001	     -0.00000001	     48.20071101
      1.51345357	     -0.05948901	     -0.00054255	     -0.20136487	     -0.06221725	      0.88280469	     -0.00041554	     -0.21673456	     -0.00000001	     -0.00000001	     47.88427898
      1.51464694	     -0.05962372	     -0.00054025	     -0.20149988	     -0.06221531	      0.88280273	     -0.00041465	     -0.21676475	     -0.00000001	     -0.00000001	     47.38399521
      1.51584030	     -0.05976016	     -0.00053855	     -0.20163663	     -0.06221335	      0.88280072	     -0.00041379	     -0.21679554	     -0.00000001	     -0.00000001	     47.06711015
      1.51703367	     -0.05989610	     -0.00053675	     -0.20177291	     -0.06221136	      0.88279866	     -0.00041295	     -0.21682690	     -0.00000001	     -0.00000001	     46.57122373
      1.51822704	     -0.06003268	     -0.00053508	     -0.20190984	     -0.06220934	      0.88279654	     -0.00041215	     -0.21685874	     -0.00000001	     -0.00000001	     46.25944895
      1.51942040	     -0.06016842	     -0.00053373	     -0.20204596	     -0.06220730	      0.88279437	     -0.00041137	     -0.21689103	     -0.00000001	     -0.00000001	     45.75900250
      1.52061377	     -0.06030533	     -0.00053250	     -0.20218325	     -0.06220522	      0.88279215	     -0.00041063	     -0.21692367	     -0.00000001	     -0.00000001	     45.46711797
      1.52180713	     -0.06044082	     -0.00053147	     -0.20231915	     -0.06220311	      0.88278988	     -0.00040992	     -0.21695663	     -0.00000001	     -0.00000001	     44.98328533
      1.52300050	     -0.06057575	     -0.00053068	     -0.20245450	     -0.06220096	      0.88278756	     -0.00040924	     -0.21698984	     -0.00000001	     -0.00000001	     44.71678040
      1.52419387	     -0.06070877	     -0.00052997	     -0.20258796	     -0.06219878	      0.88278521	     -0.00040860	     -0.21702323	     -0.00000001	     -0.00000001	     44.24525504
      1.52538723	     -0.06084102	     -0.00052918	     -0.20272066	     -0.06219655	      0.88278281	     -0.00040798	     -0.21705672	     -0.00000001	     -0.00000001	     43.99538308
      1.52658060	     -0.06097055	     -0.00052848	     -0.20285068	     -0.06219428	      0.88278037	     -0.00040740	     -0.21709028	     -0.00000001	     -0.00000001	     43.52943991
      1.52777396	     -0.06109901	     -0.00052789	     -0.20297963	     -0.06219197	      0.88277790	     -0.00040686	     -0.21712381	     -0.00000001	     -0.00000001	     43.29345385
      1.52896733	     -0.06122473	     -0.00052711	     -0.20310587	     -0.06218960	      0.88277540	     -0.00040635	     -0.21715729	     -0.00000001	     -0.00000001	     42.84427525
      1.53016070	     -0.06134931	     -0.00052656	     -0.20323097	     -0.06218719	      0.88277287	     -0.00040587	     -0.21719067	     -0.00000001	     -0.00000001	     42.62611130
      1.53135406	     -0.06147042	     -0.00052518	     -0.20335265	     -0.06218473	      0.88277032	     -0.00040543	     -0.21722392	     -0.00000001	     -0.00000001	     42.19353796
      1.53254743	     -0.06159064	     -0.00052391	     -0.20347344	     -0.06218221	      0.88276775	     -0.00040502	     -0.21725700	     -0.00000001	     -0.00000001	     41.98777790
      1.53374079	     -0.06170713	     -0.00052235	     -0.20359053	     -0.06217963	      0.88276517	     -0.00040465	     -0.21728989	     -0.00000001	     -0.00000001	     41.56700671
      1.53493416	     -0.06182159	     -0.00052117	     -0.20370559	     -0.06217700	      0.88276258	     -0.00040432	     -0.21732254	     -0.00000001	     -0.00000001	     41.38108213
      1.53612753	     -0.06193188	     -0.00052013	     -0.20381649	     -0.06217431	      0.88275998	     -0.00040402	     -0.21735490	     -0.00000001	     -0.00000001	     40.96793790
      1.53732089	     -0.06203927	     -0.00051935	     -0.20392451	     -0.06217156	      0.88275739	     -0.00040376	     -0.21738687	     -0.00000001	     -0.00000001	     40.80038486
      1.53851426	     -0.06214041	     -0.00051902	     -0.20402629	     -0.06216874	      0.88275480	     -0.00040354	     -0.21741840	     -0.00000001	     -0.00000001	     40.40639756
      1.53970762	     -0.06223914	     -0.00051929	     -0.20412565	     -0.06216586	      0.88275222	     -0.00040336	     -0.21744946	     -0.00000001	     -0.00000001	     40.24450689
      1.54090099	     -0.06233336	     -0.00052030	     -0.20422051	     -0.06216291	      0.88274965	     -0.00040322	     -0.21748004	     -0.00000001	     -0.00000001	     39.85289971
      1.54209436	     -0.06242383	     -0.00052285	     -0.20431161	     -0.06215989	      0.88274711	     -0.00040312	     -0.21751012	     -0.00000001	     -0.00000001	     39.70391606
      1.54328772	     -0.06251111	     -0.00052647	     -0.20439951	     -0.06215680	      0.88274459	     -0.00040305	     -0.21753969	     -0.00000001	     -0.00000001	     39.31353504
      1.54448109	     -0.06259562	     -0.00053026	     -0.20448465	     -0.06215364	      0.88274210	     -0.00040303	     -0.21756868	     -0.00000001	     -0.00000001	     39.18751331
      1.54567445	     -0.06267525	     -0.00053412	     -0.20456491	     -0.06215041	      0.88273964	     -0.00040305	     -0.21759705	     -0.00000001	     -0.00000001	     38.82752990
      1.54686782	     -0.06275141	     -0.00053765	     -0.20464172	     -0.06214710	      0.88273723	     -0.00040312	     -0.21762470	     -0.00000001	     -0.00000001	     38.72325124
      1.54806119	     -0.06282279	     -0.00054116	     -0.20471377	     -0.06214372	      0.88273485	     -0.00040322	     -0.21765160	     -0.00000001	     -0.00000001	     38.36531036
      1.54925455	     -0.06289105	     -0.00054403	     -0.20478271	     -0.06214026	      0.88273253	     -0.00040337	     -0.21767768	     -0.00000001	     -0.00000001	     38.26604477
      1.55044792	     -0.06295485	     -0.00054693	     -0.20484720	     -0.06213673	      0.88273025	     -0.00040356	     -0.21770293	     -0.00000001	     -0.00000001	     37.92167849
      1.55164128	     -0.06301580	     -0.00055000	     -0.20490884	     -0.06213311	      0.88272804	     -0.00040379	     -0.21772729	     -0.00000001	     -0.00000001	     37.85569728
      1.55283465	     -0.06307253	     -0.00055329	     -0.20496627	     -0.06212942	      0.88272588	     -0.00040407	     -0.21775079	     -0.00000001	     -0.00000001	     37.53345281
      1.55402802	     -0.06312674	     -0.00055674	     -0.20502119	     -0.06212564	      0.88272378	     -0.00040439	     -0.21777336	     -0.00000001	     -0.00000001	     37.48090646
      1.55522138	     -0.06317719	     -0.00056045	     -0.20507235	     -0.06212179	      0.88272174	     -0.00040475	     -0.21779505	     -0.00000001	     -0.00000001	     37.16481694
      1.55641475	     -0.06322560	     -0.00056422	     -0.20512146	     -0.06211785	      0.88271978	     -0.00040515	     -0.21781582	     -0.00000001	     -0.00000001	     37.11680830
      1.55760811	     -0.06327059	     -0.00056809	     -0.20516716	     -0.06211383	      0.88271788	     -0.00040560	     -0.21783570	     -0.00000001	     -0.00000001	     36.80298116
      1.55880148	     -0.06331373	     -0.00057202	     -0.20521102	     -0.06210972	      0.88271605	     -0.00040609	     -0.21785468	     -0.00000001	     -0.00000001	     36.76403794
      1.55999485	     -0.06335362	     -0.00057618	     -0.20525163	     -0.06210553	      0.88271430	     -0.00040662	     -0.21787279	     -0.00000001	     -0.00000001	     36.45761849
      1.56118821	     -0.06339197	     -0.00058026	     -0.20529070	     -0.06210125	      0.88271262	     -0.00040719	     -0.21789002	     -0.00000001	     -0.00000001	     36.42773089
      1.56238158	     -0.06342728	     -0.00058429	     -0.20532675	     -0.06209689	      0.88271101	     -0.00040780	     -0.21790640	     -0.00000001	     -0.00000001	     36.12891814
      1.56357494	     -0.06346101	     -0.00058820	     -0.20536121	     -0.06209244	      0.88270948	     -0.00040846	     -0.21792191	     -0.00000001	     -0.00000001	     36.10974353
      1.56476831	     -0.06349149	     -0.00059201	     -0.20539244	     -0.06208790	      0.88270803	     -0.00040915	     -0.21793659	     -0.00000001	     -0.00000001	     35.82139081
      1.56596167	     -0.06352011	     -0.00059561	     -0.20542180	     -0.06208328	      0.88270665	     -0.00040989	     -0.21795040	     -0.00000001	     -0.00000001	     35.80977069
      1.56715504	     -0.06354540	     -0.00059916	     -0.20544785	     -0.06207856	      0.88270535	     -0.00041066	     -0.21796336	     -0.00000001	     -0.00000001	     35.52734695
      1.56834841	     -0.06356815	     -0.00060217	     -0.20547137	     -0.06207376	      0.88270412	     -0.00041148	     -0.21797545	     -0.00000001	     -0.00000001	     35.52139850
      1.56954177	     -0.06358747	     -0.00060494	     -0.20549146	     -0.06206887	      0.88270297	     -0.00041233	     -0.21798669	     -0.00000001	     -0.00000001	     35.24312231
      1.57073514	     -0.06360453	     -0.00060747	     -0.20550930	     -0.06206389	      0.88270189	     -0.00041322	     -0.21799705	     -0.00000001	     -0.00000001	     35.24492497
      1.57192850	     -0.06361722	     -0.00061009	     -0.20552277	     -0.06205882	      0.88270089	     -0.00041415	     -0.21800652	     -0.00000001	     -0.00000001	     34.97945882
      1.57312187	     -0.06362666	     -0.00061233	     -0.20553300	     -0.06205365	      0.88269995	     -0.00041512	     -0.21801504	     -0.00000001	     -0.00000001	     34.99353604
      1.57431524	     -0.06363068	     -0.00061428	     -0.20553782	     -0.06204840	      0.88269908	     -0.00041613	     -0.21802259	     -0.00000001	     -0.00000000	     34.74552426
      1.57550860	     -0.06363039	     -0.00061595	     -0.20553833	     -0.06204306	      0.88269829	     -0.00041717	     -0.21802908	     -0.00000001	     -0.00000000	     34.78078983
      1.57670197	     -0.06362365	     -0.00061739	     -0.20553239	     -0.06203762	      0.88269755	     -0.00041826	     -0.21803449	     -0.00000001	     -0.00000000	     34.55160287
      1.57789533	     -0.06361172	     -0.00061860	     -0.20552127	     -0.06203210	      0.88269689	     -0.00041938	     -0.21803870	     -0.00000001	     -0.00000000	     34.60531442
      1.57908870	     -0.06359295	     -0.00061971	     -0.20550331	     -0.06202648	      0.88269628	     -0.00042053	     -0.21804167	     -0.00000001	     -0.00000000	     34.39209040
      1.58028207	     -0.06356867	     -0.00062076	     -0.20547983	     -0.06202077	      0.88269574	     -0.00042173	     -0.21804332	     -0.00000001	     -0.00000000	     34.46583236
      1.58147543	     -0.06353719	     -0.00062186	     -0.20544916	     -0.06201497	      0.88269525	     -0.00042296	     -0.21804361	     -0.00000001	     -0.00000000	     34.26769987
      1.58266880	     -0.06350016	     -0.00062305	     -0.20541292	     -0.06200908	      0.88269482	     -0.00042423	     -0.21804246	     -0.00000001	     -0.00000000	     34.36281130
      1.58386216	     -0.06345581	     -0.00062433	     -0.20536936	     -0.06200310	      0.88269445	     -0.00042553	     -0.21803984	     -0.00000001	     -0.00000000	     34.18279170
      1.58505553	     -0.06340579	     -0.00062583	     -0.20532013	     -0.06199703	      0.88269413	     -0.00042687	     -0.21803569	     -0.00000001	     -0.00000000	     34.30591064
      1.58624890	     -0.06334861	     -0.00062771	     -0.20526371	     -0.06199086	      0.88269387	     -0.00042825	     -0.21802999	     -0.00000001	     -0.00000000	     34.14406493
      1.58744226	     -0.06328610	     -0.00063001	     -0.20520195	     -0.06198461	      0.88269366	     -0.00042966	     -0.21802268	     -0.00000001	     -0.00000000	     34.29562091
      1.58863563	     -0.06321674	     -0.00063281	     -0.20513333	     -0.06197827	      0.88269349	     -0.00043111	     -0.21801377	     -0.00000001	     -0.00000000	     34.15058609
      1.58982899	     -0.06314245	     -0.00063612	     -0.20505975	     -0.06197184	      0.88269338	     -0.00043260	     -0.21800320	     -0.00000001	     -0.00000000	     34.33089396
      1.59102236	     -0.06306159	     -0.00064000	     -0.20497959	     -0.06196532	      0.88269332	     -0.00043412	     -0.21799100	     -0.00000001	     -0.00000000	     34.20091212
      1.59221573	     -0.06297643	     -0.00064443	     -0.20489510	     -0.06195871	      0.88269331	     -0.00043567	     -0.21797713	     -0.00000001	      0.00000000	     34.40638330
      1.59340909	     -0.06288598	     -0.00064947	     -0.20480530	     -0.06195202	      0.88269335	     -0.00043726	     -0.21796165	     -0.00000001	      0.00000000	     34.28047978
      1.59460246	     -0.06279276	     -0.00065506	     -0.20471270	     -0.06194524	      0.88269344	     -0.00043887	     -0.21794456	     -0.00000001	      0.00000000	     34.50247349
      1.59579582	     -0.06269570	     -0.00066120	     -0.20461624	     -0.06193838	      0.88269358	     -0.00044052	     -0.21792594	     -0.00000001	      0.00000000	     34.37791797
      1.59698919	     -0.06259687	     -0.00066776	     -0.20451798	     -0.06193144	      0.88269377	     -0.00044220	     -0.21790583	     -0.00000001	      0.00000000	     34.61545641
      1.59818256	     -0.06249485	     -0.00067469	     -0.20441652	     -0.06192442	      0.88269401	     -0.00044391	     -0.21788431	     -0.00000001	      0.00000000	     34.49344248
      1.59937592	     -0.06239168	     -0.00068179	     -0.20431389	     -0.06191731	      0.88269430	     -0.00044565	     -0.21786143	     -0.00000001	      0.00000000	     34.74679125
      1.60056929	     -0.06228579	     -0.00068902	     -0.20420851	     -0.06191013	      0.88269464	     -0.00044741	     -0.21783729	     -0.00000001	      0.00000000	     34.62857863
      1.60176265	     -0.06217910	     -0.00069624	     -0.20410232	     -0.06190288	      0.88269503	     -0.00044920	     -0.21781191	     -0.00000001	      0.00000000	     34.89383516
      1.60295602	     -0.06206989	     -0.00070333	     -0.20399360	     -0.06189555	      0.88269547	     -0.00045101	     -0.21778540	     -0.00000001	      0.00000000	     34.77566027
      1.60414939	     -0.06195999	     -0.00071008	     -0.20388417	     -0.06188815	      0.88269597	     -0.00045284	     -0.21775777	     -0.00000001	      0.00000000	     35.04503356
      1.60534275	     -0.06184769	     -0.00071640	     -0.20377234	     -0.06188067	      0.88269652	     -0.00045469	     -0.21772911	     -0.00000001	      0.00000000	     34.92310043
      1.60653612	     -0.06173485	     -0.00072213	     -0.20365995	     -0.06187313	      0.88269712	     -0.00045655	     -0.21769944	     -0.00000001	      0.00000000	     35.19382014
      1.60772948	     -0.06161973	     -0.00072724	     -0.20354528	     -0.06186552	      0.88269778	     -0.00045844	     -0.21766885	     -0.00000001	      0.00000000	     35.07395395
      1.60892285	     -0.06150423	     -0.00073165	     -0.20343022	     -0.06185785	      0.88269849	     -0.00046033	     -0.21763736	     -0.00000001	      0.00000000	     35.34958586
      1.61011622	     -0.06138661	     -0.00073540	     -0.20331303	     -0.06185011	      0.88269925	     -0.00046224	     -0.21760504	     -0.00000001	      0.00000000	     35.23622677
      1.61130958	     -0.06126874	     -0.00073844	     -0.20319559	     -0.06184232	      0.88270007	     -0.00046416	     -0.21757191	     -0.00000001	      0.00000000	     35.51510109
      1.61250295	     -0.06114891	     -0.00074086	     -0.20307618	     -0.06183446	      0.88270093	     -0.00046609	     -0.21753804	     -0.00000001	      0.00000001	     35.41010739
      1.61369631	     -0.06102901	     -0.00074264	     -0.20295669	     -0.06182654	      0.88270185	     -0.00046803	     -0.21750346	     -0.00000001	      0.00000001	     35.69411539
      1.61488968	     -0.06090731	     -0.00074384	     -0.20283540	     -0.06181858	      0.88270282	     -0.00046998	     -0.21746822	     -0.00000001	      0.00000001	     35.60246477
      1.61608305	     -0.06078574	     -0.00074448	     -0.20271422	     -0.06181055	      0.88270384	     -0.00047193	     -0.21743235	     -0.00000001	      0.00000001	     35.89421266
      1.61727641	     -0.06066256	     -0.00074465	     -0.20259144	     -0.06180248	      0.88270491	     -0.00047389	     -0.21739591	     -0.00000001	      0.00000001	     35.82116930
      1.61846978	     -0.06053979	     -0.00074437	     -0.20246904	     -0.06179435	      0.88270602	     -0.00047585	     -0.21735891	     -0.00000001	      0.00000001	     36.12338543
      1.61966314	     -0.06041569	     -0.00074372	     -0.20234530	     -0.06178618	      0.88270718	     -0.00047782	     -0.21732142	     -0.00000001	      0.00000001	     36.06925171
      1.62085651	     -0.06029227	     -0.00074272	     -0.20222224	     -0.06177795	      0.88270838	     -0.00047979	     -0.21728345	     -0.00000001	      0.00000001	     36.38242305
      1.62204988	     -0.06016786	     -0.00074146	     -0.20209817	     -0.06176969	      0.88270963	     -0.00048176	     -0.21724507	     -0.00000001	      0.00000001	     36.34856794
      1.62324324	     -0.06004435	     -0.00073993	     -0.20197499	     -0.06176138	      0.88271091	     -0.00048373	     -0.21720627	     -0.00000001	      0.00000001	     36.67461199
      1.62443661	     -0.05992006	     -0.00073822	     -0.20185101	     -0.06175302	      0.88271223	     -0.00048570	     -0.21716713	     -0.00000001	      0.00000001	     36.66192654
      1.62562997	     -0.05979679	     -0.00073625	     -0.20172804	     -0.06174463	      0.88271359	     -0.00048767	     -0.21712765	     -0.00000001	      0.00000001	     37.00337610
      1.62682334	     -0.05967186	     -0.00073403	     -0.20160339	     -0.06173620	      0.88271498	     -0.00048964	     -0.21708786	     -0.00000001	      0.00000001	     37.01925872
      1.62801670	     -0.05954604	     -0.00073147	     -0.20147785	     -0.06172773	      0.88271640	     -0.00049161	     -0.21704773	     -0.00000001	      0.00000001	     37.38751204
      1.62921007	     -0.05941738	     -0.00072858	     -0.20134946	     -0.06171922	      0.88271784	     -0.00049358	     -0.21700724	     -0.00000001	      0.00000001	     37.42882506
      1.63040344	     -0.05928863	     -0.00072551	     -0.20122096	     -0.06171068	      0.88271932	     -0.00049554	     -0.21696635	     -0.00000001	      0.00000001	     37.80565553
      1.63159680	     -0.05915791	     -0.00072229	     -0.20109047	     -0.06170210	      0.88272081	     -0.00049750	     -0.21692511	     -0.00000001	      0.00000001	     37.85941431
      1.63279017	     -0.05902658	     -0.00071877	     -0.20095936	     -0.06169350	      0.88272233	     -0.00049946	     -0.21688348	     -0.00000001	      0.00000001	     38.25207556
      1.63398353	     -0.05889293	     -0.00071506	     -0.20082592	     -0.06168486	      0.88272387	     -0.00050141	     -0.21684148	     -0.00000001	      0.00000001	     38.32601497
      1.63517690	     -0.05875927	     -0.00071134	     -0.20069245	     -0.06167619	      0.88272542	     -0.00050335	     -0.21679910	     -0.00000001	      0.00000001	     38.74063848
      1.63637027	     -0.05862468	     -0.00070782	     -0.20055802	     -0.06166750	      0.88272698	     -0.00050529	     -0.21675640	     -0.00000001	      0.00000001	     38.83749206
      1.63756363	     -0.05849210	     -0.00070473	     -0.20042559	     -0.06165878	      0.88272856	     -0.00050721	     -0.21671339	     -0.00000001	      0.00000001	     39.26435423
      1.63875700	     -0.05836137	     -0.00070202	     -0.20029497	     -0.06165004	      0.88273015	     -0.00050913	     -0.21667020	     -0.00000001	      0.00000001	     39.36671777
      1.63995036	     -0.05823426	     -0.00069984	     -0.20016795	     -0.06164127	      0.88273174	     -0.00051104	     -0.21662687	     -0.00000001	      0.00000001	     39.79834083
      1.64114373	     -0.05810895	     -0.00069787	     -0.20004270	     -0.06163248	      0.88273335	     -0.00051294	     -0.21658352	     -0.00000001	      0.00000001	     39.90893379
      1.64233710	     -0.05798629	     -0.00069607	     -0.19992009	     -0.06162367	      0.88273495	     -0.00051482	     -0.21654015	     -0.00000001	      0.00000001	     40.35257906
      1.64353046	     -0.05786467	     -0.00069441	     -0.19979850	     -0.06161484	      0.88273657	     -0.00051669	     -0.21649682	     -0.00000001	      0.00000001	     40.47112862
      1.64472383	     -0.05774244	     -0.00069354	     -0.19967627	     -0.06160600	      0.88273819	     -0.00051855	     -0.21645358	     -0.00000001	      0.00000001	     40.91619580
      1.64591719	     -0.05762361	     -0.00069346	     -0.19955742	     -0.06159714	      0.88273981	     -0.00052040	     -0.21641058	     -0.00000001	      0.00000001	     41.01319650
      1.64711056	     -0.05751000	     -0.00069349	     -0.19944376	     -0.06158827	      0.88274143	     -0.00052223	     -0.21636793	     -0.00000001	      0.00000001	     41.46473323
      1.64830393	     -0.05739724	     -0.00069339	     -0.19933095	     -0.06157939	      0.88274305	     -0.00052404	     -0.21632565	     -0.00000001	      0.00000001	     41.60928930
      1.64949729	     -0.05728682	     -0.00069318	     -0.19922046	     -0.06157050	      0.88274467	     -0.00052583	     -0.21628368	     -0.00000001	      0.00000001	     42.09689096
      1.65069066	     -0.05717778	     -0.00069294	     -0.19911134	     -0.06156160	      0.88274629	     -0.00052761	     -0.21624204	     -0.00000001	      0.00000001	     42.25615147
      1.65188402	     -0.05707228	     -0.00069211	     -0.19900576	     -0.06155269	      0.88274790	     -0.00052936	     -0.21620072	     -0.00000001	      0.00000001	     42.74663141
      1.65307739	     -0.05696859	     -0.00069121	     -0.19890198	     -0.06154378	      0.88274951	     -0.00053110	     -0.21615976	     -0.00000001	      0.00000001	     42.90293080
      1.65427076	     -0.05686816	     -0.00069024	     -0.19880144	     -0.06153486	      0.88275112	     -0.00053281	     -0.21611915	     -0.00000001	      0.00000001	     43.39893977
      1.65546412	     -0.05676895	     -0.00068929	     -0.19870213	     -0.06152594	      0.88275271	     -0.00053451	     -0.21607893	     -0.00000001	      0.00000001	     43.57359132
      1.65665749	     -0.05667454	     -0.00068827	     -0.19860758	     -0.06151702	      0.88275430	     -0.00053618	     -0.21603907	     -0.00000001	      0.00000001	     44.07373947
      1.65785085	     -0.05658315	     -0.00068712	     -0.19851607	     -0.06150810	      0.88275588	     -0.00053783	     -0.21599966	     -0.00000001	      0.00000001	     44.25115133
      1.65904422	     -0.05649689	     -0.00068495	     -0.19842969	     -0.06149918	      0.88275744	     -0.00053946	     -0.21596070	     -0.00000001	      0.00000001	     44.74166106
      1.66023759	     -0.05641303	     -0.00068219	     -0.19834570	     -0.06149026	      0.88275899	     -0.00054106	     -0.21592225	     -0.00000001	      0.00000001	     44.89159932
      1.66143095	     -0.05633311	     -0.00067951	     -0.19826565	     -0.06148134	      0.88276053	     -0.00054264	     -0.21588429	     -0.00000001	      0.00000001	     45.39294227
      1.66262432	     -0.05625539	     -0.00067704	     -0.19818779	     -0.06147243	      0.88276206	     -0.00054419	     -0.21584685	     -0.00000001	      0.00000001	     45.57839048
      1.66381768	     -0.05618187	     -0.00067490	     -0.19811411	     -0.06146352	      0.88276357	     -0.00054572	     -0.21580994	     -0.00000001	      0.00000001	     46.08965622
      1.66501105	     -0.05611063	     -0.00067291	     -0.19804271	     -0.06145462	      0.88276506	     -0.00054723	     -0.21577358	     -0.00000001	      0.00000001	     46.27171062
      1.66620442	     -0.05604266	     -0.00067116	     -0.19797456	     -0.06144572	      0.88276653	     -0.00054870	     -0.21573778	     -0.00000001	      0.00000001	     46.77274759
      1.66739778	     -0.05597709	     -0.00066962	     -0.19790882	     -0.06143684	      0.88276798	     -0.00055016	     -0.21570258	     -0.00000001	      0.00000001	     46.94208270
      1.66859115	     -0.05591540	     -0.00066811	     -0.19784693	     -0.06142796	      0.88276941	     -0.00055158	     -0.21566796	     -0.00000001	      0.00000001	     47.43338412
      1.66978451	     -0.05585531	     -0.00066649	     -0.19778665	     -0.06141909	      0.88277082	     -0.00055298	     -0.21563397	     -0.00000001	      0.00000001	     47.60016068
      1.67097788	     -0.05579855	     -0.00066480	     -0.19772969	     -0.06141023	      0.88277220	     -0.00055435	     -0.21560055	     -0.00000001	      0.00000001	     48.08251412
      1.67217125	     -0.05574316	     -0.00066295	     -0.19767411	     -0.06140138	      0.88277356	     -0.00055570	     -0.21556772	     -0.00000001	      0.00000001	     48.23987841
      1.67336461	     -0.05569084	     -0.00066078	     -0.19762159	     -0.06139254	      0.88277489	     -0.00055702	     -0.21553547	     -0.00000001	      0.00000001	     48.70469610
      1.67455798	     -0.05563966	     -0.00065752	     -0.19757023	     -0.06138371	      0.88277619	     -0.00055831	     -0.21550381	     -0.00000001	      0.00000001	     48.83298973
      1.67575134	     -0.05559226	     -0.00065392	     -0.19752265	     -0.06137489	      0.88277746	     -0.00055957	     -0.21547275	     -0.00000001	      0.00000001	     49.26912629
      1.67694471	     -0.05554561	     -0.00064943	     -0.19747582	     -0.06136609	      0.88277871	     -0.00056080	     -0.21544233	     -0.00000001	      0.00000001	     49.38140804
      1.67813808	     -0.05550307	     -0.00064478	     -0.19743311	     -0.06135730	      0.88277992	     -0.00056200	     -0.21541253	     -0.00000001	      0.00000001	     49.79874331
      1.67933144	     -0.05546226	     -0.00063993	     -0.19739212	     -0.06134852	      0.88278109	     -0.00056317	     -0.21538341	     -0.00000001	      0.00000001	     49.90423985
      1.68052481	     -0.05542476	     -0.00063501	     -0.19735444	     -0.06133976	      0.88278224	     -0.00056432	     -0.21535494	     -0.00000001	      0.00000001	     50.32156131
      1.68171817	     -0.05538858	     -0.00062990	     -0.19731808	     -0.06133101	      0.88278334	     -0.00056543	     -0.21532713	     -0.00000001	      0.00000001	     50.41605901
      1.68291154	     -0.05535555	     -0.00062475	     -0.19728486	     -0.06132227	      0.88278441	     -0.00056651	     -0.21529995	     -0.00000001	      0.00000001	     50.81353447
      1.68410490	     -0.05532386	     -0.00061953	     -0.19725300	     -0.06131355	      0.88278544	     -0.00056756	     -0.21527343	     -0.00000001	      0.00000001	     50.88742528
      1.68529827	     -0.05529567	     -0.00061408	     -0.19722462	     -0.06130484	      0.88278644	     -0.00056859	     -0.21524755	     -0.00000001	      0.00000001	     51.26173379
      1.68649164	     -0.05526871	     -0.00060839	     -0.19719748	     -0.06129615	      0.88278739	     -0.00056958	     -0.21522234	     -0.00000001	      0.00000001	     51.31383731
      1.68768500	     -0.05524480	     -0.00060260	     -0.19717338	     -0.06128747	      0.88278830	     -0.00057054	     -0.21519777	     -0.00000001	      0.00000001	     51.66283074
      1.68887837	     -0.05522208	     -0.00059656	     -0.19715048	     -0.06127881	      0.88278917	     -0.00057146	     -0.21517387	     -0.00000001	      0.00000000	     51.69261074
      1.69007173	     -0.05520232	     -0.00059040	     -0.19713053	     -0.06127016	      0.88279000	     -0.00057236	     -0.21515063	     -0.00000001	      0.00000000	     52.02112590
      1.69126510	     -0.05518232	     -0.00058452	     -0.19711033	     -0.06126153	      0.88279079	     -0.00057323	     -0.21512807	     -0.00000001	      0.00000000	     52.03553652
      1.69245847	     -0.05516608	     -0.00057876	     -0.19709390	     -0.06125291	      0.88279153	     -0.00057406	     -0.21510621	     -0.00000001	      0.00000000	     52.33970785
      1.69365183	     -0.05515088	     -0.00057279	     -0.19707850	     -0.06124431	      0.88279224	     -0.00057486	     -0.21508509	     -0.00000001	      0.00000000	     52.33695309
      1.69484520	     -0.05513845	     -0.00056649	     -0.19706588	     -0.06123573	      0.88279290	     -0.00057563	     -0.21506467	     -0.00000001	      0.00000000	     52.63078944
      1.69603856	     -0.05512693	     -0.00055995	     -0.19705417	     -0.06122715	      0.88279351	     -0.00057637	     -0.21504498	     -0.00000001	      0.00000000	     52.59708407
      1.69723193	     -0.05511792	     -0.00055357	     -0.19704495	     -0.06121860	      0.88279409	     -0.00057708	     -0.21502597	     -0.00000001	      0.00000000	     52.86725423
      1.69842530	     -0.05510959	     -0.00054723	     -0.19703643	     -0.06121006	      0.88279462	     -0.00057776	     -0.21500765	     -0.00000001	      0.00000000	     52.83019668
      1.69961866	     -0.05510376	     -0.00054113	     -0.19703039	     -0.06120154	      0.88279511	     -0.00057841	     -0.21498998	     -0.00000001	      0.00000000	     53.08627340
      1.70081203	     -0.05509824	     -0.00053560	     -0.19702466	     -0.06119303	      0.88279556	     -0.00057902	     -0.21497298	     -0.00000001	      0.00000000	     53.03317225
      1.70200539	     -0.05509545	     -0.00053057	     -0.19702164	     -0.06118454	      0.88279598	     -0.00057961	     -0.21495661	     -0.00000001	      0.00000000	     53.26356624
      1.70319876	     -0.05509340	     -0.00052568	     -0.19701936	     -0.06117606	      0.88279635	     -0.00058016	     -0.21494092	     -0.00000001	      0.00000000	     53.18427293
      1.70439213	     -0.05509408	     -0.00052109	     -0.19701980	     -0.06116760	      0.88279668	     -0.00058069	     -0.21492586	     -0.00000001	      0.00000000	     53.40596096
      1.70558549	     -0.05509548	     -0.00051670	     -0.19702097	     -0.06115916	      0.88279698	     -0.00058118	     -0.21491145	     -0.00000001	      0.00000000	     53.31684672
      1.70677886	     -0.05509929	     -0.00051262	     -0.19702453	     -0.06115073	      0.88279724	     -0.00058165	     -0.21489763	     -0.00000001	      0.00000000	     53.52945148
      1.70797222	     -0.05510372	     -0.00050908	     -0.19702872	     -0.06114232	      0.88279746	     -0.00058208	     -0.21488442	     -0.00000001	      0.00000000	     53.42236242
      1.70916559	     -0.05511049	     -0.00050580	     -0.19703523	     -0.06113392	      0.88279766	     -0.00058249	     -0.21487178	     -0.00000001	      0.00000000	     53.61320807
      1.71035896	     -0.05511780	     -0.00050265	     -0.19704228	     -0.06112554	      0.88279781	     -0.00058287	     -0.21485970	     -0.00000001	      0.00000000	     53.49118751
      1.71155232	     -0.05512730	     -0.00049985	     -0.19705152	     -0.06111718	      0.88279794	     -0.00058322	     -0.21484815	     -0.00000001	      0.00000000	     53.68346029
      1.71274569	     -0.05513727	     -0.00049731	     -0.19706122	     -0.06110883	      0.88279804	     -0.00058355	     -0.21483714	     -0.00000001	      0.00000000	     53.55207926
      1.71393905	     -0.05514925	     -0.00049509	     -0.19707293	     -0.06110050	      0.88279811	     -0.00058384	     -0.21482661	     -0.00000001	      0.00000000	     53.73785899
      1.71513242	     -0.05516140	     -0.00049300	     -0.19708482	     -0.06109219	      0.88279815	     -0.00058411	     -0.21481659	     -0.00000001	      0.00000000	     53.59454814
      1.71632579	     -0.05517535	     -0.00049112	     -0.19709849	     -0.06108389	      0.88279816	     -0.00058436	     -0.21480702	     -0.00000001	      0.00000000	     53.77365559
      1.71751915	     -0.05518952	     -0.00048933	     -0.19711240	     -0.06107561	      0.88279815	     -0.00058457	     -0.21479792	     -0.00000001	     -0.00000000	     53.61993440
      1.71871252	     -0.05520620	     -0.00048783	     -0.19712879	     -0.06106735	      0.88279812	     -0.00058476	     -0.21478925	     -0.00000000	     -0.00000000	     53.79200064
      1.71990588	     -0.05522385	     -0.00048649	     -0.19714618	     -0.06105910	      0.88279806	     -0.00058492	     -0.21478106	     -0.00000000	     -0.00000000	     53.62904821
      1.72109925	     -0.05524474	     -0.00048540	     -0.19716678	     -0.06105087	      0.88279798	     -0.00058506	     -0.21477334	     -0.00000000	     -0.00000000	     53.79130639
      1.72229262	     -0.05526877	     -0.00048451	     -0.19719054	     -0.06104266	      0.88279788	     -0.00058517	     -0.21476616	     -0.00000000	     -0.00000000	     53.60907144
      1.72348598	     -0.05529885	     -0.00048410	     -0.19722033	     -0.06103446	      0.88279777	     -0.00058525	     -0.21475959	     -0.00000000	     -0.00000000	     53.75189303
      1.72467935	     -0.05533377	     -0.00048391	     -0.19725497	     -0.06102628	      0.88279763	     -0.00058530	     -0.21475377	     -0.00000000	     -0.00000000	     53.55582025
      1.72587271	     -0.05537550	     -0.00048398	     -0.19729641	     -0.06101812	      0.88279748	     -0.00058533	     -0.21474876	     -0.00000000	     -0.00000000	     53.68673714
      1.72706608	     -0.05542238	     -0.00048409	     -0.19734301	     -0.06100997	      0.88279731	     -0.00058533	     -0.21474468	     -0.00000000	     -0.00000000	     53.48855577
      1.72825945	     -0.05547624	     -0.00048432	     -0.19739660	     -0.06100184	      0.88279713	     -0.00058530	     -0.21474158	     -0.00000000	     -0.00000000	     53.60829186
      1.72945281	     -0.05553497	     -0.00048444	     -0.19745507	     -0.06099373	      0.88279692	     -0.00058524	     -0.21473956	     -0.00000000	     -0.00000000	     53.40785078
      1.73064618	     -0.05559978	     -0.00048448	     -0.19751962	     -0.06098564	      0.88279671	     -0.00058516	     -0.21473864	     -0.00000000	     -0.00000000	     53.51758124
      1.73183954	     -0.05566850	     -0.00048423	     -0.19758810	     -0.06097756	      0.88279647	     -0.00058504	     -0.21473887	     -0.00000000	     -0.00000000	     53.31538285
      1.73303291	     -0.05574221	     -0.00048375	     -0.19766158	     -0.06096949	      0.88279621	     -0.00058490	     -0.21474024	     -0.00000000	     -0.00000000	     53.40943488
      1.73422628	     -0.05581895	     -0.00048283	     -0.19773812	     -0.06096145	      0.88279594	     -0.00058473	     -0.21474278	     -0.00000000	     -0.00000000	     53.19574890
      1.73541964	     -0.05589997	     -0.00048155	     -0.19781896	     -0.06095341	      0.88279565	     -0.00058454	     -0.21474646	     -0.00000000	     -0.00000000	     53.26320409
      1.73661301	     -0.05598329	     -0.00047970	     -0.19790212	     -0.06094539	      0.88279533	     -0.00058431	     -0.21475128	     -0.00000000	     -0.00000000	     53.02683834
      1.73780637	     -0.05607022	     -0.00047731	     -0.19798891	     -0.06093739	      0.88279500	     -0.00058406	     -0.21475721	     -0.00000000	     -0.00000000	     53.05324906
      1.73899974	     -0.05615905	     -0.00047415	     -0.19807763	     -0.06092940	      0.88279465	     -0.00058378	     -0.21476423	     -0.00000000	     -0.00000000	     52.78402283
      1.74019311	     -0.05625085	     -0.00047041	     -0.19816934	     -0.06092142	      0.88279427	     -0.00058347	     -0.21477228	     -0.00000000	     -0.00000000	     52.77011124
      1.74138647	     -0.05634419	     -0.00046610	     -0.19826262	     -0.06091345	      0.88279387	     -0.00058313	     -0.21478136	     -0.00000000	     -0.00000000	     52.47123454
      1.74257984	     -0.05644068	     -0.00046152	     -0.19835905	     -0.06090550	      0.88279344	     -0.00058278	     -0.21479142	     -0.00000000	     -0.00000000	     52.42647561
      1.74377320	     -0.05653837	     -0.00045672	     -0.19845672	     -0.06089755	      0.88279298	     -0.00058240	     -0.21480246	     -0.00000000	     -0.00000000	     52.11402112
      1.74496657	     -0.05663831	     -0.00045192	     -0.19855665	     -0.06088962	      0.88279250	     -0.00058199	     -0.21481441	     -0.00000000	     -0.00000000	     52.04698658
      1.74615993	     -0.05673831	     -0.00044725	     -0.19865665	     -0.06088169	      0.88279198	     -0.00058157	     -0.21482725	     -0.00000000	     -0.00000000	     51.71850335
      1.74735330	     -0.05683995	     -0.00044311	     -0.19875828	     -0.06087377	      0.88279144	     -0.00058112	     -0.21484091	     -0.00000000	     -0.00000000	     51.62074215
      1.74854667	     -0.05694211	     -0.00043956	     -0.19886046	     -0.06086586	      0.88279086	     -0.00058066	     -0.21485541	     -0.00000000	     -0.00000000	     51.26424280
      1.74974003	     -0.05704650	     -0.00043658	     -0.19896486	     -0.06085795	      0.88279024	     -0.00058018	     -0.21487070	     -0.00000000	     -0.00000000	     51.13967871
      1.75093340	     -0.05715089	     -0.00043409	     -0.19906927	     -0.06085004	      0.88278958	     -0.00057969	     -0.21488674	     -0.00000000	     -0.00000000	     50.76608965
      1.75212676	     -0.05725675	     -0.00043226	     -0.19917517	     -0.06084214	      0.88278889	     -0.00057918	     -0.21490345	     -0.00000000	     -0.00000000	     50.61704546
      1.75332013	     -0.05736281	     -0.00043087	     -0.19928126	     -0.06083424	      0.88278815	     -0.00057866	     -0.21492081	     -0.00000000	     -0.00000000	     50.21842331
      1.75451350	     -0.05747018	     -0.00043016	     -0.19938867	     -0.06082634	      0.88278738	     -0.00057813	     -0.21493874	     -0.00000000	     -0.00000000	     50.04856856
      1.75570686	     -0.05757684	     -0.00043021	     -0.19949537	     -0.06081843	      0.88278656	     -0.00057759	     -0.21495720	     -0.00000000	     -0.00000000	     49.63139433
      1.75690023	     -0.05768322	     -0.00043171	     -0.19960178	     -0.06081053	      0.88278570	     -0.00057704	     -0.21497615	     -0.00000000	     -0.00000001	     49.44037600
      1.75809359	     -0.05779010	     -0.00043402	     -0.19970871	     -0.06080261	      0.88278479	     -0.00057648	     -0.21499560	     -0.00000000	     -0.00000001	     48.99981826
      1.75928696	     -0.05789816	     -0.00043715	     -0.19981680	     -0.06079470	      0.88278384	     -0.00057592	     -0.21501549	     -0.00000000	     -0.00000001	     48.80116654
      1.76048033	     -0.05800541	     -0.00044091	     -0.19992409	     -0.06078677	      0.88278285	     -0.00057535	     -0.21503580	     -0.00000000	     -0.00000001	     48.36081891
      1.76167369	     -0.05811301	     -0.00044508	     -0.20003175	     -0.06077884	      0.88278181	     -0.00057478	     -0.21505645	     -0.00000000	     -0.00000001	     48.16492386
      1.76286706	     -0.05821907	     -0.00044964	     -0.20013787	     -0.06077089	      0.88278072	     -0.00057420	     -0.21507739	     -0.00000000	     -0.00000001	     47.71896573
      1.76406042	     -0.05832515	     -0.00045480	     -0.20024402	     -0.06076294	      0.88277960	     -0.00057362	     -0.21509856	     -0.00000000	     -0.00000001	     47.52777414
      1.76525379	     -0.05842965	     -0.00046046	     -0.20034860	     -0.06075497	      0.88277843	     -0.00057304	     -0.21511993	     -0.00000000	     -0.00000001	     47.08207547
      1.76644716	     -0.05853407	     -0.00046682	     -0.20045310	     -0.06074698	      0.88277722	     -0.00057245	     -0.21514142	     -0.00000000	     -0.00000001	     46.89966659
      1.76764052	     -0.05863587	     -0.00047362	     -0.20055499	     -0.06073898	      0.88277596	     -0.00057186	     -0.21516304	     -0.00000000	     -0.00000001	     46.45580884
      1.76883389	     -0.05873747	     -0.00048083	     -0.20065669	     -0.06073096	      0.88277467	     -0.00057127	     -0.21518472	     -0.00000000	     -0.00000001	     46.28478013
      1.77002725	     -0.05883707	     -0.00048737	     -0.20075641	     -0.06072293	      0.88277335	     -0.00057068	     -0.21520647	     -0.00000000	     -0.00000001	     45.84610946
      1.77122062	     -0.05893606	     -0.00049410	     -0.20085553	     -0.06071487	      0.88277198	     -0.00057009	     -0.21522825	     -0.00000000	     -0.00000001	     45.68838960
      1.77241399	     -0.05903237	     -0.00050097	     -0.20095199	     -0.06070680	      0.88277059	     -0.00056950	     -0.21525001	     -0.00000000	     -0.00000001	     45.26687016
      1.77360735	     -0.05912715	     -0.00050803	     -0.20104691	     -0.06069870	      0.88276916	     -0.00056891	     -0.21527168	     -0.00000000	     -0.00000001	     45.14170408
      1.77480072	     -0.05921822	     -0.00051514	     -0.20113815	     -0.06069057	      0.88276771	     -0.00056832	     -0.21529322	     -0.00000000	     -0.00000001	     44.73676110
      1.77599408	     -0.05930679	     -0.00052232	     -0.20122691	     -0.06068243	      0.88276623	     -0.00056773	     -0.21531453	     -0.00000000	     -0.00000001	     44.62948309
      1.77718745	     -0.05939160	     -0.00052942	     -0.20131191	     -0.06067425	      0.88276473	     -0.00056715	     -0.21533559	     -0.00000000	     -0.00000001	     44.23424934
      1.77838082	     -0.05947374	     -0.00053641	     -0.20139425	     -0.06066605	      0.88276322	     -0.00056656	     -0.21535632	     -0.00000000	     -0.00000001	     44.14364026
      1.77957418	     -0.05955262	     -0.00054357	     -0.20147335	     -0.06065783	      0.88276168	     -0.00056598	     -0.21537673	     -0.00000000	     -0.00000001	     43.75076624
      1.78076755	     -0.05962819	     -0.00055011	     -0.20154913	     -0.06064957	      0.88276014	     -0.00056540	     -0.21539675	     -0.00000000	     -0.00000001	     43.68349944
      1.78196091	     -0.05970027	     -0.00055689	     -0.20162145	     -0.06064128	      0.88275858	     -0.00056482	     -0.21541637	     -0.00000000	     -0.00000001	     43.31087936
      1.78315428	     -0.05976942	     -0.00056380	     -0.20169083	     -0.06063297	      0.88275702	     -0.00056425	     -0.21543549	     -0.00000000	     -0.00000001	     43.25564346
      1.78434765	     -0.05983411	     -0.00057094	     -0.20175577	     -0.06062462	      0.88275547	     -0.00056369	     -0.21545410	     -0.00000000	     -0.00000001	     42.89888517
      1.78554101	     -0.05989622	     -0.00057805	     -0.20181814	     -0.06061624	      0.88275391	     -0.00056313	     -0.21547213	     -0.00000000	     -0.00000001	     42.87576857
      1.78673438	     -0.05995451	     -0.00058536	     -0.20187668	     -0.06060783	      0.88275237	     -0.00056257	     -0.21548957	     -0.00000000	     -0.00000001	     42.53450552
      1.78792774	     -0.06001119	     -0.00059276	     -0.20193362	     -0.06059938	      0.88275084	     -0.00056202	     -0.21550639	     -0.00000000	     -0.00000001	     42.52949194
      1.78912111	     -0.06006467	     -0.00060036	     -0.20198735	     -0.06059090	      0.88274932	     -0.00056148	     -0.21552260	     -0.00000000	     -0.00000001	     42.19519991
      1.79031448	     -0.06011657	     -0.00060812	     -0.20203951	     -0.06058238	      0.88274783	     -0.00056095	     -0.21553817	     -0.00000000	     -0.00000001	     42.20396833
      1.79150784	     -0.06016569	     -0.00061594	     -0.20208890	     -0.06057383	      0.88274636	     -0.00056043	     -0.21555313	     -0.00000000	     -0.00000001	     41.88391105
      1.79270121	     -0.06021283	     -0.00062391	     -0.20213630	     -0.06056525	      0.88274491	     -0.00055991	     -0.21556744	     -0.00000000	     -0.00000001	     41.90926849
      1.79389457	     -0.06025636	     -0.00063193	     -0.20218010	     -0.06055662	      0.88274350	     -0.00055941	     -0.21558111	     -0.00000000	     -0.00000001	     41.60038577
      1.79508794	     -0.06029782	     -0.00063999	     -0.20222183	     -0.06054796	      0.88274213	     -0.00055891	     -0.21559411	     -0.00000000	     -0.00000001	     41.63549232
      1.79628131	     -0.06033568	     -0.00064804	     -0.20225997	     -0.06053927	      0.88274079	     -0.00055843	     -0.21560645	     -0.00000000	     -0.00000001	     41.33314865
      1.79747467	     -0.06037146	     -0.00065614	     -0.20229603	     -0.06053053	      0.88273950	     -0.00055795	     -0.21561811	     -0.00000000	     -0.00000001	     41.37481274
      1.79866804	     -0.06040368	     -0.00066422	     -0.20232853	     -0.06052176	      0.88273825	     -0.00055749	     -0.21562909	     -0.00000000	     -0.00000001	     41.07727710
      1.79986140	     -0.06043399	     -0.00067216	     -0.20235912	     -0.06051295	      0.88273704	     -0.00055704	     -0.21563937	     -0.00000000	     -0.00000001	     41.12374772
      1.80105477	     -0.06046017	     -0.00068002	     -0.20238559	     -0.06050411	      0.88273588	     -0.00055661	     -0.21564897	     -0.00000000	     -0.00000001	     40.83181962
      1.80224813	     -0.06048450	     -0.00068785	     -0.20241022	     -0.06049522	      0.88273478	     -0.00055618	     -0.21565789	     -0.00000000	     -0.00000001	     40.88224191
      1.80344150	     -0.06050493	     -0.00069570	     -0.20243094	     -0.06048630	      0.88273372	     -0.00055577	     -0.21566617	     -0.00000000	     -0.00000001	     40.59954534
      1.80463487	     -0.06052398	     -0.00070352	     -0.20245029	     -0.06047734	      0.88273272	     -0.00055538	     -0.21567381	     -0.00000000	     -0.00000001	     40.65669498
      1.80582823	     -0.06053960	     -0.00071100	     -0.20246621	     -0.06046834	      0.88273178	     -0.00055499	     -0.21568082	     -0.00000000	     -0.00000001	     40.38487711
      1.80702160	     -0.06055284	     -0.00071811	     -0.20247976	     -0.06045930	      0.88273089	     -0.00055463	     -0.21568716	     -0.00000000	     -0.00000000	     40.46126055
      1.80821496	     -0.06056195	     -0.00072490	     -0.20248919	     -0.06045022	      0.88273005	     -0.00055427	     -0.21569282	     -0.00000000	     -0.00000000	     40.20591504
      1.80940833	     -0.06056825	     -0.00073088	     -0.20249581	     -0.06044110	      0.88272928	     -0.00055394	     -0.21569774	     -0.00000000	     -0.00000000	     40.28003440
      1.81060170	     -0.06057010	     -0.00073646	     -0.20249801	     -0.06043195	      0.88272855	     -0.00055362	     -0.21570191	     -0.00000000	     -0.00000000	     40.02488241
      1.81179506	     -0.06056851	     -0.00074161	     -0.20249675	     -0.06042275	      0.88272789	     -0.00055332	     -0.21570527	     -0.00000000	     -0.00000000	     40.12288786
      1.81298843	     -0.06056235	     -0.00074657	     -0.20249095	     -0.06041352	      0.88272728	     -0.00055304	     -0.21570781	     -0.00000000	     -0.00000000	     39.89153423
      1.81418179	     -0.06055301	     -0.00075144	     -0.20248195	     -0.06040425	      0.88272672	     -0.00055278	     -0.21570950	     -0.00000000	     -0.00000000	     40.00544850
      1.81537516	     -0.06053862	     -0.00075626	     -0.20246791	     -0.06039494	      0.88272622	     -0.00055253	     -0.21571031	     -0.00000000	     -0.00000000	     39.79007116
      1.81656853	     -0.06052031	     -0.00076099	     -0.20244994	     -0.06038559	      0.88272578	     -0.00055231	     -0.21571017	     -0.00000000	     -0.00000000	     39.91827903
      1.81776189	     -0.06049639	     -0.00076550	     -0.20242638	     -0.06037620	      0.88272539	     -0.00055211	     -0.21570905	     -0.00000000	     -0.00000000	     39.71330335
      1.81895526	     -0.06046828	     -0.00076997	     -0.20239861	     -0.06036677	      0.88272504	     -0.00055193	     -0.21570689	     -0.00000000	     -0.00000000	     39.85478695
      1.82014862	     -0.06043450	     -0.00077450	     -0.20236517	     -0.06035730	      0.88272475	     -0.00055177	     -0.21570365	     -0.00000000	     -0.00000000	     39.65795817
      1.82134199	     -0.06039637	     -0.00077908	     -0.20232738	     -0.06034780	      0.88272451	     -0.00055164	     -0.21569928	     -0.00000000	     -0.00000000	     39.81394956
      1.82253536	     -0.06035243	     -0.00078383	     -0.20228376	     -0.06033825	      0.88272432	     -0.00055153	     -0.21569374	     -0.00000000	     -0.00000000	     39.62775860
      1.82372872	     -0.06030429	     -0.00078878	     -0.20223594	     -0.06032867	      0.88272417	     -0.00055144	     -0.21568698	     -0.00000000	     -0.00000000	     39.80179958
      1.82492209	     -0.06025098	     -0.00079408	     -0.20218294	     -0.06031906	      0.88272407	     -0.00055138	     -0.21567900	     -0.00000000	     -0.00000000	     39.62435319
      1.82611545	     -0.06019457	     -0.00079978	     -0.20212682	     -0.06030940	      0.88272401	     -0.00055135	     -0.21566976	     -0.00000000	     -0.00000000	     39.81400393
      1.82730882	     -0.06013425	     -0.00080602	     -0.20206677	     -0.06029971	      0.88272400	     -0.00055134	     -0.21565929	     -0.00000000	      0.00000000	     39.64203540
      1.82850219	     -0.06007198	     -0.00081283	     -0.20200476	     -0.06028998	      0.88272403	     -0.00055136	     -0.21564760	     -0.00000000	      0.00000000	     39.84922064
      1.82969555	     -0.06000671	     -0.00082026	     -0.20193973	     -0.06028022	      0.88272410	     -0.00055141	     -0.21563475	     -0.00000000	      0.00000000	     39.68639185
      1.83088892	     -0.05994021	     -0.00082815	     -0.20187345	     -0.06027043	      0.88272421	     -0.00055149	     -0.21562073	     -0.00000000	      0.00000000	     39.91342961
      1.83208228	     -0.05987125	     -0.00083640	     -0.20180470	     -0.06026060	      0.88272437	     -0.00055159	     -0.21560562	     -0.00000000	      0.00000000	     39.75986530
      1.83327565	     -0.05980111	     -0.00084505	     -0.20173474	     -0.06025074	      0.88272456	     -0.00055172	     -0.21558942	     -0.00000000	      0.00000000	     40.00779764
      1.83446902	     -0.05972627	     -0.00085384	     -0.20166009	     -0.06024085	      0.88272478	     -0.00055188	     -0.21557215	     -0.00000000	      0.00000000	     39.88080026
      1.83566238	     -0.05964553	     -0.00086234	     -0.20157952	     -0.06023092	      0.88272505	     -0.00055206	     -0.21555371	     -0.00000000	      0.00000000	     40.17754247
      1.83685575	     -0.05955559	     -0.00087031	     -0.20148976	     -0.06022097	      0.88272535	     -0.00055226	     -0.21553401	     -0.00000000	      0.00000000	     40.08615571
      1.83804911	     -0.05945680	     -0.00087745	     -0.20139114	     -0.06021098	      0.88272569	     -0.00055250	     -0.21551286	     -0.00000000	      0.00000000	     40.41356458
      1.83924248	     -0.05934727	     -0.00088368	     -0.20128180	     -0.06020097	      0.88272606	     -0.00055275	     -0.21549017	     -0.00000000	      0.00000000	     40.33396409
      1.84043585	     -0.05922792	     -0.00088877	     -0.20116263	     -0.06019093	      0.88272646	     -0.00055303	     -0.21546580	     -0.00000000	      0.00000000	     40.67800094
      1.84162921	     -0.05909747	     -0.00089271	     -0.20103236	     -0.06018087	      0.88272691	     -0.00055333	     -0.21543966	     -0.00000000	      0.00000000	     40.60369563
      1.84282258	     -0.05895825	     -0.00089547	     -0.20089333	     -0.06017078	      0.88272738	     -0.00055365	     -0.21541169	     -0.00000000	      0.00000000	     40.95644703
      1.84401594	     -0.05880942	     -0.00089711	     -0.20074467	     -0.06016068	      0.88272790	     -0.00055399	     -0.21538188	     -0.00000000	      0.00000000	     40.88350308
      1.84520931	     -0.05865374	     -0.00089764	     -0.20058915	     -0.06015055	      0.88272845	     -0.00055435	     -0.21535022	     -0.00000000	      0.00000000	     41.24507570
      1.84640268	     -0.05849089	     -0.00089723	     -0.20042646	     -0.06014040	      0.88272905	     -0.00055472	     -0.21531680	     -0.00000000	      0.00000000	     41.17416066
      1.84759604	     -0.05832362	     -0.00089591	     -0.20025933	     -0.06013024	      0.88272968	     -0.00055512	     -0.21528167	     -0.00000000	      0.00000000	     41.54637942
      1.84878941	     -0.05815034	     -0.00089380	     -0.20008617	     -0.06012007	      0.88273035	     -0.00055553	     -0.21524495	     -0.00000000	      0.00000000	     41.48866635
      1.84998277	     -0.05797192	     -0.00089116	     -0.19990785	     -0.06010989	      0.88273107	     -0.00055595	     -0.21520672	     -0.00000000	      0.00000000	     41.88225605
      1.85117614	     -0.05778865	     -0.00088840	     -0.19972466	     -0.06009970	      0.88273183	     -0.00055639	     -0.21516714	     -0.00000000	      0.00000000	     41.84785709
      1.85236951	     -0.05760323	     -0.00088580	     -0.19953928	     -0.06008950	      0.88273263	     -0.00055685	     -0.21512632	     -0.00000000	      0.00000000	     42.28437643
      1.85356287	     -0.05741437	     -0.00088328	     -0.19935043	     -0.06007930	      0.88273348	     -0.00055732	     -0.21508439	     -0.00000000	      0.00000000	     42.30878851
      1.85475624	     -0.05722346	     -0.00088085	     -0.19915949	     -0.06006910	      0.88273437	     -0.00055780	     -0.21504140	     -0.00000000	      0.00000001	     42.80406505
      1.85594960	     -0.05702929	     -0.00087865	     -0.19896527	     -0.06005890	      0.88273530	     -0.00055829	     -0.21499742	     -0.00000000	      0.00000001	     42.86743181
      1.85714297	     -0.05683416	     -0.00087664	     -0.19877005	     -0.06004871	      0.88273628	     -0.00055880	     -0.21495250	     -0.00000000	      0.00000001	     43.38644858
      1.85833634	     -0.05663693	     -0.00087484	     -0.19857270	     -0.06003852	      0.88273731	     -0.00055932	     -0.21490673	     -0.00000000	      0.00000001	     43.47013672
      1.85952970	     -0.05643941	     -0.00087319	     -0.19837503	     -0.06002835	      0.88273838	     -0.00055985	     -0.21486015	     -0.00000000	      0.00000001	     44.01578508
      1.86072307	     -0.05624109	     -0.00087179	     -0.19817653	     -0.06001818	      0.88273951	     -0.00056039	     -0.21481287	     -0.00000000	      0.00000001	     44.11886033
      1.86191643	     -0.05604467	     -0.00087040	     -0.19797989	     -0.06000804	      0.88274068	     -0.00056094	     -0.21476496	     -0.00000000	      0.00000001	     44.68317278
      1.86310980	     -0.05584854	     -0.00086910	     -0.19778353	     -0.05999791	      0.88274190	     -0.00056150	     -0.21471653	     -0.00000000	      0.00000001	     44.80448658
      1.86430316	     -0.05565400	     -0.00086776	     -0.19758872	     -0.05998780	      0.88274317	     -0.00056207	     -0.21466763	     -0.00000000	      0.00000001	     45.39344512
      1.86549653	     -0.05545949	     -0.00086669	     -0.19739392	     -0.05997773	      0.88274450	     -0.00056265	     -0.21461836	     -0.00000000	      0.00000001	     45.53918074
      1.86668990	     -0.05526661	     -0.00086552	     -0.19720072	     -0.05996767	      0.88274587	     -0.00056324	     -0.21456877	     -0.00000000	      0.00000001	     46.14691410
      1.86788326	     -0.05507468	     -0.00086415	     -0.19700845	     -0.05995766	      0.88274729	     -0.00056384	     -0.21451894	     -0.00000000	      0.00000001	     46.30482428
      1.86907663	     -0.05488543	     -0.00086223	     -0.19681885	     -0.05994767	      0.88274876	     -0.00056444	     -0.21446891	     -0.00000000	      0.00000001	     46.93483835
      1.87026999	     -0.05469854	     -0.00085985	     -0.19663160	     -0.05993772	      0.88275028	     -0.00056505	     -0.21441878	     -0.00000000	      0.00000001	     47.09773275
      1.87146336	     -0.05451706	     -0.00085709	     -0.19644973	     -0.05992782	      0.88275184	     -0.00056567	     -0.21436860	     -0.00000000	      0.00000001	     47.73358711
      1.87265673	     -0.05433859	     -0.00085343	     -0.19627087	     -0.05991796	      0.88275345	     -0.00056630	     -0.21431849	     -0.00000000	      0.00000001	     47.91728695
      1.87385009	     -0.05416213	     -0.00084912	     -0.19609401	     -0.05990814	      0.88275510	     -0.00056693	     -0.21426845	     -0.00000000	      0.00000001	     48.57513022
      1.87504346	     -0.05398728	     -0.00084450	     -0.19591875	     -0.05989837	      0.88275679	     -0.00056757	     -0.21421855	     -0.00000000	      0.00000001	     48.77978503
      1.87623682	     -0.05381603	     -0.00083946	     -0.19574707	     -0.05988865	      0.88275852	     -0.00056822	     -0.21416880	     -0.00000000	      0.00000001	     49.45508617
      1.87743019	     -0.05364787	     -0.00083402	     -0.19557848	     -0.05987899	      0.88276029	     -0.00056887	     -0.21411924	     -0.00000000	      0.00000001	     49.67448965
      1.87862356	     -0.05348342	     -0.00082836	     -0.19541358	     -0.05986938	      0.88276208	     -0.00056953	     -0.21406990	     -0.00000000	      0.00000001	     50.35709003
      1.87981692	     -0.05332192	     -0.00082263	     -0.19525162	     -0.05985983	      0.88276390	     -0.00057019	     -0.21402082	     -0.00000000	      0.00000001	     50.58173600
      1.88101029	     -0.05316441	     -0.00081672	     -0.19509364	     -0.05985034	      0.88276575	     -0.00057086	     -0.21397203	     -0.00000000	      0.00000001	     51.26496097
      1.88220365	     -0.05300989	     -0.00081048	     -0.19493863	     -0.05984091	      0.88276761	     -0.00057153	     -0.21392357	     -0.00000000	      0.00000001	     51.49238104
      1.88339702	     -0.05285978	     -0.00080330	     -0.19478804	     -0.05983154	      0.88276948	     -0.00057220	     -0.21387544	     -0.00000000	      0.00000001	     52.16708784
      1.88459039	     -0.05271254	     -0.00079611	     -0.19464030	     -0.05982223	      0.88277137	     -0.00057288	     -0.21382766	     -0.00000000	      0.00000001	     52.38296851
      1.88578375	     -0.05256954	     -0.00078876	     -0.19449679	     -0.05981299	      0.88277326	     -0.00057356	     -0.21378026	     -0.00000000	      0.00000001	     53.04965636
      1.88697712	     -0.05242947	     -0.00078136	     -0.19435621	     -0.05980382	      0.88277516	     -0.00057424	     -0.21373328	     -0.00000000	      0.00000001	     53.26433798
      1.88817048	     -0.05229305	     -0.00077376	     -0.19421925	     -0.05979472	      0.88277704	     -0.00057493	     -0.21368673	     -0.00000000	      0.00000001	     53.92692842
      1.88936385	     -0.05215877	     -0.00076607	     -0.19408444	     -0.05978569	      0.88277892	     -0.00057561	     -0.21364063	     -0.00000000	      0.00000001	     54.13891806
      1.89055722	     -0.05202722	     -0.00075812	     -0.19395235	     -0.05977672	      0.88278079	     -0.00057630	     -0.21359496	     -0.00000000	      0.00000001	     54.78726950
      1.89175058	     -0.05189675	     -0.00075113	     -0.19382131	     -0.05976783	      0.88278264	     -0.00057698	     -0.21354976	     -0.00000000	      0.00000001	     54.97123953
      1.89294395	     -0.05177240	     -0.00074468	     -0.19369636	     -0.05975902	      0.88278447	     -0.00057767	     -0.21350513	     -0.00000000	      0.00000001	     55.59335770
      1.89413731	     -0.05165290	     -0.00073850	     -0.19357626	     -0.05975028	      0.88278627	     -0.00057836	     -0.21346116	     -0.00000000	      0.00000001	     55.76225267
      1.89533068	     -0.05153879	     -0.00073237	     -0.19346153	     -0.05974161	      0.88278804	     -0.00057904	     -0.21341786	     -0.00000000	      0.00000001	     56.37099732
      1.89652405	     -0.05142772	     -0.00072684	     -0.19334983	     -0.05973302	      0.88278977	     -0.00057972	     -0.21337529	     -0.00000000	      0.00000001	     56.52955316
      1.89771741	     -0.05132274	     -0.00072160	     -0.19324419	     -0.05972451	      0.88279146	     -0.00058040	     -0.21333349	     -0.00000000	      0.00000001	     57.11137808
      1.89891078	     -0.05122227	     -0.00071653	     -0.19314307	     -0.05971607	      0.88279312	     -0.00058108	     -0.21329252	     -0.00000000	      0.00000001	     57.24542184
      1.90010414	     -0.05112646	     -0.00071161	     -0.19304658	     -0.05970771	      0.88279472	     -0.00058175	     -0.21325236	     -0.00000000	      0.00000001	     57.82824004
      1.90129751	     -0.05103468	     -0.00070699	     -0.19295412	     -0.05969944	      0.88279628	     -0.00058242	     -0.21321302	     -0.00000000	      0.00000001	     57.95374264
      1.90249088	     -0.05094722	     -0.00070216	     -0.19286596	     -0.05969124	      0.88279779	     -0.00058308	     -0.21317446	     -0.00000000	      0.00000001	     58.51295478
      1.90368424	     -0.05086259	     -0.00069729	     -0.19278065	     -0.05968313	      0.88279924	     -0.00058373	     -0.21313668	     -0.00000000	      0.00000001	     58.61487021
      1.90487761	     -0.05078131	     -0.00069186	     -0.19269868	     -0.05967510	      0.88280063	     -0.00058438	     -0.21309965	     -0.00000000	      0.00000001	     59.15593593
      1.90607097	     -0.05070336	     -0.00068651	     -0.19262002	     -0.05966715	      0.88280196	     -0.00058502	     -0.21306341	     -0.00000000	      0.00000001	     59.24081572
      1.90726434	     -0.05062964	     -0.00068111	     -0.19254560	     -0.05965928	      0.88280324	     -0.00058565	     -0.21302794	     -0.00000000	      0.00000001	     59.76149182
      1.90845771	     -0.05055978	     -0.00067544	     -0.19247504	     -0.05965150	      0.88280445	     -0.00058628	     -0.21299326	     -0.00000000	      0.00000001	     59.81806464
      1.90965107	     -0.05049375	     -0.00066936	     -0.19240831	     -0.05964380	      0.88280560	     -0.00058689	     -0.21295935	     -0.00000000	      0.00000001	     60.31154223
      1.91084444	     -0.05043086	     -0.00066304	     -0.19234471	     -0.05963619	      0.88280668	     -0.00058749	     -0.21292623	     -0.00000000	      0.00000001	     60.34414324
      1.91203780	     -0.05037203	     -0.00065571	     -0.19228519	     -0.05962866	      0.88280770	     -0.00058808	     -0.21289389	     -0.00000000	      0.00000001	     60.81594427
      1.91323117	     -0.05031648	     -0.00064806	     -0.19222895	     -0.05962122	      0.88280865	     -0.00058866	     -0.21286236	     -0.00000000	      0.00000001	     60.82013535
      1.91442454	     -0.05026506	     -0.00064020	     -0.19217683	     -0.05961387	      0.88280954	     -0.00058923	     -0.21283163	     -0.00000000	      0.00000000	     61.27210180
      1.91561790	     -0.05021669	     -0.00063207	     -0.19212777	     -0.05960660	      0.88281036	     -0.00058978	     -0.21280174	     -0.00000000	      0.00000000	     61.26600379
      1.91681127	     -0.05017094	     -0.00062320	     -0.19208134	     -0.05959942	      0.88281111	     -0.00059031	     -0.21277268	     -0.00000000	      0.00000000	     61.70254716
      1.91800463	     -0.05012993	     -0.00061450	     -0.19203964	     -0.05959233	      0.88281180	     -0.00059083	     -0.21274454	     -0.00000000	      0.00000000	     61.65415756
      1.91919800	     -0.05009390	     -0.00060576	     -0.19200292	     -0.05958532	      0.88281243	     -0.00059134	     -0.21271733	     -0.00000000	      0.00000000	     62.06881869
      1.92039136	     -0.05006169	     -0.00059701	     -0.19197001	     -0.05957841	      0.88281298	     -0.00059183	     -0.21269110	     -0.00000000	      0.00000000	     62.02678426
      1.92158473	     -0.05003370	     -0.00058829	     -0.19194133	     -0.05957158	      0.88281348	     -0.00059230	     -0.21266581	     -0.00000000	      0.00000000	     62.42992290
      1.92277810	     -0.05000967	     -0.00057907	     -0.19191660	     -0.05956484	      0.88281391	     -0.00059275	     -0.21264151	     -0.00000000	      0.00000000	     62.35788084
      1.92397146	     -0.04999122	     -0.00056993	     -0.19189746	     -0.05955819	      0.88281428	     -0.00059318	     -0.21261822	     -0.00000000	      0.00000000	     62.72854318
      1.92516483	     -0.04997725	     -0.00056084	     -0.19188280	     -0.05955163	      0.88281458	     -0.00059360	     -0.21259597	     -0.00000000	      0.00000000	     62.63683355
      1.92635819	     -0.04996875	     -0.00055184	     -0.19187361	     -0.05954515	      0.88281482	     -0.00059399	     -0.21257475	     -0.00000000	      0.00000000	     62.98740966
      1.92755156	     -0.04996499	     -0.00054290	     -0.19186915	     -0.05953876	      0.88281500	     -0.00059436	     -0.21255460	     -0.00000000	      0.00000000	     62.87107310
      1.92874493	     -0.04996695	     -0.00053408	     -0.19187041	     -0.05953246	      0.88281513	     -0.00059471	     -0.21253552	     -0.00000000	      0.00000000	     63.19507479
      1.92993829	     -0.04997376	     -0.00052532	     -0.19187654	     -0.05952625	      0.88281519	     -0.00059504	     -0.21251755	     -0.00000000	      0.00000000	     63.05426974
      1.93113166	     -0.04998597	     -0.00051670	     -0.19188805	     -0.05952012	      0.88281519	     -0.00059534	     -0.21250068	     -0.00000000	     -0.00000000	     63.35630911
      1.93232502	     -0.05000207	     -0.00050811	     -0.19190347	     -0.05951408	      0.88281514	     -0.00059562	     -0.21248492	     -0.00000000	     -0.00000000	     63.19979173
      1.93351839	     -0.05002231	     -0.00049962	     -0.19192303	     -0.05950812	      0.88281503	     -0.00059588	     -0.21247022	     -0.00000000	     -0.00000000	     63.48650172
      1.93471176	     -0.05004532	     -0.00049066	     -0.19194537	     -0.05950225	      0.88281487	     -0.00059611	     -0.21245659	     -0.00000000	     -0.00000000	     63.31411959
      1.93590512	     -0.05007164	     -0.00048134	     -0.19197104	     -0.05949647	      0.88281465	     -0.00059632	     -0.21244395	     -0.00000000	     -0.00000000	     63.57047340
      1.93709849	     -0.05010006	     -0.00047197	     -0.19199881	     -0.05949077	      0.88281438	     -0.00059650	     -0.21243229	     -0.00000000	     -0.00000000	     63.37194790
      1.93829185	     -0.05013131	     -0.00046284	     -0.19202941	     -0.05948515	      0.88281406	     -0.00059666	     -0.21242154	     -0.00000000	     -0.00000000	     63.61599585
      1.93948522	     -0.05016424	     -0.00045370	     -0.19206171	     -0.05947961	      0.88281369	     -0.00059679	     -0.21241169	     -0.00000000	     -0.00000000	     63.40140740
      1.94067859	     -0.05019972	     -0.00044474	     -0.19209655	     -0.05947416	      0.88281327	     -0.00059690	     -0.21240267	     -0.00000000	     -0.00000000	     63.62741107
      1.94187195	     -0.05023664	     -0.00043580	     -0.19213285	     -0.05946878	      0.88281280	     -0.00059698	     -0.21239447	     -0.00000000	     -0.00000000	     63.39542329
      1.94306532	     -0.05027594	     -0.00042708	     -0.19217152	     -0.05946349	      0.88281229	     -0.00059703	     -0.21238704	     -0.00000000	     -0.00000000	     63.60298384
      1.94425868	     -0.05031654	     -0.00041842	     -0.19221151	     -0.05945827	      0.88281173	     -0.00059706	     -0.21238037	     -0.00000000	     -0.00000000	     63.35227028
      1.94545205	     -0.05035942	     -0.00041003	     -0.19225377	     -0.05945314	      0.88281113	     -0.00059706	     -0.21237440	     -0.00000000	     -0.00000000	     63.54059994
      1.94664542	     -0.05040343	     -0.00040169	     -0.19229718	     -0.05944808	      0.88281049	     -0.00059704	     -0.21236913	     -0.00000000	     -0.00000000	     63.26890443
      1.94783878	     -0.05044950	     -0.00039361	     -0.19234265	     -0.05944309	      0.88280981	     -0.00059698	     -0.21236451	     -0.00000000	     -0.00000000	     63.43953647
      1.94903215	     -0.05049648	     -0.00038582	     -0.19238903	     -0.05943818	      0.88280909	     -0.00059690	     -0.21236053	     -0.00000000	     -0.00000000	     63.15433661
      1.95022551	     -0.05054540	     -0.00037864	     -0.19243734	     -0.05943334	      0.88280833	     -0.00059679	     -0.21235714	     -0.00000000	     -0.00000000	     63.31149710
      1.95141888	     -0.05059511	     -0.00037158	     -0.19248646	     -0.05942858	      0.88280754	     -0.00059666	     -0.21235435	     -0.00000000	     -0.00000000	     63.01343299
      1.95261225	     -0.05064663	     -0.00036493	     -0.19253738	     -0.05942389	      0.88280671	     -0.00059650	     -0.21235211	     -0.00000001	     -0.00000000	     63.16390982
      1.95380561	     -0.05069869	     -0.00035846	     -0.19258886	     -0.05941926	      0.88280585	     -0.00059630	     -0.21235043	     -0.00000001	     -0.00000001	     62.86065333
      1.95499898	     -0.05075237	     -0.00035242	     -0.19264195	     -0.05941471	      0.88280496	     -0.00059608	     -0.21234925	     -0.00000001	     -0.00000001	     63.00363842
      1.95619234	     -0.05080621	     -0.00034643	     -0.19269521	     -0.05941022	      0.88280403	     -0.00059583	     -0.21234860	     -0.00000001	     -0.00000001	     62.69331574
      1.95738571	     -0.05086172	     -0.00034087	     -0.19275013	     -0.05940580	      0.88280308	     -0.00059555	     -0.21234842	     -0.00000001	     -0.00000001	     62.82586208
      1.95857908	     -0.05091767	     -0.00033550	     -0.19280552	     -0.05940144	      0.88280210	     -0.00059524	     -0.21234875	     -0.00000001	     -0.00000001	     62.50718304
      1.95977244	     -0.05097543	     -0.00033060	     -0.19286270	     -0.05939715	      0.88280109	     -0.00059489	     -0.21234954	     -0.00000001	     -0.00000001	     62.63318722
      1.96096581	     -0.05103442	     -0.00032595	     -0.19292112	     -0.05939292	      0.88280005	     -0.00059452	     -0.21235083	     -0.00000001	     -0.00000001	     62.30527810
      1.96215917	     -0.05109725	     -0.00032189	     -0.19298338	     -0.05938875	      0.88279900	     -0.00059412	     -0.21235262	     -0.00000001	     -0.00000001	     62.41333876
      1.96335254	     -0.05116356	     -0.00031819	     -0.19304912	     -0.05938464	      0.88279792	     -0.00059368	     -0.21235502	     -0.00000001	     -0.00000001	     62.07026368
      1.96454591	     -0.05123509	     -0.00031493	     -0.19312008	     -0.05938059	      0.88279681	     -0.00059321	     -0.21235808	     -0.00000001	     -0.00000001	     62.16392751
      1.96573927	     -0.05131124	     -0.00031197	     -0.19319566	     -0.05937659	      0.88279569	     -0.00059271	     -0.21236189	     -0.00000001	     -0.00000001	     61.81333193
      1.96693264	     -0.05139369	     -0.00030956	     -0.19327755	     -0.05937265	      0.88279455	     -0.00059218	     -0.21236652	     -0.00000001	     -0.00000001	     61.89402032
      1.96812600	     -0.05148121	     -0.00030734	     -0.19336452	     -0.05936877	      0.88279339	     -0.00059161	     -0.21237208	     -0.00000001	     -0.00000001	     61.54078038
      1.96931937	     -0.05157492	     -0.00030548	     -0.19345768	     -0.05936494	      0.88279221	     -0.00059101	     -0.21237860	     -0.00000001	     -0.00000001	     61.61193027
      1.97051274	     -0.05167317	     -0.00030362	     -0.19355540	     -0.05936116	      0.88279101	     -0.00059037	     -0.21238616	     -0.00000001	     -0.00000001	     61.25848435
      1.97170610	     -0.05177708	     -0.00030194	     -0.19365879	     -0.05935743	      0.88278979	     -0.00058970	     -0.21239479	     -0.00000001	     -0.00000001	     61.31774804
      1.97289947	     -0.05188493	     -0.00030008	     -0.19376614	     -0.05935375	      0.88278856	     -0.00058899	     -0.21240452	     -0.00000001	     -0.00000001	     60.96168975
      1.97409283	     -0.05199749	     -0.00029824	     -0.19387821	     -0.05935012	      0.88278731	     -0.00058825	     -0.21241535	     -0.00000001	     -0.00000001	     61.00786600
      1.97528620	     -0.05211292	     -0.00029609	     -0.19399320	     -0.05934653	      0.88278604	     -0.00058746	     -0.21242729	     -0.00000001	     -0.00000001	     60.64855468
      1.97647957	     -0.05223225	     -0.00029387	     -0.19411209	     -0.05934299	      0.88278475	     -0.00058664	     -0.21244031	     -0.00000001	     -0.00000001	     60.67963044
      1.97767293	     -0.05235334	     -0.00029123	     -0.19423277	     -0.05933949	      0.88278344	     -0.00058578	     -0.21245440	     -0.00000001	     -0.00000001	     60.31466096
      1.97886630	     -0.05247708	     -0.00028841	     -0.19435612	     -0.05933602	      0.88278211	     -0.00058489	     -0.21246950	     -0.00000001	     -0.00000001	     60.32992129
      1.98005966	     -0.05260197	     -0.00028515	     -0.19448066	     -0.05933260	      0.88278077	     -0.00058395	     -0.21248559	     -0.00000001	     -0.00000001	     59.95060539
      1.98125303	     -0.05272938	     -0.00028170	     -0.19460774	     -0.05932921	      0.88277940	     -0.00058298	     -0.21250261	     -0.00000001	     -0.00000001	     59.93901594
      1.98244639	     -0.05285766	     -0.00027774	     -0.19473572	     -0.05932586	      0.88277801	     -0.00058197	     -0.21252055	     -0.00000001	     -0.00000001	     59.53431145
      1.98363976	     -0.05298635	     -0.00027391	     -0.19486412	     -0.05932254	      0.88277660	     -0.00058092	     -0.21253934	     -0.00000001	     -0.00000001	     59.49611605
      1.98483313	     -0.05311620	     -0.00026992	     -0.19499370	     -0.05931926	      0.88277517	     -0.00057984	     -0.21255901	     -0.00000001	     -0.00000001	     59.05657963
      1.98602649	     -0.05324845	     -0.00026586	     -0.19512571	     -0.05931600	      0.88277372	     -0.00057871	     -0.21257953	     -0.00000001	     -0.00000001	     58.99064755
      1.98721986	     -0.05338130	     -0.00026158	     -0.19525834	     -0.05931277	      0.88277225	     -0.00057756	     -0.21260086	     -0.00000001	     -0.00000001	     58.55259278
      1.98841322	     -0.05351586	     -0.00025747	     -0.19539269	     -0.05930957	      0.88277076	     -0.00057636	     -0.21262295	     -0.00000001	     -0.00000001	     58.48307847
      1.98960659	     -0.05365040	     -0.00025332	     -0.19552706	     -0.05930639	      0.88276924	     -0.00057513	     -0.21264576	     -0.00000001	     -0.00000001	     58.04106010
      1.99079996	     -0.05378614	     -0.00024947	     -0.19566262	     -0.05930323	      0.88276770	     -0.00057387	     -0.21266922	     -0.00000001	     -0.00000001	     57.96000337
      1.99199332	     -0.05392140	     -0.00024574	     -0.19579773	     -0.05930010	      0.88276613	     -0.00057258	     -0.21269329	     -0.00000001	     -0.00000001	     57.51109688
      1.99318669	     -0.05405769	     -0.00024251	     -0.19593388	     -0.05929698	      0.88276454	     -0.00057125	     -0.21271791	     -0.00000001	     -0.00000001	     57.41896135
      1.99438005	     -0.05419388	     -0.00023962	     -0.19606995	     -0.05929388	      0.88276292	     -0.00056989	     -0.21274304	     -0.00000001	     -0.00000001	     56.96148417
      1.99557342	     -0.05433145	     -0.00023748	     -0.19620740	     -0.05929080	      0.88276128	     -0.00056851	     -0.21276865	     -0.00000001	     -0.00000001	     56.86333484
      1.99676679	     -0.05446776	     -0.00023579	     -0.19634360	     -0.05928773	      0.88275961	     -0.00056709	     -0.21279471	     -0.00000001	     -0.00000001	     56.40575492
      1.99796015	     -0.05460510	     -0.00023494	     -0.19648083	     -0.05928467	      0.88275792	     -0.00056565	     -0.21282118	     -0.00000001	     -0.00000001	     56.30065228
      1.99915352	     -0.05474139	     -0.00023466	     -0.19661703	     -0.05928161	      0.88275619	     -0.00056418	     -0.21284804	     -0.00000001	     -0.00000001	     55.84250650
      2.00034688	     -0.05487783	     -0.00023525	     -0.19675338	     -0.05927857	      0.88275444	     -0.00056268	     -0.21287521	     -0.00000001	     -0.00000001	     55.74318347
      2.00154025	     -0.05501158	     -0.00023644	     -0.19688706	     -0.05927552	      0.88275266	     -0.00056116	     -0.21290266	     -0.00000001	     -0.00000001	     55.29029864
      2.00273362	     -0.05514415	     -0.00023835	     -0.19701955	     -0.05927248	      0.88275085	     -0.00055962	     -0.21293033	     -0.00000001	     -0.00000001	     55.17877189
      2.00392698	     -0.05527523	     -0.00024094	     -0.19715057	     -0.05926944	      0.88274902	     -0.00055805	     -0.21295825	     -0.00000001	     -0.00000001	     54.69798937
      2.00512035	     -0.05540612	     -0.00024426	     -0.19728139	     -0.05926640	      0.88274716	     -0.00055645	     -0.21298634	     -0.00000001	     -0.00000001	     54.59056471
      2.00631371	     -0.05553456	     -0.00024802	     -0.19740978	     -0.05926336	      0.88274527	     -0.00055484	     -0.21301458	     -0.00000001	     -0.00000001	     54.13651198
      2.00750708	     -0.05565973	     -0.00025297	     -0.19753490	     -0.05926031	      0.88274336	     -0.00055320	     -0.21304290	     -0.00000001	     -0.00000001	     54.04672712
      2.00870045	     -0.05578341	     -0.00025849	     -0.19765854	     -0.05925725	      0.88274142	     -0.00055154	     -0.21307132	     -0.00000001	     -0.00000001	     53.58482216
      2.00989381	     -0.05590713	     -0.00026444	     -0.19778222	     -0.05925418	      0.88273946	     -0.00054985	     -0.21309977	     -0.00000001	     -0.00000001	     53.49727743
      2.01108718	     -0.05602721	     -0.00027064	     -0.19790228	     -0.05925110	      0.88273748	     -0.00054815	     -0.21312823	     -0.00000001	     -0.00000001	     53.05759577
      2.01228054	     -0.05614509	     -0.00027729	     -0.19802014	     -0.05924801	      0.88273548	     -0.00054643	     -0.21315658	     -0.00000001	     -0.00000001	     52.98709149
      2.01347391	     -0.05625885	     -0.00028457	     -0.19813390	     -0.05924491	      0.88273347	     -0.00054468	     -0.21318477	     -0.00000001	     -0.00000001	     52.55672468
      2.01466728	     -0.05636991	     -0.00029227	     -0.19824497	     -0.05924179	      0.88273143	     -0.00054291	     -0.21321272	     -0.00000001	     -0.00000001	     52.49656204
      2.01586064	     -0.05647643	     -0.00030010	     -0.19835150	     -0.05923865	      0.88272939	     -0.00054113	     -0.21324038	     -0.00000001	     -0.00000001	     52.07819133
      2.01705401	     -0.05658029	     -0.00030811	     -0.19845538	     -0.05923549	      0.88272733	     -0.00053932	     -0.21326767	     -0.00000001	     -0.00000001	     52.04240109
      2.01824737	     -0.05667977	     -0.00031595	     -0.19855492	     -0.05923232	      0.88272527	     -0.00053750	     -0.21329455	     -0.00000001	     -0.00000001	     51.63439221
      2.01944074	     -0.05677623	     -0.00032384	     -0.19865143	     -0.05922912	      0.88272320	     -0.00053566	     -0.21332096	     -0.00000001	     -0.00000001	     51.60973286
      2.02063411	     -0.05686858	     -0.00033199	     -0.19874385	     -0.05922590	      0.88272113	     -0.00053380	     -0.21334687	     -0.00000001	     -0.00000001	     51.21241562
      2.02182747	     -0.05695859	     -0.00034092	     -0.19883393	     -0.05922266	      0.88271905	     -0.00053192	     -0.21337224	     -0.00000001	     -0.00000001	     51.20770288
      2.02302084	     -0.05704502	     -0.00034991	     -0.19892043	     -0.05921939	      0.88271699	     -0.00053003	     -0.21339708	     -0.00000001	     -0.00000001	     50.81757777
      2.02421420	     -0.05712970	     -0.00035927	     -0.19900520	     -0.05921609	      0.88271492	     -0.00052812	     -0.21342137	     -0.00000001	     -0.00000001	     50.83166430
      2.02540757	     -0.05721112	     -0.00036887	     -0.19908671	     -0.05921277	      0.88271287	     -0.00052619	     -0.21344513	     -0.00000001	     -0.00000001	     50.46752049
      2.02660094	     -0.05729040	     -0.00037903	     -0.19916607	     -0.05920942	      0.88271083	     -0.00052425	     -0.21346835	     -0.00000001	     -0.00000001	     50.51387517
      2.02779430	     -0.05736613	     -0.00038900	     -0.19924190	     -0.05920604	      0.88270880	     -0.00052230	     -0.21349107	     -0.00000001	     -0.00000001	     50.17179562
      2.02898767	     -0.05744102	     -0.00039871	     -0.19931690	     -0.05920263	      0.88270680	     -0.00052033	     -0.21351329	     -0.00000001	     -0.00000001	     50.22155070
      2.03018103	     -0.05751325	     -0.00040851	     -0.19938925	     -0.05919918	      0.88270481	     -0.00051835	     -0.21353506	     -0.00000001	     -0.00000001	     49.88656128
      2.03137440	     -0.05758389	     -0.00041820	     -0.19946002	     -0.05919571	      0.88270284	     -0.00051636	     -0.21355637	     -0.00000001	     -0.00000001	     49.96868110
      2.03256777	     -0.05765195	     -0.00042809	     -0.19952822	     -0.05919220	      0.88270091	     -0.00051435	     -0.21357723	     -0.00000001	     -0.00000001	     49.66255524
      2.03376113	     -0.05771881	     -0.00043824	     -0.19959523	     -0.05918866	      0.88269899	     -0.00051234	     -0.21359762	     -0.00000001	     -0.00000001	     49.76474133
      2.03495450	     -0.05778283	     -0.00044844	     -0.19965939	     -0.05918509	      0.88269711	     -0.00051031	     -0.21361757	     -0.00000001	     -0.00000001	     49.47375064
      2.03614786	     -0.05784538	     -0.00045877	     -0.19972209	     -0.05918148	      0.88269527	     -0.00050828	     -0.21363702	     -0.00000001	     -0.00000001	     49.58880643
      2.03734123	     -0.05790469	     -0.00046903	     -0.19978157	     -0.05917783	      0.88269345	     -0.00050623	     -0.21365600	     -0.00000001	     -0.00000001	     49.31050769
      2.03853460	     -0.05796235	     -0.00047935	     -0.19983940	     -0.05917415	      0.88269168	     -0.00050418	     -0.21367448	     -0.00000001	     -0.00000001	     49.43592761
      2.03972796	     -0.05801668	     -0.00048956	     -0.19989391	     -0.05917043	      0.88268994	     -0.00050212	     -0.21369245	     -0.00000001	     -0.00000001	     49.17004928
      2.04092133	     -0.05806930	     -0.00049979	     -0.19994672	     -0.05916667	      0.88268824	     -0.00050005	     -0.21370989	     -0.00000001	     -0.00000001	     49.30557277
      2.04211469	     -0.05811871	     -0.00050988	     -0.19999633	     -0.05916288	      0.88268657	     -0.00049798	     -0.21372682	     -0.00000001	     -0.00000001	     49.05249793
      2.04330806	     -0.05816650	     -0.00051994	     -0.20004433	     -0.05915904	      0.88268496	     -0.00049590	     -0.21374321	     -0.00000001	     -0.00000001	     49.20022993
      2.04450142	     -0.05821145	     -0.00052967	     -0.20008950	     -0.05915517	      0.88268338	     -0.00049382	     -0.21375908	     -0.00000001	     -0.00000001	     48.96206367
      2.04569479	     -0.05825451	     -0.00053934	     -0.20013279	     -0.05915125	      0.88268184	     -0.00049173	     -0.21377439	     -0.00000001	     -0.00000001	     49.12171606
      2.04688816	     -0.05829409	     -0.00054885	     -0.20017260	     -0.05914730	      0.88268035	     -0.00048964	     -0.21378916	     -0.00000001	     -0.00000001	     48.89808499
      2.04808152	     -0.05833177	     -0.00055821	     -0.20021053	     -0.05914330	      0.88267890	     -0.00048755	     -0.21380335	     -0.00000001	     -0.00000001	     49.06863065
      2.04927489	     -0.05836596	     -0.00056715	     -0.20024497	     -0.05913926	      0.88267749	     -0.00048545	     -0.21381697	     -0.00000001	     -0.00000001	     48.85741797
      2.05046825	     -0.05839770	     -0.00057604	     -0.20027697	     -0.05913518	      0.88267613	     -0.00048336	     -0.21382997	     -0.00000001	     -0.00000001	     49.03692848
      2.05166162	     -0.05842538	     -0.00058478	     -0.20030493	     -0.05913106	      0.88267481	     -0.00048127	     -0.21384235	     -0.00000001	     -0.00000001	     48.83406546
      2.05285499	     -0.05845057	     -0.00059351	     -0.20033040	     -0.05912689	      0.88267353	     -0.00047918	     -0.21385407	     -0.00000001	     -0.00000001	     49.02244917
      2.05404835	     -0.05847146	     -0.00060216	     -0.20035157	     -0.05912269	      0.88267229	     -0.00047709	     -0.21386512	     -0.00000001	     -0.00000001	     48.83202641
      2.05524172	     -0.05848922	     -0.00061095	     -0.20036962	     -0.05911843	      0.88267110	     -0.00047501	     -0.21387545	     -0.00000001	     -0.00000001	     49.03234221
      2.05643508	     -0.05850212	     -0.00061956	     -0.20038281	     -0.05911414	      0.88266995	     -0.00047293	     -0.21388504	     -0.00000001	     -0.00000001	     48.84858106
      2.05762845	     -0.05851183	     -0.00062800	     -0.20039282	     -0.05910980	      0.88266884	     -0.00047086	     -0.21389382	     -0.00000001	     -0.00000001	     49.06131845
      2.05882182	     -0.05851658	     -0.00063638	     -0.20039787	     -0.05910542	      0.88266778	     -0.00046880	     -0.21390178	     -0.00000001	     -0.00000001	     48.89100132
      2.06001518	     -0.05851773	     -0.00064486	     -0.20039932	     -0.05910099	      0.88266675	     -0.00046674	     -0.21390885	     -0.00000001	     -0.00000001	     49.12054582
      2.06120855	     -0.05851360	     -0.00065337	     -0.20039549	     -0.05909652	      0.88266576	     -0.00046470	     -0.21391501	     -0.00000001	     -0.00000001	     48.96418755
      2.06240191	     -0.05850583	     -0.00066203	     -0.20038803	     -0.05909200	      0.88266482	     -0.00046267	     -0.21392020	     -0.00000001	     -0.00000001	     49.21001433
      2.06359528	     -0.05849361	     -0.00067091	     -0.20037611	     -0.05908744	      0.88266391	     -0.00046066	     -0.21392443	     -0.00000001	     -0.00000001	     49.05923792
      2.06478865	     -0.05847872	     -0.00067994	     -0.20036151	     -0.05908284	      0.88266304	     -0.00045865	     -0.21392765	     -0.00000001	     -0.00000000	     49.31137681
      2.06598201	     -0.05846026	     -0.00068913	     -0.20034334	     -0.05907819	      0.88266221	     -0.00045667	     -0.21392989	     -0.00000001	     -0.00000000	     49.15922340
      2.06717538	     -0.05844007	     -0.00069874	     -0.20032343	     -0.05907350	      0.88266142	     -0.00045470	     -0.21393115	     -0.00000001	     -0.00000000	     49.41743587
      2.06836874	     -0.05841681	     -0.00070858	     -0.20030045	     -0.05906876	      0.88266067	     -0.00045275	     -0.21393146	     -0.00000001	     -0.00000000	     49.26510220
      2.06956211	     -0.05839257	     -0.00071885	     -0.20027647	     -0.05906398	      0.88265995	     -0.00045082	     -0.21393085	     -0.00000001	     -0.00000000	     49.52889238
      2.07075548	     -0.05836576	     -0.00072946	     -0.20024991	     -0.05905916	      0.88265927	     -0.00044890	     -0.21392934	     -0.00000001	     -0.00000000	     49.38080260
      2.07194884	     -0.05833746	     -0.00074038	     -0.20022186	     -0.05905430	      0.88265863	     -0.00044701	     -0.21392694	     -0.00000001	     -0.00000000	     49.66145977
      2.07314221	     -0.05830587	     -0.00075146	     -0.20019051	     -0.05904939	      0.88265802	     -0.00044514	     -0.21392366	     -0.00000001	     -0.00000000	     49.52187306
      2.07433557	     -0.05827047	     -0.00076246	     -0.20015535	     -0.05904444	      0.88265744	     -0.00044330	     -0.21391946	     -0.00000001	     -0.00000000	     49.82224961
      2.07552894	     -0.05822678	     -0.00077297	     -0.20011191	     -0.05903945	      0.88265690	     -0.00044148	     -0.21391424	     -0.00000001	     -0.00000000	     49.71473779
      2.07672231	     -0.05817523	     -0.00078283	     -0.20006061	     -0.05903441	      0.88265639	     -0.00043968	     -0.21390784	     -0.00000001	     -0.00000000	     50.04776871
      2.07791567	     -0.05811345	     -0.00079194	     -0.19999910	     -0.05902934	      0.88265592	     -0.00043790	     -0.21390015	     -0.00000001	     -0.00000000	     49.95847744
      2.07910904	     -0.05804218	     -0.00080022	     -0.19992810	     -0.05902423	      0.88265548	     -0.00043615	     -0.21389101	     -0.00000001	     -0.00000000	     50.30865528
      2.08030240	     -0.05796154	     -0.00080779	     -0.19984773	     -0.05901908	      0.88265507	     -0.00043443	     -0.21388037	     -0.00000001	     -0.00000000	     50.21889572
      2.08149577	     -0.05787334	     -0.00081456	     -0.19975980	     -0.05901388	      0.88265470	     -0.00043274	     -0.21386815	     -0.00000001	     -0.00000000	     50.56862073
      2.08268914	     -0.05777657	     -0.00082059	     -0.19966331	     -0.05900866	      0.88265437	     -0.00043107	     -0.21385437	     -0.00000001	     -0.00000000	     50.48709946
      2.08388250	     -0.05767346	     -0.00082605	     -0.19956046	     -0.05900339	      0.88265407	     -0.00042943	     -0.21383901	     -0.00000001	     -0.00000000	     50.84794708
      2.08507587	     -0.05756323	     -0.00083099	     -0.19945049	     -0.05899809	      0.88265381	     -0.00042782	     -0.21382213	     -0.00000001	     -0.00000000	     50.77542836
      2.08626923	     -0.05744737	     -0.00083542	     -0.19933487	     -0.05899276	      0.88265358	     -0.00042624	     -0.21380372	     -0.00000001	     -0.00000000	     51.15502932
      2.08746260	     -0.05732580	     -0.00083950	     -0.19921353	     -0.05898740	      0.88265340	     -0.00042469	     -0.21378387	     -0.00000001	     -0.00000000	     51.10256202
      2.08865597	     -0.05720067	     -0.00084343	     -0.19908861	     -0.05898200	      0.88265325	     -0.00042316	     -0.21376263	     -0.00000001	     -0.00000000	     51.51449477
      2.08984933	     -0.05707127	     -0.00084748	     -0.19895941	     -0.05897658	      0.88265315	     -0.00042167	     -0.21374009	     -0.00000001	     -0.00000000	     51.49944525
      2.09104270	     -0.05694003	     -0.00085162	     -0.19882833	     -0.05897113	      0.88265309	     -0.00042021	     -0.21371632	     -0.00000001	     -0.00000000	     51.94083108
      2.09223606	     -0.05680632	     -0.00085590	     -0.19869476	     -0.05896565	      0.88265308	     -0.00041878	     -0.21369145	     -0.00000001	      0.00000000	     51.94697986
      2.09342943	     -0.05667194	     -0.00086019	     -0.19856050	     -0.05896016	      0.88265310	     -0.00041739	     -0.21366555	     -0.00000001	      0.00000000	     52.41256001
      2.09462280	     -0.05653560	     -0.00086436	     -0.19842426	     -0.05895464	      0.88265318	     -0.00041602	     -0.21363874	     -0.00000001	      0.00000000	     52.43412834
      2.09581616	     -0.05639805	     -0.00086836	     -0.19828680	     -0.05894910	      0.88265330	     -0.00041469	     -0.21361106	     -0.00000001	      0.00000000	     52.91779285
      2.09700953	     -0.05625918	     -0.00087241	     -0.19814799	     -0.05894354	      0.88265347	     -0.00041339	     -0.21358262	     -0.00000001	      0.00000000	     52.94967259
      2.09820289	     -0.05612159	     -0.00087635	     -0.19801045	     -0.05893797	      0.88265369	     -0.00041213	     -0.21355350	     -0.00000001	      0.00000000	     53.44531347
      2.09939626	     -0.05598364	     -0.00088014	     -0.19787253	     -0.05893239	      0.88265396	     -0.00041090	     -0.21352379	     -0.00000001	      0.00000000	     53.49889627
      2.10058962	     -0.05584686	     -0.00088366	     -0.19773576	     -0.05892679	      0.88265427	     -0.00040970	     -0.21349355	     -0.00000001	      0.00000000	     54.01952566
      2.10178299	     -0.05571055	     -0.00088693	     -0.19759946	     -0.05892118	      0.88265464	     -0.00040853	     -0.21346284	     -0.00000001	      0.00000000	     54.08326470
      2.10297636	     -0.05557693	     -0.00088994	     -0.19746583	     -0.05891557	      0.88265506	     -0.00040740	     -0.21343173	     -0.00000001	      0.00000000	     54.61147909
      2.10416972	     -0.05544479	     -0.00089280	     -0.19733367	     -0.05890995	      0.88265553	     -0.00040631	     -0.21340031	     -0.00000001	      0.00000000	     54.68517186
      2.10536309	     -0.05531528	     -0.00089540	     -0.19720413	     -0.05890433	      0.88265604	     -0.00040525	     -0.21336862	     -0.00000001	      0.00000000	     55.23659583
      2.10655645	     -0.05518729	     -0.00089777	     -0.19707610	     -0.05889871	      0.88265660	     -0.00040422	     -0.21333673	     -0.00000001	      0.00000000	     55.32758405
      2.10774982	     -0.05506215	     -0.00089961	     -0.19695092	     -0.05889308	      0.88265721	     -0.00040323	     -0.21330468	     -0.00000001	      0.00000000	     55.89200723
      2.10894319	     -0.05493894	     -0.00090118	     -0.19682765	     -0.05888746	      0.88265786	     -0.00040228	     -0.21327252	     -0.00000001	      0.00000000	     55.99150947
      2.11013655	     -0.05481764	     -0.00090225	     -0.19670629	     -0.05888184	      0.88265855	     -0.00040136	     -0.21324028	     -0.00000001	      0.00000000	     56.56199182
      2.11132992	     -0.05469863	     -0.00090308	     -0.19658722	     -0.05887622	      0.88265929	     -0.00040048	     -0.21320804	     -0.00000001	      0.00000000	     56.66216343
      2.11252328	     -0.05458170	     -0.00090333	     -0.19647022	     -0.05887061	      0.88266006	     -0.00039963	     -0.21317579	     -0.00000001	      0.00000000	     57.23717011
      2.11371665	     -0.05446588	     -0.00090307	     -0.19635434	     -0.05886501	      0.88266086	     -0.00039882	     -0.21314356	     -0.00000001	      0.00000000	     57.34197249
      2.11491002	     -0.05435235	     -0.00090224	     -0.19624074	     -0.05885942	      0.88266169	     -0.00039805	     -0.21311134	     -0.00000001	      0.00000000	     57.91366585
      2.11610338	     -0.05424093	     -0.00090099	     -0.19612925	     -0.05885383	      0.88266256	     -0.00039732	     -0.21307919	     -0.00000001	      0.00000000	     58.00732837
      2.11729675	     -0.05413181	     -0.00089916	     -0.19602006	     -0.05884826	      0.88266344	     -0.00039662	     -0.21304709	     -0.00000001	      0.00000001	     58.57155100
      2.11849011	     -0.05402429	     -0.00089684	     -0.19591247	     -0.05884269	      0.88266435	     -0.00039596	     -0.21301509	     -0.00000001	      0.00000001	     58.66407325
      2.11968348	     -0.05391797	     -0.00089399	     -0.19580609	     -0.05883714	      0.88266527	     -0.00039534	     -0.21298318	     -0.00000001	      0.00000001	     59.21967261
      2.12087685	     -0.05381392	     -0.00089111	     -0.19570196	     -0.05883160	      0.88266620	     -0.00039475	     -0.21295141	     -0.00000001	      0.00000001	     59.28767686
      2.12207021	     -0.05371204	     -0.00088785	     -0.19560000	     -0.05882608	      0.88266714	     -0.00039421	     -0.21291982	     -0.00000001	      0.00000001	     59.82848701
      2.12326358	     -0.05361235	     -0.00088448	     -0.19550023	     -0.05882057	      0.88266809	     -0.00039370	     -0.21288844	     -0.00000001	      0.00000001	     59.89547160
      2.12445694	     -0.05351562	     -0.00088068	     -0.19540341	     -0.05881508	      0.88266904	     -0.00039323	     -0.21285730	     -0.00000001	      0.00000001	     60.42126594
      2.12565031	     -0.05342145	     -0.00087661	     -0.19530915	     -0.05880960	      0.88266998	     -0.00039280	     -0.21282642	     -0.00000001	      0.00000001	     60.47386143
      2.12684368	     -0.05332950	     -0.00087196	     -0.19521711	     -0.05880414	      0.88267091	     -0.00039240	     -0.21279581	     -0.00000001	      0.00000001	     60.99253569
      2.12803704	     -0.05323864	     -0.00086749	     -0.19512616	     -0.05879870	      0.88267184	     -0.00039205	     -0.21276551	     -0.00000001	      0.00000001	     61.03422972
      2.12923041	     -0.05315140	     -0.00086271	     -0.19503882	     -0.05879327	      0.88267275	     -0.00039173	     -0.21273553	     -0.00000001	      0.00000001	     61.53279388
      2.13042377	     -0.05306695	     -0.00085786	     -0.19495427	     -0.05878787	      0.88267364	     -0.00039145	     -0.21270592	     -0.00000001	      0.00000001	     61.56350300
      2.13161714	     -0.05298493	     -0.00085291	     -0.19487214	     -0.05878248	      0.88267451	     -0.00039122	     -0.21267667	     -0.00000001	      0.00000000	     62.05666419
      2.13281051	     -0.05290544	     -0.00084786	     -0.19479254	     -0.05877711	      0.88267535	     -0.00039102	     -0.21264779	     -0.00000001	      0.00000000	     62.07229775
      2.13400387	     -0.05282915	     -0.00084257	     -0.19471613	     -0.05877176	      0.88267616	     -0.00039086	     -0.21261928	     -0.00000001	      0.00000000	     62.54500366
      2.13519724	     -0.05275638	     -0.00083735	     -0.19464324	     -0.05876643	      0.88267695	     -0.00039074	     -0.21259119	     -0.00000001	      0.00000000	     62.53880297
      2.13639060	     -0.05268791	     -0.00083203	     -0.19457464	     -0.05876112	      0.88267770	     -0.00039065	     -0.21256354	     -0.00000001	      0.00000000	     62.98716873
      2.13758397	     -0.05262334	     -0.00082688	     -0.19450994	     -0.05875584	      0.88267841	     -0.00039061	     -0.21253639	     -0.00000001	      0.00000000	     62.96006144
      2.13877734	     -0.05256226	     -0.00082160	     -0.19444873	     -0.05875057	      0.88267908	     -0.00039061	     -0.21250974	     -0.00000001	      0.00000000	     63.39675946
      2.13997070	     -0.05250425	     -0.00081640	     -0.19439057	     -0.05874533	      0.88267971	     -0.00039064	     -0.21248363	     -0.00000001	      0.00000000	     63.35833615
      2.14116407	     -0.05244922	     -0.00081098	     -0.19433540	     -0.05874011	      0.88268030	     -0.00039072	     -0.21245802	     -0.00000001	      0.00000000	     63.78217147
      2.14235743	     -0.05239678	     -0.00080558	     -0.19428283	     -0.05873490	      0.88268084	     -0.00039083	     -0.21243293	     -0.00000001	      0.00000000	     63.72727969
      2.14355080	     -0.05234698	     -0.00079995	     -0.19423288	     -0.05872973	      0.88268133	     -0.00039099	     -0.21240835	     -0.00000001	      0.00000000	     64.13571978
      2.14474417	     -0.05229961	     -0.00079425	     -0.19418537	     -0.05872457	      0.88268178	     -0.00039118	     -0.21238428	     -0.00000001	      0.00000000	     64.06489656
      2.14593753	     -0.05225379	     -0.00078803	     -0.19413941	     -0.05871944	      0.88268218	     -0.00039141	     -0.21236070	     -0.00000001	      0.00000000	     64.45316180
      2.14713090	     -0.05221026	     -0.00078217	     -0.19409574	     -0.05871433	      0.88268254	     -0.00039168	     -0.21233766	     -0.00000001	      0.00000000	     64.35145518
      2.14832426	     -0.05216996	     -0.00077610	     -0.19405529	     -0.05870924	      0.88268284	     -0.00039199	     -0.21231516	     -0.00000001	      0.00000000	     64.72407920
      2.14951763	     -0.05213202	     -0.00077013	     -0.19401721	     -0.05870418	      0.88268309	     -0.00039234	     -0.21229322	     -0.00000001	      0.00000000	     64.62266884
      2.15071100	     -0.05209625	     -0.00076347	     -0.19398129	     -0.05869914	      0.88268330	     -0.00039272	     -0.21227181	     -0.00000001	      0.00000000	     64.98584177
      2.15190436	     -0.05206305	     -0.00075645	     -0.19394796	     -0.05869413	      0.88268346	     -0.00039315	     -0.21225095	     -0.00000001	      0.00000000	     64.86308307
      2.15309773	     -0.05203203	     -0.00074912	     -0.19391681	     -0.05868914	      0.88268357	     -0.00039361	     -0.21223061	     -0.00000001	      0.00000000	     65.21580262
      2.15429109	     -0.05200326	     -0.00074179	     -0.19388791	     -0.05868417	      0.88268364	     -0.00039411	     -0.21221080	     -0.00000001	      0.00000000	     65.08566172
      2.15548446	     -0.05197677	     -0.00073467	     -0.19386128	     -0.05867923	      0.88268367	     -0.00039464	     -0.21219150	     -0.00000001	      0.00000000	     65.43007772
      2.15667783	     -0.05195262	     -0.00072760	     -0.19383699	     -0.05867432	      0.88268365	     -0.00039521	     -0.21217271	     -0.00000001	     -0.00000000	     65.28363070
      2.15787119	     -0.05193078	     -0.00072021	     -0.19381502	     -0.05866943	      0.88268359	     -0.00039582	     -0.21215444	     -0.00000001	     -0.00000000	     65.61409849
      2.15906456	     -0.05191100	     -0.00071249	     -0.19379511	     -0.05866457	      0.88268349	     -0.00039647	     -0.21213670	     -0.00000001	     -0.00000000	     65.46034495
      2.16025792	     -0.05189412	     -0.00070430	     -0.19377810	     -0.05865973	      0.88268335	     -0.00039715	     -0.21211949	     -0.00000001	     -0.00000000	     65.77279004
      2.16145129	     -0.05188029	     -0.00069617	     -0.19376416	     -0.05865491	      0.88268318	     -0.00039786	     -0.21210286	     -0.00000001	     -0.00000000	     65.59997363
      2.16264465	     -0.05186930	     -0.00068779	     -0.19375305	     -0.05865012	      0.88268297	     -0.00039861	     -0.21208680	     -0.00000001	     -0.00000000	     65.89948490
      2.16383802	     -0.05186127	     -0.00067931	     -0.19374490	     -0.05864536	      0.88268273	     -0.00039939	     -0.21207133	     -0.00000001	     -0.00000000	     65.71331204
      2.16503139	     -0.05185629	     -0.00067042	     -0.19373981	     -0.05864062	      0.88268246	     -0.00040020	     -0.21205645	     -0.00000001	     -0.00000000	     65.99392073
      2.16622475	     -0.05185491	     -0.00066154	     -0.19373832	     -0.05863591	      0.88268215	     -0.00040105	     -0.21204219	     -0.00000001	     -0.00000000	     65.78783956
      2.16741812	     -0.05185668	     -0.00065246	     -0.19373999	     -0.05863122	      0.88268183	     -0.00040193	     -0.21202855	     -0.00000001	     -0.00000000	     66.04607843
      2.16861148	     -0.05186182	     -0.00064349	     -0.19374502	     -0.05862656	      0.88268147	     -0.00040284	     -0.21201554	     -0.00000001	     -0.00000000	     65.81904281
      2.16980485	     -0.05187037	     -0.00063438	     -0.19375347	     -0.05862192	      0.88268109	     -0.00040378	     -0.21200318	     -0.00000001	     -0.00000000	     66.05250204
      2.17099822	     -0.05188236	     -0.00062542	     -0.19376537	     -0.05861730	      0.88268069	     -0.00040475	     -0.21199148	     -0.00000001	     -0.00000000	     65.80518475
      2.17219158	     -0.05189774	     -0.00061635	     -0.19378065	     -0.05861271	      0.88268027	     -0.00040575	     -0.21198045	     -0.00000001	     -0.00000000	     66.01680473
      2.17338495	     -0.05191650	     -0.00060745	     -0.19379932	     -0.05860814	      0.88267983	     -0.00040678	     -0.21197011	     -0.00000001	     -0.00000000	     65.75096400
      2.17457831	     -0.05193819	     -0.00059845	     -0.19382091	     -0.05860360	      0.88267937	     -0.00040784	     -0.21196044	     -0.00000001	     -0.00000000	     65.94412380
      2.17577168	     -0.05196220	     -0.00058956	     -0.19384485	     -0.05859908	      0.88267889	     -0.00040893	     -0.21195144	     -0.00000001	     -0.00000000	     65.66632360
      2.17696505	     -0.05198806	     -0.00058054	     -0.19387063	     -0.05859457	      0.88267840	     -0.00041005	     -0.21194306	     -0.00000001	     -0.00000000	     65.84498942
      2.17815841	     -0.05201532	     -0.00057164	     -0.19389781	     -0.05859009	      0.88267789	     -0.00041119	     -0.21193529	     -0.00000001	     -0.00000000	     65.55637056
      2.17935178	     -0.05204372	     -0.00056264	     -0.19392614	     -0.05858563	      0.88267736	     -0.00041236	     -0.21192806	     -0.00000001	     -0.00000000	     65.71977500
      2.18054514	     -0.05207293	     -0.00055364	     -0.19395530	     -0.05858119	      0.88267682	     -0.00041355	     -0.21192135	     -0.00000001	     -0.00000000	     65.41879003
      2.18173851	     -0.05210287	     -0.00054449	     -0.19398518	     -0.05857677	      0.88267627	     -0.00041477	     -0.21191510	     -0.00000001	     -0.00000000	     65.56776615
      2.18293188	     -0.05213329	     -0.00053553	     -0.19401555	     -0.05857237	      0.88267571	     -0.00041602	     -0.21190929	     -0.00000001	     -0.00000000	     65.25560955
      2.18412524	     -0.05216422	     -0.00052667	     -0.19404643	     -0.05856799	      0.88267514	     -0.00041729	     -0.21190387	     -0.00000001	     -0.00000000	     65.38854830
      2.18531861	     -0.05219539	     -0.00051770	     -0.19407757	     -0.05856362	      0.88267455	     -0.00041858	     -0.21189883	     -0.00000001	     -0.00000000	     65.06118215
      2.18651197	     -0.05222693	     -0.00050863	     -0.19410907	     -0.05855927	      0.88267396	     -0.00041990	     -0.21189412	     -0.00000001	     -0.00000000	     65.17883757
      2.18770534	     -0.05225841	     -0.00049936	     -0.19414052	     -0.05855493	      0.88267335	     -0.00042124	     -0.21188974	     -0.00000001	     -0.00000000	     64.84677858
      2.18889871	     -0.05228999	     -0.00048997	     -0.19417208	     -0.05855061	      0.88267274	     -0.00042260	     -0.21188565	     -0.00000001	     -0.00000000	     64.95981085
      2.19009207	     -0.05232164	     -0.00048074	     -0.19420372	     -0.05854631	      0.88267213	     -0.00042398	     -0.21188185	     -0.00000001	     -0.00000000	     64.62125831
      2.19128544	     -0.05235344	     -0.00047147	     -0.19423549	     -0.05854201	      0.88267151	     -0.00042538	     -0.21187831	     -0.00000001	     -0.00000000	     64.72647935
      2.19247880	     -0.05238499	     -0.00046228	     -0.19426703	     -0.05853774	      0.88267088	     -0.00042681	     -0.21187504	     -0.00000001	     -0.00000000	     64.38514266
      2.19367217	     -0.05241658	     -0.00045301	     -0.19429861	     -0.05853347	      0.88267025	     -0.00042825	     -0.21187199	     -0.00000001	     -0.00000000	     64.48491116
      2.19486554	     -0.05244774	     -0.00044378	     -0.19432977	     -0.05852922	      0.88266962	     -0.00042971	     -0.21186917	     -0.00000001	     -0.00000000	     64.14001216
      2.19605890	     -0.05247878	     -0.00043444	     -0.19436080	     -0.05852498	      0.88266899	     -0.00043118	     -0.21186655	     -0.00000001	     -0.00000000	     64.23475965
      2.19725227	     -0.05250948	     -0.00042515	     -0.19439151	     -0.05852075	      0.88266835	     -0.00043267	     -0.21186415	     -0.00000001	     -0.00000000	     63.88676401
      2.19844563	     -0.05254051	     -0.00041580	     -0.19442254	     -0.05851653	      0.88266772	     -0.00043418	     -0.21186193	     -0.00000001	     -0.00000000	     63.97342933
      2.19963900	     -0.05257203	     -0.00040654	     -0.19445407	     -0.05851233	      0.88266709	     -0.00043570	     -0.21185993	     -0.00000001	     -0.00000000	     63.61579070
      2.20083237	     -0.05260565	     -0.00039736	     -0.19448769	     -0.05850813	      0.88266646	     -0.00043724	     -0.21185817	     -0.00000001	     -0.00000000	     63.68825133
      2.20202573	     -0.05264187	     -0.00038838	     -0.19452392	     -0.05850394	      0.88266583	     -0.00043879	     -0.21185673	     -0.00000001	     -0.00000000	     63.32118387
      2.20321910	     -0.05268179	     -0.00037953	     -0.19456384	     -0.05849976	      0.88266521	     -0.00044035	     -0.21185567	     -0.00000001	     -0.00000000	     63.38593527
      2.20441246	     -0.05272540	     -0.00037089	     -0.19460745	     -0.05849559	      0.88266459	     -0.00044192	     -0.21185509	     -0.00000001	     -0.00000000	     63.01863349
      2.20560583	     -0.05277307	     -0.00036233	     -0.19465513	     -0.05849143	      0.88266397	     -0.00044349	     -0.21185503	     -0.00000001	     -0.00000000	     63.07849128
      2.20679920	     -0.05282376	     -0.00035386	     -0.19470584	     -0.05848727	      0.88266336	     -0.00044508	     -0.21185558	     -0.00000001	     -0.00000000	     62.71649141
      2.20799256	     -0.05287812	     -0.00034538	     -0.19476021	     -0.05848312	      0.88266275	     -0.00044668	     -0.21185675	     -0.00000001	     -0.00000000	     62.77015205
      2.20918593	     -0.05293556	     -0.00033693	     -0.19481768	     -0.05847898	      0.88266214	     -0.00044827	     -0.21185859	     -0.00000001	     -0.00000000	     62.40517733
      2.21037929	     -0.05299658	     -0.00032845	     -0.19487873	     -0.05847484	      0.88266153	     -0.00044988	     -0.21186112	     -0.00000001	     -0.00000000	     62.44878105
      2.21157266	     -0.05306017	     -0.00031995	     -0.19494237	     -0.05847071	      0.88266093	     -0.00045149	     -0.21186438	     -0.00000001	     -0.00000000	     62.08401254
      2.21276603	     -0.05312697	     -0.00031136	     -0.19500922	     -0.05846658	      0.88266033	     -0.00045310	     -0.21186835	     -0.00000001	     -0.00000000	     62.11716813
      2.21395939	     -0.05319597	     -0.00030269	     -0.19507829	     -0.05846245	      0.88265972	     -0.00045471	     -0.21187306	     -0.00000001	     -0.00000000	     61.74858552
      2.21515276	     -0.05326776	     -0.00029391	     -0.19515016	     -0.05845832	      0.88265912	     -0.00045632	     -0.21187850	     -0.00000001	     -0.00000000	     61.76935511
      2.21634612	     -0.05334133	     -0.00028503	     -0.19522382	     -0.05845420	      0.88265852	     -0.00045793	     -0.21188467	     -0.00000001	     -0.00000000	     61.39563954
      2.21753949	     -0.05341690	     -0.00027601	     -0.19529950	     -0.05845008	      0.88265791	     -0.00045954	     -0.21189154	     -0.00000001	     -0.00000000	     61.40682644
      2.21873285	     -0.05349341	     -0.00026685	     -0.19537613	     -0.05844595	      0.88265730	     -0.00046114	     -0.21189910	     -0.00000001	     -0.00000000	     61.02853986
      2.21992622	     -0.05357174	     -0.00025756	     -0.19545459	     -0.05844182	      0.88265669	     -0.00046274	     -0.21190730	     -0.00000001	     -0.00000000	     61.02659162
      2.22111959	     -0.05365064	     -0.00024814	     -0.19553365	     -0.05843770	      0.88265607	     -0.00046434	     -0.21191614	     -0.00000001	     -0.00000000	     60.63946429
      2.22231295	     -0.05373078	     -0.00023855	     -0.19561394	     -0.05843356	      0.88265545	     -0.00046593	     -0.21192556	     -0.00000001	     -0.00000000	     60.62370960
      2.22350632	     -0.05381115	     -0.00022872	     -0.19569451	     -0.05842943	      0.88265482	     -0.00046752	     -0.21193554	     -0.00000001	     -0.00000000	     60.22654425
      2.22469968	     -0.05389257	     -0.00021883	     -0.19577611	     -0.05842528	      0.88265418	     -0.00046910	     -0.21194603	     -0.00000001	     -0.00000000	     60.20743922
      2.22589305	     -0.05397401	     -0.00020891	     -0.19585776	     -0.05842114	      0.88265354	     -0.00047068	     -0.21195701	     -0.00000001	     -0.00000000	     59.81021911
      2.22708642	     -0.05405577	     -0.00019917	     -0.19593974	     -0.05841698	      0.88265289	     -0.00047224	     -0.21196844	     -0.00000001	     -0.00000000	     59.78635689
      2.22827978	     -0.05413666	     -0.00019007	     -0.19602085	     -0.05841282	      0.88265223	     -0.00047380	     -0.21198032	     -0.00000001	     -0.00000000	     59.37726001
      2.22947315	     -0.05421972	     -0.00018129	     -0.19610413	     -0.05840865	      0.88265157	     -0.00047535	     -0.21199265	     -0.00000001	     -0.00000000	     59.34393110
      2.23066651	     -0.05430281	     -0.00017272	     -0.19618745	     -0.05840446	      0.88265089	     -0.00047690	     -0.21200543	     -0.00000001	     -0.00000000	     58.94122739
      2.23185988	     -0.05438660	     -0.00016448	     -0.19627148	     -0.05840027	      0.88265020	     -0.00047843	     -0.21201859	     -0.00000001	     -0.00000000	     58.91747771
      2.23305325	     -0.05447031	     -0.00015664	     -0.19635543	     -0.05839606	      0.88264951	     -0.00047995	     -0.21203211	     -0.00000001	     -0.00000000	     58.51804877
      2.23424661	     -0.05455496	     -0.00014926	     -0.19644032	     -0.05839184	      0.88264880	     -0.00048147	     -0.21204593	     -0.00000001	     -0.00000000	     58.49417672
      2.23543998	     -0.05463907	     -0.00014228	     -0.19652468	     -0.05838761	      0.88264808	     -0.00048297	     -0.21206005	     -0.00000001	     -0.00000000	     58.10050812
      2.23663334	     -0.05472343	     -0.00013576	     -0.19660929	     -0.05838336	      0.88264735	     -0.00048447	     -0.21207440	     -0.00000001	     -0.00000000	     58.08334173
      2.23782671	     -0.05480641	     -0.00012962	     -0.19669254	     -0.05837910	      0.88264661	     -0.00048595	     -0.21208896	     -0.00000001	     -0.00000000	     57.69622075
      2.23902008	     -0.05488874	     -0.00012403	     -0.19677513	     -0.05837481	      0.88264586	     -0.00048742	     -0.21210366	     -0.00000001	     -0.00000000	     57.68595748
      2.24021344	     -0.05497091	     -0.00011900	     -0.19685757	     -0.05837051	      0.88264510	     -0.00048887	     -0.21211851	     -0.00000001	     -0.00000000	     57.29703560
      2.24140681	     -0.05505357	     -0.00011432	     -0.19694050	     -0.05836619	      0.88264432	     -0.00049032	     -0.21213347	     -0.00000001	     -0.00000000	     57.28788981
      2.24260017	     -0.05513447	     -0.00010987	     -0.19702168	     -0.05836184	      0.88264354	     -0.00049175	     -0.21214851	     -0.00000001	     -0.00000000	     56.90003671
      2.24379354	     -0.05521451	     -0.00010588	     -0.19710200	     -0.05835747	      0.88264274	     -0.00049317	     -0.21216358	     -0.00000001	     -0.00000000	     56.89886182
      2.24498691	     -0.05529238	     -0.00010223	     -0.19718016	     -0.05835308	      0.88264193	     -0.00049457	     -0.21217864	     -0.00000001	     -0.00000000	     56.52265347
      2.24618027	     -0.05536821	     -0.00009918	     -0.19725629	     -0.05834867	      0.88264112	     -0.00049595	     -0.21219363	     -0.00000001	     -0.00000000	     56.52715550
      2.24737364	     -0.05544126	     -0.00009687	     -0.19732962	     -0.05834423	      0.88264030	     -0.00049732	     -0.21220859	     -0.00000001	     -0.00000000	     56.14727796
      2.24856700	     -0.05551415	     -0.00009511	     -0.19740280	     -0.05833976	      0.88263946	     -0.00049867	     -0.21222349	     -0.00000001	     -0.00000000	     56.15405290
      2.24976037	     -0.05558459	     -0.00009368	     -0.19747353	     -0.05833527	      0.88263863	     -0.00050001	     -0.21223832	     -0.00000001	     -0.00000000	     55.78917305
      2.25095374	     -0.05565363	     -0.00009267	     -0.19754287	     -0.05833075	      0.88263779	     -0.00050132	     -0.21225301	     -0.00000001	     -0.00000000	     55.81209056
      2.25214710	     -0.05571993	     -0.00009191	     -0.19760946	     -0.05832619	      0.88263694	     -0.00050261	     -0.21226755	     -0.00000001	     -0.00000000	     55.45218667
      2.25334047	     -0.05578317	     -0.00009197	     -0.19767300	     -0.05832161	      0.88263609	     -0.00050389	     -0.21228186	     -0.00000001	     -0.00000000	     55.48925323
      2.25453383	     -0.05584404	     -0.00009256	     -0.19773417	     -0.05831700	      0.88263525	     -0.00050514	     -0.21229598	     -0.00000001	     -0.00000000	     55.12641190
      2.25572720	     -0.05590344	     -0.00009344	     -0.19779385	     -0.05831236	      0.88263440	     -0.00050637	     -0.21230985	     -0.00000001	     -0.00000000	     55.17294423
      2.25692057	     -0.05595903	     -0.00009468	     -0.19784974	     -0.05830768	      0.88263356	     -0.00050758	     -0.21232344	     -0.00000001	     -0.00000000	     54.83873696
      2.25811393	     -0.05601215	     -0.00009620	     -0.19790316	     -0.05830297	      0.88263272	     -0.00050877	     -0.21233668	     -0.00000001	     -0.00000000	     54.90132786
      2.25930730	     -0.05606147	     -0.00009787	     -0.19795278	     -0.05829823	      0.88263189	     -0.00050993	     -0.21234954	     -0.00000001	     -0.00000000	     54.57265721
      2.26050066	     -0.05610867	     -0.00009987	     -0.19800028	     -0.05829345	      0.88263107	     -0.00051106	     -0.21236196	     -0.00000001	     -0.00000000	     54.64948760
      2.26169403	     -0.05615255	     -0.00010203	     -0.19804447	     -0.05828864	      0.88263026	     -0.00051218	     -0.21237395	     -0.00000001	     -0.00000000	     54.32489787
      2.26288740	     -0.05619476	     -0.00010449	     -0.19808698	     -0.05828379	      0.88262946	     -0.00051326	     -0.21238546	     -0.00000001	     -0.00000000	     54.40910458
      2.26408076	     -0.05623395	     -0.00010715	     -0.19812647	     -0.05827891	      0.88262868	     -0.00051432	     -0.21239652	     -0.00000001	     -0.00000000	     54.09712150
      2.26527413	     -0.05627180	     -0.00011014	     -0.19816462	     -0.05827399	      0.88262792	     -0.00051535	     -0.21240710	     -0.00000001	     -0.00000000	     54.20037686
      2.26646749	     -0.05630705	     -0.00011325	     -0.19820017	     -0.05826904	      0.88262717	     -0.00051635	     -0.21241723	     -0.00000001	     -0.00000000	     53.90073312
      2.26766086	     -0.05634138	     -0.00011668	     -0.19823480	     -0.05826405	      0.88262644	     -0.00051732	     -0.21242690	     -0.00000001	     -0.00000000	     54.01868855
      2.26885423	     -0.05637332	     -0.00012026	     -0.19826703	     -0.05825902	      0.88262574	     -0.00051826	     -0.21243613	     -0.00000001	     -0.00000000	     53.72803414
      2.27004759	     -0.05640426	     -0.00012446	     -0.19829827	     -0.05825395	      0.88262506	     -0.00051917	     -0.21244491	     -0.00000001	     -0.00000000	     53.85752180
      2.27124096	     -0.05643216	     -0.00012824	     -0.19832646	     -0.05824885	      0.88262441	     -0.00052005	     -0.21245328	     -0.00000001	     -0.00000000	     53.56973170
      2.27243432	     -0.05645957	     -0.00013234	     -0.19835417	     -0.05824371	      0.88262378	     -0.00052090	     -0.21246122	     -0.00000001	     -0.00000000	     53.70830810
      2.27362769	     -0.05648449	     -0.00013666	     -0.19837939	     -0.05823853	      0.88262318	     -0.00052171	     -0.21246877	     -0.00000001	     -0.00000000	     53.44610554
      2.27482106	     -0.05650826	     -0.00014136	     -0.19840344	     -0.05823332	      0.88262261	     -0.00052250	     -0.21247589	     -0.00000001	     -0.00000000	     53.61276525
      2.27601442	     -0.05652911	     -0.00014595	     -0.19842459	     -0.05822806	      0.88262208	     -0.00052325	     -0.21248261	     -0.00000001	     -0.00000000	     53.36342921
      2.27720779	     -0.05654916	     -0.00015108	     -0.19844492	     -0.05822277	      0.88262158	     -0.00052396	     -0.21248890	     -0.00000001	     -0.00000000	     53.53399004
      2.27840115	     -0.05656680	     -0.00015672	     -0.19846284	     -0.05821744	      0.88262111	     -0.00052464	     -0.21249479	     -0.00000001	     -0.00000000	     53.29602116
      2.27959452	     -0.05658352	     -0.00016268	     -0.19847982	     -0.05821207	      0.88262068	     -0.00052529	     -0.21250025	     -0.00000001	     -0.00000000	     53.47917862
      2.28078788	     -0.05659768	     -0.00016882	     -0.19849426	     -0.05820666	      0.88262029	     -0.00052590	     -0.21250531	     -0.00000001	     -0.00000000	     53.25148148
      2.28198125	     -0.05661077	     -0.00017529	     -0.19850760	     -0.05820122	      0.88261993	     -0.00052647	     -0.21250993	     -0.00000001	     -0.00000000	     53.45339159
      2.28317462	     -0.05662112	     -0.00018192	     -0.19851822	     -0.05819573	      0.88261961	     -0.00052701	     -0.21251413	     -0.00000001	     -0.00000000	     53.24185750
      2.28436798	     -0.05663024	     -0.00018891	     -0.19852760	     -0.05819021	      0.88261933	     -0.00052752	     -0.21251789	     -0.00000001	     -0.00000000	     53.46071281
      2.28556135	     -0.05663684	     -0.00019605	     -0.19853444	     -0.05818466	      0.88261909	     -0.00052799	     -0.21252123	     -0.00000001	     -0.00000000	     53.26198878
      2.28675471	     -0.05664212	     -0.00020347	     -0.19853998	     -0.05817906	      0.88261890	     -0.00052842	     -0.21252411	     -0.00000001	     -0.00000000	     53.48932565
      2.28794808	     -0.05664434	     -0.00021089	     -0.19854244	     -0.05817343	      0.88261874	     -0.00052882	     -0.21252655	     -0.00000001	     -0.00000000	     53.29677470
      2.28914145	     -0.05664489	     -0.00021863	     -0.19854324	     -0.05816777	      0.88261862	     -0.00052918	     -0.21252849	     -0.00000001	     -0.00000000	     53.54009101
      2.29033481	     -0.05664211	     -0.00022650	     -0.19854070	     -0.05816206	      0.88261855	     -0.00052950	     -0.21252994	     -0.00000001	     -0.00000000	     53.36383436
      2.29152818	     -0.05663744	     -0.00023469	     -0.19853625	     -0.05815633	      0.88261851	     -0.00052979	     -0.21253085	     -0.00000001	     -0.00000000	     53.62140952
      2.29272154	     -0.05662900	     -0.00024301	     -0.19852804	     -0.05815055	      0.88261852	     -0.00053004	     -0.21253121	     -0.00000001	      0.00000000	     53.45369067
      2.29391491	     -0.05661825	     -0.00025171	     -0.19851750	     -0.05814475	      0.88261857	     -0.00053026	     -0.21253097	     -0.00000001	      0.00000000	     53.72926252
      2.29510828	     -0.05660333	     -0.00026057	     -0.19850280	     -0.05813890	      0.88261865	     -0.00053044	     -0.21253012	     -0.00000001	      0.00000000	     53.57393364
      2.29630164	     -0.05658579	     -0.00026959	     -0.19848546	     -0.05813303	      0.88261878	     -0.00053059	     -0.21252860	     -0.00000001	      0.00000000	     53.85488793
      2.29749501	     -0.05656416	     -0.00027856	     -0.19846404	     -0.05812712	      0.88261895	     -0.00053070	     -0.21252640	     -0.00000001	      0.00000000	     53.69257374
      2.29868837	     -0.05654040	     -0.00028786	     -0.19844047	     -0.05812118	      0.88261915	     -0.00053077	     -0.21252347	     -0.00000001	      0.00000000	     53.98351228
      2.29988174	     -0.05651347	     -0.00029736	     -0.19841373	     -0.05811521	      0.88261940	     -0.00053081	     -0.21251983	     -0.00000001	      0.00000000	     53.82705762
      2.30107511	     -0.05648521	     -0.00030724	     -0.19838563	     -0.05810921	      0.88261968	     -0.00053082	     -0.21251546	     -0.00000001	      0.00000000	     54.12224185
      2.30226847	     -0.05645419	     -0.00031733	     -0.19835478	     -0.05810317	      0.88262000	     -0.00053079	     -0.21251038	     -0.00000001	      0.00000000	     53.97003574
      2.30346184	     -0.05642206	     -0.00032796	     -0.19832279	     -0.05809711	      0.88262036	     -0.00053072	     -0.21250459	     -0.00000001	      0.00000000	     54.28542422
      2.30465520	     -0.05638704	     -0.00033889	     -0.19828792	     -0.05809102	      0.88262075	     -0.00053063	     -0.21249810	     -0.00000001	      0.00000000	     54.15008410
      2.30584857	     -0.05635071	     -0.00035034	     -0.19825170	     -0.05808490	      0.88262117	     -0.00053050	     -0.21249089	     -0.00000001	      0.00000000	     54.48271872
      2.30704194	     -0.05631097	     -0.00036213	     -0.19821207	     -0.05807876	      0.88262163	     -0.00053033	     -0.21248299	     -0.00000001	      0.00000000	     54.36634242
      2.30823530	     -0.05626790	     -0.00037432	     -0.19816909	     -0.05807258	      0.88262212	     -0.00053014	     -0.21247433	     -0.00000001	      0.00000000	     54.72890363
      2.30942867	     -0.05621755	     -0.00038655	     -0.19811883	     -0.05806638	      0.88262264	     -0.00052991	     -0.21246485	     -0.00000001	      0.00000000	     54.63865718
      2.31062203	     -0.05616049	     -0.00039875	     -0.19806185	     -0.05806016	      0.88262319	     -0.00052964	     -0.21245441	     -0.00000001	      0.00000000	     55.02732584
      2.31181540	     -0.05609465	     -0.00041071	     -0.19799608	     -0.05805391	      0.88262377	     -0.00052935	     -0.21244292	     -0.00000001	      0.00000000	     54.95687024
      2.31300877	     -0.05602206	     -0.00042268	     -0.19792356	     -0.05804763	      0.88262437	     -0.00052902	     -0.21243027	     -0.00000001	      0.00000000	     55.36603944
      2.31420213	     -0.05594148	     -0.00043431	     -0.19784304	     -0.05804134	      0.88262500	     -0.00052866	     -0.21241642	     -0.00000001	      0.00000000	     55.30127656
      2.31539550	     -0.05585446	     -0.00044590	     -0.19775606	     -0.05803502	      0.88262566	     -0.00052827	     -0.21240131	     -0.00000001	      0.00000000	     55.72275912
      2.31658886	     -0.05575934	     -0.00045730	     -0.19766097	     -0.05802869	      0.88262635	     -0.00052785	     -0.21238493	     -0.00000001	      0.00000000	     55.67761046
      2.31778223	     -0.05565831	     -0.00046882	     -0.19755994	     -0.05802233	      0.88262707	     -0.00052740	     -0.21236724	     -0.00000001	      0.00000000	     56.11714148
      2.31897560	     -0.05555133	     -0.00048023	     -0.19745296	     -0.05801596	      0.88262781	     -0.00052691	     -0.21234831	     -0.00000001	      0.00000000	     56.06636223
      2.32016896	     -0.05544047	     -0.00049165	     -0.19734207	     -0.05800957	      0.88262858	     -0.00052639	     -0.21232816	     -0.00000001	      0.00000000	     56.50898961
      2.32136233	     -0.05532509	     -0.00050286	     -0.19722664	     -0.05800317	      0.88262939	     -0.00052585	     -0.21230685	     -0.00000001	      0.00000000	     56.46140158
      2.32255569	     -0.05520723	     -0.00051411	     -0.19710871	     -0.05799677	      0.88263022	     -0.00052527	     -0.21228444	     -0.00000001	      0.00000000	     56.92478669
      2.32374906	     -0.05508492	     -0.00052508	     -0.19698631	     -0.05799035	      0.88263109	     -0.00052466	     -0.21226100	     -0.00000001	      0.00000001	     56.90899494
      2.32494243	     -0.05496096	     -0.00053602	     -0.19686223	     -0.05798392	      0.88263198	     -0.00052402	     -0.21223657	     -0.00000001	      0.00000001	     57.39720132
      2.32613579	     -0.05483482	     -0.00054701	     -0.19673596	     -0.05797749	      0.88263291	     -0.00052335	     -0.21221124	     -0.00000001	      0.00000001	     57.39235306
      2.32732916	     -0.05470776	     -0.00055816	     -0.19660873	     -0.05797106	      0.88263388	     -0.00052265	     -0.21218507	     -0.00000001	      0.00000001	     57.90864392
      2.32852252	     -0.05457916	     -0.00056926	     -0.19647996	     -0.05796463	      0.88263487	     -0.00052192	     -0.21215816	     -0.00000001	      0.00000001	     57.91808475
      2.32971589	     -0.05445053	     -0.00058045	     -0.19635112	     -0.05795820	      0.88263591	     -0.00052117	     -0.21213056	     -0.00000001	      0.00000001	     58.45082221
      2.33090926	     -0.05431951	     -0.00059135	     -0.19621987	     -0.05795177	      0.88263697	     -0.00052038	     -0.21210234	     -0.00000001	      0.00000001	     58.48232336
      2.33210262	     -0.05418792	     -0.00060213	     -0.19608804	     -0.05794535	      0.88263807	     -0.00051957	     -0.21207349	     -0.00000001	      0.00000001	     59.03368963
      2.33329599	     -0.05405522	     -0.00061260	     -0.19595508	     -0.05793894	      0.88263920	     -0.00051872	     -0.21204410	     -0.00000001	      0.00000001	     59.07155904
      2.33448935	     -0.05392308	     -0.00062278	     -0.19582267	     -0.05793254	      0.88264037	     -0.00051785	     -0.21201420	     -0.00000001	      0.00000001	     59.63049969
      2.33568272	     -0.05379021	     -0.00063253	     -0.19568951	     -0.05792614	      0.88264157	     -0.00051695	     -0.21198386	     -0.00000001	      0.00000001	     59.67093503
      2.33687608	     -0.05365791	     -0.00064202	     -0.19555690	     -0.05791977	      0.88264280	     -0.00051603	     -0.21195311	     -0.00000001	      0.00000001	     60.23908061
      2.33806945	     -0.05352689	     -0.00065130	     -0.19542557	     -0.05791340	      0.88264407	     -0.00051507	     -0.21192208	     -0.00000001	      0.00000001	     60.28547292
      2.33926282	     -0.05339839	     -0.00066059	     -0.19529673	     -0.05790706	      0.88264536	     -0.00051409	     -0.21189080	     -0.00000001	      0.00000001	     60.86769549
      2.34045618	     -0.05327089	     -0.00066960	     -0.19516888	     -0.05790073	      0.88264669	     -0.00051309	     -0.21185936	     -0.00000001	      0.00000001	     60.92469967
      2.34164955	     -0.05314582	     -0.00067848	     -0.19504344	     -0.05789443	      0.88264804	     -0.00051206	     -0.21182779	     -0.00000001	      0.00000001	     61.50917621
      2.34284291	     -0.05302239	     -0.00068705	     -0.19491964	     -0.05788815	      0.88264941	     -0.00051100	     -0.21179616	     -0.00000001	      0.00000001	     61.56240612
      2.34403628	     -0.05290228	     -0.00069550	     -0.19479913	     -0.05788189	      0.88265081	     -0.00050992	     -0.21176450	     -0.00000001	      0.00000001	     62.13822683
      2.34522965	     -0.05278481	     -0.00070374	     -0.19468126	     -0.05787566	      0.88265223	     -0.00050881	     -0.21173290	     -0.00000001	      0.00000001	     62.18501686
      2.34642301	     -0.05267016	     -0.00071179	     -0.19456619	     -0.05786945	      0.88265366	     -0.00050768	     -0.21170138	     -0.00000001	      0.00000001	     62.76353171
      2.34761638	     -0.05255715	     -0.00071937	     -0.19445277	     -0.05786328	      0.88265511	     -0.00050653	     -0.21166999	     -0.00000001	      0.00000001	     62.81336530
      2.34880974	     -0.05244528	     -0.00072738	     -0.19434046	     -0.05785713	      0.88265657	     -0.00050535	     -0.21163874	     -0.00000001	      0.00000001	     63.39050094
      2.35000311	     -0.05233647	     -0.00073526	     -0.19423120	     -0.05785102	      0.88265804	     -0.00050415	     -0.21160772	     -0.00000001	      0.00000001	     63.42319543
      2.35119648	     -0.05223117	     -0.00074311	     -0.19412545	     -0.05784493	      0.88265952	     -0.00050293	     -0.21157698	     -0.00000001	      0.00000001	     63.98598929
      2.35238984	     -0.05212810	     -0.00075053	     -0.19402191	     -0.05783889	      0.88266100	     -0.00050169	     -0.21154657	     -0.00000001	      0.00000001	     64.01989165
      2.35358321	     -0.05202651	     -0.00075807	     -0.19391985	     -0.05783288	      0.88266248	     -0.00050043	     -0.21151646	     -0.00000001	      0.00000001	     64.58368933
      2.35477657	     -0.05192789	     -0.00076519	     -0.19382075	     -0.05782690	      0.88266395	     -0.00049914	     -0.21148672	     -0.00000001	      0.00000001	     64.59929304
      2.35596994	     -0.05183247	     -0.00077180	     -0.19372485	     -0.05782096	      0.88266541	     -0.00049784	     -0.21145733	     -0.00000001	      0.00000001	     65.13551565
      2.35716331	     -0.05173862	     -0.00077771	     -0.19363053	     -0.05781506	      0.88266687	     -0.00049652	     -0.21142830	     -0.00000001	      0.00000001	     65.13668290
      2.35835667	     -0.05164702	     -0.00078315	     -0.19353846	     -0.05780920	      0.88266831	     -0.00049518	     -0.21139961	     -0.00000001	      0.00000001	     65.66813779
      2.35955004	     -0.05155693	     -0.00078807	     -0.19344790	     -0.05780338	      0.88266973	     -0.00049382	     -0.21137125	     -0.00000001	      0.00000001	     65.66504336
      2.36074340	     -0.05146976	     -0.00079267	     -0.19336025	     -0.05779760	      0.88267113	     -0.00049244	     -0.21134322	     -0.00000001	      0.00000001	     66.17930195
      2.36193677	     -0.05138494	     -0.00079689	     -0.19327496	     -0.05779186	      0.88267250	     -0.00049105	     -0.21131555	     -0.00000001	      0.00000001	     66.15634638
      2.36313014	     -0.05130342	     -0.00080091	     -0.19319296	     -0.05778617	      0.88267385	     -0.00048964	     -0.21128824	     -0.00000001	      0.00000001	     66.65646177
      2.36432350	     -0.05122364	     -0.00080458	     -0.19311271	     -0.05778051	      0.88267516	     -0.00048822	     -0.21126133	     -0.00000000	      0.00000001	     66.62872119
      2.36551687	     -0.05114669	     -0.00080814	     -0.19303527	     -0.05777491	      0.88267644	     -0.00048678	     -0.21123478	     -0.00000000	      0.00000001	     67.12119998
      2.36671023	     -0.05107296	     -0.00081141	     -0.19296106	     -0.05776934	      0.88267768	     -0.00048533	     -0.21120864	     -0.00000000	      0.00000001	     67.07275840
      2.36790360	     -0.05100265	     -0.00081444	     -0.19289025	     -0.05776382	      0.88267889	     -0.00048387	     -0.21118292	     -0.00000000	      0.00000001	     67.54564686
      2.36909697	     -0.05093444	     -0.00081720	     -0.19282156	     -0.05775834	      0.88268004	     -0.00048239	     -0.21115765	     -0.00000000	      0.00000001	     67.48655849
      2.37029033	     -0.05086846	     -0.00081977	     -0.19275510	     -0.05775292	      0.88268116	     -0.00048090	     -0.21113280	     -0.00000000	      0.00000001	     67.95372078
      2.37148370	     -0.05080406	     -0.00082231	     -0.19269020	     -0.05774753	      0.88268223	     -0.00047940	     -0.21110840	     -0.00000000	      0.00000001	     67.87553233
      2.37267706	     -0.05074285	     -0.00082504	     -0.19262849	     -0.05774220	      0.88268324	     -0.00047789	     -0.21108449	     -0.00000000	      0.00000001	     68.30857137
      2.37387043	     -0.05068613	     -0.00082774	     -0.19257126	     -0.05773691	      0.88268421	     -0.00047637	     -0.21106118	     -0.00000000	      0.00000001	     68.20084442
      2.37506380	     -0.05063316	     -0.00083035	     -0.19251778	     -0.05773166	      0.88268513	     -0.00047484	     -0.21103846	     -0.00000000	      0.00000001	     68.62908899
      2.37625716	     -0.05058371	     -0.00083306	     -0.19246782	     -0.05772647	      0.88268600	     -0.00047330	     -0.21101636	     -0.00000000	      0.00000000	     68.51420243
      2.37745053	     -0.05053812	     -0.00083574	     -0.19242170	     -0.05772133	      0.88268681	     -0.00047176	     -0.21099488	     -0.00000000	      0.00000000	     68.92791398
      2.37864389	     -0.05049564	     -0.00083824	     -0.19237871	     -0.05771623	      0.88268758	     -0.00047020	     -0.21097402	     -0.00000000	      0.00000000	     68.80085235
      2.37983726	     -0.05045670	     -0.00084059	     -0.19233925	     -0.05771118	      0.88268828	     -0.00046865	     -0.21095379	     -0.00000000	      0.00000000	     69.20412838
      2.38103063	     -0.05042163	     -0.00084284	     -0.19230366	     -0.05770618	      0.88268894	     -0.00046708	     -0.21093419	     -0.00000000	      0.00000000	     69.05759779
      2.38222399	     -0.05039013	     -0.00084461	     -0.19227166	     -0.05770123	      0.88268953	     -0.00046551	     -0.21091524	     -0.00000000	      0.00000000	     69.44601723
      2.38341736	     -0.05036254	     -0.00084587	     -0.19224357	     -0.05769633	      0.88269008	     -0.00046394	     -0.21089697	     -0.00000000	      0.00000000	     69.27777184
      2.38461072	     -0.05033860	     -0.00084696	     -0.19221914	     -0.05769148	      0.88269057	     -0.00046236	     -0.21087938	     -0.00000000	      0.00000000	     69.64859094
      2.38580409	     -0.05031767	     -0.00084793	     -0.19219772	     -0.05768668	      0.88269101	     -0.00046077	     -0.21086248	     -0.00000000	      0.00000000	     69.47622864
      2.38699746	     -0.05029957	     -0.00084870	     -0.19217913	     -0.05768193	      0.88269139	     -0.00045919	     -0.21084623	     -0.00000000	      0.00000000	     69.84338034
      2.38819082	     -0.05028396	     -0.00084935	     -0.19216303	     -0.05767722	      0.88269172	     -0.00045760	     -0.21083063	     -0.00000000	      0.00000000	     69.66214053
      2.38938419	     -0.05027068	     -0.00084976	     -0.19214928	     -0.05767257	      0.88269200	     -0.00045601	     -0.21081564	     -0.00000000	      0.00000000	     70.01948029
      2.39057755	     -0.05025975	     -0.00085004	     -0.19213789	     -0.05766796	      0.88269222	     -0.00045442	     -0.21080126	     -0.00000000	      0.00000000	     69.82365526
      2.39177092	     -0.05025124	     -0.00085044	     -0.19212890	     -0.05766341	      0.88269240	     -0.00045283	     -0.21078746	     -0.00000000	      0.00000000	     70.16421294
      2.39296429	     -0.05024531	     -0.00085068	     -0.19212251	     -0.05765890	      0.88269252	     -0.00045124	     -0.21077426	     -0.00000000	      0.00000000	     69.94579663
      2.39415765	     -0.05024183	     -0.00085063	     -0.19211856	     -0.05765444	      0.88269260	     -0.00044965	     -0.21076163	     -0.00000000	      0.00000000	     70.26894928
      2.39535102	     -0.05024101	     -0.00085043	     -0.19211729	     -0.05765003	      0.88269263	     -0.00044805	     -0.21074958	     -0.00000000	      0.00000000	     70.03735134
      2.39654438	     -0.05024270	     -0.00084994	     -0.19211854	     -0.05764567	      0.88269261	     -0.00044647	     -0.21073811	     -0.00000000	     -0.00000000	     70.34474032
      2.39773775	     -0.05024717	     -0.00084930	     -0.19212257	     -0.05764135	      0.88269255	     -0.00044488	     -0.21072723	     -0.00000000	     -0.00000000	     70.09587344
      2.39893111	     -0.05025420	     -0.00084838	     -0.19212917	     -0.05763708	      0.88269245	     -0.00044329	     -0.21071694	     -0.00000000	     -0.00000000	     70.38896647
      2.40012448	     -0.05026412	     -0.00084744	     -0.19213867	     -0.05763286	      0.88269230	     -0.00044171	     -0.21070725	     -0.00000000	     -0.00000000	     70.12483499
      2.40131785	     -0.05027687	     -0.00084662	     -0.19215099	     -0.05762869	      0.88269211	     -0.00044014	     -0.21069816	     -0.00000000	     -0.00000000	     70.39753246
      2.40251121	     -0.05029288	     -0.00084572	     -0.19216658	     -0.05762456	      0.88269189	     -0.00043856	     -0.21068969	     -0.00000000	     -0.00000000	     70.11280229
      2.40370458	     -0.05031158	     -0.00084447	     -0.19218487	     -0.05762048	      0.88269163	     -0.00043699	     -0.21068183	     -0.00000000	     -0.00000000	     70.37255436
      2.40489794	     -0.05033331	     -0.00084307	     -0.19220621	     -0.05761644	      0.88269133	     -0.00043543	     -0.21067461	     -0.00000000	     -0.00000000	     70.07798108
      2.40609131	     -0.05035763	     -0.00084134	     -0.19223013	     -0.05761244	      0.88269099	     -0.00043387	     -0.21066801	     -0.00000000	     -0.00000000	     70.32370705
      2.40728468	     -0.05038500	     -0.00083938	     -0.19225712	     -0.05760849	      0.88269062	     -0.00043231	     -0.21066206	     -0.00000000	     -0.00000000	     70.01223917
      2.40847804	     -0.05041487	     -0.00083705	     -0.19228662	     -0.05760459	      0.88269022	     -0.00043076	     -0.21065674	     -0.00000000	     -0.00000000	     70.23779463
      2.40967141	     -0.05044751	     -0.00083460	     -0.19231891	     -0.05760072	      0.88268979	     -0.00042922	     -0.21065205	     -0.00000000	     -0.00000000	     69.90974636
      2.41086477	     -0.05048239	     -0.00083183	     -0.19235344	     -0.05759690	      0.88268933	     -0.00042769	     -0.21064799	     -0.00000000	     -0.00000000	     70.11723700
      2.41205814	     -0.05051993	     -0.00082897	     -0.19239065	     -0.05759312	      0.88268883	     -0.00042616	     -0.21064454	     -0.00000000	     -0.00000000	     69.77255087
      2.41325151	     -0.05055955	     -0.00082582	     -0.19242994	     -0.05758938	      0.88268831	     -0.00042464	     -0.21064170	     -0.00000000	     -0.00000000	     69.96285439
      2.41444487	     -0.05060172	     -0.00082261	     -0.19247180	     -0.05758568	      0.88268776	     -0.00042313	     -0.21063947	     -0.00000000	     -0.00000000	     69.60316293
      2.41563824	     -0.05064595	     -0.00081915	     -0.19251573	     -0.05758201	      0.88268719	     -0.00042163	     -0.21063781	     -0.00000000	     -0.00000000	     69.77466085
      2.41683160	     -0.05069241	     -0.00081563	     -0.19256190	     -0.05757838	      0.88268658	     -0.00042014	     -0.21063674	     -0.00000000	     -0.00000000	     69.40154516
      2.41802497	     -0.05074043	     -0.00081181	     -0.19260963	     -0.05757479	      0.88268595	     -0.00041865	     -0.21063623	     -0.00000000	     -0.00000000	     69.55631605
      2.41921834	     -0.05079047	     -0.00080794	     -0.19265941	     -0.05757123	      0.88268530	     -0.00041718	     -0.21063627	     -0.00000000	     -0.00000000	     69.16964422
      2.42041170	     -0.05084201	     -0.00080380	     -0.19271069	     -0.05756771	      0.88268462	     -0.00041572	     -0.21063684	     -0.00000000	     -0.00000000	     69.31084090
      2.42160507	     -0.05089528	     -0.00079962	     -0.19276372	     -0.05756422	      0.88268391	     -0.00041427	     -0.21063793	     -0.00000000	     -0.00000000	     68.91896478
      2.42279843	     -0.05094949	     -0.00079515	     -0.19281769	     -0.05756076	      0.88268318	     -0.00041283	     -0.21063952	     -0.00000000	     -0.00000000	     69.05161798
      2.42399180	     -0.05100471	     -0.00079049	     -0.19287270	     -0.05755733	      0.88268243	     -0.00041141	     -0.21064159	     -0.00000000	     -0.00000000	     68.65441345
      2.42518517	     -0.05106092	     -0.00078560	     -0.19292869	     -0.05755393	      0.88268165	     -0.00040999	     -0.21064412	     -0.00000000	     -0.00000000	     68.77539203
      2.42637853	     -0.05111823	     -0.00078068	     -0.19298580	     -0.05755056	      0.88268086	     -0.00040859	     -0.21064710	     -0.00000000	     -0.00000000	     68.37462373
      2.42757190	     -0.05117624	     -0.00077553	     -0.19304364	     -0.05754721	      0.88268004	     -0.00040720	     -0.21065050	     -0.00000000	     -0.00000000	     68.49012876
      2.42876526	     -0.05123520	     -0.00077041	     -0.19310242	     -0.05754389	      0.88267919	     -0.00040583	     -0.21065431	     -0.00000000	     -0.00000000	     68.08846163
      2.42995863	     -0.05129408	     -0.00076495	     -0.19316114	     -0.05754060	      0.88267833	     -0.00040447	     -0.21065849	     -0.00000000	     -0.00000000	     68.19985537
      2.43115200	     -0.05135299	     -0.00075934	     -0.19321991	     -0.05753733	      0.88267745	     -0.00040312	     -0.21066303	     -0.00000000	     -0.00000001	     67.79782977
      2.43234536	     -0.05141144	     -0.00075336	     -0.19327822	     -0.05753408	      0.88267654	     -0.00040178	     -0.21066787	     -0.00000000	     -0.00000001	     67.90373854
      2.43353873	     -0.05146956	     -0.00074720	     -0.19333623	     -0.05753085	      0.88267562	     -0.00040046	     -0.21067300	     -0.00000000	     -0.00000001	     67.50095432
      2.43473209	     -0.05152698	     -0.00074057	     -0.19339354	     -0.05752764	      0.88267468	     -0.00039915	     -0.21067839	     -0.00000000	     -0.00000001	     67.60334787
      2.43592546	     -0.05158382	     -0.00073368	     -0.19345029	     -0.05752446	      0.88267373	     -0.00039786	     -0.21068402	     -0.00000000	     -0.00000001	     67.20191313
      2.43711883	     -0.05163983	     -0.00072638	     -0.19350622	     -0.05752128	      0.88267275	     -0.00039658	     -0.21068985	     -0.00000000	     -0.00000001	     67.30219230
      2.43831219	     -0.05169513	     -0.00071895	     -0.19356146	     -0.05751813	      0.88267176	     -0.00039531	     -0.21069589	     -0.00000000	     -0.00000001	     66.90234728
      2.43950556	     -0.05174949	     -0.00071119	     -0.19361577	     -0.05751499	      0.88267076	     -0.00039406	     -0.21070208	     -0.00000000	     -0.00000001	     67.00043564
      2.44069892	     -0.05180304	     -0.00070322	     -0.19366928	     -0.05751187	      0.88266974	     -0.00039282	     -0.21070843	     -0.00000000	     -0.00000001	     66.60113911
      2.44189229	     -0.05185566	     -0.00069491	     -0.19372188	     -0.05750876	      0.88266871	     -0.00039160	     -0.21071492	     -0.00000000	     -0.00000001	     66.69794449
      2.44308566	     -0.05190747	     -0.00068647	     -0.19377367	     -0.05750566	      0.88266767	     -0.00039040	     -0.21072153	     -0.00000000	     -0.00000001	     66.30132055
      2.44427902	     -0.05195836	     -0.00067776	     -0.19382456	     -0.05750257	      0.88266662	     -0.00038920	     -0.21072824	     -0.00000000	     -0.00000001	     66.40040309
      2.44547239	     -0.05200841	     -0.00066897	     -0.19387461	     -0.05749950	      0.88266556	     -0.00038803	     -0.21073506	     -0.00000000	     -0.00000001	     66.00943389
      2.44666575	     -0.05205761	     -0.00065996	     -0.19392382	     -0.05749644	      0.88266450	     -0.00038687	     -0.21074196	     -0.00000000	     -0.00000001	     66.11213489
      2.44785912	     -0.05210632	     -0.00065098	     -0.19397255	     -0.05749338	      0.88266343	     -0.00038572	     -0.21074895	     -0.00000000	     -0.00000001	     65.72591978
      2.44905249	     -0.05215516	     -0.00064191	     -0.19402141	     -0.05749034	      0.88266235	     -0.00038459	     -0.21075602	     -0.00000000	     -0.00000001	     65.82633851
      2.45024585	     -0.05220481	     -0.00063302	     -0.19407109	     -0.05748730	      0.88266127	     -0.00038348	     -0.21076320	     -0.00000000	     -0.00000001	     65.43648919
      2.45143922	     -0.05225612	     -0.00062418	     -0.19412243	     -0.05748427	      0.88266018	     -0.00038239	     -0.21077054	     -0.00000000	     -0.00000001	     65.52801613
      2.45263258	     -0.05230926	     -0.00061557	     -0.19417560	     -0.05748124	      0.88265910	     -0.00038131	     -0.21077809	     -0.00000000	     -0.00000001	     65.13682604
      2.45382595	     -0.05236421	     -0.00060700	     -0.19423059	     -0.05747822	      0.88265801	     -0.00038025	     -0.21078589	     -0.00000000	     -0.00000001	     65.22873471
      2.45501931	     -0.05242136	     -0.00059865	     -0.19428778	     -0.05747521	      0.88265692	     -0.00037920	     -0.21079398	     -0.00000000	     -0.00000001	     64.83958360
      2.45621268	     -0.05248080	     -0.00059035	     -0.19434727	     -0.05747219	      0.88265583	     -0.00037817	     -0.21080239	     -0.00000000	     -0.00000001	     64.92722044
      2.45740605	     -0.05254221	     -0.00058221	     -0.19440874	     -0.05746919	      0.88265474	     -0.00037716	     -0.21081118	     -0.00000000	     -0.00000001	     64.54330261
      2.45859941	     -0.05260538	     -0.00057402	     -0.19447197	     -0.05746618	      0.88265366	     -0.00037617	     -0.21082035	     -0.00000000	     -0.00000001	     64.63144157
      2.45979278	     -0.05267017	     -0.00056590	     -0.19453683	     -0.05746317	      0.88265257	     -0.00037519	     -0.21082992	     -0.00000000	     -0.00000001	     64.25145980
      2.46098614	     -0.05273644	     -0.00055757	     -0.19460319	     -0.05746017	      0.88265149	     -0.00037423	     -0.21083989	     -0.00000000	     -0.00000001	     64.33511141
      2.46217951	     -0.05280404	     -0.00054928	     -0.19467089	     -0.05745716	      0.88265040	     -0.00037328	     -0.21085027	     -0.00000000	     -0.00000001	     63.95570810
      2.46337288	     -0.05287288	     -0.00054086	     -0.19473983	     -0.05745415	      0.88264932	     -0.00037236	     -0.21086106	     -0.00000000	     -0.00000001	     64.03277666
      2.46456624	     -0.05294277	     -0.00053244	     -0.19480984	     -0.05745114	      0.88264823	     -0.00037145	     -0.21087225	     -0.00000000	     -0.00000001	     63.65156747
      2.46575961	     -0.05301356	     -0.00052386	     -0.19488076	     -0.05744813	      0.88264715	     -0.00037056	     -0.21088383	     -0.00000000	     -0.00000001	     63.72243043
      2.46695297	     -0.05308466	     -0.00051521	     -0.19495201	     -0.05744511	      0.88264607	     -0.00036968	     -0.21089579	     -0.00000000	     -0.00000001	     63.34344980
      2.46814634	     -0.05315584	     -0.00050634	     -0.19502335	     -0.05744209	      0.88264499	     -0.00036882	     -0.21090809	     -0.00000000	     -0.00000001	     63.41305325
      2.46933971	     -0.05322662	     -0.00049734	     -0.19509431	     -0.05743905	      0.88264391	     -0.00036798	     -0.21092071	     -0.00000000	     -0.00000001	     63.03404919
      2.47053307	     -0.05329703	     -0.00048810	     -0.19516492	     -0.05743602	      0.88264282	     -0.00036716	     -0.21093360	     -0.00000000	     -0.00000001	     63.09759733
      2.47172644	     -0.05336663	     -0.00047871	     -0.19523473	     -0.05743297	      0.88264174	     -0.00036636	     -0.21094674	     -0.00000000	     -0.00000001	     62.71434214
      2.47291980	     -0.05343600	     -0.00046914	     -0.19530431	     -0.05742991	      0.88264065	     -0.00036557	     -0.21096006	     -0.00000000	     -0.00000001	     62.76883591
      2.47411317	     -0.05350450	     -0.00045951	     -0.19537305	     -0.05742685	      0.88263957	     -0.00036481	     -0.21097358	     -0.00000000	     -0.00000001	     62.38418155
      2.47530654	     -0.05357233	     -0.00044981	     -0.19544112	     -0.05742377	      0.88263848	     -0.00036406	     -0.21098722	     -0.00000000	     -0.00000001	     62.44306211
      2.47649990	     -0.05363892	     -0.00044017	     -0.19550797	     -0.05742068	      0.88263739	     -0.00036333	     -0.21100098	     -0.00000000	     -0.00000001	     62.06414211
      2.47769327	     -0.05370505	     -0.00043051	     -0.19557437	     -0.05741758	      0.88263630	     -0.00036263	     -0.21101479	     -0.00000000	     -0.00000001	     62.12605817
      2.47888663	     -0.05377042	     -0.00042092	     -0.19564001	     -0.05741447	      0.88263521	     -0.00036194	     -0.21102866	     -0.00000000	     -0.00000001	     61.75104322
      2.48008000	     -0.05383513	     -0.00041128	     -0.19570501	     -0.05741134	      0.88263411	     -0.00036128	     -0.21104254	     -0.00000000	     -0.00000001	     61.81880500
      2.48127337	     -0.05389868	     -0.00040183	     -0.19576886	     -0.05740820	      0.88263302	     -0.00036063	     -0.21105643	     -0.00000000	     -0.00000001	     61.45308954
      2.48246673	     -0.05396117	     -0.00039251	     -0.19583165	     -0.05740504	      0.88263192	     -0.00036001	     -0.21107029	     -0.00000000	     -0.00000001	     61.53344380
      2.48366010	     -0.05402232	     -0.00038347	     -0.19589311	     -0.05740186	      0.88263082	     -0.00035942	     -0.21108408	     -0.00000000	     -0.00000001	     61.17736926
      2.48485346	     -0.05408265	     -0.00037469	     -0.19595375	     -0.05739867	      0.88262972	     -0.00035884	     -0.21109778	     -0.00000000	     -0.00000001	     61.26328607
      2.48604683	     -0.05413994	     -0.00036655	     -0.19601135	     -0.05739546	      0.88262861	     -0.00035829	     -0.21111138	     -0.00000000	     -0.00000001	     60.91704135
      2.48724020	     -0.05419645	     -0.00035908	     -0.19606816	     -0.05739222	      0.88262751	     -0.00035776	     -0.21112486	     -0.00000000	     -0.00000001	     61.00494991
      2.48843356	     -0.05425157	     -0.00035201	     -0.19612359	     -0.05738897	      0.88262640	     -0.00035726	     -0.21113824	     -0.00000000	     -0.00000001	     60.66433392
      2.48962693	     -0.05430533	     -0.00034532	     -0.19617766	     -0.05738570	      0.88262529	     -0.00035678	     -0.21115146	     -0.00000000	     -0.00000001	     60.77823485
      2.49082029	     -0.05435669	     -0.00033904	     -0.19622933	     -0.05738241	      0.88262418	     -0.00035633	     -0.21116450	     -0.00000000	     -0.00000001	     60.45891074
      2.49201366	     -0.05440593	     -0.00033311	     -0.19627888	     -0.05737909	      0.88262307	     -0.00035590	     -0.21117728	     -0.00000000	     -0.00000001	     60.59190169
      2.49320703	     -0.05445225	     -0.00032752	     -0.19632553	     -0.05737575	      0.88262196	     -0.00035549	     -0.21118977	     -0.00000000	     -0.00000001	     60.28294821
      2.49440039	     -0.05449666	     -0.00032219	     -0.19637024	     -0.05737239	      0.88262085	     -0.00035511	     -0.21120192	     -0.00000000	     -0.00000001	     60.42154506
      2.49559376	     -0.05453847	     -0.00031713	     -0.19641239	     -0.05736900	      0.88261974	     -0.00035475	     -0.21121371	     -0.00000000	     -0.00000001	     60.11367647
      2.49678712	     -0.05457850	     -0.00031229	     -0.19645273	     -0.05736559	      0.88261864	     -0.00035442	     -0.21122509	     -0.00000000	     -0.00000001	     60.25586093
      2.49798049	     -0.05461596	     -0.00030785	     -0.19649053	     -0.05736215	      0.88261754	     -0.00035411	     -0.21123607	     -0.00000000	     -0.00000001	     59.95448378
      2.49917386	     -0.05465147	     -0.00030376	     -0.19652635	     -0.05735869	      0.88261645	     -0.00035383	     -0.21124662	     -0.00000000	     -0.00000001	     60.11627641
      2.50036722	     -0.05468428	     -0.00029999	     -0.19655948	     -0.05735520	      0.88261536	     -0.00035357	     -0.21125674	     -0.00000000	     -0.00000001	     59.83052293
      2.50156059	     -0.05471517	     -0.00029651	     -0.19659070	     -0.05735168	      0.88261428	     -0.00035334	     -0.21126639	     -0.00000000	     -0.00000001	     60.00875248
      2.50275395	     -0.05474329	     -0.00029329	     -0.19661914	     -0.05734814	      0.88261321	     -0.00035313	     -0.21127559	     -0.00000000	     -0.00000001	     59.73792901
      2.50394732	     -0.05476915	     -0.00029033	     -0.19664532	     -0.05734457	      0.88261215	     -0.00035294	     -0.21128430	     -0.00000000	     -0.00000001	     59.93401223
      2.50514069	     -0.05479209	     -0.00028770	     -0.19666858	     -0.05734098	      0.88261111	     -0.00035277	     -0.21129253	     -0.00000000	     -0.00000001	     59.67532253
      2.50633405	     -0.05481224	     -0.00028475	     -0.19668906	     -0.05733735	      0.88261007	     -0.00035263	     -0.21130026	     -0.00000000	     -0.00000001	     59.88020649
      2.50752742	     -0.05482965	     -0.00028196	     -0.19670680	     -0.05733370	      0.88260906	     -0.00035251	     -0.21130750	     -0.00000000	     -0.00000001	     59.62814869
      2.50872078	     -0.05484474	     -0.00027945	     -0.19672222	     -0.05733002	      0.88260806	     -0.00035241	     -0.21131423	      0.00000000	     -0.00000001	     59.85756685
      2.50991415	     -0.05485658	     -0.00027726	     -0.19673439	     -0.05732632	      0.88260708	     -0.00035233	     -0.21132045	      0.00000000	     -0.00000001	     59.63920837
      2.51110752	     -0.05486522	     -0.00027553	     -0.19674334	     -0.05732259	      0.88260612	     -0.00035227	     -0.21132613	      0.00000000	     -0.00000001	     59.89774884
      2.51230088	     -0.05487093	     -0.00027416	     -0.19674937	     -0.05731883	      0.88260518	     -0.00035223	     -0.21133129	      0.00000000	     -0.00000001	     59.68737245
      2.51349425	     -0.05487446	     -0.00027301	     -0.19675321	     -0.05731504	      0.88260427	     -0.00035222	     -0.21133590	      0.00000000	     -0.00000001	     59.95157189
      2.51468761	     -0.05487466	     -0.00027203	     -0.19675372	     -0.05731122	      0.88260339	     -0.00035222	     -0.21133999	      0.00000000	     -0.00000000	     59.76307036
      2.51588098	     -0.05487243	     -0.00027115	     -0.19675179	     -0.05730738	      0.88260253	     -0.00035224	     -0.21134352	      0.00000000	     -0.00000000	     60.04636012
      2.51707434	     -0.05486666	     -0.00027048	     -0.19674633	     -0.05730352	      0.88260170	     -0.00035228	     -0.21134651	      0.00000000	     -0.00000000	     59.86259641
      2.51826771	     -0.05485823	     -0.00027004	     -0.19673819	     -0.05729962	      0.88260090	     -0.00035233	     -0.21134892	      0.00000000	     -0.00000000	     60.15404951
      2.51946108	     -0.05484553	     -0.00026970	     -0.19672579	     -0.05729571	      0.88260014	     -0.00035241	     -0.21135075	      0.00000000	     -0.00000000	     59.98889314
      2.52065444	     -0.05482887	     -0.00026935	     -0.19670942	     -0.05729177	      0.88259942	     -0.00035250	     -0.21135192	      0.00000000	     -0.00000000	     60.30576584
      2.52184781	     -0.05480756	     -0.00026898	     -0.19668840	     -0.05728780	      0.88259873	     -0.00035261	     -0.21135241	      0.00000000	     -0.00000000	     60.15340426
      2.52304117	     -0.05478243	     -0.00026850	     -0.19666356	     -0.05728381	      0.88259808	     -0.00035274	     -0.21135218	      0.00000000	     -0.00000000	     60.47742396
      2.52423454	     -0.05475339	     -0.00026798	     -0.19663480	     -0.05727980	      0.88259747	     -0.00035288	     -0.21135122	      0.00000000	     -0.00000000	     60.32728430
      2.52542791	     -0.05472166	     -0.00026769	     -0.19660334	     -0.05727577	      0.88259690	     -0.00035305	     -0.21134951	      0.00000000	     -0.00000000	     60.66792803
      2.52662127	     -0.05468724	     -0.00026758	     -0.19656920	     -0.05727172	      0.88259638	     -0.00035322	     -0.21134710	      0.00000000	     -0.00000000	     60.52258095
      2.52781464	     -0.05465094	     -0.00026768	     -0.19653314	     -0.05726764	      0.88259589	     -0.00035342	     -0.21134397	      0.00000000	     -0.00000000	     60.86983216
      2.52900800	     -0.05461233	     -0.00026811	     -0.19649478	     -0.05726355	      0.88259546	     -0.00035363	     -0.21134018	      0.00000000	     -0.00000000	     60.73977132
      2.53020137	     -0.05457101	     -0.00026868	     -0.19645369	     -0.05725944	      0.88259507	     -0.00035386	     -0.21133571	      0.00000000	     -0.00000000	     61.10646820
      2.53139474	     -0.05452681	     -0.00026935	     -0.19640971	     -0.05725532	      0.88259472	     -0.00035410	     -0.21133055	      0.00000000	     -0.00000000	     60.99127537
      2.53258810	     -0.05448106	     -0.00027030	     -0.19636417	     -0.05725117	      0.88259443	     -0.00035436	     -0.21132472	      0.00000000	     -0.00000000	     61.36922665
      2.53378147	     -0.05443257	     -0.00027139	     -0.19631589	     -0.05724702	      0.88259417	     -0.00035463	     -0.21131824	      0.00000000	     -0.00000000	     61.26080488
      2.53497483	     -0.05438171	     -0.00027269	     -0.19626521	     -0.05724284	      0.88259397	     -0.00035492	     -0.21131109	      0.00000000	     -0.00000000	     61.65511117
      2.53616820	     -0.05432750	     -0.00027410	     -0.19621119	     -0.05723866	      0.88259381	     -0.00035522	     -0.21130329	      0.00000000	     -0.00000000	     61.56195506
      2.53736157	     -0.05427132	     -0.00027580	     -0.19615517	     -0.05723446	      0.88259369	     -0.00035554	     -0.21129481	      0.00000000	     -0.00000000	     61.96234250
      2.53855493	     -0.05421224	     -0.00027771	     -0.19609625	     -0.05723025	      0.88259362	     -0.00035587	     -0.21128566	      0.00000000	     -0.00000000	     61.87010447
      2.53974830	     -0.05415060	     -0.00027972	     -0.19603476	     -0.05722603	      0.88259360	     -0.00035622	     -0.21127584	      0.00000000	     -0.00000000	     62.29024034
      2.54094166	     -0.05408526	     -0.00028180	     -0.19596955	     -0.05722180	      0.88259361	     -0.00035658	     -0.21126533	      0.00000000	      0.00000000	     62.21744980
      2.54213503	     -0.05401730	     -0.00028395	     -0.19590172	     -0.05721756	      0.88259367	     -0.00035695	     -0.21125409	      0.00000000	      0.00000000	     62.64560477
      2.54332840	     -0.05394595	     -0.00028607	     -0.19583048	     -0.05721332	      0.88259377	     -0.00035734	     -0.21124216	      0.00000000	      0.00000000	     62.57042698
      2.54452176	     -0.05387135	     -0.00028804	     -0.19575599	     -0.05720906	      0.88259390	     -0.00035773	     -0.21122948	      0.00000000	      0.00000000	     63.00338322
      2.54571513	     -0.05379242	     -0.00028983	     -0.19567717	     -0.05720481	      0.88259408	     -0.00035814	     -0.21121605	      0.00000000	      0.00000000	     62.94013231
      2.54690849	     -0.05370934	     -0.00029160	     -0.19559418	     -0.05720054	      0.88259429	     -0.00035856	     -0.21120183	      0.00000000	      0.00000000	     63.40023304
      2.54810186	     -0.05362241	     -0.00029337	     -0.19550734	     -0.05719628	      0.88259454	     -0.00035900	     -0.21118682	      0.00000000	      0.00000000	     63.35252475
      2.54929523	     -0.05353336	     -0.00029529	     -0.19541835	     -0.05719201	      0.88259482	     -0.00035944	     -0.21117102	      0.00000000	      0.00000000	     63.81737791
      2.55048859	     -0.05344153	     -0.00029723	     -0.19532656	     -0.05718773	      0.88259514	     -0.00035989	     -0.21115447	      0.00000000	      0.00000000	     63.76183485
      2.55168196	     -0.05334818	     -0.00029921	     -0.19523326	     -0.05718346	      0.88259548	     -0.00036035	     -0.21113717	      0.00000000	      0.00000000	     64.22058547
      2.55287532	     -0.05325213	     -0.00030134	     -0.19513723	     -0.05717919	      0.88259586	     -0.00036083	     -0.21111920	      0.00000000	      0.00000000	     64.17048329
      2.55406869	     -0.05315357	     -0.00030335	     -0.19503868	     -0.05717492	      0.88259627	     -0.00036131	     -0.21110051	      0.00000000	      0.00000000	     64.64992119
      2.55526206	     -0.05305195	     -0.00030524	     -0.19493705	     -0.05717066	      0.88259671	     -0.00036180	     -0.21108115	      0.00000000	      0.00000000	     64.60627838
      2.55645542	     -0.05294881	     -0.00030717	     -0.19483389	     -0.05716640	      0.88259717	     -0.00036229	     -0.21106110	      0.00000000	      0.00000000	     65.08545687
      2.55764879	     -0.05284493	     -0.00030925	     -0.19472998	     -0.05716214	      0.88259765	     -0.00036280	     -0.21104045	      0.00000000	      0.00000000	     65.03708162
      2.55884215	     -0.05274119	     -0.00031155	     -0.19462618	     -0.05715789	      0.88259817	     -0.00036331	     -0.21101923	      0.00000000	      0.00000000	     65.52669017
      2.56003552	     -0.05263717	     -0.00031397	     -0.19452210	     -0.05715365	      0.88259870	     -0.00036383	     -0.21099753	      0.00000000	      0.00000000	     65.47854589
      2.56122889	     -0.05253339	     -0.00031655	     -0.19441822	     -0.05714942	      0.88259925	     -0.00036435	     -0.21097536	      0.00000000	      0.00000000	     65.97309912
      2.56242225	     -0.05242942	     -0.00031930	     -0.19431414	     -0.05714520	      0.88259983	     -0.00036488	     -0.21095279	      0.00000000	      0.00000000	     65.93227781
      2.56361562	     -0.05232597	     -0.00032235	     -0.19421056	     -0.05714100	      0.88260042	     -0.00036541	     -0.21092984	      0.00000000	      0.00000000	     66.43965143
      2.56480898	     -0.05222182	     -0.00032586	     -0.19410627	     -0.05713680	      0.88260103	     -0.00036595	     -0.21090658	      0.00000000	      0.00000000	     66.40907874
      2.56600235	     -0.05211821	     -0.00032949	     -0.19400249	     -0.05713262	      0.88260165	     -0.00036649	     -0.21088302	      0.00000000	      0.00000000	     66.91656684
[truncated: 381,294 more chars]
