# Supplementary material for: A Neural Controller Model Considering the Vestibulospinal Tract in Human Postural Control
Source: Front Comput Neurosci. 2022 Feb 25;16:785099. doi: 10.3389/fncom.2022.785099 (PMC8913724; doi:10.3389/fncom.2022.785099)
Supplement: Supplementary file 8 [file Data_Sheet_3.zip › SimulationResults/VST-/4.513/opt_2/jiang_CoPpositon_pos.sto]

CoP
version=1
nRows=4177
nColumns=11
inDegrees=no

This file contains CoP trajectory (of origin) and orientations.

Units are S.I. units (seconds, meters, Newtons, ...)
Angles are in degrees.

endheader
time	cop-x	cop-z	cop-x-calcn-r	com-x	com-y	com-z	com-x-calcn-r	com-x-vel	com-y-vel	s_torques
      0.00078459	     -0.06044871	     -0.00059263	     -0.20231492	     -0.06478675	      0.88307430	     -0.00050854	     -0.21970011	      0.00000000	      0.00000000	     55.26413003
      0.00156917	     -0.05897893	     -0.00053684	     -0.20084589	     -0.06478673	      0.88307441	     -0.00050851	     -0.21963573	      0.00000000	      0.00000000	     38.49099943
      0.00281521	     -0.05790894	     -0.00050447	     -0.19977507	     -0.06478679	      0.88307483	     -0.00050844	     -0.21951322	      0.00000000	      0.00000000	     32.55323811
      0.00444455	     -0.05773734	     -0.00051102	     -0.19960053	     -0.06478719	      0.88307590	     -0.00050832	     -0.21937481	      0.00000000	      0.00000001	     37.53769130
      0.00610453	     -0.05800579	     -0.00053080	     -0.19986559	     -0.06478807	      0.88307757	     -0.00050817	     -0.21928324	      0.00000000	      0.00000001	     35.02705485
      0.00747123	     -0.05819775	     -0.00054241	     -0.20005504	     -0.06478914	      0.88307933	     -0.00050802	     -0.21923926	      0.00000000	      0.00000001	     31.50281697
      0.00883793	     -0.05828240	     -0.00054546	     -0.20013749	     -0.06479051	      0.88308137	     -0.00050786	     -0.21921320	      0.00000000	      0.00000001	     28.19361948
      0.01020463	     -0.05826850	     -0.00054481	     -0.20012162	     -0.06479216	      0.88308364	     -0.00050768	     -0.21919699	      0.00000000	      0.00000001	     26.47446557
      0.01157133	     -0.05819555	     -0.00054006	     -0.20004684	     -0.06479407	      0.88308610	     -0.00050750	     -0.21918536	      0.00000000	      0.00000001	     25.45996506
      0.01293804	     -0.05809448	     -0.00053573	     -0.19994399	     -0.06479625	      0.88308871	     -0.00050730	     -0.21917547	      0.00000000	      0.00000001	     25.14030019
      0.01430474	     -0.05799178	     -0.00053042	     -0.19983951	     -0.06479868	      0.88309144	     -0.00050710	     -0.21916608	      0.00000000	      0.00000001	     25.20928815
      0.01567144	     -0.05789922	     -0.00052680	     -0.19974518	     -0.06480136	      0.88309425	     -0.00050689	     -0.21915684	      0.00000000	      0.00000001	     25.34580526
      0.01734314	     -0.05780996	     -0.00052240	     -0.19965372	     -0.06480498	      0.88309774	     -0.00050663	     -0.21914580	      0.00000000	      0.00000001	     25.83558874
      0.01859809	     -0.05775956	     -0.00052204	     -0.19960166	     -0.06480795	      0.88310038	     -0.00050644	     -0.21913787	      0.00000000	      0.00000001	     25.72857308
      0.01985304	     -0.05772461	     -0.00052100	     -0.19956505	     -0.06481113	      0.88310299	     -0.00050625	     -0.21913038	      0.00000000	      0.00000001	     25.91871244
      0.02148397	     -0.05769904	     -0.00052243	     -0.19953731	     -0.06481557	      0.88310631	     -0.00050599	     -0.21912152	      0.00000000	      0.00000001	     25.57633590
      0.02290332	     -0.05769381	     -0.00052372	     -0.19953021	     -0.06481972	      0.88310909	     -0.00050578	     -0.21911473	      0.00000000	      0.00000001	     25.91812157
      0.02432268	     -0.05770122	     -0.00052775	     -0.19953575	     -0.06482413	      0.88311173	     -0.00050557	     -0.21910890	      0.00000000	      0.00000001	     25.09222781
      0.02574203	     -0.05772073	     -0.00053084	     -0.19955342	     -0.06482880	      0.88311421	     -0.00050536	     -0.21910410	      0.00000000	      0.00000001	     25.03103540
      0.02701793	     -0.05774359	     -0.00053563	     -0.19957464	     -0.06483321	      0.88311627	     -0.00050518	     -0.21910076	      0.00000000	      0.00000001	     24.33219814
      0.02829382	     -0.05777431	     -0.00053977	     -0.19960375	     -0.06483782	      0.88311814	     -0.00050500	     -0.21909836	      0.00000000	      0.00000001	     23.75563698
      0.02956971	     -0.05781065	     -0.00054476	     -0.19963849	     -0.06484262	      0.88311982	     -0.00050482	     -0.21909700	      0.00000000	      0.00000001	     23.67301191
      0.03084561	     -0.05785157	     -0.00054952	     -0.19967786	     -0.06484762	      0.88312128	     -0.00050465	     -0.21909674	      0.00000000	      0.00000001	     23.13150340
      0.03212150	     -0.05789554	     -0.00055424	     -0.19972030	     -0.06485280	      0.88312251	     -0.00050449	     -0.21909766	      0.00000000	      0.00000001	     22.98675291
      0.03403213	     -0.05796830	     -0.00056103	     -0.19979087	     -0.06486090	      0.88312390	     -0.00050424	     -0.21910140	      0.00000000	      0.00000000	     22.70776384
      0.03520546	     -0.05801113	     -0.00056499	     -0.19983239	     -0.06486607	      0.88312447	     -0.00050409	     -0.21910511	      0.00000000	      0.00000000	     22.94240597
      0.03637878	     -0.05805755	     -0.00056875	     -0.19987755	     -0.06487139	      0.88312482	     -0.00050394	     -0.21910991	      0.00000000	      0.00000000	     22.93600480
      0.03755211	     -0.05810402	     -0.00057217	     -0.19992280	     -0.06487684	      0.88312496	     -0.00050379	     -0.21911584	      0.00000000	      0.00000000	     23.24798769
      0.03913480	     -0.05816836	     -0.00057633	     -0.19998557	     -0.06488442	      0.88312479	     -0.00050359	     -0.21912564	      0.00000000	     -0.00000000	     23.63955701
      0.04071750	     -0.05823054	     -0.00057982	     -0.20004627	     -0.06489223	      0.88312423	     -0.00050338	     -0.21913752	      0.00000000	     -0.00000000	     24.42920143
      0.04234856	     -0.05829717	     -0.00058319	     -0.20011149	     -0.06490050	      0.88312325	     -0.00050317	     -0.21915188	      0.00000000	     -0.00000000	     25.20440028
      0.04353174	     -0.05834202	     -0.00058487	     -0.20015538	     -0.06490665	      0.88312229	     -0.00050302	     -0.21916362	      0.00000000	     -0.00000001	     26.22130351
      0.04471491	     -0.05838745	     -0.00058667	     -0.20019993	     -0.06491290	      0.88312113	     -0.00050286	     -0.21917640	      0.00000000	     -0.00000001	     27.12942494
      0.04589808	     -0.05843232	     -0.00058812	     -0.20024399	     -0.06491925	      0.88311979	     -0.00050270	     -0.21919018	      0.00000000	     -0.00000001	     28.30764877
      0.04732276	     -0.05848481	     -0.00058962	     -0.20029558	     -0.06492703	      0.88311793	     -0.00050250	     -0.21920804	      0.00000000	     -0.00000001	     29.78346733
      0.04851939	     -0.05852783	     -0.00059064	     -0.20033791	     -0.06493365	      0.88311620	     -0.00050234	     -0.21922400	      0.00000000	     -0.00000001	     31.29628389
      0.04971603	     -0.05856763	     -0.00059149	     -0.20037712	     -0.06494036	      0.88311430	     -0.00050217	     -0.21924075	      0.00000000	     -0.00000001	     32.85423017
      0.05091266	     -0.05860709	     -0.00059225	     -0.20041603	     -0.06494715	      0.88311228	     -0.00050200	     -0.21925819	      0.00000000	     -0.00000001	     34.54156112
      0.05210929	     -0.05864461	     -0.00059323	     -0.20045308	     -0.06495400	      0.88311013	     -0.00050183	     -0.21927625	      0.00000000	     -0.00000001	     36.29327066
      0.05330592	     -0.05868097	     -0.00059417	     -0.20048903	     -0.06496091	      0.88310788	     -0.00050165	     -0.21929483	      0.00000000	     -0.00000001	     38.01959586
      0.05450255	     -0.05871454	     -0.00059509	     -0.20052225	     -0.06496788	      0.88310554	     -0.00050147	     -0.21931384	      0.00000000	     -0.00000001	     39.81185012
      0.05569919	     -0.05874634	     -0.00059597	     -0.20055375	     -0.06497489	      0.88310313	     -0.00050129	     -0.21933316	      0.00000000	     -0.00000001	     41.47568760
      0.05689582	     -0.05877425	     -0.00059647	     -0.20058142	     -0.06498195	      0.88310066	     -0.00050111	     -0.21935270	      0.00000000	     -0.00000001	     43.13961786
      0.05809245	     -0.05880021	     -0.00059698	     -0.20060717	     -0.06498905	      0.88309816	     -0.00050092	     -0.21937233	      0.00000000	     -0.00000001	     44.58451369
      0.05928908	     -0.05882258	     -0.00059738	     -0.20062938	     -0.06499618	      0.88309564	     -0.00050074	     -0.21939197	      0.00000000	     -0.00000001	     45.98731198
      0.06048572	     -0.05884250	     -0.00059782	     -0.20064917	     -0.06500334	      0.88309312	     -0.00050055	     -0.21941148	      0.00000000	     -0.00000001	     47.12291086
      0.06168235	     -0.05885877	     -0.00059832	     -0.20066533	     -0.06501053	      0.88309061	     -0.00050036	     -0.21943079	      0.00000000	     -0.00000001	     48.17604233
      0.06287898	     -0.05887265	     -0.00059853	     -0.20067912	     -0.06501774	      0.88308812	     -0.00050017	     -0.21944981	      0.00000000	     -0.00000001	     48.95233492
      0.06407561	     -0.05888279	     -0.00059871	     -0.20068918	     -0.06502499	      0.88308569	     -0.00049997	     -0.21946849	      0.00000000	     -0.00000001	     49.63202853
      0.06527224	     -0.05889075	     -0.00059871	     -0.20069707	     -0.06503225	      0.88308330	     -0.00049978	     -0.21948673	      0.00000000	     -0.00000001	     50.06446422
      0.06646888	     -0.05889498	     -0.00059862	     -0.20070124	     -0.06503954	      0.88308099	     -0.00049958	     -0.21950449	      0.00000000	     -0.00000001	     50.39682920
      0.06766551	     -0.05889729	     -0.00059858	     -0.20070348	     -0.06504685	      0.88307875	     -0.00049939	     -0.21952169	      0.00000000	     -0.00000001	     50.52818600
      0.06886214	     -0.05889629	     -0.00059860	     -0.20070241	     -0.06505419	      0.88307661	     -0.00049919	     -0.21953832	      0.00000000	     -0.00000001	     50.56784383
      0.07005877	     -0.05889386	     -0.00059866	     -0.20069989	     -0.06506156	      0.88307457	     -0.00049899	     -0.21955434	      0.00000000	     -0.00000001	     50.47876953
      0.07125540	     -0.05888845	     -0.00059877	     -0.20069437	     -0.06506895	      0.88307263	     -0.00049879	     -0.21956976	      0.00000000	     -0.00000001	     50.29919582
      0.07245204	     -0.05888188	     -0.00059889	     -0.20068768	     -0.06507638	      0.88307081	     -0.00049858	     -0.21958453	      0.00000000	     -0.00000001	     50.05919280
      0.07364867	     -0.05887254	     -0.00059905	     -0.20067821	     -0.06508383	      0.88306911	     -0.00049838	     -0.21959870	      0.00000000	     -0.00000001	     49.72753917
      0.07484530	     -0.05886224	     -0.00059922	     -0.20066774	     -0.06509132	      0.88306753	     -0.00049817	     -0.21961224	      0.00000000	     -0.00000001	     49.40392643
      0.07604193	     -0.05884937	     -0.00059941	     -0.20065470	     -0.06509885	      0.88306609	     -0.00049797	     -0.21962518	      0.00000000	     -0.00000001	     48.98367958
      0.07723857	     -0.05883597	     -0.00059959	     -0.20064109	     -0.06510642	      0.88306477	     -0.00049776	     -0.21963750	      0.00000000	     -0.00000001	     48.62410622
      0.07843520	     -0.05882056	     -0.00059978	     -0.20062546	     -0.06511403	      0.88306358	     -0.00049756	     -0.21964927	      0.00000000	     -0.00000001	     48.15637529
      0.07963183	     -0.05880471	     -0.00059993	     -0.20060935	     -0.06512168	      0.88306252	     -0.00049735	     -0.21966048	      0.00000000	     -0.00000001	     47.80444274
      0.08082846	     -0.05879183	     -0.00060020	     -0.20059620	     -0.06512938	      0.88306159	     -0.00049714	     -0.21967121	      0.00000000	     -0.00000000	     47.24936594
      0.08202509	     -0.05880599	     -0.00060123	     -0.20061003	     -0.06513714	      0.88306079	     -0.00049693	     -0.21968195	      0.00000000	     -0.00000000	     46.59683443
      0.08322173	     -0.05886795	     -0.00060351	     -0.20067163	     -0.06514494	      0.88306012	     -0.00049672	     -0.21969386	     -0.00000000	     -0.00000000	     45.63331872
      0.08441836	     -0.05898413	     -0.00060683	     -0.20078740	     -0.06515281	      0.88305955	     -0.00049650	     -0.21970831	     -0.00000000	     -0.00000000	     44.88974227
      0.08561499	     -0.05913736	     -0.00061031	     -0.20094023	     -0.06516073	      0.88305909	     -0.00049629	     -0.21972631	     -0.00000000	     -0.00000000	     44.25451059
      0.08681162	     -0.05930353	     -0.00061286	     -0.20110602	     -0.06516870	      0.88305872	     -0.00049607	     -0.21974795	     -0.00000000	     -0.00000000	     43.98590016
      0.08800825	     -0.05945696	     -0.00061372	     -0.20125915	     -0.06517673	      0.88305842	     -0.00049585	     -0.21977262	     -0.00000000	     -0.00000000	     43.78005019
      0.08920489	     -0.05958528	     -0.00061270	     -0.20138722	     -0.06518481	      0.88305817	     -0.00049562	     -0.21979917	     -0.00000000	     -0.00000000	     43.67472140
      0.09040152	     -0.05968367	     -0.00061005	     -0.20148542	     -0.06519295	      0.88305798	     -0.00049540	     -0.21982647	     -0.00000000	     -0.00000000	     43.41794873
      0.09159815	     -0.05975677	     -0.00060616	     -0.20155836	     -0.06520112	      0.88305781	     -0.00049517	     -0.21985354	     -0.00000000	     -0.00000000	     43.13103869
      0.09279478	     -0.05980814	     -0.00060142	     -0.20160961	     -0.06520935	      0.88305767	     -0.00049495	     -0.21987977	     -0.00000000	     -0.00000000	     42.65340744
      0.09399141	     -0.05984559	     -0.00059621	     -0.20164693	     -0.06521761	      0.88305755	     -0.00049472	     -0.21990474	     -0.00000000	     -0.00000000	     42.23649529
      0.09518805	     -0.05987253	     -0.00059076	     -0.20167375	     -0.06522593	      0.88305743	     -0.00049450	     -0.21992832	     -0.00000000	     -0.00000000	     41.65582761
      0.09638468	     -0.05989468	     -0.00058532	     -0.20169576	     -0.06523428	      0.88305732	     -0.00049428	     -0.21995046	     -0.00000000	     -0.00000000	     41.26594684
      0.09758131	     -0.05991359	     -0.00057995	     -0.20171453	     -0.06524269	      0.88305720	     -0.00049406	     -0.21997124	     -0.00000000	     -0.00000000	     40.68602761
      0.09877794	     -0.05993347	     -0.00057468	     -0.20173425	     -0.06525114	      0.88305708	     -0.00049385	     -0.21999078	     -0.00000000	     -0.00000000	     40.37888928
      0.09997458	     -0.05995464	     -0.00056952	     -0.20175526	     -0.06525964	      0.88305696	     -0.00049364	     -0.22000923	     -0.00000000	     -0.00000000	     39.81703210
      0.10117121	     -0.05998177	     -0.00056465	     -0.20178220	     -0.06526819	      0.88305681	     -0.00049344	     -0.22002678	     -0.00000000	     -0.00000000	     39.56088523
      0.10236784	     -0.06001636	     -0.00056036	     -0.20181659	     -0.06527679	      0.88305665	     -0.00049325	     -0.22004370	     -0.00000000	     -0.00000000	     38.97721756
      0.10356447	     -0.06006316	     -0.00055689	     -0.20186318	     -0.06528544	      0.88305646	     -0.00049306	     -0.22006026	     -0.00000000	     -0.00000000	     38.70796696
      0.10476110	     -0.06012276	     -0.00055443	     -0.20192255	     -0.06529414	      0.88305624	     -0.00049289	     -0.22007683	     -0.00000000	     -0.00000000	     38.08200743
      0.10595774	     -0.06019898	     -0.00055309	     -0.20199852	     -0.06530288	      0.88305599	     -0.00049272	     -0.22009375	     -0.00000000	     -0.00000000	     37.77473885
      0.10715437	     -0.06029061	     -0.00055284	     -0.20208990	     -0.06531167	      0.88305568	     -0.00049257	     -0.22011140	     -0.00000000	     -0.00000000	     37.13693756
      0.10835100	     -0.06039850	     -0.00055354	     -0.20219753	     -0.06532051	      0.88305533	     -0.00049242	     -0.22013008	     -0.00000000	     -0.00000000	     36.82621738
      0.10954763	     -0.06051931	     -0.00055501	     -0.20231810	     -0.06532939	      0.88305491	     -0.00049229	     -0.22015004	     -0.00000000	     -0.00000000	     36.25300049
      0.11074426	     -0.06065373	     -0.00055713	     -0.20245229	     -0.06533831	      0.88305443	     -0.00049216	     -0.22017145	     -0.00000000	     -0.00000000	     35.97684773
      0.11194090	     -0.06079836	     -0.00055975	     -0.20259670	     -0.06534726	      0.88305387	     -0.00049205	     -0.22019447	     -0.00000000	     -0.00000000	     35.50431496
      0.11313753	     -0.06095324	     -0.00056268	     -0.20275138	     -0.06535624	      0.88305322	     -0.00049194	     -0.22021918	     -0.00000000	     -0.00000000	     35.27513538
      0.11433416	     -0.06111461	     -0.00056566	     -0.20291259	     -0.06536526	      0.88305248	     -0.00049184	     -0.22024564	     -0.00000000	     -0.00000000	     34.90833783
      0.11553079	     -0.06128133	     -0.00056850	     -0.20307918	     -0.06537430	      0.88305163	     -0.00049175	     -0.22027385	     -0.00000000	     -0.00000001	     34.70245411
      0.11672743	     -0.06145154	     -0.00057130	     -0.20324929	     -0.06538335	      0.88305068	     -0.00049166	     -0.22030382	     -0.00000000	     -0.00000001	     34.39014158
      0.11792406	     -0.06162534	     -0.00057326	     -0.20342304	     -0.06539243	      0.88304962	     -0.00049158	     -0.22033549	     -0.00000000	     -0.00000001	     34.16737012
      0.11912069	     -0.06179789	     -0.00057471	     -0.20359558	     -0.06540152	      0.88304843	     -0.00049150	     -0.22036880	     -0.00000000	     -0.00000001	     33.87360893
      0.12031732	     -0.06196915	     -0.00057607	     -0.20376686	     -0.06541061	      0.88304712	     -0.00049143	     -0.22040361	     -0.00000000	     -0.00000001	     33.59793665
      0.12151395	     -0.06213744	     -0.00057693	     -0.20393521	     -0.06541971	      0.88304568	     -0.00049136	     -0.22043982	     -0.00000000	     -0.00000001	     33.27720522
      0.12271059	     -0.06230338	     -0.00057721	     -0.20410125	     -0.06542881	      0.88304412	     -0.00049129	     -0.22047725	     -0.00000000	     -0.00000001	     32.93515196
      0.12390722	     -0.06246417	     -0.00057687	     -0.20426219	     -0.06543791	      0.88304243	     -0.00049122	     -0.22051575	     -0.00000000	     -0.00000001	     32.56019512
      0.12510385	     -0.06262086	     -0.00057590	     -0.20441905	     -0.06544700	      0.88304061	     -0.00049115	     -0.22055509	     -0.00000000	     -0.00000001	     32.15594967
      0.12630048	     -0.06277092	     -0.00057434	     -0.20456932	     -0.06545608	      0.88303866	     -0.00049108	     -0.22059514	     -0.00000000	     -0.00000001	     31.73332271
      0.12749711	     -0.06291626	     -0.00057231	     -0.20471491	     -0.06546515	      0.88303659	     -0.00049101	     -0.22063566	     -0.00000000	     -0.00000001	     31.30574178
      0.12869375	     -0.06305469	     -0.00056997	     -0.20485362	     -0.06547420	      0.88303441	     -0.00049095	     -0.22067654	     -0.00000000	     -0.00000001	     30.86218268
      0.12989038	     -0.06318833	     -0.00056731	     -0.20498755	     -0.06548323	      0.88303211	     -0.00049088	     -0.22071755	     -0.00000000	     -0.00000001	     30.45589860
      0.13108701	     -0.06331525	     -0.00056432	     -0.20511479	     -0.06549224	      0.88302970	     -0.00049081	     -0.22075860	     -0.00000000	     -0.00000001	     30.02577678
      0.13228364	     -0.06343752	     -0.00056108	     -0.20523740	     -0.06550123	      0.88302719	     -0.00049074	     -0.22079950	     -0.00000000	     -0.00000001	     29.68277720
      0.13348028	     -0.06355344	     -0.00055764	     -0.20535368	     -0.06551019	      0.88302459	     -0.00049066	     -0.22084015	     -0.00000000	     -0.00000002	     29.28836500
      0.13467691	     -0.06366557	     -0.00055409	     -0.20546619	     -0.06551913	      0.88302190	     -0.00049059	     -0.22088040	     -0.00000000	     -0.00000002	     29.02409264
      0.13587354	     -0.06377252	     -0.00055032	     -0.20557353	     -0.06552804	      0.88301913	     -0.00049052	     -0.22092018	     -0.00000000	     -0.00000002	     28.67087920
      0.13707017	     -0.06387638	     -0.00054650	     -0.20567780	     -0.06553691	      0.88301630	     -0.00049045	     -0.22095938	     -0.00000000	     -0.00000002	     28.48420312
      0.13826680	     -0.06397532	     -0.00054268	     -0.20577716	     -0.06554575	      0.88301341	     -0.00049038	     -0.22099794	     -0.00000000	     -0.00000002	     28.16218798
      0.13946344	     -0.06407158	     -0.00053892	     -0.20587383	     -0.06555456	      0.88301047	     -0.00049031	     -0.22103578	     -0.00000000	     -0.00000002	     28.03312328
      0.14066007	     -0.06416356	     -0.00053528	     -0.20596625	     -0.06556333	      0.88300748	     -0.00049024	     -0.22107286	     -0.00000000	     -0.00000002	     27.72534027
      0.14185670	     -0.06425376	     -0.00053181	     -0.20605688	     -0.06557207	      0.88300447	     -0.00049017	     -0.22110913	     -0.00000000	     -0.00000002	     27.62654419
      0.14305333	     -0.06434027	     -0.00052853	     -0.20614384	     -0.06558077	      0.88300143	     -0.00049010	     -0.22114458	     -0.00000000	     -0.00000002	     27.31711820
      0.14424996	     -0.06442547	     -0.00052541	     -0.20622949	     -0.06558942	      0.88299838	     -0.00049004	     -0.22117918	     -0.00000000	     -0.00000002	     27.22905617
      0.14544660	     -0.06450743	     -0.00052250	     -0.20631190	     -0.06559804	      0.88299532	     -0.00048998	     -0.22121296	     -0.00000000	     -0.00000002	     26.91211880
      0.14664323	     -0.06458834	     -0.00051982	     -0.20639327	     -0.06560662	      0.88299226	     -0.00048992	     -0.22124588	     -0.00000000	     -0.00000002	     26.82622400
      0.14783986	     -0.06466652	     -0.00051741	     -0.20647191	     -0.06561515	      0.88298920	     -0.00048987	     -0.22127800	     -0.00000000	     -0.00000002	     26.50919589
      0.14903649	     -0.06474445	     -0.00051532	     -0.20655031	     -0.06562364	      0.88298617	     -0.00048981	     -0.22130930	     -0.00000000	     -0.00000002	     26.42085615
      0.15023312	     -0.06482014	     -0.00051348	     -0.20662647	     -0.06563208	      0.88298315	     -0.00048976	     -0.22133988	     -0.00000000	     -0.00000002	     26.10946614
      0.15142976	     -0.06489563	     -0.00051187	     -0.20670243	     -0.06564047	      0.88298016	     -0.00048972	     -0.22136972	     -0.00000000	     -0.00000002	     26.02593819
      0.15262639	     -0.06496866	     -0.00051048	     -0.20677593	     -0.06564882	      0.88297720	     -0.00048967	     -0.22139891	     -0.00000000	     -0.00000002	     25.74256109
      0.15382302	     -0.06504112	     -0.00050926	     -0.20684888	     -0.06565712	      0.88297427	     -0.00048963	     -0.22142743	     -0.00000000	     -0.00000002	     25.67303947
      0.15501965	     -0.06511065	     -0.00050814	     -0.20691890	     -0.06566536	      0.88297139	     -0.00048959	     -0.22145536	     -0.00000000	     -0.00000002	     25.42085206
      0.15621629	     -0.06517940	     -0.00050707	     -0.20698815	     -0.06567355	      0.88296854	     -0.00048955	     -0.22148267	     -0.00000000	     -0.00000002	     25.35922244
      0.15741292	     -0.06524495	     -0.00050598	     -0.20705421	     -0.06568170	      0.88296575	     -0.00048952	     -0.22150943	     -0.00000000	     -0.00000002	     25.13933305
      0.15860955	     -0.06530930	     -0.00050492	     -0.20711907	     -0.06568978	      0.88296300	     -0.00048949	     -0.22153562	     -0.00000000	     -0.00000002	     25.09261963
      0.15980618	     -0.06537037	     -0.00050393	     -0.20718067	     -0.06569781	      0.88296030	     -0.00048946	     -0.22156130	     -0.00000000	     -0.00000002	     24.90636548
      0.16100281	     -0.06543061	     -0.00050302	     -0.20724143	     -0.06570578	      0.88295766	     -0.00048943	     -0.22158644	     -0.00000000	     -0.00000001	     24.86648495
      0.16219945	     -0.06548772	     -0.00050213	     -0.20729908	     -0.06571370	      0.88295507	     -0.00048940	     -0.22161113	     -0.00000000	     -0.00000001	     24.70445162
      0.16339608	     -0.06554301	     -0.00050122	     -0.20735491	     -0.06572155	      0.88295253	     -0.00048937	     -0.22163532	     -0.00000000	     -0.00000001	     24.67554630
      0.16459271	     -0.06559286	     -0.00050015	     -0.20740532	     -0.06572935	      0.88295005	     -0.00048934	     -0.22165901	     -0.00000000	     -0.00000001	     24.54087386
      0.16578934	     -0.06563829	     -0.00049896	     -0.20745132	     -0.06573708	      0.88294762	     -0.00048931	     -0.22168211	     -0.00000000	     -0.00000001	     24.52776300
      0.16698597	     -0.06567633	     -0.00049766	     -0.20748994	     -0.06574475	      0.88294525	     -0.00048929	     -0.22170454	     -0.00000000	     -0.00000001	     24.41271822
      0.16818261	     -0.06570884	     -0.00049631	     -0.20752304	     -0.06575235	      0.88294294	     -0.00048926	     -0.22172618	     -0.00000000	     -0.00000001	     24.40615071
      0.16937924	     -0.06573340	     -0.00049489	     -0.20754819	     -0.06575989	      0.88294068	     -0.00048923	     -0.22174696	     -0.00000000	     -0.00000001	     24.28810600
      0.17057587	     -0.06575242	     -0.00049344	     -0.20756781	     -0.06576736	      0.88293848	     -0.00048921	     -0.22176676	     -0.00000000	     -0.00000001	     24.28220859
      0.17177250	     -0.06576410	     -0.00049196	     -0.20758010	     -0.06577477	      0.88293633	     -0.00048918	     -0.22178554	     -0.00000000	     -0.00000001	     24.15333876
      0.17296914	     -0.06577140	     -0.00049052	     -0.20758800	     -0.06578211	      0.88293424	     -0.00048915	     -0.22180322	     -0.00000000	     -0.00000001	     24.15602955
      0.17416577	     -0.06577277	     -0.00048914	     -0.20758997	     -0.06578938	      0.88293220	     -0.00048912	     -0.22181980	     -0.00000000	     -0.00000001	     24.02030877
      0.17536240	     -0.06577134	     -0.00048790	     -0.20758914	     -0.06579658	      0.88293022	     -0.00048909	     -0.22183524	     -0.00000000	     -0.00000001	     24.04204739
      0.17655903	     -0.06576574	     -0.00048683	     -0.20758413	     -0.06580372	      0.88292829	     -0.00048906	     -0.22184958	     -0.00000000	     -0.00000001	     23.90393241
      0.17775566	     -0.06575916	     -0.00048599	     -0.20757813	     -0.06581079	      0.88292641	     -0.00048903	     -0.22186282	     -0.00000000	     -0.00000001	     23.94938273
      0.17895230	     -0.06575001	     -0.00048540	     -0.20756957	     -0.06581778	      0.88292459	     -0.00048900	     -0.22187505	     -0.00000000	     -0.00000001	     23.81188102
      0.18014893	     -0.06574129	     -0.00048510	     -0.20756142	     -0.06582471	      0.88292282	     -0.00048896	     -0.22188628	     -0.00000000	     -0.00000001	     23.87990731
      0.18134556	     -0.06573130	     -0.00048510	     -0.20755200	     -0.06583157	      0.88292109	     -0.00048893	     -0.22189661	     -0.00000000	     -0.00000001	     23.74220549
      0.18254219	     -0.06572289	     -0.00048544	     -0.20754414	     -0.06583837	      0.88291941	     -0.00048889	     -0.22190607	     -0.00000000	     -0.00000001	     23.82285151
      0.18373882	     -0.06571402	     -0.00048609	     -0.20753582	     -0.06584509	      0.88291777	     -0.00048885	     -0.22191477	     -0.00000000	     -0.00000001	     23.68221508
      0.18493546	     -0.06570727	     -0.00048708	     -0.20752962	     -0.06585174	      0.88291618	     -0.00048881	     -0.22192276	     -0.00000000	     -0.00000001	     23.76917265
      0.18613209	     -0.06570038	     -0.00048838	     -0.20752327	     -0.06585832	      0.88291462	     -0.00048876	     -0.22193014	     -0.00000000	     -0.00000001	     23.62934861
      0.18732872	     -0.06569577	     -0.00048998	     -0.20751919	     -0.06586483	      0.88291309	     -0.00048871	     -0.22193693	     -0.00000000	     -0.00000001	     23.71854370
      0.18852535	     -0.06569085	     -0.00049183	     -0.20751480	     -0.06587127	      0.88291160	     -0.00048866	     -0.22194325	     -0.00000000	     -0.00000001	     23.58637274
      0.18972198	     -0.06568768	     -0.00049390	     -0.20751216	     -0.06587764	      0.88291013	     -0.00048860	     -0.22194911	     -0.00000000	     -0.00000001	     23.67950943
      0.19091862	     -0.06568344	     -0.00049610	     -0.20750845	     -0.06588394	      0.88290869	     -0.00048854	     -0.22195458	     -0.00000000	     -0.00000001	     23.56390234
      0.19211525	     -0.06568009	     -0.00049841	     -0.20750563	     -0.06589016	      0.88290727	     -0.00048847	     -0.22195966	     -0.00000000	     -0.00000001	     23.66785598
      0.19331188	     -0.06567481	     -0.00050075	     -0.20750087	     -0.06589632	      0.88290587	     -0.00048840	     -0.22196441	     -0.00000000	     -0.00000001	     23.57996137
      0.19450851	     -0.06566946	     -0.00050307	     -0.20749606	     -0.06590239	      0.88290447	     -0.00048831	     -0.22196880	     -0.00000000	     -0.00000001	     23.69844366
      0.19570515	     -0.06566100	     -0.00050528	     -0.20748814	     -0.06590840	      0.88290309	     -0.00048822	     -0.22197287	     -0.00000000	     -0.00000001	     23.63781619
      0.19690178	     -0.06565132	     -0.00050733	     -0.20747899	     -0.06591433	      0.88290172	     -0.00048813	     -0.22197656	     -0.00000000	     -0.00000001	     23.77184147
      0.19809841	     -0.06563745	     -0.00050914	     -0.20746567	     -0.06592018	      0.88290034	     -0.00048802	     -0.22197990	     -0.00000000	     -0.00000001	     23.73709447
      0.19929504	     -0.06562134	     -0.00051068	     -0.20745012	     -0.06592596	      0.88289897	     -0.00048790	     -0.22198281	     -0.00000000	     -0.00000001	     23.88675148
      0.20049167	     -0.06560017	     -0.00051189	     -0.20742950	     -0.06593166	      0.88289760	     -0.00048777	     -0.22198529	     -0.00000000	     -0.00000001	     23.87102953
      0.20168831	     -0.06557599	     -0.00051274	     -0.20740589	     -0.06593728	      0.88289622	     -0.00048763	     -0.22198728	     -0.00000000	     -0.00000001	     24.03693543
      0.20288494	     -0.06554608	     -0.00051318	     -0.20737654	     -0.06594283	      0.88289484	     -0.00048747	     -0.22198875	     -0.00000000	     -0.00000001	     24.03596300
      0.20408157	     -0.06551275	     -0.00051324	     -0.20734378	     -0.06594831	      0.88289344	     -0.00048730	     -0.22198963	     -0.00000000	     -0.00000001	     24.22488207
      0.20527820	     -0.06547351	     -0.00051289	     -0.20730511	     -0.06595371	      0.88289204	     -0.00048712	     -0.22198991	     -0.00000000	     -0.00000001	     24.23427647
      0.20647483	     -0.06543090	     -0.00051215	     -0.20726307	     -0.06595903	      0.88289063	     -0.00048692	     -0.22198951	     -0.00000000	     -0.00000001	     24.45038423
      0.20767147	     -0.06538251	     -0.00051099	     -0.20721525	     -0.06596428	      0.88288921	     -0.00048671	     -0.22198842	     -0.00000000	     -0.00000001	     24.47113230
      0.20886810	     -0.06533108	     -0.00050948	     -0.20716438	     -0.06596945	      0.88288779	     -0.00048648	     -0.22198658	     -0.00000000	     -0.00000001	     24.72220914
      0.21006473	     -0.06527438	     -0.00050766	     -0.20710825	     -0.06597455	      0.88288635	     -0.00048624	     -0.22198399	     -0.00000000	     -0.00000001	     24.75344748
      0.21126136	     -0.06521532	     -0.00050562	     -0.20704975	     -0.06597957	      0.88288490	     -0.00048599	     -0.22198059	     -0.00000000	     -0.00000001	     25.04440700
      0.21245800	     -0.06515189	     -0.00050340	     -0.20698686	     -0.06598453	      0.88288345	     -0.00048571	     -0.22197640	     -0.00000000	     -0.00000001	     25.08839854
      0.21365463	     -0.06508704	     -0.00050106	     -0.20692255	     -0.06598941	      0.88288199	     -0.00048542	     -0.22197139	     -0.00000000	     -0.00000001	     25.42251932
      0.21485126	     -0.06501858	     -0.00049862	     -0.20685462	     -0.06599423	      0.88288052	     -0.00048512	     -0.22196560	     -0.00000000	     -0.00000001	     25.47927133
      0.21604789	     -0.06494942	     -0.00049613	     -0.20678597	     -0.06599898	      0.88287906	     -0.00048480	     -0.22195900	     -0.00000000	     -0.00000001	     25.84871367
      0.21724452	     -0.06487747	     -0.00049358	     -0.20671452	     -0.06600365	      0.88287759	     -0.00048447	     -0.22195164	     -0.00000000	     -0.00000001	     25.91040752
      0.21844116	     -0.06480566	     -0.00049102	     -0.20664319	     -0.06600827	      0.88287612	     -0.00048412	     -0.22194351	     -0.00000000	     -0.00000001	     26.30664434
      0.21963779	     -0.06473194	     -0.00048849	     -0.20656995	     -0.06601281	      0.88287466	     -0.00048376	     -0.22193468	     -0.00000000	     -0.00000001	     26.37163099
      0.22083442	     -0.06465930	     -0.00048608	     -0.20649776	     -0.06601730	      0.88287320	     -0.00048339	     -0.22192515	     -0.00000000	     -0.00000001	     26.78420300
      0.22203105	     -0.06458559	     -0.00048384	     -0.20642449	     -0.06602172	      0.88287174	     -0.00048300	     -0.22191502	     -0.00000000	     -0.00000001	     26.85333876
      0.22322768	     -0.06451355	     -0.00048182	     -0.20635287	     -0.06602608	      0.88287030	     -0.00048259	     -0.22190429	     -0.00000000	     -0.00000001	     27.27962915
      0.22442432	     -0.06444083	     -0.00048002	     -0.20628055	     -0.06603038	      0.88286886	     -0.00048218	     -0.22189305	     -0.00000000	     -0.00000001	     27.36223380
      0.22562095	     -0.06437006	     -0.00047846	     -0.20621017	     -0.06603462	      0.88286744	     -0.00048175	     -0.22188133	     -0.00000000	     -0.00000001	     27.80135246
      0.22681758	     -0.06429880	     -0.00047714	     -0.20613930	     -0.06603880	      0.88286603	     -0.00048131	     -0.22186922	     -0.00000000	     -0.00000001	     27.90609924
      0.22801421	     -0.06422959	     -0.00047611	     -0.20607044	     -0.06604292	      0.88286463	     -0.00048085	     -0.22185672	     -0.00000000	     -0.00000001	     28.36139744
      0.22921085	     -0.06415998	     -0.00047533	     -0.20600119	     -0.06604698	      0.88286325	     -0.00048039	     -0.22184393	     -0.00000000	     -0.00000001	     28.50311823
      0.23040748	     -0.06409248	     -0.00047483	     -0.20593402	     -0.06605099	      0.88286189	     -0.00047991	     -0.22183087	     -0.00000000	     -0.00000001	     28.97758984
      0.23160411	     -0.06402450	     -0.00047458	     -0.20586637	     -0.06605493	      0.88286055	     -0.00047942	     -0.22181762	     -0.00000000	     -0.00000001	     29.16637286
      0.23280074	     -0.06395839	     -0.00047457	     -0.20580058	     -0.06605882	      0.88285923	     -0.00047892	     -0.22180419	     -0.00000000	     -0.00000001	     29.66700686
      0.23399737	     -0.06389158	     -0.00047476	     -0.20573408	     -0.06606266	      0.88285793	     -0.00047841	     -0.22179066	     -0.00000000	     -0.00000001	     29.91240299
      0.23519401	     -0.06382652	     -0.00047521	     -0.20566933	     -0.06606643	      0.88285666	     -0.00047788	     -0.22177702	     -0.00000000	     -0.00000001	     30.44371553
      0.23639064	     -0.06376068	     -0.00047585	     -0.20560379	     -0.06607015	      0.88285540	     -0.00047735	     -0.22176335	     -0.00000000	     -0.00000001	     30.75142593
      0.23758727	     -0.06369646	     -0.00047671	     -0.20553986	     -0.06607382	      0.88285417	     -0.00047680	     -0.22174964	     -0.00000000	     -0.00000001	     31.31355782
      0.23878390	     -0.06363118	     -0.00047770	     -0.20547488	     -0.06607742	      0.88285297	     -0.00047624	     -0.22173595	     -0.00000000	     -0.00000001	     31.67663952
      0.23998053	     -0.06356703	     -0.00047880	     -0.20541102	     -0.06608097	      0.88285179	     -0.00047567	     -0.22172226	     -0.00000000	     -0.00000001	     32.26068077
      0.24117717	     -0.06350130	     -0.00047993	     -0.20534559	     -0.06608446	      0.88285063	     -0.00047508	     -0.22170862	     -0.00000000	     -0.00000001	     32.66751976
      0.24237380	     -0.06343626	     -0.00048110	     -0.20528083	     -0.06608789	      0.88284951	     -0.00047449	     -0.22169499	     -0.00000000	     -0.00000001	     33.26375734
      0.24357043	     -0.06336938	     -0.00048228	     -0.20521425	     -0.06609127	      0.88284841	     -0.00047388	     -0.22168140	     -0.00000000	     -0.00000001	     33.69875807
      0.24476706	     -0.06330319	     -0.00048348	     -0.20514835	     -0.06609458	      0.88284733	     -0.00047326	     -0.22166781	     -0.00000000	     -0.00000001	     34.30087395
      0.24596369	     -0.06323539	     -0.00048472	     -0.20508084	     -0.06609784	      0.88284629	     -0.00047262	     -0.22165426	     -0.00000000	     -0.00000001	     34.75388127
      0.24716033	     -0.06316846	     -0.00048595	     -0.20501421	     -0.06610104	      0.88284528	     -0.00047198	     -0.22164071	     -0.00000000	     -0.00000001	     35.35964305
      0.24835696	     -0.06309998	     -0.00048710	     -0.20494603	     -0.06610418	      0.88284430	     -0.00047132	     -0.22162719	     -0.00000000	     -0.00000001	     35.82166991
      0.24955359	     -0.06303238	     -0.00048820	     -0.20487873	     -0.06610726	      0.88284335	     -0.00047065	     -0.22161367	     -0.00000000	     -0.00000001	     36.42252997
      0.25075022	     -0.06296345	     -0.00048922	     -0.20481011	     -0.06611028	      0.88284243	     -0.00046996	     -0.22160017	     -0.00000000	     -0.00000001	     36.88367589
      0.25194686	     -0.06289584	     -0.00049020	     -0.20474280	     -0.06611325	      0.88284154	     -0.00046927	     -0.22158666	     -0.00000000	     -0.00000000	     37.48405810
      0.25314349	     -0.06282736	     -0.00049113	     -0.20467462	     -0.06611615	      0.88284069	     -0.00046856	     -0.22157316	     -0.00000000	     -0.00000000	     37.94508883
      0.25434012	     -0.06276052	     -0.00049203	     -0.20460808	     -0.06611900	      0.88283987	     -0.00046783	     -0.22155966	     -0.00000000	     -0.00000000	     38.54224197
      0.25553675	     -0.06269311	     -0.00049288	     -0.20454098	     -0.06612179	      0.88283909	     -0.00046710	     -0.22154618	     -0.00000000	     -0.00000000	     38.99343699
      0.25673338	     -0.06262785	     -0.00049375	     -0.20447603	     -0.06612451	      0.88283834	     -0.00046635	     -0.22153270	     -0.00000000	     -0.00000000	     39.57654204
      0.25793002	     -0.06256266	     -0.00049456	     -0.20441115	     -0.06612718	      0.88283763	     -0.00046559	     -0.22151925	     -0.00000000	     -0.00000000	     40.00327345
      0.25912665	     -0.06249991	     -0.00049541	     -0.20434870	     -0.06612980	      0.88283695	     -0.00046481	     -0.22150582	     -0.00000000	     -0.00000000	     40.56413086
      0.26032328	     -0.06243755	     -0.00049628	     -0.20428664	     -0.06613235	      0.88283630	     -0.00046403	     -0.22149246	     -0.00000000	     -0.00000000	     40.96088641
      0.26151991	     -0.06237817	     -0.00049721	     -0.20422756	     -0.06613485	      0.88283570	     -0.00046323	     -0.22147915	     -0.00000000	     -0.00000000	     41.49585902
      0.26271654	     -0.06231962	     -0.00049815	     -0.20416930	     -0.06613729	      0.88283512	     -0.00046241	     -0.22146595	     -0.00000000	     -0.00000000	     41.86079657
      0.26391318	     -0.06226429	     -0.00049915	     -0.20411426	     -0.06613967	      0.88283459	     -0.00046159	     -0.22145286	     -0.00000000	     -0.00000000	     42.36547426
      0.26510981	     -0.06221011	     -0.00050014	     -0.20406037	     -0.06614200	      0.88283408	     -0.00046076	     -0.22143993	     -0.00000000	     -0.00000000	     42.69757128
      0.26630644	     -0.06215937	     -0.00050116	     -0.20400992	     -0.06614427	      0.88283362	     -0.00045991	     -0.22142717	     -0.00000000	     -0.00000000	     43.17037494
      0.26750307	     -0.06210989	     -0.00050213	     -0.20396072	     -0.06614648	      0.88283318	     -0.00045905	     -0.22141464	     -0.00000000	     -0.00000000	     43.46576244
      0.26869971	     -0.06206386	     -0.00050307	     -0.20391497	     -0.06614865	      0.88283278	     -0.00045818	     -0.22140232	     -0.00000000	     -0.00000000	     43.89978701
      0.26989634	     -0.06201897	     -0.00050391	     -0.20387036	     -0.06615076	      0.88283241	     -0.00045730	     -0.22139029	     -0.00000000	     -0.00000000	     44.15716588
      0.27109297	     -0.06197731	     -0.00050468	     -0.20382896	     -0.06615281	      0.88283208	     -0.00045640	     -0.22137853	     -0.00000000	     -0.00000000	     44.55390613
      0.27228960	     -0.06193665	     -0.00050532	     -0.20378858	     -0.06615482	      0.88283177	     -0.00045550	     -0.22136709	     -0.00000000	     -0.00000000	     44.77560684
      0.27348623	     -0.06189914	     -0.00050587	     -0.20375134	     -0.06615677	      0.88283149	     -0.00045458	     -0.22135595	     -0.00000000	     -0.00000000	     45.13425343
      0.27468287	     -0.06186251	     -0.00050627	     -0.20371497	     -0.06615867	      0.88283124	     -0.00045366	     -0.22134518	     -0.00000000	     -0.00000000	     45.31884661
      0.27587950	     -0.06182875	     -0.00050656	     -0.20368146	     -0.06616052	      0.88283102	     -0.00045272	     -0.22133476	     -0.00000000	     -0.00000000	     45.63542932
      0.27707613	     -0.06179541	     -0.00050649	     -0.20364839	     -0.06616233	      0.88283082	     -0.00045177	     -0.22132472	     -0.00000000	     -0.00000000	     45.77974782
      0.27827276	     -0.06176501	     -0.00050630	     -0.20361825	     -0.06616408	      0.88283065	     -0.00045082	     -0.22131507	     -0.00000000	     -0.00000000	     46.05590159
      0.27946939	     -0.06173497	     -0.00050603	     -0.20358846	     -0.06616579	      0.88283049	     -0.00044986	     -0.22130583	     -0.00000000	     -0.00000000	     46.16285414
      0.28066603	     -0.06170649	     -0.00050590	     -0.20356021	     -0.06616745	      0.88283036	     -0.00044888	     -0.22129700	     -0.00000000	     -0.00000000	     46.40212625
      0.28186266	     -0.06167956	     -0.00050552	     -0.20353352	     -0.06616907	      0.88283025	     -0.00044790	     -0.22128865	     -0.00000000	     -0.00000000	     46.46514820
      0.28305929	     -0.06165628	     -0.00050477	     -0.20351048	     -0.06617065	      0.88283016	     -0.00044692	     -0.22128077	     -0.00000000	     -0.00000000	     46.66255525
      0.28425592	     -0.06163449	     -0.00050389	     -0.20348893	     -0.06617218	      0.88283009	     -0.00044592	     -0.22127342	     -0.00000000	     -0.00000000	     46.68703811
      0.28545256	     -0.06161630	     -0.00050303	     -0.20347096	     -0.06617367	      0.88283003	     -0.00044492	     -0.22126657	     -0.00000000	     -0.00000000	     46.86286597
      0.28664919	     -0.06160004	     -0.00050224	     -0.20345491	     -0.06617512	      0.88282999	     -0.00044392	     -0.22126028	     -0.00000000	     -0.00000000	     46.86084778
      0.28784582	     -0.06158775	     -0.00050149	     -0.20344284	     -0.06617653	      0.88282996	     -0.00044291	     -0.22125453	     -0.00000000	     -0.00000000	     47.00764792
      0.28904245	     -0.06157787	     -0.00050064	     -0.20343316	     -0.06617790	      0.88282995	     -0.00044189	     -0.22124937	     -0.00000000	     -0.00000000	     46.96693767
      0.29023908	     -0.06157281	     -0.00049969	     -0.20342830	     -0.06617923	      0.88282995	     -0.00044087	     -0.22124482	     -0.00000000	      0.00000000	     47.06664454
      0.29143572	     -0.06157167	     -0.00049873	     -0.20342735	     -0.06618053	      0.88282996	     -0.00043985	     -0.22124096	     -0.00000000	      0.00000000	     46.96917635
      0.29263235	     -0.06157708	     -0.00049772	     -0.20343296	     -0.06618179	      0.88282998	     -0.00043882	     -0.22123784	     -0.00000000	      0.00000000	     47.03272722
      0.29382898	     -0.06158730	     -0.00049681	     -0.20344337	     -0.06618301	      0.88283001	     -0.00043779	     -0.22123555	     -0.00000000	      0.00000000	     46.90180951
      0.29502561	     -0.06160459	     -0.00049576	     -0.20346083	     -0.06618420	      0.88283005	     -0.00043676	     -0.22123411	     -0.00000000	      0.00000000	     46.93099404
      0.29622224	     -0.06162751	     -0.00049463	     -0.20348395	     -0.06618536	      0.88283009	     -0.00043573	     -0.22123362	     -0.00000000	      0.00000000	     46.76813863
      0.29741888	     -0.06165850	     -0.00049352	     -0.20351511	     -0.06618649	      0.88283013	     -0.00043469	     -0.22123411	     -0.00000000	      0.00000000	     46.76150882
      0.29861551	     -0.06169583	     -0.00049273	     -0.20355263	     -0.06618757	      0.88283017	     -0.00043366	     -0.22123570	     -0.00000000	      0.00000000	     46.57001589
      0.29981214	     -0.06174164	     -0.00049211	     -0.20359861	     -0.06618863	      0.88283021	     -0.00043263	     -0.22123841	     -0.00000000	      0.00000000	     46.52002145
      0.30100877	     -0.06179437	     -0.00049156	     -0.20365153	     -0.06618965	      0.88283024	     -0.00043160	     -0.22124234	     -0.00000000	      0.00000000	     46.29899167
      0.30220540	     -0.06185606	     -0.00049117	     -0.20371341	     -0.06619064	      0.88283027	     -0.00043057	     -0.22124754	     -0.00000000	      0.00000000	     46.21511965
      0.30340204	     -0.06192492	     -0.00049095	     -0.20378247	     -0.06619159	      0.88283028	     -0.00042954	     -0.22125408	     -0.00000000	      0.00000000	     45.96980623
      0.30459867	     -0.06200279	     -0.00049093	     -0.20386053	     -0.06619251	      0.88283027	     -0.00042852	     -0.22126201	     -0.00000000	     -0.00000000	     45.84069257
      0.30579530	     -0.06208742	     -0.00049108	     -0.20394536	     -0.06619338	      0.88283024	     -0.00042750	     -0.22127139	     -0.00000000	     -0.00000000	     45.56510416
      0.30699193	     -0.06218061	     -0.00049141	     -0.20403876	     -0.06619422	      0.88283019	     -0.00042649	     -0.22128223	     -0.00000000	     -0.00000000	     45.38296709
      0.30818857	     -0.06228028	     -0.00049192	     -0.20413866	     -0.06619502	      0.88283012	     -0.00042548	     -0.22129458	     -0.00000000	     -0.00000000	     45.07352461
      0.30938520	     -0.06238742	     -0.00049269	     -0.20424603	     -0.06619578	      0.88283000	     -0.00042448	     -0.22130843	     -0.00000000	     -0.00000000	     44.84166382
      0.31058183	     -0.06250012	     -0.00049384	     -0.20435898	     -0.06619649	      0.88282986	     -0.00042348	     -0.22132383	     -0.00000000	     -0.00000000	     44.49844502
      0.31177846	     -0.06262025	     -0.00049526	     -0.20447937	     -0.06619716	      0.88282967	     -0.00042249	     -0.22134076	     -0.00000000	     -0.00000000	     44.21539799
      0.31297509	     -0.06274502	     -0.00049684	     -0.20460442	     -0.06619778	      0.88282944	     -0.00042151	     -0.22135924	     -0.00000000	     -0.00000000	     43.83769285
      0.31417173	     -0.06287592	     -0.00049861	     -0.20473560	     -0.06619835	      0.88282917	     -0.00042053	     -0.22137918	     -0.00000000	     -0.00000000	     43.50648620
      0.31536836	     -0.06301077	     -0.00050052	     -0.20487077	     -0.06619887	      0.88282884	     -0.00041956	     -0.22140060	     -0.00000000	     -0.00000000	     43.08939408
      0.31656499	     -0.06315063	     -0.00050225	     -0.20501095	     -0.06619934	      0.88282847	     -0.00041860	     -0.22142340	     -0.00000000	     -0.00000000	     42.70519950
      0.31776162	     -0.06329209	     -0.00050406	     -0.20515276	     -0.06619975	      0.88282803	     -0.00041765	     -0.22144754	     -0.00000000	     -0.00000000	     42.24337759
      0.31895825	     -0.06343651	     -0.00050634	     -0.20529754	     -0.06620010	      0.88282755	     -0.00041671	     -0.22147295	     -0.00000000	     -0.00000000	     41.81703776
      0.32015489	     -0.06358343	     -0.00050875	     -0.20544485	     -0.06620038	      0.88282700	     -0.00041577	     -0.22149961	     -0.00000000	     -0.00000000	     41.31968998
      0.32135152	     -0.06373356	     -0.00051120	     -0.20559539	     -0.06620061	      0.88282640	     -0.00041485	     -0.22152743	     -0.00000000	     -0.00000000	     40.87063775
      0.32254815	     -0.06388418	     -0.00051315	     -0.20574644	     -0.06620077	      0.88282575	     -0.00041393	     -0.22155633	     -0.00000000	     -0.00000000	     40.35446230
      0.32374478	     -0.06403670	     -0.00051471	     -0.20589942	     -0.06620086	      0.88282503	     -0.00041302	     -0.22158618	     -0.00000000	     -0.00000000	     39.88236961
      0.32494142	     -0.06418922	     -0.00051610	     -0.20605243	     -0.06620088	      0.88282426	     -0.00041212	     -0.22161693	     -0.00000000	     -0.00000000	     39.34389943
      0.32613805	     -0.06434337	     -0.00051737	     -0.20620708	     -0.06620083	      0.88282344	     -0.00041123	     -0.22164844	     -0.00000000	     -0.00000000	     38.88606176
      0.32733468	     -0.06449689	     -0.00051856	     -0.20636113	     -0.06620071	      0.88282257	     -0.00041035	     -0.22168067	     -0.00000000	     -0.00000001	     38.35506931
      0.32853131	     -0.06465151	     -0.00051946	     -0.20651630	     -0.06620050	      0.88282164	     -0.00040948	     -0.22171348	     -0.00000000	     -0.00000001	     37.91434683
      0.32972794	     -0.06480490	     -0.00052013	     -0.20667026	     -0.06620022	      0.88282067	     -0.00040862	     -0.22174682	     -0.00000000	     -0.00000001	     37.38466013
      0.33092458	     -0.06495880	     -0.00052064	     -0.20682476	     -0.06619986	      0.88281966	     -0.00040777	     -0.22178057	     -0.00000000	     -0.00000001	     36.95584374
      0.33212121	     -0.06511124	     -0.00052103	     -0.20697782	     -0.06619942	      0.88281861	     -0.00040693	     -0.22181469	     -0.00000000	     -0.00000001	     36.42911176
      0.33331784	     -0.06526347	     -0.00052086	     -0.20713068	     -0.06619889	      0.88281752	     -0.00040610	     -0.22184907	     -0.00000000	     -0.00000001	     36.01673328
      0.33451447	     -0.06541432	     -0.00052030	     -0.20728219	     -0.06619828	      0.88281641	     -0.00040529	     -0.22188372	     -0.00000000	     -0.00000001	     35.49203629
      0.33571110	     -0.06556606	     -0.00051975	     -0.20743461	     -0.06619757	      0.88281526	     -0.00040448	     -0.22191856	     -0.00000000	     -0.00000001	     35.09160116
      0.33690774	     -0.06571632	     -0.00051929	     -0.20758556	     -0.06619678	      0.88281410	     -0.00040368	     -0.22195358	     -0.00000000	     -0.00000001	     34.57677440
      0.33810437	     -0.06586677	     -0.00051876	     -0.20773671	     -0.06619590	      0.88281292	     -0.00040290	     -0.22198869	     -0.00000000	     -0.00000001	     34.19054279
      0.33930100	     -0.06601521	     -0.00051825	     -0.20788588	     -0.06619492	      0.88281173	     -0.00040213	     -0.22202387	     -0.00000000	     -0.00000001	     33.68453298
      0.34049763	     -0.06616351	     -0.00051829	     -0.20803491	     -0.06619385	      0.88281054	     -0.00040138	     -0.22205903	     -0.00000000	     -0.00000001	     33.30684072
      0.34169427	     -0.06630972	     -0.00051822	     -0.20818187	     -0.06619268	      0.88280934	     -0.00040064	     -0.22209416	     -0.00000000	     -0.00000001	     32.80738468
      0.34289090	     -0.06645557	     -0.00051811	     -0.20832848	     -0.06619141	      0.88280815	     -0.00039991	     -0.22212920	     -0.00000000	     -0.00000001	     32.44204679
      0.34408753	     -0.06659904	     -0.00051799	     -0.20847273	     -0.06619004	      0.88280697	     -0.00039920	     -0.22216413	     -0.00000000	     -0.00000001	     31.96249416
      0.34528416	     -0.06674216	     -0.00051790	     -0.20861664	     -0.06618857	      0.88280581	     -0.00039850	     -0.22219889	     -0.00000000	     -0.00000001	     31.60779278
      0.34648079	     -0.06688293	     -0.00051788	     -0.20875821	     -0.06618700	      0.88280466	     -0.00039782	     -0.22223349	     -0.00000000	     -0.00000001	     31.14460235
      0.34767743	     -0.06702286	     -0.00051783	     -0.20889896	     -0.06618532	      0.88280354	     -0.00039716	     -0.22226786	     -0.00000000	     -0.00000001	     30.79672424
      0.34887406	     -0.06715997	     -0.00051784	     -0.20903691	     -0.06618354	      0.88280245	     -0.00039651	     -0.22230202	     -0.00000000	     -0.00000001	     30.35303380
      0.35007069	     -0.06729605	     -0.00051787	     -0.20917383	     -0.06618165	      0.88280139	     -0.00039588	     -0.22233590	      0.00000000	     -0.00000001	     30.01759512
      0.35126732	     -0.06742886	     -0.00051791	     -0.20930751	     -0.06617964	      0.88280037	     -0.00039527	     -0.22236948	      0.00000000	     -0.00000001	     29.60053032
      0.35246395	     -0.06755977	     -0.00051804	     -0.20943929	     -0.06617753	      0.88279939	     -0.00039468	     -0.22240268	      0.00000000	     -0.00000001	     29.27704046
      0.35366059	     -0.06768668	     -0.00051828	     -0.20956709	     -0.06617530	      0.88279845	     -0.00039411	     -0.22243549	      0.00000000	     -0.00000001	     28.88255792
      0.35485722	     -0.06781122	     -0.00051871	     -0.20969252	     -0.06617296	      0.88279756	     -0.00039357	     -0.22246784	      0.00000000	     -0.00000000	     28.56806647
      0.35605385	     -0.06793104	     -0.00051925	     -0.20981326	     -0.06617050	      0.88279672	     -0.00039304	     -0.22249971	      0.00000000	     -0.00000000	     28.19733537
      0.35725048	     -0.06804794	     -0.00051990	     -0.20993108	     -0.06616792	      0.88279594	     -0.00039253	     -0.22253102	      0.00000000	     -0.00000000	     27.89591329
      0.35844711	     -0.06815985	     -0.00052070	     -0.21004393	     -0.06616522	      0.88279522	     -0.00039205	     -0.22256174	      0.00000000	     -0.00000000	     27.54588337
      0.35964375	     -0.06826870	     -0.00052166	     -0.21015371	     -0.06616240	      0.88279455	     -0.00039159	     -0.22259180	      0.00000000	     -0.00000000	     27.25180596
      0.36084038	     -0.06837258	     -0.00052279	     -0.21025854	     -0.06615946	      0.88279395	     -0.00039116	     -0.22262118	      0.00000000	     -0.00000000	     26.91406214
      0.36203701	     -0.06847327	     -0.00052402	     -0.21036019	     -0.06615640	      0.88279341	     -0.00039074	     -0.22264983	      0.00000000	     -0.00000000	     26.62748582
      0.36323364	     -0.06856829	     -0.00052531	     -0.21045618	     -0.06615321	      0.88279294	     -0.00039035	     -0.22267773	      0.00000000	     -0.00000000	     26.30783621
      0.36443028	     -0.06865924	     -0.00052670	     -0.21054812	     -0.06614989	      0.88279254	     -0.00038999	     -0.22270477	      0.00000000	     -0.00000000	     26.03990309
      0.36562691	     -0.06874411	     -0.00052819	     -0.21063398	     -0.06614645	      0.88279220	     -0.00038965	     -0.22273094	      0.00000000	     -0.00000000	     25.74333120
      0.36682354	     -0.06882497	     -0.00052976	     -0.21071583	     -0.06614288	      0.88279194	     -0.00038933	     -0.22275614	      0.00000000	     -0.00000000	     25.49490823
      0.36802017	     -0.06889976	     -0.00053143	     -0.21079163	     -0.06613918	      0.88279176	     -0.00038904	     -0.22278038	      0.00000000	     -0.00000000	     25.21639172
      0.36921680	     -0.06897050	     -0.00053313	     -0.21086337	     -0.06613535	      0.88279164	     -0.00038877	     -0.22280356	      0.00000000	     -0.00000000	     24.98749274
      0.37041344	     -0.06903528	     -0.00053492	     -0.21092916	     -0.06613139	      0.88279161	     -0.00038853	     -0.22282569	      0.00000000	      0.00000000	     24.72568207
      0.37161007	     -0.06909619	     -0.00053676	     -0.21099109	     -0.06612730	      0.88279165	     -0.00038831	     -0.22284670	      0.00000000	      0.00000000	     24.51635154
      0.37280670	     -0.06915124	     -0.00053863	     -0.21104718	     -0.06612308	      0.88279177	     -0.00038812	     -0.22286660	      0.00000000	      0.00000000	     24.27215551
      0.37400333	     -0.06920273	     -0.00054052	     -0.21109969	     -0.06611872	      0.88279196	     -0.00038795	     -0.22288534	      0.00000000	      0.00000000	     24.08631018
      0.37519996	     -0.06924898	     -0.00054256	     -0.21114697	     -0.06611423	      0.88279223	     -0.00038781	     -0.22290293	      0.00000000	      0.00000000	     23.86049787
      0.37639660	     -0.06929234	     -0.00054473	     -0.21119136	     -0.06610960	      0.88279258	     -0.00038769	     -0.22291936	      0.00000000	      0.00000000	     23.69575500
      0.37759323	     -0.06933093	     -0.00054707	     -0.21123098	     -0.06610484	      0.88279301	     -0.00038759	     -0.22293467	      0.00000000	      0.00000000	     23.48748812
      0.37878986	     -0.06936694	     -0.00054953	     -0.21126802	     -0.06609995	      0.88279352	     -0.00038752	     -0.22294882	      0.00000000	      0.00000000	     23.34473334
      0.37998649	     -0.06939833	     -0.00055212	     -0.21130044	     -0.06609492	      0.88279410	     -0.00038747	     -0.22296188	      0.00000000	      0.00000000	     23.15390817
      0.38118313	     -0.06942725	     -0.00055475	     -0.21133039	     -0.06608975	      0.88279477	     -0.00038744	     -0.22297381	      0.00000000	      0.00000000	     23.02924191
      0.38237976	     -0.06945152	     -0.00055736	     -0.21135570	     -0.06608445	      0.88279550	     -0.00038744	     -0.22298467	      0.00000000	      0.00000000	     22.85143525
      0.38357639	     -0.06947313	     -0.00055984	     -0.21137834	     -0.06607901	      0.88279632	     -0.00038745	     -0.22299442	      0.00000000	      0.00000000	     22.74116428
      0.38477302	     -0.06948986	     -0.00056214	     -0.21139610	     -0.06607343	      0.88279721	     -0.00038749	     -0.22300311	      0.00000000	      0.00000001	     22.57499682
      0.38596965	     -0.06950370	     -0.00056422	     -0.21141097	     -0.06606772	      0.88279817	     -0.00038755	     -0.22301070	      0.00000000	      0.00000001	     22.47898449
      0.38716629	     -0.06951227	     -0.00056605	     -0.21142058	     -0.06606188	      0.88279921	     -0.00038762	     -0.22301722	      0.00000000	      0.00000001	     22.32758201
      0.38836292	     -0.06951756	     -0.00056763	     -0.21142691	     -0.06605590	      0.88280032	     -0.00038772	     -0.22302263	      0.00000000	      0.00000001	     22.24832644
      0.38955955	     -0.06951717	     -0.00056897	     -0.21142757	     -0.06604978	      0.88280151	     -0.00038783	     -0.22302695	      0.00000000	      0.00000001	     22.11432870
      0.39075618	     -0.06951310	     -0.00056955	     -0.21142453	     -0.06604353	      0.88280276	     -0.00038797	     -0.22303012	      0.00000000	      0.00000001	     22.05413545
      0.39195281	     -0.06950304	     -0.00056934	     -0.21141552	     -0.06603715	      0.88280408	     -0.00038812	     -0.22303217	      0.00000000	      0.00000001	     21.91635740
      0.39314945	     -0.06948902	     -0.00056886	     -0.21140255	     -0.06603063	      0.88280547	     -0.00038829	     -0.22303304	      0.00000000	      0.00000001	     21.86605128
      0.39434608	     -0.06946858	     -0.00056830	     -0.21138315	     -0.06602398	      0.88280693	     -0.00038847	     -0.22303273	      0.00000000	      0.00000001	     21.76319313
      0.39554271	     -0.06944375	     -0.00056774	     -0.21135936	     -0.06601720	      0.88280846	     -0.00038868	     -0.22303118	      0.00000000	      0.00000001	     21.74358959
      0.39673934	     -0.06941220	     -0.00056723	     -0.21132884	     -0.06601028	      0.88281005	     -0.00038890	     -0.22302840	      0.00000000	      0.00000001	     21.65503379
      0.39793597	     -0.06937610	     -0.00056677	     -0.21129377	     -0.06600324	      0.88281171	     -0.00038914	     -0.22302431	      0.00000000	      0.00000001	     21.65116032
      0.39913261	     -0.06933327	     -0.00056638	     -0.21125195	     -0.06599606	      0.88281343	     -0.00038939	     -0.22301892	      0.00000000	      0.00000001	     21.56487948
      0.40032924	     -0.06928561	     -0.00056615	     -0.21120527	     -0.06598876	      0.88281521	     -0.00038966	     -0.22301217	      0.00000000	      0.00000001	     21.57438367
      0.40152587	     -0.06923166	     -0.00056617	     -0.21115231	     -0.06598134	      0.88281705	     -0.00038994	     -0.22300409	      0.00000000	      0.00000001	     21.48370844
      0.40272250	     -0.06917352	     -0.00056624	     -0.21109513	     -0.06597378	      0.88281896	     -0.00039024	     -0.22299464	      0.00000000	      0.00000001	     21.50773024
      0.40391914	     -0.06910835	     -0.00056625	     -0.21103092	     -0.06596611	      0.88282092	     -0.00039056	     -0.22298379	      0.00000000	      0.00000001	     21.41907409
      0.40511577	     -0.06903806	     -0.00056612	     -0.21096156	     -0.06595831	      0.88282295	     -0.00039089	     -0.22297149	      0.00000000	      0.00000001	     21.46247256
      0.40631240	     -0.06896018	     -0.00056578	     -0.21088460	     -0.06595040	      0.88282503	     -0.00039123	     -0.22295771	      0.00000000	      0.00000001	     21.37035154
      0.40750903	     -0.06887691	     -0.00056546	     -0.21080224	     -0.06594236	      0.88282718	     -0.00039159	     -0.22294237	      0.00000000	      0.00000001	     21.42689000
      0.40870566	     -0.06878595	     -0.00056506	     -0.21071217	     -0.06593422	      0.88282938	     -0.00039196	     -0.22292547	      0.00000000	      0.00000001	     21.32337122
      0.40990230	     -0.06868967	     -0.00056457	     -0.21061675	     -0.06592596	      0.88283164	     -0.00039234	     -0.22290693	      0.00000000	      0.00000001	     21.39353228
      0.41109893	     -0.06858564	     -0.00056394	     -0.21051358	     -0.06591759	      0.88283395	     -0.00039273	     -0.22288679	      0.00000000	      0.00000001	     21.27712600
      0.41229556	     -0.06847680	     -0.00056335	     -0.21040555	     -0.06590911	      0.88283632	     -0.00039313	     -0.22286498	      0.00000000	      0.00000001	     21.35296849
      0.41349219	     -0.06836083	     -0.00056281	     -0.21029038	     -0.06590053	      0.88283875	     -0.00039355	     -0.22284155	      0.00000000	      0.00000001	     21.21691259
      0.41468882	     -0.06824037	     -0.00056220	     -0.21017069	     -0.06589185	      0.88284123	     -0.00039397	     -0.22281647	      0.00000000	      0.00000001	     21.29404381
      0.41588546	     -0.06811302	     -0.00056162	     -0.21004409	     -0.06588307	      0.88284376	     -0.00039441	     -0.22278977	      0.00000000	      0.00000001	     21.13317454
      0.41708209	     -0.06798120	     -0.00056126	     -0.20991297	     -0.06587420	      0.88284635	     -0.00039485	     -0.22276145	      0.00000000	      0.00000001	     21.20681333
      0.41827872	     -0.06784348	     -0.00056101	     -0.20977593	     -0.06586524	      0.88284900	     -0.00039530	     -0.22273159	      0.00000000	      0.00000002	     21.02369351
      0.41947535	     -0.06770225	     -0.00056082	     -0.20963534	     -0.06585619	      0.88285170	     -0.00039576	     -0.22270019	      0.00000000	      0.00000002	     21.09946044
      0.42067199	     -0.06755504	     -0.00056068	     -0.20948875	     -0.06584706	      0.88285445	     -0.00039622	     -0.22266731	      0.00000000	      0.00000002	     20.90040931
      0.42186862	     -0.06740449	     -0.00056027	     -0.20933879	     -0.06583785	      0.88285725	     -0.00039669	     -0.22263295	      0.00000000	      0.00000002	     20.98166731
      0.42306525	     -0.06724868	     -0.00055939	     -0.20918353	     -0.06582856	      0.88286010	     -0.00039716	     -0.22259719	      0.00000000	      0.00000002	     20.75325582
      0.42426188	     -0.06709062	     -0.00055842	     -0.20902599	     -0.06581920	      0.88286301	     -0.00039764	     -0.22256004	      0.00000000	      0.00000002	     20.82937493
      0.42545851	     -0.06692838	     -0.00055752	     -0.20886423	     -0.06580978	      0.88286596	     -0.00039812	     -0.22252161	      0.00000000	      0.00000002	     20.60235622
      0.42665515	     -0.06676490	     -0.00055673	     -0.20870120	     -0.06580030	      0.88286896	     -0.00039860	     -0.22248194	      0.00000000	      0.00000002	     20.69237513
      0.42785178	     -0.06659810	     -0.00055580	     -0.20853481	     -0.06579075	      0.88287202	     -0.00039908	     -0.22244115	      0.00000000	      0.00000002	     20.46024223
      0.42904841	     -0.06643078	     -0.00055445	     -0.20836786	     -0.06578116	      0.88287512	     -0.00039957	     -0.22239928	      0.00000000	      0.00000002	     20.55419820
      0.43024504	     -0.06626069	     -0.00055295	     -0.20819811	     -0.06577151	      0.88287826	     -0.00040005	     -0.22235644	      0.00000000	      0.00000002	     20.31407670
      0.43144167	     -0.06609053	     -0.00055131	     -0.20802826	     -0.06576182	      0.88288145	     -0.00040053	     -0.22231268	      0.00000000	      0.00000002	     20.42328721
      0.43263831	     -0.06591798	     -0.00054951	     -0.20785598	     -0.06575209	      0.88288468	     -0.00040101	     -0.22226810	      0.00000000	      0.00000002	     20.18842729
      0.43383494	     -0.06574569	     -0.00054753	     -0.20768393	     -0.06574233	      0.88288795	     -0.00040148	     -0.22222273	      0.00000000	      0.00000002	     20.31526029
      0.43503157	     -0.06557131	     -0.00054537	     -0.20750975	     -0.06573254	      0.88289125	     -0.00040195	     -0.22217669	      0.00000000	      0.00000002	     20.08733550
      0.43622820	     -0.06539753	     -0.00054301	     -0.20733614	     -0.06572272	      0.88289459	     -0.00040242	     -0.22212998	      0.00000000	      0.00000002	     20.23198978
      0.43742484	     -0.06522201	     -0.00054047	     -0.20716076	     -0.06571287	      0.88289797	     -0.00040288	     -0.22208271	      0.00000000	      0.00000002	     20.01096799
      0.43862147	     -0.06504757	     -0.00053774	     -0.20698641	     -0.06570301	      0.88290137	     -0.00040333	     -0.22203491	      0.00000000	      0.00000002	     20.17290781
      0.43981810	     -0.06487184	     -0.00053485	     -0.20681075	     -0.06569314	      0.88290479	     -0.00040377	     -0.22198667	      0.00000000	      0.00000002	     19.95877807
      0.44101473	     -0.06469761	     -0.00053180	     -0.20663655	     -0.06568326	      0.88290824	     -0.00040420	     -0.22193800	      0.00000000	      0.00000002	     20.13761009
      0.44221136	     -0.06452243	     -0.00052859	     -0.20646137	     -0.06567338	      0.88291170	     -0.00040462	     -0.22188901	      0.00000000	      0.00000002	     19.92883759
      0.44340800	     -0.06434911	     -0.00052523	     -0.20628802	     -0.06566349	      0.88291517	     -0.00040503	     -0.22183971	      0.00000000	      0.00000002	     20.12390030
      0.44460463	     -0.06417527	     -0.00052174	     -0.20611411	     -0.06565361	      0.88291866	     -0.00040543	     -0.22179018	      0.00000000	      0.00000002	     19.91869897
      0.44580126	     -0.06400381	     -0.00051814	     -0.20594255	     -0.06564373	      0.88292215	     -0.00040581	     -0.22174044	      0.00000000	      0.00000002	     20.12846348
      0.44699789	     -0.06383305	     -0.00051431	     -0.20577166	     -0.06563387	      0.88292564	     -0.00040618	     -0.22169058	      0.00000000	      0.00000002	     19.92441135
      0.44819452	     -0.06366491	     -0.00051038	     -0.20560335	     -0.06562402	      0.88292912	     -0.00040654	     -0.22164061	      0.00000000	      0.00000002	     20.14835284
      0.44939116	     -0.06349705	     -0.00050634	     -0.20543531	     -0.06561419	      0.88293260	     -0.00040688	     -0.22159060	      0.00000000	      0.00000002	     19.94412444
      0.45058779	     -0.06333237	     -0.00050223	     -0.20527040	     -0.06560439	      0.88293606	     -0.00040720	     -0.22154056	      0.00000000	      0.00000002	     20.18016312
      0.45178442	     -0.06316841	     -0.00049804	     -0.20510618	     -0.06559461	      0.88293951	     -0.00040751	     -0.22149058	      0.00000000	      0.00000002	     19.97421927
      0.45298105	     -0.06300792	     -0.00049374	     -0.20494542	     -0.06558486	      0.88294293	     -0.00040780	     -0.22144068	      0.00000000	      0.00000002	     20.22205183
      0.45417768	     -0.06284856	     -0.00048931	     -0.20478575	     -0.06557515	      0.88294633	     -0.00040806	     -0.22139093	      0.00000000	      0.00000002	     20.01335873
      0.45537432	     -0.06269335	     -0.00048487	     -0.20463019	     -0.06556548	      0.88294969	     -0.00040831	     -0.22134135	      0.00000000	      0.00000002	     20.27059006
      0.45657095	     -0.06253963	     -0.00048038	     -0.20447611	     -0.06555584	      0.88295302	     -0.00040854	     -0.22129202	      0.00000000	      0.00000002	     20.05886803
      0.45776758	     -0.06239014	     -0.00047584	     -0.20432623	     -0.06554625	      0.88295631	     -0.00040874	     -0.22124295	      0.00000000	      0.00000002	     20.32536824
      0.45896421	     -0.06224223	     -0.00047128	     -0.20417790	     -0.06553670	      0.88295955	     -0.00040892	     -0.22119420	      0.00000000	      0.00000002	     20.11062778
      0.46016085	     -0.06209868	     -0.00046672	     -0.20403391	     -0.06552721	      0.88296275	     -0.00040908	     -0.22114579	      0.00000000	      0.00000002	     20.38538942
      0.46135748	     -0.06195677	     -0.00046208	     -0.20389153	     -0.06551777	      0.88296589	     -0.00040922	     -0.22109776	      0.00000000	      0.00000002	     20.16947621
      0.46255411	     -0.06181924	     -0.00045740	     -0.20375352	     -0.06550838	      0.88296897	     -0.00040933	     -0.22105012	      0.00000000	      0.00000002	     20.45103645
      0.46375074	     -0.06168339	     -0.00045262	     -0.20361717	     -0.06549905	      0.88297199	     -0.00040941	     -0.22100294	      0.00000000	      0.00000002	     20.23485365
      0.46494737	     -0.06155203	     -0.00044779	     -0.20348527	     -0.06548978	      0.88297494	     -0.00040946	     -0.22095620	      0.00000000	      0.00000002	     20.52364252
      0.46614401	     -0.06142240	     -0.00044289	     -0.20335510	     -0.06548058	      0.88297782	     -0.00040949	     -0.22090997	      0.00000000	      0.00000002	     20.30947985
      0.46734064	     -0.06129732	     -0.00043797	     -0.20322946	     -0.06547144	      0.88298063	     -0.00040949	     -0.22086425	      0.00000000	      0.00000002	     20.60383884
      0.46853727	     -0.06117401	     -0.00043300	     -0.20310557	     -0.06546237	      0.88298336	     -0.00040947	     -0.22081909	      0.00000000	      0.00000002	     20.39318648
      0.46973390	     -0.06105526	     -0.00042818	     -0.20298622	     -0.06545337	      0.88298601	     -0.00040941	     -0.22077449	      0.00000000	      0.00000001	     20.69536963
      0.47093053	     -0.06093835	     -0.00042337	     -0.20286871	     -0.06544444	      0.88298858	     -0.00040932	     -0.22073051	      0.00000000	      0.00000001	     20.49351821
      0.47212717	     -0.06082632	     -0.00041845	     -0.20275606	     -0.06543558	      0.88299106	     -0.00040921	     -0.22068714	      0.00000000	      0.00000001	     20.80409783
      0.47332380	     -0.06071632	     -0.00041337	     -0.20264543	     -0.06542680	      0.88299346	     -0.00040906	     -0.22064444	      0.00000000	      0.00000001	     20.61487465
      0.47452043	     -0.06061138	     -0.00040824	     -0.20253985	     -0.06541810	      0.88299576	     -0.00040888	     -0.22060239	      0.00000000	      0.00000001	     20.93527723
      0.47571706	     -0.06050842	     -0.00040295	     -0.20243624	     -0.06540948	      0.88299797	     -0.00040867	     -0.22056105	      0.00000000	      0.00000001	     20.76234317
      0.47691370	     -0.06040991	     -0.00039776	     -0.20233708	     -0.06540094	      0.88300009	     -0.00040843	     -0.22052039	      0.00000000	      0.00000001	     21.09567583
      0.47811033	     -0.06031307	     -0.00039288	     -0.20223957	     -0.06539247	      0.88300211	     -0.00040815	     -0.22048048	      0.00000000	      0.00000001	     20.94910876
      0.47930696	     -0.06022069	     -0.00038844	     -0.20214652	     -0.06538409	      0.88300404	     -0.00040784	     -0.22044129	      0.00000000	      0.00000001	     21.30431998
      0.48050359	     -0.06012998	     -0.00038442	     -0.20205513	     -0.06537580	      0.88300588	     -0.00040750	     -0.22040287	      0.00000000	      0.00000001	     21.19278713
      0.48170022	     -0.06004367	     -0.00038082	     -0.20196814	     -0.06536759	      0.88300761	     -0.00040713	     -0.22036520	      0.00000000	      0.00000001	     21.57274497
      0.48289686	     -0.05995894	     -0.00037756	     -0.20188272	     -0.06535946	      0.88300926	     -0.00040672	     -0.22032833	      0.00000000	      0.00000001	     21.50110495
      0.48409349	     -0.05987856	     -0.00037473	     -0.20180165	     -0.06535142	      0.88301080	     -0.00040628	     -0.22029223	      0.00000000	      0.00000001	     21.91104423
      0.48529012	     -0.05979970	     -0.00037217	     -0.20172211	     -0.06534347	      0.88301226	     -0.00040580	     -0.22025694	      0.00000000	      0.00000001	     21.88758501
      0.48648675	     -0.05972555	     -0.00036943	     -0.20164729	     -0.06533560	      0.88301362	     -0.00040529	     -0.22022243	      0.00000000	      0.00000001	     22.33010873
      0.48768338	     -0.05965281	     -0.00036664	     -0.20157389	     -0.06532782	      0.88301489	     -0.00040475	     -0.22018875	      0.00000000	      0.00000001	     22.35807190
      0.48888002	     -0.05958417	     -0.00036380	     -0.20150459	     -0.06532013	      0.88301608	     -0.00040416	     -0.22015586	      0.00000000	      0.00000001	     22.83370065
      0.49007665	     -0.05951449	     -0.00036109	     -0.20143428	     -0.06531252	      0.88301718	     -0.00040355	     -0.22012382	      0.00000000	      0.00000001	     22.92153909
      0.49127328	     -0.05945043	     -0.00035788	     -0.20136959	     -0.06530500	      0.88301820	     -0.00040289	     -0.22009264	      0.00000000	      0.00000001	     23.43084795
      0.49246991	     -0.05938650	     -0.00035431	     -0.20130506	     -0.06529757	      0.88301913	     -0.00040221	     -0.22006238	      0.00000000	      0.00000001	     23.59302400
      0.49366655	     -0.05932761	     -0.00035040	     -0.20124558	     -0.06529022	      0.88301999	     -0.00040148	     -0.22003303	      0.00000000	      0.00000000	     24.14900919
      0.49486318	     -0.05927005	     -0.00034630	     -0.20118746	     -0.06528296	      0.88302077	     -0.00040072	     -0.22000462	      0.00000000	      0.00000000	     24.39987022
      0.49605981	     -0.05921586	     -0.00034213	     -0.20113273	     -0.06527578	      0.88302148	     -0.00039993	     -0.21997708	      0.00000000	      0.00000000	     25.02578416
      0.49725644	     -0.05916200	     -0.00033768	     -0.20107835	     -0.06526868	      0.88302212	     -0.00039910	     -0.21995040	      0.00000000	      0.00000000	     25.40312282
      0.49845307	     -0.05911093	     -0.00033303	     -0.20102678	     -0.06526165	      0.88302270	     -0.00039823	     -0.21992452	      0.00000000	      0.00000000	     26.12936894
      0.49964971	     -0.05905963	     -0.00032801	     -0.20097501	     -0.06525470	      0.88302321	     -0.00039733	     -0.21989941	      0.00000000	      0.00000000	     26.67143712
      0.50084634	     -0.05901147	     -0.00032268	     -0.20092639	     -0.06524782	      0.88302366	     -0.00039640	     -0.21987504	      0.00000000	      0.00000000	     27.52131535
      0.50204297	     -0.05896309	     -0.00031718	     -0.20087758	     -0.06524101	      0.88302406	     -0.00039543	     -0.21985140	      0.00000000	      0.00000000	     28.25170266
      0.50323960	     -0.05891712	     -0.00031150	     -0.20083121	     -0.06523427	      0.88302440	     -0.00039443	     -0.21982844	      0.00000000	      0.00000000	     29.24380884
      0.50443623	     -0.05887129	     -0.00030598	     -0.20078498	     -0.06522758	      0.88302469	     -0.00039339	     -0.21980618	      0.00000000	      0.00000000	     30.17282409
      0.50563287	     -0.05882770	     -0.00030065	     -0.20074100	     -0.06522095	      0.88302494	     -0.00039232	     -0.21978455	      0.00000000	      0.00000000	     31.31663573
      0.50682950	     -0.05878368	     -0.00029553	     -0.20069660	     -0.06521437	      0.88302515	     -0.00039122	     -0.21976355	      0.00000000	      0.00000000	     32.44323074
      0.50802613	     -0.05874158	     -0.00029068	     -0.20065413	     -0.06520785	      0.88302532	     -0.00039009	     -0.21974310	      0.00000000	      0.00000000	     33.72393867
      0.50922276	     -0.05869887	     -0.00028604	     -0.20061106	     -0.06520137	      0.88302546	     -0.00038893	     -0.21972321	      0.00000000	      0.00000000	     35.02025704
      0.51041939	     -0.05865790	     -0.00028171	     -0.20056974	     -0.06519493	      0.88302557	     -0.00038774	     -0.21970381	      0.00000000	      0.00000000	     36.40602798
      0.51161603	     -0.05861626	     -0.00027791	     -0.20052774	     -0.06518852	      0.88302565	     -0.00038652	     -0.21968490	      0.00000000	      0.00000000	     37.82342316
      0.51281266	     -0.05857632	     -0.00027486	     -0.20048743	     -0.06518215	      0.88302572	     -0.00038527	     -0.21966642	      0.00000000	      0.00000000	     39.24849047
      0.51400929	     -0.05853568	     -0.00027226	     -0.20044644	     -0.06517581	      0.88302577	     -0.00038399	     -0.21964837	      0.00000000	      0.00000000	     40.69296754
      0.51520592	     -0.05849665	     -0.00027018	     -0.20040704	     -0.06516950	      0.88302581	     -0.00038269	     -0.21963070	      0.00000000	      0.00000000	     42.07312251
      0.51640256	     -0.05845688	     -0.00026860	     -0.20036689	     -0.06516321	      0.88302584	     -0.00038136	     -0.21961342	      0.00000000	      0.00000000	     43.45367458
      0.51759919	     -0.05841861	     -0.00026772	     -0.20032824	     -0.06515695	      0.88302588	     -0.00038000	     -0.21959647	      0.00000000	      0.00000000	     44.69772364
      0.51879582	     -0.05837960	     -0.00026776	     -0.20028882	     -0.06515070	      0.88302591	     -0.00037862	     -0.21957985	      0.00000000	      0.00000000	     45.90437383
      0.51999245	     -0.05834210	     -0.00026828	     -0.20025091	     -0.06514447	      0.88302595	     -0.00037721	     -0.21956351	      0.00000000	      0.00000000	     46.92368059
      0.52118908	     -0.05830392	     -0.00026927	     -0.20021231	     -0.06513826	      0.88302601	     -0.00037578	     -0.21954746	      0.00000000	      0.00000000	     47.88196299
      0.52238572	     -0.05826729	     -0.00027078	     -0.20017525	     -0.06513206	      0.88302608	     -0.00037432	     -0.21953165	      0.00000000	      0.00000000	     48.63742773
      0.52358235	     -0.05823024	     -0.00027289	     -0.20013775	     -0.06512588	      0.88302617	     -0.00037284	     -0.21951610	      0.00000000	      0.00000000	     49.30445573
      0.52477898	     -0.05819492	     -0.00027548	     -0.20010196	     -0.06511971	      0.88302628	     -0.00037133	     -0.21950078	      0.00000000	      0.00000000	     49.77895537
      0.52597561	     -0.05815927	     -0.00027848	     -0.20006583	     -0.06511356	      0.88302642	     -0.00036980	     -0.21948569	      0.00000000	      0.00000000	     50.15724876
      0.52717224	     -0.05812577	     -0.00028190	     -0.20003184	     -0.06510743	      0.88302658	     -0.00036825	     -0.21947081	      0.00000000	      0.00000000	     50.38492018
      0.52836888	     -0.05809276	     -0.00028570	     -0.19999831	     -0.06510131	      0.88302678	     -0.00036667	     -0.21945618	      0.00000000	      0.00000000	     50.51145419
      0.52956551	     -0.05806274	     -0.00028987	     -0.19996776	     -0.06509522	      0.88302701	     -0.00036507	     -0.21944178	      0.00000000	      0.00000000	     50.54290423
      0.53076214	     -0.05803387	     -0.00029432	     -0.19993835	     -0.06508915	      0.88302727	     -0.00036344	     -0.21942768	      0.00000000	      0.00000000	     50.47373437
      0.53195877	     -0.05800875	     -0.00029909	     -0.19991267	     -0.06508310	      0.88302757	     -0.00036179	     -0.21941390	      0.00000000	      0.00000000	     50.37127228
      0.53315541	     -0.05798621	     -0.00030409	     -0.19988956	     -0.06507707	      0.88302791	     -0.00036011	     -0.21940049	      0.00000000	      0.00000000	     50.16266438
      0.53435204	     -0.05796977	     -0.00030941	     -0.19987252	     -0.06507108	      0.88302828	     -0.00035840	     -0.21938754	      0.00000000	      0.00000000	     49.97117715
      0.53554867	     -0.05795887	     -0.00031500	     -0.19986101	     -0.06506512	      0.88302869	     -0.00035667	     -0.21937517	      0.00000000	      0.00000000	     49.66622441
      0.53674530	     -0.05795662	     -0.00032089	     -0.19985814	     -0.06505919	      0.88302913	     -0.00035491	     -0.21936351	      0.00000000	      0.00000000	     49.43018111
      0.53794193	     -0.05796160	     -0.00032694	     -0.19986248	     -0.06505330	      0.88302960	     -0.00035312	     -0.21935274	      0.00000000	      0.00000000	     49.07940258
      0.53913857	     -0.05797619	     -0.00033307	     -0.19987643	     -0.06504745	      0.88303010	     -0.00035131	     -0.21934297	      0.00000000	      0.00000000	     48.83620778
      0.54033520	     -0.05799807	     -0.00033905	     -0.19989767	     -0.06504164	      0.88303063	     -0.00034947	     -0.21933435	      0.00000000	      0.00000000	     48.47082787
      0.54153183	     -0.05802877	     -0.00034484	     -0.19992772	     -0.06503588	      0.88303118	     -0.00034759	     -0.21932696	      0.00000000	      0.00000000	     48.24005585
      0.54272846	     -0.05806591	     -0.00035022	     -0.19996422	     -0.06503016	      0.88303176	     -0.00034569	     -0.21932088	      0.00000000	      0.00000000	     47.87756203
      0.54392509	     -0.05811139	     -0.00035517	     -0.20000906	     -0.06502449	      0.88303234	     -0.00034376	     -0.21931616	      0.00000000	      0.00000000	     47.65323525
      0.54512173	     -0.05816302	     -0.00035960	     -0.20006006	     -0.06501887	      0.88303294	     -0.00034179	     -0.21931288	      0.00000000	      0.00000000	     47.28440362
      0.54631836	     -0.05822264	     -0.00036343	     -0.20011907	     -0.06501330	      0.88303355	     -0.00033980	     -0.21931104	      0.00000000	      0.00000000	     47.06108059
      0.54751499	     -0.05828743	     -0.00036654	     -0.20018326	     -0.06500778	      0.88303416	     -0.00033777	     -0.21931073	      0.00000000	      0.00000000	     46.68624726
      0.54871162	     -0.05835979	     -0.00036889	     -0.20025504	     -0.06500232	      0.88303476	     -0.00033571	     -0.21931193	      0.00000000	      0.00000000	     46.44791649
      0.54990826	     -0.05843752	     -0.00037024	     -0.20033220	     -0.06499691	      0.88303535	     -0.00033362	     -0.21931472	      0.00000000	      0.00000000	     46.04435910
      0.55110489	     -0.05852206	     -0.00037064	     -0.20041619	     -0.06499156	      0.88303593	     -0.00033150	     -0.21931906	      0.00000000	      0.00000000	     45.78556073
      0.55230152	     -0.05861075	     -0.00037001	     -0.20050437	     -0.06498627	      0.88303649	     -0.00032935	     -0.21932498	      0.00000000	      0.00000000	     45.36905794
      0.55349815	     -0.05870533	     -0.00036856	     -0.20059845	     -0.06498103	      0.88303702	     -0.00032717	     -0.21933242	      0.00000000	      0.00000000	     45.09701447
      0.55469478	     -0.05880377	     -0.00036637	     -0.20069641	     -0.06497586	      0.88303753	     -0.00032496	     -0.21934141	      0.00000000	      0.00000000	     44.66899363
      0.55589142	     -0.05890782	     -0.00036368	     -0.20080000	     -0.06497074	      0.88303799	     -0.00032273	     -0.21935187	      0.00000000	      0.00000000	     44.38032778
      0.55708805	     -0.05901525	     -0.00036062	     -0.20090700	     -0.06496567	      0.88303841	     -0.00032047	     -0.21936382	      0.00000000	      0.00000000	     43.93917421
      0.55828468	     -0.05912794	     -0.00035743	     -0.20101926	     -0.06496067	      0.88303878	     -0.00031818	     -0.21937719	      0.00000000	      0.00000000	     43.63020718
      0.55948131	     -0.05924370	     -0.00035416	     -0.20113462	     -0.06495572	      0.88303909	     -0.00031587	     -0.21939197	      0.00000000	      0.00000000	     43.17109381
      0.56067794	     -0.05936485	     -0.00035106	     -0.20125537	     -0.06495083	      0.88303934	     -0.00031354	     -0.21940811	      0.00000000	      0.00000000	     42.83327685
      0.56187458	     -0.05948949	     -0.00034820	     -0.20137961	     -0.06494599	      0.88303953	     -0.00031120	     -0.21942562	      0.00000000	      0.00000000	     42.35031340
      0.56307121	     -0.05961948	     -0.00034580	     -0.20150923	     -0.06494121	      0.88303964	     -0.00030883	     -0.21944444	      0.00000000	      0.00000000	     41.98647028
      0.56426784	     -0.05975230	     -0.00034383	     -0.20164168	     -0.06493648	      0.88303968	     -0.00030645	     -0.21946457	      0.00000000	     -0.00000000	     41.48332467
      0.56546447	     -0.05988953	     -0.00034243	     -0.20177855	     -0.06493181	      0.88303963	     -0.00030405	     -0.21948593	      0.00000000	     -0.00000000	     41.09577255
      0.56666110	     -0.06002871	     -0.00034141	     -0.20191739	     -0.06492718	      0.88303950	     -0.00030165	     -0.21950852	      0.00000000	     -0.00000000	     40.57203223
      0.56785774	     -0.06017164	     -0.00034111	     -0.20205998	     -0.06492260	      0.88303928	     -0.00029923	     -0.21953222	      0.00000000	     -0.00000000	     40.16114869
      0.56905437	     -0.06031626	     -0.00034150	     -0.20220427	     -0.06491807	      0.88303897	     -0.00029680	     -0.21955703	      0.00000000	     -0.00000000	     39.61460740
      0.57025100	     -0.06046439	     -0.00034253	     -0.20235208	     -0.06491359	      0.88303856	     -0.00029436	     -0.21958286	      0.00000000	     -0.00000000	     39.17558640
      0.57144763	     -0.06061337	     -0.00034413	     -0.20250075	     -0.06490915	      0.88303805	     -0.00029192	     -0.21960968	      0.00000000	     -0.00000000	     38.60776290
      0.57264427	     -0.06076497	     -0.00034631	     -0.20265205	     -0.06490476	      0.88303745	     -0.00028948	     -0.21963740	      0.00000000	     -0.00000000	     38.16113482
      0.57384090	     -0.06091648	     -0.00034888	     -0.20280328	     -0.06490040	      0.88303674	     -0.00028702	     -0.21966596	      0.00000000	     -0.00000000	     37.58098886
      0.57503753	     -0.06106986	     -0.00035195	     -0.20295639	     -0.06489608	      0.88303594	     -0.00028457	     -0.21969528	      0.00000000	     -0.00000000	     37.12578619
      0.57623416	     -0.06122304	     -0.00035565	     -0.20310932	     -0.06489180	      0.88303503	     -0.00028211	     -0.21972533	      0.00000000	     -0.00000001	     36.53612452
      0.57743079	     -0.06137782	     -0.00035998	     -0.20326385	     -0.06488755	      0.88303402	     -0.00027965	     -0.21975602	      0.00000000	     -0.00000001	     36.08444412
      0.57862743	     -0.06152956	     -0.00036492	     -0.20341536	     -0.06488334	      0.88303292	     -0.00027719	     -0.21978734	      0.00000000	     -0.00000001	     35.49777427
      0.57982406	     -0.06168363	     -0.00037053	     -0.20356920	     -0.06487916	      0.88303172	     -0.00027473	     -0.21981925	      0.00000000	     -0.00000001	     35.05204621
      0.58102069	     -0.06183378	     -0.00037658	     -0.20371914	     -0.06487501	      0.88303042	     -0.00027227	     -0.21985173	      0.00000000	     -0.00000001	     34.47442168
      0.58221732	     -0.06198454	     -0.00038337	     -0.20386969	     -0.06487088	      0.88302903	     -0.00026981	     -0.21988477	      0.00000000	     -0.00000001	     34.03305312
      0.58341395	     -0.06213544	     -0.00039026	     -0.20402041	     -0.06486678	      0.88302756	     -0.00026736	     -0.21991840	      0.00000000	     -0.00000001	     33.45608787
      0.58461059	     -0.06228642	     -0.00039765	     -0.20417121	     -0.06486270	      0.88302600	     -0.00026490	     -0.21995251	      0.00000000	     -0.00000001	     33.05823506
      0.58580722	     -0.06243408	     -0.00040559	     -0.20431871	     -0.06485864	      0.88302437	     -0.00026245	     -0.21998700	      0.00000000	     -0.00000001	     32.51222235
      0.58700385	     -0.06257970	     -0.00041364	     -0.20446419	     -0.06485460	      0.88302266	     -0.00025999	     -0.22002171	      0.00000000	     -0.00000001	     32.14783144
      0.58820048	     -0.06272093	     -0.00042167	     -0.20460530	     -0.06485058	      0.88302089	     -0.00025754	     -0.22005657	      0.00000000	     -0.00000001	     31.62995988
      0.58939712	     -0.06286061	     -0.00042964	     -0.20474487	     -0.06484657	      0.88301905	     -0.00025509	     -0.22009142	      0.00000000	     -0.00000001	     31.29328056
      0.59059375	     -0.06299632	     -0.00043740	     -0.20488049	     -0.06484257	      0.88301716	     -0.00025264	     -0.22012622	      0.00000000	     -0.00000001	     30.79574113
      0.59179038	     -0.06312980	     -0.00044467	     -0.20501390	     -0.06483859	      0.88301522	     -0.00025020	     -0.22016085	      0.00000000	     -0.00000001	     30.47624593
      0.59298701	     -0.06325882	     -0.00045099	     -0.20514288	     -0.06483462	      0.88301324	     -0.00024776	     -0.22019530	      0.00000000	     -0.00000001	     29.99393497
      0.59418364	     -0.06338561	     -0.00045655	     -0.20526965	     -0.06483065	      0.88301122	     -0.00024532	     -0.22022945	      0.00000000	     -0.00000001	     29.69178222
      0.59538028	     -0.06350744	     -0.00046194	     -0.20539150	     -0.06482669	      0.88300918	     -0.00024289	     -0.22026327	      0.00000000	     -0.00000001	     29.23852001
      0.59657691	     -0.06362628	     -0.00046750	     -0.20551035	     -0.06482273	      0.88300712	     -0.00024046	     -0.22029666	      0.00000000	     -0.00000001	     28.98979334
      0.59777354	     -0.06374016	     -0.00047339	     -0.20562425	     -0.06481878	      0.88300504	     -0.00023803	     -0.22032960	      0.00000000	     -0.00000001	     28.56550253
      0.59897017	     -0.06385104	     -0.00047937	     -0.20573516	     -0.06481483	      0.88300296	     -0.00023561	     -0.22036203	      0.00000000	     -0.00000001	     28.34223326
      0.60016680	     -0.06395671	     -0.00048524	     -0.20584087	     -0.06481087	      0.88300088	     -0.00023320	     -0.22039391	      0.00000000	     -0.00000001	     27.93626596
      0.60136344	     -0.06405937	     -0.00049116	     -0.20594358	     -0.06480692	      0.88299882	     -0.00023079	     -0.22042519	      0.00000000	     -0.00000001	     27.72980208
      0.60256007	     -0.06415695	     -0.00049706	     -0.20604123	     -0.06480296	      0.88299676	     -0.00022839	     -0.22045586	      0.00000000	     -0.00000001	     27.33872120
      0.60375670	     -0.06425151	     -0.00050294	     -0.20613586	     -0.06479900	      0.88299473	     -0.00022599	     -0.22048586	      0.00000000	     -0.00000001	     27.15038637
      0.60495333	     -0.06434121	     -0.00050876	     -0.20622564	     -0.06479503	      0.88299273	     -0.00022360	     -0.22051519	      0.00000000	     -0.00000001	     26.77429444
      0.60614996	     -0.06442807	     -0.00051451	     -0.20631259	     -0.06479106	      0.88299077	     -0.00022122	     -0.22054381	      0.00000000	     -0.00000001	     26.60417578
      0.60734660	     -0.06450977	     -0.00052014	     -0.20639439	     -0.06478708	      0.88298885	     -0.00021884	     -0.22057173	      0.00000000	     -0.00000001	     26.24817983
      0.60854323	     -0.06458818	     -0.00052564	     -0.20647291	     -0.06478310	      0.88298697	     -0.00021648	     -0.22059887	      0.00000000	     -0.00000001	     26.10004114
      0.60973986	     -0.06466141	     -0.00053094	     -0.20654625	     -0.06477910	      0.88298515	     -0.00021412	     -0.22062525	      0.00000000	     -0.00000001	     25.75916196
      0.61093649	     -0.06473171	     -0.00053603	     -0.20661667	     -0.06477509	      0.88298339	     -0.00021177	     -0.22065082	      0.00000000	     -0.00000001	     25.62306178
      0.61213313	     -0.06479732	     -0.00054089	     -0.20668242	     -0.06477108	      0.88298169	     -0.00020943	     -0.22067559	      0.00000000	     -0.00000001	     25.29394514
      0.61332976	     -0.06486045	     -0.00054551	     -0.20674568	     -0.06476705	      0.88298005	     -0.00020710	     -0.22069953	      0.00000000	     -0.00000001	     25.17114343
      0.61452639	     -0.06491931	     -0.00054986	     -0.20680469	     -0.06476301	      0.88297849	     -0.00020479	     -0.22072267	      0.00000000	     -0.00000001	     24.85485669
      0.61572302	     -0.06497607	     -0.00055393	     -0.20686160	     -0.06475896	      0.88297700	     -0.00020248	     -0.22074500	      0.00000000	     -0.00000001	     24.74304822
      0.61691965	     -0.06502880	     -0.00055765	     -0.20691449	     -0.06475490	      0.88297559	     -0.00020018	     -0.22076653	      0.00000000	     -0.00000001	     24.43880606
      0.61811629	     -0.06507941	     -0.00056103	     -0.20696527	     -0.06475083	      0.88297426	     -0.00019789	     -0.22078725	      0.00000000	     -0.00000001	     24.34108063
      0.61931292	     -0.06512594	     -0.00056406	     -0.20701198	     -0.06474674	      0.88297300	     -0.00019562	     -0.22080718	      0.00000000	     -0.00000001	     24.05471914
      0.62050955	     -0.06517075	     -0.00056670	     -0.20705697	     -0.06474264	      0.88297183	     -0.00019336	     -0.22082629	      0.00000000	     -0.00000001	     23.97254397
      0.62170618	     -0.06521101	     -0.00056894	     -0.20709743	     -0.06473852	      0.88297075	     -0.00019111	     -0.22084461	      0.00000000	     -0.00000001	     23.70684965
      0.62290281	     -0.06524897	     -0.00057094	     -0.20713558	     -0.06473439	      0.88296974	     -0.00018888	     -0.22086209	      0.00000000	     -0.00000001	     23.63780540
      0.62409945	     -0.06528272	     -0.00057266	     -0.20716953	     -0.06473025	      0.88296882	     -0.00018666	     -0.22087876	      0.00000000	     -0.00000001	     23.38690232
      0.62529608	     -0.06531379	     -0.00057410	     -0.20720081	     -0.06472609	      0.88296799	     -0.00018446	     -0.22089458	      0.00000000	     -0.00000000	     23.33414759
      0.62649271	     -0.06534012	     -0.00057531	     -0.20722736	     -0.06472191	      0.88296723	     -0.00018228	     -0.22090955	      0.00000000	     -0.00000000	     23.10328677
      0.62768934	     -0.06536339	     -0.00057633	     -0.20725085	     -0.06471772	      0.88296656	     -0.00018011	     -0.22092361	      0.00000000	     -0.00000000	     23.06430819
      0.62888598	     -0.06538152	     -0.00057719	     -0.20726921	     -0.06471351	      0.88296597	     -0.00017796	     -0.22093676	      0.00000000	     -0.00000000	     22.85110418
      0.63008261	     -0.06539604	     -0.00057792	     -0.20728394	     -0.06470929	      0.88296546	     -0.00017583	     -0.22094894	      0.00000000	     -0.00000000	     22.82734620
      0.63127924	     -0.06540482	     -0.00057860	     -0.20729295	     -0.06470504	      0.88296502	     -0.00017372	     -0.22096012	      0.00000000	     -0.00000000	     22.63258147
      0.63247587	     -0.06540923	     -0.00057925	     -0.20729758	     -0.06470079	      0.88296466	     -0.00017163	     -0.22097023	      0.00000000	     -0.00000000	     22.62534717
      0.63367250	     -0.06540701	     -0.00057989	     -0.20729559	     -0.06469651	      0.88296436	     -0.00016956	     -0.22097924	      0.00000000	     -0.00000000	     22.44879751
      0.63486914	     -0.06539941	     -0.00058055	     -0.20728820	     -0.06469221	      0.88296414	     -0.00016751	     -0.22098706	      0.00000000	     -0.00000000	     22.45807149
      0.63606577	     -0.06538429	     -0.00058133	     -0.20727330	     -0.06468790	      0.88296399	     -0.00016549	     -0.22099364	      0.00000000	     -0.00000000	     22.30023361
      0.63726240	     -0.06536314	     -0.00058226	     -0.20725235	     -0.06468357	      0.88296390	     -0.00016350	     -0.22099888	      0.00000000	     -0.00000000	     22.32800575
      0.63845903	     -0.06533415	     -0.00058345	     -0.20722356	     -0.06467922	      0.88296388	     -0.00016153	     -0.22100273	      0.00000000	      0.00000000	     22.18608885
      0.63965566	     -0.06529887	     -0.00058494	     -0.20718846	     -0.06467486	      0.88296391	     -0.00015958	     -0.22100510	      0.00000000	      0.00000000	     22.23077836
      0.64085230	     -0.06525569	     -0.00058683	     -0.20714546	     -0.06467047	      0.88296400	     -0.00015767	     -0.22100597	      0.00000000	      0.00000000	     22.10114212
      0.64204893	     -0.06520626	     -0.00058913	     -0.20709618	     -0.06466607	      0.88296415	     -0.00015579	     -0.22100525	      0.00000000	      0.00000000	     22.16044477
      0.64324556	     -0.06514920	     -0.00059194	     -0.20703925	     -0.06466166	      0.88296435	     -0.00015393	     -0.22100294	      0.00000000	      0.00000000	     22.04242928
      0.64444219	     -0.06508605	     -0.00059524	     -0.20697622	     -0.06465723	      0.88296460	     -0.00015211	     -0.22099897	      0.00000000	      0.00000000	     22.11848850
      0.64563883	     -0.06501541	     -0.00059908	     -0.20690568	     -0.06465279	      0.88296490	     -0.00015032	     -0.22099334	      0.00000000	      0.00000000	     22.01220236
      0.64683546	     -0.06493877	     -0.00060344	     -0.20682911	     -0.06464833	      0.88296525	     -0.00014857	     -0.22098600	      0.00000000	      0.00000000	     22.10312708
      0.64828499	     -0.06483691	     -0.00060951	     -0.20672729	     -0.06464292	      0.88296574	     -0.00014649	     -0.22097483	     -0.00000000	      0.00000000	     21.92680439
      0.64942284	     -0.06475187	     -0.00061488	     -0.20664226	     -0.06463866	      0.88296617	     -0.00014490	     -0.22096430	     -0.00000000	      0.00000000	     22.16175262
      0.65056068	     -0.06466128	     -0.00062091	     -0.20655165	     -0.06463440	      0.88296664	     -0.00014334	     -0.22095226	     -0.00000000	      0.00000000	     21.99490010
      0.65169852	     -0.06456865	     -0.00062764	     -0.20645897	     -0.06463013	      0.88296715	     -0.00014181	     -0.22093875	     -0.00000000	      0.00000000	     22.11409999
      0.65313621	     -0.06444669	     -0.00063705	     -0.20633691	     -0.06462473	      0.88296785	     -0.00013993	     -0.22091970	     -0.00000000	      0.00000000	     21.94483421
      0.65426340	     -0.06434937	     -0.00064507	     -0.20623947	     -0.06462049	      0.88296844	     -0.00013849	     -0.22090327	     -0.00000000	      0.00000000	     22.18430307
      0.65539059	     -0.06424866	     -0.00065356	     -0.20613862	     -0.06461626	      0.88296907	     -0.00013708	     -0.22088563	     -0.00000000	      0.00000000	     21.99615974
      0.65651779	     -0.06414756	     -0.00066241	     -0.20603735	     -0.06461203	      0.88296973	     -0.00013571	     -0.22086683	     -0.00000000	      0.00000000	     22.11004462
      0.65797496	     -0.06401405	     -0.00067421	     -0.20590358	     -0.06460656	      0.88297064	     -0.00013398	     -0.22084095	     -0.00000000	      0.00000000	     21.91880870
      0.65909119	     -0.06391132	     -0.00068330	     -0.20580063	     -0.06460239	      0.88297138	     -0.00013270	     -0.22081998	     -0.00000000	      0.00000000	     22.16309874
      0.66020743	     -0.06380605	     -0.00069226	     -0.20569512	     -0.06459822	      0.88297216	     -0.00013145	     -0.22079811	     -0.00000000	      0.00000000	     21.95024570
      0.66132366	     -0.06370092	     -0.00070093	     -0.20558973	     -0.06459407	      0.88297297	     -0.00013022	     -0.22077537	     -0.00000000	      0.00000001	     22.03862778
      0.66281764	     -0.06355791	     -0.00071188	     -0.20544635	     -0.06458854	      0.88297411	     -0.00012864	     -0.22074373	     -0.00000000	      0.00000001	     21.81578317
      0.66392373	     -0.06345188	     -0.00071937	     -0.20534003	     -0.06458447	      0.88297499	     -0.00012750	     -0.22071944	     -0.00000000	      0.00000001	     22.05013112
      0.66502983	     -0.06334358	     -0.00072626	     -0.20523142	     -0.06458041	      0.88297590	     -0.00012639	     -0.22069451	     -0.00000000	      0.00000001	     21.82070270
      0.66613593	     -0.06323559	     -0.00073251	     -0.20512312	     -0.06457638	      0.88297685	     -0.00012532	     -0.22066894	     -0.00000000	      0.00000001	     21.88593829
      0.66767270	     -0.06308366	     -0.00074011	     -0.20497073	     -0.06457082	      0.88297822	     -0.00012387	     -0.22063249	     -0.00000000	      0.00000001	     21.65528933
      0.66876810	     -0.06297556	     -0.00074475	     -0.20486229	     -0.06456690	      0.88297923	     -0.00012288	     -0.22060589	     -0.00000000	      0.00000001	     21.88760282
      0.66986349	     -0.06286555	     -0.00074877	     -0.20475194	     -0.06456300	      0.88298027	     -0.00012191	     -0.22057884	     -0.00000000	      0.00000001	     21.67131868
      0.67095889	     -0.06275621	     -0.00075216	     -0.20464224	     -0.06455914	      0.88298134	     -0.00012097	     -0.22055136	     -0.00000000	      0.00000001	     21.73070499
      0.67254627	     -0.06259610	     -0.00075606	     -0.20448158	     -0.06455361	      0.88298294	     -0.00011967	     -0.22051088	     -0.00000000	      0.00000001	     21.52171961
      0.67362912	     -0.06248577	     -0.00075785	     -0.20437088	     -0.06454988	      0.88298406	     -0.00011882	     -0.22048282	     -0.00000000	      0.00000001	     21.76724583
      0.67471197	     -0.06237075	     -0.00075872	     -0.20425548	     -0.06454620	      0.88298520	     -0.00011800	     -0.22045438	     -0.00000000	      0.00000001	     21.59786796
      0.67605324	     -0.06222281	     -0.00075824	     -0.20410706	     -0.06454170	      0.88298664	     -0.00011702	     -0.22041849	     -0.00000000	      0.00000001	     21.77536992
      0.67739450	     -0.06206465	     -0.00075614	     -0.20394842	     -0.06453726	      0.88298811	     -0.00011609	     -0.22038174	     -0.00000000	      0.00000001	     21.55756543
      0.67873576	     -0.06189716	     -0.00075235	     -0.20378043	     -0.06453290	      0.88298961	     -0.00011521	     -0.22034392	     -0.00000000	      0.00000001	     22.03717538
      0.67986888	     -0.06174665	     -0.00074809	     -0.20362951	     -0.06452928	      0.88299090	     -0.00011451	     -0.22031106	     -0.00000000	      0.00000001	     21.67331698
      0.68100201	     -0.06159187	     -0.00074288	     -0.20347428	     -0.06452572	      0.88299220	     -0.00011383	     -0.22027729	     -0.00000000	      0.00000001	     21.83989064
      0.68253782	     -0.06137433	     -0.00073462	     -0.20325612	     -0.06452100	      0.88299399	     -0.00011298	     -0.22023017	     -0.00000000	      0.00000001	     21.70097882
      0.68360525	     -0.06121947	     -0.00072815	     -0.20310080	     -0.06451779	      0.88299524	     -0.00011242	     -0.22019649	     -0.00000000	      0.00000001	     22.03867035
      0.68467268	     -0.06106065	     -0.00072131	     -0.20294150	     -0.06451464	      0.88299651	     -0.00011190	     -0.22016211	     -0.00000000	      0.00000001	     21.92784466
      0.68601152	     -0.06086125	     -0.00071262	     -0.20274146	     -0.06451078	      0.88299811	     -0.00011129	     -0.22011807	     -0.00000000	      0.00000001	     22.17463086
      0.68735037	     -0.06066146	     -0.00070413	     -0.20254098	     -0.06450703	      0.88299972	     -0.00011074	     -0.22007320	     -0.00000000	      0.00000001	     22.02405930
      0.68854554	     -0.06048547	     -0.00069696	     -0.20236434	     -0.06450378	      0.88300117	     -0.00011028	     -0.22003258	     -0.00000000	      0.00000001	     22.46312027
      0.68974070	     -0.06030940	     -0.00069018	     -0.20218758	     -0.06450062	      0.88300262	     -0.00010987	     -0.21999159	     -0.00000000	      0.00000001	     22.25443735
      0.69093587	     -0.06013599	     -0.00068365	     -0.20201345	     -0.06449756	      0.88300408	     -0.00010950	     -0.21995030	     -0.00000000	      0.00000001	     22.61769705
      0.69213104	     -0.05996330	     -0.00067734	     -0.20184000	     -0.06449460	      0.88300553	     -0.00010918	     -0.21990882	     -0.00000000	      0.00000001	     22.49440228
      0.69332621	     -0.05979435	     -0.00067127	     -0.20167026	     -0.06449174	      0.88300699	     -0.00010890	     -0.21986721	     -0.00000000	      0.00000001	     22.87078585
      0.69452138	     -0.05962623	     -0.00066542	     -0.20150134	     -0.06448899	      0.88300844	     -0.00010865	     -0.21982560	     -0.00000000	      0.00000001	     22.76699791
      0.69571654	     -0.05946157	     -0.00065960	     -0.20133583	     -0.06448635	      0.88300988	     -0.00010846	     -0.21978402	     -0.00000000	      0.00000001	     23.16906507
      0.69691171	     -0.05929864	     -0.00065381	     -0.20117206	     -0.06448382	      0.88301132	     -0.00010830	     -0.21974257	     -0.00000000	      0.00000001	     23.08361947
      0.69810688	     -0.05914025	     -0.00064795	     -0.20101280	     -0.06448141	      0.88301275	     -0.00010819	     -0.21970129	     -0.00000000	      0.00000001	     23.51049914
      0.69930205	     -0.05898408	     -0.00064204	     -0.20085576	     -0.06447912	      0.88301416	     -0.00010812	     -0.21966029	     -0.00000000	      0.00000001	     23.45219459
      0.70049722	     -0.05883248	     -0.00063610	     -0.20070327	     -0.06447695	      0.88301556	     -0.00010809	     -0.21961958	     -0.00000000	      0.00000001	     23.91666628
      0.70169238	     -0.05868316	     -0.00063027	     -0.20055305	     -0.06447490	      0.88301694	     -0.00010810	     -0.21957927	     -0.00000000	      0.00000001	     23.90369892
      0.70288755	     -0.05853842	     -0.00062453	     -0.20040742	     -0.06447298	      0.88301830	     -0.00010816	     -0.21953936	     -0.00000000	      0.00000001	     24.41409201
      0.70408272	     -0.05839637	     -0.00061893	     -0.20026447	     -0.06447119	      0.88301964	     -0.00010826	     -0.21949993	     -0.00000000	      0.00000001	     24.45332186
      0.70527789	     -0.05826009	     -0.00061347	     -0.20012730	     -0.06446952	      0.88302094	     -0.00010839	     -0.21946102	     -0.00000000	      0.00000001	     25.01045510
      0.70647306	     -0.05812759	     -0.00060823	     -0.19999391	     -0.06446799	      0.88302222	     -0.00010857	     -0.21942272	     -0.00000000	      0.00000001	     25.11179825
      0.70766822	     -0.05799934	     -0.00060356	     -0.19986477	     -0.06446659	      0.88302346	     -0.00010880	     -0.21938508	     -0.00000000	      0.00000001	     25.72938144
      0.70886339	     -0.05787336	     -0.00060036	     -0.19973788	     -0.06446531	      0.88302467	     -0.00010906	     -0.21934828	     -0.00000000	      0.00000001	     25.89939737
      0.71005856	     -0.05775675	     -0.00059729	     -0.19962039	     -0.06446417	      0.88302584	     -0.00010936	     -0.21931242	     -0.00000000	      0.00000001	     26.56754827
      0.71125373	     -0.05764464	     -0.00059417	     -0.19950742	     -0.06446317	      0.88302697	     -0.00010970	     -0.21927757	     -0.00000000	      0.00000001	     26.82476141
      0.71244890	     -0.05753821	     -0.00059106	     -0.19940014	     -0.06446229	      0.88302806	     -0.00011008	     -0.21924371	     -0.00000000	      0.00000001	     27.56756856
      0.71364406	     -0.05743490	     -0.00058801	     -0.19929600	     -0.06446155	      0.88302910	     -0.00011049	     -0.21921084	     -0.00000000	      0.00000001	     27.91383065
      0.71483923	     -0.05733737	     -0.00058500	     -0.19919767	     -0.06446094	      0.88303009	     -0.00011095	     -0.21917892	     -0.00000000	      0.00000001	     28.71389328
      0.71603440	     -0.05724382	     -0.00058209	     -0.19910335	     -0.06446045	      0.88303103	     -0.00011145	     -0.21914799	     -0.00000000	      0.00000001	     29.13041440
      0.71722957	     -0.05715672	     -0.00057921	     -0.19901550	     -0.06446010	      0.88303192	     -0.00011198	     -0.21911805	     -0.00000000	      0.00000000	     29.96747511
      0.71842474	     -0.05707480	     -0.00057626	     -0.19893286	     -0.06445988	      0.88303276	     -0.00011255	     -0.21908913	     -0.00000000	      0.00000000	     30.43990773
      0.71961990	     -0.05699914	     -0.00057208	     -0.19885651	     -0.06445978	      0.88303354	     -0.00011315	     -0.21906124	     -0.00000000	      0.00000000	     31.30745826
      0.72081507	     -0.05692701	     -0.00056770	     -0.19878373	     -0.06445981	      0.88303427	     -0.00011380	     -0.21903440	     -0.00000000	      0.00000000	     31.82903050
      0.72201024	     -0.05685983	     -0.00056339	     -0.19871592	     -0.06445996	      0.88303494	     -0.00011448	     -0.21900857	     -0.00000000	      0.00000000	     32.70889358
      0.72320541	     -0.05679515	     -0.00055930	     -0.19865064	     -0.06446023	      0.88303555	     -0.00011519	     -0.21898373	     -0.00000000	      0.00000000	     33.26587971
      0.72440058	     -0.05673475	     -0.00055541	     -0.19858964	     -0.06446062	      0.88303611	     -0.00011595	     -0.21895983	     -0.00000000	      0.00000000	     34.14058070
      0.72559574	     -0.05667665	     -0.00055108	     -0.19853099	     -0.06446113	      0.88303660	     -0.00011674	     -0.21893688	     -0.00000000	      0.00000000	     34.70945817
      0.72679091	     -0.05662365	     -0.00054679	     -0.19847745	     -0.06446176	      0.88303704	     -0.00011756	     -0.21891482	     -0.00000000	      0.00000000	     35.56171641
      0.72798608	     -0.05657361	     -0.00054257	     -0.19842688	     -0.06446250	      0.88303742	     -0.00011842	     -0.21889369	     -0.00000000	      0.00000000	     36.14353249
      0.72918125	     -0.05652777	     -0.00053843	     -0.19838052	     -0.06446335	      0.88303774	     -0.00011932	     -0.21887346	     -0.00000000	      0.00000000	     36.98904144
      0.73037642	     -0.05648568	     -0.00053449	     -0.19833792	     -0.06446431	      0.88303800	     -0.00012025	     -0.21885417	     -0.00000000	      0.00000000	     37.59172898
      0.73157158	     -0.05644897	     -0.00053051	     -0.19830072	     -0.06446538	      0.88303821	     -0.00012121	     -0.21883580	     -0.00000000	      0.00000000	     38.43396209
      0.73276675	     -0.05641579	     -0.00052656	     -0.19826705	     -0.06446655	      0.88303835	     -0.00012221	     -0.21881838	     -0.00000000	      0.00000000	     39.06959672
      0.73396192	     -0.05638768	     -0.00052267	     -0.19823845	     -0.06446782	      0.88303844	     -0.00012325	     -0.21880190	     -0.00000000	      0.00000000	     39.92213154
      0.73515709	     -0.05636271	     -0.00051873	     -0.19821302	     -0.06446919	      0.88303848	     -0.00012432	     -0.21878635	     -0.00000000	      0.00000000	     40.60614513
      0.73635225	     -0.05634214	     -0.00051475	     -0.19819197	     -0.06447066	      0.88303846	     -0.00012542	     -0.21877170	     -0.00000000	     -0.00000000	     41.47981304
      0.73754742	     -0.05632375	     -0.00051096	     -0.19817311	     -0.06447221	      0.88303838	     -0.00012656	     -0.21875794	     -0.00000000	     -0.00000000	     42.20519822
      0.73874259	     -0.05630912	     -0.00050711	     -0.19815802	     -0.06447386	      0.88303826	     -0.00012774	     -0.21874501	     -0.00000000	     -0.00000000	     43.07945368
      0.73993776	     -0.05629614	     -0.00050343	     -0.19814458	     -0.06447559	      0.88303808	     -0.00012894	     -0.21873290	     -0.00000000	     -0.00000000	     43.81411097
      0.74113293	     -0.05628629	     -0.00049980	     -0.19813426	     -0.06447741	      0.88303785	     -0.00013019	     -0.21872157	     -0.00000000	     -0.00000000	     44.65967856
      0.74232809	     -0.05627790	     -0.00049621	     -0.19812541	     -0.06447931	      0.88303757	     -0.00013146	     -0.21871100	     -0.00000000	     -0.00000000	     45.36346830
      0.74352326	     -0.05627238	     -0.00049261	     -0.19811942	     -0.06448129	      0.88303724	     -0.00013277	     -0.21870115	     -0.00000000	     -0.00000000	     46.14638735
      0.74471843	     -0.05626806	     -0.00048917	     -0.19811463	     -0.06448335	      0.88303687	     -0.00013411	     -0.21869203	     -0.00000000	     -0.00000000	     46.79104219
      0.74591360	     -0.05626630	     -0.00048581	     -0.19811240	     -0.06448548	      0.88303646	     -0.00013549	     -0.21868360	     -0.00000000	     -0.00000000	     47.48501146
      0.74710877	     -0.05626556	     -0.00048272	     -0.19811119	     -0.06448768	      0.88303600	     -0.00013690	     -0.21867584	     -0.00000000	     -0.00000000	     48.03878723
      0.74830393	     -0.05626714	     -0.00048002	     -0.19811228	     -0.06448996	      0.88303551	     -0.00013834	     -0.21866873	     -0.00000000	     -0.00000000	     48.63107082
      0.74949910	     -0.05626933	     -0.00047789	     -0.19811396	     -0.06449231	      0.88303498	     -0.00013981	     -0.21866227	     -0.00000001	     -0.00000000	     49.07485125
      0.75069427	     -0.05627341	     -0.00047586	     -0.19811754	     -0.06449473	      0.88303441	     -0.00014131	     -0.21865640	     -0.00000001	     -0.00000000	     49.55256541
      0.75188944	     -0.05627786	     -0.00047404	     -0.19812148	     -0.06449723	      0.88303381	     -0.00014284	     -0.21865114	     -0.00000001	     -0.00000000	     49.88243197
      0.75308461	     -0.05628400	     -0.00047285	     -0.19812709	     -0.06449978	      0.88303317	     -0.00014441	     -0.21864644	     -0.00000001	     -0.00000000	     50.25616050
      0.75427977	     -0.05629024	     -0.00047182	     -0.19813281	     -0.06450241	      0.88303251	     -0.00014600	     -0.21864231	     -0.00000001	     -0.00000000	     50.46645740
      0.75547494	     -0.05629790	     -0.00047058	     -0.19813994	     -0.06450511	      0.88303183	     -0.00014761	     -0.21863870	     -0.00000001	     -0.00000000	     50.74201912
      0.75667011	     -0.05630595	     -0.00046954	     -0.19814746	     -0.06450788	      0.88303111	     -0.00014926	     -0.21863564	     -0.00000001	     -0.00000000	     50.85987454
      0.75786528	     -0.05631547	     -0.00046844	     -0.19815644	     -0.06451071	      0.88303038	     -0.00015093	     -0.21863308	     -0.00000001	     -0.00000000	     51.06385475
      0.75906045	     -0.05632502	     -0.00046747	     -0.19816544	     -0.06451361	      0.88302962	     -0.00015263	     -0.21863103	     -0.00000001	     -0.00000000	     51.10207894
      0.76025561	     -0.05633599	     -0.00046657	     -0.19817586	     -0.06451658	      0.88302885	     -0.00015435	     -0.21862944	     -0.00000001	     -0.00000000	     51.24835741
      0.76145078	     -0.05634700	     -0.00046583	     -0.19818632	     -0.06451962	      0.88302806	     -0.00015610	     -0.21862831	     -0.00000001	     -0.00000000	     51.21857207
      0.76264595	     -0.05635879	     -0.00046519	     -0.19819755	     -0.06452273	      0.88302725	     -0.00015786	     -0.21862763	     -0.00000001	     -0.00000000	     51.32114745
      0.76384112	     -0.05637159	     -0.00046452	     -0.19820978	     -0.06452591	      0.88302643	     -0.00015965	     -0.21862743	     -0.00000001	     -0.00000000	     51.23179201
      0.76503629	     -0.05638671	     -0.00046394	     -0.19822434	     -0.06452916	      0.88302559	     -0.00016146	     -0.21862769	     -0.00000001	     -0.00000000	     51.30619641
      0.76623145	     -0.05640312	     -0.00046352	     -0.19824018	     -0.06453248	      0.88302475	     -0.00016330	     -0.21862844	     -0.00000001	     -0.00000000	     51.17932816
      0.76742662	     -0.05642316	     -0.00046325	     -0.19825964	     -0.06453587	      0.88302389	     -0.00016515	     -0.21862966	     -0.00000001	     -0.00000000	     51.23212846
      0.76862179	     -0.05644786	     -0.00046329	     -0.19828376	     -0.06453934	      0.88302303	     -0.00016702	     -0.21863147	     -0.00000001	     -0.00000000	     51.05674151
      0.76981696	     -0.05648132	     -0.00046349	     -0.19831663	     -0.06454287	      0.88302215	     -0.00016890	     -0.21863395	     -0.00000001	     -0.00000001	     51.06924810
      0.77101213	     -0.05652461	     -0.00046423	     -0.19835934	     -0.06454648	      0.88302127	     -0.00017080	     -0.21863734	     -0.00000001	     -0.00000001	     50.84258804
      0.77220729	     -0.05658034	     -0.00046547	     -0.19841446	     -0.06455016	      0.88302038	     -0.00017272	     -0.21864183	     -0.00000001	     -0.00000001	     50.83374944
      0.77340246	     -0.05664791	     -0.00046727	     -0.19848143	     -0.06455391	      0.88301948	     -0.00017465	     -0.21864766	     -0.00000001	     -0.00000001	     50.58980641
      0.77459763	     -0.05672872	     -0.00046927	     -0.19856164	     -0.06455773	      0.88301857	     -0.00017660	     -0.21865499	     -0.00000001	     -0.00000001	     50.57153702
      0.77579280	     -0.05682110	     -0.00047135	     -0.19865343	     -0.06456162	      0.88301764	     -0.00017855	     -0.21866402	     -0.00000001	     -0.00000001	     50.32276508
      0.77698797	     -0.05692560	     -0.00047324	     -0.19875735	     -0.06456559	      0.88301670	     -0.00018051	     -0.21867485	     -0.00000001	     -0.00000001	     50.30163844
      0.77818313	     -0.05704030	     -0.00047482	     -0.19887151	     -0.06456962	      0.88301575	     -0.00018248	     -0.21868759	     -0.00000001	     -0.00000001	     50.05119739
      0.77937830	     -0.05716594	     -0.00047588	     -0.19899662	     -0.06457372	      0.88301477	     -0.00018445	     -0.21870229	     -0.00000001	     -0.00000001	     50.01380749
      0.78057347	     -0.05730067	     -0.00047630	     -0.19913086	     -0.06457789	      0.88301377	     -0.00018643	     -0.21871902	     -0.00000001	     -0.00000001	     49.74820147
      0.78176864	     -0.05744516	     -0.00047586	     -0.19927489	     -0.06458213	      0.88301274	     -0.00018841	     -0.21873778	     -0.00000001	     -0.00000001	     49.67707422
      0.78296381	     -0.05759740	     -0.00047438	     -0.19942673	     -0.06458643	      0.88301168	     -0.00019039	     -0.21875861	     -0.00000001	     -0.00000001	     49.37648230
      0.78415897	     -0.05775718	     -0.00047180	     -0.19958614	     -0.06459079	      0.88301058	     -0.00019237	     -0.21878148	     -0.00000001	     -0.00000001	     49.25138582
      0.78535414	     -0.05792270	     -0.00046818	     -0.19975134	     -0.06459521	      0.88300945	     -0.00019435	     -0.21880640	     -0.00000001	     -0.00000001	     48.90649926
      0.78654931	     -0.05809598	     -0.00046341	     -0.19992433	     -0.06459969	      0.88300827	     -0.00019633	     -0.21883333	     -0.00000001	     -0.00000001	     48.72469319
      0.78774448	     -0.05827465	     -0.00045756	     -0.20010277	     -0.06460423	      0.88300704	     -0.00019831	     -0.21886228	     -0.00000001	     -0.00000001	     48.35057279
      0.78893965	     -0.05845976	     -0.00045078	     -0.20028770	     -0.06460882	      0.88300576	     -0.00020028	     -0.21889314	     -0.00000001	     -0.00000001	     48.12638387
      0.79013481	     -0.05864935	     -0.00044326	     -0.20047714	     -0.06461346	      0.88300443	     -0.00020226	     -0.21892590	     -0.00000001	     -0.00000001	     47.72798199
      0.79132998	     -0.05884437	     -0.00043525	     -0.20067205	     -0.06461815	      0.88300303	     -0.00020423	     -0.21896045	     -0.00000001	     -0.00000001	     47.46280942
      0.79252515	     -0.05904253	     -0.00042693	     -0.20087014	     -0.06462288	      0.88300156	     -0.00020620	     -0.21899674	     -0.00000001	     -0.00000001	     47.04371903
      0.79372032	     -0.05924381	     -0.00041856	     -0.20107139	     -0.06462765	      0.88300002	     -0.00020818	     -0.21903464	     -0.00000001	     -0.00000001	     46.73949851
      0.79491549	     -0.05944656	     -0.00041042	     -0.20127414	     -0.06463246	      0.88299840	     -0.00021015	     -0.21907410	     -0.00000001	     -0.00000001	     46.28817945
      0.79611065	     -0.05965285	     -0.00040265	     -0.20148045	     -0.06463731	      0.88299669	     -0.00021213	     -0.21911501	     -0.00000001	     -0.00000001	     45.92992860
      0.79730582	     -0.05986115	     -0.00039545	     -0.20168880	     -0.06464218	      0.88299490	     -0.00021411	     -0.21915731	     -0.00000001	     -0.00000001	     45.44530853
      0.79850099	     -0.06007214	     -0.00038893	     -0.20189986	     -0.06464708	      0.88299301	     -0.00021610	     -0.21920088	     -0.00000001	     -0.00000001	     45.04521545
      0.79969616	     -0.06028374	     -0.00038313	     -0.20211156	     -0.06465201	      0.88299103	     -0.00021809	     -0.21924564	     -0.00000001	     -0.00000001	     44.52671895
      0.80089133	     -0.06049731	     -0.00037764	     -0.20232525	     -0.06465695	      0.88298895	     -0.00022008	     -0.21929146	     -0.00000001	     -0.00000001	     44.08539411
      0.80208649	     -0.06071121	     -0.00037251	     -0.20253930	     -0.06466191	      0.88298677	     -0.00022209	     -0.21933824	     -0.00000001	     -0.00000001	     43.52681353
      0.80328166	     -0.06092637	     -0.00036823	     -0.20275462	     -0.06466687	      0.88298448	     -0.00022410	     -0.21938585	     -0.00000001	     -0.00000001	     43.05131969
      0.80447683	     -0.06114095	     -0.00036485	     -0.20296940	     -0.06467185	      0.88298208	     -0.00022612	     -0.21943424	     -0.00000001	     -0.00000001	     42.47763330
      0.80567200	     -0.06135618	     -0.00036238	     -0.20318484	     -0.06467682	      0.88297958	     -0.00022814	     -0.21948327	     -0.00000001	     -0.00000001	     41.98695718
      0.80686717	     -0.06157089	     -0.00036048	     -0.20339979	     -0.06468180	      0.88297697	     -0.00023017	     -0.21953289	     -0.00000001	     -0.00000002	     41.39629538
      0.80806233	     -0.06178601	     -0.00035949	     -0.20361515	     -0.06468677	      0.88297425	     -0.00023221	     -0.21958299	     -0.00000001	     -0.00000002	     40.89426398
      0.80925750	     -0.06199958	     -0.00035920	     -0.20382901	     -0.06469173	      0.88297142	     -0.00023426	     -0.21963352	     -0.00000001	     -0.00000002	     40.29212646
      0.81045267	     -0.06221269	     -0.00035953	     -0.20404241	     -0.06469667	      0.88296849	     -0.00023631	     -0.21968438	     -0.00000001	     -0.00000002	     39.78595456
      0.81164784	     -0.06242049	     -0.00036072	     -0.20425054	     -0.06470160	      0.88296545	     -0.00023837	     -0.21973552	     -0.00000001	     -0.00000002	     39.18824816
      0.81284301	     -0.06262843	     -0.00036241	     -0.20445882	     -0.06470651	      0.88296231	     -0.00024043	     -0.21978689	     -0.00000001	     -0.00000002	     38.67908368
      0.81403817	     -0.06283335	     -0.00036489	     -0.20466410	     -0.06471139	      0.88295907	     -0.00024249	     -0.21983852	     -0.00000001	     -0.00000002	     38.07944472
      0.81523334	     -0.06303608	     -0.00036812	     -0.20486721	     -0.06471624	      0.88295574	     -0.00024455	     -0.21989038	     -0.00000001	     -0.00000002	     37.59798528
      0.81642851	     -0.06323687	     -0.00037144	     -0.20506840	     -0.06472106	      0.88295232	     -0.00024661	     -0.21994248	     -0.00000001	     -0.00000002	     37.01227850
      0.81762368	     -0.06343610	     -0.00037482	     -0.20526806	     -0.06472584	      0.88294881	     -0.00024867	     -0.21999475	     -0.00000001	     -0.00000002	     36.56658176
      0.81881885	     -0.06363116	     -0.00037856	     -0.20546358	     -0.06473058	      0.88294522	     -0.00025072	     -0.22004711	     -0.00000001	     -0.00000002	     36.02111453
      0.82001401	     -0.06382300	     -0.00038237	     -0.20565590	     -0.06473528	      0.88294155	     -0.00025277	     -0.22009941	     -0.00000001	     -0.00000002	     35.61801058
      0.82120918	     -0.06400938	     -0.00038620	     -0.20584279	     -0.06473993	      0.88293782	     -0.00025481	     -0.22015158	     -0.00000001	     -0.00000002	     35.10316741
      0.82240435	     -0.06419282	     -0.00039022	     -0.20602676	     -0.06474453	      0.88293403	     -0.00025684	     -0.22020349	     -0.00000001	     -0.00000002	     34.72559764
      0.82359952	     -0.06437125	     -0.00039437	     -0.20620575	     -0.06474908	      0.88293018	     -0.00025886	     -0.22025509	     -0.00000001	     -0.00000002	     34.22899497
      0.82479469	     -0.06454646	     -0.00039846	     -0.20638154	     -0.06475357	      0.88292628	     -0.00026086	     -0.22030629	     -0.00000001	     -0.00000002	     33.87365197
      0.82598985	     -0.06471672	     -0.00040201	     -0.20655241	     -0.06475799	      0.88292235	     -0.00026285	     -0.22035708	     -0.00000001	     -0.00000002	     33.39162337
      0.82718502	     -0.06488377	     -0.00040627	     -0.20672008	     -0.06476236	      0.88291838	     -0.00026483	     -0.22040739	     -0.00000001	     -0.00000002	     33.04497635
      0.82838019	     -0.06504581	     -0.00041004	     -0.20688277	     -0.06476665	      0.88291438	     -0.00026678	     -0.22045722	     -0.00000001	     -0.00000002	     32.56805537
      0.82957536	     -0.06520465	     -0.00041344	     -0.20704228	     -0.06477088	      0.88291037	     -0.00026872	     -0.22050651	     -0.00000001	     -0.00000002	     32.24601296
      0.83077053	     -0.06535836	     -0.00041670	     -0.20719668	     -0.06477503	      0.88290636	     -0.00027064	     -0.22055526	     -0.00000001	     -0.00000002	     31.81966048
      0.83196569	     -0.06550856	     -0.00041994	     -0.20734759	     -0.06477911	      0.88290234	     -0.00027254	     -0.22060341	     -0.00000001	     -0.00000002	     31.55542832
      0.83316086	     -0.06565298	     -0.00042314	     -0.20749275	     -0.06478311	      0.88289834	     -0.00027441	     -0.22065094	     -0.00000001	     -0.00000002	     31.16849215
      0.83435603	     -0.06579325	     -0.00042640	     -0.20763376	     -0.06478703	      0.88289435	     -0.00027627	     -0.22069777	     -0.00000001	     -0.00000002	     30.93071668
      0.83555120	     -0.06592775	     -0.00042983	     -0.20776902	     -0.06479086	      0.88289038	     -0.00027809	     -0.22074390	     -0.00000001	     -0.00000002	     30.55996732
      0.83674637	     -0.06605835	     -0.00043309	     -0.20790040	     -0.06479461	      0.88288645	     -0.00027990	     -0.22078926	     -0.00000001	     -0.00000002	     30.33642953
      0.83794153	     -0.06618307	     -0.00043616	     -0.20802591	     -0.06479827	      0.88288255	     -0.00028168	     -0.22083384	     -0.00000001	     -0.00000002	     29.97935638
      0.83913670	     -0.06630375	     -0.00043907	     -0.20814739	     -0.06480184	      0.88287871	     -0.00028343	     -0.22087757	     -0.00000001	     -0.00000002	     29.76974471
      0.84033187	     -0.06641852	     -0.00044184	     -0.20826299	     -0.06480532	      0.88287491	     -0.00028515	     -0.22092045	     -0.00000001	     -0.00000002	     29.42680724
      0.84152704	     -0.06652995	     -0.00044451	     -0.20837525	     -0.06480870	      0.88287118	     -0.00028685	     -0.22096242	     -0.00000001	     -0.00000002	     29.23202605
      0.84272221	     -0.06663665	     -0.00044705	     -0.20848280	     -0.06481199	      0.88286751	     -0.00028852	     -0.22100349	     -0.00000001	     -0.00000002	     28.90266291
      0.84391737	     -0.06673990	     -0.00044955	     -0.20858691	     -0.06481517	      0.88286391	     -0.00029016	     -0.22104361	     -0.00000001	     -0.00000002	     28.72218347
      0.84511254	     -0.06683782	     -0.00045202	     -0.20868570	     -0.06481826	      0.88286039	     -0.00029177	     -0.22108280	     -0.00000001	     -0.00000002	     28.40712564
      0.84630771	     -0.06693262	     -0.00045449	     -0.20878137	     -0.06482124	      0.88285695	     -0.00029335	     -0.22112100	     -0.00000001	     -0.00000002	     28.23871757
      0.84750288	     -0.06702262	     -0.00045691	     -0.20887225	     -0.06482412	      0.88285359	     -0.00029490	     -0.22115824	     -0.00000001	     -0.00000002	     27.93005338
      0.84869804	     -0.06710971	     -0.00045926	     -0.20896024	     -0.06482689	      0.88285033	     -0.00029643	     -0.22119448	     -0.00000001	     -0.00000002	     27.76852744
      0.84989321	     -0.06719179	     -0.00046160	     -0.20904322	     -0.06482956	      0.88284715	     -0.00029792	     -0.22122974	     -0.00000001	     -0.00000002	     27.47400743
      0.85108838	     -0.06727082	     -0.00046393	     -0.20912316	     -0.06483211	      0.88284407	     -0.00029939	     -0.22126396	     -0.00000001	     -0.00000002	     27.33000918
      0.85228355	     -0.06734497	     -0.00046626	     -0.20919824	     -0.06483456	      0.88284109	     -0.00030082	     -0.22129716	     -0.00000001	     -0.00000002	     27.04955833
      0.85347872	     -0.06741605	     -0.00046862	     -0.20927024	     -0.06483689	      0.88283821	     -0.00030223	     -0.22132929	     -0.00000001	     -0.00000002	     26.91946907
      0.85467388	     -0.06748214	     -0.00047103	     -0.20933727	     -0.06483911	      0.88283543	     -0.00030360	     -0.22136037	     -0.00000001	     -0.00000002	     26.65344048
      0.85586905	     -0.06754530	     -0.00047352	     -0.20940136	     -0.06484122	      0.88283275	     -0.00030495	     -0.22139035	     -0.00000001	     -0.00000002	     26.53431216
      0.85706422	     -0.06760361	     -0.00047606	     -0.20946061	     -0.06484321	      0.88283017	     -0.00030627	     -0.22141924	     -0.00000001	     -0.00000001	     26.27888282
      0.85825939	     -0.06765906	     -0.00047864	     -0.20951701	     -0.06484508	      0.88282769	     -0.00030756	     -0.22144702	     -0.00000001	     -0.00000001	     26.16890959
      0.85945456	     -0.06770959	     -0.00048123	     -0.20956849	     -0.06484684	      0.88282531	     -0.00030882	     -0.22147368	     -0.00000001	     -0.00000001	     25.92241362
      0.86064972	     -0.06775701	     -0.00048385	     -0.20961687	     -0.06484847	      0.88282304	     -0.00031005	     -0.22149920	     -0.00000001	     -0.00000001	     25.82316422
      0.86184489	     -0.06779906	     -0.00048645	     -0.20965988	     -0.06484999	      0.88282086	     -0.00031126	     -0.22152358	     -0.00000001	     -0.00000001	     25.58777848
      0.86304006	     -0.06783754	     -0.00048904	     -0.20969933	     -0.06485139	      0.88281879	     -0.00031243	     -0.22154677	     -0.00000001	     -0.00000001	     25.49916607
      0.86423523	     -0.06786980	     -0.00049146	     -0.20973256	     -0.06485266	      0.88281681	     -0.00031358	     -0.22156876	     -0.00000001	     -0.00000001	     25.27626284
      0.86543040	     -0.06789818	     -0.00049382	     -0.20976191	     -0.06485381	      0.88281492	     -0.00031470	     -0.22158950	     -0.00000001	     -0.00000001	     25.20119052
      0.86662556	     -0.06792035	     -0.00049628	     -0.20978506	     -0.06485484	      0.88281313	     -0.00031579	     -0.22160900	     -0.00000001	     -0.00000001	     24.99099983
      0.86782073	     -0.06793794	     -0.00049899	     -0.20980361	     -0.06485574	      0.88281142	     -0.00031686	     -0.22162718	     -0.00000001	     -0.00000001	     24.93275275
      0.86901590	     -0.06794860	     -0.00050171	     -0.20981525	     -0.06485652	      0.88280981	     -0.00031790	     -0.22164400	     -0.00000001	     -0.00000001	     24.73471985
      0.87021107	     -0.06795427	     -0.00050453	     -0.20982189	     -0.06485717	      0.88280827	     -0.00031891	     -0.22165940	     -0.00000001	     -0.00000001	     24.69671536
      0.87140624	     -0.06795278	     -0.00050754	     -0.20982137	     -0.06485770	      0.88280682	     -0.00031990	     -0.22167333	     -0.00000001	     -0.00000001	     24.51228862
      0.87260140	     -0.06794609	     -0.00051084	     -0.20981563	     -0.06485810	      0.88280545	     -0.00032086	     -0.22168574	     -0.00000001	     -0.00000001	     24.49517345
      0.87379657	     -0.06793200	     -0.00051450	     -0.20980250	     -0.06485837	      0.88280416	     -0.00032180	     -0.22169658	     -0.00000001	     -0.00000001	     24.32050649
      0.87499174	     -0.06791274	     -0.00051855	     -0.20978417	     -0.06485852	      0.88280294	     -0.00032271	     -0.22170580	     -0.00000001	     -0.00000001	     24.32295584
      0.87618691	     -0.06788620	     -0.00052261	     -0.20975857	     -0.06485854	      0.88280179	     -0.00032359	     -0.22171338	     -0.00000001	     -0.00000001	     24.15292142
      0.87738208	     -0.06785419	     -0.00052725	     -0.20972747	     -0.06485844	      0.88280071	     -0.00032445	     -0.22171925	     -0.00000001	     -0.00000001	     24.17542632
      0.87857724	     -0.06781418	     -0.00053276	     -0.20968836	     -0.06485822	      0.88279969	     -0.00032529	     -0.22172341	     -0.00000001	     -0.00000001	     24.01861271
      0.87977241	     -0.06776897	     -0.00053892	     -0.20964402	     -0.06485786	      0.88279874	     -0.00032611	     -0.22172580	     -0.00000001	     -0.00000001	     24.07410503
      0.88096758	     -0.06771581	     -0.00054519	     -0.20959172	     -0.06485739	      0.88279785	     -0.00032690	     -0.22172640	     -0.00000001	     -0.00000000	     23.92356288
      0.88216275	     -0.06765658	     -0.00055192	     -0.20953333	     -0.06485679	      0.88279701	     -0.00032767	     -0.22172513	     -0.00000001	     -0.00000000	     23.99894827
      0.88335792	     -0.06758909	     -0.00055930	     -0.20946666	     -0.06485607	      0.88279624	     -0.00032841	     -0.22172197	     -0.00000001	     -0.00000000	     23.85979163
      0.88455308	     -0.06751563	     -0.00056710	     -0.20939399	     -0.06485523	      0.88279552	     -0.00032914	     -0.22171685	     -0.00000001	     -0.00000000	     23.97586476
      0.88574825	     -0.06743404	     -0.00057535	     -0.20931317	     -0.06485427	      0.88279486	     -0.00032984	     -0.22170978	     -0.00000001	     -0.00000000	     23.83383032
      0.88694342	     -0.06734659	     -0.00058420	     -0.20922647	     -0.06485319	      0.88279425	     -0.00033052	     -0.22170070	     -0.00000001	     -0.00000000	     23.96649060
      0.88813859	     -0.06725148	     -0.00059364	     -0.20913207	     -0.06485199	      0.88279370	     -0.00033117	     -0.22168964	     -0.00000001	     -0.00000000	     23.82276598
      0.88933376	     -0.06715154	     -0.00060364	     -0.20903281	     -0.06485068	      0.88279320	     -0.00033181	     -0.22167658	     -0.00000001	     -0.00000000	     23.97462967
      0.89052892	     -0.06704533	     -0.00061420	     -0.20892725	     -0.06484925	      0.88279275	     -0.00033241	     -0.22166159	     -0.00000001	     -0.00000000	     23.82073943
      0.89172409	     -0.06693590	     -0.00062530	     -0.20881844	     -0.06484772	      0.88279235	     -0.00033300	     -0.22164470	     -0.00000001	     -0.00000000	     23.98568219
      0.89291926	     -0.06682079	     -0.00063723	     -0.20870391	     -0.06484607	      0.88279200	     -0.00033355	     -0.22162604	     -0.00000001	     -0.00000000	     23.81765177
      0.89411443	     -0.06670430	     -0.00064970	     -0.20858797	     -0.06484432	      0.88279171	     -0.00033408	     -0.22160569	     -0.00000001	     -0.00000000	     23.99074845
      0.89530960	     -0.06658418	     -0.00066258	     -0.20846836	     -0.06484247	      0.88279147	     -0.00033459	     -0.22158378	     -0.00000001	     -0.00000000	     23.80860941
      0.89650476	     -0.06646271	     -0.00067566	     -0.20834737	     -0.06484051	      0.88279128	     -0.00033506	     -0.22156038	     -0.00000001	     -0.00000000	     23.99048394
      0.89769993	     -0.06633769	     -0.00068879	     -0.20822281	     -0.06483846	      0.88279114	     -0.00033550	     -0.22153561	     -0.00000001	     -0.00000000	     23.79679884
      0.89889510	     -0.06621160	     -0.00070182	     -0.20809715	     -0.06483631	      0.88279105	     -0.00033591	     -0.22150951	     -0.00000001	     -0.00000000	     23.98792208
      0.90009027	     -0.06608233	     -0.00071460	     -0.20796828	     -0.06483407	      0.88279102	     -0.00033629	     -0.22148220	     -0.00000001	     -0.00000000	     23.78615304
      0.90128544	     -0.06595242	     -0.00072694	     -0.20783876	     -0.06483174	      0.88279103	     -0.00033663	     -0.22145372	     -0.00000001	      0.00000000	     23.97824787
      0.90248060	     -0.06581974	     -0.00073872	     -0.20770645	     -0.06482932	      0.88279111	     -0.00033694	     -0.22142419	     -0.00000001	      0.00000000	     23.75837512
      0.90367577	     -0.06568672	     -0.00074976	     -0.20757378	     -0.06482681	      0.88279123	     -0.00033722	     -0.22139364	     -0.00000001	      0.00000000	     23.94564019
      0.90487094	     -0.06555114	     -0.00075998	     -0.20743854	     -0.06482423	      0.88279141	     -0.00033745	     -0.22136219	     -0.00000001	      0.00000000	     23.71467624
      0.90606611	     -0.06541552	     -0.00076932	     -0.20730324	     -0.06482157	      0.88279164	     -0.00033765	     -0.22132987	     -0.00000001	      0.00000000	     23.89994660
      0.90726128	     -0.06527771	     -0.00077778	     -0.20716575	     -0.06481884	      0.88279193	     -0.00033781	     -0.22129678	     -0.00000001	      0.00000000	     23.66527094
      0.90845644	     -0.06514026	     -0.00078470	     -0.20702861	     -0.06481603	      0.88279226	     -0.00033793	     -0.22126296	     -0.00000001	      0.00000000	     23.86133150
      0.90965161	     -0.06500094	     -0.00078957	     -0.20688960	     -0.06481316	      0.88279265	     -0.00033801	     -0.22122850	     -0.00000001	      0.00000000	     23.61393248
      0.91084678	     -0.06486217	     -0.00079324	     -0.20675114	     -0.06481022	      0.88279310	     -0.00033805	     -0.22119344	     -0.00000001	      0.00000000	     23.80616731
      0.91204195	     -0.06472172	     -0.00079606	     -0.20661099	     -0.06480722	      0.88279359	     -0.00033805	     -0.22115785	     -0.00000001	      0.00000000	     23.59393341
      0.91323712	     -0.06458209	     -0.00079818	     -0.20647165	     -0.06480416	      0.88279414	     -0.00033801	     -0.22112177	     -0.00000001	      0.00000000	     23.81417894
      0.91443228	     -0.06444109	     -0.00079973	     -0.20633092	     -0.06480105	      0.88279473	     -0.00033793	     -0.22108526	     -0.00000001	      0.00000000	     23.63168620
      0.91562745	     -0.06430131	     -0.00080070	     -0.20619140	     -0.06479788	      0.88279538	     -0.00033781	     -0.22104836	     -0.00000001	      0.00000000	     23.87524717
      0.91682262	     -0.06416059	     -0.00080051	     -0.20605094	     -0.06479466	      0.88279607	     -0.00033766	     -0.22101113	     -0.00000001	      0.00000000	     23.71976855
      0.91801779	     -0.06402145	     -0.00079973	     -0.20591205	     -0.06479140	      0.88279680	     -0.00033747	     -0.22097359	     -0.00000001	      0.00000000	     23.97950339
      0.91921296	     -0.06388160	     -0.00079856	     -0.20577244	     -0.06478809	      0.88279758	     -0.00033724	     -0.22093581	     -0.00000001	      0.00000000	     23.85625658
      0.92040812	     -0.06374367	     -0.00079708	     -0.20563474	     -0.06478473	      0.88279840	     -0.00033697	     -0.22089780	     -0.00000001	      0.00000000	     24.14663847
      0.92160329	     -0.06360553	     -0.00079540	     -0.20549681	     -0.06478134	      0.88279926	     -0.00033667	     -0.22085963	     -0.00000001	      0.00000001	     24.06174616
      0.92279846	     -0.06347027	     -0.00079351	     -0.20536175	     -0.06477790	      0.88280016	     -0.00033634	     -0.22082131	     -0.00000001	      0.00000001	     24.38103272
      0.92399363	     -0.06333532	     -0.00079145	     -0.20522699	     -0.06477443	      0.88280108	     -0.00033597	     -0.22078290	     -0.00000001	      0.00000001	     24.33639681
      0.92518880	     -0.06320293	     -0.00078928	     -0.20509479	     -0.06477093	      0.88280205	     -0.00033556	     -0.22074441	     -0.00000001	      0.00000001	     24.68687081
      0.92638396	     -0.06307095	     -0.00078705	     -0.20496298	     -0.06476739	      0.88280303	     -0.00033513	     -0.22070590	     -0.00000001	      0.00000001	     24.68527539
      0.92757913	     -0.06294194	     -0.00078477	     -0.20483414	     -0.06476381	      0.88280405	     -0.00033466	     -0.22066738	     -0.00000001	      0.00000001	     25.07034836
      0.92877430	     -0.06281361	     -0.00078249	     -0.20470597	     -0.06476021	      0.88280509	     -0.00033416	     -0.22062890	     -0.00000001	      0.00000001	     25.11483715
      0.92996947	     -0.06268844	     -0.00078018	     -0.20458095	     -0.06475658	      0.88280614	     -0.00033363	     -0.22059046	     -0.00000001	      0.00000001	     25.53507959
      0.93116464	     -0.06256404	     -0.00077789	     -0.20445670	     -0.06475292	      0.88280722	     -0.00033307	     -0.22055213	     -0.00000001	      0.00000001	     25.62888440
      0.93235980	     -0.06244284	     -0.00077559	     -0.20433564	     -0.06474924	      0.88280831	     -0.00033248	     -0.22051389	     -0.00000001	      0.00000001	     26.08746605
      0.93355497	     -0.06232250	     -0.00077330	     -0.20421545	     -0.06474553	      0.88280941	     -0.00033187	     -0.22047580	     -0.00000001	      0.00000001	     26.23453939
      0.93475014	     -0.06220498	     -0.00077076	     -0.20409807	     -0.06474179	      0.88281051	     -0.00033122	     -0.22043786	     -0.00000001	      0.00000001	     26.73325942
      0.93594531	     -0.06208863	     -0.00076823	     -0.20398187	     -0.06473803	      0.88281162	     -0.00033055	     -0.22040011	     -0.00000001	      0.00000001	     26.93552252
      0.93714048	     -0.06197562	     -0.00076571	     -0.20386900	     -0.06473424	      0.88281274	     -0.00032986	     -0.22036256	     -0.00000001	      0.00000001	     27.47559774
      0.93833564	     -0.06186344	     -0.00076325	     -0.20375696	     -0.06473043	      0.88281385	     -0.00032914	     -0.22032524	     -0.00000001	      0.00000001	     27.73840072
      0.93953081	     -0.06175426	     -0.00076075	     -0.20364793	     -0.06472660	      0.88281496	     -0.00032840	     -0.22028814	     -0.00000001	      0.00000001	     28.32091373
      0.94072598	     -0.06164569	     -0.00075824	     -0.20353951	     -0.06472274	      0.88281606	     -0.00032764	     -0.22025128	     -0.00000001	      0.00000001	     28.64412800
      0.94192115	     -0.06154010	     -0.00075567	     -0.20343407	     -0.06471886	      0.88281716	     -0.00032685	     -0.22021464	     -0.00000001	      0.00000001	     29.26630375
      0.94311632	     -0.06143513	     -0.00075309	     -0.20332926	     -0.06471495	      0.88281825	     -0.00032605	     -0.22017827	     -0.00000001	      0.00000001	     29.64615050
      0.94431148	     -0.06133302	     -0.00075044	     -0.20322731	     -0.06471102	      0.88281932	     -0.00032523	     -0.22014213	     -0.00000001	      0.00000001	     30.30319702
      0.94550665	     -0.06123137	     -0.00074775	     -0.20312582	     -0.06470706	      0.88282038	     -0.00032439	     -0.22010626	     -0.00000001	      0.00000001	     30.73599870
      0.94670182	     -0.06113242	     -0.00074499	     -0.20302704	     -0.06470309	      0.88282143	     -0.00032353	     -0.22007064	     -0.00000001	      0.00000001	     31.42348448
      0.94789699	     -0.06103389	     -0.00074219	     -0.20292868	     -0.06469908	      0.88282245	     -0.00032266	     -0.22003529	     -0.00000001	      0.00000001	     31.90281003
      0.94909216	     -0.06093797	     -0.00073934	     -0.20283293	     -0.06469505	      0.88282346	     -0.00032177	     -0.22000020	     -0.00000001	      0.00000001	     32.61136176
      0.95028732	     -0.06084231	     -0.00073643	     -0.20273746	     -0.06469100	      0.88282446	     -0.00032087	     -0.21996539	     -0.00000001	      0.00000001	     33.12866441
      0.95148249	     -0.06074945	     -0.00073338	     -0.20264477	     -0.06468692	      0.88282543	     -0.00031996	     -0.21993084	     -0.00000001	      0.00000001	     33.85261537
      0.95267766	     -0.06065711	     -0.00073019	     -0.20255262	     -0.06468281	      0.88282638	     -0.00031903	     -0.21989657	     -0.00000001	      0.00000001	     34.39765594
      0.95387283	     -0.06056728	     -0.00072713	     -0.20246296	     -0.06467867	      0.88282731	     -0.00031810	     -0.21986256	     -0.00000001	      0.00000001	     35.12444415
      0.95506799	     -0.06047782	     -0.00072427	     -0.20237369	     -0.06467451	      0.88282823	     -0.00031715	     -0.21982883	     -0.00000001	      0.00000001	     35.68115730
      0.95626316	     -0.06039099	     -0.00072139	     -0.20228703	     -0.06467032	      0.88282912	     -0.00031619	     -0.21979538	     -0.00000001	      0.00000001	     36.39962563
      0.95745833	     -0.06030458	     -0.00071853	     -0.20220080	     -0.06466611	      0.88283000	     -0.00031523	     -0.21976222	     -0.00000001	      0.00000000	     36.95937938
      0.95865350	     -0.06021832	     -0.00071628	     -0.20211470	     -0.06466187	      0.88283085	     -0.00031425	     -0.21972936	     -0.00000001	      0.00000000	     37.66411953
      0.95984867	     -0.06013386	     -0.00071446	     -0.20203039	     -0.06465760	      0.88283169	     -0.00031327	     -0.21969689	     -0.00000001	      0.00000000	     38.19261167
      0.96104383	     -0.06005091	     -0.00071305	     -0.20194758	     -0.06465330	      0.88283252	     -0.00031228	     -0.21966484	     -0.00000001	      0.00000000	     38.86040114
      0.96223900	     -0.05997062	     -0.00071191	     -0.20186742	     -0.06464898	      0.88283332	     -0.00031129	     -0.21963328	     -0.00000001	      0.00000000	     39.37102584
      0.96343417	     -0.05989347	     -0.00071075	     -0.20179038	     -0.06464463	      0.88283412	     -0.00031028	     -0.21960220	     -0.00000001	      0.00000000	     40.01064261
      0.96462934	     -0.05981683	     -0.00070928	     -0.20171387	     -0.06464026	      0.88283490	     -0.00030928	     -0.21957160	     -0.00000001	      0.00000000	     40.50579228
      0.96582451	     -0.05974295	     -0.00070735	     -0.20164010	     -0.06463586	      0.88283567	     -0.00030826	     -0.21954142	     -0.00000001	      0.00000000	     41.11124925
      0.96701967	     -0.05966936	     -0.00070530	     -0.20156663	     -0.06463143	      0.88283643	     -0.00030725	     -0.21951168	     -0.00000001	      0.00000000	     41.56706731
      0.96821484	     -0.05959832	     -0.00070311	     -0.20149568	     -0.06462698	      0.88283718	     -0.00030622	     -0.21948233	     -0.00000001	      0.00000000	     42.12688616
      0.96941001	     -0.05952742	     -0.00070041	     -0.20142489	     -0.06462251	      0.88283793	     -0.00030520	     -0.21945340	     -0.00000001	      0.00000000	     42.53707372
      0.97060518	     -0.05945957	     -0.00069735	     -0.20135713	     -0.06461802	      0.88283867	     -0.00030417	     -0.21942489	     -0.00000001	      0.00000000	     43.04656422
      0.97180035	     -0.05939211	     -0.00069307	     -0.20128978	     -0.06461351	      0.88283941	     -0.00030313	     -0.21939684	     -0.00000001	      0.00000000	     43.40161649
      0.97299551	     -0.05932777	     -0.00068780	     -0.20122555	     -0.06460897	      0.88284015	     -0.00030209	     -0.21936925	     -0.00000001	      0.00000000	     43.85360584
      0.97419068	     -0.05926466	     -0.00068182	     -0.20116254	     -0.06460442	      0.88284089	     -0.00030105	     -0.21934216	     -0.00000000	      0.00000000	     44.15337335
      0.97538585	     -0.05920404	     -0.00067553	     -0.20110201	     -0.06459985	      0.88284163	     -0.00030001	     -0.21931554	     -0.00000000	      0.00000000	     44.57856002
      0.97658102	     -0.05914375	     -0.00066903	     -0.20104181	     -0.06459527	      0.88284237	     -0.00029896	     -0.21928942	     -0.00000000	      0.00000000	     44.85420706
      0.97777619	     -0.05908576	     -0.00066234	     -0.20098390	     -0.06459067	      0.88284312	     -0.00029792	     -0.21926375	     -0.00000000	      0.00000000	     45.25165215
      0.97897135	     -0.05902801	     -0.00065508	     -0.20092623	     -0.06458606	      0.88284387	     -0.00029687	     -0.21923856	     -0.00000000	      0.00000000	     45.48531392
      0.98016652	     -0.05897280	     -0.00064760	     -0.20087108	     -0.06458143	      0.88284463	     -0.00029582	     -0.21921383	     -0.00000000	      0.00000000	     45.84194490
      0.98136169	     -0.05891782	     -0.00063990	     -0.20081616	     -0.06457680	      0.88284540	     -0.00029476	     -0.21918959	     -0.00000000	      0.00000000	     46.03209987
      0.98255686	     -0.05886492	     -0.00063196	     -0.20076330	     -0.06457216	      0.88284618	     -0.00029371	     -0.21916580	     -0.00000000	      0.00000000	     46.35435465
      0.98375203	     -0.05881213	     -0.00062380	     -0.20071055	     -0.06456751	      0.88284697	     -0.00029265	     -0.21914249	     -0.00000000	      0.00000000	     46.50629861
      0.98494719	     -0.05876141	     -0.00061545	     -0.20065985	     -0.06456285	      0.88284776	     -0.00029160	     -0.21911963	     -0.00000000	      0.00000000	     46.79833416
      0.98614236	     -0.05871089	     -0.00060695	     -0.20060936	     -0.06455819	      0.88284857	     -0.00029054	     -0.21909724	     -0.00000000	      0.00000000	     46.91723200
      0.98733753	     -0.05866252	     -0.00059888	     -0.20056099	     -0.06455353	      0.88284939	     -0.00028948	     -0.21907530	     -0.00000000	      0.00000000	     47.18601081
      0.98853270	     -0.05861439	     -0.00059092	     -0.20051284	     -0.06454886	      0.88285021	     -0.00028843	     -0.21905384	     -0.00000000	      0.00000000	     47.26934436
      0.98972787	     -0.05856841	     -0.00058291	     -0.20046684	     -0.06454420	      0.88285105	     -0.00028737	     -0.21903282	     -0.00000000	      0.00000000	     47.51194413
      0.99092303	     -0.05852276	     -0.00057530	     -0.20042116	     -0.06453954	      0.88285190	     -0.00028631	     -0.21901228	     -0.00000000	      0.00000000	     47.56855500
      0.99211820	     -0.05847954	     -0.00056802	     -0.20037788	     -0.06453488	      0.88285276	     -0.00028526	     -0.21899218	     -0.00000000	      0.00000000	     47.78450521
      0.99331337	     -0.05843737	     -0.00056084	     -0.20033564	     -0.06453022	      0.88285363	     -0.00028421	     -0.21897258	     -0.00000000	      0.00000000	     47.80855574
      0.99450854	     -0.05839863	     -0.00055389	     -0.20029681	     -0.06452557	      0.88285450	     -0.00028316	     -0.21895346	     -0.00000000	      0.00000001	     48.00615032
      0.99570371	     -0.05836172	     -0.00054735	     -0.20025981	     -0.06452093	      0.88285539	     -0.00028211	     -0.21893489	     -0.00000000	      0.00000001	     48.00069068
      0.99689887	     -0.05833011	     -0.00054119	     -0.20022808	     -0.06451630	      0.88285629	     -0.00028106	     -0.21891691	     -0.00000000	      0.00000001	     48.16809059
      0.99809404	     -0.05830352	     -0.00053555	     -0.20020136	     -0.06451167	      0.88285719	     -0.00028002	     -0.21889962	     -0.00000000	      0.00000001	     48.12248713
      0.99928921	     -0.05828547	     -0.00053051	     -0.20018316	     -0.06450706	      0.88285810	     -0.00027897	     -0.21888312	     -0.00000000	      0.00000001	     48.25874708
      1.00048438	     -0.05827537	     -0.00052614	     -0.20017289	     -0.06450246	      0.88285901	     -0.00027793	     -0.21886759	     -0.00000000	      0.00000001	     48.17856470
      1.00167955	     -0.05827566	     -0.00052235	     -0.20017300	     -0.06449787	      0.88285993	     -0.00027690	     -0.21885314	     -0.00000000	      0.00000001	     48.28885635
      1.00287471	     -0.05828518	     -0.00051898	     -0.20018233	     -0.06449330	      0.88286085	     -0.00027586	     -0.21883994	     -0.00000000	      0.00000001	     48.18163019
      1.00406988	     -0.05830623	     -0.00051595	     -0.20020318	     -0.06448874	      0.88286176	     -0.00027483	     -0.21882811	     -0.00000000	      0.00000001	     48.26546786
      1.00526505	     -0.05833646	     -0.00051304	     -0.20023321	     -0.06448420	      0.88286268	     -0.00027380	     -0.21881781	     -0.00000000	      0.00000001	     48.13850546
      1.00646022	     -0.05837738	     -0.00051014	     -0.20027393	     -0.06447967	      0.88286359	     -0.00027276	     -0.21880910	     -0.00000000	      0.00000001	     48.19933746
      1.00765539	     -0.05842704	     -0.00050706	     -0.20032340	     -0.06447515	      0.88286449	     -0.00027173	     -0.21880207	     -0.00000000	      0.00000001	     48.04737443
      1.00885055	     -0.05848644	     -0.00050369	     -0.20038262	     -0.06447066	      0.88286538	     -0.00027070	     -0.21879677	     -0.00000000	      0.00000001	     48.07188969
      1.01004572	     -0.05855301	     -0.00049980	     -0.20044904	     -0.06446618	      0.88286625	     -0.00026966	     -0.21879326	     -0.00000000	      0.00000000	     47.89130316
      1.01124089	     -0.05862806	     -0.00049532	     -0.20052395	     -0.06446171	      0.88286710	     -0.00026862	     -0.21879150	     -0.00000000	      0.00000000	     47.87835935
      1.01243606	     -0.05870926	     -0.00049004	     -0.20060503	     -0.06445726	      0.88286793	     -0.00026758	     -0.21879154	     -0.00000000	      0.00000000	     47.65772227
      1.01363123	     -0.05879815	     -0.00048387	     -0.20069382	     -0.06445283	      0.88286874	     -0.00026654	     -0.21879333	     -0.00000000	      0.00000000	     47.58431953
      1.01482639	     -0.05889263	     -0.00047670	     -0.20078825	     -0.06444841	      0.88286951	     -0.00026549	     -0.21879690	     -0.00000000	      0.00000000	     47.31474855
      1.01602156	     -0.05899414	     -0.00046859	     -0.20088972	     -0.06444401	      0.88287026	     -0.00026444	     -0.21880220	     -0.00000000	      0.00000000	     47.18833579
      1.01721673	     -0.05909989	     -0.00045962	     -0.20099547	     -0.06443962	      0.88287096	     -0.00026339	     -0.21880924	     -0.00000000	      0.00000000	     46.88759123
      1.01841190	     -0.05921216	     -0.00045005	     -0.20110775	     -0.06443524	      0.88287162	     -0.00026234	     -0.21881796	     -0.00000000	      0.00000000	     46.71595017
      1.01960707	     -0.05932922	     -0.00043997	     -0.20122486	     -0.06443087	      0.88287224	     -0.00026128	     -0.21882839	     -0.00000000	      0.00000000	     46.38551755
      1.02080223	     -0.05945253	     -0.00042960	     -0.20134822	     -0.06442652	      0.88287280	     -0.00026022	     -0.21884047	     -0.00000000	      0.00000000	     46.17467111
      1.02199740	     -0.05957964	     -0.00041906	     -0.20147541	     -0.06442217	      0.88287331	     -0.00025917	     -0.21885420	     -0.00000000	      0.00000000	     45.82473120
      1.02319257	     -0.05971174	     -0.00040856	     -0.20160762	     -0.06441784	      0.88287376	     -0.00025811	     -0.21886949	     -0.00000000	      0.00000000	     45.57789400
      1.02438774	     -0.05984633	     -0.00039813	     -0.20174232	     -0.06441350	      0.88287414	     -0.00025706	     -0.21888632	     -0.00000000	      0.00000000	     45.20115606
      1.02558291	     -0.05998507	     -0.00038801	     -0.20188119	     -0.06440918	      0.88287446	     -0.00025601	     -0.21890458	     -0.00000000	      0.00000000	     44.90939385
      1.02677807	     -0.06012576	     -0.00037825	     -0.20202202	     -0.06440485	      0.88287470	     -0.00025496	     -0.21892423	     -0.00000000	      0.00000000	     44.49985833
      1.02797324	     -0.06027021	     -0.00036901	     -0.20216663	     -0.06440053	      0.88287487	     -0.00025392	     -0.21894518	     -0.00000000	      0.00000000	     44.16213637
      1.02916841	     -0.06041651	     -0.00036030	     -0.20231309	     -0.06439620	      0.88287496	     -0.00025289	     -0.21896741	     -0.00000000	      0.00000000	     43.71378366
      1.03036358	     -0.06056632	     -0.00035226	     -0.20246307	     -0.06439187	      0.88287497	     -0.00025187	     -0.21899082	     -0.00000000	     -0.00000000	     43.33414106
      1.03155875	     -0.06071761	     -0.00034486	     -0.20261455	     -0.06438753	      0.88287489	     -0.00025085	     -0.21901540	     -0.00000000	     -0.00000000	     42.85380155
      1.03275391	     -0.06087243	     -0.00033816	     -0.20276956	     -0.06438319	      0.88287473	     -0.00024984	     -0.21904107	     -0.00000000	     -0.00000000	     42.43715544
      1.03394908	     -0.06102875	     -0.00033212	     -0.20292608	     -0.06437883	      0.88287449	     -0.00024885	     -0.21906780	     -0.00000000	     -0.00000000	     41.92517961
      1.03514425	     -0.06118824	     -0.00032681	     -0.20308579	     -0.06437446	      0.88287415	     -0.00024786	     -0.21909554	     -0.00000000	     -0.00000000	     41.48868037
      1.03633942	     -0.06134858	     -0.00032210	     -0.20324636	     -0.06437008	      0.88287373	     -0.00024688	     -0.21912426	     -0.00000000	     -0.00000000	     40.96011531
      1.03753459	     -0.06151131	     -0.00031806	     -0.20340933	     -0.06436568	      0.88287322	     -0.00024591	     -0.21915389	     -0.00000000	     -0.00000000	     40.51405168
      1.03872975	     -0.06167379	     -0.00031459	     -0.20357206	     -0.06436126	      0.88287262	     -0.00024496	     -0.21918437	     -0.00000000	     -0.00000000	     39.97703587
      1.03992492	     -0.06183775	     -0.00031161	     -0.20373629	     -0.06435682	      0.88287194	     -0.00024401	     -0.21921562	     -0.00000000	     -0.00000000	     39.53029012
      1.04112009	     -0.06200149	     -0.00030886	     -0.20390031	     -0.06435235	      0.88287117	     -0.00024307	     -0.21924761	     -0.00000000	     -0.00000000	     38.98795406
      1.04231526	     -0.06216655	     -0.00030635	     -0.20406568	     -0.06434786	      0.88287031	     -0.00024215	     -0.21928023	     -0.00000000	     -0.00000001	     38.54703859
      1.04351043	     -0.06233031	     -0.00030405	     -0.20422977	     -0.06434334	      0.88286938	     -0.00024123	     -0.21931346	     -0.00000000	     -0.00000001	     38.00797162
      1.04470559	     -0.06249175	     -0.00030274	     -0.20439154	     -0.06433879	      0.88286836	     -0.00024032	     -0.21934723	     -0.00000000	     -0.00000001	     37.58081025
      1.04590076	     -0.06265324	     -0.00030195	     -0.20455338	     -0.06433420	      0.88286727	     -0.00023942	     -0.21938156	     -0.00000000	     -0.00000001	     37.03712040
      1.04709593	     -0.06281604	     -0.00030117	     -0.20471655	     -0.06432958	      0.88286611	     -0.00023853	     -0.21941642	     -0.00000000	     -0.00000001	     36.62390653
      1.04829110	     -0.06297375	     -0.00030097	     -0.20487463	     -0.06432491	      0.88286488	     -0.00023764	     -0.21945176	     -0.00000000	     -0.00000001	     36.11245735
      1.04948627	     -0.06313196	     -0.00030128	     -0.20503324	     -0.06432021	      0.88286358	     -0.00023676	     -0.21948755	     -0.00000000	     -0.00000001	     35.71265435
      1.05068143	     -0.06328803	     -0.00030158	     -0.20518973	     -0.06431547	      0.88286223	     -0.00023589	     -0.21952378	     -0.00000000	     -0.00000001	     35.20958845
      1.05187660	     -0.06344323	     -0.00030163	     -0.20534536	     -0.06431068	      0.88286083	     -0.00023502	     -0.21956032	     -0.00000000	     -0.00000001	     34.84862037
      1.05307177	     -0.06359479	     -0.00030166	     -0.20549738	     -0.06430584	      0.88285938	     -0.00023416	     -0.21959711	     -0.00000000	     -0.00000001	     34.37337793
      1.05426694	     -0.06374423	     -0.00030158	     -0.20564730	     -0.06430095	      0.88285788	     -0.00023331	     -0.21963400	     -0.00000000	     -0.00000001	     34.03855614
      1.05546211	     -0.06389006	     -0.00030140	     -0.20579363	     -0.06429601	      0.88285635	     -0.00023246	     -0.21967095	     -0.00000000	     -0.00000001	     33.58003153
      1.05665727	     -0.06403435	     -0.00030122	     -0.20593844	     -0.06429102	      0.88285479	     -0.00023161	     -0.21970785	     -0.00000000	     -0.00000001	     33.26217830
      1.05785244	     -0.06417269	     -0.00029952	     -0.20607733	     -0.06428597	      0.88285320	     -0.00023077	     -0.21974468	     -0.00000000	     -0.00000001	     32.82018975
      1.05904761	     -0.06430983	     -0.00029771	     -0.20621504	     -0.06428086	      0.88285160	     -0.00022994	     -0.21978141	     -0.00000000	     -0.00000001	     32.49384458
      1.06024278	     -0.06444395	     -0.00029648	     -0.20634974	     -0.06427569	      0.88284998	     -0.00022911	     -0.21981807	     -0.00000000	     -0.00000001	     32.04056704
      1.06143795	     -0.06457664	     -0.00029478	     -0.20648303	     -0.06427045	      0.88284836	     -0.00022828	     -0.21985456	     -0.00000000	     -0.00000001	     31.74750522
      1.06263311	     -0.06470477	     -0.00029290	     -0.20661178	     -0.06426516	      0.88284674	     -0.00022746	     -0.21989082	     -0.00000000	     -0.00000001	     31.31393493
      1.06382828	     -0.06483014	     -0.00029133	     -0.20673778	     -0.06425979	      0.88284513	     -0.00022664	     -0.21992676	     -0.00000000	     -0.00000001	     31.05516009
      1.06502345	     -0.06495042	     -0.00029000	     -0.20685870	     -0.06425436	      0.88284353	     -0.00022583	     -0.21996231	     -0.00000000	     -0.00000001	     30.66686947
      1.06621862	     -0.06506775	     -0.00028904	     -0.20697667	     -0.06424886	      0.88284195	     -0.00022503	     -0.21999738	     -0.00000000	     -0.00000001	     30.43393212
      1.06741378	     -0.06517999	     -0.00028843	     -0.20708957	     -0.06424329	      0.88284040	     -0.00022423	     -0.22003193	     -0.00000000	     -0.00000001	     30.06146708
      1.06860895	     -0.06528926	     -0.00028823	     -0.20719950	     -0.06423764	      0.88283887	     -0.00022343	     -0.22006587	     -0.00000000	     -0.00000001	     29.84194147
      1.06980412	     -0.06539354	     -0.00028840	     -0.20730446	     -0.06423192	      0.88283739	     -0.00022264	     -0.22009918	     -0.00000000	     -0.00000001	     29.47950469
      1.07099929	     -0.06549465	     -0.00028897	     -0.20740624	     -0.06422612	      0.88283594	     -0.00022186	     -0.22013179	     -0.00000000	     -0.00000001	     29.27377697
      1.07219446	     -0.06559044	     -0.00028984	     -0.20750272	     -0.06422024	      0.88283453	     -0.00022109	     -0.22016367	     -0.00000000	     -0.00000001	     28.92071163
      1.07338962	     -0.06568318	     -0.00029107	     -0.20759615	     -0.06421428	      0.88283318	     -0.00022032	     -0.22019474	     -0.00000000	     -0.00000001	     28.72466139
      1.07458479	     -0.06577088	     -0.00029260	     -0.20768454	     -0.06420824	      0.88283188	     -0.00021955	     -0.22022501	     -0.00000000	     -0.00000001	     28.38082799
      1.07577996	     -0.06585550	     -0.00029450	     -0.20776986	     -0.06420211	      0.88283063	     -0.00021880	     -0.22025440	     -0.00000000	     -0.00000001	     28.19955400
      1.07697513	     -0.06593501	     -0.00029672	     -0.20785008	     -0.06419590	      0.88282944	     -0.00021805	     -0.22028293	     -0.00000000	     -0.00000001	     27.86992226
      1.07817030	     -0.06601133	     -0.00029927	     -0.20792710	     -0.06418960	      0.88282831	     -0.00021731	     -0.22031052	     -0.00000000	     -0.00000001	     27.70399363
      1.07936546	     -0.06608241	     -0.00030210	     -0.20799889	     -0.06418322	      0.88282725	     -0.00021658	     -0.22033717	     -0.00000000	     -0.00000001	     27.38504389
      1.08056063	     -0.06615039	     -0.00030527	     -0.20806758	     -0.06417675	      0.88282625	     -0.00021585	     -0.22036284	     -0.00000000	     -0.00000001	     27.23606651
      1.08175580	     -0.06621340	     -0.00030879	     -0.20813130	     -0.06417019	      0.88282532	     -0.00021513	     -0.22038752	     -0.00000000	     -0.00000001	     26.93147572
      1.08295097	     -0.06627437	     -0.00031256	     -0.20819298	     -0.06416353	      0.88282445	     -0.00021442	     -0.22041118	     -0.00000000	     -0.00000000	     26.79549463
      1.08414614	     -0.06633063	     -0.00031659	     -0.20824996	     -0.06415679	      0.88282365	     -0.00021372	     -0.22043384	     -0.00000000	     -0.00000000	     26.49732080
      1.08534130	     -0.06638451	     -0.00032076	     -0.20830456	     -0.06414995	      0.88282293	     -0.00021302	     -0.22045546	     -0.00000000	     -0.00000000	     26.37341140
      1.08653647	     -0.06643404	     -0.00032516	     -0.20835482	     -0.06414302	      0.88282227	     -0.00021234	     -0.22047609	     -0.00000000	     -0.00000000	     26.08420044
      1.08773164	     -0.06648133	     -0.00032977	     -0.20840282	     -0.06413599	      0.88282169	     -0.00021166	     -0.22049569	     -0.00000000	     -0.00000000	     25.97196911
      1.08892681	     -0.06652386	     -0.00033437	     -0.20844608	     -0.06412887	      0.88282117	     -0.00021099	     -0.22051431	     -0.00000000	     -0.00000000	     25.69079548
      1.09012198	     -0.06656381	     -0.00033886	     -0.20848675	     -0.06412166	      0.88282073	     -0.00021032	     -0.22053191	     -0.00000000	     -0.00000000	     25.59165110
      1.09131714	     -0.06659957	     -0.00034352	     -0.20852325	     -0.06411435	      0.88282035	     -0.00020967	     -0.22054854	     -0.00000000	     -0.00000000	     25.32215638
      1.09251231	     -0.06663276	     -0.00034830	     -0.20855716	     -0.06410694	      0.88282005	     -0.00020902	     -0.22056416	     -0.00000000	     -0.00000000	     25.24202347
      1.09370748	     -0.06666101	     -0.00035341	     -0.20858615	     -0.06409943	      0.88281981	     -0.00020839	     -0.22057877	     -0.00000000	     -0.00000000	     24.98605363
      1.09490265	     -0.06668625	     -0.00035869	     -0.20861211	     -0.06409182	      0.88281963	     -0.00020776	     -0.22059232	     -0.00000000	     -0.00000000	     24.91621737
      1.09609782	     -0.06670608	     -0.00036393	     -0.20863267	     -0.06408412	      0.88281952	     -0.00020714	     -0.22060482	     -0.00000000	     -0.00000000	     24.66739229
      1.09729298	     -0.06672238	     -0.00036919	     -0.20864970	     -0.06407632	      0.88281948	     -0.00020653	     -0.22061620	     -0.00000000	     -0.00000000	     24.61606867
      1.09848815	     -0.06673279	     -0.00037449	     -0.20866084	     -0.06406842	      0.88281949	     -0.00020593	     -0.22062645	     -0.00000000	      0.00000000	     24.38150257
      1.09968332	     -0.06673912	     -0.00037987	     -0.20866790	     -0.06406042	      0.88281957	     -0.00020534	     -0.22063550	     -0.00000000	      0.00000000	     24.34895561
      1.10087849	     -0.06673897	     -0.00038535	     -0.20866847	     -0.06405233	      0.88281970	     -0.00020476	     -0.22064334	     -0.00000000	      0.00000000	     24.12706196
      1.10207366	     -0.06673421	     -0.00039099	     -0.20866442	     -0.06404413	      0.88281989	     -0.00020418	     -0.22064989	     -0.00000000	      0.00000000	     24.11351358
      1.10326882	     -0.06672225	     -0.00039680	     -0.20865317	     -0.06403584	      0.88282013	     -0.00020363	     -0.22065513	     -0.00000000	      0.00000000	     23.90445039
      1.10446399	     -0.06670461	     -0.00040282	     -0.20863623	     -0.06402744	      0.88282042	     -0.00020308	     -0.22065895	     -0.00000000	      0.00000000	     23.91494382
      1.10565916	     -0.06667841	     -0.00040915	     -0.20861073	     -0.06401895	      0.88282076	     -0.00020254	     -0.22066133	     -0.00000000	      0.00000000	     23.72037924
      1.10685433	     -0.06664549	     -0.00041613	     -0.20857847	     -0.06401036	      0.88282115	     -0.00020202	     -0.22066215	     -0.00000000	      0.00000000	     23.75109835
      1.10804950	     -0.06660482	     -0.00042353	     -0.20853846	     -0.06400168	      0.88282158	     -0.00020151	     -0.22066143	     -0.00000000	      0.00000000	     23.56359836
      1.10924466	     -0.06655799	     -0.00043134	     -0.20849228	     -0.06399290	      0.88282206	     -0.00020102	     -0.22065905	     -0.00000000	      0.00000000	     23.61961962
      1.11043983	     -0.06650259	     -0.00043959	     -0.20843749	     -0.06398402	      0.88282257	     -0.00020054	     -0.22065501	     -0.00000000	      0.00000000	     23.44439491
      1.11163500	     -0.06644072	     -0.00044831	     -0.20837623	     -0.06397505	      0.88282313	     -0.00020007	     -0.22064919	     -0.00000000	      0.00000000	     23.52603469
      1.11283017	     -0.06637029	     -0.00045751	     -0.20830638	     -0.06396598	      0.88282373	     -0.00019962	     -0.22064159	     -0.00000000	      0.00000000	     23.35670045
      1.11402534	     -0.06629359	     -0.00046719	     -0.20823024	     -0.06395682	      0.88282437	     -0.00019918	     -0.22063213	     -0.00000000	      0.00000000	     23.46412721
      1.11522050	     -0.06620872	     -0.00047700	     -0.20814590	     -0.06394758	      0.88282504	     -0.00019877	     -0.22062081	     -0.00000000	      0.00000000	     23.29697293
      1.11641567	     -0.06611806	     -0.00048735	     -0.20805574	     -0.06393824	      0.88282576	     -0.00019836	     -0.22060759	     -0.00000000	      0.00000000	     23.42673357
      1.11761084	     -0.06601967	     -0.00049812	     -0.20795784	     -0.06392882	      0.88282651	     -0.00019798	     -0.22059249	     -0.00000000	      0.00000000	     23.26323073
      1.11880601	     -0.06591616	     -0.00050953	     -0.20785477	     -0.06391931	      0.88282730	     -0.00019761	     -0.22057548	     -0.00000000	      0.00000000	     23.41998083
      1.12000118	     -0.06580611	     -0.00052164	     -0.20774513	     -0.06390972	      0.88282812	     -0.00019725	     -0.22055662	     -0.00000000	      0.00000000	     23.24926929
      1.12119634	     -0.06569250	     -0.00053434	     -0.20763191	     -0.06390005	      0.88282899	     -0.00019691	     -0.22053592	     -0.00000000	      0.00000001	     23.41686831
      1.12239151	     -0.06557400	     -0.00054760	     -0.20751376	     -0.06389031	      0.88282989	     -0.00019659	     -0.22051348	     -0.00000000	      0.00000001	     23.22933433
      1.12358668	     -0.06545349	     -0.00056131	     -0.20739355	     -0.06388049	      0.88283084	     -0.00019628	     -0.22048934	     -0.00000000	      0.00000001	     23.40340476
      1.12478185	     -0.06532930	     -0.00057538	     -0.20726963	     -0.06387060	      0.88283182	     -0.00019598	     -0.22046364	     -0.00000000	      0.00000001	     23.19888587
      1.12597702	     -0.06520339	     -0.00058984	     -0.20714397	     -0.06386064	      0.88283285	     -0.00019570	     -0.22043642	     -0.00000000	      0.00000001	     23.38097168
      1.12717218	     -0.06507440	     -0.00060476	     -0.20701518	     -0.06385062	      0.88283392	     -0.00019543	     -0.22040783	     -0.00000000	      0.00000001	     23.16052172
      1.12836735	     -0.06494542	     -0.00061973	     -0.20688638	     -0.06384054	      0.88283503	     -0.00019518	     -0.22037796	     -0.00000000	      0.00000001	     23.34570161
      1.12956252	     -0.06481397	     -0.00063452	     -0.20675507	     -0.06383040	      0.88283618	     -0.00019493	     -0.22034692	     -0.00000000	      0.00000001	     23.11132767
      1.13075769	     -0.06468215	     -0.00064892	     -0.20662338	     -0.06382020	      0.88283738	     -0.00019469	     -0.22031475	     -0.00000000	      0.00000001	     23.29780853
      1.13195286	     -0.06454782	     -0.00066279	     -0.20648916	     -0.06380996	      0.88283862	     -0.00019447	     -0.22028154	     -0.00000000	      0.00000001	     23.05005897
      1.13314802	     -0.06441330	     -0.00067601	     -0.20635472	     -0.06379967	      0.88283991	     -0.00019425	     -0.22024733	     -0.00000000	      0.00000001	     23.23697772
      1.13434319	     -0.06427647	     -0.00068854	     -0.20621797	     -0.06378933	      0.88284124	     -0.00019405	     -0.22021220	     -0.00000000	      0.00000001	     22.98400674
      1.13553836	     -0.06413967	     -0.00070032	     -0.20608121	     -0.06377896	      0.88284262	     -0.00019385	     -0.22017617	     -0.00000000	      0.00000001	     23.17714465
      1.13673353	     -0.06400083	     -0.00071139	     -0.20594241	     -0.06376854	      0.88284404	     -0.00019366	     -0.22013934	     -0.00000000	      0.00000001	     22.92884014
      1.13792870	     -0.06386244	     -0.00072175	     -0.20580404	     -0.06375810	      0.88284550	     -0.00019348	     -0.22010172	     -0.00000000	      0.00000001	     23.13357966
      1.13912386	     -0.06372249	     -0.00073142	     -0.20566409	     -0.06374763	      0.88284701	     -0.00019330	     -0.22006341	     -0.00000000	      0.00000001	     22.89936087
      1.14031903	     -0.06358335	     -0.00074034	     -0.20552494	     -0.06373713	      0.88284856	     -0.00019313	     -0.22002443	     -0.00000000	      0.00000001	     23.11968397
      1.14151420	     -0.06344298	     -0.00074860	     -0.20538455	     -0.06372661	      0.88285014	     -0.00019298	     -0.21998486	     -0.00000000	      0.00000001	     22.90647168
      1.14270937	     -0.06330364	     -0.00075592	     -0.20524517	     -0.06371607	      0.88285176	     -0.00019283	     -0.21994473	     -0.00000000	      0.00000001	     23.14396955
      1.14390454	     -0.06316282	     -0.00076267	     -0.20510431	     -0.06370552	      0.88285342	     -0.00019268	     -0.21990410	     -0.00000000	      0.00000001	     22.95506640
      1.14509970	     -0.06302149	     -0.00076876	     -0.20496291	     -0.06369495	      0.88285512	     -0.00019255	     -0.21986296	     -0.00000000	      0.00000001	     23.22403285
      1.14629487	     -0.06287573	     -0.00077414	     -0.20481708	     -0.06368437	      0.88285684	     -0.00019243	     -0.21982130	     -0.00000000	      0.00000001	     23.08041500
      1.14749004	     -0.06272511	     -0.00077852	     -0.20466638	     -0.06367379	      0.88285859	     -0.00019232	     -0.21977899	     -0.00000000	      0.00000001	     23.39281164
      1.14868521	     -0.06256538	     -0.00078182	     -0.20450657	     -0.06366320	      0.88286037	     -0.00019221	     -0.21973593	     -0.00000000	      0.00000001	     23.29907840
      1.14988038	     -0.06239869	     -0.00078405	     -0.20433980	     -0.06365261	      0.88286217	     -0.00019212	     -0.21969193	     -0.00000000	      0.00000001	     23.64590735
      1.15107554	     -0.06222295	     -0.00078530	     -0.20416396	     -0.06364202	      0.88286400	     -0.00019204	     -0.21964691	     -0.00000000	      0.00000001	     23.58581704
      1.15227071	     -0.06204111	     -0.00078572	     -0.20398201	     -0.06363144	      0.88286584	     -0.00019198	     -0.21960077	     -0.00000000	      0.00000001	     23.96000526
      1.15346588	     -0.06185224	     -0.00078551	     -0.20379302	     -0.06362087	      0.88286771	     -0.00019192	     -0.21955351	     -0.00000000	      0.00000001	     23.92811157
      1.15466105	     -0.06166001	     -0.00078463	     -0.20360064	     -0.06361031	      0.88286959	     -0.00019188	     -0.21950513	     -0.00000000	      0.00000001	     24.32899296
      1.15585622	     -0.06146314	     -0.00078326	     -0.20340361	     -0.06359977	      0.88287148	     -0.00019186	     -0.21945568	     -0.00000000	      0.00000001	     24.32484207
      1.15705138	     -0.06126519	     -0.00078152	     -0.20320546	     -0.06358924	      0.88287339	     -0.00019184	     -0.21940522	     -0.00000000	      0.00000001	     24.75478684
      1.15824655	     -0.06106471	     -0.00077951	     -0.20300477	     -0.06357873	      0.88287531	     -0.00019185	     -0.21935389	     -0.00000000	      0.00000001	     24.78408733
      1.15944172	     -0.06086417	     -0.00077715	     -0.20280399	     -0.06356825	      0.88287724	     -0.00019187	     -0.21930174	     -0.00000000	      0.00000001	     25.25312258
      1.16063689	     -0.06066192	     -0.00077452	     -0.20260149	     -0.06355780	      0.88287918	     -0.00019190	     -0.21924889	     -0.00000000	      0.00000001	     25.32451023
      1.16183206	     -0.06046129	     -0.00077165	     -0.20240057	     -0.06354737	      0.88288112	     -0.00019195	     -0.21919541	     -0.00000000	      0.00000001	     25.83202226
      1.16302722	     -0.06026017	     -0.00076864	     -0.20219915	     -0.06353698	      0.88288307	     -0.00019202	     -0.21914143	     -0.00000000	      0.00000001	     25.95256260
      1.16422239	     -0.06006186	     -0.00076575	     -0.20200052	     -0.06352662	      0.88288503	     -0.00019211	     -0.21908702	     -0.00000000	      0.00000001	     26.51230589
      1.16541756	     -0.05986502	     -0.00076337	     -0.20180332	     -0.06351630	      0.88288698	     -0.00019221	     -0.21903232	     -0.00000000	      0.00000001	     26.69758515
      1.16661273	     -0.05967212	     -0.00076156	     -0.20161005	     -0.06350602	      0.88288893	     -0.00019232	     -0.21897742	     -0.00000000	      0.00000001	     27.31683806
      1.16780790	     -0.05948083	     -0.00076024	     -0.20141836	     -0.06349578	      0.88289088	     -0.00019246	     -0.21892245	     -0.00000000	      0.00000001	     27.56658910
      1.16900306	     -0.05929407	     -0.00075932	     -0.20123119	     -0.06348558	      0.88289283	     -0.00019261	     -0.21886747	     -0.00000000	      0.00000001	     28.23275196
      1.17019823	     -0.05910928	     -0.00075861	     -0.20104598	     -0.06347543	      0.88289477	     -0.00019278	     -0.21881257	     -0.00000000	      0.00000001	     28.53984820
      1.17139340	     -0.05892827	     -0.00075780	     -0.20086454	     -0.06346532	      0.88289670	     -0.00019297	     -0.21875778	     -0.00000000	      0.00000001	     29.25469731
      1.17258857	     -0.05874964	     -0.00075702	     -0.20068547	     -0.06345526	      0.88289863	     -0.00019317	     -0.21870319	     -0.00000000	      0.00000001	     29.62228746
      1.17378374	     -0.05857522	     -0.00075603	     -0.20051061	     -0.06344525	      0.88290054	     -0.00019339	     -0.21864883	     -0.00000000	      0.00000001	     30.38753134
      1.17497890	     -0.05840250	     -0.00075491	     -0.20033745	     -0.06343529	      0.88290245	     -0.00019363	     -0.21859477	     -0.00000000	      0.00000001	     30.82375100
      1.17617407	     -0.05823368	     -0.00075365	     -0.20016819	     -0.06342539	      0.88290434	     -0.00019389	     -0.21854099	     -0.00000000	      0.00000001	     31.64460225
      1.17736924	     -0.05806702	     -0.00075229	     -0.20000109	     -0.06341554	      0.88290622	     -0.00019416	     -0.21848758	     -0.00000000	      0.00000001	     32.13994052
      1.17856441	     -0.05790333	     -0.00075073	     -0.19983697	     -0.06340574	      0.88290808	     -0.00019445	     -0.21843453	     -0.00000000	      0.00000001	     32.99396624
      1.17975957	     -0.05773853	     -0.00074987	     -0.19967173	     -0.06339600	      0.88290993	     -0.00019476	     -0.21838195	     -0.00000000	      0.00000001	     33.52676074
      1.18095474	     -0.05757921	     -0.00074990	     -0.19951194	     -0.06338631	      0.88291176	     -0.00019509	     -0.21832997	     -0.00000000	      0.00000001	     34.38835451
      1.18214991	     -0.05742595	     -0.00075020	     -0.19935822	     -0.06337669	      0.88291357	     -0.00019543	     -0.21827875	     -0.00000000	      0.00000001	     34.95235749
      1.18334508	     -0.05727913	     -0.00075039	     -0.19921094	     -0.06336712	      0.88291536	     -0.00019580	     -0.21822831	     -0.00000000	      0.00000001	     35.84382969
      1.18454025	     -0.05713604	     -0.00075068	     -0.19906738	     -0.06335761	      0.88291714	     -0.00019618	     -0.21817869	     -0.00000000	      0.00000001	     36.44702620
      1.18573541	     -0.05699908	     -0.00075075	     -0.19892996	     -0.06334817	      0.88291889	     -0.00019658	     -0.21812985	     -0.00000000	      0.00000001	     37.34942763
      1.18693058	     -0.05686661	     -0.00075089	     -0.19879703	     -0.06333878	      0.88292062	     -0.00019700	     -0.21808185	     -0.00000000	      0.00000001	     37.95905374
      1.18812575	     -0.05674080	     -0.00075103	     -0.19867075	     -0.06332946	      0.88292232	     -0.00019744	     -0.21803467	     -0.00000000	      0.00000001	     38.84039665
      1.18932092	     -0.05662041	     -0.00075128	     -0.19854990	     -0.06332020	      0.88292401	     -0.00019790	     -0.21798838	     -0.00000000	      0.00000001	     39.42949623
      1.19051609	     -0.05650721	     -0.00075139	     -0.19843623	     -0.06331100	      0.88292567	     -0.00019838	     -0.21794300	     -0.00000000	      0.00000001	     40.27448715
      1.19171125	     -0.05639905	     -0.00075147	     -0.19832761	     -0.06330187	      0.88292730	     -0.00019888	     -0.21789859	     -0.00000000	      0.00000001	     40.84349348
      1.19290642	     -0.05629570	     -0.00075057	     -0.19822381	     -0.06329280	      0.88292890	     -0.00019939	     -0.21785513	     -0.00000000	      0.00000001	     41.66789117
      1.19410159	     -0.05619686	     -0.00074861	     -0.19812453	     -0.06328380	      0.88293048	     -0.00019993	     -0.21781266	     -0.00000000	      0.00000001	     42.18860798
      1.19529676	     -0.05610356	     -0.00074625	     -0.19803078	     -0.06327486	      0.88293202	     -0.00020050	     -0.21777115	     -0.00000000	      0.00000001	     42.95428456
      1.19649193	     -0.05601447	     -0.00074395	     -0.19794126	     -0.06326599	      0.88293353	     -0.00020108	     -0.21773061	     -0.00000000	      0.00000001	     43.45206633
      1.19768709	     -0.05593035	     -0.00074141	     -0.19785670	     -0.06325718	      0.88293501	     -0.00020169	     -0.21769099	     -0.00000000	      0.00000001	     44.17531174
      1.19888226	     -0.05585046	     -0.00073848	     -0.19777636	     -0.06324845	      0.88293646	     -0.00020231	     -0.21765230	     -0.00000000	      0.00000001	     44.62432437
      1.20007743	     -0.05577599	     -0.00073516	     -0.19770145	     -0.06323978	      0.88293787	     -0.00020297	     -0.21761452	     -0.00000000	      0.00000001	     45.28712472
      1.20127260	     -0.05570517	     -0.00073176	     -0.19763018	     -0.06323118	      0.88293924	     -0.00020364	     -0.21757767	     -0.00000000	      0.00000001	     45.67783364
      1.20246777	     -0.05564016	     -0.00072836	     -0.19756472	     -0.06322265	      0.88294057	     -0.00020434	     -0.21754176	     -0.00000000	      0.00000001	     46.27354364
      1.20366293	     -0.05557955	     -0.00072486	     -0.19750366	     -0.06321419	      0.88294187	     -0.00020506	     -0.21750683	     -0.00000000	      0.00000001	     46.60588849
      1.20485810	     -0.05552452	     -0.00072098	     -0.19744816	     -0.06320580	      0.88294312	     -0.00020581	     -0.21747288	     -0.00000000	      0.00000001	     47.15779913
      1.20605327	     -0.05547389	     -0.00071704	     -0.19739707	     -0.06319748	      0.88294433	     -0.00020658	     -0.21743993	     -0.00000000	      0.00000001	     47.44468966
      1.20724844	     -0.05542998	     -0.00071267	     -0.19735269	     -0.06318923	      0.88294550	     -0.00020738	     -0.21740798	     -0.00000000	      0.00000001	     47.94341991
      1.20844361	     -0.05539053	     -0.00070805	     -0.19731278	     -0.06318105	      0.88294662	     -0.00020820	     -0.21737706	     -0.00000000	      0.00000001	     48.17230027
      1.20963877	     -0.05535593	     -0.00070316	     -0.19727770	     -0.06317294	      0.88294770	     -0.00020905	     -0.21734715	     -0.00000000	      0.00000001	     48.61991926
      1.21083394	     -0.05532450	     -0.00069811	     -0.19724580	     -0.06316491	      0.88294872	     -0.00020992	     -0.21731827	     -0.00000000	      0.00000001	     48.80494006
      1.21202911	     -0.05529699	     -0.00069273	     -0.19721781	     -0.06315694	      0.88294970	     -0.00021081	     -0.21729037	     -0.00000000	      0.00000001	     49.20501206
      1.21322428	     -0.05527047	     -0.00068749	     -0.19719081	     -0.06314906	      0.88295062	     -0.00021173	     -0.21726346	     -0.00000000	      0.00000001	     49.34349147
      1.21441945	     -0.05524781	     -0.00068224	     -0.19716765	     -0.06314124	      0.88295149	     -0.00021268	     -0.21723752	     -0.00000000	      0.00000000	     49.68111080
      1.21561461	     -0.05522789	     -0.00067681	     -0.19714724	     -0.06313350	      0.88295231	     -0.00021365	     -0.21721260	     -0.00000000	      0.00000000	     49.76431975
      1.21680978	     -0.05521099	     -0.00067103	     -0.19712984	     -0.06312583	      0.88295308	     -0.00021465	     -0.21718863	     -0.00000000	      0.00000000	     50.07254081
      1.21800495	     -0.05519564	     -0.00066508	     -0.19711400	     -0.06311823	      0.88295379	     -0.00021567	     -0.21716559	     -0.00000000	      0.00000000	     50.11871880
      1.21920012	     -0.05518227	     -0.00065916	     -0.19710012	     -0.06311071	      0.88295445	     -0.00021672	     -0.21714345	     -0.00000000	      0.00000000	     50.38762145
      1.22039529	     -0.05517060	     -0.00065363	     -0.19708795	     -0.06310327	      0.88295505	     -0.00021779	     -0.21712218	     -0.00000000	      0.00000000	     50.38414825
      1.22159045	     -0.05516134	     -0.00064776	     -0.19707817	     -0.06309590	      0.88295559	     -0.00021889	     -0.21710176	     -0.00000000	      0.00000000	     50.61084002
      1.22278562	     -0.05515308	     -0.00064183	     -0.19706939	     -0.06308861	      0.88295608	     -0.00022001	     -0.21708218	     -0.00000000	      0.00000000	     50.57035074
      1.22398079	     -0.05514673	     -0.00063635	     -0.19706251	     -0.06308140	      0.88295652	     -0.00022115	     -0.21706341	     -0.00000000	      0.00000000	     50.75977591
      1.22517596	     -0.05514229	     -0.00063089	     -0.19705753	     -0.06307426	      0.88295690	     -0.00022233	     -0.21704549	     -0.00000000	      0.00000000	     50.67837495
      1.22637113	     -0.05514024	     -0.00062533	     -0.19705494	     -0.06306720	      0.88295723	     -0.00022352	     -0.21702835	     -0.00000000	      0.00000000	     50.85139923
      1.22756629	     -0.05513928	     -0.00061981	     -0.19705343	     -0.06306022	      0.88295750	     -0.00022474	     -0.21701201	     -0.00000000	      0.00000000	     50.74838620
      1.22876146	     -0.05514024	     -0.00061365	     -0.19705385	     -0.06305332	      0.88295773	     -0.00022599	     -0.21699640	     -0.00000000	      0.00000000	     50.90337839
      1.22995663	     -0.05514190	     -0.00060702	     -0.19705496	     -0.06304649	      0.88295790	     -0.00022726	     -0.21698153	     -0.00000000	      0.00000000	     50.76291905
      1.23115180	     -0.05514616	     -0.00060048	     -0.19705867	     -0.06303975	      0.88295803	     -0.00022856	     -0.21696737	     -0.00000000	      0.00000000	     50.89534287
      1.23234697	     -0.05515156	     -0.00059417	     -0.19706353	     -0.06303309	      0.88295810	     -0.00022988	     -0.21695392	     -0.00000000	      0.00000000	     50.74228522
      1.23354213	     -0.05515896	     -0.00058797	     -0.19707036	     -0.06302651	      0.88295814	     -0.00023123	     -0.21694113	     -0.00000000	      0.00000000	     50.87133828
      1.23473730	     -0.05516720	     -0.00058200	     -0.19707803	     -0.06302001	      0.88295813	     -0.00023260	     -0.21692900	     -0.00000000	     -0.00000000	     50.70125770
      1.23593247	     -0.05517727	     -0.00057612	     -0.19708753	     -0.06301359	      0.88295808	     -0.00023400	     -0.21691748	     -0.00000000	     -0.00000000	     50.82108404
      1.23712764	     -0.05518816	     -0.00057015	     -0.19709783	     -0.06300726	      0.88295799	     -0.00023542	     -0.21690657	     -0.00000000	     -0.00000000	     50.63226659
      1.23832281	     -0.05520082	     -0.00056411	     -0.19710992	     -0.06300101	      0.88295786	     -0.00023686	     -0.21689624	     -0.00000000	     -0.00000000	     50.73673698
      1.23951797	     -0.05521418	     -0.00055822	     -0.19712270	     -0.06299484	      0.88295769	     -0.00023833	     -0.21688647	     -0.00000000	     -0.00000000	     50.53018222
      1.24071314	     -0.05522922	     -0.00055236	     -0.19713715	     -0.06298876	      0.88295749	     -0.00023983	     -0.21687725	     -0.00000000	     -0.00000000	     50.63486599
      1.24190831	     -0.05524520	     -0.00054669	     -0.19715254	     -0.06298276	      0.88295726	     -0.00024134	     -0.21686857	     -0.00000000	     -0.00000000	     50.41523399
      1.24310348	     -0.05526373	     -0.00054116	     -0.19717047	     -0.06297684	      0.88295700	     -0.00024288	     -0.21686043	     -0.00000000	     -0.00000000	     50.50855292
      1.24429865	     -0.05528473	     -0.00053568	     -0.19719088	     -0.06297101	      0.88295672	     -0.00024445	     -0.21685287	     -0.00000000	     -0.00000000	     50.26713722
      1.24549381	     -0.05531117	     -0.00053025	     -0.19721671	     -0.06296526	      0.88295640	     -0.00024603	     -0.21684595	     -0.00000000	     -0.00000000	     50.33785878
      1.24668898	     -0.05534389	     -0.00052506	     -0.19724883	     -0.06295960	      0.88295607	     -0.00024764	     -0.21683981	     -0.00000000	     -0.00000000	     50.06816787
      1.24788415	     -0.05538583	     -0.00052014	     -0.19729015	     -0.06295403	      0.88295571	     -0.00024927	     -0.21683457	     -0.00000000	     -0.00000000	     50.11215838
      1.24907932	     -0.05543703	     -0.00051550	     -0.19734074	     -0.06294854	      0.88295533	     -0.00025092	     -0.21683045	     -0.00000000	     -0.00000000	     49.82178197
      1.25027449	     -0.05549894	     -0.00051093	     -0.19740203	     -0.06294313	      0.88295493	     -0.00025259	     -0.21682758	     -0.00000000	     -0.00000000	     49.84924208
      1.25146965	     -0.05557044	     -0.00050636	     -0.19747293	     -0.06293781	      0.88295451	     -0.00025428	     -0.21682616	     -0.00000000	     -0.00000000	     49.55488818
      1.25266482	     -0.05565233	     -0.00050154	     -0.19755423	     -0.06293258	      0.88295407	     -0.00025599	     -0.21682629	     -0.00000000	     -0.00000000	     49.57036081
      1.25385999	     -0.05574318	     -0.00049640	     -0.19764449	     -0.06292743	      0.88295361	     -0.00025771	     -0.21682809	     -0.00000000	     -0.00000000	     49.27571476
      1.25505516	     -0.05584314	     -0.00049069	     -0.19774390	     -0.06292237	      0.88295314	     -0.00025946	     -0.21683163	     -0.00000000	     -0.00000000	     49.27578949
      1.25625033	     -0.05595034	     -0.00048425	     -0.19785056	     -0.06291739	      0.88295264	     -0.00026121	     -0.21683699	     -0.00000000	     -0.00000000	     48.97446123
      1.25744549	     -0.05606536	     -0.00047691	     -0.19796507	     -0.06291249	      0.88295212	     -0.00026298	     -0.21684416	     -0.00000000	     -0.00000000	     48.94443160
      1.25864066	     -0.05618627	     -0.00046860	     -0.19808551	     -0.06290768	      0.88295158	     -0.00026477	     -0.21685318	     -0.00000000	     -0.00000000	     48.62454907
      1.25983583	     -0.05631308	     -0.00045904	     -0.19821189	     -0.06290295	      0.88295101	     -0.00026657	     -0.21686400	     -0.00000000	     -0.00000000	     48.54768668
      1.26103100	     -0.05644410	     -0.00044817	     -0.19834251	     -0.06289829	      0.88295042	     -0.00026838	     -0.21687659	     -0.00000000	     -0.00000000	     48.19010461
      1.26222617	     -0.05658013	     -0.00043597	     -0.19847819	     -0.06289372	      0.88294980	     -0.00027020	     -0.21689090	     -0.00000000	     -0.00000000	     48.05734830
      1.26342133	     -0.05671905	     -0.00042256	     -0.19861679	     -0.06288923	      0.88294915	     -0.00027204	     -0.21690687	     -0.00000000	     -0.00000000	     47.67136155
      1.26461650	     -0.05686098	     -0.00040807	     -0.19875844	     -0.06288481	      0.88294846	     -0.00027389	     -0.21692441	     -0.00000000	     -0.00000000	     47.50000049
      1.26581167	     -0.05700277	     -0.00039301	     -0.19889998	     -0.06288046	      0.88294774	     -0.00027575	     -0.21694343	     -0.00000000	     -0.00000000	     47.09675028
      1.26700684	     -0.05714608	     -0.00037779	     -0.19904307	     -0.06287619	      0.88294698	     -0.00027762	     -0.21696385	     -0.00000000	     -0.00000000	     46.87761269
      1.26820201	     -0.05729089	     -0.00036248	     -0.19918767	     -0.06287199	      0.88294618	     -0.00027952	     -0.21698563	     -0.00000000	     -0.00000000	     46.43501970
      1.26939717	     -0.05743789	     -0.00034715	     -0.19933449	     -0.06286787	      0.88294534	     -0.00028143	     -0.21700868	     -0.00000000	     -0.00000000	     46.17490181
      1.27059234	     -0.05758529	     -0.00033203	     -0.19948173	     -0.06286380	      0.88294445	     -0.00028336	     -0.21703292	     -0.00000000	     -0.00000001	     45.71479344
      1.27178751	     -0.05773377	     -0.00031731	     -0.19963005	     -0.06285981	      0.88294351	     -0.00028530	     -0.21705824	     -0.00000000	     -0.00000001	     45.42362061
      1.27298268	     -0.05787939	     -0.00030370	     -0.19977553	     -0.06285587	      0.88294251	     -0.00028727	     -0.21708455	     -0.00000000	     -0.00000001	     44.94503939
      1.27417785	     -0.05802650	     -0.00029135	     -0.19992249	     -0.06285200	      0.88294146	     -0.00028926	     -0.21711178	     -0.00000000	     -0.00000001	     44.60566402
      1.27537301	     -0.05817408	     -0.00028004	     -0.20006994	     -0.06284819	      0.88294035	     -0.00029127	     -0.21713993	     -0.00000000	     -0.00000001	     44.09105542
      1.27656818	     -0.05832249	     -0.00026980	     -0.20021821	     -0.06284443	      0.88293919	     -0.00029330	     -0.21716889	     -0.00000000	     -0.00000001	     43.74095597
      1.27776335	     -0.05846959	     -0.00026062	     -0.20036520	     -0.06284072	      0.88293796	     -0.00029536	     -0.21719857	     -0.00000000	     -0.00000001	     43.21328870
      1.27895852	     -0.05861688	     -0.00025262	     -0.20051236	     -0.06283707	      0.88293667	     -0.00029745	     -0.21722886	     -0.00000000	     -0.00000001	     42.84684793
      1.28015369	     -0.05876277	     -0.00024512	     -0.20065814	     -0.06283347	      0.88293531	     -0.00029955	     -0.21725969	     -0.00000000	     -0.00000001	     42.29812943
      1.28134885	     -0.05890732	     -0.00023866	     -0.20080259	     -0.06282991	      0.88293390	     -0.00030169	     -0.21729096	     -0.00000000	     -0.00000001	     41.91283709
      1.28254402	     -0.05905124	     -0.00023323	     -0.20094641	     -0.06282640	      0.88293242	     -0.00030385	     -0.21732265	     -0.00000000	     -0.00000001	     41.34804016
      1.28373919	     -0.05919515	     -0.00022880	     -0.20109022	     -0.06282293	      0.88293087	     -0.00030603	     -0.21735469	     -0.00000000	     -0.00000001	     40.97679304
      1.28493436	     -0.05933707	     -0.00022507	     -0.20123207	     -0.06281951	      0.88292927	     -0.00030823	     -0.21738703	     -0.00000000	     -0.00000001	     40.42469746
      1.28612952	     -0.05947790	     -0.00022110	     -0.20137283	     -0.06281612	      0.88292760	     -0.00031046	     -0.21741956	     -0.00000000	     -0.00000001	     40.07281228
      1.28732469	     -0.05961629	     -0.00021718	     -0.20151119	     -0.06281276	      0.88292588	     -0.00031272	     -0.21745226	     -0.00000000	     -0.00000001	     39.51660146
      1.28851986	     -0.05975313	     -0.00021320	     -0.20164801	     -0.06280944	      0.88292410	     -0.00031499	     -0.21748504	     -0.00000000	     -0.00000001	     39.17870342
      1.28971503	     -0.05988813	     -0.00020940	     -0.20178301	     -0.06280615	      0.88292226	     -0.00031728	     -0.21751788	     -0.00000000	     -0.00000001	     38.63631250
      1.29091020	     -0.06002176	     -0.00020630	     -0.20191665	     -0.06280289	      0.88292038	     -0.00031960	     -0.21755070	     -0.00000000	     -0.00000001	     38.33284829
      1.29210536	     -0.06015212	     -0.00020378	     -0.20204703	     -0.06279966	      0.88291845	     -0.00032193	     -0.21758346	     -0.00000000	     -0.00000001	     37.81391498
      1.29330053	     -0.06028058	     -0.00020159	     -0.20217552	     -0.06279645	      0.88291648	     -0.00032428	     -0.21761606	     -0.00000000	     -0.00000001	     37.54250057
      1.29449570	     -0.06040514	     -0.00019958	     -0.20230012	     -0.06279327	      0.88291446	     -0.00032664	     -0.21764847	     -0.00000000	     -0.00000001	     37.04777293
      1.29569087	     -0.06052785	     -0.00019724	     -0.20242291	     -0.06279011	      0.88291242	     -0.00032902	     -0.21768061	     -0.00000000	     -0.00000001	     36.80494184
      1.29688604	     -0.06064607	     -0.00019492	     -0.20254121	     -0.06278696	      0.88291034	     -0.00033141	     -0.21771243	     -0.00000000	     -0.00000001	     36.32726824
      1.29808120	     -0.06076093	     -0.00019288	     -0.20265617	     -0.06278384	      0.88290824	     -0.00033380	     -0.21774387	     -0.00000000	     -0.00000001	     36.11530386
      1.29927637	     -0.06086908	     -0.00019255	     -0.20276441	     -0.06278073	      0.88290612	     -0.00033621	     -0.21777492	     -0.00000000	     -0.00000001	     35.64808281
      1.30047154	     -0.06097331	     -0.00019352	     -0.20286872	     -0.06277763	      0.88290399	     -0.00033863	     -0.21780560	     -0.00000000	     -0.00000001	     35.44765918
      1.30166671	     -0.06107543	     -0.00019560	     -0.20297092	     -0.06277455	      0.88290184	     -0.00034105	     -0.21783598	     -0.00000000	     -0.00000001	     34.98958626
      1.30286188	     -0.06117504	     -0.00019790	     -0.20307061	     -0.06277148	      0.88289970	     -0.00034348	     -0.21786600	     -0.00000000	     -0.00000001	     34.82802569
      1.30405704	     -0.06126920	     -0.00020009	     -0.20316488	     -0.06276841	      0.88289755	     -0.00034592	     -0.21789560	     -0.00000000	     -0.00000001	     34.41437110
      1.30525221	     -0.06135930	     -0.00020219	     -0.20325509	     -0.06276536	      0.88289542	     -0.00034835	     -0.21792467	     -0.00000000	     -0.00000001	     34.28974614
      1.30644738	     -0.06144343	     -0.00020437	     -0.20333935	     -0.06276231	      0.88289329	     -0.00035079	     -0.21795315	     -0.00000000	     -0.00000001	     33.89514612
      1.30764255	     -0.06152403	     -0.00020658	     -0.20342008	     -0.06275926	      0.88289119	     -0.00035322	     -0.21798094	     -0.00000000	     -0.00000001	     33.78985398
      1.30883772	     -0.06159933	     -0.00020873	     -0.20349552	     -0.06275622	      0.88288911	     -0.00035566	     -0.21800804	     -0.00000000	     -0.00000001	     33.41193329
      1.31003288	     -0.06167105	     -0.00021097	     -0.20356738	     -0.06275318	      0.88288706	     -0.00035810	     -0.21803435	     -0.00000000	     -0.00000001	     33.32584737
      1.31122805	     -0.06173775	     -0.00021328	     -0.20363423	     -0.06275014	      0.88288505	     -0.00036053	     -0.21805989	     -0.00000000	     -0.00000001	     32.95919856
      1.31242322	     -0.06180167	     -0.00021575	     -0.20369830	     -0.06274709	      0.88288307	     -0.00036296	     -0.21808461	     -0.00000000	     -0.00000001	     32.89082061
      1.31361839	     -0.06186126	     -0.00021774	     -0.20375806	     -0.06274405	      0.88288114	     -0.00036538	     -0.21810853	     -0.00000000	     -0.00000001	     32.53312235
      1.31481356	     -0.06191863	     -0.00021890	     -0.20381562	     -0.06274100	      0.88287926	     -0.00036780	     -0.21813163	     -0.00000000	     -0.00000001	     32.46363225
      1.31600872	     -0.06197220	     -0.00022022	     -0.20386937	     -0.06273795	      0.88287744	     -0.00037021	     -0.21815395	     -0.00000000	     -0.00000001	     32.10594365
      1.31720389	     -0.06202357	     -0.00022168	     -0.20392092	     -0.06273489	      0.88287567	     -0.00037262	     -0.21817546	     -0.00000000	     -0.00000001	     32.06309883
      1.31839906	     -0.06207161	     -0.00022329	     -0.20396914	     -0.06273183	      0.88287395	     -0.00037502	     -0.21819623	     -0.00000000	     -0.00000001	     31.72932297
      1.31959423	     -0.06211838	     -0.00022524	     -0.20401610	     -0.06272876	      0.88287231	     -0.00037741	     -0.21821625	     -0.00000000	     -0.00000001	     31.70398048
      1.32078940	     -0.06216182	     -0.00022744	     -0.20405972	     -0.06272568	      0.88287072	     -0.00037980	     -0.21823555	     -0.00000000	     -0.00000001	     31.38772555
      1.32198456	     -0.06220385	     -0.00022990	     -0.20410193	     -0.06272259	      0.88286921	     -0.00038217	     -0.21825411	     -0.00000000	     -0.00000001	     31.37663849
      1.32317973	     -0.06224256	     -0.00023270	     -0.20414082	     -0.06271949	      0.88286776	     -0.00038453	     -0.21827196	     -0.00000000	     -0.00000001	     31.07019311
      1.32437490	     -0.06227989	     -0.00023583	     -0.20417833	     -0.06271638	      0.88286639	     -0.00038688	     -0.21828908	     -0.00000000	     -0.00000001	     31.06558103
      1.32557007	     -0.06231398	     -0.00023896	     -0.20421260	     -0.06271326	      0.88286508	     -0.00038922	     -0.21830551	     -0.00000000	     -0.00000001	     30.76608408
      1.32676524	     -0.06234694	     -0.00024214	     -0.20424574	     -0.06271012	      0.88286385	     -0.00039155	     -0.21832122	     -0.00000000	     -0.00000001	     30.77201767
      1.32796040	     -0.06237694	     -0.00024536	     -0.20427593	     -0.06270698	      0.88286268	     -0.00039387	     -0.21833624	     -0.00000000	     -0.00000001	     30.48433533
      1.32915557	     -0.06240595	     -0.00024864	     -0.20430512	     -0.06270382	      0.88286159	     -0.00039617	     -0.21835056	     -0.00000000	     -0.00000001	     30.50198021
      1.33035074	     -0.06243189	     -0.00025194	     -0.20433125	     -0.06270064	      0.88286057	     -0.00039846	     -0.21836422	     -0.00000001	     -0.00000001	     30.22790036
      1.33154591	     -0.06245670	     -0.00025535	     -0.20435624	     -0.06269745	      0.88285961	     -0.00040073	     -0.21837717	     -0.00000001	     -0.00000001	     30.25846070
      1.33274108	     -0.06247825	     -0.00025889	     -0.20437799	     -0.06269424	      0.88285872	     -0.00040298	     -0.21838946	     -0.00000001	     -0.00000000	     29.99795997
      1.33393624	     -0.06249809	     -0.00026243	     -0.20439802	     -0.06269102	      0.88285790	     -0.00040523	     -0.21840102	     -0.00000001	     -0.00000000	     30.04116749
      1.33513141	     -0.06251391	     -0.00026593	     -0.20441403	     -0.06268778	      0.88285714	     -0.00040745	     -0.21841188	     -0.00000001	     -0.00000000	     29.79570311
      1.33632658	     -0.06252740	     -0.00026943	     -0.20442772	     -0.06268452	      0.88285643	     -0.00040966	     -0.21842197	     -0.00000001	     -0.00000000	     29.85319986
      1.33752175	     -0.06253648	     -0.00027308	     -0.20443700	     -0.06268124	      0.88285579	     -0.00041185	     -0.21843129	     -0.00000001	     -0.00000000	     29.62365385
      1.33871692	     -0.06254186	     -0.00027670	     -0.20444258	     -0.06267794	      0.88285520	     -0.00041402	     -0.21843975	     -0.00000001	     -0.00000000	     29.69993290
      1.33991208	     -0.06254090	     -0.00028023	     -0.20444183	     -0.06267461	      0.88285466	     -0.00041618	     -0.21844732	     -0.00000001	     -0.00000000	     29.48890023
      1.34110725	     -0.06253505	     -0.00028373	     -0.20443618	     -0.06267127	      0.88285417	     -0.00041832	     -0.21845388	     -0.00000001	     -0.00000000	     29.58354914
      1.34230242	     -0.06252174	     -0.00028718	     -0.20442308	     -0.06266791	      0.88285373	     -0.00042044	     -0.21845938	     -0.00000001	     -0.00000000	     29.38827043
      1.34349759	     -0.06250253	     -0.00029068	     -0.20440407	     -0.06266452	      0.88285333	     -0.00042254	     -0.21846371	     -0.00000001	     -0.00000000	     29.50414995
      1.34469276	     -0.06247512	     -0.00029425	     -0.20437686	     -0.06266111	      0.88285297	     -0.00042463	     -0.21846681	     -0.00000001	     -0.00000000	     29.32553408
      1.34588792	     -0.06244142	     -0.00029805	     -0.20434335	     -0.06265768	      0.88285265	     -0.00042669	     -0.21846856	     -0.00000001	     -0.00000000	     29.46496580
      1.34708309	     -0.06239926	     -0.00030213	     -0.20430138	     -0.06265422	      0.88285236	     -0.00042874	     -0.21846893	     -0.00000001	     -0.00000000	     29.30273551
      1.34827826	     -0.06235069	     -0.00030666	     -0.20425298	     -0.06265074	      0.88285211	     -0.00043077	     -0.21846781	     -0.00000001	     -0.00000000	     29.46999439
      1.34947343	     -0.06229351	     -0.00031172	     -0.20419596	     -0.06264724	      0.88285189	     -0.00043279	     -0.21846516	     -0.00000001	     -0.00000000	     29.32689981
      1.35066860	     -0.06222987	     -0.00031745	     -0.20413246	     -0.06264371	      0.88285171	     -0.00043478	     -0.21846091	     -0.00000001	     -0.00000000	     29.52646075
      1.35186376	     -0.06215829	     -0.00032396	     -0.20406099	     -0.06264016	      0.88285155	     -0.00043676	     -0.21845503	     -0.00000001	     -0.00000000	     29.39804629
      1.35305893	     -0.06208187	     -0.00033143	     -0.20398466	     -0.06263658	      0.88285141	     -0.00043872	     -0.21844748	     -0.00000001	     -0.00000000	     29.62217008
      1.35425410	     -0.06199950	     -0.00033988	     -0.20390235	     -0.06263299	      0.88285131	     -0.00044066	     -0.21843831	     -0.00000001	     -0.00000000	     29.49770373
      1.35544927	     -0.06191421	     -0.00034940	     -0.20381709	     -0.06262936	      0.88285123	     -0.00044258	     -0.21842753	     -0.00000001	     -0.00000000	     29.74045408
      1.35664444	     -0.06182457	     -0.00035991	     -0.20372744	     -0.06262572	      0.88285117	     -0.00044448	     -0.21841522	     -0.00000001	     -0.00000000	     29.61951799
      1.35783960	     -0.06173329	     -0.00037129	     -0.20363613	     -0.06262206	      0.88285115	     -0.00044636	     -0.21840143	     -0.00000001	     -0.00000000	     29.88365869
      1.35903477	     -0.06163891	     -0.00038366	     -0.20354169	     -0.06261838	      0.88285115	     -0.00044822	     -0.21838625	     -0.00000001	      0.00000000	     29.76543680
      1.36022994	     -0.06154379	     -0.00039688	     -0.20344649	     -0.06261467	      0.88285117	     -0.00045006	     -0.21836972	     -0.00000001	      0.00000000	     30.04540428
      1.36142511	     -0.06144593	     -0.00041067	     -0.20334852	     -0.06261095	      0.88285122	     -0.00045187	     -0.21835196	     -0.00000001	      0.00000000	     29.92946472
      1.36262028	     -0.06134778	     -0.00042493	     -0.20325023	     -0.06260721	      0.88285130	     -0.00045366	     -0.21833299	     -0.00000001	      0.00000000	     30.22519174
      1.36381544	     -0.06124737	     -0.00043941	     -0.20314966	     -0.06260346	      0.88285140	     -0.00045542	     -0.21831292	     -0.00000001	      0.00000000	     30.10754176
      1.36501061	     -0.06114696	     -0.00045389	     -0.20304908	     -0.06259969	      0.88285153	     -0.00045715	     -0.21829178	     -0.00000001	      0.00000000	     30.40849218
      1.36620578	     -0.06104450	     -0.00046813	     -0.20294643	     -0.06259591	      0.88285169	     -0.00045885	     -0.21826968	     -0.00000001	      0.00000000	     30.28551621
      1.36740095	     -0.06094230	     -0.00048203	     -0.20284404	     -0.06259211	      0.88285188	     -0.00046052	     -0.21824663	     -0.00000001	      0.00000000	     30.59050040
      1.36859612	     -0.06083822	     -0.00049569	     -0.20273976	     -0.06258831	      0.88285210	     -0.00046216	     -0.21822274	     -0.00000001	      0.00000000	     30.46684679
      1.36979128	     -0.06073453	     -0.00050868	     -0.20263586	     -0.06258449	      0.88285234	     -0.00046375	     -0.21819803	     -0.00000001	      0.00000000	     30.77616072
      1.37098645	     -0.06062910	     -0.00052091	     -0.20253022	     -0.06258067	      0.88285262	     -0.00046532	     -0.21817259	     -0.00000001	      0.00000000	     30.65859102
      1.37218162	     -0.06052418	     -0.00053240	     -0.20242508	     -0.06257684	      0.88285292	     -0.00046684	     -0.21814643	     -0.00000001	      0.00000000	     30.97676626
      1.37337679	     -0.06041761	     -0.00054308	     -0.20231830	     -0.06257300	      0.88285325	     -0.00046832	     -0.21811963	     -0.00000001	      0.00000000	     30.86918010
      1.37457196	     -0.06031177	     -0.00055301	     -0.20221224	     -0.06256916	      0.88285361	     -0.00046976	     -0.21809223	     -0.00000001	      0.00000000	     31.19454956
      1.37576712	     -0.06020463	     -0.00056214	     -0.20210489	     -0.06256531	      0.88285400	     -0.00047116	     -0.21806428	     -0.00000001	      0.00000000	     31.09949462
      1.37696229	     -0.06009845	     -0.00057056	     -0.20199848	     -0.06256147	      0.88285442	     -0.00047252	     -0.21803582	     -0.00000001	      0.00000000	     31.43382049
      1.37815746	     -0.05999121	     -0.00057827	     -0.20189102	     -0.06255762	      0.88285486	     -0.00047383	     -0.21800692	     -0.00000001	      0.00000000	     31.35828570
      1.37935263	     -0.05988535	     -0.00058536	     -0.20178493	     -0.06255377	      0.88285533	     -0.00047510	     -0.21797760	     -0.00000001	      0.00000000	     31.70398005
      1.38054780	     -0.05977874	     -0.00059185	     -0.20167810	     -0.06254992	      0.88285582	     -0.00047633	     -0.21794793	     -0.00000001	      0.00000000	     31.64936667
      1.38174296	     -0.05967358	     -0.00059787	     -0.20157270	     -0.06254608	      0.88285633	     -0.00047751	     -0.21791793	     -0.00000001	      0.00000000	     32.01042916
      1.38293813	     -0.05956752	     -0.00060356	     -0.20146640	     -0.06254223	      0.88285687	     -0.00047864	     -0.21788767	     -0.00000001	      0.00000000	     31.99395448
      1.38413330	     -0.05946223	     -0.00060921	     -0.20136085	     -0.06253839	      0.88285742	     -0.00047973	     -0.21785713	     -0.00000001	      0.00000000	     32.39672574
      1.38532847	     -0.05935369	     -0.00061482	     -0.20125205	     -0.06253455	      0.88285798	     -0.00048077	     -0.21782634	     -0.00000001	      0.00000000	     32.44313453
      1.38652364	     -0.05924251	     -0.00062043	     -0.20114060	     -0.06253072	      0.88285857	     -0.00048177	     -0.21779519	     -0.00000001	      0.00000000	     32.89475158
      1.38771880	     -0.05912687	     -0.00062603	     -0.20102468	     -0.06252690	      0.88285916	     -0.00048272	     -0.21776364	     -0.00000001	      0.00000000	     32.97515274
      1.38891397	     -0.05900970	     -0.00063173	     -0.20090721	     -0.06252308	      0.88285977	     -0.00048363	     -0.21773164	     -0.00000001	      0.00000000	     33.43419699
      1.39010914	     -0.05888932	     -0.00063734	     -0.20078652	     -0.06251927	      0.88286039	     -0.00048450	     -0.21769921	     -0.00000001	      0.00000000	     33.52419719
      1.39130431	     -0.05876931	     -0.00064280	     -0.20066620	     -0.06251546	      0.88286102	     -0.00048532	     -0.21766633	     -0.00000001	      0.00000000	     33.98579649
      1.39249948	     -0.05864762	     -0.00064813	     -0.20054417	     -0.06251167	      0.88286167	     -0.00048609	     -0.21763308	     -0.00000001	      0.00000000	     34.09047385
      1.39369464	     -0.05852700	     -0.00065364	     -0.20042320	     -0.06250789	      0.88286232	     -0.00048683	     -0.21759948	     -0.00000001	      0.00000000	     34.57887463
      1.39488981	     -0.05840689	     -0.00065943	     -0.20030271	     -0.06250413	      0.88286298	     -0.00048751	     -0.21756562	     -0.00000001	      0.00000000	     34.70342184
      1.39608498	     -0.05829004	     -0.00066531	     -0.20018547	     -0.06250038	      0.88286366	     -0.00048816	     -0.21753157	     -0.00000001	      0.00000000	     35.20430463
      1.39728015	     -0.05817371	     -0.00067100	     -0.20006874	     -0.06249665	      0.88286434	     -0.00048876	     -0.21749743	     -0.00000001	      0.00000000	     35.35624225
      1.39847531	     -0.05805986	     -0.00067638	     -0.19995448	     -0.06249293	      0.88286503	     -0.00048933	     -0.21746320	     -0.00000001	      0.00000000	     35.89373824
      1.39967048	     -0.05794631	     -0.00068167	     -0.19984051	     -0.06248924	      0.88286572	     -0.00048984	     -0.21742895	     -0.00000001	      0.00000000	     36.08386774
      1.40086565	     -0.05783599	     -0.00068704	     -0.19972976	     -0.06248557	      0.88286643	     -0.00049032	     -0.21739469	     -0.00000001	      0.00000000	     36.64929678
      1.40206082	     -0.05772673	     -0.00069226	     -0.19962007	     -0.06248192	      0.88286714	     -0.00049076	     -0.21736050	     -0.00000001	      0.00000000	     36.86052598
      1.40325599	     -0.05762124	     -0.00069732	     -0.19951412	     -0.06247829	      0.88286785	     -0.00049116	     -0.21732640	     -0.00000001	      0.00000000	     37.43575436
      1.40445115	     -0.05751825	     -0.00070210	     -0.19941069	     -0.06247469	      0.88286856	     -0.00049152	     -0.21729247	     -0.00000001	      0.00000000	     37.65851440
      1.40564632	     -0.05741986	     -0.00070675	     -0.19931183	     -0.06247112	      0.88286928	     -0.00049183	     -0.21725876	     -0.00000001	      0.00000000	     38.25089210
      1.40684149	     -0.05732354	     -0.00071116	     -0.19921505	     -0.06246757	      0.88286999	     -0.00049211	     -0.21722535	     -0.00000001	      0.00000000	     38.50231693
      1.40803666	     -0.05723085	     -0.00071534	     -0.19912190	     -0.06246404	      0.88287070	     -0.00049235	     -0.21719222	     -0.00000001	      0.00000000	     39.11762845
      1.40923183	     -0.05714059	     -0.00071934	     -0.19903117	     -0.06246055	      0.88287141	     -0.00049256	     -0.21715944	     -0.00000001	      0.00000000	     39.38837235
      1.41042699	     -0.05705558	     -0.00072327	     -0.19894569	     -0.06245708	      0.88287210	     -0.00049272	     -0.21712703	     -0.00000001	      0.00000000	     40.00493327
      1.41162216	     -0.05697095	     -0.00072738	     -0.19886060	     -0.06245364	      0.88287278	     -0.00049285	     -0.21709508	     -0.00000001	      0.00000000	     40.28880293
      1.41281733	     -0.05688888	     -0.00073218	     -0.19877803	     -0.06245022	      0.88287345	     -0.00049294	     -0.21706364	     -0.00000001	      0.00000000	     40.90536261
      1.41401250	     -0.05681122	     -0.00073677	     -0.19869989	     -0.06244684	      0.88287410	     -0.00049299	     -0.21703281	     -0.00000001	      0.00000000	     41.18463399
      1.41520767	     -0.05673903	     -0.00074125	     -0.19862722	     -0.06244348	      0.88287473	     -0.00049301	     -0.21700261	     -0.00000001	      0.00000000	     41.80605458
      1.41640283	     -0.05666951	     -0.00074552	     -0.19855722	     -0.06244016	      0.88287533	     -0.00049299	     -0.21697307	     -0.00000001	      0.00000000	     42.10469228
      1.41759800	     -0.05660407	     -0.00074967	     -0.19849130	     -0.06243686	      0.88287591	     -0.00049294	     -0.21694414	     -0.00000001	      0.00000000	     42.73173253
      1.41879317	     -0.05654068	     -0.00075346	     -0.19842745	     -0.06243359	      0.88287646	     -0.00049285	     -0.21691584	     -0.00000001	      0.00000000	     43.03619737
      1.41998834	     -0.05648145	     -0.00075652	     -0.19836775	     -0.06243034	      0.88287697	     -0.00049272	     -0.21688810	     -0.00000001	      0.00000000	     43.64381720
      1.42118351	     -0.05642403	     -0.00075911	     -0.19830990	     -0.06242713	      0.88287745	     -0.00049256	     -0.21686095	     -0.00000001	      0.00000000	     43.92623830
      1.42237867	     -0.05637083	     -0.00076052	     -0.19825627	     -0.06242394	      0.88287789	     -0.00049237	     -0.21683436	     -0.00000001	      0.00000000	     44.51309004
      1.42357384	     -0.05631939	     -0.00076145	     -0.19820442	     -0.06242078	      0.88287829	     -0.00049214	     -0.21680836	     -0.00000001	      0.00000000	     44.78168214
      1.42476901	     -0.05627228	     -0.00076244	     -0.19815690	     -0.06241765	      0.88287865	     -0.00049188	     -0.21678292	     -0.00000001	      0.00000000	     45.35851401
      1.42596418	     -0.05622761	     -0.00076344	     -0.19811182	     -0.06241454	      0.88287897	     -0.00049158	     -0.21675811	     -0.00000001	      0.00000000	     45.62302333
      1.42715935	     -0.05618740	     -0.00076457	     -0.19807121	     -0.06241146	      0.88287924	     -0.00049125	     -0.21673389	     -0.00000001	      0.00000000	     46.18363953
      1.42835451	     -0.05614972	     -0.00076572	     -0.19803313	     -0.06240841	      0.88287945	     -0.00049089	     -0.21671032	     -0.00000001	      0.00000000	     46.42962984
      1.42954968	     -0.05611654	     -0.00076704	     -0.19799955	     -0.06240538	      0.88287962	     -0.00049050	     -0.21668737	     -0.00000001	      0.00000000	     46.96427157
      1.43074485	     -0.05608598	     -0.00076858	     -0.19796859	     -0.06240238	      0.88287974	     -0.00049008	     -0.21666509	     -0.00000001	      0.00000000	     47.18540999
      1.43194002	     -0.05605886	     -0.00077013	     -0.19794108	     -0.06239941	      0.88287981	     -0.00048962	     -0.21664346	     -0.00000001	      0.00000000	     47.69579603
      1.43313519	     -0.05603433	     -0.00077181	     -0.19791616	     -0.06239646	      0.88287982	     -0.00048914	     -0.21662251	     -0.00000001	     -0.00000000	     47.88811089
      1.43433035	     -0.05601372	     -0.00077337	     -0.19789516	     -0.06239354	      0.88287978	     -0.00048862	     -0.21660223	     -0.00000001	     -0.00000000	     48.37023947
      1.43552552	     -0.05599480	     -0.00077467	     -0.19787587	     -0.06239065	      0.88287969	     -0.00048807	     -0.21658264	     -0.00000001	     -0.00000000	     48.54248365
      1.43672069	     -0.05597931	     -0.00077574	     -0.19786000	     -0.06238778	      0.88287954	     -0.00048750	     -0.21656370	     -0.00000001	     -0.00000000	     49.00204213
      1.43791586	     -0.05596526	     -0.00077644	     -0.19784560	     -0.06238494	      0.88287934	     -0.00048689	     -0.21654543	     -0.00000001	     -0.00000000	     49.15085446
      1.43911103	     -0.05595447	     -0.00077680	     -0.19783445	     -0.06238212	      0.88287909	     -0.00048626	     -0.21652780	     -0.00000001	     -0.00000000	     49.58892746
      1.44030619	     -0.05594509	     -0.00077669	     -0.19782474	     -0.06237934	      0.88287878	     -0.00048560	     -0.21651084	     -0.00000001	     -0.00000000	     49.70888338
      1.44150136	     -0.05593897	     -0.00077626	     -0.19781829	     -0.06237657	      0.88287842	     -0.00048491	     -0.21649451	     -0.00000001	     -0.00000000	     50.12074924
      1.44269653	     -0.05593368	     -0.00077477	     -0.19781270	     -0.06237383	      0.88287800	     -0.00048420	     -0.21647886	     -0.00000001	     -0.00000000	     50.22524992
      1.44389170	     -0.05593208	     -0.00077300	     -0.19781079	     -0.06237112	      0.88287754	     -0.00048346	     -0.21646387	     -0.00000001	     -0.00000000	     50.61607735
      1.44508687	     -0.05593152	     -0.00077112	     -0.19780995	     -0.06236844	      0.88287702	     -0.00048269	     -0.21644959	     -0.00000001	     -0.00000000	     50.70509965
      1.44628203	     -0.05593361	     -0.00076852	     -0.19781175	     -0.06236578	      0.88287646	     -0.00048190	     -0.21643599	     -0.00000001	     -0.00000000	     51.07762368
      1.44747720	     -0.05593736	     -0.00076559	     -0.19781524	     -0.06236315	      0.88287584	     -0.00048109	     -0.21642312	     -0.00000001	     -0.00000000	     51.14631725
      1.44867237	     -0.05594395	     -0.00076237	     -0.19782156	     -0.06236054	      0.88287518	     -0.00048025	     -0.21641095	     -0.00000001	     -0.00000000	     51.50924392
      1.44986754	     -0.05595135	     -0.00075879	     -0.19782872	     -0.06235796	      0.88287447	     -0.00047939	     -0.21639949	     -0.00000001	     -0.00000000	     51.56933535
      1.45106271	     -0.05596111	     -0.00075494	     -0.19783823	     -0.06235540	      0.88287372	     -0.00047851	     -0.21638869	     -0.00000001	     -0.00000000	     51.91562929
      1.45225787	     -0.05597145	     -0.00075073	     -0.19784834	     -0.06235287	      0.88287293	     -0.00047760	     -0.21637857	     -0.00000001	     -0.00000000	     51.95804673
      1.45345304	     -0.05598402	     -0.00074638	     -0.19786067	     -0.06235037	      0.88287210	     -0.00047668	     -0.21636908	     -0.00000001	     -0.00000000	     52.28376425
      1.45464821	     -0.05599713	     -0.00074191	     -0.19787357	     -0.06234789	      0.88287122	     -0.00047574	     -0.21636025	     -0.00000001	     -0.00000001	     52.30670954
      1.45584338	     -0.05601266	     -0.00073742	     -0.19788888	     -0.06234544	      0.88287031	     -0.00047478	     -0.21635202	     -0.00000001	     -0.00000001	     52.61368326
      1.45703855	     -0.05602889	     -0.00073291	     -0.19790490	     -0.06234301	      0.88286937	     -0.00047380	     -0.21634443	     -0.00000001	     -0.00000001	     52.62174233
      1.45823371	     -0.05604553	     -0.00072880	     -0.19792133	     -0.06234061	      0.88286839	     -0.00047280	     -0.21633741	     -0.00000001	     -0.00000001	     52.91028088
      1.45942888	     -0.05606357	     -0.00072475	     -0.19793915	     -0.06233824	      0.88286738	     -0.00047179	     -0.21633104	     -0.00000001	     -0.00000001	     52.89442376
      1.46062405	     -0.05608371	     -0.00072079	     -0.19795908	     -0.06233589	      0.88286634	     -0.00047076	     -0.21632525	     -0.00000001	     -0.00000001	     53.16586517
      1.46181922	     -0.05610364	     -0.00071666	     -0.19797881	     -0.06233357	      0.88286527	     -0.00046972	     -0.21632007	     -0.00000001	     -0.00000001	     53.14153927
      1.46301439	     -0.05612491	     -0.00071244	     -0.19799988	     -0.06233127	      0.88286418	     -0.00046867	     -0.21631543	     -0.00000001	     -0.00000001	     53.39971455
      1.46420955	     -0.05614621	     -0.00070866	     -0.19802098	     -0.06232900	      0.88286307	     -0.00046761	     -0.21631134	     -0.00000001	     -0.00000001	     53.36028614
      1.46540472	     -0.05616899	     -0.00070463	     -0.19804357	     -0.06232675	      0.88286193	     -0.00046654	     -0.21630775	     -0.00000001	     -0.00000001	     53.59264624
      1.46659989	     -0.05619171	     -0.00070066	     -0.19806610	     -0.06232453	      0.88286078	     -0.00046546	     -0.21630466	     -0.00000001	     -0.00000001	     53.52742876
      1.46779506	     -0.05621593	     -0.00069691	     -0.19809012	     -0.06232233	      0.88285961	     -0.00046438	     -0.21630203	     -0.00000001	     -0.00000001	     53.75370531
      1.46899023	     -0.05624013	     -0.00069397	     -0.19811413	     -0.06232016	      0.88285842	     -0.00046329	     -0.21629985	     -0.00000001	     -0.00000001	     53.68087908
      1.47018539	     -0.05626581	     -0.00069145	     -0.19813961	     -0.06231802	      0.88285722	     -0.00046219	     -0.21629808	     -0.00000001	     -0.00000001	     53.88453262
      1.47138056	     -0.05629108	     -0.00068922	     -0.19816468	     -0.06231590	      0.88285601	     -0.00046109	     -0.21629674	     -0.00000001	     -0.00000001	     53.78837707
      1.47257573	     -0.05631757	     -0.00068744	     -0.19819096	     -0.06231380	      0.88285479	     -0.00045999	     -0.21629578	     -0.00000001	     -0.00000001	     53.98500287
      1.47377090	     -0.05634429	     -0.00068590	     -0.19821748	     -0.06231173	      0.88285356	     -0.00045889	     -0.21629523	     -0.00000001	     -0.00000001	     53.87127714
      1.47496607	     -0.05637239	     -0.00068459	     -0.19824537	     -0.06230969	      0.88285233	     -0.00045779	     -0.21629504	     -0.00000001	     -0.00000001	     54.05976079
      1.47616123	     -0.05640049	     -0.00068337	     -0.19827327	     -0.06230767	      0.88285109	     -0.00045669	     -0.21629523	     -0.00000001	     -0.00000001	     53.93206729
      1.47735640	     -0.05643037	     -0.00068229	     -0.19830295	     -0.06230567	      0.88284984	     -0.00045559	     -0.21629574	     -0.00000001	     -0.00000001	     54.10638681
      1.47855157	     -0.05646137	     -0.00068133	     -0.19833375	     -0.06230370	      0.88284859	     -0.00045449	     -0.21629662	     -0.00000001	     -0.00000001	     53.95771515
      1.47974674	     -0.05649641	     -0.00068049	     -0.19836859	     -0.06230175	      0.88284734	     -0.00045340	     -0.21629789	     -0.00000001	     -0.00000001	     54.11015000
      1.48094191	     -0.05653575	     -0.00067975	     -0.19840775	     -0.06229982	      0.88284609	     -0.00045231	     -0.21629965	     -0.00000001	     -0.00000001	     53.92595701
      1.48213707	     -0.05658177	     -0.00067921	     -0.19845358	     -0.06229792	      0.88284484	     -0.00045122	     -0.21630200	     -0.00000001	     -0.00000001	     54.05067824
      1.48333224	     -0.05663392	     -0.00067892	     -0.19850555	     -0.06229604	      0.88284359	     -0.00045014	     -0.21630509	     -0.00000001	     -0.00000001	     53.85217994
      1.48452741	     -0.05669399	     -0.00067870	     -0.19856543	     -0.06229418	      0.88284233	     -0.00044906	     -0.21630901	     -0.00000001	     -0.00000001	     53.95624771
      1.48572258	     -0.05676077	     -0.00067833	     -0.19863205	     -0.06229235	      0.88284108	     -0.00044799	     -0.21631392	     -0.00000001	     -0.00000001	     53.74125268
      1.48691775	     -0.05683562	     -0.00067769	     -0.19870675	     -0.06229053	      0.88283982	     -0.00044692	     -0.21631989	     -0.00000001	     -0.00000001	     53.82638742
      1.48811291	     -0.05691670	     -0.00067653	     -0.19878769	     -0.06228874	      0.88283857	     -0.00044586	     -0.21632703	     -0.00000001	     -0.00000001	     53.59602385
      1.48930808	     -0.05700480	     -0.00067464	     -0.19887569	     -0.06228696	      0.88283730	     -0.00044480	     -0.21633538	     -0.00000001	     -0.00000001	     53.65046650
      1.49050325	     -0.05709825	     -0.00067182	     -0.19896907	     -0.06228521	      0.88283604	     -0.00044375	     -0.21634502	     -0.00000001	     -0.00000001	     53.39712077
      1.49169842	     -0.05719796	     -0.00066798	     -0.19906874	     -0.06228347	      0.88283476	     -0.00044270	     -0.21635593	     -0.00000001	     -0.00000001	     53.41109678
      1.49289359	     -0.05730204	     -0.00066307	     -0.19917281	     -0.06228175	      0.88283348	     -0.00044165	     -0.21636818	     -0.00000001	     -0.00000001	     53.13811945
      1.49408875	     -0.05741116	     -0.00065718	     -0.19928196	     -0.06228005	      0.88283218	     -0.00044061	     -0.21638173	     -0.00000001	     -0.00000001	     53.12046452
      1.49528392	     -0.05752358	     -0.00065038	     -0.19939445	     -0.06227835	      0.88283086	     -0.00043958	     -0.21639659	     -0.00000001	     -0.00000001	     52.83557390
      1.49647909	     -0.05764010	     -0.00064282	     -0.19951106	     -0.06227667	      0.88282953	     -0.00043855	     -0.21641272	     -0.00000001	     -0.00000001	     52.78252880
      1.49767426	     -0.05775818	     -0.00063471	     -0.19962927	     -0.06227500	      0.88282818	     -0.00043754	     -0.21643011	     -0.00000001	     -0.00000001	     52.47837312
      1.49886943	     -0.05787916	     -0.00062645	     -0.19975039	     -0.06227334	      0.88282680	     -0.00043653	     -0.21644871	     -0.00000001	     -0.00000001	     52.37742976
      1.50006459	     -0.05800210	     -0.00061796	     -0.19987351	     -0.06227169	      0.88282538	     -0.00043553	     -0.21646853	     -0.00000001	     -0.00000001	     52.04567417
      1.50125976	     -0.05812778	     -0.00060937	     -0.19999938	     -0.06227003	      0.88282394	     -0.00043455	     -0.21648949	     -0.00000001	     -0.00000001	     51.90133714
      1.50245493	     -0.05825425	     -0.00060078	     -0.20012606	     -0.06226839	      0.88282246	     -0.00043358	     -0.21651158	     -0.00000001	     -0.00000001	     51.53977193
      1.50365010	     -0.05838260	     -0.00059238	     -0.20025464	     -0.06226674	      0.88282094	     -0.00043263	     -0.21653468	     -0.00000001	     -0.00000001	     51.34874139
      1.50484527	     -0.05851152	     -0.00058431	     -0.20038380	     -0.06226508	      0.88281937	     -0.00043170	     -0.21655878	     -0.00000001	     -0.00000001	     50.94982751
      1.50604043	     -0.05864260	     -0.00057669	     -0.20051514	     -0.06226343	      0.88281776	     -0.00043079	     -0.21658378	     -0.00000001	     -0.00000001	     50.70905124
      1.50723560	     -0.05877461	     -0.00056958	     -0.20064742	     -0.06226176	      0.88281610	     -0.00042989	     -0.21660969	     -0.00000001	     -0.00000001	     50.27096834
      1.50843077	     -0.05890878	     -0.00056269	     -0.20078187	     -0.06226009	      0.88281439	     -0.00042902	     -0.21663642	     -0.00000001	     -0.00000001	     49.98850737
      1.50962594	     -0.05904144	     -0.00055682	     -0.20091482	     -0.06225840	      0.88281263	     -0.00042818	     -0.21666397	     -0.00000001	     -0.00000001	     49.51635807
      1.51082110	     -0.05917644	     -0.00055184	     -0.20105011	     -0.06225670	      0.88281081	     -0.00042736	     -0.21669230	     -0.00000001	     -0.00000001	     49.19909808
      1.51201627	     -0.05931202	     -0.00054754	     -0.20118598	     -0.06225499	      0.88280894	     -0.00042656	     -0.21672140	     -0.00000001	     -0.00000001	     48.70685573
      1.51321144	     -0.05944939	     -0.00054396	     -0.20132367	     -0.06225326	      0.88280701	     -0.00042580	     -0.21675120	     -0.00000001	     -0.00000001	     48.39241829
      1.51440661	     -0.05958641	     -0.00054104	     -0.20146101	     -0.06225150	      0.88280502	     -0.00042506	     -0.21678168	     -0.00000001	     -0.00000001	     47.89389549
      1.51560178	     -0.05972405	     -0.00053881	     -0.20159896	     -0.06224973	      0.88280298	     -0.00042435	     -0.21681276	     -0.00000001	     -0.00000001	     47.57408186
      1.51679694	     -0.05986203	     -0.00053717	     -0.20173728	     -0.06224793	      0.88280088	     -0.00042368	     -0.21684443	     -0.00000001	     -0.00000001	     47.06266669
      1.51799211	     -0.06000115	     -0.00053547	     -0.20187676	     -0.06224610	      0.88279873	     -0.00042303	     -0.21687663	     -0.00000001	     -0.00000001	     46.75153018
      1.51918728	     -0.06013933	     -0.00053388	     -0.20201532	     -0.06224424	      0.88279652	     -0.00042242	     -0.21690931	     -0.00000001	     -0.00000001	     46.23467901
      1.52038245	     -0.06027773	     -0.00053256	     -0.20215411	     -0.06224235	      0.88279426	     -0.00042183	     -0.21694238	     -0.00000001	     -0.00000001	     45.93383680
      1.52157762	     -0.06041511	     -0.00053132	     -0.20229190	     -0.06224042	      0.88279194	     -0.00042129	     -0.21697580	     -0.00000001	     -0.00000001	     45.43335435
      1.52277278	     -0.06055222	     -0.00053035	     -0.20242943	     -0.06223846	      0.88278958	     -0.00042077	     -0.21700946	     -0.00000001	     -0.00000001	     45.15140727
      1.52396795	     -0.06068753	     -0.00052964	     -0.20256518	     -0.06223646	      0.88278717	     -0.00042029	     -0.21704335	     -0.00000001	     -0.00000001	     44.66365927
      1.52516312	     -0.06082294	     -0.00052891	     -0.20270105	     -0.06223442	      0.88278471	     -0.00041985	     -0.21707738	     -0.00000001	     -0.00000001	     44.40196376
      1.52635829	     -0.06095628	     -0.00052824	     -0.20283488	     -0.06223234	      0.88278222	     -0.00041943	     -0.21711153	     -0.00000001	     -0.00000001	     43.92387932
      1.52755346	     -0.06108858	     -0.00052767	     -0.20296767	     -0.06223020	      0.88277969	     -0.00041906	     -0.21714572	     -0.00000001	     -0.00000001	     43.67642143
      1.52874862	     -0.06121895	     -0.00052715	     -0.20309856	     -0.06222803	      0.88277712	     -0.00041871	     -0.21717991	     -0.00000001	     -0.00000001	     43.21469623
      1.52994379	     -0.06134742	     -0.00052660	     -0.20322756	     -0.06222580	      0.88277452	     -0.00041841	     -0.21721403	     -0.00000001	     -0.00000001	     42.99463769
      1.53113896	     -0.06147306	     -0.00052607	     -0.20335375	     -0.06222351	      0.88277189	     -0.00041814	     -0.21724806	     -0.00000001	     -0.00000002	     42.54684449
      1.53233413	     -0.06159636	     -0.00052464	     -0.20347763	     -0.06222118	      0.88276925	     -0.00041790	     -0.21728193	     -0.00000001	     -0.00000002	     42.34054197
      1.53352930	     -0.06171701	     -0.00052340	     -0.20359887	     -0.06221878	      0.88276658	     -0.00041770	     -0.21731563	     -0.00000001	     -0.00000002	     41.89923598
      1.53472446	     -0.06183474	     -0.00052169	     -0.20371721	     -0.06221633	      0.88276390	     -0.00041754	     -0.21734909	     -0.00000001	     -0.00000002	     41.70918261
      1.53591963	     -0.06194906	     -0.00052033	     -0.20383217	     -0.06221382	      0.88276122	     -0.00041742	     -0.21738230	     -0.00000001	     -0.00000002	     41.28192497
      1.53711480	     -0.06206062	     -0.00051922	     -0.20394437	     -0.06221124	      0.88275853	     -0.00041733	     -0.21741517	     -0.00000001	     -0.00000002	     41.10847176
      1.53830997	     -0.06216775	     -0.00051841	     -0.20405215	     -0.06220860	      0.88275584	     -0.00041729	     -0.21744764	     -0.00000001	     -0.00000002	     40.69619949
      1.53950514	     -0.06227035	     -0.00051834	     -0.20415540	     -0.06220590	      0.88275316	     -0.00041728	     -0.21747966	     -0.00000001	     -0.00000002	     40.53573614
      1.54070030	     -0.06236977	     -0.00051866	     -0.20425547	     -0.06220312	      0.88275050	     -0.00041732	     -0.21751125	     -0.00000001	     -0.00000002	     40.13125754
      1.54189547	     -0.06246436	     -0.00051962	     -0.20435072	     -0.06220028	      0.88274784	     -0.00041739	     -0.21754234	     -0.00000001	     -0.00000002	     39.99748355
      1.54309064	     -0.06255532	     -0.00052226	     -0.20444233	     -0.06219736	      0.88274521	     -0.00041751	     -0.21757293	     -0.00000001	     -0.00000001	     39.59975357
      1.54428581	     -0.06264344	     -0.00052577	     -0.20453110	     -0.06219437	      0.88274261	     -0.00041767	     -0.21760297	     -0.00000001	     -0.00000001	     39.47484777
      1.54548098	     -0.06272682	     -0.00052960	     -0.20461513	     -0.06219131	      0.88274004	     -0.00041787	     -0.21763239	     -0.00000001	     -0.00000001	     39.10117338
      1.54667614	     -0.06280678	     -0.00053338	     -0.20469576	     -0.06218817	      0.88273750	     -0.00041811	     -0.21766112	     -0.00000001	     -0.00000001	     39.00199519
      1.54787131	     -0.06288228	     -0.00053693	     -0.20477193	     -0.06218496	      0.88273501	     -0.00041840	     -0.21768911	     -0.00000001	     -0.00000001	     38.63316656
      1.54906648	     -0.06295478	     -0.00054033	     -0.20484512	     -0.06218166	      0.88273256	     -0.00041873	     -0.21771631	     -0.00000001	     -0.00000001	     38.54603270
      1.55026165	     -0.06302247	     -0.00054332	     -0.20491352	     -0.06217829	      0.88273016	     -0.00041910	     -0.21774270	     -0.00000001	     -0.00000001	     38.18073733
      1.55145682	     -0.06308717	     -0.00054639	     -0.20497892	     -0.06217483	      0.88272781	     -0.00041952	     -0.21776822	     -0.00000001	     -0.00000001	     38.10459080
      1.55265198	     -0.06314745	     -0.00054968	     -0.20503993	     -0.06217129	      0.88272552	     -0.00041998	     -0.21779286	     -0.00000001	     -0.00000001	     37.76864450
      1.55384715	     -0.06320488	     -0.00055312	     -0.20509807	     -0.06216767	      0.88272329	     -0.00042048	     -0.21781658	     -0.00000001	     -0.00000001	     37.71071595
      1.55504232	     -0.06325817	     -0.00055677	     -0.20515209	     -0.06216397	      0.88272113	     -0.00042103	     -0.21783939	     -0.00000001	     -0.00000001	     37.38137817
      1.55623749	     -0.06330908	     -0.00056067	     -0.20520373	     -0.06216018	      0.88271903	     -0.00042162	     -0.21786125	     -0.00000001	     -0.00000001	     37.33118791
      1.55743266	     -0.06335634	     -0.00056475	     -0.20525171	     -0.06215631	      0.88271700	     -0.00042225	     -0.21788220	     -0.00000001	     -0.00000001	     37.00863405
      1.55862782	     -0.06340168	     -0.00056897	     -0.20529778	     -0.06215235	      0.88271504	     -0.00042293	     -0.21790220	     -0.00000001	     -0.00000001	     36.96826568
      1.55982299	     -0.06344377	     -0.00057336	     -0.20534061	     -0.06214830	      0.88271316	     -0.00042365	     -0.21792131	     -0.00000001	     -0.00000001	     36.65156890
      1.56101816	     -0.06348433	     -0.00057797	     -0.20538190	     -0.06214416	      0.88271135	     -0.00042442	     -0.21793950	     -0.00000001	     -0.00000001	     36.62002743
      1.56221333	     -0.06352181	     -0.00058261	     -0.20542013	     -0.06213994	      0.88270961	     -0.00042523	     -0.21795682	     -0.00000001	     -0.00000001	     36.31119529
      1.56340850	     -0.06355774	     -0.00058720	     -0.20545681	     -0.06213562	      0.88270796	     -0.00042607	     -0.21797324	     -0.00000001	     -0.00000001	     36.28591872
      1.56460366	     -0.06359054	     -0.00059169	     -0.20549036	     -0.06213122	      0.88270638	     -0.00042696	     -0.21798882	     -0.00000001	     -0.00000001	     35.98102889
      1.56579883	     -0.06362167	     -0.00059601	     -0.20552224	     -0.06212672	      0.88270488	     -0.00042790	     -0.21800351	     -0.00000001	     -0.00000001	     35.96215546
      1.56699400	     -0.06364938	     -0.00060014	     -0.20555072	     -0.06212214	      0.88270346	     -0.00042887	     -0.21801736	     -0.00000001	     -0.00000001	     35.66516037
      1.56818917	     -0.06367514	     -0.00060405	     -0.20557726	     -0.06211746	      0.88270211	     -0.00042988	     -0.21803032	     -0.00000001	     -0.00000001	     35.65624521
      1.56938434	     -0.06369672	     -0.00060750	     -0.20559962	     -0.06211269	      0.88270085	     -0.00043093	     -0.21804241	     -0.00000001	     -0.00000001	     35.36836614
      1.57057950	     -0.06371629	     -0.00061067	     -0.20561997	     -0.06210783	      0.88269966	     -0.00043202	     -0.21805362	     -0.00000001	     -0.00000001	     35.36687996
      1.57177467	     -0.06373168	     -0.00061365	     -0.20563617	     -0.06210287	      0.88269855	     -0.00043315	     -0.21806394	     -0.00000001	     -0.00000001	     35.09064895
      1.57296984	     -0.06374407	     -0.00061658	     -0.20564935	     -0.06209783	      0.88269751	     -0.00043432	     -0.21807331	     -0.00000001	     -0.00000001	     35.10220759
      1.57416501	     -0.06375136	     -0.00061918	     -0.20565745	     -0.06209269	      0.88269654	     -0.00043553	     -0.21808172	     -0.00000001	     -0.00000001	     34.83825603
      1.57536018	     -0.06375465	     -0.00062141	     -0.20566156	     -0.06208745	      0.88269565	     -0.00043677	     -0.21808910	     -0.00000001	     -0.00000000	     34.86778657
      1.57655534	     -0.06375198	     -0.00062334	     -0.20565970	     -0.06208212	      0.88269482	     -0.00043806	     -0.21809540	     -0.00000001	     -0.00000000	     34.62635593
      1.57775051	     -0.06374444	     -0.00062499	     -0.20565299	     -0.06207670	      0.88269406	     -0.00043937	     -0.21810055	     -0.00000001	     -0.00000000	     34.67673905
      1.57894568	     -0.06373017	     -0.00062649	     -0.20563954	     -0.06207118	      0.88269337	     -0.00044073	     -0.21810450	     -0.00000001	     -0.00000000	     34.45228969
      1.58014085	     -0.06371062	     -0.00062784	     -0.20562082	     -0.06206557	      0.88269275	     -0.00044212	     -0.21810716	     -0.00000001	     -0.00000000	     34.52078193
      1.58133602	     -0.06368400	     -0.00062918	     -0.20559502	     -0.06205986	      0.88269218	     -0.00044355	     -0.21810851	     -0.00000001	     -0.00000000	     34.31027871
      1.58253118	     -0.06365178	     -0.00063053	     -0.20556363	     -0.06205406	      0.88269168	     -0.00044502	     -0.21810846	     -0.00000001	     -0.00000000	     34.39674468
      1.58372635	     -0.06361220	     -0.00063195	     -0.20552486	     -0.06204817	      0.88269123	     -0.00044652	     -0.21810698	     -0.00000001	     -0.00000000	     34.19976528
      1.58492152	     -0.06356679	     -0.00063344	     -0.20548026	     -0.06204218	      0.88269085	     -0.00044805	     -0.21810399	     -0.00000001	     -0.00000000	     34.30904621
      1.58611669	     -0.06351397	     -0.00063523	     -0.20542823	     -0.06203610	      0.88269051	     -0.00044963	     -0.21809947	     -0.00000001	     -0.00000000	     34.12730421
      1.58731186	     -0.06345554	     -0.00063733	     -0.20537058	     -0.06202992	      0.88269024	     -0.00045123	     -0.21809335	     -0.00000001	     -0.00000000	     34.26205567
      1.58850702	     -0.06338990	     -0.00063985	     -0.20530571	     -0.06202366	      0.88269002	     -0.00045288	     -0.21808564	     -0.00000001	     -0.00000000	     34.09690891
      1.58970219	     -0.06331889	     -0.00064281	     -0.20523544	     -0.06201730	      0.88268985	     -0.00045455	     -0.21807626	     -0.00000001	     -0.00000000	     34.26384693
      1.59089736	     -0.06324096	     -0.00064631	     -0.20515824	     -0.06201085	      0.88268973	     -0.00045626	     -0.21806523	     -0.00000001	     -0.00000000	     34.11891747
      1.59209253	     -0.06315809	     -0.00065035	     -0.20507608	     -0.06200431	      0.88268967	     -0.00045801	     -0.21805251	     -0.00000001	     -0.00000000	     34.31766986
      1.59328770	     -0.06306912	     -0.00065501	     -0.20498779	     -0.06199768	      0.88268966	     -0.00045978	     -0.21803812	     -0.00000001	      0.00000000	     34.18337403
      1.59448286	     -0.06297661	     -0.00066027	     -0.20489593	     -0.06199096	      0.88268970	     -0.00046159	     -0.21802206	     -0.00000001	      0.00000000	     34.40191110
      1.59567803	     -0.06287954	     -0.00066615	     -0.20479950	     -0.06198416	      0.88268979	     -0.00046343	     -0.21800440	     -0.00000001	      0.00000000	     34.26809704
      1.59687320	     -0.06278023	     -0.00067255	     -0.20470080	     -0.06197727	      0.88268994	     -0.00046529	     -0.21798516	     -0.00000001	      0.00000000	     34.50214478
      1.59806837	     -0.06267749	     -0.00067943	     -0.20459864	     -0.06197030	      0.88269013	     -0.00046719	     -0.21796444	     -0.00000001	      0.00000000	     34.36840544
      1.59926354	     -0.06257352	     -0.00068662	     -0.20449523	     -0.06196324	      0.88269038	     -0.00046911	     -0.21794228	     -0.00000001	      0.00000000	     34.61874972
      1.60045870	     -0.06246656	     -0.00069402	     -0.20438882	     -0.06195611	      0.88269068	     -0.00047106	     -0.21791876	     -0.00000001	      0.00000000	     34.48945490
      1.60165387	     -0.06235864	     -0.00070155	     -0.20428142	     -0.06194889	      0.88269104	     -0.00047303	     -0.21789393	     -0.00000001	      0.00000000	     34.75575786
      1.60284904	     -0.06224815	     -0.00070911	     -0.20417144	     -0.06194160	      0.88269145	     -0.00047502	     -0.21786788	     -0.00000001	      0.00000000	     34.62946206
      1.60404421	     -0.06213700	     -0.00071651	     -0.20406077	     -0.06193423	      0.88269192	     -0.00047703	     -0.21784065	     -0.00000001	      0.00000000	     34.90497669
      1.60523938	     -0.06202342	     -0.00072363	     -0.20394767	     -0.06192679	      0.88269244	     -0.00047906	     -0.21781232	     -0.00000001	      0.00000000	     34.77750151
      1.60643454	     -0.06190928	     -0.00073028	     -0.20383399	     -0.06191928	      0.88269301	     -0.00048110	     -0.21778293	     -0.00000001	      0.00000000	     35.05589730
      1.60762971	     -0.06179283	     -0.00073640	     -0.20371801	     -0.06191169	      0.88269364	     -0.00048316	     -0.21775255	     -0.00000001	      0.00000000	     34.92678611
      1.60882488	     -0.06167602	     -0.00074187	     -0.20360164	     -0.06190404	      0.88269433	     -0.00048523	     -0.21772121	     -0.00000001	      0.00000000	     35.20657738
      1.61002005	     -0.06155713	     -0.00074666	     -0.20348319	     -0.06189632	      0.88269507	     -0.00048731	     -0.21768900	     -0.00000001	      0.00000000	     35.07962468
      1.61121522	     -0.06143799	     -0.00075072	     -0.20336449	     -0.06188854	      0.88269587	     -0.00048941	     -0.21765593	     -0.00000001	      0.00000000	     35.36186911
      1.61241038	     -0.06131677	     -0.00075407	     -0.20324370	     -0.06188070	      0.88269673	     -0.00049150	     -0.21762209	     -0.00000001	      0.00000001	     35.24271046
      1.61360555	     -0.06119530	     -0.00075669	     -0.20312266	     -0.06187279	      0.88269764	     -0.00049361	     -0.21758749	     -0.00000001	      0.00000001	     35.53026850
      1.61480072	     -0.06107182	     -0.00075862	     -0.20299959	     -0.06186483	      0.88269860	     -0.00049572	     -0.21755220	     -0.00000001	      0.00000001	     35.42478865
      1.61599589	     -0.06094827	     -0.00075990	     -0.20287644	     -0.06185681	      0.88269962	     -0.00049784	     -0.21751622	     -0.00000001	      0.00000001	     35.71992511
      1.61719105	     -0.06082294	     -0.00076060	     -0.20275152	     -0.06184874	      0.88270069	     -0.00049995	     -0.21747963	     -0.00000001	      0.00000001	     35.62929348
      1.61838622	     -0.06069780	     -0.00076074	     -0.20262677	     -0.06184061	      0.88270181	     -0.00050207	     -0.21744244	     -0.00000001	      0.00000001	     35.93097194
      1.61958139	     -0.06057117	     -0.00076044	     -0.20250051	     -0.06183243	      0.88270298	     -0.00050419	     -0.21740472	     -0.00000001	      0.00000001	     35.85784612
      1.62077656	     -0.06044508	     -0.00075973	     -0.20237479	     -0.06182420	      0.88270420	     -0.00050631	     -0.21736647	     -0.00000001	      0.00000001	     36.16906355
      1.62197173	     -0.06031781	     -0.00075869	     -0.20224788	     -0.06181593	      0.88270546	     -0.00050843	     -0.21732776	     -0.00000001	      0.00000001	     36.11589931
      1.62316689	     -0.06019132	     -0.00075735	     -0.20212172	     -0.06180761	      0.88270677	     -0.00051055	     -0.21728861	     -0.00000001	      0.00000001	     36.43886258
      1.62436206	     -0.06006388	     -0.00075578	     -0.20199461	     -0.06179924	      0.88270811	     -0.00051266	     -0.21724907	     -0.00000001	      0.00000001	     36.40573364
      1.62555723	     -0.05993735	     -0.00075396	     -0.20186839	     -0.06179083	      0.88270950	     -0.00051477	     -0.21720916	     -0.00000001	      0.00000001	     36.74245248
      1.62675240	     -0.05980910	     -0.00075184	     -0.20174045	     -0.06178238	      0.88271093	     -0.00051688	     -0.21716890	     -0.00000001	      0.00000001	     36.73705824
      1.62794757	     -0.05968061	     -0.00074942	     -0.20161224	     -0.06177389	      0.88271239	     -0.00051898	     -0.21712828	     -0.00000001	      0.00000001	     37.09502906
      1.62914273	     -0.05955000	     -0.00074675	     -0.20148191	     -0.06176537	      0.88271388	     -0.00052108	     -0.21708731	     -0.00000001	      0.00000001	     37.11171736
      1.63033790	     -0.05941910	     -0.00074384	     -0.20135126	     -0.06175680	      0.88271541	     -0.00052317	     -0.21704597	     -0.00000001	      0.00000001	     37.48431370
      1.63153307	     -0.05928565	     -0.00074079	     -0.20121806	     -0.06174820	      0.88271696	     -0.00052525	     -0.21700425	     -0.00000001	      0.00000001	     37.52518526
      1.63272824	     -0.05915047	     -0.00073734	     -0.20108310	     -0.06173957	      0.88271853	     -0.00052732	     -0.21696211	     -0.00000001	      0.00000001	     37.91790939
      1.63392341	     -0.05901359	     -0.00073372	     -0.20094644	     -0.06173091	      0.88272013	     -0.00052939	     -0.21691957	     -0.00000001	      0.00000001	     37.96544090
      1.63511857	     -0.05887850	     -0.00073018	     -0.20081154	     -0.06172222	      0.88272175	     -0.00053144	     -0.21687665	     -0.00000001	      0.00000001	     38.35695207
      1.63631374	     -0.05874331	     -0.00072685	     -0.20067652	     -0.06171349	      0.88272339	     -0.00053349	     -0.21683345	     -0.00000001	      0.00000001	     38.42583903
      1.63750891	     -0.05860937	     -0.00072369	     -0.20054272	     -0.06170474	      0.88272504	     -0.00053553	     -0.21679000	     -0.00000001	      0.00000001	     38.85255240
      1.63870408	     -0.05847509	     -0.00072090	     -0.20040857	     -0.06169597	      0.88272671	     -0.00053755	     -0.21674634	     -0.00000001	      0.00000001	     38.95440968
      1.63989925	     -0.05834326	     -0.00071834	     -0.20027683	     -0.06168717	      0.88272839	     -0.00053956	     -0.21670250	     -0.00000001	      0.00000001	     39.39484396
      1.64109441	     -0.05821253	     -0.00071608	     -0.20014619	     -0.06167835	      0.88273008	     -0.00054156	     -0.21665855	     -0.00000001	      0.00000001	     39.49454254
      1.64228958	     -0.05808567	     -0.00071413	     -0.20001937	     -0.06166950	      0.88273177	     -0.00054354	     -0.21661452	     -0.00000001	      0.00000001	     39.93506808
      1.64348475	     -0.05796037	     -0.00071249	     -0.19989411	     -0.06166064	      0.88273348	     -0.00054550	     -0.21657052	     -0.00000001	      0.00000001	     40.04042994
      1.64467992	     -0.05783779	     -0.00071091	     -0.19977154	     -0.06165176	      0.88273519	     -0.00054745	     -0.21652656	     -0.00000001	      0.00000001	     40.49320550
      1.64587509	     -0.05771250	     -0.00070997	     -0.19964624	     -0.06164287	      0.88273690	     -0.00054938	     -0.21648270	     -0.00000001	      0.00000001	     40.61390909
      1.64707025	     -0.05759095	     -0.00071005	     -0.19952464	     -0.06163396	      0.88273862	     -0.00055129	     -0.21643905	     -0.00000001	      0.00000001	     41.05774918
      1.64826542	     -0.05747278	     -0.00071042	     -0.19940641	     -0.06162504	      0.88274035	     -0.00055318	     -0.21639574	     -0.00000001	      0.00000001	     41.17858132
      1.64946059	     -0.05735874	     -0.00071093	     -0.19929228	     -0.06161611	      0.88274207	     -0.00055505	     -0.21635278	     -0.00000001	      0.00000001	     41.65594153
      1.65065576	     -0.05724661	     -0.00071149	     -0.19918006	     -0.06160717	      0.88274380	     -0.00055690	     -0.21631021	     -0.00000001	      0.00000001	     41.79768887
      1.65185093	     -0.05713728	     -0.00071168	     -0.19907062	     -0.06159822	      0.88274552	     -0.00055873	     -0.21626799	     -0.00000001	      0.00000001	     42.29092170
      1.65304609	     -0.05702761	     -0.00071110	     -0.19896085	     -0.06158927	      0.88274724	     -0.00056053	     -0.21622613	     -0.00000001	      0.00000001	     42.45190133
      1.65424126	     -0.05692056	     -0.00071048	     -0.19885369	     -0.06158031	      0.88274896	     -0.00056231	     -0.21618457	     -0.00000001	      0.00000001	     42.95857340
      1.65543643	     -0.05681515	     -0.00070982	     -0.19874815	     -0.06157136	      0.88275068	     -0.00056406	     -0.21614333	     -0.00000001	      0.00000001	     43.11775331
      1.65663160	     -0.05671409	     -0.00070904	     -0.19864695	     -0.06156240	      0.88275239	     -0.00056579	     -0.21610244	     -0.00000001	      0.00000001	     43.61363036
      1.65782677	     -0.05661591	     -0.00070792	     -0.19854862	     -0.06155344	      0.88275410	     -0.00056749	     -0.21606196	     -0.00000001	      0.00000001	     43.77514619
      1.65902193	     -0.05652244	     -0.00070689	     -0.19845500	     -0.06154448	      0.88275579	     -0.00056916	     -0.21602189	     -0.00000001	      0.00000001	     44.28675998
      1.66021710	     -0.05643232	     -0.00070508	     -0.19836473	     -0.06153553	      0.88275748	     -0.00057081	     -0.21598231	     -0.00000001	      0.00000001	     44.45232154
      1.66141227	     -0.05634661	     -0.00070237	     -0.19827887	     -0.06152657	      0.88275916	     -0.00057243	     -0.21594320	     -0.00000001	      0.00000001	     44.94730147
      1.66260744	     -0.05626322	     -0.00069960	     -0.19819532	     -0.06151763	      0.88276083	     -0.00057402	     -0.21590463	     -0.00000001	      0.00000001	     45.11243867
      1.66380261	     -0.05618406	     -0.00069703	     -0.19811599	     -0.06150869	      0.88276248	     -0.00057558	     -0.21586658	     -0.00000001	      0.00000001	     45.62891830
      1.66499777	     -0.05610727	     -0.00069462	     -0.19803903	     -0.06149976	      0.88276412	     -0.00057711	     -0.21582909	     -0.00000001	      0.00000001	     45.80713837
      1.66619294	     -0.05603474	     -0.00069233	     -0.19796630	     -0.06149084	      0.88276574	     -0.00057861	     -0.21579215	     -0.00000001	      0.00000001	     46.31771040
      1.66738811	     -0.05596350	     -0.00069023	     -0.19789487	     -0.06148193	      0.88276735	     -0.00058008	     -0.21575581	     -0.00000001	      0.00000001	     46.49473185
      1.66858328	     -0.05589665	     -0.00068837	     -0.19782781	     -0.06147302	      0.88276894	     -0.00058152	     -0.21572006	     -0.00000001	      0.00000001	     47.00447246
      1.66977845	     -0.05583173	     -0.00068678	     -0.19776268	     -0.06146413	      0.88277051	     -0.00058293	     -0.21568494	     -0.00000001	      0.00000001	     47.17911335
      1.67097361	     -0.05577035	     -0.00068520	     -0.19770107	     -0.06145525	      0.88277206	     -0.00058430	     -0.21565042	     -0.00000001	      0.00000001	     47.67732794
      1.67216878	     -0.05571040	     -0.00068342	     -0.19764090	     -0.06144639	      0.88277358	     -0.00058565	     -0.21561650	     -0.00000001	      0.00000001	     47.83387984
      1.67336395	     -0.05565376	     -0.00068156	     -0.19758403	     -0.06143753	      0.88277508	     -0.00058696	     -0.21558317	     -0.00000001	      0.00000001	     48.31913439
      1.67455912	     -0.05559809	     -0.00067907	     -0.19752813	     -0.06142869	      0.88277655	     -0.00058825	     -0.21555044	     -0.00000001	      0.00000001	     48.45930459
      1.67575429	     -0.05554600	     -0.00067577	     -0.19747583	     -0.06141987	      0.88277800	     -0.00058949	     -0.21551830	     -0.00000001	      0.00000001	     48.91401459
      1.67694945	     -0.05549559	     -0.00067191	     -0.19742520	     -0.06141106	      0.88277941	     -0.00059071	     -0.21548679	     -0.00000001	      0.00000001	     49.03079119
      1.67814462	     -0.05544807	     -0.00066697	     -0.19737748	     -0.06140227	      0.88278080	     -0.00059189	     -0.21545591	     -0.00000001	      0.00000001	     49.46667166
      1.67933979	     -0.05540289	     -0.00066180	     -0.19733210	     -0.06139349	      0.88278215	     -0.00059304	     -0.21542571	     -0.00000001	      0.00000001	     49.56890033
      1.68053496	     -0.05536127	     -0.00065680	     -0.19729027	     -0.06138473	      0.88278348	     -0.00059415	     -0.21539617	     -0.00000001	      0.00000001	     50.00221404
      1.68173013	     -0.05532113	     -0.00065158	     -0.19724992	     -0.06137598	      0.88278476	     -0.00059523	     -0.21536731	     -0.00000001	      0.00000001	     50.09685225
      1.68292529	     -0.05528426	     -0.00064625	     -0.19721284	     -0.06136726	      0.88278601	     -0.00059627	     -0.21533911	     -0.00000001	      0.00000001	     50.51490403
      1.68412046	     -0.05524891	     -0.00064066	     -0.19717727	     -0.06135855	      0.88278723	     -0.00059728	     -0.21531158	     -0.00000001	      0.00000001	     50.59586219
      1.68531563	     -0.05521704	     -0.00063491	     -0.19714518	     -0.06134986	      0.88278840	     -0.00059826	     -0.21528470	     -0.00000001	      0.00000001	     50.99325861
      1.68651080	     -0.05518648	     -0.00062914	     -0.19711441	     -0.06134119	      0.88278954	     -0.00059920	     -0.21525851	     -0.00000001	      0.00000001	     51.05382961
      1.68770597	     -0.05515915	     -0.00062324	     -0.19708686	     -0.06133253	      0.88279063	     -0.00060010	     -0.21523296	     -0.00000001	      0.00000001	     51.42781076
      1.68890113	     -0.05513316	     -0.00061706	     -0.19706066	     -0.06132389	      0.88279168	     -0.00060097	     -0.21520811	     -0.00000001	      0.00000001	     51.46520002
      1.69009630	     -0.05511036	     -0.00061073	     -0.19703763	     -0.06131528	      0.88279269	     -0.00060180	     -0.21518392	     -0.00000001	      0.00000001	     51.81342697
      1.69129147	     -0.05508877	     -0.00060417	     -0.19701583	     -0.06130668	      0.88279366	     -0.00060259	     -0.21516044	     -0.00000001	      0.00000001	     51.83041215
      1.69248664	     -0.05506892	     -0.00059796	     -0.19699575	     -0.06129810	      0.88279458	     -0.00060335	     -0.21513764	     -0.00000001	      0.00000001	     52.15934501
      1.69368181	     -0.05505106	     -0.00059177	     -0.19697766	     -0.06128954	      0.88279546	     -0.00060408	     -0.21511559	     -0.00000001	      0.00000000	     52.15279259
      1.69487697	     -0.05503616	     -0.00058546	     -0.19696253	     -0.06128100	      0.88279630	     -0.00060476	     -0.21509428	     -0.00000001	      0.00000000	     52.46190199
      1.69607214	     -0.05502242	     -0.00057853	     -0.19694858	     -0.06127247	      0.88279708	     -0.00060542	     -0.21507372	     -0.00000001	      0.00000000	     52.44627462
      1.69726731	     -0.05501143	     -0.00057154	     -0.19693736	     -0.06126397	      0.88279783	     -0.00060603	     -0.21505390	     -0.00000001	      0.00000000	     52.72470896
      1.69846248	     -0.05500148	     -0.00056458	     -0.19692718	     -0.06125548	      0.88279853	     -0.00060661	     -0.21503480	     -0.00000001	      0.00000000	     52.68800086
      1.69965765	     -0.05499406	     -0.00055791	     -0.19691952	     -0.06124702	      0.88279918	     -0.00060716	     -0.21501639	     -0.00000001	      0.00000000	     52.96275833
      1.70085281	     -0.05498732	     -0.00055134	     -0.19691255	     -0.06123857	      0.88279979	     -0.00060767	     -0.21499867	     -0.00000001	      0.00000000	     52.91316529
      1.70204798	     -0.05498236	     -0.00054531	     -0.19690735	     -0.06123015	      0.88280036	     -0.00060814	     -0.21498161	     -0.00000001	      0.00000000	     53.16919619
      1.70324315	     -0.05497866	     -0.00053947	     -0.19690339	     -0.06122174	      0.88280088	     -0.00060858	     -0.21496525	     -0.00000001	      0.00000000	     53.09681347
      1.70443832	     -0.05497748	     -0.00053446	     -0.19690195	     -0.06121335	      0.88280136	     -0.00060898	     -0.21494954	     -0.00000001	      0.00000000	     53.32923594
      1.70563349	     -0.05497730	     -0.00052960	     -0.19690150	     -0.06120498	      0.88280180	     -0.00060936	     -0.21493452	     -0.00000001	      0.00000000	     53.23551058
      1.70682865	     -0.05497967	     -0.00052509	     -0.19690360	     -0.06119664	      0.88280221	     -0.00060969	     -0.21492013	     -0.00000001	      0.00000000	     53.46011288
      1.70802382	     -0.05498274	     -0.00052072	     -0.19690639	     -0.06118831	      0.88280257	     -0.00061000	     -0.21490639	     -0.00000001	      0.00000000	     53.35529235
      1.70921899	     -0.05498828	     -0.00051653	     -0.19691165	     -0.06118000	      0.88280289	     -0.00061027	     -0.21489325	     -0.00000001	      0.00000000	     53.56415052
      1.71041416	     -0.05499449	     -0.00051251	     -0.19691758	     -0.06117171	      0.88280318	     -0.00061051	     -0.21488071	     -0.00000001	      0.00000000	     53.43969821
      1.71160933	     -0.05500308	     -0.00050942	     -0.19692587	     -0.06116344	      0.88280343	     -0.00061072	     -0.21486874	     -0.00000001	      0.00000000	     53.63868787
      1.71280449	     -0.05501220	     -0.00050648	     -0.19693470	     -0.06115519	      0.88280365	     -0.00061089	     -0.21485734	     -0.00000000	      0.00000000	     53.49818440
      1.71399966	     -0.05502352	     -0.00050389	     -0.19694572	     -0.06114696	      0.88280383	     -0.00061104	     -0.21484648	     -0.00000000	      0.00000000	     53.69286628
      1.71519483	     -0.05503519	     -0.00050146	     -0.19695709	     -0.06113876	      0.88280398	     -0.00061115	     -0.21483615	     -0.00000000	      0.00000000	     53.54755648
      1.71639000	     -0.05504888	     -0.00049932	     -0.19697046	     -0.06113057	      0.88280411	     -0.00061123	     -0.21482633	     -0.00000000	      0.00000000	     53.73766689
      1.71758517	     -0.05506279	     -0.00049731	     -0.19698407	     -0.06112240	      0.88280420	     -0.00061128	     -0.21481701	     -0.00000000	      0.00000000	     53.58217889
      1.71878033	     -0.05507892	     -0.00049563	     -0.19699989	     -0.06111425	      0.88280427	     -0.00061131	     -0.21480816	     -0.00000000	      0.00000000	     53.76554454
      1.71997550	     -0.05509563	     -0.00049402	     -0.19701628	     -0.06110613	      0.88280431	     -0.00061130	     -0.21479980	     -0.00000000	      0.00000000	     53.59923406
      1.72117067	     -0.05511500	     -0.00049264	     -0.19703534	     -0.06109802	      0.88280433	     -0.00061126	     -0.21479192	     -0.00000000	      0.00000000	     53.77473019
      1.72236584	     -0.05513607	     -0.00049135	     -0.19705610	     -0.06108994	      0.88280432	     -0.00061118	     -0.21478456	     -0.00000000	     -0.00000000	     53.59562389
      1.72356101	     -0.05516166	     -0.00049035	     -0.19708137	     -0.06108187	      0.88280429	     -0.00061108	     -0.21477776	     -0.00000000	     -0.00000000	     53.75575963
      1.72475617	     -0.05519115	     -0.00048953	     -0.19711055	     -0.06107383	      0.88280424	     -0.00061095	     -0.21477160	     -0.00000000	     -0.00000000	     53.56022133
      1.72595134	     -0.05522729	     -0.00048911	     -0.19714637	     -0.06106581	      0.88280418	     -0.00061079	     -0.21476617	     -0.00000000	     -0.00000000	     53.70366642
      1.72714651	     -0.05526862	     -0.00048884	     -0.19718739	     -0.06105781	      0.88280409	     -0.00061059	     -0.21476157	     -0.00000000	     -0.00000000	     53.49831179
      1.72834168	     -0.05531715	     -0.00048890	     -0.19723560	     -0.06104983	      0.88280398	     -0.00061037	     -0.21475789	     -0.00000000	     -0.00000000	     53.62798658
      1.72953684	     -0.05537121	     -0.00048896	     -0.19728936	     -0.06104187	      0.88280386	     -0.00061011	     -0.21475523	     -0.00000000	     -0.00000000	     53.41573131
      1.73073201	     -0.05543187	     -0.00048902	     -0.19734972	     -0.06103393	      0.88280372	     -0.00060982	     -0.21475365	     -0.00000000	     -0.00000000	     53.53714855
      1.73192718	     -0.05549687	     -0.00048886	     -0.19741443	     -0.06102601	      0.88280355	     -0.00060950	     -0.21475321	     -0.00000000	     -0.00000000	     53.32914269
      1.73312235	     -0.05556750	     -0.00048854	     -0.19748479	     -0.06101811	      0.88280338	     -0.00060915	     -0.21475391	     -0.00000000	     -0.00000000	     53.43948311
      1.73431752	     -0.05564200	     -0.00048788	     -0.19755904	     -0.06101024	      0.88280318	     -0.00060877	     -0.21475580	     -0.00000000	     -0.00000000	     53.22491318
      1.73551268	     -0.05572143	     -0.00048693	     -0.19763822	     -0.06100238	      0.88280296	     -0.00060835	     -0.21475886	     -0.00000000	     -0.00000000	     53.31407770
      1.73670785	     -0.05580368	     -0.00048549	     -0.19772026	     -0.06099454	      0.88280272	     -0.00060791	     -0.21476312	     -0.00000000	     -0.00000000	     53.08721153
      1.73790302	     -0.05589003	     -0.00048363	     -0.19780642	     -0.06098672	      0.88280247	     -0.00060743	     -0.21476853	     -0.00000000	     -0.00000000	     53.14585210
      1.73909819	     -0.05597865	     -0.00048114	     -0.19789487	     -0.06097891	      0.88280219	     -0.00060692	     -0.21477511	     -0.00000000	     -0.00000000	     52.88849970
      1.74029336	     -0.05607094	     -0.00047814	     -0.19798701	     -0.06097113	      0.88280188	     -0.00060639	     -0.21478279	     -0.00000000	     -0.00000000	     52.90284578
      1.74148852	     -0.05616490	     -0.00047449	     -0.19808085	     -0.06096336	      0.88280156	     -0.00060582	     -0.21479158	     -0.00000000	     -0.00000000	     52.61622084
      1.74268369	     -0.05626236	     -0.00047031	     -0.19817821	     -0.06095560	      0.88280121	     -0.00060522	     -0.21480143	     -0.00000000	     -0.00000000	     52.59637368
      1.74387886	     -0.05636081	     -0.00046562	     -0.19827659	     -0.06094786	      0.88280083	     -0.00060460	     -0.21481230	     -0.00000000	     -0.00000000	     52.28598068
      1.74507403	     -0.05646138	     -0.00046069	     -0.19837710	     -0.06094013	      0.88280043	     -0.00060395	     -0.21482413	     -0.00000000	     -0.00000000	     52.23734353
      1.74626920	     -0.05656218	     -0.00045553	     -0.19847787	     -0.06093242	      0.88279999	     -0.00060327	     -0.21483688	     -0.00000000	     -0.00000000	     51.90859179
      1.74746436	     -0.05666447	     -0.00045063	     -0.19858014	     -0.06092472	      0.88279952	     -0.00060257	     -0.21485048	     -0.00000000	     -0.00000000	     51.83189440
      1.74865953	     -0.05676671	     -0.00044616	     -0.19868236	     -0.06091703	      0.88279902	     -0.00060185	     -0.21486493	     -0.00000000	     -0.00000000	     51.48294997
      1.74985470	     -0.05687145	     -0.00044234	     -0.19878709	     -0.06090935	      0.88279849	     -0.00060111	     -0.21488017	     -0.00000000	     -0.00000000	     51.37143935
      1.75104987	     -0.05697660	     -0.00043896	     -0.19889224	     -0.06090167	      0.88279792	     -0.00060035	     -0.21489622	     -0.00000000	     -0.00000000	     50.99994834
      1.75224504	     -0.05708320	     -0.00043622	     -0.19899883	     -0.06089401	      0.88279731	     -0.00059957	     -0.21491299	     -0.00000000	     -0.00000000	     50.87366856
      1.75344020	     -0.05718963	     -0.00043405	     -0.19910528	     -0.06088634	      0.88279666	     -0.00059878	     -0.21493043	     -0.00000000	     -0.00000000	     50.48262237
      1.75463537	     -0.05729778	     -0.00043267	     -0.19921344	     -0.06087869	      0.88279597	     -0.00059798	     -0.21494849	     -0.00000000	     -0.00000000	     50.33020292
      1.75583054	     -0.05740645	     -0.00043182	     -0.19932212	     -0.06087103	      0.88279523	     -0.00059716	     -0.21496713	     -0.00000000	     -0.00000000	     49.91941797
      1.75702571	     -0.05751542	     -0.00043221	     -0.19943110	     -0.06086338	      0.88279446	     -0.00059633	     -0.21498631	     -0.00000000	     -0.00000000	     49.74991423
      1.75822088	     -0.05762420	     -0.00043381	     -0.19953990	     -0.06085572	      0.88279363	     -0.00059549	     -0.21500603	     -0.00000000	     -0.00000000	     49.31254528
      1.75941604	     -0.05773439	     -0.00043630	     -0.19965010	     -0.06084806	      0.88279276	     -0.00059464	     -0.21502624	     -0.00000000	     -0.00000001	     49.12231769
      1.76061121	     -0.05784400	     -0.00043954	     -0.19975973	     -0.06084040	      0.88279185	     -0.00059378	     -0.21504693	     -0.00000000	     -0.00000001	     48.67466395
      1.76180638	     -0.05795440	     -0.00044350	     -0.19987014	     -0.06083274	      0.88279089	     -0.00059292	     -0.21506800	     -0.00000000	     -0.00000001	     48.47912289
      1.76300155	     -0.05806358	     -0.00044781	     -0.19997936	     -0.06082506	      0.88278988	     -0.00059205	     -0.21508943	     -0.00000000	     -0.00000001	     48.02070275
      1.76419672	     -0.05817316	     -0.00045259	     -0.20008898	     -0.06081738	      0.88278883	     -0.00059118	     -0.21511115	     -0.00000000	     -0.00000001	     47.81902741
      1.76539188	     -0.05828109	     -0.00045795	     -0.20019696	     -0.06080970	      0.88278773	     -0.00059030	     -0.21513311	     -0.00000000	     -0.00000001	     47.35509986
      1.76658705	     -0.05838887	     -0.00046395	     -0.20030478	     -0.06080200	      0.88278659	     -0.00058942	     -0.21515526	     -0.00000000	     -0.00000001	     47.16080532
      1.76778222	     -0.05849488	     -0.00047041	     -0.20041086	     -0.06079428	      0.88278541	     -0.00058853	     -0.21517755	     -0.00000000	     -0.00000001	     46.69926780
      1.76897739	     -0.05859976	     -0.00047741	     -0.20051580	     -0.06078656	      0.88278418	     -0.00058765	     -0.21519994	     -0.00000000	     -0.00000001	     46.51386737
      1.77017256	     -0.05870270	     -0.00048454	     -0.20061883	     -0.06077882	      0.88278291	     -0.00058676	     -0.21522243	     -0.00000000	     -0.00000001	     46.05442129
      1.77136772	     -0.05880485	     -0.00049117	     -0.20072108	     -0.06077106	      0.88278161	     -0.00058586	     -0.21524496	     -0.00000000	     -0.00000001	     45.88271910
      1.77256289	     -0.05890410	     -0.00049787	     -0.20082045	     -0.06076328	      0.88278027	     -0.00058497	     -0.21526751	     -0.00000000	     -0.00000001	     45.43014382
      1.77375806	     -0.05900149	     -0.00050478	     -0.20091797	     -0.06075549	      0.88277889	     -0.00058408	     -0.21528997	     -0.00000000	     -0.00000001	     45.28962275
      1.77495323	     -0.05909525	     -0.00051187	     -0.20101186	     -0.06074768	      0.88277748	     -0.00058318	     -0.21531230	     -0.00000000	     -0.00000001	     44.86514565
      1.77614840	     -0.05918698	     -0.00051921	     -0.20110374	     -0.06073984	      0.88277605	     -0.00058229	     -0.21533443	     -0.00000000	     -0.00000001	     44.74888213
      1.77734356	     -0.05927485	     -0.00052671	     -0.20119177	     -0.06073198	      0.88277458	     -0.00058140	     -0.21535631	     -0.00000000	     -0.00000001	     44.33857076
      1.77853873	     -0.05935983	     -0.00053494	     -0.20127691	     -0.06072410	      0.88277310	     -0.00058051	     -0.21537788	     -0.00000000	     -0.00000001	     44.24359257
      1.77973390	     -0.05944097	     -0.00054232	     -0.20135823	     -0.06071620	      0.88277159	     -0.00057962	     -0.21539912	     -0.00000000	     -0.00000001	     43.83676281
      1.78092907	     -0.05952024	     -0.00054988	     -0.20143769	     -0.06070827	      0.88277007	     -0.00057873	     -0.21541997	     -0.00000000	     -0.00000001	     43.75622160
      1.78212424	     -0.05959502	     -0.00055742	     -0.20151267	     -0.06070031	      0.88276854	     -0.00057785	     -0.21544044	     -0.00000000	     -0.00000001	     43.36995125
      1.78331940	     -0.05966828	     -0.00056497	     -0.20158613	     -0.06069232	      0.88276700	     -0.00057697	     -0.21546047	     -0.00000000	     -0.00000001	     43.30873753
      1.78451457	     -0.05973736	     -0.00057274	     -0.20165543	     -0.06068431	      0.88276545	     -0.00057610	     -0.21548004	     -0.00000000	     -0.00000001	     42.93283297
      1.78570974	     -0.05980373	     -0.00058067	     -0.20172200	     -0.06067626	      0.88276390	     -0.00057523	     -0.21549906	     -0.00000000	     -0.00000001	     42.90290700
      1.78690491	     -0.05986603	     -0.00058851	     -0.20178453	     -0.06066819	      0.88276236	     -0.00057437	     -0.21551754	     -0.00000000	     -0.00000001	     42.54502422
      1.78810008	     -0.05992611	     -0.00059664	     -0.20184483	     -0.06066008	      0.88276082	     -0.00057351	     -0.21553541	     -0.00000000	     -0.00000001	     42.53543072
      1.78929524	     -0.05998296	     -0.00060492	     -0.20190191	     -0.06065195	      0.88275930	     -0.00057266	     -0.21555269	     -0.00000000	     -0.00000001	     42.18708850
      1.79049041	     -0.06003825	     -0.00061320	     -0.20195743	     -0.06064378	      0.88275779	     -0.00057182	     -0.21556935	     -0.00000000	     -0.00000001	     42.18825377
      1.79168558	     -0.06009030	     -0.00062162	     -0.20200972	     -0.06063558	      0.88275631	     -0.00057099	     -0.21558540	     -0.00000000	     -0.00000001	     41.84832320
      1.79288075	     -0.06014125	     -0.00063014	     -0.20206091	     -0.06062735	      0.88275484	     -0.00057016	     -0.21560082	     -0.00000000	     -0.00000001	     41.86650731
      1.79407592	     -0.06018913	     -0.00063874	     -0.20210903	     -0.06061908	      0.88275341	     -0.00056935	     -0.21561562	     -0.00000000	     -0.00000001	     41.54180946
      1.79527108	     -0.06023513	     -0.00064742	     -0.20215527	     -0.06061078	      0.88275200	     -0.00056854	     -0.21562979	     -0.00000000	     -0.00000001	     41.57606927
      1.79646625	     -0.06027767	     -0.00065614	     -0.20219807	     -0.06060244	      0.88275063	     -0.00056775	     -0.21564334	     -0.00000000	     -0.00000001	     41.26267783
      1.79766142	     -0.06031825	     -0.00066495	     -0.20223889	     -0.06059407	      0.88274930	     -0.00056696	     -0.21565622	     -0.00000000	     -0.00000001	     41.30583848
      1.79885659	     -0.06035527	     -0.00067377	     -0.20227618	     -0.06058566	      0.88274800	     -0.00056619	     -0.21566847	     -0.00000000	     -0.00000001	     40.99833811
      1.80005176	     -0.06039020	     -0.00068244	     -0.20231136	     -0.06057722	      0.88274675	     -0.00056543	     -0.21568004	     -0.00000000	     -0.00000001	     41.04895241
      1.80124692	     -0.06042149	     -0.00069091	     -0.20234292	     -0.06056874	      0.88274555	     -0.00056468	     -0.21569095	     -0.00000000	     -0.00000001	     40.75015143
      1.80244209	     -0.06044967	     -0.00069932	     -0.20237137	     -0.06056022	      0.88274439	     -0.00056394	     -0.21570118	     -0.00000000	     -0.00000001	     40.80931594
      1.80363726	     -0.06047462	     -0.00070767	     -0.20239660	     -0.06055167	      0.88274329	     -0.00056322	     -0.21571076	     -0.00000000	     -0.00000001	     40.51333391
      1.80483243	     -0.06049716	     -0.00071600	     -0.20241941	     -0.06054308	      0.88274223	     -0.00056251	     -0.21571968	     -0.00000000	     -0.00000001	     40.57549368
      1.80602760	     -0.06051691	     -0.00072415	     -0.20243944	     -0.06053446	      0.88274123	     -0.00056182	     -0.21572800	     -0.00000000	     -0.00000001	     40.29104513
      1.80722276	     -0.06053442	     -0.00073182	     -0.20245724	     -0.06052580	      0.88274027	     -0.00056114	     -0.21573566	     -0.00000000	     -0.00000001	     40.36746666
      1.80841793	     -0.06054779	     -0.00073933	     -0.20247091	     -0.06051710	      0.88273938	     -0.00056048	     -0.21574267	     -0.00000000	     -0.00000000	     40.10213208
      1.80961310	     -0.06055838	     -0.00074594	     -0.20248181	     -0.06050836	      0.88273853	     -0.00055983	     -0.21574895	     -0.00000000	     -0.00000000	     40.18436580
      1.81080827	     -0.06056459	     -0.00075196	     -0.20248833	     -0.06049959	      0.88273775	     -0.00055921	     -0.21575450	     -0.00000000	     -0.00000000	     39.90939623
      1.81200344	     -0.06056780	     -0.00075770	     -0.20249186	     -0.06049078	      0.88273702	     -0.00055859	     -0.21575925	     -0.00000000	     -0.00000000	     40.00082447
      1.81319860	     -0.06056607	     -0.00076306	     -0.20249047	     -0.06048193	      0.88273634	     -0.00055800	     -0.21576322	     -0.00000000	     -0.00000000	     39.75723642
      1.81439377	     -0.06056130	     -0.00076826	     -0.20248602	     -0.06047305	      0.88273572	     -0.00055743	     -0.21576633	     -0.00000000	     -0.00000000	     39.86739487
      1.81558894	     -0.06055157	     -0.00077339	     -0.20247663	     -0.06046412	      0.88273515	     -0.00055688	     -0.21576860	     -0.00000000	     -0.00000000	     39.63989029
      1.81678411	     -0.06053809	     -0.00077843	     -0.20246349	     -0.06045517	      0.88273463	     -0.00055635	     -0.21576994	     -0.00000000	     -0.00000000	     39.76909308
      1.81797928	     -0.06051920	     -0.00078333	     -0.20244493	     -0.06044617	      0.88273417	     -0.00055584	     -0.21577033	     -0.00000000	     -0.00000000	     39.55543633
      1.81917444	     -0.06049618	     -0.00078809	     -0.20242225	     -0.06043713	      0.88273376	     -0.00055535	     -0.21576970	     -0.00000000	     -0.00000000	     39.70003862
      1.82036961	     -0.06046752	     -0.00079288	     -0.20239391	     -0.06042806	      0.88273340	     -0.00055489	     -0.21576803	     -0.00000000	     -0.00000000	     39.49651249
      1.82156478	     -0.06043469	     -0.00079773	     -0.20236141	     -0.06041896	      0.88273308	     -0.00055445	     -0.21576525	     -0.00000000	     -0.00000000	     39.65482536
      1.82275995	     -0.06039619	     -0.00080272	     -0.20232323	     -0.06040981	      0.88273282	     -0.00055404	     -0.21576135	     -0.00000000	     -0.00000000	     39.46036006
      1.82395512	     -0.06035346	     -0.00080785	     -0.20228081	     -0.06040063	      0.88273260	     -0.00055365	     -0.21575625	     -0.00000000	     -0.00000000	     39.63471002
      1.82515028	     -0.06030512	     -0.00081322	     -0.20223278	     -0.06039142	      0.88273243	     -0.00055330	     -0.21574995	     -0.00000000	     -0.00000000	     39.44985725
      1.82634545	     -0.06025315	     -0.00081892	     -0.20218109	     -0.06038216	      0.88273230	     -0.00055297	     -0.21574239	     -0.00000000	     -0.00000000	     39.64112472
      1.82754062	     -0.06019672	     -0.00082508	     -0.20212494	     -0.06037288	      0.88273222	     -0.00055266	     -0.21573360	     -0.00000000	     -0.00000000	     39.46234610
      1.82873579	     -0.06013796	     -0.00083179	     -0.20206643	     -0.06036356	      0.88273217	     -0.00055239	     -0.21572357	     -0.00000000	     -0.00000000	     39.66755197
      1.82993096	     -0.06007589	     -0.00083906	     -0.20200460	     -0.06035420	      0.88273217	     -0.00055215	     -0.21571234	     -0.00000000	      0.00000000	     39.49243928
      1.83112612	     -0.06001233	     -0.00084680	     -0.20194127	     -0.06034481	      0.88273221	     -0.00055193	     -0.21569993	     -0.00000000	      0.00000000	     39.71369646
      1.83232129	     -0.05994609	     -0.00085489	     -0.20187524	     -0.06033539	      0.88273229	     -0.00055175	     -0.21568639	     -0.00000000	      0.00000000	     39.54688560
      1.83351646	     -0.05987886	     -0.00086347	     -0.20180820	     -0.06032594	      0.88273241	     -0.00055160	     -0.21567173	     -0.00000000	      0.00000000	     39.78821999
      1.83471163	     -0.05980919	     -0.00087250	     -0.20173870	     -0.06031646	      0.88273256	     -0.00055148	     -0.21565601	     -0.00000000	      0.00000000	     39.63347263
      1.83590680	     -0.05973734	     -0.00088172	     -0.20166702	     -0.06030694	      0.88273275	     -0.00055138	     -0.21563923	     -0.00000000	      0.00000000	     39.90640588
      1.83710196	     -0.05965874	     -0.00089075	     -0.20158858	     -0.06029740	      0.88273298	     -0.00055132	     -0.21562135	     -0.00000000	      0.00000000	     39.79225334
      1.83829713	     -0.05957162	     -0.00089908	     -0.20150162	     -0.06028783	      0.88273323	     -0.00055129	     -0.21560221	     -0.00000000	      0.00000000	     40.12087207
      1.83949230	     -0.05947303	     -0.00090652	     -0.20140319	     -0.06027823	      0.88273353	     -0.00055128	     -0.21558166	     -0.00000000	      0.00000000	     40.03780160
      1.84068747	     -0.05936460	     -0.00091291	     -0.20129493	     -0.06026860	      0.88273386	     -0.00055130	     -0.21555950	     -0.00000000	      0.00000000	     40.38280173
      1.84188263	     -0.05924536	     -0.00091827	     -0.20117587	     -0.06025895	      0.88273422	     -0.00055134	     -0.21553566	     -0.00000000	      0.00000000	     40.29687209
      1.84307780	     -0.05911731	     -0.00092250	     -0.20104799	     -0.06024928	      0.88273462	     -0.00055142	     -0.21551003	     -0.00000000	      0.00000000	     40.64769102
      1.84427297	     -0.05897952	     -0.00092564	     -0.20091037	     -0.06023958	      0.88273505	     -0.00055151	     -0.21548260	     -0.00000000	      0.00000000	     40.56263814
      1.84546814	     -0.05883418	     -0.00092764	     -0.20076519	     -0.06022986	      0.88273551	     -0.00055163	     -0.21545335	     -0.00000000	      0.00000000	     40.92477502
      1.84666331	     -0.05868041	     -0.00092859	     -0.20061157	     -0.06022012	      0.88273602	     -0.00055177	     -0.21542231	     -0.00000000	      0.00000000	     40.84671125
      1.84785847	     -0.05852022	     -0.00092844	     -0.20045152	     -0.06021037	      0.88273656	     -0.00055194	     -0.21538950	     -0.00000000	      0.00000000	     41.22525118
      1.84905364	     -0.05835324	     -0.00092733	     -0.20028468	     -0.06020061	      0.88273714	     -0.00055213	     -0.21535499	     -0.00000000	      0.00000000	     41.15509320
      1.85024881	     -0.05818105	     -0.00092529	     -0.20011261	     -0.06019083	      0.88273776	     -0.00055233	     -0.21531883	     -0.00000000	      0.00000000	     41.54752885
      1.85144398	     -0.05800268	     -0.00092276	     -0.19993434	     -0.06018104	      0.88273842	     -0.00055256	     -0.21528116	     -0.00000000	      0.00000000	     41.48712522
      1.85263915	     -0.05782029	     -0.00091993	     -0.19975201	     -0.06017125	      0.88273913	     -0.00055281	     -0.21524209	     -0.00000000	      0.00000000	     41.89901139
      1.85383431	     -0.05763559	     -0.00091713	     -0.19956736	     -0.06016145	      0.88273987	     -0.00055308	     -0.21520180	     -0.00000000	      0.00000000	     41.85605381
      1.85502948	     -0.05744971	     -0.00091421	     -0.19938149	     -0.06015165	      0.88274066	     -0.00055336	     -0.21516041	     -0.00000000	      0.00000000	     42.31738237
      1.85622465	     -0.05726067	     -0.00091143	     -0.19919242	     -0.06014185	      0.88274149	     -0.00055367	     -0.21511800	     -0.00000000	      0.00000000	     42.35096139
      1.85741982	     -0.05706994	     -0.00090881	     -0.19900164	     -0.06013206	      0.88274237	     -0.00055399	     -0.21507462	     -0.00000000	      0.00000001	     42.86709422
      1.85861499	     -0.05687656	     -0.00090654	     -0.19880818	     -0.06012227	      0.88274329	     -0.00055433	     -0.21503035	     -0.00000000	      0.00000001	     42.93725806
      1.85981015	     -0.05668201	     -0.00090440	     -0.19861351	     -0.06011249	      0.88274425	     -0.00055469	     -0.21498522	     -0.00000000	      0.00000001	     43.47722951
      1.86100532	     -0.05648554	     -0.00090246	     -0.19841690	     -0.06010272	      0.88274526	     -0.00055506	     -0.21493930	     -0.00000000	      0.00000001	     43.56434718
      1.86220049	     -0.05628958	     -0.00090061	     -0.19822076	     -0.06009296	      0.88274632	     -0.00055545	     -0.21489265	     -0.00000000	      0.00000001	     44.11898680
      1.86339566	     -0.05609435	     -0.00089882	     -0.19802533	     -0.06008322	      0.88274742	     -0.00055586	     -0.21484539	     -0.00000000	      0.00000001	     44.21462229
      1.86459083	     -0.05590103	     -0.00089701	     -0.19783178	     -0.06007350	      0.88274857	     -0.00055628	     -0.21479759	     -0.00000000	      0.00000001	     44.78983931
      1.86578599	     -0.05570824	     -0.00089519	     -0.19763873	     -0.06006380	      0.88274977	     -0.00055672	     -0.21474937	     -0.00000000	      0.00000001	     44.90693913
      1.86698116	     -0.05551648	     -0.00089325	     -0.19744669	     -0.06005413	      0.88275102	     -0.00055717	     -0.21470076	     -0.00000000	      0.00000001	     45.50451397
      1.86817633	     -0.05532647	     -0.00089159	     -0.19725637	     -0.06004449	      0.88275231	     -0.00055764	     -0.21465189	     -0.00000000	      0.00000001	     45.63838268
      1.86937150	     -0.05513908	     -0.00088977	     -0.19706865	     -0.06003488	      0.88275365	     -0.00055812	     -0.21460281	     -0.00000000	      0.00000001	     46.25949184
      1.87056667	     -0.05495339	     -0.00088791	     -0.19688261	     -0.06002531	      0.88275504	     -0.00055861	     -0.21455360	     -0.00000000	      0.00000001	     46.41984600
      1.87176183	     -0.05477118	     -0.00088553	     -0.19670004	     -0.06001577	      0.88275647	     -0.00055912	     -0.21450430	     -0.00000000	      0.00000001	     47.06174270
      1.87295700	     -0.05459174	     -0.00088271	     -0.19652022	     -0.06000627	      0.88275795	     -0.00055964	     -0.21445499	     -0.00000000	      0.00000001	     47.22908155
      1.87415217	     -0.05441542	     -0.00087917	     -0.19634351	     -0.05999682	      0.88275947	     -0.00056017	     -0.21440570	     -0.00000000	      0.00000001	     47.88633440
      1.87534734	     -0.05424048	     -0.00087469	     -0.19616819	     -0.05998741	      0.88276103	     -0.00056072	     -0.21435646	     -0.00000000	      0.00000001	     48.06915969
      1.87654251	     -0.05406935	     -0.00086981	     -0.19599665	     -0.05997805	      0.88276263	     -0.00056127	     -0.21430734	     -0.00000000	      0.00000001	     48.72423427
      1.87773767	     -0.05390119	     -0.00086461	     -0.19582808	     -0.05996874	      0.88276426	     -0.00056184	     -0.21425841	     -0.00000000	      0.00000001	     48.91700795
      1.87893284	     -0.05373700	     -0.00085871	     -0.19566347	     -0.05995949	      0.88276593	     -0.00056242	     -0.21420968	     -0.00000000	      0.00000001	     49.59157320
      1.88012801	     -0.05357553	     -0.00085256	     -0.19550158	     -0.05995029	      0.88276762	     -0.00056301	     -0.21416120	     -0.00000000	      0.00000001	     49.79641860
      1.88132318	     -0.05341748	     -0.00084599	     -0.19534309	     -0.05994114	      0.88276934	     -0.00056361	     -0.21411298	     -0.00000000	      0.00000001	     50.47708775
      1.88251835	     -0.05326169	     -0.00083926	     -0.19518684	     -0.05993206	      0.88277108	     -0.00056421	     -0.21406506	     -0.00000000	      0.00000001	     50.69447073
      1.88371351	     -0.05310985	     -0.00083228	     -0.19503455	     -0.05992304	      0.88277284	     -0.00056483	     -0.21401742	     -0.00000000	      0.00000001	     51.38076579
      1.88490868	     -0.05296160	     -0.00082462	     -0.19488583	     -0.05991407	      0.88277462	     -0.00056546	     -0.21397013	     -0.00000000	      0.00000001	     51.59393370
      1.88610385	     -0.05281694	     -0.00081656	     -0.19474070	     -0.05990518	      0.88277640	     -0.00056609	     -0.21392316	     -0.00000000	      0.00000001	     52.25712189
      1.88729902	     -0.05267522	     -0.00080840	     -0.19459850	     -0.05989634	      0.88277818	     -0.00056673	     -0.21387656	     -0.00000000	      0.00000001	     52.45494819
      1.88849419	     -0.05253722	     -0.00080005	     -0.19446001	     -0.05988758	      0.88277996	     -0.00056738	     -0.21383035	     -0.00000000	      0.00000001	     53.11931225
      1.88968935	     -0.05240171	     -0.00079173	     -0.19432399	     -0.05987888	      0.88278174	     -0.00056804	     -0.21378457	     -0.00000000	      0.00000001	     53.32445630
      1.89088452	     -0.05226960	     -0.00078341	     -0.19419137	     -0.05987025	      0.88278352	     -0.00056870	     -0.21373919	     -0.00000000	      0.00000001	     53.98826770
      1.89207969	     -0.05214046	     -0.00077538	     -0.19406171	     -0.05986170	      0.88278527	     -0.00056937	     -0.21369428	     -0.00000000	      0.00000001	     54.17688029
      1.89327486	     -0.05201386	     -0.00076810	     -0.19393455	     -0.05985321	      0.88278701	     -0.00057004	     -0.21364988	     -0.00000000	      0.00000001	     54.80947678
      1.89447003	     -0.05189161	     -0.00076132	     -0.19381173	     -0.05984480	      0.88278873	     -0.00057072	     -0.21360608	     -0.00000000	      0.00000001	     54.96805865
      1.89566519	     -0.05177364	     -0.00075453	     -0.19369316	     -0.05983646	      0.88279042	     -0.00057140	     -0.21356289	     -0.00000000	      0.00000001	     55.59283713
      1.89686036	     -0.05165905	     -0.00074782	     -0.19357798	     -0.05982819	      0.88279208	     -0.00057208	     -0.21352035	     -0.00000000	      0.00000001	     55.75087229
      1.89805553	     -0.05154786	     -0.00074141	     -0.19346618	     -0.05982001	      0.88279371	     -0.00057277	     -0.21347846	     -0.00000000	      0.00000001	     56.35449856
      1.89925070	     -0.05144191	     -0.00073539	     -0.19335961	     -0.05981189	      0.88279530	     -0.00057346	     -0.21343730	     -0.00000000	      0.00000001	     56.47646034
      1.90044587	     -0.05134167	     -0.00072947	     -0.19325872	     -0.05980386	      0.88279685	     -0.00057415	     -0.21339691	     -0.00000000	      0.00000001	     57.05543967
      1.90164103	     -0.05124551	     -0.00072367	     -0.19316192	     -0.05979591	      0.88279835	     -0.00057485	     -0.21335732	     -0.00000000	      0.00000001	     57.17066066
      1.90283620	     -0.05115387	     -0.00071783	     -0.19306963	     -0.05978803	      0.88279981	     -0.00057554	     -0.21331853	     -0.00000000	      0.00000001	     57.73753664
      1.90403137	     -0.05106628	     -0.00071196	     -0.19298137	     -0.05978023	      0.88280122	     -0.00057623	     -0.21328054	     -0.00000000	      0.00000001	     57.83857624
      1.90522654	     -0.05098293	     -0.00070606	     -0.19289735	     -0.05977252	      0.88280258	     -0.00057692	     -0.21324332	     -0.00000000	      0.00000001	     58.39385221
      1.90642171	     -0.05090280	     -0.00070003	     -0.19281655	     -0.05976489	      0.88280388	     -0.00057761	     -0.21320691	     -0.00000000	      0.00000001	     58.47803265
      1.90761687	     -0.05082687	     -0.00069389	     -0.19273995	     -0.05975734	      0.88280512	     -0.00057829	     -0.21317127	     -0.00000000	      0.00000001	     59.00091741
      1.90881204	     -0.05075419	     -0.00068765	     -0.19266659	     -0.05974987	      0.88280630	     -0.00057897	     -0.21313644	     -0.00000000	      0.00000001	     59.05009719
      1.91000721	     -0.05068618	     -0.00068111	     -0.19259790	     -0.05974248	      0.88280743	     -0.00057965	     -0.21310240	     -0.00000000	      0.00000001	     59.55616955
      1.91120238	     -0.05062155	     -0.00067448	     -0.19253258	     -0.05973518	      0.88280849	     -0.00058032	     -0.21306916	     -0.00000000	      0.00000001	     59.59773460
      1.91239755	     -0.05056090	     -0.00066777	     -0.19247124	     -0.05972797	      0.88280949	     -0.00058099	     -0.21303670	     -0.00000000	      0.00000001	     60.08443766
      1.91359271	     -0.05050342	     -0.00066056	     -0.19241308	     -0.05972084	      0.88281043	     -0.00058164	     -0.21300505	     -0.00000000	      0.00000001	     60.08976043
      1.91478788	     -0.05044994	     -0.00065238	     -0.19235892	     -0.05971379	      0.88281131	     -0.00058229	     -0.21297420	     -0.00000000	      0.00000000	     60.54045957
      1.91598305	     -0.05039976	     -0.00064381	     -0.19230807	     -0.05970683	      0.88281212	     -0.00058293	     -0.21294418	     -0.00000000	      0.00000000	     60.51113012
      1.91717822	     -0.05035344	     -0.00063472	     -0.19226109	     -0.05969996	      0.88281286	     -0.00058357	     -0.21291497	     -0.00000000	      0.00000000	     60.94680700
      1.91837339	     -0.05030975	     -0.00062541	     -0.19221673	     -0.05969317	      0.88281355	     -0.00058419	     -0.21288663	     -0.00000000	      0.00000000	     60.91039058
      1.91956855	     -0.05027072	     -0.00061605	     -0.19217703	     -0.05968647	      0.88281417	     -0.00058480	     -0.21285920	     -0.00000000	      0.00000000	     61.32575694
      1.92076372	     -0.05023593	     -0.00060667	     -0.19214156	     -0.05967986	      0.88281473	     -0.00058540	     -0.21283271	     -0.00000000	      0.00000000	     61.27122732
      1.92195889	     -0.05020586	     -0.00059759	     -0.19211081	     -0.05967334	      0.88281522	     -0.00058598	     -0.21280718	     -0.00000000	      0.00000000	     61.68224020
      1.92315406	     -0.05017913	     -0.00058805	     -0.19208341	     -0.05966690	      0.88281565	     -0.00058656	     -0.21278261	     -0.00000000	      0.00000000	     61.61616422
      1.92434923	     -0.05015778	     -0.00057830	     -0.19206139	     -0.05966055	      0.88281602	     -0.00058712	     -0.21275903	     -0.00000000	      0.00000000	     61.99780760
      1.92554439	     -0.05014093	     -0.00056862	     -0.19204387	     -0.05965429	      0.88281633	     -0.00058766	     -0.21273648	     -0.00000000	      0.00000000	     61.90669141
      1.92673956	     -0.05012937	     -0.00055902	     -0.19203164	     -0.05964811	      0.88281657	     -0.00058819	     -0.21271496	     -0.00000000	      0.00000000	     62.27139960
      1.92793473	     -0.05012238	     -0.00054948	     -0.19202397	     -0.05964202	      0.88281676	     -0.00058871	     -0.21269448	     -0.00000000	      0.00000000	     62.15738110
      1.92912990	     -0.05012093	     -0.00054004	     -0.19202184	     -0.05963602	      0.88281689	     -0.00058921	     -0.21267506	     -0.00000000	      0.00000000	     62.49623366
      1.93032507	     -0.05012424	     -0.00053069	     -0.19202448	     -0.05963011	      0.88281696	     -0.00058969	     -0.21265672	     -0.00000000	      0.00000000	     62.35705548
      1.93152023	     -0.05013304	     -0.00052146	     -0.19203261	     -0.05962428	      0.88281697	     -0.00059015	     -0.21263945	     -0.00000000	     -0.00000000	     62.66865958
      1.93271540	     -0.05014603	     -0.00051227	     -0.19204494	     -0.05961853	      0.88281693	     -0.00059060	     -0.21262330	     -0.00000000	     -0.00000000	     62.50692202
      1.93391057	     -0.05016341	     -0.00050315	     -0.19206164	     -0.05961287	      0.88281683	     -0.00059102	     -0.21260821	     -0.00000000	     -0.00000000	     62.79993505
      1.93510574	     -0.05018373	     -0.00049393	     -0.19208131	     -0.05960730	      0.88281667	     -0.00059143	     -0.21259418	     -0.00000000	     -0.00000000	     62.62239960
      1.93630091	     -0.05020745	     -0.00048459	     -0.19210438	     -0.05960181	      0.88281646	     -0.00059182	     -0.21258115	     -0.00000000	     -0.00000000	     62.89716223
      1.93749607	     -0.05023339	     -0.00047517	     -0.19212968	     -0.05959640	      0.88281620	     -0.00059219	     -0.21256912	     -0.00000000	     -0.00000000	     62.70126193
      1.93869124	     -0.05026220	     -0.00046533	     -0.19215785	     -0.05959108	      0.88281589	     -0.00059254	     -0.21255800	     -0.00000000	     -0.00000000	     62.95118344
      1.93988641	     -0.05029278	     -0.00045560	     -0.19218781	     -0.05958584	      0.88281553	     -0.00059287	     -0.21254779	     -0.00000000	     -0.00000000	     62.72896143
      1.94108158	     -0.05032591	     -0.00044601	     -0.19222032	     -0.05958068	      0.88281512	     -0.00059317	     -0.21253843	     -0.00000000	     -0.00000000	     62.96141154
      1.94227675	     -0.05036056	     -0.00043649	     -0.19225436	     -0.05957560	      0.88281466	     -0.00059346	     -0.21252990	     -0.00000000	     -0.00000000	     62.72874539
      1.94347191	     -0.05039761	     -0.00042721	     -0.19229079	     -0.05957059	      0.88281416	     -0.00059373	     -0.21252215	     -0.00000000	     -0.00000000	     62.94664870
      1.94466708	     -0.05043599	     -0.00041803	     -0.19232857	     -0.05956567	      0.88281362	     -0.00059397	     -0.21251516	     -0.00000000	     -0.00000000	     62.69480448
      1.94586225	     -0.05047662	     -0.00040911	     -0.19236859	     -0.05956083	      0.88281303	     -0.00059419	     -0.21250888	     -0.00000000	     -0.00000000	     62.89394385
      1.94705742	     -0.05051846	     -0.00040030	     -0.19240983	     -0.05955606	      0.88281240	     -0.00059439	     -0.21250332	     -0.00000000	     -0.00000000	     62.62274512
      1.94825258	     -0.05056244	     -0.00039179	     -0.19245322	     -0.05955137	      0.88281173	     -0.00059457	     -0.21249841	     -0.00000000	     -0.00000000	     62.80452919
      1.94944775	     -0.05060740	     -0.00038365	     -0.19249758	     -0.05954675	      0.88281103	     -0.00059472	     -0.21249417	     -0.00000000	     -0.00000000	     62.51798053
      1.95064292	     -0.05065432	     -0.00037603	     -0.19254390	     -0.05954221	      0.88281029	     -0.00059485	     -0.21249053	     -0.00000001	     -0.00000000	     62.68377550
      1.95183809	     -0.05070204	     -0.00036853	     -0.19259103	     -0.05953773	      0.88280951	     -0.00059496	     -0.21248750	     -0.00000001	     -0.00000000	     62.38448887
      1.95303326	     -0.05075156	     -0.00036141	     -0.19263996	     -0.05953333	      0.88280870	     -0.00059505	     -0.21248504	     -0.00000001	     -0.00000000	     62.54561666
      1.95422842	     -0.05080169	     -0.00035447	     -0.19268951	     -0.05952900	      0.88280786	     -0.00059510	     -0.21248314	     -0.00000001	     -0.00000000	     62.24135684
      1.95542359	     -0.05085344	     -0.00034792	     -0.19274067	     -0.05952474	      0.88280698	     -0.00059514	     -0.21248177	     -0.00000001	     -0.00000001	     62.39713004
      1.95661876	     -0.05090549	     -0.00034148	     -0.19279214	     -0.05952055	      0.88280608	     -0.00059515	     -0.21248092	     -0.00000001	     -0.00000001	     62.08741094
      1.95781393	     -0.05095900	     -0.00033535	     -0.19284507	     -0.05951642	      0.88280515	     -0.00059513	     -0.21248057	     -0.00000001	     -0.00000001	     62.23534471
      1.95900910	     -0.05101306	     -0.00032941	     -0.19289856	     -0.05951236	      0.88280419	     -0.00059509	     -0.21248073	     -0.00000001	     -0.00000001	     61.91760551
      1.96020426	     -0.05106891	     -0.00032390	     -0.19295383	     -0.05950837	      0.88280320	     -0.00059502	     -0.21248136	     -0.00000001	     -0.00000001	     62.05748804
      1.96139943	     -0.05112564	     -0.00031862	     -0.19301000	     -0.05950443	      0.88280220	     -0.00059492	     -0.21248250	     -0.00000001	     -0.00000001	     61.73223946
      1.96259460	     -0.05118547	     -0.00031387	     -0.19306926	     -0.05950056	      0.88280116	     -0.00059479	     -0.21248412	     -0.00000001	     -0.00000001	     61.85751723
      1.96378977	     -0.05124847	     -0.00030945	     -0.19313170	     -0.05949675	      0.88280011	     -0.00059464	     -0.21248632	     -0.00000001	     -0.00000001	     61.51482310
      1.96498494	     -0.05131697	     -0.00030549	     -0.19319964	     -0.05949300	      0.88279904	     -0.00059445	     -0.21248915	     -0.00000001	     -0.00000001	     61.61893390
      1.96618010	     -0.05139038	     -0.00030188	     -0.19327248	     -0.05948930	      0.88279795	     -0.00059424	     -0.21249271	     -0.00000001	     -0.00000001	     61.26497846
      1.96737527	     -0.05147018	     -0.00029883	     -0.19335172	     -0.05948567	      0.88279684	     -0.00059400	     -0.21249709	     -0.00000001	     -0.00000001	     61.35651870
      1.96857044	     -0.05155559	     -0.00029604	     -0.19343657	     -0.05948208	      0.88279571	     -0.00059372	     -0.21250239	     -0.00000001	     -0.00000001	     60.99656270
      1.96976561	     -0.05164788	     -0.00029367	     -0.19352831	     -0.05947856	      0.88279457	     -0.00059342	     -0.21250868	     -0.00000001	     -0.00000001	     61.07471933
      1.97096078	     -0.05174513	     -0.00029133	     -0.19362503	     -0.05947508	      0.88279341	     -0.00059308	     -0.21251603	     -0.00000001	     -0.00000001	     60.71695657
      1.97215594	     -0.05184786	     -0.00028916	     -0.19372724	     -0.05947166	      0.88279223	     -0.00059271	     -0.21252447	     -0.00000001	     -0.00000001	     60.79021539
      1.97335111	     -0.05195450	     -0.00028682	     -0.19383338	     -0.05946829	      0.88279103	     -0.00059230	     -0.21253404	     -0.00000001	     -0.00000001	     60.43367197
      1.97454628	     -0.05206610	     -0.00028451	     -0.19394450	     -0.05946496	      0.88278982	     -0.00059186	     -0.21254472	     -0.00000001	     -0.00000001	     60.49246294
      1.97574145	     -0.05218083	     -0.00028191	     -0.19405876	     -0.05946168	      0.88278859	     -0.00059139	     -0.21255653	     -0.00000001	     -0.00000001	     60.13181970
      1.97693662	     -0.05229976	     -0.00027925	     -0.19417725	     -0.05945845	      0.88278734	     -0.00059087	     -0.21256945	     -0.00000001	     -0.00000001	     60.17406268
      1.97813178	     -0.05242120	     -0.00027622	     -0.19429828	     -0.05945525	      0.88278607	     -0.00059033	     -0.21258348	     -0.00000001	     -0.00000001	     59.80479515
      1.97932695	     -0.05254594	     -0.00027307	     -0.19442263	     -0.05945210	      0.88278479	     -0.00058974	     -0.21259857	     -0.00000001	     -0.00000001	     59.82921053
      1.98052212	     -0.05267193	     -0.00026947	     -0.19454825	     -0.05944899	      0.88278348	     -0.00058912	     -0.21261471	     -0.00000001	     -0.00000001	     59.44953795
      1.98171729	     -0.05280025	     -0.00026570	     -0.19467623	     -0.05944592	      0.88278216	     -0.00058847	     -0.21263183	     -0.00000001	     -0.00000001	     59.45318513
      1.98291246	     -0.05292876	     -0.00026155	     -0.19480444	     -0.05944288	      0.88278082	     -0.00058777	     -0.21264989	     -0.00000001	     -0.00000001	     59.05395832
      1.98410762	     -0.05305774	     -0.00025773	     -0.19493311	     -0.05943988	      0.88277945	     -0.00058704	     -0.21266886	     -0.00000001	     -0.00000001	     59.02605016
      1.98530279	     -0.05318812	     -0.00025353	     -0.19506322	     -0.05943691	      0.88277807	     -0.00058628	     -0.21268873	     -0.00000001	     -0.00000001	     58.59649562
      1.98649796	     -0.05332078	     -0.00024925	     -0.19519563	     -0.05943397	      0.88277666	     -0.00058548	     -0.21270946	     -0.00000001	     -0.00000001	     58.54754939
      1.98769313	     -0.05345393	     -0.00024470	     -0.19532856	     -0.05943106	      0.88277523	     -0.00058464	     -0.21273102	     -0.00000001	     -0.00000001	     58.11043093
      1.98888830	     -0.05358872	     -0.00024023	     -0.19546314	     -0.05942818	      0.88277378	     -0.00058377	     -0.21275333	     -0.00000001	     -0.00000001	     58.05316111
      1.99008346	     -0.05372366	     -0.00023570	     -0.19559789	     -0.05942532	      0.88277231	     -0.00058286	     -0.21277638	     -0.00000001	     -0.00000001	     57.61290765
      1.99127863	     -0.05386014	     -0.00023153	     -0.19573420	     -0.05942249	      0.88277081	     -0.00058193	     -0.21280008	     -0.00000001	     -0.00000001	     57.55011552
      1.99247380	     -0.05399639	     -0.00022756	     -0.19587030	     -0.05941968	      0.88276929	     -0.00058096	     -0.21282443	     -0.00000001	     -0.00000001	     57.10868046
      1.99366897	     -0.05413411	     -0.00022419	     -0.19600786	     -0.05941688	      0.88276775	     -0.00057996	     -0.21284933	     -0.00000001	     -0.00000001	     57.03964131
      1.99486414	     -0.05427164	     -0.00022123	     -0.19614526	     -0.05941411	      0.88276618	     -0.00057893	     -0.21287480	     -0.00000001	     -0.00000001	     56.59298160
      1.99605930	     -0.05440959	     -0.00021896	     -0.19628309	     -0.05941135	      0.88276458	     -0.00057787	     -0.21290074	     -0.00000001	     -0.00000001	     56.51684369
      1.99725447	     -0.05454646	     -0.00021718	     -0.19641985	     -0.05940860	      0.88276296	     -0.00057679	     -0.21292714	     -0.00000001	     -0.00000001	     56.06224364
      1.99844964	     -0.05468430	     -0.00021626	     -0.19655756	     -0.05940587	      0.88276131	     -0.00057567	     -0.21295394	     -0.00000001	     -0.00000001	     55.97410730
      1.99964481	     -0.05482150	     -0.00021596	     -0.19669467	     -0.05940315	      0.88275963	     -0.00057453	     -0.21298114	     -0.00000001	     -0.00000001	     55.51406136
      2.00083998	     -0.05495917	     -0.00021660	     -0.19683224	     -0.05940043	      0.88275793	     -0.00057337	     -0.21300865	     -0.00000001	     -0.00000001	     55.42285767
      2.00203514	     -0.05509473	     -0.00021784	     -0.19696771	     -0.05939772	      0.88275620	     -0.00057218	     -0.21303648	     -0.00000001	     -0.00000001	     54.96093095
      2.00323031	     -0.05522953	     -0.00022007	     -0.19710242	     -0.05939501	      0.88275444	     -0.00057097	     -0.21306459	     -0.00000001	     -0.00000001	     54.84996924
      2.00442548	     -0.05536395	     -0.00022290	     -0.19723676	     -0.05939230	      0.88275265	     -0.00056973	     -0.21309299	     -0.00000001	     -0.00000001	     54.37254635
      2.00562065	     -0.05549836	     -0.00022652	     -0.19737109	     -0.05938959	      0.88275083	     -0.00056847	     -0.21312163	     -0.00000001	     -0.00000001	     54.27584627
      2.00681582	     -0.05562962	     -0.00023084	     -0.19750229	     -0.05938688	      0.88274900	     -0.00056719	     -0.21315047	     -0.00000001	     -0.00000001	     53.81586370
      2.00801098	     -0.05575889	     -0.00023638	     -0.19763149	     -0.05938417	      0.88274713	     -0.00056589	     -0.21317944	     -0.00000001	     -0.00000001	     53.72413717
      2.00920615	     -0.05588653	     -0.00024213	     -0.19775908	     -0.05938144	      0.88274524	     -0.00056456	     -0.21320857	     -0.00000001	     -0.00000001	     53.26025254
      2.01040132	     -0.05601365	     -0.00024835	     -0.19788615	     -0.05937871	      0.88274333	     -0.00056322	     -0.21323775	     -0.00000001	     -0.00000001	     53.17526001
      2.01159649	     -0.05613769	     -0.00025484	     -0.19801016	     -0.05937597	      0.88274140	     -0.00056185	     -0.21326695	     -0.00000001	     -0.00000001	     52.72292185
      2.01279166	     -0.05625973	     -0.00026175	     -0.19813217	     -0.05937322	      0.88273945	     -0.00056046	     -0.21329609	     -0.00000001	     -0.00000001	     52.65079698
      2.01398682	     -0.05637750	     -0.00026881	     -0.19824994	     -0.05937046	      0.88273748	     -0.00055905	     -0.21332511	     -0.00000001	     -0.00000001	     52.20725845
      2.01518199	     -0.05649235	     -0.00027667	     -0.19836478	     -0.05936768	      0.88273549	     -0.00055762	     -0.21335391	     -0.00000001	     -0.00000001	     52.14779588
      2.01637716	     -0.05660283	     -0.00028462	     -0.19847527	     -0.05936488	      0.88273350	     -0.00055617	     -0.21338245	     -0.00000001	     -0.00000001	     51.71179205
      2.01757233	     -0.05671111	     -0.00029279	     -0.19858357	     -0.05936206	      0.88273149	     -0.00055470	     -0.21341064	     -0.00000001	     -0.00000001	     51.66552919
      2.01876750	     -0.05681499	     -0.00030072	     -0.19868749	     -0.05935923	      0.88272947	     -0.00055321	     -0.21343847	     -0.00000001	     -0.00000001	     51.24590883
      2.01996266	     -0.05691610	     -0.00030879	     -0.19878865	     -0.05935637	      0.88272744	     -0.00055171	     -0.21346585	     -0.00000001	     -0.00000001	     51.22036401
      2.02115783	     -0.05701264	     -0.00031700	     -0.19888526	     -0.05935349	      0.88272541	     -0.00055018	     -0.21349277	     -0.00000001	     -0.00000001	     50.81325033
      2.02235300	     -0.05710650	     -0.00032567	     -0.19897918	     -0.05935059	      0.88272338	     -0.00054863	     -0.21351917	     -0.00000001	     -0.00000001	     50.80822853
      2.02354817	     -0.05719638	     -0.00033470	     -0.19906914	     -0.05934766	      0.88272135	     -0.00054707	     -0.21354505	     -0.00000001	     -0.00000001	     50.40538460
      2.02474334	     -0.05728417	     -0.00034408	     -0.19915700	     -0.05934471	      0.88271933	     -0.00054549	     -0.21357038	     -0.00000001	     -0.00000001	     50.40922916
      2.02593850	     -0.05736768	     -0.00035377	     -0.19924060	     -0.05934173	      0.88271731	     -0.00054389	     -0.21359519	     -0.00000001	     -0.00000001	     50.02396642
      2.02713367	     -0.05744998	     -0.00036405	     -0.19932297	     -0.05933872	      0.88271531	     -0.00054228	     -0.21361946	     -0.00000001	     -0.00000001	     50.05063141
      2.02832884	     -0.05752858	     -0.00037391	     -0.19940167	     -0.05933568	      0.88271332	     -0.00054065	     -0.21364323	     -0.00000001	     -0.00000001	     49.68226649
      2.02952401	     -0.05760603	     -0.00038358	     -0.19947923	     -0.05933261	      0.88271135	     -0.00053901	     -0.21366649	     -0.00000001	     -0.00000001	     49.71815074
      2.03071918	     -0.05768051	     -0.00039328	     -0.19955384	     -0.05932950	      0.88270939	     -0.00053735	     -0.21368929	     -0.00000001	     -0.00000001	     49.36397275
      2.03191434	     -0.05775350	     -0.00040297	     -0.19962695	     -0.05932637	      0.88270746	     -0.00053568	     -0.21371160	     -0.00000001	     -0.00000001	     49.43748748
      2.03310951	     -0.05782378	     -0.00041286	     -0.19969736	     -0.05932320	      0.88270555	     -0.00053399	     -0.21373345	     -0.00000001	     -0.00000001	     49.11198636
      2.03430468	     -0.05789273	     -0.00042306	     -0.19976645	     -0.05932000	      0.88270368	     -0.00053229	     -0.21375481	     -0.00000001	     -0.00000001	     49.20934782
      2.03549985	     -0.05795862	     -0.00043336	     -0.19983249	     -0.05931677	      0.88270183	     -0.00053058	     -0.21377570	     -0.00000001	     -0.00000001	     48.90412361
      2.03669502	     -0.05802305	     -0.00044387	     -0.19989707	     -0.05931350	      0.88270001	     -0.00052885	     -0.21379607	     -0.00000001	     -0.00000001	     49.01774701
      2.03789018	     -0.05808450	     -0.00045439	     -0.19995868	     -0.05931019	      0.88269823	     -0.00052711	     -0.21381596	     -0.00000001	     -0.00000001	     48.72440589
      2.03908535	     -0.05814461	     -0.00046503	     -0.20001895	     -0.05930685	      0.88269649	     -0.00052536	     -0.21383532	     -0.00000001	     -0.00000001	     48.84626771
      2.04028052	     -0.05820160	     -0.00047560	     -0.20007612	     -0.05930347	      0.88269478	     -0.00052360	     -0.21385419	     -0.00000001	     -0.00000001	     48.56493334
      2.04147569	     -0.05825705	     -0.00048622	     -0.20013175	     -0.05930005	      0.88269311	     -0.00052183	     -0.21387252	     -0.00000001	     -0.00000001	     48.69766240
      2.04267086	     -0.05830934	     -0.00049672	     -0.20018423	     -0.05929659	      0.88269149	     -0.00052005	     -0.21389034	     -0.00000001	     -0.00000001	     48.42777512
      2.04386602	     -0.05836050	     -0.00050705	     -0.20023559	     -0.05929309	      0.88268990	     -0.00051827	     -0.21390761	     -0.00000001	     -0.00000001	     48.57065710
      2.04506119	     -0.05840837	     -0.00051725	     -0.20028368	     -0.05928956	      0.88268835	     -0.00051647	     -0.21392436	     -0.00000001	     -0.00000001	     48.31436445
      2.04625636	     -0.05845460	     -0.00052750	     -0.20033011	     -0.05928598	      0.88268685	     -0.00051466	     -0.21394054	     -0.00000001	     -0.00000001	     48.46750773
      2.04745153	     -0.05849762	     -0.00053757	     -0.20037337	     -0.05928236	      0.88268539	     -0.00051285	     -0.21395619	     -0.00000001	     -0.00000001	     48.22525382
      2.04864670	     -0.05853903	     -0.00054745	     -0.20041501	     -0.05927870	      0.88268398	     -0.00051103	     -0.21397126	     -0.00000001	     -0.00000001	     48.38727345
      2.04984186	     -0.05857681	     -0.00055699	     -0.20045304	     -0.05927499	      0.88268261	     -0.00050921	     -0.21398576	     -0.00000001	     -0.00000001	     48.15412229
      2.05103703	     -0.05861231	     -0.00056647	     -0.20048879	     -0.05927125	      0.88268128	     -0.00050739	     -0.21399966	     -0.00000001	     -0.00000001	     48.32704681
      2.05223220	     -0.05864363	     -0.00057579	     -0.20052038	     -0.05926746	      0.88267999	     -0.00050556	     -0.21401295	     -0.00000001	     -0.00000001	     48.10830515
      2.05342737	     -0.05867210	     -0.00058503	     -0.20054912	     -0.05926363	      0.88267875	     -0.00050372	     -0.21402557	     -0.00000001	     -0.00000001	     48.29561653
      2.05462254	     -0.05869598	     -0.00059407	     -0.20057328	     -0.05925975	      0.88267755	     -0.00050189	     -0.21403753	     -0.00000001	     -0.00000001	     48.09182007
      2.05581770	     -0.05871675	     -0.00060318	     -0.20059433	     -0.05925583	      0.88267640	     -0.00050006	     -0.21404874	     -0.00000001	     -0.00000001	     48.29750294
      2.05701287	     -0.05873295	     -0.00061206	     -0.20061083	     -0.05925187	      0.88267528	     -0.00049823	     -0.21405921	     -0.00000001	     -0.00000001	     48.10988854
      2.05820804	     -0.05874574	     -0.00062097	     -0.20062392	     -0.05924786	      0.88267421	     -0.00049640	     -0.21406887	     -0.00000001	     -0.00000001	     48.33003120
      2.05940321	     -0.05875340	     -0.00062985	     -0.20063188	     -0.05924380	      0.88267318	     -0.00049457	     -0.21407769	     -0.00000001	     -0.00000001	     48.15860152
      2.06059837	     -0.05875744	     -0.00063889	     -0.20063621	     -0.05923971	      0.88267219	     -0.00049275	     -0.21408563	     -0.00000001	     -0.00000001	     48.39340190
      2.06179354	     -0.05875603	     -0.00064796	     -0.20063511	     -0.05923556	      0.88267124	     -0.00049094	     -0.21409264	     -0.00000001	     -0.00000001	     48.22891532
      2.06298871	     -0.05875072	     -0.00065714	     -0.20063009	     -0.05923137	      0.88267033	     -0.00048913	     -0.21409867	     -0.00000001	     -0.00000001	     48.47181314
      2.06418388	     -0.05874020	     -0.00066641	     -0.20061988	     -0.05922713	      0.88266946	     -0.00048733	     -0.21410371	     -0.00000001	     -0.00000000	     48.30887113
      2.06537905	     -0.05872647	     -0.00067595	     -0.20060645	     -0.05922285	      0.88266863	     -0.00048554	     -0.21410770	     -0.00000001	     -0.00000000	     48.55786283
      2.06657421	     -0.05870866	     -0.00068561	     -0.20058892	     -0.05921853	      0.88266783	     -0.00048376	     -0.21411069	     -0.00000001	     -0.00000000	     48.39338315
      2.06776938	     -0.05868880	     -0.00069552	     -0.20056935	     -0.05921416	      0.88266707	     -0.00048199	     -0.21411264	     -0.00000001	     -0.00000000	     48.65018152
      2.06896455	     -0.05866579	     -0.00070576	     -0.20054662	     -0.05920974	      0.88266635	     -0.00048024	     -0.21411361	     -0.00000001	     -0.00000000	     48.48836143
      2.07015972	     -0.05864151	     -0.00071635	     -0.20052259	     -0.05920528	      0.88266566	     -0.00047850	     -0.21411360	     -0.00000001	     -0.00000000	     48.75233811
      2.07135489	     -0.05861500	     -0.00072736	     -0.20049634	     -0.05920077	      0.88266501	     -0.00047678	     -0.21411267	     -0.00000001	     -0.00000000	     48.59279213
      2.07255005	     -0.05858765	     -0.00073883	     -0.20046924	     -0.05919622	      0.88266440	     -0.00047507	     -0.21411084	     -0.00000001	     -0.00000000	     48.86948642
      2.07374522	     -0.05855792	     -0.00075059	     -0.20043975	     -0.05919163	      0.88266381	     -0.00047339	     -0.21410814	     -0.00000001	     -0.00000000	     48.71860587
      2.07494039	     -0.05852674	     -0.00076260	     -0.20040880	     -0.05918699	      0.88266327	     -0.00047171	     -0.21410455	     -0.00000001	     -0.00000000	     49.00663722
      2.07613556	     -0.05849107	     -0.00077458	     -0.20037336	     -0.05918231	      0.88266275	     -0.00047006	     -0.21410008	     -0.00000001	     -0.00000000	     48.86949251
      2.07733073	     -0.05845025	     -0.00078628	     -0.20033277	     -0.05917759	      0.88266227	     -0.00046843	     -0.21409464	     -0.00000001	     -0.00000000	     49.18474928
      2.07852589	     -0.05840099	     -0.00079742	     -0.20028375	     -0.05917282	      0.88266182	     -0.00046681	     -0.21408813	     -0.00000001	     -0.00000000	     49.07425729
      2.07972106	     -0.05834402	     -0.00080791	     -0.20022702	     -0.05916801	      0.88266140	     -0.00046522	     -0.21408041	     -0.00000001	     -0.00000000	     49.41105516
      2.08091623	     -0.05827817	     -0.00081771	     -0.20016143	     -0.05916316	      0.88266102	     -0.00046365	     -0.21407140	     -0.00000001	     -0.00000000	     49.30891372
      2.08211140	     -0.05820362	     -0.00082664	     -0.20008713	     -0.05915827	      0.88266066	     -0.00046210	     -0.21406098	     -0.00000001	     -0.00000000	     49.66111437
      2.08330657	     -0.05811934	     -0.00083461	     -0.20000311	     -0.05915334	      0.88266034	     -0.00046057	     -0.21404910	     -0.00000001	     -0.00000000	     49.57126770
      2.08450173	     -0.05802801	     -0.00084189	     -0.19991205	     -0.05914838	      0.88266005	     -0.00045907	     -0.21403568	     -0.00000001	     -0.00000000	     49.92430290
      2.08569690	     -0.05792913	     -0.00084852	     -0.19981343	     -0.05914337	      0.88265980	     -0.00045759	     -0.21402076	     -0.00000001	     -0.00000000	     49.83356886
      2.08689207	     -0.05782442	     -0.00085452	     -0.19970897	     -0.05913833	      0.88265958	     -0.00045613	     -0.21400433	     -0.00000001	     -0.00000000	     50.19766656
      2.08808724	     -0.05771331	     -0.00085997	     -0.19959811	     -0.05913325	      0.88265939	     -0.00045470	     -0.21398646	     -0.00000001	     -0.00000000	     50.12208551
      2.08928241	     -0.05759768	     -0.00086488	     -0.19948271	     -0.05912814	      0.88265924	     -0.00045329	     -0.21396716	     -0.00000001	     -0.00000000	     50.50347676
      2.09047757	     -0.05747768	     -0.00086939	     -0.19936294	     -0.05912300	      0.88265913	     -0.00045191	     -0.21394655	     -0.00000001	     -0.00000000	     50.44065093
      2.09167274	     -0.05735435	     -0.00087357	     -0.19923981	     -0.05911782	      0.88265905	     -0.00045055	     -0.21392466	     -0.00000001	     -0.00000000	     50.85548014
      2.09286791	     -0.05722666	     -0.00087752	     -0.19911231	     -0.05911262	      0.88265902	     -0.00044922	     -0.21390158	     -0.00000001	     -0.00000000	     50.83614541
      2.09406308	     -0.05709598	     -0.00088139	     -0.19898180	     -0.05910739	      0.88265902	     -0.00044791	     -0.21387735	     -0.00000001	      0.00000000	     51.28829575
      2.09525825	     -0.05696155	     -0.00088497	     -0.19884752	     -0.05910214	      0.88265906	     -0.00044663	     -0.21385203	     -0.00000001	      0.00000000	     51.29613611
      2.09645341	     -0.05682600	     -0.00088840	     -0.19871212	     -0.05909686	      0.88265915	     -0.00044538	     -0.21382569	     -0.00000001	      0.00000000	     51.76185960
      2.09764858	     -0.05668919	     -0.00089179	     -0.19857542	     -0.05909156	      0.88265928	     -0.00044416	     -0.21379843	     -0.00000001	      0.00000000	     51.77257602
      2.09884375	     -0.05655270	     -0.00089507	     -0.19843903	     -0.05908623	      0.88265945	     -0.00044296	     -0.21377034	     -0.00000001	      0.00000000	     52.25308051
      2.10003892	     -0.05641502	     -0.00089831	     -0.19830143	     -0.05908090	      0.88265966	     -0.00044180	     -0.21374154	     -0.00000001	      0.00000000	     52.28374995
      2.10123409	     -0.05627946	     -0.00090156	     -0.19816593	     -0.05907554	      0.88265992	     -0.00044066	     -0.21371212	     -0.00000001	      0.00000000	     52.77735497
      2.10242925	     -0.05614520	     -0.00090478	     -0.19803172	     -0.05907017	      0.88266023	     -0.00043955	     -0.21368221	     -0.00000001	      0.00000000	     52.82104897
      2.10362442	     -0.05601254	     -0.00090781	     -0.19789909	     -0.05906478	      0.88266057	     -0.00043846	     -0.21365188	     -0.00000001	      0.00000000	     53.35042869
      2.10481959	     -0.05588029	     -0.00091063	     -0.19776685	     -0.05905939	      0.88266097	     -0.00043741	     -0.21362118	     -0.00000001	      0.00000000	     53.42092755
      2.10601476	     -0.05574958	     -0.00091323	     -0.19763615	     -0.05905399	      0.88266141	     -0.00043639	     -0.21359015	     -0.00000001	      0.00000000	     53.96535613
      2.10720993	     -0.05561955	     -0.00091550	     -0.19750612	     -0.05904857	      0.88266189	     -0.00043539	     -0.21355883	     -0.00000001	      0.00000000	     54.04798818
      2.10840509	     -0.05549261	     -0.00091740	     -0.19737917	     -0.05904316	      0.88266241	     -0.00043443	     -0.21352726	     -0.00000001	      0.00000000	     54.59424946
      2.10960026	     -0.05536830	     -0.00091904	     -0.19725485	     -0.05903774	      0.88266298	     -0.00043349	     -0.21349554	     -0.00000001	      0.00000000	     54.67198250
      2.11079543	     -0.05524774	     -0.00092027	     -0.19713425	     -0.05903231	      0.88266358	     -0.00043258	     -0.21346370	     -0.00000001	      0.00000000	     55.23396656
      2.11199060	     -0.05512972	     -0.00092119	     -0.19701621	     -0.05902689	      0.88266422	     -0.00043171	     -0.21343184	     -0.00000001	      0.00000000	     55.32464882
      2.11318577	     -0.05501410	     -0.00092156	     -0.19690056	     -0.05902146	      0.88266490	     -0.00043086	     -0.21339995	     -0.00000001	      0.00000000	     55.89243034
      2.11438093	     -0.05489882	     -0.00092137	     -0.19678525	     -0.05901604	      0.88266561	     -0.00043005	     -0.21336808	     -0.00000001	      0.00000000	     55.99056083
      2.11557610	     -0.05478593	     -0.00092064	     -0.19667233	     -0.05901062	      0.88266635	     -0.00042926	     -0.21333621	     -0.00000001	      0.00000000	     56.55423188
      2.11677127	     -0.05467454	     -0.00091949	     -0.19656092	     -0.05900520	      0.88266712	     -0.00042851	     -0.21330440	     -0.00000001	      0.00000000	     56.64876125
      2.11796644	     -0.05456563	     -0.00091782	     -0.19645196	     -0.05899979	      0.88266791	     -0.00042779	     -0.21327263	     -0.00000001	      0.00000000	     57.21339380
      2.11916161	     -0.05445872	     -0.00091585	     -0.19634503	     -0.05899438	      0.88266873	     -0.00042710	     -0.21324095	     -0.00000001	      0.00000000	     57.30466572
      2.12035677	     -0.05435419	     -0.00091338	     -0.19624046	     -0.05898898	      0.88266956	     -0.00042644	     -0.21320935	     -0.00000001	      0.00000000	     57.86479461
      2.12155194	     -0.05425108	     -0.00091042	     -0.19613732	     -0.05898359	      0.88267040	     -0.00042582	     -0.21317788	     -0.00000001	      0.00000000	     57.94669830
      2.12274711	     -0.05414963	     -0.00090689	     -0.19603584	     -0.05897821	      0.88267126	     -0.00042522	     -0.21314650	     -0.00000001	      0.00000000	     58.49378120
      2.12394228	     -0.05405000	     -0.00090341	     -0.19593617	     -0.05897283	      0.88267212	     -0.00042466	     -0.21311529	     -0.00000001	      0.00000000	     58.55461463
      2.12513745	     -0.05395330	     -0.00089933	     -0.19583943	     -0.05896747	      0.88267298	     -0.00042413	     -0.21308426	     -0.00000001	      0.00000000	     59.08386732
      2.12633261	     -0.05385853	     -0.00089511	     -0.19574461	     -0.05896211	      0.88267384	     -0.00042364	     -0.21305349	     -0.00000001	      0.00000000	     59.13609544
      2.12752778	     -0.05376655	     -0.00089042	     -0.19565258	     -0.05895677	      0.88267470	     -0.00042317	     -0.21302298	     -0.00000001	      0.00000000	     59.65741587
      2.12872295	     -0.05367612	     -0.00088544	     -0.19556212	     -0.05895144	      0.88267555	     -0.00042274	     -0.21299274	     -0.00000001	      0.00000000	     59.70946667
      2.12991812	     -0.05358844	     -0.00088013	     -0.19547439	     -0.05894612	      0.88267639	     -0.00042235	     -0.21296276	     -0.00000001	      0.00000000	     60.21980370
      2.13111329	     -0.05350231	     -0.00087505	     -0.19538820	     -0.05894082	      0.88267721	     -0.00042198	     -0.21293308	     -0.00000001	      0.00000000	     60.25713031
      2.13230845	     -0.05341956	     -0.00087012	     -0.19530539	     -0.05893552	      0.88267801	     -0.00042165	     -0.21290373	     -0.00000001	      0.00000000	     60.74433125
      2.13350362	     -0.05333995	     -0.00086521	     -0.19522571	     -0.05893024	      0.88267879	     -0.00042135	     -0.21287475	     -0.00000001	      0.00000000	     60.76167158
      2.13469879	     -0.05326384	     -0.00086014	     -0.19514952	     -0.05892498	      0.88267954	     -0.00042109	     -0.21284616	     -0.00000001	      0.00000000	     61.24295184
      2.13589396	     -0.05319052	     -0.00085508	     -0.19507612	     -0.05891972	      0.88268027	     -0.00042086	     -0.21281799	     -0.00000001	      0.00000000	     61.25046508
      2.13708913	     -0.05312063	     -0.00084985	     -0.19500616	     -0.05891449	      0.88268096	     -0.00042066	     -0.21279022	     -0.00000001	      0.00000000	     61.71511643
      2.13828429	     -0.05305396	     -0.00084469	     -0.19493940	     -0.05890926	      0.88268162	     -0.00042049	     -0.21276291	     -0.00000001	      0.00000000	     61.70249528
      2.13947946	     -0.05299082	     -0.00083935	     -0.19487617	     -0.05890405	      0.88268224	     -0.00042036	     -0.21273606	     -0.00000001	      0.00000000	     62.14853010
      2.14067463	     -0.05293079	     -0.00083407	     -0.19481605	     -0.05889886	      0.88268282	     -0.00042026	     -0.21270969	     -0.00000001	      0.00000000	     62.11639296
      2.14186980	     -0.05287387	     -0.00082858	     -0.19475904	     -0.05889368	      0.88268337	     -0.00042019	     -0.21268380	     -0.00000001	      0.00000000	     62.54667914
      2.14306497	     -0.05281957	     -0.00082318	     -0.19470465	     -0.05888852	      0.88268386	     -0.00042016	     -0.21265840	     -0.00000001	      0.00000000	     62.50018836
      2.14426013	     -0.05276796	     -0.00081758	     -0.19465294	     -0.05888337	      0.88268432	     -0.00042016	     -0.21263349	     -0.00000001	      0.00000000	     62.91688151
      2.14545530	     -0.05271883	     -0.00081201	     -0.19460371	     -0.05887824	      0.88268473	     -0.00042019	     -0.21260907	     -0.00000001	      0.00000000	     62.85264968
      2.14665047	     -0.05267230	     -0.00080620	     -0.19455709	     -0.05887312	      0.88268509	     -0.00042025	     -0.21258513	     -0.00000001	      0.00000000	     63.25196545
      2.14784564	     -0.05262817	     -0.00080039	     -0.19451286	     -0.05886802	      0.88268540	     -0.00042035	     -0.21256168	     -0.00000001	      0.00000000	     63.17007147
      2.14904081	     -0.05258651	     -0.00079432	     -0.19447110	     -0.05886294	      0.88268567	     -0.00042048	     -0.21253871	     -0.00000001	      0.00000000	     63.55331474
      2.15023597	     -0.05254568	     -0.00078742	     -0.19443019	     -0.05885787	      0.88268589	     -0.00042064	     -0.21251624	     -0.00000001	      0.00000000	     63.45302794
      2.15143114	     -0.05250822	     -0.00078080	     -0.19439264	     -0.05885282	      0.88268606	     -0.00042083	     -0.21249430	     -0.00000001	      0.00000000	     63.79819850
      2.15262631	     -0.05247383	     -0.00077429	     -0.19435816	     -0.05884779	      0.88268618	     -0.00042106	     -0.21247294	     -0.00000001	      0.00000000	     63.66857649
      2.15382148	     -0.05244201	     -0.00076745	     -0.19432624	     -0.05884277	      0.88268626	     -0.00042132	     -0.21245214	     -0.00000001	      0.00000000	     64.02172121
      2.15501665	     -0.05241242	     -0.00076037	     -0.19429657	     -0.05883778	      0.88268629	     -0.00042160	     -0.21243190	     -0.00000001	      0.00000000	     63.89478262
      2.15621181	     -0.05238493	     -0.00075291	     -0.19426899	     -0.05883280	      0.88268628	     -0.00042192	     -0.21241217	     -0.00000001	     -0.00000000	     64.24010786
      2.15740698	     -0.05235953	     -0.00074569	     -0.19424350	     -0.05882784	      0.88268622	     -0.00042227	     -0.21239298	     -0.00000001	     -0.00000000	     64.09660311
      2.15860215	     -0.05233585	     -0.00073772	     -0.19421975	     -0.05882289	      0.88268612	     -0.00042265	     -0.21237429	     -0.00000001	     -0.00000000	     64.42794078
      2.15979732	     -0.05231482	     -0.00072955	     -0.19419865	     -0.05881797	      0.88268598	     -0.00042306	     -0.21235614	     -0.00000001	     -0.00000000	     64.27046302
      2.16099249	     -0.05229649	     -0.00072110	     -0.19418025	     -0.05881306	      0.88268581	     -0.00042350	     -0.21233853	     -0.00000001	     -0.00000000	     64.58991856
      2.16218765	     -0.05228061	     -0.00071239	     -0.19416431	     -0.05880817	      0.88268559	     -0.00042397	     -0.21232148	     -0.00000001	     -0.00000000	     64.42441582
      2.16338282	     -0.05226718	     -0.00070340	     -0.19415082	     -0.05880330	      0.88268534	     -0.00042447	     -0.21230496	     -0.00000001	     -0.00000000	     64.73332294
      2.16457799	     -0.05225636	     -0.00069441	     -0.19413994	     -0.05879845	      0.88268506	     -0.00042499	     -0.21228900	     -0.00000001	     -0.00000000	     64.55690547
      2.16577316	     -0.05224836	     -0.00068517	     -0.19413188	     -0.05879361	      0.88268474	     -0.00042554	     -0.21227359	     -0.00000001	     -0.00000000	     64.85000617
      2.16696833	     -0.05224337	     -0.00067597	     -0.19412684	     -0.05878880	      0.88268439	     -0.00042612	     -0.21225876	     -0.00000001	     -0.00000000	     64.65585432
      2.16816349	     -0.05224159	     -0.00066657	     -0.19412500	     -0.05878400	      0.88268402	     -0.00042673	     -0.21224451	     -0.00000001	     -0.00000000	     64.92696112
      2.16935866	     -0.05224310	     -0.00065722	     -0.19412647	     -0.05877922	      0.88268361	     -0.00042736	     -0.21223087	     -0.00000001	     -0.00000000	     64.71191126
      2.17055383	     -0.05224797	     -0.00064763	     -0.19413129	     -0.05877446	      0.88268319	     -0.00042802	     -0.21221783	     -0.00000001	     -0.00000000	     64.96014854
      2.17174900	     -0.05225595	     -0.00063814	     -0.19413924	     -0.05876971	      0.88268274	     -0.00042870	     -0.21220542	     -0.00000001	     -0.00000000	     64.72639259
      2.17294416	     -0.05226715	     -0.00062852	     -0.19415039	     -0.05876498	      0.88268226	     -0.00042941	     -0.21219363	     -0.00000001	     -0.00000000	     64.95363961
      2.17413933	     -0.05228134	     -0.00061905	     -0.19416455	     -0.05876027	      0.88268177	     -0.00043014	     -0.21218248	     -0.00000001	     -0.00000000	     64.70298529
      2.17533450	     -0.05229815	     -0.00060947	     -0.19418133	     -0.05875557	      0.88268125	     -0.00043089	     -0.21217195	     -0.00000001	     -0.00000000	     64.91279370
      2.17652967	     -0.05231701	     -0.00060003	     -0.19420017	     -0.05875089	      0.88268072	     -0.00043167	     -0.21216205	     -0.00000001	     -0.00000000	     64.65009029
      2.17772484	     -0.05233759	     -0.00059050	     -0.19422072	     -0.05874622	      0.88268017	     -0.00043247	     -0.21215272	     -0.00000001	     -0.00000000	     64.84452812
      2.17892000	     -0.05235944	     -0.00058108	     -0.19424255	     -0.05874157	      0.88267960	     -0.00043329	     -0.21214396	     -0.00000001	     -0.00000000	     64.56955227
      2.18011517	     -0.05238246	     -0.00057137	     -0.19426556	     -0.05873693	      0.88267901	     -0.00043413	     -0.21213570	     -0.00000001	     -0.00000000	     64.74991514
      2.18131034	     -0.05240629	     -0.00056184	     -0.19428939	     -0.05873230	      0.88267842	     -0.00043499	     -0.21212792	     -0.00000001	     -0.00000000	     64.46550392
      2.18250551	     -0.05243096	     -0.00055227	     -0.19431405	     -0.05872769	      0.88267781	     -0.00043588	     -0.21212059	     -0.00000001	     -0.00000000	     64.63386439
      2.18370068	     -0.05245605	     -0.00054304	     -0.19433914	     -0.05872309	      0.88267718	     -0.00043678	     -0.21211367	     -0.00000001	     -0.00000000	     64.33922486
      2.18489584	     -0.05248160	     -0.00053343	     -0.19436470	     -0.05871850	      0.88267655	     -0.00043771	     -0.21210712	     -0.00000001	     -0.00000000	     64.49379681
      2.18609101	     -0.05250705	     -0.00052379	     -0.19439016	     -0.05871392	      0.88267591	     -0.00043865	     -0.21210093	     -0.00000001	     -0.00000000	     64.19169478
      2.18728618	     -0.05253309	     -0.00051414	     -0.19441621	     -0.05870936	      0.88267526	     -0.00043962	     -0.21209507	     -0.00000001	     -0.00000000	     64.33774720
      2.18848135	     -0.05255920	     -0.00050462	     -0.19444234	     -0.05870480	      0.88267460	     -0.00044060	     -0.21208952	     -0.00000001	     -0.00000000	     64.02863286
      2.18967652	     -0.05258557	     -0.00049504	     -0.19446872	     -0.05870025	      0.88267393	     -0.00044159	     -0.21208425	     -0.00000001	     -0.00000000	     64.16651770
      2.19087168	     -0.05261178	     -0.00048555	     -0.19449496	     -0.05869572	      0.88267326	     -0.00044261	     -0.21207927	     -0.00000001	     -0.00000000	     63.84982601
      2.19206685	     -0.05263815	     -0.00047599	     -0.19452136	     -0.05869119	      0.88267258	     -0.00044364	     -0.21207452	     -0.00000001	     -0.00000000	     63.97850057
      2.19326202	     -0.05266426	     -0.00046641	     -0.19454750	     -0.05868667	      0.88267191	     -0.00044468	     -0.21207001	     -0.00000001	     -0.00000000	     63.65514004
      2.19445719	     -0.05269045	     -0.00045659	     -0.19457374	     -0.05868216	      0.88267123	     -0.00044574	     -0.21206572	     -0.00000001	     -0.00000000	     63.77385836
      2.19565236	     -0.05271624	     -0.00044679	     -0.19459957	     -0.05867765	      0.88267054	     -0.00044681	     -0.21206165	     -0.00000001	     -0.00000000	     63.44435161
      2.19684752	     -0.05274209	     -0.00043691	     -0.19462546	     -0.05867315	      0.88266986	     -0.00044789	     -0.21205777	     -0.00000001	     -0.00000000	     63.56038307
      2.19804269	     -0.05276782	     -0.00042712	     -0.19465125	     -0.05866866	      0.88266918	     -0.00044898	     -0.21205410	     -0.00000001	     -0.00000000	     63.22876123
      2.19923786	     -0.05279449	     -0.00041737	     -0.19467796	     -0.05866418	      0.88266850	     -0.00045009	     -0.21205063	     -0.00000001	     -0.00000000	     63.33608220
      2.20043303	     -0.05282228	     -0.00040780	     -0.19470580	     -0.05865970	      0.88266782	     -0.00045120	     -0.21204741	     -0.00000001	     -0.00000000	     62.99316763
      2.20162820	     -0.05285288	     -0.00039836	     -0.19473645	     -0.05865522	      0.88266715	     -0.00045233	     -0.21204446	     -0.00000001	     -0.00000000	     63.08261932
      2.20282336	     -0.05288628	     -0.00038917	     -0.19476989	     -0.05865076	      0.88266648	     -0.00045346	     -0.21204188	     -0.00000001	     -0.00000000	     62.72806470
      2.20401853	     -0.05292343	     -0.00038014	     -0.19480708	     -0.05864629	      0.88266582	     -0.00045459	     -0.21203971	     -0.00000001	     -0.00000000	     62.80611500
      2.20521370	     -0.05296442	     -0.00037133	     -0.19484812	     -0.05864183	      0.88266515	     -0.00045574	     -0.21203806	     -0.00000001	     -0.00000000	     62.44402460
      2.20640887	     -0.05301052	     -0.00036269	     -0.19489427	     -0.05863737	      0.88266450	     -0.00045688	     -0.21203699	     -0.00000001	     -0.00000000	     62.50979763
      2.20760404	     -0.05306098	     -0.00035421	     -0.19494477	     -0.05863292	      0.88266385	     -0.00045804	     -0.21203660	     -0.00000001	     -0.00000000	     62.14986079
      2.20879920	     -0.05311569	     -0.00034574	     -0.19499953	     -0.05862847	      0.88266320	     -0.00045919	     -0.21203692	     -0.00000001	     -0.00000000	     62.21521649
      2.20999437	     -0.05317332	     -0.00033726	     -0.19505723	     -0.05862402	      0.88266255	     -0.00046034	     -0.21203801	     -0.00000001	     -0.00000000	     61.86152229
      2.21118954	     -0.05323423	     -0.00032868	     -0.19511821	     -0.05861957	      0.88266191	     -0.00046150	     -0.21203984	     -0.00000001	     -0.00000000	     61.91829037
      2.21238471	     -0.05329764	     -0.00032003	     -0.19518171	     -0.05861512	      0.88266127	     -0.00046265	     -0.21204245	     -0.00000001	     -0.00000000	     61.56064566
      2.21357988	     -0.05336413	     -0.00031126	     -0.19524830	     -0.05861066	      0.88266063	     -0.00046380	     -0.21204582	     -0.00000001	     -0.00000000	     61.60191281
      2.21477504	     -0.05343293	     -0.00030238	     -0.19531721	     -0.05860621	      0.88265999	     -0.00046495	     -0.21204996	     -0.00000001	     -0.00000000	     61.23455390
      2.21597021	     -0.05350490	     -0.00029340	     -0.19538929	     -0.05860176	      0.88265936	     -0.00046610	     -0.21205486	     -0.00000001	     -0.00000000	     61.25647184
      2.21716538	     -0.05357882	     -0.00028424	     -0.19546335	     -0.05859730	      0.88265872	     -0.00046724	     -0.21206054	     -0.00000001	     -0.00000000	     60.88104693
      2.21836055	     -0.05365507	     -0.00027485	     -0.19553975	     -0.05859283	      0.88265807	     -0.00046837	     -0.21206696	     -0.00000001	     -0.00000000	     60.89348215
      2.21955572	     -0.05373235	     -0.00026530	     -0.19561720	     -0.05858837	      0.88265743	     -0.00046950	     -0.21207412	     -0.00000001	     -0.00000000	     60.51480230
      2.22075088	     -0.05381120	     -0.00025557	     -0.19569623	     -0.05858389	      0.88265678	     -0.00047062	     -0.21208196	     -0.00000001	     -0.00000000	     60.51704343
      2.22194605	     -0.05389046	     -0.00024565	     -0.19577569	     -0.05857941	      0.88265612	     -0.00047173	     -0.21209046	     -0.00000001	     -0.00000000	     60.13087336
      2.22314122	     -0.05397092	     -0.00023557	     -0.19585635	     -0.05857492	      0.88265546	     -0.00047284	     -0.21209956	     -0.00000001	     -0.00000000	     60.12012086
      2.22433639	     -0.05405180	     -0.00022528	     -0.19593746	     -0.05857042	      0.88265480	     -0.00047393	     -0.21210923	     -0.00000001	     -0.00000000	     59.71673023
      2.22553156	     -0.05413420	     -0.00021491	     -0.19602010	     -0.05856592	      0.88265412	     -0.00047502	     -0.21211944	     -0.00000001	     -0.00000000	     59.68874434
      2.22672672	     -0.05421491	     -0.00020510	     -0.19610105	     -0.05856140	      0.88265344	     -0.00047609	     -0.21213020	     -0.00000001	     -0.00000000	     59.27618519
      2.22792189	     -0.05429842	     -0.00019551	     -0.19618481	     -0.05855687	      0.88265275	     -0.00047716	     -0.21214149	     -0.00000001	     -0.00000000	     59.23715578
      2.22911706	     -0.05438222	     -0.00018602	     -0.19626887	     -0.05855233	      0.88265205	     -0.00047822	     -0.21215332	     -0.00000001	     -0.00000000	     58.82856393
      2.23031223	     -0.05446678	     -0.00017675	     -0.19635370	     -0.05854777	      0.88265134	     -0.00047926	     -0.21216563	     -0.00000001	     -0.00000000	     58.80766153
      2.23150740	     -0.05455081	     -0.00016770	     -0.19643801	     -0.05854320	      0.88265062	     -0.00048029	     -0.21217838	     -0.00000001	     -0.00000000	     58.40920432
      2.23270256	     -0.05463531	     -0.00015900	     -0.19652279	     -0.05853862	      0.88264989	     -0.00048131	     -0.21219148	     -0.00000001	     -0.00000000	     58.39189391
      2.23389773	     -0.05471926	     -0.00015073	     -0.19660703	     -0.05853402	      0.88264915	     -0.00048232	     -0.21220493	     -0.00000001	     -0.00000000	     57.99539405
      2.23509290	     -0.05480366	     -0.00014296	     -0.19669171	     -0.05852940	      0.88264840	     -0.00048332	     -0.21221864	     -0.00000001	     -0.00000000	     57.97877105
      2.23628807	     -0.05488710	     -0.00013559	     -0.19677545	     -0.05852476	      0.88264763	     -0.00048431	     -0.21223262	     -0.00000001	     -0.00000000	     57.58021421
      2.23748324	     -0.05497123	     -0.00012878	     -0.19685987	     -0.05852011	      0.88264685	     -0.00048528	     -0.21224681	     -0.00000001	     -0.00000000	     57.56023703
      2.23867840	     -0.05505433	     -0.00012223	     -0.19694328	     -0.05851543	      0.88264606	     -0.00048624	     -0.21226121	     -0.00000001	     -0.00000000	     57.16382066
      2.23987357	     -0.05513775	     -0.00011626	     -0.19702700	     -0.05851073	      0.88264526	     -0.00048719	     -0.21227576	     -0.00000001	     -0.00000000	     57.14437473
      2.24106874	     -0.05522055	     -0.00011071	     -0.19711012	     -0.05850601	      0.88264444	     -0.00048812	     -0.21229045	     -0.00000001	     -0.00000000	     56.74728879
      2.24226391	     -0.05530308	     -0.00010571	     -0.19719295	     -0.05850126	      0.88264362	     -0.00048904	     -0.21230520	     -0.00000001	     -0.00000000	     56.73955543
      2.24345908	     -0.05538398	     -0.00010119	     -0.19727417	     -0.05849649	      0.88264278	     -0.00048994	     -0.21232002	     -0.00000001	     -0.00000000	     56.35245602
      2.24465424	     -0.05546377	     -0.00009732	     -0.19735427	     -0.05849169	      0.88264193	     -0.00049083	     -0.21233484	     -0.00000001	     -0.00000000	     56.35312216
      2.24584941	     -0.05554018	     -0.00009441	     -0.19743100	     -0.05848686	      0.88264107	     -0.00049170	     -0.21234967	     -0.00000001	     -0.00000000	     55.96011773
      2.24704458	     -0.05561739	     -0.00009214	     -0.19750851	     -0.05848201	      0.88264020	     -0.00049255	     -0.21236450	     -0.00000001	     -0.00000000	     55.95245198
      2.24823975	     -0.05569274	     -0.00009024	     -0.19758417	     -0.05847712	      0.88263933	     -0.00049339	     -0.21237934	     -0.00000001	     -0.00000001	     55.56611438
      2.24943492	     -0.05576635	     -0.00008865	     -0.19765809	     -0.05847221	      0.88263844	     -0.00049421	     -0.21239410	     -0.00000001	     -0.00000001	     55.57828404
      2.25063008	     -0.05583672	     -0.00008720	     -0.19772879	     -0.05846727	      0.88263756	     -0.00049501	     -0.21240876	     -0.00000001	     -0.00000001	     55.20362047
      2.25182525	     -0.05590400	     -0.00008648	     -0.19779638	     -0.05846229	      0.88263666	     -0.00049579	     -0.21242324	     -0.00000001	     -0.00000001	     55.22659347
      2.25302042	     -0.05596872	     -0.00008641	     -0.19786142	     -0.05845728	      0.88263577	     -0.00049655	     -0.21243755	     -0.00000001	     -0.00000001	     54.84545374
      2.25421559	     -0.05603230	     -0.00008678	     -0.19792532	     -0.05845224	      0.88263487	     -0.00049729	     -0.21245166	     -0.00000001	     -0.00000001	     54.87538430
      2.25541076	     -0.05609260	     -0.00008736	     -0.19798594	     -0.05844716	      0.88263398	     -0.00049801	     -0.21246555	     -0.00000001	     -0.00000001	     54.52119378
      2.25660592	     -0.05615096	     -0.00008826	     -0.19804461	     -0.05844205	      0.88263309	     -0.00049871	     -0.21247914	     -0.00000001	     -0.00000001	     54.57704203
      2.25780109	     -0.05620533	     -0.00008946	     -0.19809931	     -0.05843690	      0.88263220	     -0.00049938	     -0.21249240	     -0.00000001	     -0.00000001	     54.23444058
      2.25899626	     -0.05625740	     -0.00009097	     -0.19815170	     -0.05843171	      0.88263132	     -0.00050003	     -0.21250527	     -0.00000001	     -0.00000000	     54.29747750
      2.26019143	     -0.05630590	     -0.00009263	     -0.19820053	     -0.05842649	      0.88263045	     -0.00050065	     -0.21251773	     -0.00000001	     -0.00000000	     53.96157173
      2.26138660	     -0.05635263	     -0.00009467	     -0.19824758	     -0.05842123	      0.88262959	     -0.00050125	     -0.21252974	     -0.00000001	     -0.00000000	     54.04319348
      2.26258176	     -0.05639631	     -0.00009695	     -0.19829159	     -0.05841593	      0.88262874	     -0.00050182	     -0.21254131	     -0.00000001	     -0.00000000	     53.71934132
      2.26377693	     -0.05643850	     -0.00009961	     -0.19833410	     -0.05841059	      0.88262791	     -0.00050236	     -0.21255242	     -0.00000001	     -0.00000000	     53.81423321
      2.26497210	     -0.05647774	     -0.00010244	     -0.19837366	     -0.05840522	      0.88262709	     -0.00050288	     -0.21256308	     -0.00000001	     -0.00000000	     53.49480420
      2.26616727	     -0.05651569	     -0.00010560	     -0.19841193	     -0.05839980	      0.88262630	     -0.00050337	     -0.21257327	     -0.00000001	     -0.00000000	     53.59833898
      2.26736244	     -0.05655096	     -0.00010888	     -0.19844752	     -0.05839434	      0.88262552	     -0.00050383	     -0.21258301	     -0.00000001	     -0.00000000	     53.28528598
      2.26855760	     -0.05658530	     -0.00011224	     -0.19848219	     -0.05838885	      0.88262477	     -0.00050426	     -0.21259230	     -0.00000001	     -0.00000000	     53.40016716
      2.26975277	     -0.05661723	     -0.00011595	     -0.19851443	     -0.05838331	      0.88262404	     -0.00050467	     -0.21260116	     -0.00000001	     -0.00000000	     53.09044391
      2.27094794	     -0.05664835	     -0.00012013	     -0.19854586	     -0.05837773	      0.88262334	     -0.00050504	     -0.21260959	     -0.00000001	     -0.00000000	     53.21188043
      2.27214311	     -0.05667684	     -0.00012415	     -0.19857467	     -0.05837212	      0.88262266	     -0.00050538	     -0.21261760	     -0.00000001	     -0.00000000	     52.91465453
      2.27333828	     -0.05670434	     -0.00012804	     -0.19860249	     -0.05836646	      0.88262202	     -0.00050568	     -0.21262520	     -0.00000001	     -0.00000000	     53.05131697
      2.27453344	     -0.05672980	     -0.00013193	     -0.19862827	     -0.05836076	      0.88262140	     -0.00050596	     -0.21263242	     -0.00000001	     -0.00000000	     52.76692880
      2.27572861	     -0.05675448	     -0.00013605	     -0.19865327	     -0.05835502	      0.88262082	     -0.00050620	     -0.21263924	     -0.00000001	     -0.00000000	     52.92119539
      2.27692378	     -0.05677631	     -0.00014016	     -0.19867542	     -0.05834923	      0.88262028	     -0.00050641	     -0.21264568	     -0.00000001	     -0.00000000	     52.65863646
      2.27811895	     -0.05679722	     -0.00014508	     -0.19869663	     -0.05834341	      0.88261976	     -0.00050659	     -0.21265173	     -0.00000001	     -0.00000000	     52.83145381
      2.27931411	     -0.05681582	     -0.00015030	     -0.19871554	     -0.05833754	      0.88261929	     -0.00050673	     -0.21265741	     -0.00000001	     -0.00000000	     52.57588938
      2.28050928	     -0.05683361	     -0.00015608	     -0.19873363	     -0.05833163	      0.88261885	     -0.00050684	     -0.21266269	     -0.00000001	     -0.00000000	     52.76083136
      2.28170445	     -0.05684883	     -0.00016217	     -0.19874913	     -0.05832568	      0.88261845	     -0.00050691	     -0.21266760	     -0.00000001	     -0.00000000	     52.52555847
      2.28289962	     -0.05686299	     -0.00016876	     -0.19876358	     -0.05831969	      0.88261808	     -0.00050695	     -0.21267210	     -0.00000001	     -0.00000000	     52.72338494
      2.28409479	     -0.05687446	     -0.00017556	     -0.19877532	     -0.05831366	      0.88261776	     -0.00050696	     -0.21267620	     -0.00000001	     -0.00000000	     52.48894821
      2.28528995	     -0.05688484	     -0.00018268	     -0.19878597	     -0.05830758	      0.88261748	     -0.00050693	     -0.21267986	     -0.00000001	     -0.00000000	     52.69202104
      2.28648512	     -0.05689231	     -0.00019000	     -0.19879372	     -0.05830147	      0.88261724	     -0.00050687	     -0.21268310	     -0.00000001	     -0.00000000	     52.47335092
      2.28768029	     -0.05689832	     -0.00019769	     -0.19879999	     -0.05829531	      0.88261704	     -0.00050677	     -0.21268588	     -0.00000001	     -0.00000000	     52.69321909
      2.28887546	     -0.05690117	     -0.00020541	     -0.19880309	     -0.05828912	      0.88261688	     -0.00050664	     -0.21268820	     -0.00000001	     -0.00000000	     52.47918919
      2.29007063	     -0.05690233	     -0.00021317	     -0.19880451	     -0.05828288	      0.88261676	     -0.00050647	     -0.21269001	     -0.00000001	     -0.00000000	     52.70344577
      2.29126579	     -0.05689996	     -0.00022101	     -0.19880240	     -0.05827660	      0.88261669	     -0.00050627	     -0.21269133	     -0.00000001	     -0.00000000	     52.50272230
      2.29246096	     -0.05689551	     -0.00022918	     -0.19879819	     -0.05827029	      0.88261666	     -0.00050604	     -0.21269209	     -0.00000001	     -0.00000000	     52.75109162
      2.29365613	     -0.05688704	     -0.00023744	     -0.19878996	     -0.05826394	      0.88261667	     -0.00050577	     -0.21269229	     -0.00000001	      0.00000000	     52.56327434
      2.29485130	     -0.05687609	     -0.00024590	     -0.19877924	     -0.05825755	      0.88261673	     -0.00050547	     -0.21269186	     -0.00000001	      0.00000000	     52.82002461
      2.29604647	     -0.05686096	     -0.00025442	     -0.19876435	     -0.05825112	      0.88261683	     -0.00050514	     -0.21269081	     -0.00000001	      0.00000000	     52.63910470
      2.29724163	     -0.05684318	     -0.00026326	     -0.19874680	     -0.05824465	      0.88261697	     -0.00050477	     -0.21268906	     -0.00000001	      0.00000000	     52.91779640
      2.29843680	     -0.05682108	     -0.00027235	     -0.19872491	     -0.05823815	      0.88261715	     -0.00050438	     -0.21268661	     -0.00000001	      0.00000000	     52.75877528
      2.29963197	     -0.05679658	     -0.00028195	     -0.19870061	     -0.05823162	      0.88261737	     -0.00050394	     -0.21268341	     -0.00000001	      0.00000000	     53.05601571
      2.30082714	     -0.05676840	     -0.00029184	     -0.19867262	     -0.05822504	      0.88261764	     -0.00050348	     -0.21267946	     -0.00000001	      0.00000000	     52.89474100
      2.30202231	     -0.05673860	     -0.00030227	     -0.19864299	     -0.05821844	      0.88261794	     -0.00050299	     -0.21267474	     -0.00000001	      0.00000000	     53.19707056
      2.30321747	     -0.05670609	     -0.00031314	     -0.19861065	     -0.05821180	      0.88261829	     -0.00050246	     -0.21266927	     -0.00000001	      0.00000000	     53.03670992
      2.30441264	     -0.05667268	     -0.00032455	     -0.19857738	     -0.05820513	      0.88261867	     -0.00050191	     -0.21266305	     -0.00000001	      0.00000000	     53.34210923
      2.30560781	     -0.05663672	     -0.00033632	     -0.19854155	     -0.05819843	      0.88261909	     -0.00050132	     -0.21265612	     -0.00000001	      0.00000000	     53.18593464
      2.30680298	     -0.05659965	     -0.00034867	     -0.19850459	     -0.05819169	      0.88261955	     -0.00050071	     -0.21264846	     -0.00000001	      0.00000000	     53.51061978
      2.30799815	     -0.05655911	     -0.00036132	     -0.19846415	     -0.05818493	      0.88262005	     -0.00050006	     -0.21264009	     -0.00000001	      0.00000000	     53.37203383
      2.30919331	     -0.05651487	     -0.00037430	     -0.19842001	     -0.05817814	      0.88262058	     -0.00049939	     -0.21263095	     -0.00000001	      0.00000000	     53.72847233
      2.31038848	     -0.05646363	     -0.00038736	     -0.19836885	     -0.05817132	      0.88262115	     -0.00049869	     -0.21262096	     -0.00000001	      0.00000000	     53.62222180
      2.31158365	     -0.05640542	     -0.00040045	     -0.19831071	     -0.05816447	      0.88262175	     -0.00049796	     -0.21261000	     -0.00000001	      0.00000000	     54.01170795
      2.31277882	     -0.05633787	     -0.00041323	     -0.19824323	     -0.05815759	      0.88262238	     -0.00049720	     -0.21259796	     -0.00000001	      0.00000000	     53.92972500
      2.31397399	     -0.05626267	     -0.00042592	     -0.19816808	     -0.05815069	      0.88262305	     -0.00049641	     -0.21258470	     -0.00000001	      0.00000000	     54.33877182
      2.31516915	     -0.05617900	     -0.00043829	     -0.19808446	     -0.05814377	      0.88262375	     -0.00049560	     -0.21257018	     -0.00000001	      0.00000000	     54.25601505
      2.31636432	     -0.05608908	     -0.00045050	     -0.19799459	     -0.05813682	      0.88262448	     -0.00049476	     -0.21255433	     -0.00000001	      0.00000000	     54.67499912
      2.31755949	     -0.05599168	     -0.00046259	     -0.19789721	     -0.05812986	      0.88262525	     -0.00049389	     -0.21253717	     -0.00000001	      0.00000000	     54.61134566
      2.31875466	     -0.05588831	     -0.00047469	     -0.19779384	     -0.05812287	      0.88262605	     -0.00049299	     -0.21251868	     -0.00000001	      0.00000000	     55.05352396
      2.31994983	     -0.05577823	     -0.00048653	     -0.19768374	     -0.05811587	      0.88262688	     -0.00049207	     -0.21249887	     -0.00000001	      0.00000000	     54.99461035
      2.32114499	     -0.05566350	     -0.00049843	     -0.19756897	     -0.05810885	      0.88262775	     -0.00049112	     -0.21247777	     -0.00000001	      0.00000001	     55.45350377
      2.32234016	     -0.05554308	     -0.00051036	     -0.19744850	     -0.05810182	      0.88262866	     -0.00049015	     -0.21245544	     -0.00000001	      0.00000001	     55.41477063
      2.32353533	     -0.05542084	     -0.00052263	     -0.19732616	     -0.05809478	      0.88262960	     -0.00048914	     -0.21243196	     -0.00000001	      0.00000001	     55.89547001
      2.32473050	     -0.05529553	     -0.00053497	     -0.19720075	     -0.05808773	      0.88263057	     -0.00048812	     -0.21240744	     -0.00000001	      0.00000001	     55.87205721
      2.32592567	     -0.05516908	     -0.00054745	     -0.19707415	     -0.05808067	      0.88263159	     -0.00048707	     -0.21238193	     -0.00000001	      0.00000001	     56.37203622
      2.32712083	     -0.05503964	     -0.00055951	     -0.19694456	     -0.05807361	      0.88263264	     -0.00048599	     -0.21235555	     -0.00000001	      0.00000001	     56.36606099
      2.32831600	     -0.05490865	     -0.00057149	     -0.19681338	     -0.05806655	      0.88263373	     -0.00048489	     -0.21232831	     -0.00000001	      0.00000001	     56.88928560
      2.32951117	     -0.05477500	     -0.00058315	     -0.19667954	     -0.05805949	      0.88263486	     -0.00048377	     -0.21230029	     -0.00000001	      0.00000001	     56.89421489
      2.33070634	     -0.05464085	     -0.00059484	     -0.19654516	     -0.05805243	      0.88263603	     -0.00048262	     -0.21227152	     -0.00000001	      0.00000001	     57.43609096
      2.33190151	     -0.05450507	     -0.00060646	     -0.19640914	     -0.05804537	      0.88263724	     -0.00048145	     -0.21224209	     -0.00000001	      0.00000001	     57.46697240
      2.33309667	     -0.05436901	     -0.00061812	     -0.19627282	     -0.05803832	      0.88263849	     -0.00048026	     -0.21221202	     -0.00000001	      0.00000001	     58.03554403
      2.33429184	     -0.05423171	     -0.00062952	     -0.19613524	     -0.05803128	      0.88263978	     -0.00047905	     -0.21218139	     -0.00000001	      0.00000001	     58.07558322
      2.33548701	     -0.05409511	     -0.00064086	     -0.19599833	     -0.05802425	      0.88264110	     -0.00047781	     -0.21215023	     -0.00000001	      0.00000001	     58.65257324
      2.33668218	     -0.05395801	     -0.00065191	     -0.19586091	     -0.05801724	      0.88264247	     -0.00047655	     -0.21211863	     -0.00000001	      0.00000001	     58.70141294
      2.33787735	     -0.05382181	     -0.00066285	     -0.19572437	     -0.05801024	      0.88264387	     -0.00047527	     -0.21208661	     -0.00000001	      0.00000001	     59.29527103
      2.33907251	     -0.05368519	     -0.00067351	     -0.19558740	     -0.05800326	      0.88264530	     -0.00047396	     -0.21205426	     -0.00000001	      0.00000001	     59.35436905
      2.34026768	     -0.05355149	     -0.00068420	     -0.19545333	     -0.05799630	      0.88264677	     -0.00047264	     -0.21202166	     -0.00000001	      0.00000001	     59.95162471
      2.34146285	     -0.05341888	     -0.00069426	     -0.19532033	     -0.05798936	      0.88264828	     -0.00047130	     -0.21198888	     -0.00000001	      0.00000001	     60.01162678
      2.34265802	     -0.05328885	     -0.00070401	     -0.19518990	     -0.05798245	      0.88264981	     -0.00046993	     -0.21195596	     -0.00000001	      0.00000001	     60.61158944
      2.34385319	     -0.05316019	     -0.00071329	     -0.19506084	     -0.05797556	      0.88265138	     -0.00046855	     -0.21192297	     -0.00000001	      0.00000001	     60.67012153
      2.34504835	     -0.05303452	     -0.00072236	     -0.19493475	     -0.05796870	      0.88265297	     -0.00046715	     -0.21188995	     -0.00000001	      0.00000001	     61.27396335
      2.34624352	     -0.05291057	     -0.00073105	     -0.19481038	     -0.05796188	      0.88265458	     -0.00046572	     -0.21185695	     -0.00000001	      0.00000001	     61.33735142
      2.34743869	     -0.05278997	     -0.00073951	     -0.19468934	     -0.05795508	      0.88265622	     -0.00046428	     -0.21182400	     -0.00000001	      0.00000001	     61.93583726
      2.34863386	     -0.05267136	     -0.00074758	     -0.19457030	     -0.05794831	      0.88265788	     -0.00046283	     -0.21179117	     -0.00000001	      0.00000001	     61.99602801
      2.34982903	     -0.05255435	     -0.00075580	     -0.19445282	     -0.05794158	      0.88265955	     -0.00046135	     -0.21175846	     -0.00000001	      0.00000001	     62.60398852
      2.35102419	     -0.05243987	     -0.00076417	     -0.19433787	     -0.05793489	      0.88266124	     -0.00045986	     -0.21172596	     -0.00000001	      0.00000001	     62.64770398
      2.35221936	     -0.05232904	     -0.00077243	     -0.19422655	     -0.05792823	      0.88266293	     -0.00045835	     -0.21169374	     -0.00000001	      0.00000001	     63.22981071
      2.35341453	     -0.05222172	     -0.00078019	     -0.19411874	     -0.05792162	      0.88266463	     -0.00045683	     -0.21166188	     -0.00000001	      0.00000001	     63.25842858
      2.35460970	     -0.05211651	     -0.00078777	     -0.19401304	     -0.05791504	      0.88266633	     -0.00045529	     -0.21163037	     -0.00000001	      0.00000001	     63.83726937
      2.35580487	     -0.05201287	     -0.00079515	     -0.19390890	     -0.05790851	      0.88266803	     -0.00045374	     -0.21159924	     -0.00000000	      0.00000001	     63.86602351
      2.35700003	     -0.05191237	     -0.00080218	     -0.19380789	     -0.05790201	      0.88266973	     -0.00045218	     -0.21156848	     -0.00000000	      0.00000001	     64.43161048
      2.35819520	     -0.05181438	     -0.00080865	     -0.19370939	     -0.05789557	      0.88267141	     -0.00045060	     -0.21153812	     -0.00000000	      0.00000001	     64.44598989
      2.35939037	     -0.05171872	     -0.00081462	     -0.19361322	     -0.05788916	      0.88267308	     -0.00044901	     -0.21150813	     -0.00000000	      0.00000001	     65.00254472
      2.36058554	     -0.05162421	     -0.00082003	     -0.19351821	     -0.05788281	      0.88267474	     -0.00044741	     -0.21147851	     -0.00000000	      0.00000001	     65.01205489
      2.36178071	     -0.05153227	     -0.00082515	     -0.19342576	     -0.05787650	      0.88267638	     -0.00044580	     -0.21144922	     -0.00000000	      0.00000001	     65.55792151
      2.36297587	     -0.05144228	     -0.00082986	     -0.19333526	     -0.05787024	      0.88267799	     -0.00044418	     -0.21142029	     -0.00000000	      0.00000001	     65.55210990
      2.36417104	     -0.05135451	     -0.00083391	     -0.19324698	     -0.05786403	      0.88267957	     -0.00044255	     -0.21139171	     -0.00000000	      0.00000001	     66.07980963
      2.36536621	     -0.05126837	     -0.00083753	     -0.19316034	     -0.05785787	      0.88268113	     -0.00044091	     -0.21136348	     -0.00000000	      0.00000001	     66.05684139
      2.36656138	     -0.05118489	     -0.00084095	     -0.19307635	     -0.05785175	      0.88268265	     -0.00043927	     -0.21133561	     -0.00000000	      0.00000001	     66.57079728
      2.36775655	     -0.05110357	     -0.00084409	     -0.19299452	     -0.05784570	      0.88268413	     -0.00043761	     -0.21130812	     -0.00000000	      0.00000001	     66.53551367
      2.36895171	     -0.05102485	     -0.00084703	     -0.19291528	     -0.05783969	      0.88268558	     -0.00043596	     -0.21128099	     -0.00000000	      0.00000001	     67.03901123
      2.37014688	     -0.05094904	     -0.00084966	     -0.19283895	     -0.05783373	      0.88268698	     -0.00043430	     -0.21125428	     -0.00000000	      0.00000001	     66.98798585
      2.37134205	     -0.05087614	     -0.00085214	     -0.19276552	     -0.05782783	      0.88268834	     -0.00043263	     -0.21122797	     -0.00000000	      0.00000001	     67.47467400
      2.37253722	     -0.05080463	     -0.00085492	     -0.19269349	     -0.05782199	      0.88268966	     -0.00043096	     -0.21120211	     -0.00000000	      0.00000001	     67.40619559
      2.37373239	     -0.05073824	     -0.00085809	     -0.19262654	     -0.05781620	      0.88269092	     -0.00042929	     -0.21117677	     -0.00000000	      0.00000001	     67.85279030
      2.37492755	     -0.05067677	     -0.00086131	     -0.19256452	     -0.05781046	      0.88269214	     -0.00042762	     -0.21115205	     -0.00000000	      0.00000001	     67.75003984
      2.37612272	     -0.05061950	     -0.00086424	     -0.19250669	     -0.05780478	      0.88269331	     -0.00042595	     -0.21112798	     -0.00000000	      0.00000001	     68.20042408
      2.37731789	     -0.05056619	     -0.00086711	     -0.19245282	     -0.05779916	      0.88269442	     -0.00042428	     -0.21110459	     -0.00000000	      0.00000001	     68.09051549
      2.37851306	     -0.05051676	     -0.00087005	     -0.19240282	     -0.05779359	      0.88269549	     -0.00042261	     -0.21108187	     -0.00000000	      0.00000001	     68.53192490
      2.37970823	     -0.05047055	     -0.00087285	     -0.19235604	     -0.05778809	      0.88269650	     -0.00042094	     -0.21105983	     -0.00000000	      0.00000001	     68.40894237
      2.38090339	     -0.05042818	     -0.00087548	     -0.19231311	     -0.05778263	      0.88269745	     -0.00041928	     -0.21103844	     -0.00000000	      0.00000001	     68.83424416
      2.38209856	     -0.05039033	     -0.00087806	     -0.19227469	     -0.05777724	      0.88269835	     -0.00041762	     -0.21101775	     -0.00000000	      0.00000000	     68.68822469
      2.38329373	     -0.05035715	     -0.00088053	     -0.19224095	     -0.05777191	      0.88269919	     -0.00041596	     -0.21099777	     -0.00000000	      0.00000000	     69.09370746
      2.38448890	     -0.05032827	     -0.00088292	     -0.19221150	     -0.05776663	      0.88269998	     -0.00041431	     -0.21097854	     -0.00000000	      0.00000000	     68.93278180
      2.38568407	     -0.05030285	     -0.00088476	     -0.19218552	     -0.05776141	      0.88270071	     -0.00041266	     -0.21096003	     -0.00000000	      0.00000000	     69.33084652
      2.38687923	     -0.05028022	     -0.00088588	     -0.19216235	     -0.05775625	      0.88270139	     -0.00041102	     -0.21094225	     -0.00000000	      0.00000000	     69.15354366
      2.38807440	     -0.05026074	     -0.00088674	     -0.19214234	     -0.05775115	      0.88270201	     -0.00040938	     -0.21092519	     -0.00000000	      0.00000000	     69.53745284
      2.38926957	     -0.05024414	     -0.00088745	     -0.19212521	     -0.05774611	      0.88270257	     -0.00040776	     -0.21090884	     -0.00000000	      0.00000000	     69.35510094
      2.39046474	     -0.05022989	     -0.00088783	     -0.19211044	     -0.05774113	      0.88270308	     -0.00040614	     -0.21089315	     -0.00000000	      0.00000000	     69.73366197
      2.39165990	     -0.05021823	     -0.00088811	     -0.19209827	     -0.05773620	      0.88270353	     -0.00040453	     -0.21087812	     -0.00000000	      0.00000000	     69.53735442
      2.39285507	     -0.05020873	     -0.00088832	     -0.19208826	     -0.05773133	      0.88270393	     -0.00040293	     -0.21086372	     -0.00000000	      0.00000000	     69.89964670
      2.39405024	     -0.05020183	     -0.00088832	     -0.19208085	     -0.05772652	      0.88270427	     -0.00040133	     -0.21084995	     -0.00000000	      0.00000000	     69.68442178
      2.39524541	     -0.05019717	     -0.00088794	     -0.19207570	     -0.05772177	      0.88270457	     -0.00039975	     -0.21083677	     -0.00000000	      0.00000000	     70.03323578
      2.39644058	     -0.05019552	     -0.00088744	     -0.19207356	     -0.05771707	      0.88270481	     -0.00039818	     -0.21082422	     -0.00000000	      0.00000000	     69.80158893
      2.39763574	     -0.05019637	     -0.00088657	     -0.19207393	     -0.05771243	      0.88270500	     -0.00039662	     -0.21081226	     -0.00000000	      0.00000000	     70.13392992
      2.39883091	     -0.05020040	     -0.00088559	     -0.19207748	     -0.05770785	      0.88270514	     -0.00039507	     -0.21080094	     -0.00000000	      0.00000000	     69.88480691
      2.40002608	     -0.05020728	     -0.00088446	     -0.19208389	     -0.05770332	      0.88270523	     -0.00039354	     -0.21079023	     -0.00000000	      0.00000000	     70.19909619
      2.40122125	     -0.05021750	     -0.00088368	     -0.19209364	     -0.05769885	      0.88270528	     -0.00039201	     -0.21078017	     -0.00000000	      0.00000000	     69.92895509
      2.40241642	     -0.05023027	     -0.00088241	     -0.19210595	     -0.05769444	      0.88270528	     -0.00039050	     -0.21077074	     -0.00000000	     -0.00000000	     70.22103426
      2.40361158	     -0.05024624	     -0.00088101	     -0.19212147	     -0.05769008	      0.88270524	     -0.00038900	     -0.21076197	     -0.00000000	     -0.00000000	     69.93490507
      2.40480675	     -0.05026466	     -0.00087918	     -0.19213945	     -0.05768578	      0.88270516	     -0.00038752	     -0.21075385	     -0.00000000	     -0.00000000	     70.21630149
      2.40600192	     -0.05028639	     -0.00087726	     -0.19216075	     -0.05768153	      0.88270503	     -0.00038605	     -0.21074639	     -0.00000000	     -0.00000000	     69.91659900
      2.40719709	     -0.05031053	     -0.00087492	     -0.19218447	     -0.05767733	      0.88270487	     -0.00038460	     -0.21073958	     -0.00000000	     -0.00000000	     70.18279454
      2.40839226	     -0.05033789	     -0.00087247	     -0.19221142	     -0.05767319	      0.88270466	     -0.00038316	     -0.21073344	     -0.00000000	     -0.00000000	     69.86563000
      2.40958742	     -0.05036745	     -0.00086958	     -0.19224058	     -0.05766909	      0.88270442	     -0.00038173	     -0.21072795	     -0.00000000	     -0.00000000	     70.11227656
      2.41078259	     -0.05039994	     -0.00086658	     -0.19227269	     -0.05766505	      0.88270414	     -0.00038032	     -0.21072312	     -0.00000000	     -0.00000000	     69.77714963
      2.41197776	     -0.05043447	     -0.00086315	     -0.19230684	     -0.05766106	      0.88270382	     -0.00037893	     -0.21071892	     -0.00000000	     -0.00000000	     70.00273706
      2.41317293	     -0.05047189	     -0.00085964	     -0.19234391	     -0.05765713	      0.88270347	     -0.00037756	     -0.21071537	     -0.00000000	     -0.00000000	     69.64676240
      2.41436810	     -0.05051118	     -0.00085573	     -0.19238285	     -0.05765323	      0.88270309	     -0.00037620	     -0.21071243	     -0.00000000	     -0.00000000	     69.85165209
      2.41556326	     -0.05055315	     -0.00085177	     -0.19242448	     -0.05764939	      0.88270267	     -0.00037486	     -0.21071012	     -0.00000000	     -0.00000000	     69.47922461
      2.41675843	     -0.05059669	     -0.00084740	     -0.19246769	     -0.05764560	      0.88270223	     -0.00037353	     -0.21070841	     -0.00000000	     -0.00000000	     69.66662740
      2.41795360	     -0.05064278	     -0.00084302	     -0.19251347	     -0.05764185	      0.88270175	     -0.00037223	     -0.21070729	     -0.00000000	     -0.00000000	     69.28021704
      2.41914877	     -0.05069039	     -0.00083826	     -0.19256078	     -0.05763815	      0.88270123	     -0.00037095	     -0.21070675	     -0.00000000	     -0.00000000	     69.45081226
      2.42034394	     -0.05074029	     -0.00083348	     -0.19261039	     -0.05763449	      0.88270069	     -0.00036968	     -0.21070678	     -0.00000000	     -0.00000000	     69.05276264
      2.42153910	     -0.05079129	     -0.00082836	     -0.19266111	     -0.05763087	      0.88270012	     -0.00036843	     -0.21070735	     -0.00000000	     -0.00000000	     69.21073050
      2.42273427	     -0.05084409	     -0.00082333	     -0.19271365	     -0.05762730	      0.88269952	     -0.00036721	     -0.21070847	     -0.00000000	     -0.00000000	     68.80721218
      2.42392944	     -0.05089801	     -0.00081797	     -0.19276731	     -0.05762376	      0.88269889	     -0.00036600	     -0.21071011	     -0.00000000	     -0.00000000	     68.95744927
      2.42512461	     -0.05095388	     -0.00081258	     -0.19282294	     -0.05762027	      0.88269824	     -0.00036482	     -0.21071226	     -0.00000000	     -0.00000000	     68.55327512
      2.42631978	     -0.05101027	     -0.00080680	     -0.19287910	     -0.05761682	      0.88269756	     -0.00036366	     -0.21071487	     -0.00000000	     -0.00000000	     68.69773536
      2.42751494	     -0.05106800	     -0.00080099	     -0.19293662	     -0.05761340	      0.88269685	     -0.00036252	     -0.21071795	     -0.00000000	     -0.00000000	     68.28918056
      2.42871011	     -0.05112606	     -0.00079479	     -0.19299448	     -0.05761002	      0.88269611	     -0.00036140	     -0.21072145	     -0.00000000	     -0.00000000	     68.42210113
      2.42990528	     -0.05118498	     -0.00078842	     -0.19305322	     -0.05760667	      0.88269535	     -0.00036030	     -0.21072537	     -0.00000000	     -0.00000000	     68.00562943
      2.43110045	     -0.05124412	     -0.00078167	     -0.19311218	     -0.05760336	      0.88269457	     -0.00035922	     -0.21072969	     -0.00000000	     -0.00000000	     68.12581645
      2.43229562	     -0.05130381	     -0.00077483	     -0.19317171	     -0.05760008	      0.88269376	     -0.00035817	     -0.21073438	     -0.00000000	     -0.00000000	     67.70737085
      2.43349078	     -0.05136282	     -0.00076758	     -0.19323058	     -0.05759684	      0.88269293	     -0.00035713	     -0.21073942	     -0.00000000	     -0.00000000	     67.82496070
      2.43468595	     -0.05142182	     -0.00076028	     -0.19328945	     -0.05759362	      0.88269208	     -0.00035612	     -0.21074478	     -0.00000000	     -0.00000000	     67.40678125
      2.43588112	     -0.05148009	     -0.00075253	     -0.19334760	     -0.05759043	      0.88269121	     -0.00035513	     -0.21075043	     -0.00000000	     -0.00000001	     67.52188612
      2.43707629	     -0.05153802	     -0.00074463	     -0.19340543	     -0.05758727	      0.88269032	     -0.00035417	     -0.21075635	     -0.00000000	     -0.00000001	     67.10695861
      2.43827146	     -0.05159486	     -0.00073627	     -0.19346219	     -0.05758414	      0.88268941	     -0.00035322	     -0.21076251	     -0.00000000	     -0.00000001	     67.21987831
      2.43946662	     -0.05165112	     -0.00072789	     -0.19351838	     -0.05758104	      0.88268848	     -0.00035230	     -0.21076888	     -0.00000000	     -0.00000001	     66.80467673
      2.44066179	     -0.05170619	     -0.00071905	     -0.19357338	     -0.05757795	      0.88268753	     -0.00035140	     -0.21077543	     -0.00000000	     -0.00000001	     66.91398087
      2.44185696	     -0.05176060	     -0.00071007	     -0.19362775	     -0.05757490	      0.88268657	     -0.00035052	     -0.21078214	     -0.00000000	     -0.00000001	     66.50112938
      2.44305213	     -0.05181386	     -0.00070069	     -0.19368097	     -0.05757186	      0.88268559	     -0.00034967	     -0.21078899	     -0.00000000	     -0.00000001	     66.61093584
      2.44424730	     -0.05186646	     -0.00069124	     -0.19373354	     -0.05756885	      0.88268460	     -0.00034884	     -0.21079596	     -0.00000000	     -0.00000001	     66.20084940
      2.44544246	     -0.05191794	     -0.00068144	     -0.19378500	     -0.05756585	      0.88268360	     -0.00034802	     -0.21080303	     -0.00000000	     -0.00000001	     66.31121970
      2.44663763	     -0.05196877	     -0.00067154	     -0.19383584	     -0.05756288	      0.88268258	     -0.00034724	     -0.21081020	     -0.00000000	     -0.00000001	     65.90532193
      2.44783280	     -0.05201870	     -0.00066141	     -0.19388577	     -0.05755992	      0.88268156	     -0.00034647	     -0.21081745	     -0.00000000	     -0.00000001	     66.01705552
      2.44902797	     -0.05206859	     -0.00065137	     -0.19393568	     -0.05755698	      0.88268053	     -0.00034573	     -0.21082478	     -0.00000000	     -0.00000001	     65.61230944
      2.45022314	     -0.05211866	     -0.00064124	     -0.19398576	     -0.05755406	      0.88267949	     -0.00034501	     -0.21083221	     -0.00000000	     -0.00000001	     65.71842911
      2.45141830	     -0.05217017	     -0.00063133	     -0.19403730	     -0.05755115	      0.88267844	     -0.00034431	     -0.21083977	     -0.00000000	     -0.00000001	     65.30850549
      2.45261347	     -0.05222352	     -0.00062146	     -0.19409067	     -0.05754826	      0.88267739	     -0.00034363	     -0.21084750	     -0.00000000	     -0.00000001	     65.40548767
      2.45380864	     -0.05227932	     -0.00061186	     -0.19414650	     -0.05754538	      0.88267633	     -0.00034298	     -0.21085548	     -0.00000000	     -0.00000001	     64.99467049
      2.45500381	     -0.05233709	     -0.00060228	     -0.19420430	     -0.05754251	      0.88267527	     -0.00034235	     -0.21086375	     -0.00000000	     -0.00000001	     65.09029567
      2.45619898	     -0.05239682	     -0.00059288	     -0.19426408	     -0.05753966	      0.88267420	     -0.00034175	     -0.21087234	     -0.00000000	     -0.00000001	     64.68602966
      2.45739414	     -0.05245824	     -0.00058344	     -0.19432554	     -0.05753682	      0.88267313	     -0.00034116	     -0.21088128	     -0.00000000	     -0.00000001	     64.77896194
      2.45858931	     -0.05252168	     -0.00057415	     -0.19438903	     -0.05753398	      0.88267206	     -0.00034060	     -0.21089059	     -0.00000000	     -0.00000001	     64.37350754
      2.45978448	     -0.05258726	     -0.00056479	     -0.19445468	     -0.05753115	      0.88267099	     -0.00034006	     -0.21090029	     -0.00000000	     -0.00000001	     64.45494620
      2.46097965	     -0.05265487	     -0.00055551	     -0.19452236	     -0.05752834	      0.88266992	     -0.00033955	     -0.21091043	     -0.00000000	     -0.00000001	     64.04658018
      2.46217482	     -0.05272355	     -0.00054604	     -0.19459112	     -0.05752552	      0.88266884	     -0.00033905	     -0.21092098	     -0.00000000	     -0.00000001	     64.12477164
      2.46336998	     -0.05279289	     -0.00053652	     -0.19466057	     -0.05752272	      0.88266776	     -0.00033858	     -0.21093196	     -0.00000000	     -0.00000001	     63.72115760
      2.46456515	     -0.05286256	     -0.00052675	     -0.19473034	     -0.05751991	      0.88266667	     -0.00033813	     -0.21094332	     -0.00000000	     -0.00000001	     63.79382032
      2.46576032	     -0.05293247	     -0.00051690	     -0.19480039	     -0.05751711	      0.88266559	     -0.00033771	     -0.21095505	     -0.00000000	     -0.00000001	     63.38881333
      2.46695549	     -0.05300272	     -0.00050681	     -0.19487077	     -0.05751432	      0.88266450	     -0.00033731	     -0.21096712	     -0.00000000	     -0.00000001	     63.45395174
      2.46815066	     -0.05307316	     -0.00049665	     -0.19494138	     -0.05751152	      0.88266341	     -0.00033693	     -0.21097951	     -0.00000000	     -0.00000001	     63.04651934
      2.46934582	     -0.05314383	     -0.00048625	     -0.19501221	     -0.05750872	      0.88266231	     -0.00033657	     -0.21099221	     -0.00000000	     -0.00000001	     63.10435225
      2.47054099	     -0.05321445	     -0.00047578	     -0.19508302	     -0.05750593	      0.88266121	     -0.00033624	     -0.21100519	     -0.00000000	     -0.00000001	     62.69501238
      2.47173616	     -0.05328483	     -0.00046509	     -0.19515359	     -0.05750313	      0.88266011	     -0.00033593	     -0.21101843	     -0.00000000	     -0.00000001	     62.74787106
      2.47293133	     -0.05335446	     -0.00045430	     -0.19522345	     -0.05750033	      0.88265901	     -0.00033564	     -0.21103189	     -0.00000000	     -0.00000001	     62.33666382
      2.47412650	     -0.05342336	     -0.00044330	     -0.19529257	     -0.05749752	      0.88265790	     -0.00033538	     -0.21104554	     -0.00000000	     -0.00000001	     62.38757932
      2.47532166	     -0.05349196	     -0.00043217	     -0.19536141	     -0.05749471	      0.88265679	     -0.00033514	     -0.21105935	     -0.00000000	     -0.00000001	     61.97857279
      2.47651683	     -0.05356054	     -0.00042099	     -0.19543024	     -0.05749189	      0.88265567	     -0.00033493	     -0.21107330	     -0.00000000	     -0.00000001	     62.03465903
      2.47771200	     -0.05362842	     -0.00040993	     -0.19549838	     -0.05748907	      0.88265455	     -0.00033474	     -0.21108737	     -0.00000000	     -0.00000001	     61.63663043
      2.47890717	     -0.05369594	     -0.00039887	     -0.19556617	     -0.05748624	      0.88265342	     -0.00033458	     -0.21110154	     -0.00000000	     -0.00000001	     61.69707450
      2.48010234	     -0.05376247	     -0.00038797	     -0.19563298	     -0.05748340	      0.88265229	     -0.00033445	     -0.21111577	     -0.00000000	     -0.00000001	     61.30572406
      2.48129750	     -0.05382788	     -0.00037718	     -0.19569868	     -0.05748055	      0.88265116	     -0.00033434	     -0.21113003	     -0.00000000	     -0.00000001	     61.37490454
      2.48249267	     -0.05389165	     -0.00036663	     -0.19576274	     -0.05747769	      0.88265002	     -0.00033426	     -0.21114429	     -0.00000000	     -0.00000001	     60.98954311
      2.48368784	     -0.05395440	     -0.00035630	     -0.19582579	     -0.05747482	      0.88264887	     -0.00033420	     -0.21115848	     -0.00000000	     -0.00000001	     61.05864896
      2.48488301	     -0.05401580	     -0.00034633	     -0.19588749	     -0.05747193	      0.88264772	     -0.00033418	     -0.21117261	     -0.00000000	     -0.00000001	     60.67629330
      2.48607818	     -0.05407595	     -0.00033673	     -0.19594794	     -0.05746903	      0.88264656	     -0.00033418	     -0.21118663	     -0.00000000	     -0.00000001	     60.75170809
      2.48727334	     -0.05413280	     -0.00032807	     -0.19600510	     -0.05746612	      0.88264540	     -0.00033420	     -0.21120054	     -0.00000000	     -0.00000001	     60.37432004
      2.48846851	     -0.05418925	     -0.00031985	     -0.19606184	     -0.05746319	      0.88264424	     -0.00033426	     -0.21121433	     -0.00000000	     -0.00000001	     60.45752161
      2.48966368	     -0.05424372	     -0.00031207	     -0.19611661	     -0.05746025	      0.88264306	     -0.00033435	     -0.21122800	     -0.00000000	     -0.00000001	     60.10073458
      2.49085885	     -0.05429614	     -0.00030460	     -0.19616933	     -0.05745728	      0.88264189	     -0.00033446	     -0.21124146	     -0.00000000	     -0.00000001	     60.21083367
      2.49205402	     -0.05434609	     -0.00029745	     -0.19621959	     -0.05745430	      0.88264071	     -0.00033460	     -0.21125468	     -0.00000000	     -0.00000001	     59.86767544
      2.49324918	     -0.05439373	     -0.00029055	     -0.19626755	     -0.05745130	      0.88263953	     -0.00033477	     -0.21126760	     -0.00000000	     -0.00000001	     59.99264938
      2.49444435	     -0.05443877	     -0.00028403	     -0.19631290	     -0.05744828	      0.88263835	     -0.00033497	     -0.21128018	     -0.00000000	     -0.00000001	     59.65858959
      2.49563952	     -0.05448200	     -0.00027787	     -0.19635644	     -0.05744524	      0.88263716	     -0.00033519	     -0.21129239	     -0.00000000	     -0.00000001	     59.79192274
      2.49683469	     -0.05452293	     -0.00027189	     -0.19639769	     -0.05744218	      0.88263598	     -0.00033545	     -0.21130422	     -0.00000000	     -0.00000001	     59.46605981
      2.49802986	     -0.05456211	     -0.00026621	     -0.19643719	     -0.05743909	      0.88263479	     -0.00033573	     -0.21131563	     -0.00000000	     -0.00000001	     59.60891806
      2.49922502	     -0.05459888	     -0.00026098	     -0.19647428	     -0.05743599	      0.88263361	     -0.00033603	     -0.21132664	     -0.00000000	     -0.00000001	     59.29700741
      2.50042019	     -0.05463374	     -0.00025616	     -0.19650946	     -0.05743286	      0.88263243	     -0.00033637	     -0.21133721	     -0.00000000	     -0.00000001	     59.46507311
      2.50161536	     -0.05466598	     -0.00025176	     -0.19654201	     -0.05742971	      0.88263125	     -0.00033673	     -0.21134733	     -0.00000000	     -0.00000001	     59.16876178
      2.50281053	     -0.05469561	     -0.00024742	     -0.19657196	     -0.05742653	      0.88263008	     -0.00033712	     -0.21135699	     -0.00000000	     -0.00000001	     59.35062575
      2.50400569	     -0.05472252	     -0.00024318	     -0.19659920	     -0.05742333	      0.88262892	     -0.00033753	     -0.21136619	     -0.00000000	     -0.00000001	     59.06019935
      2.50520086	     -0.05474735	     -0.00023918	     -0.19662435	     -0.05742010	      0.88262776	     -0.00033797	     -0.21137490	     -0.00000000	     -0.00000001	     59.25188513
      2.50639603	     -0.05476918	     -0.00023549	     -0.19664651	     -0.05741685	      0.88262662	     -0.00033843	     -0.21138313	     -0.00000000	     -0.00000001	     58.97340391
      2.50759120	     -0.05478856	     -0.00023200	     -0.19666620	     -0.05741357	      0.88262549	     -0.00033891	     -0.21139085	     -0.00000000	     -0.00000001	     59.17986536
      2.50878637	     -0.05480467	     -0.00022859	     -0.19668265	     -0.05741027	      0.88262437	     -0.00033942	     -0.21139806	     -0.00000000	     -0.00000001	     58.91497445
      2.50998153	     -0.05481743	     -0.00022542	     -0.19669573	     -0.05740694	      0.88262327	     -0.00033995	     -0.21140471	     -0.00000000	     -0.00000001	     59.14313570
      2.51117670	     -0.05482714	     -0.00022254	     -0.19670576	     -0.05740359	      0.88262219	     -0.00034050	     -0.21141082	     -0.00000000	     -0.00000001	     58.89350997
      2.51237187	     -0.05483421	     -0.00021961	     -0.19671315	     -0.05740021	      0.88262112	     -0.00034107	     -0.21141638	     -0.00000000	     -0.00000001	     59.14398459
      2.51356704	     -0.05483827	     -0.00021699	     -0.19671754	     -0.05739681	      0.88262008	     -0.00034166	     -0.21142140	     -0.00000000	     -0.00000001	     58.92582866
      2.51476221	     -0.05483990	     -0.00021477	     -0.19671948	     -0.05739337	      0.88261906	     -0.00034228	     -0.21142586	     -0.00000000	     -0.00000001	     59.20458199
      2.51595737	     -0.05483818	     -0.00021302	     -0.19671807	     -0.05738992	      0.88261806	     -0.00034291	     -0.21142975	     -0.00000000	     -0.00000001	     58.99765310
      2.51715254	     -0.05483436	     -0.00021157	     -0.19671455	     -0.05738644	      0.88261710	     -0.00034355	     -0.21143307	     -0.00000000	     -0.00000001	     59.27887432
      2.51834771	     -0.05482761	     -0.00021034	     -0.19670810	     -0.05738293	      0.88261616	     -0.00034422	     -0.21143583	     -0.00000000	     -0.00000001	     59.07481685
      2.51954288	     -0.05481861	     -0.00020920	     -0.19669939	     -0.05737940	      0.88261525	     -0.00034491	     -0.21143801	     -0.00000000	     -0.00000001	     59.36029628
      2.52073805	     -0.05480606	     -0.00020813	     -0.19668713	     -0.05737585	      0.88261438	     -0.00034561	     -0.21143961	     -0.00000000	     -0.00000000	     59.17364873
      2.52193321	     -0.05479058	     -0.00020727	     -0.19667193	     -0.05737227	      0.88261354	     -0.00034633	     -0.21144059	     -0.00000000	     -0.00000000	     59.49357406
      2.52312838	     -0.05477106	     -0.00020659	     -0.19665270	     -0.05736867	      0.88261273	     -0.00034706	     -0.21144095	     -0.00000000	     -0.00000000	     59.33321325
      2.52432355	     -0.05474780	     -0.00020600	     -0.19662970	     -0.05736505	      0.88261197	     -0.00034781	     -0.21144063	     -0.00000000	     -0.00000000	     59.67243802
      2.52551872	     -0.05471993	     -0.00020548	     -0.19660212	     -0.05736140	      0.88261124	     -0.00034857	     -0.21143961	     -0.00000000	     -0.00000000	     59.51959796
      2.52671389	     -0.05468765	     -0.00020497	     -0.19657009	     -0.05735773	      0.88261055	     -0.00034935	     -0.21143781	     -0.00000000	     -0.00000000	     59.86606369
      2.52790905	     -0.05465111	     -0.00020473	     -0.19653381	     -0.05735405	      0.88260991	     -0.00035015	     -0.21143525	     -0.00000000	     -0.00000000	     59.71636658
      2.52910422	     -0.05461308	     -0.00020484	     -0.19649602	     -0.05735034	      0.88260931	     -0.00035096	     -0.21143193	     -0.00000000	     -0.00000000	     60.06249437
      2.53029939	     -0.05457319	     -0.00020526	     -0.19645637	     -0.05734662	      0.88260875	     -0.00035178	     -0.21142791	     -0.00000000	     -0.00000000	     59.90973810
      2.53149456	     -0.05453179	     -0.00020601	     -0.19641518	     -0.05734287	      0.88260824	     -0.00035261	     -0.21142320	     -0.00000000	     -0.00000000	     60.27001039
      2.53268973	     -0.05448786	     -0.00020704	     -0.19637146	     -0.05733911	      0.88260777	     -0.00035346	     -0.21141786	     -0.00000000	     -0.00000000	     60.13735171
      2.53388489	     -0.05444181	     -0.00020832	     -0.19632560	     -0.05733534	      0.88260735	     -0.00035432	     -0.21141184	     -0.00000000	     -0.00000000	     60.52374789
      2.53508006	     -0.05439258	     -0.00020973	     -0.19627654	     -0.05733155	      0.88260698	     -0.00035519	     -0.21140517	     -0.00000000	     -0.00000000	     60.41170801
      2.53627523	     -0.05434111	     -0.00021125	     -0.19622525	     -0.05732774	      0.88260665	     -0.00035608	     -0.21139783	     -0.00000000	     -0.00000000	     60.80916248
      2.53747040	     -0.05428619	     -0.00021308	     -0.19617049	     -0.05732393	      0.88260636	     -0.00035697	     -0.21138981	     -0.00000000	     -0.00000000	     60.70103871
      2.53866557	     -0.05422832	     -0.00021498	     -0.19611276	     -0.05732010	      0.88260613	     -0.00035787	     -0.21138108	     -0.00000000	     -0.00000000	     61.10896772
      2.53986073	     -0.05416684	     -0.00021692	     -0.19605143	     -0.05731626	      0.88260594	     -0.00035879	     -0.21137165	     -0.00000000	     -0.00000000	     61.01595930
      2.54105590	     -0.05410228	     -0.00021895	     -0.19598699	     -0.05731240	      0.88260579	     -0.00035971	     -0.21136147	     -0.00000000	     -0.00000000	     61.44816428
      2.54225107	     -0.05403403	     -0.00022107	     -0.19591887	     -0.05730854	      0.88260569	     -0.00036065	     -0.21135056	     -0.00000000	     -0.00000000	     61.36766782
      2.54344624	     -0.05396291	     -0.00022330	     -0.19584785	     -0.05730467	      0.88260563	     -0.00036159	     -0.21133888	     -0.00000000	     -0.00000000	     61.80810808
      2.54464141	     -0.05388741	     -0.00022546	     -0.19577245	     -0.05730080	      0.88260561	     -0.00036254	     -0.21132645	     -0.00000000	      0.00000000	     61.73420401
      2.54583657	     -0.05380852	     -0.00022765	     -0.19569365	     -0.05729691	      0.88260564	     -0.00036350	     -0.21131321	     -0.00000000	      0.00000000	     62.19065674
      2.54703174	     -0.05372576	     -0.00022985	     -0.19561097	     -0.05729302	      0.88260570	     -0.00036446	     -0.21129919	     -0.00000000	      0.00000000	     62.12752341
      2.54822691	     -0.05363992	     -0.00023206	     -0.19552518	     -0.05728913	      0.88260580	     -0.00036543	     -0.21128435	     -0.00000000	      0.00000000	     62.59555939
      2.54942208	     -0.05355129	     -0.00023432	     -0.19543660	     -0.05728523	      0.88260595	     -0.00036641	     -0.21126874	     -0.00000000	      0.00000000	     62.53395690
      2.55061725	     -0.05346064	     -0.00023681	     -0.19534598	     -0.05728133	      0.88260613	     -0.00036739	     -0.21125236	     -0.00000000	      0.00000000	     63.00929915
      2.55181241	     -0.05336662	     -0.00023914	     -0.19525198	     -0.05727743	      0.88260634	     -0.00036838	     -0.21123524	     -0.00000000	      0.00000000	     62.95562747
      2.55300758	     -0.05327082	     -0.00024150	     -0.19515619	     -0.05727353	      0.88260660	     -0.00036937	     -0.21121738	     -0.00000000	      0.00000000	     63.44136238
      2.55420275	     -0.05317258	     -0.00024384	     -0.19505795	     -0.05726963	      0.88260688	     -0.00037036	     -0.21119882	     -0.00000000	      0.00000000	     63.39346321
      2.55539792	     -0.05307258	     -0.00024625	     -0.19495791	     -0.05726574	      0.88260719	     -0.00037135	     -0.21117956	     -0.00000000	      0.00000000	     63.89225169
      2.55659309	     -0.05297010	     -0.00024893	     -0.19485540	     -0.05726185	      0.88260754	     -0.00037235	     -0.21115965	     -0.00000000	      0.00000000	     63.84729353
      2.55778825	     -0.05286720	     -0.00025177	     -0.19475243	     -0.05725796	      0.88260792	     -0.00037335	     -0.21113913	     -0.00000000	      0.00000000	     64.34658314
      2.55898342	     -0.05276305	     -0.00025467	     -0.19464821	     -0.05725408	      0.88260832	     -0.00037434	     -0.21111804	     -0.00000000	      0.00000000	     64.30174542
      2.56017859	     -0.05265820	     -0.00025764	     -0.19454326	     -0.05725020	      0.88260874	     -0.00037534	     -0.21109641	     -0.00000000	      0.00000000	     64.81638449
      2.56137376	     -0.05255159	     -0.00026082	     -0.19443655	     -0.05724633	      0.88260920	     -0.00037633	     -0.21107429	     -0.00000000	      0.00000000	     64.78675485
[truncated: 381,481 more chars]
