# Supplementary material for: A Neural Controller Model Considering the Vestibulospinal Tract in Human Postural Control
Source: Front Comput Neurosci. 2022 Feb 25;16:785099. doi: 10.3389/fncom.2022.785099 (PMC8913724; doi:10.3389/fncom.2022.785099)
Supplement: Supplementary file 8 [file Data_Sheet_3.zip › SimulationResults/VST-/4.513/opt_3/jiang_CoPpositon_pos.sto]

CoP
version=1
nRows=4122
nColumns=11
inDegrees=no

This file contains CoP trajectory (of origin) and orientations.

Units are S.I. units (seconds, meters, Newtons, ...)
Angles are in degrees.

endheader
time	cop-x	cop-z	cop-x-calcn-r	com-x	com-y	com-z	com-x-calcn-r	com-x-vel	com-y-vel	s_torques
      0.00078460	     -0.06044869	     -0.00059263	     -0.20231491	     -0.06478675	      0.88307430	     -0.00050854	     -0.21970011	      0.00000000	      0.00000000	     55.26391407
      0.00156920	     -0.05897905	     -0.00053685	     -0.20084600	     -0.06478673	      0.88307441	     -0.00050851	     -0.21963573	      0.00000000	      0.00000000	     38.48576830
      0.00281525	     -0.05790970	     -0.00050457	     -0.19977583	     -0.06478679	      0.88307483	     -0.00050844	     -0.21951323	      0.00000000	      0.00000000	     32.50818404
      0.00444462	     -0.05773960	     -0.00051137	     -0.19960280	     -0.06478719	      0.88307590	     -0.00050832	     -0.21937484	      0.00000000	      0.00000001	     37.40572137
      0.00610451	     -0.05800998	     -0.00053154	     -0.19986979	     -0.06478806	      0.88307757	     -0.00050817	     -0.21928332	      0.00000000	      0.00000001	     34.84720560
      0.00747125	     -0.05820365	     -0.00054355	     -0.20006095	     -0.06478914	      0.88307933	     -0.00050802	     -0.21923938	      0.00000000	      0.00000001	     31.31960311
      0.00883799	     -0.05829000	     -0.00054704	     -0.20014511	     -0.06479051	      0.88308137	     -0.00050785	     -0.21921334	      0.00000000	      0.00000001	     28.04081394
      0.01020473	     -0.05827779	     -0.00054686	     -0.20013093	     -0.06479215	      0.88308364	     -0.00050767	     -0.21919714	      0.00000000	      0.00000001	     26.35024375
      0.01157147	     -0.05820644	     -0.00054257	     -0.20005776	     -0.06479407	      0.88308610	     -0.00050748	     -0.21918548	      0.00000000	      0.00000001	     25.37265732
      0.01293821	     -0.05810702	     -0.00053874	     -0.19995655	     -0.06479624	      0.88308872	     -0.00050728	     -0.21917554	      0.00000000	      0.00000001	     25.07334262
      0.01430496	     -0.05800570	     -0.00053384	     -0.19985348	     -0.06479866	      0.88309145	     -0.00050707	     -0.21916606	      0.00000000	      0.00000001	     25.16243005
      0.01567170	     -0.05791449	     -0.00053064	     -0.19976050	     -0.06480134	      0.88309426	     -0.00050685	     -0.21915671	      0.00000000	      0.00000001	     25.30331558
      0.01734080	     -0.05782684	     -0.00052661	     -0.19967068	     -0.06480495	      0.88309776	     -0.00050658	     -0.21914551	      0.00000000	      0.00000001	     25.79526315
      0.01859484	     -0.05777748	     -0.00052645	     -0.19961966	     -0.06480791	      0.88310039	     -0.00050637	     -0.21913744	      0.00000000	      0.00000001	     25.68022387
      0.01984887	     -0.05774374	     -0.00052580	     -0.19958428	     -0.06481108	      0.88310301	     -0.00050616	     -0.21912978	      0.00000000	      0.00000001	     25.86016697
      0.02147563	     -0.05771843	     -0.00052723	     -0.19955683	     -0.06481550	      0.88310633	     -0.00050589	     -0.21912069	      0.00000000	      0.00000001	     25.51066804
      0.02290686	     -0.05771413	     -0.00052856	     -0.19955065	     -0.06481968	      0.88310914	     -0.00050565	     -0.21911359	      0.00000000	      0.00000001	     25.81423829
      0.02419029	     -0.05771955	     -0.00053192	     -0.19955440	     -0.06482364	      0.88311155	     -0.00050543	     -0.21910807	      0.00000000	      0.00000001	     24.84915508
      0.02547373	     -0.05773601	     -0.00053491	     -0.19956921	     -0.06482782	      0.88311382	     -0.00050522	     -0.21910336	      0.00000000	      0.00000001	     25.13355888
      0.02675716	     -0.05775845	     -0.00053889	     -0.19959002	     -0.06483220	      0.88311594	     -0.00050501	     -0.21909957	      0.00000000	      0.00000001	     24.19288446
      0.02804060	     -0.05778697	     -0.00054292	     -0.19961693	     -0.06483678	      0.88311787	     -0.00050480	     -0.21909673	      0.00000000	      0.00000001	     23.94453450
      0.02953557	     -0.05782892	     -0.00054799	     -0.19965703	     -0.06484237	      0.88311988	     -0.00050456	     -0.21909471	      0.00000000	      0.00000001	     23.43042461
      0.03103055	     -0.05787434	     -0.00055290	     -0.19970066	     -0.06484822	      0.88312159	     -0.00050432	     -0.21909424	      0.00000000	      0.00000001	     22.93848219
      0.03224270	     -0.05791666	     -0.00055705	     -0.19974155	     -0.06485315	      0.88312274	     -0.00050413	     -0.21909501	      0.00000000	      0.00000001	     23.04201858
      0.03345485	     -0.05795918	     -0.00056094	     -0.19978268	     -0.06485824	      0.88312368	     -0.00050394	     -0.21909691	      0.00000000	      0.00000000	     22.64793738
      0.03466700	     -0.05800471	     -0.00056482	     -0.19982684	     -0.06486350	      0.88312439	     -0.00050375	     -0.21909993	      0.00000000	      0.00000000	     22.93154506
      0.03587915	     -0.05804973	     -0.00056848	     -0.19987055	     -0.06486891	      0.88312487	     -0.00050356	     -0.21910412	      0.00000000	      0.00000000	     22.75058116
      0.03709130	     -0.05809672	     -0.00057181	     -0.19991627	     -0.06487447	      0.88312511	     -0.00050337	     -0.21910948	      0.00000000	      0.00000000	     23.17712124
      0.03830345	     -0.05814276	     -0.00057476	     -0.19996108	     -0.06488018	      0.88312513	     -0.00050317	     -0.21911605	      0.00000000	     -0.00000000	     23.26154013
      0.03951560	     -0.05819025	     -0.00057739	     -0.20000739	     -0.06488603	      0.88312491	     -0.00050298	     -0.21912380	      0.00000000	     -0.00000000	     23.85545052
      0.04072775	     -0.05823641	     -0.00057970	     -0.20005243	     -0.06489201	      0.88312445	     -0.00050278	     -0.21913276	      0.00000000	     -0.00000000	     24.21922549
      0.04193991	     -0.05828369	     -0.00058173	     -0.20009865	     -0.06489813	      0.88312378	     -0.00050258	     -0.21914289	      0.00000000	     -0.00000000	     25.00838705
      0.04315206	     -0.05832927	     -0.00058347	     -0.20014322	     -0.06490437	      0.88312288	     -0.00050238	     -0.21915419	      0.00000000	     -0.00000001	     25.67993839
      0.04436421	     -0.05837531	     -0.00058492	     -0.20018830	     -0.06491072	      0.88312177	     -0.00050218	     -0.21916660	      0.00000000	     -0.00000001	     26.69911698
      0.04557636	     -0.05841931	     -0.00058616	     -0.20023143	     -0.06491719	      0.88312046	     -0.00050197	     -0.21918008	      0.00000000	     -0.00000001	     27.70450709
      0.04678851	     -0.05846377	     -0.00058730	     -0.20027508	     -0.06492376	      0.88311897	     -0.00050176	     -0.21919455	      0.00000000	     -0.00000001	     28.98327897
      0.04800066	     -0.05850603	     -0.00058841	     -0.20031659	     -0.06493042	      0.88311729	     -0.00050155	     -0.21920998	      0.00000000	     -0.00000001	     30.31512965
      0.04921281	     -0.05854853	     -0.00058955	     -0.20035841	     -0.06493717	      0.88311546	     -0.00050134	     -0.21922627	      0.00000000	     -0.00000001	     31.82235743
      0.05042496	     -0.05858860	     -0.00059075	     -0.20039787	     -0.06494400	      0.88311347	     -0.00050112	     -0.21924338	      0.00000000	     -0.00000001	     33.42456808
      0.05163711	     -0.05862857	     -0.00059202	     -0.20043728	     -0.06495091	      0.88311136	     -0.00050090	     -0.21926117	      0.00000000	     -0.00000001	     35.09533500
      0.05284926	     -0.05866567	     -0.00059348	     -0.20047390	     -0.06495788	      0.88310913	     -0.00050068	     -0.21927959	      0.00000000	     -0.00000001	     36.85015744
      0.05406141	     -0.05870164	     -0.00059489	     -0.20050944	     -0.06496491	      0.88310680	     -0.00050046	     -0.21929850	      0.00000000	     -0.00000001	     38.56178970
      0.05527357	     -0.05873395	     -0.00059617	     -0.20054138	     -0.06497200	      0.88310440	     -0.00050023	     -0.21931781	      0.00000000	     -0.00000001	     40.32941910
      0.05648572	     -0.05876453	     -0.00059737	     -0.20057165	     -0.06497914	      0.88310193	     -0.00050000	     -0.21933738	      0.00000000	     -0.00000001	     41.95562629
      0.05769787	     -0.05879103	     -0.00059840	     -0.20059789	     -0.06498631	      0.88309941	     -0.00049977	     -0.21935713	      0.00000000	     -0.00000001	     43.57253112
      0.05891002	     -0.05881596	     -0.00059922	     -0.20062260	     -0.06499353	      0.88309687	     -0.00049954	     -0.21937693	      0.00000000	     -0.00000001	     44.96163425
      0.06012217	     -0.05883738	     -0.00059988	     -0.20064385	     -0.06500078	      0.88309432	     -0.00049931	     -0.21939672	      0.00000000	     -0.00000001	     46.29277752
      0.06133432	     -0.05885655	     -0.00060051	     -0.20066287	     -0.06500806	      0.88309177	     -0.00049907	     -0.21941637	      0.00000000	     -0.00000001	     47.36773123
      0.06254647	     -0.05887160	     -0.00060102	     -0.20067780	     -0.06501537	      0.88308925	     -0.00049883	     -0.21943580	      0.00000000	     -0.00000001	     48.34698664
      0.06375862	     -0.05888438	     -0.00060125	     -0.20069047	     -0.06502271	      0.88308676	     -0.00049859	     -0.21945491	      0.00000000	     -0.00000001	     49.07462800
      0.06497077	     -0.05889325	     -0.00060130	     -0.20069926	     -0.06503007	      0.88308433	     -0.00049835	     -0.21947365	      0.00000000	     -0.00000001	     49.66816954
      0.06618292	     -0.05890047	     -0.00060132	     -0.20070641	     -0.06503746	      0.88308196	     -0.00049810	     -0.21949193	      0.00000000	     -0.00000001	     50.05175659
      0.06739507	     -0.05890442	     -0.00060129	     -0.20071028	     -0.06504487	      0.88307967	     -0.00049786	     -0.21950973	      0.00000000	     -0.00000001	     50.30557865
      0.06860723	     -0.05890658	     -0.00060124	     -0.20071236	     -0.06505231	      0.88307747	     -0.00049761	     -0.21952698	      0.00000000	     -0.00000001	     50.41908282
      0.06981938	     -0.05890531	     -0.00060114	     -0.20071101	     -0.06505978	      0.88307537	     -0.00049736	     -0.21954366	      0.00000000	     -0.00000001	     50.39669523
      0.07103153	     -0.05890240	     -0.00060103	     -0.20070800	     -0.06506728	      0.88307338	     -0.00049710	     -0.21955972	      0.00000000	     -0.00000001	     50.30615546
      0.07224368	     -0.05889641	     -0.00060088	     -0.20070190	     -0.06507481	      0.88307150	     -0.00049685	     -0.21957517	      0.00000000	     -0.00000001	     50.07110458
      0.07345583	     -0.05888911	     -0.00060065	     -0.20069447	     -0.06508237	      0.88306975	     -0.00049659	     -0.21958997	      0.00000000	     -0.00000001	     49.83464404
      0.07466798	     -0.05887888	     -0.00060033	     -0.20068410	     -0.06508996	      0.88306812	     -0.00049634	     -0.21960414	      0.00000000	     -0.00000001	     49.45463536
      0.07588013	     -0.05886737	     -0.00059992	     -0.20067242	     -0.06509759	      0.88306662	     -0.00049608	     -0.21961765	      0.00000000	     -0.00000001	     49.14309166
      0.07709228	     -0.05885334	     -0.00059944	     -0.20065821	     -0.06510527	      0.88306525	     -0.00049582	     -0.21963055	      0.00000000	     -0.00000001	     48.67787504
      0.07830443	     -0.05883834	     -0.00059891	     -0.20064300	     -0.06511298	      0.88306401	     -0.00049555	     -0.21964282	      0.00000000	     -0.00000001	     48.34371674
      0.07951658	     -0.05882075	     -0.00059827	     -0.20062519	     -0.06512074	      0.88306291	     -0.00049529	     -0.21965449	      0.00000000	     -0.00000001	     47.84082640
      0.08072873	     -0.05880413	     -0.00059757	     -0.20060832	     -0.06512855	      0.88306194	     -0.00049503	     -0.21966559	      0.00000000	     -0.00000001	     47.49275210
      0.08194089	     -0.05880795	     -0.00059746	     -0.20061185	     -0.06513641	      0.88306111	     -0.00049476	     -0.21967648	      0.00000000	     -0.00000000	     46.69917892
      0.08315304	     -0.05886289	     -0.00059873	     -0.20066644	     -0.06514433	      0.88306040	     -0.00049449	     -0.21968831	     -0.00000000	     -0.00000000	     45.87360045
      0.08436519	     -0.05897575	     -0.00060129	     -0.20077892	     -0.06515230	      0.88305980	     -0.00049422	     -0.21970266	     -0.00000000	     -0.00000000	     44.90581216
      0.08557734	     -0.05913152	     -0.00060419	     -0.20093429	     -0.06516033	      0.88305932	     -0.00049395	     -0.21972066	     -0.00000000	     -0.00000000	     44.38300758
      0.08678949	     -0.05930092	     -0.00060632	     -0.20110333	     -0.06516842	      0.88305892	     -0.00049367	     -0.21974254	     -0.00000000	     -0.00000000	     43.98178658
      0.08800164	     -0.05945935	     -0.00060681	     -0.20126146	     -0.06517657	      0.88305861	     -0.00049340	     -0.21976760	     -0.00000000	     -0.00000000	     43.88448393
      0.08921379	     -0.05959043	     -0.00060545	     -0.20139230	     -0.06518477	      0.88305835	     -0.00049312	     -0.21979470	     -0.00000000	     -0.00000000	     43.69288387
      0.09042594	     -0.05969207	     -0.00060249	     -0.20149376	     -0.06519301	      0.88305814	     -0.00049283	     -0.21982258	     -0.00000000	     -0.00000000	     43.53141148
      0.09163809	     -0.05976586	     -0.00059829	     -0.20156741	     -0.06520131	      0.88305796	     -0.00049255	     -0.21985027	     -0.00000000	     -0.00000000	     43.13348278
      0.09285024	     -0.05981876	     -0.00059325	     -0.20162020	     -0.06520965	      0.88305781	     -0.00049227	     -0.21987706	     -0.00000000	     -0.00000000	     42.77142179
      0.09406240	     -0.05985569	     -0.00058778	     -0.20165701	     -0.06521804	      0.88305767	     -0.00049199	     -0.21990258	     -0.00000000	     -0.00000000	     42.18710149
      0.09527455	     -0.05988351	     -0.00058210	     -0.20168472	     -0.06522647	      0.88305754	     -0.00049171	     -0.21992663	     -0.00000000	     -0.00000000	     41.78235341
      0.09648670	     -0.05990500	     -0.00057640	     -0.20170609	     -0.06523495	      0.88305742	     -0.00049143	     -0.21994921	     -0.00000000	     -0.00000000	     41.15317380
      0.09769885	     -0.05992507	     -0.00057076	     -0.20172602	     -0.06524348	      0.88305729	     -0.00049116	     -0.21997038	     -0.00000000	     -0.00000000	     40.81898477
      0.09891100	     -0.05994473	     -0.00056523	     -0.20174554	     -0.06525206	      0.88305716	     -0.00049089	     -0.21999030	     -0.00000000	     -0.00000000	     40.20707231
      0.10012315	     -0.05996785	     -0.00055989	     -0.20176850	     -0.06526068	      0.88305702	     -0.00049063	     -0.22000911	     -0.00000000	     -0.00000000	     39.95698117
      0.10133530	     -0.05999635	     -0.00055493	     -0.20179682	     -0.06526936	      0.88305686	     -0.00049038	     -0.22002705	     -0.00000000	     -0.00000000	     39.33887236
      0.10254745	     -0.06003547	     -0.00055063	     -0.20183574	     -0.06527809	      0.88305669	     -0.00049013	     -0.22004438	     -0.00000000	     -0.00000000	     39.09970369
      0.10375960	     -0.06008637	     -0.00054722	     -0.20188643	     -0.06528686	      0.88305648	     -0.00048989	     -0.22006147	     -0.00000000	     -0.00000000	     38.44342880
      0.10497175	     -0.06015252	     -0.00054486	     -0.20195236	     -0.06529569	      0.88305625	     -0.00048966	     -0.22007866	     -0.00000000	     -0.00000000	     38.18061974
      0.10618390	     -0.06023316	     -0.00054356	     -0.20203276	     -0.06530457	      0.88305597	     -0.00048944	     -0.22009633	     -0.00000000	     -0.00000000	     37.50489784
      0.10739606	     -0.06032999	     -0.00054324	     -0.20212934	     -0.06531349	      0.88305564	     -0.00048924	     -0.22011476	     -0.00000000	     -0.00000000	     37.22187388
      0.10860821	     -0.06044096	     -0.00054381	     -0.20224007	     -0.06532246	      0.88305526	     -0.00048904	     -0.22013429	     -0.00000000	     -0.00000000	     36.57873606
      0.10982036	     -0.06056685	     -0.00054516	     -0.20236573	     -0.06533147	      0.88305481	     -0.00048885	     -0.22015512	     -0.00000000	     -0.00000000	     36.30748747
      0.11103251	     -0.06070444	     -0.00054713	     -0.20250310	     -0.06534052	      0.88305429	     -0.00048867	     -0.22017747	     -0.00000000	     -0.00000000	     35.75698746
      0.11224466	     -0.06085377	     -0.00054958	     -0.20265222	     -0.06534960	      0.88305369	     -0.00048851	     -0.22020145	     -0.00000000	     -0.00000000	     35.52861046
      0.11345681	     -0.06101118	     -0.00055235	     -0.20280946	     -0.06535872	      0.88305299	     -0.00048835	     -0.22022718	     -0.00000000	     -0.00000000	     35.09481387
      0.11466896	     -0.06117570	     -0.00055520	     -0.20297383	     -0.06536786	      0.88305220	     -0.00048820	     -0.22025465	     -0.00000000	     -0.00000000	     34.89978580
      0.11588111	     -0.06134401	     -0.00055798	     -0.20314203	     -0.06537703	      0.88305130	     -0.00048805	     -0.22028393	     -0.00000000	     -0.00000001	     34.54223432
      0.11709326	     -0.06151729	     -0.00056054	     -0.20331523	     -0.06538621	      0.88305028	     -0.00048791	     -0.22031496	     -0.00000000	     -0.00000001	     34.33564177
      0.11830541	     -0.06169146	     -0.00056219	     -0.20348937	     -0.06539541	      0.88304915	     -0.00048778	     -0.22034772	     -0.00000000	     -0.00000001	     34.02043394
      0.11951756	     -0.06186435	     -0.00056384	     -0.20366226	     -0.06540462	      0.88304789	     -0.00048766	     -0.22038206	     -0.00000000	     -0.00000001	     33.76825016
      0.12072972	     -0.06203618	     -0.00056518	     -0.20383414	     -0.06541384	      0.88304650	     -0.00048753	     -0.22041794	     -0.00000000	     -0.00000001	     33.43162617
      0.12194187	     -0.06220669	     -0.00056604	     -0.20400472	     -0.06542306	      0.88304499	     -0.00048741	     -0.22045518	     -0.00000000	     -0.00000001	     33.11480807
      0.12315402	     -0.06237249	     -0.00056629	     -0.20417064	     -0.06543228	      0.88304334	     -0.00048729	     -0.22049365	     -0.00000000	     -0.00000001	     32.73958538
      0.12436617	     -0.06253406	     -0.00056593	     -0.20433237	     -0.06544150	      0.88304156	     -0.00048718	     -0.22053310	     -0.00000000	     -0.00000001	     32.36001500
      0.12557832	     -0.06268914	     -0.00056501	     -0.20448764	     -0.06545070	      0.88303964	     -0.00048706	     -0.22057337	     -0.00000000	     -0.00000001	     31.93063088
      0.12679047	     -0.06283916	     -0.00056352	     -0.20463789	     -0.06545990	      0.88303760	     -0.00048694	     -0.22061422	     -0.00000000	     -0.00000001	     31.51358267
      0.12800262	     -0.06298187	     -0.00056152	     -0.20478087	     -0.06546908	      0.88303544	     -0.00048683	     -0.22065551	     -0.00000000	     -0.00000001	     31.05415238
      0.12921477	     -0.06311943	     -0.00055923	     -0.20491872	     -0.06547824	      0.88303316	     -0.00048671	     -0.22069700	     -0.00000000	     -0.00000001	     30.64937043
      0.13042692	     -0.06325037	     -0.00055660	     -0.20504997	     -0.06548738	      0.88303076	     -0.00048659	     -0.22073859	     -0.00000000	     -0.00000001	     30.19184387
      0.13163907	     -0.06337676	     -0.00055367	     -0.20517670	     -0.06549650	      0.88302826	     -0.00048647	     -0.22078009	     -0.00000000	     -0.00000001	     29.84391388
      0.13285122	     -0.06349684	     -0.00055047	     -0.20529714	     -0.06550559	      0.88302565	     -0.00048636	     -0.22082141	     -0.00000000	     -0.00000001	     29.41532448
      0.13406338	     -0.06361294	     -0.00054708	     -0.20541361	     -0.06551465	      0.88302296	     -0.00048624	     -0.22086238	     -0.00000000	     -0.00000002	     29.14801696
      0.13527553	     -0.06372381	     -0.00054348	     -0.20552487	     -0.06552369	      0.88302018	     -0.00048612	     -0.22090294	     -0.00000000	     -0.00000002	     28.75836369
      0.13648768	     -0.06383154	     -0.00053975	     -0.20563300	     -0.06553269	      0.88301733	     -0.00048600	     -0.22094296	     -0.00000000	     -0.00000002	     28.57754238
      0.13769983	     -0.06393410	     -0.00053602	     -0.20573599	     -0.06554166	      0.88301441	     -0.00048588	     -0.22098238	     -0.00000000	     -0.00000002	     28.22546797
      0.13891198	     -0.06403380	     -0.00053236	     -0.20583611	     -0.06555060	      0.88301144	     -0.00048576	     -0.22102110	     -0.00000000	     -0.00000002	     28.11402398
      0.14012413	     -0.06412915	     -0.00052880	     -0.20593190	     -0.06555950	      0.88300842	     -0.00048564	     -0.22105909	     -0.00000000	     -0.00000002	     27.77750305
      0.14133628	     -0.06422258	     -0.00052537	     -0.20602577	     -0.06556836	      0.88300537	     -0.00048553	     -0.22109626	     -0.00000000	     -0.00000002	     27.70137357
      0.14254843	     -0.06431240	     -0.00052208	     -0.20611604	     -0.06557718	      0.88300229	     -0.00048541	     -0.22113264	     -0.00000000	     -0.00000002	     27.36186657
      0.14376058	     -0.06440080	     -0.00051891	     -0.20620490	     -0.06558596	      0.88299919	     -0.00048530	     -0.22116817	     -0.00000000	     -0.00000002	     27.29979466
      0.14497273	     -0.06448595	     -0.00051586	     -0.20629051	     -0.06559470	      0.88299608	     -0.00048519	     -0.22120288	     -0.00000000	     -0.00000002	     26.95285499
      0.14618488	     -0.06456989	     -0.00051294	     -0.20637493	     -0.06560340	      0.88299297	     -0.00048508	     -0.22123673	     -0.00000000	     -0.00000002	     26.89070238
      0.14739704	     -0.06465081	     -0.00051018	     -0.20645632	     -0.06561205	      0.88298987	     -0.00048497	     -0.22126976	     -0.00000000	     -0.00000002	     26.53959760
      0.14860919	     -0.06473078	     -0.00050761	     -0.20653677	     -0.06562066	      0.88298678	     -0.00048486	     -0.22130196	     -0.00000000	     -0.00000002	     26.47560420
      0.14982134	     -0.06480788	     -0.00050521	     -0.20661436	     -0.06562922	      0.88298371	     -0.00048476	     -0.22133337	     -0.00000000	     -0.00000002	     26.13434789
      0.15103349	     -0.06488428	     -0.00050300	     -0.20669125	     -0.06563773	      0.88298066	     -0.00048466	     -0.22136399	     -0.00000000	     -0.00000002	     26.07055192
      0.15224564	     -0.06495790	     -0.00050098	     -0.20676536	     -0.06564619	      0.88297765	     -0.00048456	     -0.22139389	     -0.00000000	     -0.00000002	     25.75266046
      0.15345779	     -0.06503064	     -0.00049915	     -0.20683861	     -0.06565460	      0.88297467	     -0.00048446	     -0.22142305	     -0.00000000	     -0.00000002	     25.69975852
      0.15466994	     -0.06510044	     -0.00049751	     -0.20690891	     -0.06566296	      0.88297173	     -0.00048437	     -0.22145156	     -0.00000000	     -0.00000002	     25.41787837
      0.15588209	     -0.06516965	     -0.00049608	     -0.20697863	     -0.06567127	      0.88296884	     -0.00048428	     -0.22147940	     -0.00000000	     -0.00000002	     25.37398044
      0.15709424	     -0.06523641	     -0.00049481	     -0.20704591	     -0.06567952	      0.88296599	     -0.00048418	     -0.22150665	     -0.00000000	     -0.00000002	     25.12454150
      0.15830639	     -0.06530242	     -0.00049366	     -0.20711245	     -0.06568771	      0.88296319	     -0.00048409	     -0.22153333	     -0.00000000	     -0.00000002	     25.09118238
      0.15951855	     -0.06536528	     -0.00049261	     -0.20717584	     -0.06569585	      0.88296045	     -0.00048401	     -0.22155950	     -0.00000000	     -0.00000002	     24.87960211
      0.16073070	     -0.06542694	     -0.00049160	     -0.20723804	     -0.06570393	      0.88295776	     -0.00048392	     -0.22158513	     -0.00000000	     -0.00000001	     24.85473852
      0.16194285	     -0.06548518	     -0.00049056	     -0.20729683	     -0.06571195	      0.88295513	     -0.00048383	     -0.22161027	     -0.00000000	     -0.00000001	     24.67014590
      0.16315500	     -0.06554169	     -0.00048949	     -0.20735390	     -0.06571991	      0.88295255	     -0.00048375	     -0.22163490	     -0.00000000	     -0.00000001	     24.65275852
      0.16436715	     -0.06559314	     -0.00048832	     -0.20740592	     -0.06572780	      0.88295003	     -0.00048366	     -0.22165903	     -0.00000000	     -0.00000001	     24.49766336
      0.16557930	     -0.06564025	     -0.00048698	     -0.20745361	     -0.06573563	      0.88294757	     -0.00048357	     -0.22168256	     -0.00000000	     -0.00000001	     24.49491148
      0.16679145	     -0.06567992	     -0.00048553	     -0.20749387	     -0.06574340	      0.88294517	     -0.00048349	     -0.22170542	     -0.00000000	     -0.00000001	     24.36240398
      0.16800360	     -0.06571379	     -0.00048400	     -0.20752833	     -0.06575110	      0.88294282	     -0.00048340	     -0.22172748	     -0.00000000	     -0.00000001	     24.36932921
      0.16921575	     -0.06573949	     -0.00048243	     -0.20755464	     -0.06575873	      0.88294053	     -0.00048331	     -0.22174865	     -0.00000000	     -0.00000001	     24.23623250
      0.17042790	     -0.06575928	     -0.00048084	     -0.20757505	     -0.06576630	      0.88293830	     -0.00048323	     -0.22176882	     -0.00000000	     -0.00000001	     24.24359704
      0.17164005	     -0.06577136	     -0.00047925	     -0.20758774	     -0.06577380	      0.88293613	     -0.00048314	     -0.22178794	     -0.00000000	     -0.00000001	     24.09886661
      0.17285221	     -0.06577865	     -0.00047773	     -0.20759564	     -0.06578122	      0.88293402	     -0.00048305	     -0.22180591	     -0.00000000	     -0.00000001	     24.11384500
      0.17406436	     -0.06577978	     -0.00047631	     -0.20759738	     -0.06578858	      0.88293196	     -0.00048296	     -0.22182274	     -0.00000000	     -0.00000001	     23.95932461
      0.17527651	     -0.06577785	     -0.00047505	     -0.20759606	     -0.06579587	      0.88292996	     -0.00048286	     -0.22183838	     -0.00000000	     -0.00000001	     23.99425412
      0.17648866	     -0.06577150	     -0.00047397	     -0.20759031	     -0.06580309	      0.88292801	     -0.00048277	     -0.22185288	     -0.00000000	     -0.00000001	     23.83765458
      0.17770081	     -0.06576382	     -0.00047311	     -0.20758323	     -0.06581024	      0.88292612	     -0.00048267	     -0.22186623	     -0.00000000	     -0.00000001	     23.89930899
      0.17891296	     -0.06575348	     -0.00047251	     -0.20757348	     -0.06581731	      0.88292428	     -0.00048257	     -0.22187850	     -0.00000000	     -0.00000001	     23.74212555
      0.18012511	     -0.06574358	     -0.00047221	     -0.20756416	     -0.06582432	      0.88292250	     -0.00048247	     -0.22188972	     -0.00000000	     -0.00000001	     23.82711302
      0.18133726	     -0.06573247	     -0.00047223	     -0.20755362	     -0.06583125	      0.88292076	     -0.00048237	     -0.22190001	     -0.00000000	     -0.00000001	     23.66981531
      0.18254941	     -0.06572295	     -0.00047258	     -0.20754467	     -0.06583812	      0.88291907	     -0.00048226	     -0.22190938	     -0.00000000	     -0.00000001	     23.77237792
      0.18376156	     -0.06571303	     -0.00047324	     -0.20753530	     -0.06584491	      0.88291743	     -0.00048215	     -0.22191797	     -0.00000000	     -0.00000001	     23.61446522
      0.18497371	     -0.06570520	     -0.00047419	     -0.20752802	     -0.06585163	      0.88291583	     -0.00048204	     -0.22192581	     -0.00000000	     -0.00000001	     23.72362811
      0.18618587	     -0.06569727	     -0.00047539	     -0.20752065	     -0.06585828	      0.88291426	     -0.00048192	     -0.22193300	     -0.00000000	     -0.00000001	     23.56529105
      0.18739802	     -0.06569161	     -0.00047684	     -0.20751552	     -0.06586486	      0.88291273	     -0.00048180	     -0.22193960	     -0.00000000	     -0.00000001	     23.67615359
      0.18861017	     -0.06568563	     -0.00047846	     -0.20751009	     -0.06587136	      0.88291123	     -0.00048167	     -0.22194569	     -0.00000000	     -0.00000001	     23.52532562
      0.18982232	     -0.06568130	     -0.00048022	     -0.20750630	     -0.06587779	      0.88290976	     -0.00048154	     -0.22195131	     -0.00000000	     -0.00000001	     23.63940153
      0.19103447	     -0.06567583	     -0.00048205	     -0.20750136	     -0.06588415	      0.88290832	     -0.00048140	     -0.22195653	     -0.00000000	     -0.00000001	     23.50559461
      0.19224662	     -0.06567109	     -0.00048392	     -0.20749716	     -0.06589043	      0.88290689	     -0.00048125	     -0.22196134	     -0.00000000	     -0.00000001	     23.62649815
      0.19345877	     -0.06566427	     -0.00048574	     -0.20749088	     -0.06589664	      0.88290548	     -0.00048110	     -0.22196580	     -0.00000000	     -0.00000001	     23.51687168
      0.19467092	     -0.06565717	     -0.00048751	     -0.20748433	     -0.06590277	      0.88290409	     -0.00048094	     -0.22196989	     -0.00000000	     -0.00000001	     23.64975337
      0.19588307	     -0.06564688	     -0.00048915	     -0.20747459	     -0.06590883	      0.88290270	     -0.00048077	     -0.22197363	     -0.00000000	     -0.00000001	     23.56701086
      0.19709522	     -0.06563521	     -0.00049064	     -0.20746347	     -0.06591481	      0.88290133	     -0.00048058	     -0.22197700	     -0.00000000	     -0.00000001	     23.71289973
      0.19830737	     -0.06561921	     -0.00049189	     -0.20744803	     -0.06592071	      0.88289995	     -0.00048039	     -0.22197999	     -0.00000000	     -0.00000001	     23.65567976
      0.19951953	     -0.06560090	     -0.00049287	     -0.20743028	     -0.06592654	      0.88289858	     -0.00048019	     -0.22198254	     -0.00000000	     -0.00000001	     23.82000379
      0.20073168	     -0.06557740	     -0.00049351	     -0.20740734	     -0.06593229	      0.88289720	     -0.00047997	     -0.22198464	     -0.00000000	     -0.00000001	     23.78508599
      0.20194383	     -0.06555069	     -0.00049379	     -0.20738120	     -0.06593796	      0.88289582	     -0.00047974	     -0.22198623	     -0.00000000	     -0.00000001	     23.96928237
      0.20315598	     -0.06551811	     -0.00049366	     -0.20734920	     -0.06594355	      0.88289444	     -0.00047949	     -0.22198728	     -0.00000000	     -0.00000001	     23.95001848
      0.20436813	     -0.06548201	     -0.00049312	     -0.20731368	     -0.06594907	      0.88289305	     -0.00047923	     -0.22198772	     -0.00000000	     -0.00000001	     24.15805922
      0.20558028	     -0.06544003	     -0.00049215	     -0.20727227	     -0.06595451	      0.88289165	     -0.00047896	     -0.22198752	     -0.00000000	     -0.00000001	     24.15154157
      0.20679243	     -0.06539467	     -0.00049080	     -0.20722749	     -0.06595987	      0.88289024	     -0.00047867	     -0.22198662	     -0.00000000	     -0.00000001	     24.39263586
      0.20800458	     -0.06534367	     -0.00048908	     -0.20717706	     -0.06596515	      0.88288882	     -0.00047836	     -0.22198501	     -0.00000000	     -0.00000001	     24.39899300
      0.20921673	     -0.06528966	     -0.00048708	     -0.20712363	     -0.06597037	      0.88288739	     -0.00047804	     -0.22198263	     -0.00000000	     -0.00000001	     24.67762317
      0.21042888	     -0.06523049	     -0.00048479	     -0.20706502	     -0.06597550	      0.88288596	     -0.00047770	     -0.22197948	     -0.00000000	     -0.00000001	     24.69502432
      0.21164103	     -0.06516895	     -0.00048227	     -0.20700404	     -0.06598056	      0.88288452	     -0.00047735	     -0.22197551	     -0.00000000	     -0.00000001	     25.01495502
      0.21285319	     -0.06510300	     -0.00047955	     -0.20693864	     -0.06598556	      0.88288307	     -0.00047698	     -0.22197074	     -0.00000000	     -0.00000001	     25.04269468
      0.21406534	     -0.06503552	     -0.00047671	     -0.20687170	     -0.06599047	      0.88288161	     -0.00047659	     -0.22196513	     -0.00000000	     -0.00000001	     25.40419862
      0.21527749	     -0.06496458	     -0.00047377	     -0.20680128	     -0.06599532	      0.88288015	     -0.00047618	     -0.22195872	     -0.00000000	     -0.00000001	     25.44077243
      0.21648964	     -0.06489305	     -0.00047080	     -0.20673027	     -0.06600010	      0.88287869	     -0.00047577	     -0.22195149	     -0.00000000	     -0.00000001	     25.83582701
      0.21770179	     -0.06481884	     -0.00046780	     -0.20665656	     -0.06600481	      0.88287723	     -0.00047533	     -0.22194350	     -0.00000000	     -0.00000001	     25.87438873
      0.21891394	     -0.06474487	     -0.00046489	     -0.20658307	     -0.06600946	      0.88287577	     -0.00047488	     -0.22193474	     -0.00000000	     -0.00000001	     26.29207800
      0.22012609	     -0.06466928	     -0.00046206	     -0.20650795	     -0.06601404	      0.88287432	     -0.00047442	     -0.22192529	     -0.00000000	     -0.00000001	     26.33144869
      0.22133824	     -0.06459485	     -0.00045941	     -0.20643397	     -0.06601856	      0.88287287	     -0.00047394	     -0.22191515	     -0.00000000	     -0.00000001	     26.76761610
      0.22255039	     -0.06451932	     -0.00045690	     -0.20635888	     -0.06602301	      0.88287142	     -0.00047345	     -0.22190440	     -0.00000000	     -0.00000001	     26.82040961
      0.22376254	     -0.06444548	     -0.00045463	     -0.20628546	     -0.06602740	      0.88286999	     -0.00047294	     -0.22189307	     -0.00000000	     -0.00000001	     27.27519218
      0.22497469	     -0.06437117	     -0.00045260	     -0.20621155	     -0.06603173	      0.88286857	     -0.00047242	     -0.22188124	     -0.00000000	     -0.00000001	     27.34562914
      0.22618685	     -0.06429896	     -0.00045089	     -0.20613973	     -0.06603600	      0.88286716	     -0.00047188	     -0.22186894	     -0.00000000	     -0.00000001	     27.81465723
      0.22739900	     -0.06422655	     -0.00044949	     -0.20606769	     -0.06604021	      0.88286576	     -0.00047133	     -0.22185626	     -0.00000000	     -0.00000001	     27.91372354
      0.22861115	     -0.06415635	     -0.00044843	     -0.20599785	     -0.06604436	      0.88286438	     -0.00047077	     -0.22184323	     -0.00000000	     -0.00000001	     28.39960374
      0.22982330	     -0.06408585	     -0.00044768	     -0.20592770	     -0.06604846	      0.88286302	     -0.00047020	     -0.22182994	     -0.00000000	     -0.00000001	     28.53890909
      0.23103545	     -0.06401744	     -0.00044722	     -0.20585962	     -0.06605249	      0.88286168	     -0.00046961	     -0.22181641	     -0.00000000	     -0.00000001	     29.04662533
      0.23224760	     -0.06394867	     -0.00044703	     -0.20579118	     -0.06605647	      0.88286035	     -0.00046901	     -0.22180271	     -0.00000000	     -0.00000001	     29.23799875
      0.23345975	     -0.06388178	     -0.00044712	     -0.20572460	     -0.06606039	      0.88285905	     -0.00046839	     -0.22178887	     -0.00000000	     -0.00000001	     29.77255584
      0.23467190	     -0.06381415	     -0.00044741	     -0.20565728	     -0.06606425	      0.88285776	     -0.00046777	     -0.22177494	     -0.00000000	     -0.00000001	     30.02137217
      0.23588405	     -0.06374795	     -0.00044788	     -0.20559138	     -0.06606806	      0.88285650	     -0.00046713	     -0.22176094	     -0.00000000	     -0.00000001	     30.58433494
      0.23709620	     -0.06368066	     -0.00044846	     -0.20552439	     -0.06607180	      0.88285527	     -0.00046647	     -0.22174691	     -0.00000000	     -0.00000001	     30.89500753
      0.23830836	     -0.06361466	     -0.00044920	     -0.20545869	     -0.06607549	      0.88285406	     -0.00046581	     -0.22173285	     -0.00000000	     -0.00000001	     31.48739587
      0.23952051	     -0.06354756	     -0.00045006	     -0.20539189	     -0.06607912	      0.88285287	     -0.00046513	     -0.22171882	     -0.00000000	     -0.00000001	     31.85293164
      0.24073266	     -0.06348157	     -0.00045107	     -0.20532619	     -0.06608270	      0.88285171	     -0.00046444	     -0.22170479	     -0.00000000	     -0.00000001	     32.46446873
      0.24194481	     -0.06341414	     -0.00045214	     -0.20525906	     -0.06608621	      0.88285057	     -0.00046373	     -0.22169082	     -0.00000000	     -0.00000001	     32.87257728
      0.24315696	     -0.06334754	     -0.00045330	     -0.20519274	     -0.06608967	      0.88284947	     -0.00046301	     -0.22167688	     -0.00000000	     -0.00000001	     33.49972103
      0.24436911	     -0.06327940	     -0.00045447	     -0.20512490	     -0.06609307	      0.88284839	     -0.00046228	     -0.22166299	     -0.00000000	     -0.00000001	     33.93845766
      0.24558126	     -0.06321206	     -0.00045570	     -0.20505785	     -0.06609641	      0.88284734	     -0.00046153	     -0.22164913	     -0.00000000	     -0.00000001	     34.57159662
      0.24679341	     -0.06314316	     -0.00045690	     -0.20498925	     -0.06609969	      0.88284632	     -0.00046077	     -0.22163534	     -0.00000000	     -0.00000001	     35.02504597
      0.24800556	     -0.06307498	     -0.00045810	     -0.20492137	     -0.06610291	      0.88284533	     -0.00046000	     -0.22162155	     -0.00000000	     -0.00000001	     35.65637435
      0.24921771	     -0.06300516	     -0.00045921	     -0.20485185	     -0.06610607	      0.88284437	     -0.00045921	     -0.22160782	     -0.00000000	     -0.00000001	     36.11395108
      0.25042986	     -0.06293604	     -0.00046029	     -0.20478303	     -0.06610917	      0.88284345	     -0.00045841	     -0.22159407	     -0.00000000	     -0.00000001	     36.74263326
      0.25164202	     -0.06286560	     -0.00046131	     -0.20471290	     -0.06611222	      0.88284255	     -0.00045760	     -0.22158035	     -0.00000000	     -0.00000000	     37.19917702
      0.25285417	     -0.06279647	     -0.00046232	     -0.20464407	     -0.06611520	      0.88284169	     -0.00045677	     -0.22156661	     -0.00000000	     -0.00000000	     37.82563587
      0.25406632	     -0.06272673	     -0.00046330	     -0.20457463	     -0.06611812	      0.88284087	     -0.00045593	     -0.22155289	     -0.00000000	     -0.00000000	     38.27684108
      0.25527847	     -0.06265887	     -0.00046432	     -0.20450708	     -0.06612099	      0.88284008	     -0.00045508	     -0.22153917	     -0.00000000	     -0.00000000	     38.89708100
      0.25649062	     -0.06259104	     -0.00046526	     -0.20443956	     -0.06612379	      0.88283932	     -0.00045421	     -0.22152549	     -0.00000000	     -0.00000000	     39.33411074
      0.25770277	     -0.06252555	     -0.00046624	     -0.20437437	     -0.06612654	      0.88283861	     -0.00045333	     -0.22151182	     -0.00000000	     -0.00000000	     39.94084616
      0.25891492	     -0.06246055	     -0.00046732	     -0.20430967	     -0.06612923	      0.88283792	     -0.00045244	     -0.22149821	     -0.00000000	     -0.00000000	     40.35559462
      0.26012707	     -0.06239842	     -0.00046851	     -0.20424783	     -0.06613186	      0.88283727	     -0.00045153	     -0.22148466	     -0.00000000	     -0.00000000	     40.94375350
      0.26133922	     -0.06233716	     -0.00046974	     -0.20418687	     -0.06613443	      0.88283666	     -0.00045062	     -0.22147122	     -0.00000000	     -0.00000000	     41.32823763
      0.26255137	     -0.06227904	     -0.00047107	     -0.20412903	     -0.06613694	      0.88283609	     -0.00044969	     -0.22145787	     -0.00000000	     -0.00000000	     41.88605271
      0.26376352	     -0.06222199	     -0.00047244	     -0.20407228	     -0.06613939	      0.88283555	     -0.00044874	     -0.22144469	     -0.00000000	     -0.00000000	     42.23173566
      0.26497568	     -0.06216830	     -0.00047387	     -0.20401887	     -0.06614179	      0.88283504	     -0.00044779	     -0.22143166	     -0.00000000	     -0.00000000	     42.75283636
      0.26618783	     -0.06211595	     -0.00047528	     -0.20396680	     -0.06614413	      0.88283457	     -0.00044682	     -0.22141883	     -0.00000000	     -0.00000000	     43.05627682
      0.26739998	     -0.06206700	     -0.00047670	     -0.20391813	     -0.06614642	      0.88283414	     -0.00044584	     -0.22140622	     -0.00000000	     -0.00000000	     43.53712757
      0.26861213	     -0.06201939	     -0.00047803	     -0.20387079	     -0.06614865	      0.88283373	     -0.00044485	     -0.22139388	     -0.00000000	     -0.00000000	     43.79753006
      0.26982428	     -0.06197513	     -0.00047930	     -0.20382680	     -0.06615083	      0.88283337	     -0.00044385	     -0.22138180	     -0.00000000	     -0.00000000	     44.23693174
      0.27103643	     -0.06193215	     -0.00048045	     -0.20378409	     -0.06615296	      0.88283303	     -0.00044284	     -0.22137003	     -0.00000000	     -0.00000000	     44.45663636
      0.27224858	     -0.06189238	     -0.00048151	     -0.20374458	     -0.06615503	      0.88283272	     -0.00044182	     -0.22135858	     -0.00000000	     -0.00000000	     44.85663990
      0.27346073	     -0.06185378	     -0.00048242	     -0.20370625	     -0.06615705	      0.88283245	     -0.00044079	     -0.22134749	     -0.00000000	     -0.00000000	     45.03971310
      0.27467288	     -0.06181825	     -0.00048324	     -0.20367097	     -0.06615902	      0.88283220	     -0.00043975	     -0.22133675	     -0.00000000	     -0.00000000	     45.40298083
      0.27588503	     -0.06178361	     -0.00048388	     -0.20363659	     -0.06616094	      0.88283198	     -0.00043869	     -0.22132641	     -0.00000000	     -0.00000000	     45.55252581
      0.27709718	     -0.06175146	     -0.00048423	     -0.20360469	     -0.06616281	      0.88283178	     -0.00043763	     -0.22131645	     -0.00000000	     -0.00000000	     45.87866775
      0.27830934	     -0.06172013	     -0.00048431	     -0.20357361	     -0.06616463	      0.88283161	     -0.00043656	     -0.22130691	     -0.00000000	     -0.00000000	     45.98689885
      0.27952149	     -0.06169073	     -0.00048442	     -0.20354445	     -0.06616640	      0.88283147	     -0.00043548	     -0.22129777	     -0.00000000	     -0.00000000	     46.27468249
      0.28073364	     -0.06166199	     -0.00048448	     -0.20351596	     -0.06616813	      0.88283134	     -0.00043440	     -0.22128909	     -0.00000000	     -0.00000000	     46.34118091
      0.28194579	     -0.06163671	     -0.00048394	     -0.20349091	     -0.06616981	      0.88283124	     -0.00043330	     -0.22128088	     -0.00000000	     -0.00000000	     46.57967857
      0.28315794	     -0.06161343	     -0.00048334	     -0.20346788	     -0.06617145	      0.88283116	     -0.00043220	     -0.22127320	     -0.00000000	     -0.00000000	     46.60310627
      0.28437009	     -0.06159412	     -0.00048286	     -0.20344879	     -0.06617305	      0.88283109	     -0.00043109	     -0.22126604	     -0.00000000	     -0.00000000	     46.81726031
      0.28558224	     -0.06157694	     -0.00048242	     -0.20343183	     -0.06617460	      0.88283104	     -0.00042998	     -0.22125947	     -0.00000000	     -0.00000000	     46.81314875
      0.28679439	     -0.06156400	     -0.00048201	     -0.20341911	     -0.06617612	      0.88283101	     -0.00042886	     -0.22125346	     -0.00000000	     -0.00000000	     47.00037712
      0.28800654	     -0.06155389	     -0.00048147	     -0.20340920	     -0.06617759	      0.88283099	     -0.00042774	     -0.22124810	     -0.00000000	     -0.00000000	     46.95948336
      0.28921869	     -0.06154866	     -0.00048084	     -0.20340417	     -0.06617903	      0.88283099	     -0.00042661	     -0.22124337	     -0.00000000	      0.00000000	     47.10337298
      0.29043084	     -0.06154648	     -0.00048021	     -0.20340219	     -0.06618042	      0.88283099	     -0.00042548	     -0.22123935	     -0.00000000	      0.00000000	     47.01362207
      0.29164300	     -0.06155032	     -0.00047975	     -0.20340622	     -0.06618178	      0.88283101	     -0.00042435	     -0.22123608	     -0.00000000	      0.00000000	     47.12160300
      0.29285515	     -0.06155862	     -0.00047912	     -0.20341472	     -0.06618311	      0.88283103	     -0.00042321	     -0.22123363	     -0.00000000	      0.00000000	     46.98917566
      0.29406730	     -0.06157367	     -0.00047837	     -0.20342995	     -0.06618440	      0.88283107	     -0.00042208	     -0.22123202	     -0.00000000	      0.00000000	     47.05873105
      0.29527945	     -0.06159417	     -0.00047751	     -0.20345064	     -0.06618565	      0.88283110	     -0.00042094	     -0.22123134	     -0.00000000	      0.00000000	     46.88993076
      0.29649160	     -0.06162229	     -0.00047690	     -0.20347895	     -0.06618687	      0.88283114	     -0.00041980	     -0.22123162	     -0.00000000	      0.00000000	     46.91643919
      0.29770375	     -0.06165667	     -0.00047642	     -0.20351351	     -0.06618805	      0.88283118	     -0.00041866	     -0.22123296	     -0.00000000	      0.00000000	     46.70415688
      0.29891590	     -0.06169939	     -0.00047596	     -0.20355641	     -0.06618920	      0.88283122	     -0.00041753	     -0.22123541	     -0.00000000	      0.00000000	     46.68370642
      0.30012805	     -0.06174909	     -0.00047559	     -0.20360630	     -0.06619031	      0.88283124	     -0.00041640	     -0.22123906	     -0.00000000	      0.00000000	     46.44412275
      0.30134020	     -0.06180772	     -0.00047542	     -0.20366511	     -0.06619139	      0.88283127	     -0.00041526	     -0.22124396	     -0.00000000	      0.00000000	     46.38359641
      0.30255235	     -0.06187394	     -0.00047542	     -0.20373153	     -0.06619244	      0.88283127	     -0.00041414	     -0.22125020	     -0.00000000	      0.00000000	     46.11358878
      0.30376451	     -0.06194949	     -0.00047562	     -0.20380727	     -0.06619344	      0.88283126	     -0.00041302	     -0.22125783	     -0.00000000	     -0.00000000	     46.00322999
      0.30497666	     -0.06203228	     -0.00047602	     -0.20389026	     -0.06619441	      0.88283123	     -0.00041190	     -0.22126694	     -0.00000000	     -0.00000000	     45.70798454
      0.30618881	     -0.06212394	     -0.00047671	     -0.20398213	     -0.06619534	      0.88283118	     -0.00041079	     -0.22127753	     -0.00000000	     -0.00000000	     45.55495649
      0.30740096	     -0.06222268	     -0.00047771	     -0.20408108	     -0.06619623	      0.88283110	     -0.00040969	     -0.22128967	     -0.00000000	     -0.00000000	     45.23400420
      0.30861311	     -0.06232971	     -0.00047900	     -0.20418833	     -0.06619708	      0.88283099	     -0.00040859	     -0.22130335	     -0.00000000	     -0.00000000	     45.03252033
      0.30982526	     -0.06244211	     -0.00048067	     -0.20430097	     -0.06619788	      0.88283083	     -0.00040750	     -0.22131861	     -0.00000000	     -0.00000000	     44.67463192
      0.31103741	     -0.06256256	     -0.00048271	     -0.20442167	     -0.06619864	      0.88283064	     -0.00040642	     -0.22133545	     -0.00000000	     -0.00000000	     44.40888933
      0.31224956	     -0.06268880	     -0.00048500	     -0.20454818	     -0.06619935	      0.88283041	     -0.00040535	     -0.22135391	     -0.00000000	     -0.00000000	     44.00981125
      0.31346171	     -0.06282155	     -0.00048748	     -0.20468121	     -0.06620001	      0.88283013	     -0.00040429	     -0.22137392	     -0.00000000	     -0.00000000	     43.69803101
      0.31467386	     -0.06295829	     -0.00049006	     -0.20481824	     -0.06620061	      0.88282979	     -0.00040324	     -0.22139548	     -0.00000000	     -0.00000000	     43.26314906
      0.31588601	     -0.06310017	     -0.00049261	     -0.20496045	     -0.06620116	      0.88282940	     -0.00040219	     -0.22141849	     -0.00000000	     -0.00000000	     42.90205984
      0.31709817	     -0.06324506	     -0.00049497	     -0.20510568	     -0.06620166	      0.88282896	     -0.00040116	     -0.22144291	     -0.00000000	     -0.00000000	     42.41855029
      0.31831032	     -0.06339204	     -0.00049772	     -0.20525302	     -0.06620209	      0.88282846	     -0.00040014	     -0.22146866	     -0.00000000	     -0.00000000	     42.01148608
      0.31952247	     -0.06354163	     -0.00050063	     -0.20540300	     -0.06620246	      0.88282790	     -0.00039912	     -0.22149571	     -0.00000000	     -0.00000000	     41.49128601
      0.32073462	     -0.06369468	     -0.00050356	     -0.20555644	     -0.06620277	      0.88282728	     -0.00039812	     -0.22152397	     -0.00000000	     -0.00000000	     41.05638619
      0.32194677	     -0.06384894	     -0.00050630	     -0.20571113	     -0.06620301	      0.88282660	     -0.00039713	     -0.22155339	     -0.00000000	     -0.00000000	     40.52129929
      0.32315892	     -0.06400551	     -0.00050850	     -0.20586816	     -0.06620318	      0.88282587	     -0.00039615	     -0.22158384	     -0.00000000	     -0.00000000	     40.06735773
      0.32437107	     -0.06416201	     -0.00051048	     -0.20602514	     -0.06620328	      0.88282507	     -0.00039518	     -0.22161525	     -0.00000000	     -0.00000000	     39.50993889
      0.32558322	     -0.06431963	     -0.00051231	     -0.20618326	     -0.06620330	      0.88282422	     -0.00039422	     -0.22164748	     -0.00000000	     -0.00000000	     39.06417689
      0.32679537	     -0.06447651	     -0.00051401	     -0.20634067	     -0.06620325	      0.88282331	     -0.00039328	     -0.22168046	     -0.00000000	     -0.00000001	     38.50837941
      0.32800752	     -0.06463431	     -0.00051539	     -0.20649903	     -0.06620311	      0.88282235	     -0.00039234	     -0.22171405	     -0.00000000	     -0.00000001	     38.07060707
      0.32921967	     -0.06479099	     -0.00051654	     -0.20665628	     -0.06620290	      0.88282134	     -0.00039142	     -0.22174819	     -0.00000000	     -0.00000001	     37.51085335
      0.33043183	     -0.06494818	     -0.00051755	     -0.20681407	     -0.06620261	      0.88282029	     -0.00039051	     -0.22178277	     -0.00000000	     -0.00000001	     37.08663851
      0.33164398	     -0.06510400	     -0.00051835	     -0.20697051	     -0.06620223	      0.88281920	     -0.00038961	     -0.22181774	     -0.00000000	     -0.00000001	     36.53121214
      0.33285613	     -0.06526008	     -0.00051869	     -0.20712722	     -0.06620176	      0.88281806	     -0.00038873	     -0.22185301	     -0.00000000	     -0.00000001	     36.12177700
      0.33406828	     -0.06541512	     -0.00051872	     -0.20728294	     -0.06620120	      0.88281690	     -0.00038786	     -0.22188858	     -0.00000000	     -0.00000001	     35.56690373
      0.33528043	     -0.06557086	     -0.00051869	     -0.20743935	     -0.06620055	      0.88281571	     -0.00038700	     -0.22192438	     -0.00000000	     -0.00000001	     35.17294333
      0.33649258	     -0.06572513	     -0.00051870	     -0.20759432	     -0.06619981	      0.88281449	     -0.00038616	     -0.22196038	     -0.00000000	     -0.00000001	     34.63318410
      0.33770473	     -0.06587944	     -0.00051875	     -0.20774935	     -0.06619898	      0.88281326	     -0.00038533	     -0.22199648	     -0.00000000	     -0.00000001	     34.26117380
      0.33891688	     -0.06603182	     -0.00051876	     -0.20790246	     -0.06619805	      0.88281202	     -0.00038452	     -0.22203266	     -0.00000000	     -0.00000001	     33.73461725
      0.34012903	     -0.06618375	     -0.00051873	     -0.20805514	     -0.06619702	      0.88281077	     -0.00038373	     -0.22206883	     -0.00000000	     -0.00000001	     33.37301192
      0.34134118	     -0.06633351	     -0.00051938	     -0.20820565	     -0.06619589	      0.88280952	     -0.00038295	     -0.22210497	     -0.00000000	     -0.00000001	     32.85403345
      0.34255333	     -0.06648279	     -0.00051989	     -0.20835570	     -0.06619465	      0.88280827	     -0.00038218	     -0.22214100	     -0.00000000	     -0.00000001	     32.49662872
      0.34376549	     -0.06662985	     -0.00052039	     -0.20850355	     -0.06619332	      0.88280703	     -0.00038144	     -0.22217692	     -0.00000000	     -0.00000001	     31.99369547
      0.34497764	     -0.06677640	     -0.00052091	     -0.20865090	     -0.06619187	      0.88280581	     -0.00038071	     -0.22221266	     -0.00000000	     -0.00000001	     31.65073444
      0.34618979	     -0.06692046	     -0.00052147	     -0.20879578	     -0.06619032	      0.88280461	     -0.00038000	     -0.22224823	     -0.00000000	     -0.00000001	     31.16630108
      0.34740194	     -0.06706318	     -0.00052193	     -0.20893934	     -0.06618866	      0.88280343	     -0.00037931	     -0.22228356	     -0.00000000	     -0.00000001	     30.82974802
      0.34861409	     -0.06720294	     -0.00052240	     -0.20907995	     -0.06618689	      0.88280228	     -0.00037864	     -0.22231864	     -0.00000000	     -0.00000001	     30.36170257
      0.34982624	     -0.06734188	     -0.00052276	     -0.20921974	     -0.06618501	      0.88280117	     -0.00037799	     -0.22235341	     -0.00000000	     -0.00000001	     30.03368310
      0.35103839	     -0.06747715	     -0.00052315	     -0.20935590	     -0.06618301	      0.88280009	     -0.00037736	     -0.22238785	      0.00000000	     -0.00000001	     29.59373162
      0.35225054	     -0.06761036	     -0.00052356	     -0.20949000	     -0.06618090	      0.88279906	     -0.00037676	     -0.22242188	      0.00000000	     -0.00000001	     29.27543530
      0.35346269	     -0.06773945	     -0.00052403	     -0.20961999	     -0.06617867	      0.88279807	     -0.00037617	     -0.22245550	      0.00000000	     -0.00000001	     28.85915898
      0.35467484	     -0.06786606	     -0.00052455	     -0.20974752	     -0.06617632	      0.88279714	     -0.00037561	     -0.22248863	      0.00000000	     -0.00000001	     28.55089752
      0.35588699	     -0.06798826	     -0.00052528	     -0.20987065	     -0.06617385	      0.88279625	     -0.00037508	     -0.22252125	      0.00000000	     -0.00000000	     28.15893339
      0.35709915	     -0.06810745	     -0.00052608	     -0.20999079	     -0.06617126	      0.88279542	     -0.00037456	     -0.22255329	      0.00000000	     -0.00000000	     27.86357906
      0.35831130	     -0.06822142	     -0.00052697	     -0.21010571	     -0.06616854	      0.88279466	     -0.00037408	     -0.22258473	      0.00000000	     -0.00000000	     27.49771563
      0.35952345	     -0.06833184	     -0.00052792	     -0.21021710	     -0.06616570	      0.88279395	     -0.00037361	     -0.22261548	      0.00000000	     -0.00000000	     27.21313176
      0.36073560	     -0.06843677	     -0.00052897	     -0.21032300	     -0.06616273	      0.88279331	     -0.00037318	     -0.22264551	      0.00000000	     -0.00000000	     26.86482148
      0.36194775	     -0.06853800	     -0.00053010	     -0.21042521	     -0.06615963	      0.88279274	     -0.00037277	     -0.22267474	      0.00000000	     -0.00000000	     26.59070998
      0.36315990	     -0.06863378	     -0.00053139	     -0.21052200	     -0.06615641	      0.88279224	     -0.00037239	     -0.22270317	      0.00000000	     -0.00000000	     26.25796710
      0.36437205	     -0.06872609	     -0.00053285	     -0.21061530	     -0.06615305	      0.88279180	     -0.00037203	     -0.22273071	      0.00000000	     -0.00000000	     25.99499676
      0.36558420	     -0.06881306	     -0.00053453	     -0.21070328	     -0.06614956	      0.88279145	     -0.00037170	     -0.22275737	      0.00000000	     -0.00000000	     25.68269812
      0.36679635	     -0.06889650	     -0.00053634	     -0.21078774	     -0.06614594	      0.88279116	     -0.00037140	     -0.22278309	      0.00000000	     -0.00000000	     25.44063450
      0.36800850	     -0.06897424	     -0.00053832	     -0.21086650	     -0.06614218	      0.88279095	     -0.00037113	     -0.22280785	      0.00000000	     -0.00000000	     25.15043850
      0.36922065	     -0.06904770	     -0.00054037	     -0.21094098	     -0.06613829	      0.88279082	     -0.00037088	     -0.22283158	      0.00000000	     -0.00000000	     24.93350847
      0.37043281	     -0.06911452	     -0.00054245	     -0.21100885	     -0.06613426	      0.88279077	     -0.00037067	     -0.22285425	      0.00000000	     -0.00000000	     24.66717527
      0.37164496	     -0.06917675	     -0.00054443	     -0.21107212	     -0.06613009	      0.88279079	     -0.00037048	     -0.22287576	      0.00000000	      0.00000000	     24.47218754
      0.37285711	     -0.06923276	     -0.00054647	     -0.21112918	     -0.06612579	      0.88279090	     -0.00037031	     -0.22289612	      0.00000000	      0.00000000	     24.22280472
      0.37406926	     -0.06928493	     -0.00054858	     -0.21118240	     -0.06612135	      0.88279108	     -0.00037018	     -0.22291525	      0.00000000	      0.00000000	     24.04808857
      0.37528141	     -0.06933177	     -0.00055082	     -0.21123029	     -0.06611676	      0.88279135	     -0.00037007	     -0.22293320	      0.00000000	      0.00000000	     23.81221856
      0.37649356	     -0.06937563	     -0.00055320	     -0.21127521	     -0.06611204	      0.88279169	     -0.00036999	     -0.22294992	      0.00000000	      0.00000000	     23.65853668
      0.37770571	     -0.06941466	     -0.00055576	     -0.21131530	     -0.06610718	      0.88279212	     -0.00036994	     -0.22296548	      0.00000000	      0.00000000	     23.44276524
      0.37891786	     -0.06945101	     -0.00055843	     -0.21135270	     -0.06610218	      0.88279262	     -0.00036991	     -0.22297985	      0.00000000	      0.00000000	     23.31221345
      0.38013001	     -0.06948274	     -0.00056124	     -0.21138549	     -0.06609704	      0.88279321	     -0.00036991	     -0.22299309	      0.00000000	      0.00000000	     23.11438019
      0.38134216	     -0.06951190	     -0.00056409	     -0.21141570	     -0.06609175	      0.88279387	     -0.00036994	     -0.22300516	      0.00000000	      0.00000000	     23.00335434
      0.38255432	     -0.06953633	     -0.00056690	     -0.21144119	     -0.06608632	      0.88279462	     -0.00036999	     -0.22301612	      0.00000000	      0.00000000	     22.81883904
      0.38376647	     -0.06955795	     -0.00056956	     -0.21146386	     -0.06608076	      0.88279544	     -0.00037006	     -0.22302593	      0.00000000	      0.00000000	     22.72221896
      0.38497862	     -0.06957453	     -0.00057203	     -0.21148151	     -0.06607505	      0.88279634	     -0.00037016	     -0.22303464	      0.00000000	      0.00000001	     22.55093458
      0.38619077	     -0.06958803	     -0.00057427	     -0.21149607	     -0.06606919	      0.88279731	     -0.00037028	     -0.22304221	      0.00000000	      0.00000001	     22.47014711
      0.38740292	     -0.06959614	     -0.00057628	     -0.21150524	     -0.06606320	      0.88279836	     -0.00037043	     -0.22304867	      0.00000000	      0.00000001	     22.31553463
      0.38861507	     -0.06960072	     -0.00057768	     -0.21151089	     -0.06605707	      0.88279949	     -0.00037060	     -0.22305397	      0.00000000	      0.00000001	     22.25335880
      0.38982722	     -0.06959939	     -0.00057799	     -0.21151063	     -0.06605079	      0.88280069	     -0.00037079	     -0.22305813	      0.00000000	      0.00000001	     22.09585885
      0.39103937	     -0.06959403	     -0.00057791	     -0.21150636	     -0.06604438	      0.88280196	     -0.00037100	     -0.22306110	      0.00000000	      0.00000001	     22.04187858
      0.39225152	     -0.06958234	     -0.00057770	     -0.21149574	     -0.06603782	      0.88280330	     -0.00037123	     -0.22306288	      0.00000000	      0.00000001	     21.92159873
      0.39346367	     -0.06956634	     -0.00057743	     -0.21148081	     -0.06603113	      0.88280472	     -0.00037148	     -0.22306341	      0.00000000	      0.00000001	     21.90127368
      0.39467582	     -0.06954374	     -0.00057721	     -0.21145928	     -0.06602430	      0.88280620	     -0.00037175	     -0.22306270	      0.00000000	      0.00000001	     21.79966280
      0.39588798	     -0.06951665	     -0.00057699	     -0.21143325	     -0.06601733	      0.88280775	     -0.00037204	     -0.22306069	      0.00000000	      0.00000001	     21.79602056
      0.39710013	     -0.06948285	     -0.00057682	     -0.21140049	     -0.06601022	      0.88280937	     -0.00037236	     -0.22305738	      0.00000000	      0.00000001	     21.69894767
      0.39831228	     -0.06944450	     -0.00057663	     -0.21136318	     -0.06600298	      0.88281106	     -0.00037269	     -0.22305271	      0.00000000	      0.00000001	     21.70806127
      0.39952443	     -0.06939865	     -0.00057664	     -0.21131837	     -0.06599560	      0.88281281	     -0.00037304	     -0.22304671	      0.00000000	      0.00000001	     21.61099018
      0.40073658	     -0.06934858	     -0.00057664	     -0.21126931	     -0.06598809	      0.88281463	     -0.00037340	     -0.22303930	      0.00000000	      0.00000001	     21.63301482
      0.40194873	     -0.06929175	     -0.00057654	     -0.21121348	     -0.06598045	      0.88281651	     -0.00037379	     -0.22303052	      0.00000000	      0.00000001	     21.53474911
      0.40316088	     -0.06923017	     -0.00057627	     -0.21115289	     -0.06597268	      0.88281845	     -0.00037419	     -0.22302029	      0.00000000	      0.00000001	     21.57528459
      0.40437303	     -0.06916116	     -0.00057592	     -0.21108485	     -0.06596479	      0.88282046	     -0.00037461	     -0.22300859	      0.00000000	      0.00000001	     21.47283353
      0.40558518	     -0.06908664	     -0.00057543	     -0.21101129	     -0.06595676	      0.88282252	     -0.00037505	     -0.22299535	      0.00000000	      0.00000001	     21.53261386
      0.40679733	     -0.06900414	     -0.00057493	     -0.21092974	     -0.06594861	      0.88282465	     -0.00037550	     -0.22298054	      0.00000000	      0.00000001	     21.42524662
      0.40800948	     -0.06891595	     -0.00057442	     -0.21084248	     -0.06594035	      0.88282684	     -0.00037597	     -0.22296409	      0.00000000	      0.00000001	     21.49931085
      0.40922164	     -0.06881972	     -0.00057376	     -0.21074715	     -0.06593196	      0.88282909	     -0.00037645	     -0.22294599	      0.00000000	      0.00000001	     21.37832431
      0.41043379	     -0.06871804	     -0.00057297	     -0.21064635	     -0.06592346	      0.88283140	     -0.00037695	     -0.22292619	      0.00000000	      0.00000001	     21.46230754
      0.41164594	     -0.06860901	     -0.00057222	     -0.21053819	     -0.06591484	      0.88283377	     -0.00037745	     -0.22290472	      0.00000000	      0.00000001	     21.32290581
      0.41285809	     -0.06849492	     -0.00057147	     -0.21042492	     -0.06590612	      0.88283620	     -0.00037798	     -0.22288153	      0.00000000	      0.00000001	     21.41274723
      0.41407024	     -0.06837356	     -0.00057076	     -0.21030438	     -0.06589728	      0.88283868	     -0.00037851	     -0.22285666	      0.00000000	      0.00000001	     21.25216310
      0.41528239	     -0.06824753	     -0.00057009	     -0.21017912	     -0.06588835	      0.88284123	     -0.00037905	     -0.22283007	      0.00000000	      0.00000001	     21.34411770
      0.41649454	     -0.06811452	     -0.00056948	     -0.21004687	     -0.06587931	      0.88284383	     -0.00037961	     -0.22280182	      0.00000000	      0.00000001	     21.16029619
      0.41770669	     -0.06797632	     -0.00056893	     -0.20990938	     -0.06587018	      0.88284649	     -0.00038017	     -0.22277188	      0.00000000	      0.00000002	     21.25145433
      0.41891884	     -0.06783212	     -0.00056839	     -0.20976587	     -0.06586096	      0.88284920	     -0.00038075	     -0.22274034	      0.00000000	      0.00000002	     21.03892536
      0.42013099	     -0.06768426	     -0.00056788	     -0.20961865	     -0.06585164	      0.88285197	     -0.00038133	     -0.22270721	      0.00000000	      0.00000002	     21.13022361
      0.42134314	     -0.06753053	     -0.00056741	     -0.20946555	     -0.06584225	      0.88285479	     -0.00038191	     -0.22267255	      0.00000000	      0.00000002	     20.90266121
      0.42255530	     -0.06737374	     -0.00056684	     -0.20930934	     -0.06583277	      0.88285767	     -0.00038251	     -0.22263637	      0.00000000	      0.00000002	     20.99842410
      0.42376745	     -0.06721200	     -0.00056567	     -0.20914815	     -0.06582322	      0.88286061	     -0.00038311	     -0.22259878	      0.00000000	      0.00000002	     20.74580910
      0.42497960	     -0.06704829	     -0.00056431	     -0.20898496	     -0.06581359	      0.88286359	     -0.00038371	     -0.22255979	      0.00000000	      0.00000002	     20.83760953
      0.42619175	     -0.06688072	     -0.00056296	     -0.20881787	     -0.06580390	      0.88286663	     -0.00038432	     -0.22251952	      0.00000000	      0.00000002	     20.58035570
      0.42740390	     -0.06671225	     -0.00056169	     -0.20864984	     -0.06579415	      0.88286972	     -0.00038493	     -0.22247803	      0.00000000	      0.00000002	     20.68976079
      0.42861605	     -0.06654082	     -0.00056015	     -0.20847881	     -0.06578434	      0.88287286	     -0.00038554	     -0.22243544	      0.00000000	      0.00000002	     20.43120182
      0.42982820	     -0.06636909	     -0.00055818	     -0.20830746	     -0.06577448	      0.88287604	     -0.00038616	     -0.22239179	      0.00000000	      0.00000002	     20.54599281
      0.43104035	     -0.06619470	     -0.00055605	     -0.20813341	     -0.06576457	      0.88287927	     -0.00038677	     -0.22234721	      0.00000000	      0.00000002	     20.28210059
      0.43225250	     -0.06602030	     -0.00055375	     -0.20795931	     -0.06575462	      0.88288255	     -0.00038738	     -0.22230173	      0.00000000	      0.00000002	     20.41727095
      0.43346465	     -0.06584356	     -0.00055130	     -0.20778283	     -0.06574462	      0.88288587	     -0.00038799	     -0.22225547	      0.00000000	      0.00000002	     20.16098523
      0.43467680	     -0.06566716	     -0.00054866	     -0.20760666	     -0.06573460	      0.88288923	     -0.00038859	     -0.22220844	      0.00000000	      0.00000002	     20.31436303
      0.43588896	     -0.06548881	     -0.00054585	     -0.20742850	     -0.06572455	      0.88289262	     -0.00038919	     -0.22216077	      0.00000000	      0.00000002	     20.06557508
      0.43710111	     -0.06531131	     -0.00054287	     -0.20725116	     -0.06571447	      0.88289605	     -0.00038978	     -0.22211247	      0.00000000	      0.00000002	     20.23706506
      0.43831326	     -0.06513235	     -0.00053973	     -0.20707232	     -0.06570437	      0.88289950	     -0.00039037	     -0.22206364	      0.00000000	      0.00000002	     19.99618016
      0.43952541	     -0.06495461	     -0.00053643	     -0.20689467	     -0.06569426	      0.88290299	     -0.00039095	     -0.22201432	      0.00000000	      0.00000002	     20.18657306
      0.44073756	     -0.06477572	     -0.00053298	     -0.20671583	     -0.06568414	      0.88290649	     -0.00039152	     -0.22196460	      0.00000000	      0.00000002	     19.95305958
      0.44194971	     -0.06459840	     -0.00052937	     -0.20653853	     -0.06567401	      0.88291001	     -0.00039209	     -0.22191450	      0.00000000	      0.00000002	     20.16103691
      0.44316186	     -0.06442037	     -0.00052562	     -0.20636048	     -0.06566388	      0.88291355	     -0.00039264	     -0.22186410	      0.00000000	      0.00000002	     19.93254481
      0.44437401	     -0.06424445	     -0.00052174	     -0.20618451	     -0.06565375	      0.88291710	     -0.00039318	     -0.22181343	      0.00000000	      0.00000002	     20.15674972
      0.44558616	     -0.06406826	     -0.00051774	     -0.20600823	     -0.06564363	      0.88292065	     -0.00039370	     -0.22176258	      0.00000000	      0.00000002	     19.93093107
      0.44679831	     -0.06389496	     -0.00051360	     -0.20583482	     -0.06563352	      0.88292420	     -0.00039422	     -0.22171156	      0.00000000	      0.00000002	     20.17044035
      0.44801047	     -0.06372217	     -0.00050927	     -0.20566188	     -0.06562343	      0.88292775	     -0.00039472	     -0.22166046	      0.00000000	      0.00000002	     19.94688205
      0.44922262	     -0.06355219	     -0.00050487	     -0.20549172	     -0.06561335	      0.88293129	     -0.00039520	     -0.22160927	      0.00000000	      0.00000002	     20.20133961
      0.45043477	     -0.06338273	     -0.00050038	     -0.20532205	     -0.06560330	      0.88293482	     -0.00039567	     -0.22155809	      0.00000000	      0.00000002	     19.97567074
      0.45164692	     -0.06321672	     -0.00049585	     -0.20515579	     -0.06559327	      0.88293833	     -0.00039612	     -0.22150692	      0.00000000	      0.00000002	     20.24113188
      0.45285907	     -0.06305166	     -0.00049125	     -0.20499046	     -0.06558327	      0.88294182	     -0.00039655	     -0.22145585	      0.00000000	      0.00000002	     20.01272461
      0.45407122	     -0.06289018	     -0.00048650	     -0.20482868	     -0.06557331	      0.88294527	     -0.00039696	     -0.22140490	      0.00000000	      0.00000002	     20.28929664
      0.45528337	     -0.06273016	     -0.00048167	     -0.20466833	     -0.06556339	      0.88294870	     -0.00039736	     -0.22135414	      0.00000000	      0.00000002	     20.05731544
      0.45649552	     -0.06257443	     -0.00047684	     -0.20451224	     -0.06555350	      0.88295209	     -0.00039773	     -0.22130360	      0.00000000	      0.00000002	     20.34304937
      0.45770767	     -0.06242038	     -0.00047198	     -0.20435781	     -0.06554366	      0.88295543	     -0.00039808	     -0.22125335	      0.00000000	      0.00000002	     20.10894427
      0.45891982	     -0.06227073	     -0.00046717	     -0.20420775	     -0.06553387	      0.88295873	     -0.00039840	     -0.22120341	      0.00000000	      0.00000002	     20.40400104
      0.46013197	     -0.06212278	     -0.00046232	     -0.20405936	     -0.06552413	      0.88296198	     -0.00039870	     -0.22115383	      0.00000000	      0.00000002	     20.16964736
      0.46134413	     -0.06197925	     -0.00045744	     -0.20391537	     -0.06551444	      0.88296517	     -0.00039898	     -0.22110463	      0.00000000	      0.00000002	     20.47391486
      0.46255628	     -0.06183751	     -0.00045251	     -0.20377315	     -0.06550481	      0.88296830	     -0.00039923	     -0.22105586	      0.00000000	      0.00000002	     20.23948834
      0.46376843	     -0.06170035	     -0.00044755	     -0.20363548	     -0.06549524	      0.88297136	     -0.00039946	     -0.22100753	      0.00000000	      0.00000002	     20.55023421
      0.46498058	     -0.06156502	     -0.00044253	     -0.20349963	     -0.06548573	      0.88297436	     -0.00039965	     -0.22095970	      0.00000000	      0.00000002	     20.31777193
      0.46619273	     -0.06143427	     -0.00043749	     -0.20336834	     -0.06547629	      0.88297728	     -0.00039982	     -0.22091236	      0.00000000	      0.00000002	     20.63589136
      0.46740488	     -0.06130540	     -0.00043238	     -0.20323890	     -0.06546691	      0.88298013	     -0.00039996	     -0.22086559	      0.00000000	      0.00000002	     20.40808422
      0.46861703	     -0.06118112	     -0.00042727	     -0.20311405	     -0.06545760	      0.88298290	     -0.00040008	     -0.22081937	      0.00000000	      0.00000002	     20.73404746
      0.46982918	     -0.06105867	     -0.00042230	     -0.20299100	     -0.06544836	      0.88298559	     -0.00040016	     -0.22077376	      0.00000000	      0.00000001	     20.51439376
      0.47104133	     -0.06094082	     -0.00041727	     -0.20287254	     -0.06543920	      0.88298819	     -0.00040021	     -0.22072877	      0.00000000	      0.00000001	     20.84831998
      0.47225348	     -0.06082504	     -0.00041212	     -0.20275615	     -0.06543011	      0.88299070	     -0.00040023	     -0.22068443	      0.00000000	      0.00000001	     20.64068477
      0.47346563	     -0.06071423	     -0.00040681	     -0.20264471	     -0.06542110	      0.88299312	     -0.00040021	     -0.22064076	      0.00000000	      0.00000001	     20.98510211
      0.47467779	     -0.06060562	     -0.00040146	     -0.20253547	     -0.06541217	      0.88299545	     -0.00040017	     -0.22059779	      0.00000000	      0.00000001	     20.79423644
      0.47588994	     -0.06050198	     -0.00039612	     -0.20243118	     -0.06540332	      0.88299769	     -0.00040009	     -0.22055551	      0.00000000	      0.00000001	     21.15291759
      0.47710209	     -0.06040013	     -0.00039115	     -0.20232868	     -0.06539455	      0.88299983	     -0.00039997	     -0.22051398	      0.00000000	      0.00000001	     20.98885213
      0.47831424	     -0.06030279	     -0.00038675	     -0.20223067	     -0.06538586	      0.88300187	     -0.00039982	     -0.22047317	      0.00000000	      0.00000001	     21.37067533
      0.47952639	     -0.06020718	     -0.00038290	     -0.20213439	     -0.06537726	      0.88300382	     -0.00039964	     -0.22043315	      0.00000000	      0.00000001	     21.24393111
      0.48073854	     -0.06011600	     -0.00037957	     -0.20204252	     -0.06536874	      0.88300567	     -0.00039942	     -0.22039388	      0.00000000	      0.00000001	     21.65322640
      0.48195069	     -0.06002649	     -0.00037655	     -0.20195233	     -0.06536031	      0.88300742	     -0.00039917	     -0.22035542	      0.00000000	      0.00000001	     21.56454971
      0.48316284	     -0.05994134	     -0.00037381	     -0.20186650	     -0.06535197	      0.88300908	     -0.00039888	     -0.22031775	      0.00000000	      0.00000001	     22.00127517
      0.48437499	     -0.05985783	     -0.00037130	     -0.20178231	     -0.06534372	      0.88301065	     -0.00039855	     -0.22028090	      0.00000000	      0.00000001	     21.95526268
      0.48558714	     -0.05977864	     -0.00036896	     -0.20170245	     -0.06533555	      0.88301212	     -0.00039819	     -0.22024485	      0.00000000	      0.00000001	     22.42311649
      0.48679929	     -0.05970145	     -0.00036643	     -0.20162458	     -0.06532748	      0.88301350	     -0.00039779	     -0.22020964	      0.00000000	      0.00000001	     22.42515867
      0.48801145	     -0.05962832	     -0.00036397	     -0.20155081	     -0.06531950	      0.88301480	     -0.00039735	     -0.22017525	      0.00000000	      0.00000001	     22.92513907
      0.48922360	     -0.05955557	     -0.00036129	     -0.20147741	     -0.06531161	      0.88301600	     -0.00039687	     -0.22014170	      0.00000000	      0.00000001	     22.98111484
      0.49043575	     -0.05948604	     -0.00035862	     -0.20140725	     -0.06530381	      0.88301712	     -0.00039636	     -0.22010900	      0.00000000	      0.00000001	     23.51072107
      0.49164790	     -0.05941866	     -0.00035549	     -0.20133927	     -0.06529610	      0.88301816	     -0.00039581	     -0.22007724	      0.00000000	      0.00000001	     23.62252219
      0.49286005	     -0.05935416	     -0.00035234	     -0.20127417	     -0.06528849	      0.88301913	     -0.00039522	     -0.22004638	      0.00000000	      0.00000001	     24.19783812
      0.49407220	     -0.05929206	     -0.00034893	     -0.20121150	     -0.06528096	      0.88302001	     -0.00039459	     -0.22001650	      0.00000000	      0.00000000	     24.40057815
      0.49528435	     -0.05923355	     -0.00034545	     -0.20115244	     -0.06527353	      0.88302083	     -0.00039392	     -0.21998753	      0.00000000	      0.00000000	     25.05170760
      0.49649650	     -0.05917556	     -0.00034170	     -0.20109391	     -0.06526619	      0.88302157	     -0.00039322	     -0.21995947	      0.00000000	      0.00000000	     25.36726690
      0.49770865	     -0.05912044	     -0.00033763	     -0.20103828	     -0.06525893	      0.88302225	     -0.00039248	     -0.21993224	      0.00000000	      0.00000000	     26.09459632
      0.49892080	     -0.05906554	     -0.00033323	     -0.20098288	     -0.06525176	      0.88302287	     -0.00039170	     -0.21990584	      0.00000000	      0.00000000	     26.51725517
      0.50013295	     -0.05901305	     -0.00032813	     -0.20092994	     -0.06524467	      0.88302342	     -0.00039088	     -0.21988020	      0.00000000	      0.00000000	     27.32099184
      0.50134511	     -0.05896114	     -0.00032276	     -0.20087758	     -0.06523767	      0.88302391	     -0.00039002	     -0.21985534	      0.00000000	      0.00000000	     27.87382003
      0.50255726	     -0.05891123	     -0.00031688	     -0.20082725	     -0.06523075	      0.88302435	     -0.00038913	     -0.21983120	      0.00000000	      0.00000000	     28.77828387
      0.50376941	     -0.05886177	     -0.00031085	     -0.20077738	     -0.06522390	      0.88302474	     -0.00038820	     -0.21980780	      0.00000000	      0.00000000	     29.48540995
      0.50498156	     -0.05881481	     -0.00030477	     -0.20073003	     -0.06521713	      0.88302507	     -0.00038723	     -0.21978509	      0.00000000	      0.00000000	     30.51919075
      0.50619371	     -0.05876774	     -0.00029866	     -0.20068259	     -0.06521043	      0.88302536	     -0.00038623	     -0.21976306	      0.00000000	      0.00000000	     31.43984333
      0.50740586	     -0.05872280	     -0.00029261	     -0.20063728	     -0.06520379	      0.88302560	     -0.00038520	     -0.21974166	      0.00000000	      0.00000000	     32.65890440
      0.50861801	     -0.05867758	     -0.00028668	     -0.20059171	     -0.06519722	      0.88302580	     -0.00038413	     -0.21972088	      0.00000000	      0.00000000	     33.84790294
      0.50983016	     -0.05863435	     -0.00028091	     -0.20054812	     -0.06519070	      0.88302596	     -0.00038303	     -0.21970067	      0.00000000	      0.00000000	     35.29528366
      0.51104231	     -0.05859080	     -0.00027555	     -0.20050422	     -0.06518424	      0.88302609	     -0.00038189	     -0.21968102	      0.00000000	      0.00000000	     36.76990433
      0.51225446	     -0.05854917	     -0.00027099	     -0.20046222	     -0.06517782	      0.88302619	     -0.00038073	     -0.21966188	      0.00000000	      0.00000000	     38.43069864
      0.51346662	     -0.05850720	     -0.00026690	     -0.20041989	     -0.06517145	      0.88302626	     -0.00037953	     -0.21964324	      0.00000000	      0.00000000	     40.13673730
      0.51467877	     -0.05846708	     -0.00026355	     -0.20037939	     -0.06516511	      0.88302631	     -0.00037830	     -0.21962506	      0.00000000	      0.00000000	     41.93102614
      0.51589092	     -0.05842661	     -0.00026090	     -0.20033855	     -0.06515881	      0.88302634	     -0.00037705	     -0.21960734	      0.00000000	      0.00000000	     43.74823699
      0.51710307	     -0.05838795	     -0.00025927	     -0.20029948	     -0.06515254	      0.88302636	     -0.00037577	     -0.21959002	      0.00000000	      0.00000000	     45.52879999
      0.51831522	     -0.05834893	     -0.00025855	     -0.20026005	     -0.06514629	      0.88302637	     -0.00037446	     -0.21957310	      0.00000000	      0.00000000	     47.26478021
      0.51952737	     -0.05831166	     -0.00025858	     -0.20022235	     -0.06514006	      0.88302638	     -0.00037313	     -0.21955652	      0.00000000	      0.00000000	     48.85947813
      0.52073952	     -0.05827408	     -0.00025936	     -0.20018433	     -0.06513385	      0.88302639	     -0.00037177	     -0.21954030	      0.00000000	      0.00000000	     50.35429805
      0.52195167	     -0.05823832	     -0.00026100	     -0.20014810	     -0.06512766	      0.88302640	     -0.00037039	     -0.21952438	      0.00000000	      0.00000000	     51.63174273
      0.52316382	     -0.05820242	     -0.00026354	     -0.20011173	     -0.06512148	      0.88302643	     -0.00036898	     -0.21950876	      0.00000000	      0.00000000	     52.74724261
      0.52437597	     -0.05816841	     -0.00026684	     -0.20007722	     -0.06511532	      0.88302647	     -0.00036755	     -0.21949341	      0.00000000	      0.00000000	     53.61992155
      0.52558812	     -0.05813447	     -0.00027083	     -0.20004277	     -0.06510916	      0.88302653	     -0.00036609	     -0.21947834	      0.00000000	      0.00000000	     54.30638095
      0.52680028	     -0.05810285	     -0.00027552	     -0.20001061	     -0.06510303	      0.88302662	     -0.00036461	     -0.21946351	      0.00000000	      0.00000000	     54.78326201
      0.52801243	     -0.05807188	     -0.00028078	     -0.19997910	     -0.06509690	      0.88302673	     -0.00036311	     -0.21944896	      0.00000000	      0.00000000	     55.06993323
      0.52922458	     -0.05804390	     -0.00028660	     -0.19995055	     -0.06509080	      0.88302687	     -0.00036158	     -0.21943467	      0.00000000	      0.00000000	     55.21768279
      0.53043673	     -0.05801732	     -0.00029283	     -0.19992339	     -0.06508471	      0.88302705	     -0.00036002	     -0.21942070	      0.00000000	      0.00000000	     55.18714987
      0.53164888	     -0.05799438	     -0.00029946	     -0.19989985	     -0.06507864	      0.88302726	     -0.00035844	     -0.21940705	      0.00000000	      0.00000000	     55.10088635
      0.53286103	     -0.05797437	     -0.00030641	     -0.19987922	     -0.06507259	      0.88302751	     -0.00035684	     -0.21939379	      0.00000000	      0.00000000	     54.83914431
      0.53407318	     -0.05796088	     -0.00031377	     -0.19986510	     -0.06506656	      0.88302780	     -0.00035521	     -0.21938100	      0.00000000	      0.00000000	     54.59120854
      0.53528533	     -0.05795337	     -0.00032142	     -0.19985695	     -0.06506057	      0.88302812	     -0.00035355	     -0.21936883	      0.00000000	      0.00000000	     54.17139873
      0.53649748	     -0.05795436	     -0.00032939	     -0.19985728	     -0.06505460	      0.88302848	     -0.00035186	     -0.21935740	      0.00000000	      0.00000000	     53.83672039
      0.53770963	     -0.05796276	     -0.00033739	     -0.19986502	     -0.06504866	      0.88302888	     -0.00035014	     -0.21934689	      0.00000000	      0.00000000	     53.33353500
      0.53892178	     -0.05798025	     -0.00034535	     -0.19988183	     -0.06504277	      0.88302932	     -0.00034839	     -0.21933740	      0.00000000	      0.00000000	     52.97235080
      0.54013394	     -0.05800480	     -0.00035303	     -0.19990571	     -0.06503691	      0.88302978	     -0.00034661	     -0.21932908	      0.00000000	      0.00000000	     52.44649754
      0.54134609	     -0.05803816	     -0.00036043	     -0.19993840	     -0.06503109	      0.88303027	     -0.00034480	     -0.21932197	      0.00000000	      0.00000000	     52.09639466
      0.54255824	     -0.05807827	     -0.00036729	     -0.19997784	     -0.06502531	      0.88303079	     -0.00034296	     -0.21931621	      0.00000000	      0.00000000	     51.57045535
      0.54377039	     -0.05812648	     -0.00037367	     -0.20002539	     -0.06501959	      0.88303134	     -0.00034108	     -0.21931182	      0.00000000	      0.00000000	     51.23996428
      0.54498254	     -0.05818046	     -0.00037926	     -0.20007872	     -0.06501390	      0.88303190	     -0.00033917	     -0.21930887	      0.00000000	      0.00000000	     50.72028865
      0.54619469	     -0.05824170	     -0.00038407	     -0.20013933	     -0.06500827	      0.88303247	     -0.00033722	     -0.21930737	      0.00000000	      0.00000000	     50.40315192
      0.54740684	     -0.05830788	     -0.00038796	     -0.20020490	     -0.06500270	      0.88303305	     -0.00033524	     -0.21930737	      0.00000000	      0.00000000	     49.88648748
      0.54861899	     -0.05838090	     -0.00039101	     -0.20027732	     -0.06499717	      0.88303364	     -0.00033322	     -0.21930888	      0.00000000	      0.00000000	     49.57273907
      0.54983114	     -0.05845879	     -0.00039294	     -0.20035464	     -0.06499170	      0.88303422	     -0.00033116	     -0.21931193	      0.00000000	      0.00000000	     49.04057938
      0.55104329	     -0.05854328	     -0.00039384	     -0.20043857	     -0.06498629	      0.88303480	     -0.00032907	     -0.21931650	      0.00000000	      0.00000000	     48.71225423
      0.55225544	     -0.05863230	     -0.00039360	     -0.20052706	     -0.06498094	      0.88303536	     -0.00032694	     -0.21932263	      0.00000000	      0.00000000	     48.16756256
      0.55346760	     -0.05872743	     -0.00039245	     -0.20062168	     -0.06497564	      0.88303590	     -0.00032478	     -0.21933028	      0.00000000	      0.00000000	     47.83093403
      0.55467975	     -0.05882665	     -0.00039038	     -0.20072041	     -0.06497040	      0.88303642	     -0.00032259	     -0.21933947	      0.00000000	      0.00000000	     47.27922285
      0.55589190	     -0.05893168	     -0.00038776	     -0.20082498	     -0.06496523	      0.88303691	     -0.00032036	     -0.21935015	      0.00000000	      0.00000000	     46.93841094
      0.55710405	     -0.05904052	     -0.00038463	     -0.20093337	     -0.06496011	      0.88303737	     -0.00031810	     -0.21936234	      0.00000000	      0.00000000	     46.38373027
      0.55831620	     -0.05915475	     -0.00038127	     -0.20104716	     -0.06495505	      0.88303777	     -0.00031582	     -0.21937596	      0.00000000	      0.00000000	     46.03028469
      0.55952835	     -0.05927198	     -0.00037770	     -0.20116398	     -0.06495006	      0.88303813	     -0.00031350	     -0.21939103	      0.00000000	      0.00000000	     45.46861956
      0.56074050	     -0.05939389	     -0.00037425	     -0.20128549	     -0.06494512	      0.88303844	     -0.00031116	     -0.21940746	      0.00000000	      0.00000000	     45.10118859
      0.56195265	     -0.05951883	     -0.00037097	     -0.20141003	     -0.06494024	      0.88303868	     -0.00030880	     -0.21942523	      0.00000000	      0.00000000	     44.52382708
      0.56316480	     -0.05964878	     -0.00036812	     -0.20153959	     -0.06493541	      0.88303886	     -0.00030641	     -0.21944430	      0.00000000	      0.00000000	     44.12884880
      0.56437695	     -0.05978127	     -0.00036561	     -0.20167172	     -0.06493064	      0.88303896	     -0.00030401	     -0.21946464	      0.00000000	      0.00000000	     43.53097017
      0.56558910	     -0.05991786	     -0.00036363	     -0.20180795	     -0.06492593	      0.88303898	     -0.00030158	     -0.21948619	      0.00000000	     -0.00000000	     43.11518788
      0.56680126	     -0.06005654	     -0.00036209	     -0.20194628	     -0.06492127	      0.88303892	     -0.00029914	     -0.21950891	      0.00000000	     -0.00000000	     42.49809481
      0.56801341	     -0.06019910	     -0.00036141	     -0.20208849	     -0.06491667	      0.88303878	     -0.00029669	     -0.21953274	      0.00000000	     -0.00000000	     42.05780800
      0.56922556	     -0.06034342	     -0.00036146	     -0.20223247	     -0.06491211	      0.88303854	     -0.00029423	     -0.21955764	      0.00000000	     -0.00000000	     41.41993833
      0.57043771	     -0.06049122	     -0.00036232	     -0.20237994	     -0.06490761	      0.88303821	     -0.00029175	     -0.21958355	      0.00000000	     -0.00000000	     40.95940178
      0.57164986	     -0.06064041	     -0.00036381	     -0.20252882	     -0.06490315	      0.88303779	     -0.00028926	     -0.21961044	      0.00000000	     -0.00000000	     40.30418449
      0.57286201	     -0.06079296	     -0.00036592	     -0.20268107	     -0.06489874	      0.88303726	     -0.00028677	     -0.21963822	      0.00000000	     -0.00000000	     39.82715996
      0.57407416	     -0.06094562	     -0.00036848	     -0.20283343	     -0.06489437	      0.88303663	     -0.00028427	     -0.21966688	      0.00000000	     -0.00000000	     39.16214675
      0.57528631	     -0.06110007	     -0.00037165	     -0.20298760	     -0.06489004	      0.88303590	     -0.00028176	     -0.21969631	      0.00000000	     -0.00000000	     38.68288211
      0.57649846	     -0.06125428	     -0.00037555	     -0.20314154	     -0.06488575	      0.88303507	     -0.00027925	     -0.21972649	      0.00000000	     -0.00000000	     38.01214635
      0.57771061	     -0.06140830	     -0.00038026	     -0.20329530	     -0.06488150	      0.88303414	     -0.00027673	     -0.21975730	      0.00000000	     -0.00000001	     37.53538173
      0.57892276	     -0.06156084	     -0.00038555	     -0.20344759	     -0.06487729	      0.88303310	     -0.00027421	     -0.21978876	      0.00000000	     -0.00000001	     36.86007803
      0.58013492	     -0.06171491	     -0.00039200	     -0.20360142	     -0.06487311	      0.88303197	     -0.00027169	     -0.21982080	      0.00000000	     -0.00000001	     36.38387169
      0.58134707	     -0.06186345	     -0.00039882	     -0.20374973	     -0.06486896	      0.88303073	     -0.00026917	     -0.21985341	      0.00000000	     -0.00000001	     35.71479053
      0.58255922	     -0.06201362	     -0.00040566	     -0.20389968	     -0.06486484	      0.88302941	     -0.00026664	     -0.21988655	      0.00000000	     -0.00000001	     35.24648325
      0.58377137	     -0.06216310	     -0.00041306	     -0.20404896	     -0.06486075	      0.88302799	     -0.00026412	     -0.21992025	      0.00000000	     -0.00000001	     34.59308978
      0.58498352	     -0.06231229	     -0.00042074	     -0.20419797	     -0.06485668	      0.88302648	     -0.00026159	     -0.21995438	      0.00000000	     -0.00000001	     34.16468535
      0.58619567	     -0.06245771	     -0.00042878	     -0.20434322	     -0.06485264	      0.88302489	     -0.00025906	     -0.21998883	      0.00000000	     -0.00000001	     33.54212812
      0.58740782	     -0.06260102	     -0.00043691	     -0.20448637	     -0.06484861	      0.88302322	     -0.00025653	     -0.22002346	      0.00000000	     -0.00000001	     33.15224245
      0.58861997	     -0.06274004	     -0.00044505	     -0.20462526	     -0.06484461	      0.88302149	     -0.00025400	     -0.22005819	      0.00000000	     -0.00000001	     32.55407773
      0.58983212	     -0.06287739	     -0.00045321	     -0.20476250	     -0.06484062	      0.88301968	     -0.00025147	     -0.22009289	      0.00000000	     -0.00000001	     32.19404440
      0.59104427	     -0.06301098	     -0.00046111	     -0.20489599	     -0.06483665	      0.88301781	     -0.00024894	     -0.22012752	      0.00000000	     -0.00000001	     31.61902950
      0.59225643	     -0.06314229	     -0.00046851	     -0.20502722	     -0.06483269	      0.88301589	     -0.00024642	     -0.22016197	      0.00000000	     -0.00000001	     31.27798969
      0.59346858	     -0.06326884	     -0.00047458	     -0.20515373	     -0.06482873	      0.88301393	     -0.00024389	     -0.22019620	      0.00000000	     -0.00000001	     30.71395316
      0.59468073	     -0.06339307	     -0.00048019	     -0.20527794	     -0.06482479	      0.88301192	     -0.00024136	     -0.22023012	      0.00000000	     -0.00000001	     30.40272623
      0.59589288	     -0.06351226	     -0.00048575	     -0.20539712	     -0.06482085	      0.88300989	     -0.00023884	     -0.22026368	      0.00000000	     -0.00000001	     29.88443333
      0.59710503	     -0.06362825	     -0.00049178	     -0.20551311	     -0.06481692	      0.88300783	     -0.00023632	     -0.22029680	      0.00000000	     -0.00000001	     29.63239475
      0.59831718	     -0.06373875	     -0.00049786	     -0.20562362	     -0.06481299	      0.88300575	     -0.00023380	     -0.22032943	      0.00000000	     -0.00000001	     29.14878719
      0.59952933	     -0.06384602	     -0.00050408	     -0.20573090	     -0.06480906	      0.88300366	     -0.00023128	     -0.22036150	      0.00000000	     -0.00000001	     28.92580494
      0.60074148	     -0.06394793	     -0.00051042	     -0.20583285	     -0.06480514	      0.88300158	     -0.00022877	     -0.22039300	      0.00000000	     -0.00000001	     28.46039021
      0.60195363	     -0.06404694	     -0.00051688	     -0.20593189	     -0.06480121	      0.88299949	     -0.00022626	     -0.22042384	      0.00000000	     -0.00000001	     28.25694168
      0.60316578	     -0.06414103	     -0.00052339	     -0.20602603	     -0.06479727	      0.88299742	     -0.00022375	     -0.22045406	      0.00000000	     -0.00000001	     27.80856442
      0.60437793	     -0.06423240	     -0.00052998	     -0.20611746	     -0.06479334	      0.88299538	     -0.00022125	     -0.22048358	      0.00000000	     -0.00000001	     27.62944097
      0.60559009	     -0.06431876	     -0.00053651	     -0.20620388	     -0.06478939	      0.88299335	     -0.00021875	     -0.22051242	      0.00000000	     -0.00000001	     27.20091613
      0.60680224	     -0.06440233	     -0.00054301	     -0.20628751	     -0.06478544	      0.88299137	     -0.00021626	     -0.22054053	      0.00000000	     -0.00000001	     27.04527101
      0.60801439	     -0.06448112	     -0.00054940	     -0.20636639	     -0.06478148	      0.88298942	     -0.00021377	     -0.22056792	      0.00000000	     -0.00000001	     26.63300048
      0.60922654	     -0.06455742	     -0.00055564	     -0.20644276	     -0.06477752	      0.88298752	     -0.00021129	     -0.22059456	      0.00000000	     -0.00000001	     26.49516385
      0.61043869	     -0.06462890	     -0.00056161	     -0.20651435	     -0.06477354	      0.88298567	     -0.00020882	     -0.22062045	      0.00000000	     -0.00000001	     26.09693748
      0.61165084	     -0.06469782	     -0.00056730	     -0.20658337	     -0.06476955	      0.88298388	     -0.00020635	     -0.22064556	      0.00000000	     -0.00000001	     25.97717639
      0.61286299	     -0.06476211	     -0.00057263	     -0.20664777	     -0.06476555	      0.88298215	     -0.00020389	     -0.22066990	      0.00000000	     -0.00000001	     25.59518313
      0.61407514	     -0.06482414	     -0.00057758	     -0.20670992	     -0.06476154	      0.88298049	     -0.00020143	     -0.22069344	      0.00000000	     -0.00000001	     25.49074116
      0.61528729	     -0.06488178	     -0.00058210	     -0.20676770	     -0.06475751	      0.88297890	     -0.00019899	     -0.22071621	      0.00000000	     -0.00000001	     25.12108188
      0.61649944	     -0.06493734	     -0.00058617	     -0.20682340	     -0.06475348	      0.88297738	     -0.00019655	     -0.22073818	      0.00000000	     -0.00000001	     25.02924340
      0.61771159	     -0.06498857	     -0.00058974	     -0.20687478	     -0.06474942	      0.88297594	     -0.00019411	     -0.22075937	      0.00000000	     -0.00000001	     24.67436436
      0.61892375	     -0.06503770	     -0.00059286	     -0.20692408	     -0.06474536	      0.88297458	     -0.00019169	     -0.22077976	      0.00000000	     -0.00000001	     24.59889424
      0.62013590	     -0.06508247	     -0.00059576	     -0.20696902	     -0.06474128	      0.88297330	     -0.00018927	     -0.22079936	      0.00000000	     -0.00000001	     24.26349938
      0.62134805	     -0.06512523	     -0.00059814	     -0.20701195	     -0.06473718	      0.88297210	     -0.00018687	     -0.22081814	      0.00000000	     -0.00000001	     24.20097659
      0.62256020	     -0.06516316	     -0.00059983	     -0.20705008	     -0.06473307	      0.88297099	     -0.00018448	     -0.22083613	      0.00000000	     -0.00000001	     23.88231480
      0.62377235	     -0.06519889	     -0.00060119	     -0.20708601	     -0.06472894	      0.88296996	     -0.00018209	     -0.22085327	      0.00000000	     -0.00000001	     23.83794699
      0.62498450	     -0.06522982	     -0.00060223	     -0.20711714	     -0.06472479	      0.88296902	     -0.00017972	     -0.22086959	      0.00000000	     -0.00000001	     23.54015363
      0.62619665	     -0.06525800	     -0.00060299	     -0.20714552	     -0.06472063	      0.88296816	     -0.00017737	     -0.22088502	      0.00000000	     -0.00000000	     23.51388567
      0.62740880	     -0.06528088	     -0.00060356	     -0.20716862	     -0.06471645	      0.88296738	     -0.00017502	     -0.22089957	      0.00000000	     -0.00000000	     23.23490426
      0.62862095	     -0.06530050	     -0.00060393	     -0.20718846	     -0.06471225	      0.88296669	     -0.00017270	     -0.22091317	      0.00000000	     -0.00000000	     23.22545873
      0.62983310	     -0.06531426	     -0.00060414	     -0.20720243	     -0.06470803	      0.88296608	     -0.00017038	     -0.22092581	      0.00000000	     -0.00000000	     22.96473831
      0.63104525	     -0.06532406	     -0.00060423	     -0.20721245	     -0.06470379	      0.88296555	     -0.00016809	     -0.22093741	      0.00000000	     -0.00000000	     22.97322639
      0.63225741	     -0.06532708	     -0.00060426	     -0.20721569	     -0.06469954	      0.88296510	     -0.00016581	     -0.22094794	      0.00000000	     -0.00000000	     22.73161558
      0.63346956	     -0.06532517	     -0.00060426	     -0.20721399	     -0.06469526	      0.88296472	     -0.00016356	     -0.22095731	      0.00000000	     -0.00000000	     22.76200972
      0.63468171	     -0.06531561	     -0.00060431	     -0.20720465	     -0.06469096	      0.88296442	     -0.00016132	     -0.22096546	      0.00000000	     -0.00000000	     22.53751014
      0.63589386	     -0.06530044	     -0.00060449	     -0.20718968	     -0.06468665	      0.88296419	     -0.00015911	     -0.22097230	      0.00000000	     -0.00000000	     22.59053771
      0.63710601	     -0.06527710	     -0.00060489	     -0.20716655	     -0.06468231	      0.88296403	     -0.00015692	     -0.22097779	      0.00000000	     -0.00000000	     22.38066047
      0.63831816	     -0.06524780	     -0.00060558	     -0.20713743	     -0.06467796	      0.88296394	     -0.00015475	     -0.22098181	      0.00000000	     -0.00000000	     22.45728508
      0.63953031	     -0.06521002	     -0.00060664	     -0.20709983	     -0.06467358	      0.88296391	     -0.00015261	     -0.22098434	      0.00000000	      0.00000000	     22.26081115
      0.64074246	     -0.06516617	     -0.00060813	     -0.20705614	     -0.06466919	      0.88296395	     -0.00015050	     -0.22098527	      0.00000000	      0.00000000	     22.36379098
      0.64195461	     -0.06511408	     -0.00061015	     -0.20700420	     -0.06466478	      0.88296404	     -0.00014842	     -0.22098460	      0.00000000	      0.00000000	     22.17439453
      0.64316676	     -0.06505622	     -0.00061271	     -0.20694645	     -0.06466035	      0.88296420	     -0.00014637	     -0.22098225	      0.00000000	      0.00000000	     22.30050802
      0.64437891	     -0.06499032	     -0.00061588	     -0.20688066	     -0.06465590	      0.88296441	     -0.00014435	     -0.22097822	      0.00000000	      0.00000000	     22.11500802
      0.64559107	     -0.06491890	     -0.00061965	     -0.20680931	     -0.06465144	      0.88296468	     -0.00014236	     -0.22097245	      0.00000000	      0.00000000	     22.26687715
      0.64680322	     -0.06483964	     -0.00062406	     -0.20673009	     -0.06464697	      0.88296500	     -0.00014040	     -0.22096496	      0.00000000	      0.00000000	     22.08342399
      0.64801537	     -0.06475539	     -0.00062904	     -0.20664587	     -0.06464248	      0.88296537	     -0.00013848	     -0.22095570	     -0.00000000	      0.00000000	     22.25906760
      0.64922752	     -0.06466454	     -0.00063477	     -0.20655501	     -0.06463798	      0.88296580	     -0.00013660	     -0.22094470	     -0.00000000	      0.00000000	     22.07081186
      0.65043967	     -0.06457037	     -0.00064129	     -0.20646080	     -0.06463347	      0.88296627	     -0.00013475	     -0.22093199	     -0.00000000	      0.00000000	     22.26376751
      0.65165182	     -0.06447129	     -0.00064865	     -0.20636165	     -0.06462895	      0.88296679	     -0.00013294	     -0.22091764	     -0.00000000	      0.00000000	     22.06196772
      0.65286397	     -0.06437038	     -0.00065678	     -0.20626063	     -0.06462442	      0.88296735	     -0.00013116	     -0.22090171	     -0.00000000	      0.00000000	     22.26791051
      0.65407612	     -0.06426578	     -0.00066566	     -0.20615589	     -0.06461989	      0.88296796	     -0.00012943	     -0.22088429	     -0.00000000	      0.00000000	     22.05247349
      0.65528827	     -0.06416034	     -0.00067515	     -0.20605027	     -0.06461536	      0.88296862	     -0.00012773	     -0.22086546	     -0.00000000	      0.00000000	     22.27020054
      0.65650042	     -0.06405198	     -0.00068517	     -0.20594171	     -0.06461083	      0.88296932	     -0.00012606	     -0.22084532	     -0.00000000	      0.00000000	     22.04009366
      0.65771258	     -0.06394337	     -0.00069553	     -0.20583285	     -0.06460631	      0.88297006	     -0.00012444	     -0.22082394	     -0.00000000	      0.00000000	     22.26573547
      0.65892473	     -0.06383222	     -0.00070608	     -0.20572144	     -0.06460179	      0.88297085	     -0.00012285	     -0.22080142	     -0.00000000	      0.00000000	     22.01720472
      0.66013688	     -0.06372110	     -0.00071653	     -0.20561003	     -0.06459728	      0.88297168	     -0.00012130	     -0.22077782	     -0.00000000	      0.00000000	     22.24266845
      0.66134903	     -0.06360766	     -0.00072672	     -0.20549628	     -0.06459278	      0.88297255	     -0.00011978	     -0.22075325	     -0.00000000	      0.00000001	     21.97177536
      0.66256118	     -0.06349436	     -0.00073642	     -0.20538265	     -0.06458830	      0.88297346	     -0.00011831	     -0.22072774	     -0.00000000	      0.00000001	     22.19283366
      0.66377333	     -0.06337880	     -0.00074551	     -0.20526676	     -0.06458384	      0.88297441	     -0.00011686	     -0.22070139	     -0.00000000	      0.00000001	     21.90328088
      0.66498548	     -0.06326353	     -0.00075386	     -0.20515113	     -0.06457939	      0.88297541	     -0.00011546	     -0.22067423	     -0.00000000	      0.00000001	     22.12383365
      0.66619763	     -0.06314626	     -0.00076147	     -0.20503348	     -0.06457498	      0.88297644	     -0.00011408	     -0.22064636	     -0.00000000	      0.00000001	     21.82409986
      0.66740978	     -0.06302951	     -0.00076825	     -0.20491635	     -0.06457059	      0.88297751	     -0.00011275	     -0.22061781	     -0.00000000	      0.00000001	     22.04727845
      0.66862193	     -0.06291094	     -0.00077426	     -0.20479740	     -0.06456623	      0.88297861	     -0.00011145	     -0.22058867	     -0.00000000	      0.00000001	     21.74582532
      0.66983408	     -0.06279315	     -0.00077944	     -0.20467919	     -0.06456191	      0.88297975	     -0.00011018	     -0.22055897	     -0.00000000	      0.00000001	     21.97636685
      0.67104624	     -0.06267372	     -0.00078386	     -0.20455934	     -0.06455763	      0.88298092	     -0.00010895	     -0.22052880	     -0.00000000	      0.00000001	     21.68080036
      0.67225839	     -0.06255468	     -0.00078743	     -0.20443987	     -0.06455339	      0.88298213	     -0.00010776	     -0.22049816	     -0.00000000	      0.00000001	     21.92385832
      0.67347054	     -0.06243157	     -0.00078998	     -0.20431633	     -0.06454919	      0.88298336	     -0.00010660	     -0.22046709	     -0.00000000	      0.00000001	     21.64772558
      0.67468269	     -0.06230460	     -0.00079119	     -0.20418893	     -0.06454504	      0.88298463	     -0.00010549	     -0.22043548	     -0.00000000	      0.00000001	     21.91731400
      0.67589484	     -0.06216979	     -0.00079115	     -0.20405367	     -0.06454095	      0.88298592	     -0.00010440	     -0.22040326	     -0.00000000	      0.00000001	     21.66368759
      0.67710699	     -0.06202920	     -0.00078974	     -0.20391264	     -0.06453690	      0.88298723	     -0.00010336	     -0.22037028	     -0.00000000	      0.00000001	     21.95344425
      0.67831914	     -0.06187983	     -0.00078706	     -0.20376281	     -0.06453292	      0.88298856	     -0.00010236	     -0.22033648	     -0.00000000	      0.00000001	     21.71764648
      0.67953129	     -0.06172477	     -0.00078322	     -0.20360728	     -0.06452900	      0.88298992	     -0.00010139	     -0.22030175	     -0.00000000	      0.00000001	     22.02607609
      0.68074344	     -0.06156236	     -0.00077838	     -0.20344439	     -0.06452514	      0.88299130	     -0.00010047	     -0.22026610	     -0.00000000	      0.00000001	     21.80152967
      0.68195559	     -0.06139593	     -0.00077262	     -0.20327747	     -0.06452135	      0.88299269	     -0.00009959	     -0.22022948	     -0.00000000	      0.00000001	     22.12934205
      0.68316774	     -0.06122511	     -0.00076626	     -0.20310612	     -0.06451763	      0.88299409	     -0.00009875	     -0.22019197	     -0.00000000	      0.00000001	     21.91387629
      0.68437990	     -0.06105382	     -0.00075955	     -0.20293428	     -0.06451399	      0.88299552	     -0.00009795	     -0.22015364	     -0.00000000	      0.00000001	     22.26269923
      0.68559205	     -0.06087989	     -0.00075280	     -0.20275976	     -0.06451043	      0.88299695	     -0.00009719	     -0.22011463	     -0.00000000	      0.00000001	     22.06679013
      0.68680420	     -0.06070614	     -0.00074614	     -0.20258539	     -0.06450695	      0.88299839	     -0.00009648	     -0.22007497	     -0.00000000	      0.00000001	     22.44630390
      0.68801635	     -0.06053088	     -0.00073981	     -0.20240948	     -0.06450357	      0.88299985	     -0.00009582	     -0.22003480	     -0.00000000	      0.00000001	     22.26861318
      0.68922850	     -0.06035783	     -0.00073387	     -0.20223572	     -0.06450027	      0.88300130	     -0.00009520	     -0.21999418	     -0.00000000	      0.00000001	     22.67143778
      0.69044065	     -0.06018484	     -0.00072827	     -0.20206201	     -0.06449707	      0.88300277	     -0.00009462	     -0.21995326	     -0.00000000	      0.00000001	     22.50435995
      0.69165280	     -0.06001464	     -0.00072278	     -0.20189105	     -0.06449397	      0.88300423	     -0.00009409	     -0.21991208	     -0.00000000	      0.00000001	     22.92840129
      0.69286495	     -0.05984548	     -0.00071748	     -0.20172111	     -0.06449097	      0.88300570	     -0.00009360	     -0.21987079	     -0.00000000	      0.00000001	     22.77429050
      0.69407710	     -0.05967978	     -0.00071221	     -0.20155459	     -0.06448807	      0.88300717	     -0.00009317	     -0.21982944	     -0.00000000	      0.00000001	     23.22618013
      0.69528925	     -0.05951506	     -0.00070693	     -0.20138905	     -0.06448529	      0.88300863	     -0.00009277	     -0.21978814	     -0.00000000	      0.00000001	     23.09400563
      0.69650140	     -0.05935404	     -0.00070155	     -0.20122719	     -0.06448262	      0.88301008	     -0.00009243	     -0.21974693	     -0.00000000	      0.00000001	     23.57836394
      0.69771356	     -0.05919482	     -0.00069606	     -0.20106711	     -0.06448007	      0.88301153	     -0.00009213	     -0.21970590	     -0.00000000	      0.00000001	     23.47259690
      0.69892571	     -0.05904073	     -0.00069040	     -0.20091216	     -0.06447764	      0.88301297	     -0.00009187	     -0.21966509	     -0.00000000	      0.00000001	     23.98647125
      0.70013786	     -0.05888960	     -0.00068470	     -0.20076016	     -0.06447533	      0.88301440	     -0.00009167	     -0.21962463	     -0.00000000	      0.00000001	     23.91585774
      0.70135001	     -0.05874329	     -0.00067887	     -0.20061298	     -0.06447315	      0.88301581	     -0.00009151	     -0.21958455	     -0.00000000	      0.00000001	     24.47368354
      0.70256216	     -0.05859872	     -0.00067289	     -0.20046753	     -0.06447110	      0.88301720	     -0.00009139	     -0.21954493	     -0.00000000	      0.00000001	     24.45913008
      0.70377431	     -0.05845816	     -0.00066671	     -0.20032611	     -0.06446917	      0.88301857	     -0.00009132	     -0.21950575	     -0.00000000	      0.00000001	     25.06803403
      0.70498646	     -0.05832050	     -0.00066054	     -0.20018759	     -0.06446737	      0.88301991	     -0.00009130	     -0.21946708	     -0.00000000	      0.00000001	     25.11445980
      0.70619861	     -0.05818861	     -0.00065441	     -0.20005485	     -0.06446571	      0.88302123	     -0.00009132	     -0.21942895	     -0.00000000	      0.00000001	     25.77456866
      0.70741076	     -0.05805780	     -0.00064879	     -0.19992318	     -0.06446418	      0.88302251	     -0.00009139	     -0.21939149	     -0.00000000	      0.00000001	     25.89814894
      0.70862291	     -0.05793084	     -0.00064443	     -0.19979537	     -0.06446278	      0.88302376	     -0.00009151	     -0.21935476	     -0.00000000	      0.00000001	     26.60962778
      0.70983506	     -0.05781072	     -0.00064044	     -0.19967441	     -0.06446152	      0.88302497	     -0.00009167	     -0.21931896	     -0.00000000	      0.00000001	     26.79854611
      0.71104722	     -0.05769809	     -0.00063641	     -0.19956095	     -0.06446039	      0.88302614	     -0.00009187	     -0.21928411	     -0.00000000	      0.00000001	     27.57325277
      0.71225937	     -0.05759006	     -0.00063270	     -0.19945212	     -0.06445940	      0.88302727	     -0.00009212	     -0.21925026	     -0.00000000	      0.00000001	     27.84960272
      0.71347152	     -0.05748848	     -0.00062912	     -0.19934974	     -0.06445854	      0.88302835	     -0.00009242	     -0.21921741	     -0.00000000	      0.00000001	     28.68186360
      0.71468367	     -0.05739092	     -0.00062556	     -0.19925143	     -0.06445782	      0.88302939	     -0.00009275	     -0.21918560	     -0.00000000	      0.00000001	     29.03431160
      0.71589582	     -0.05729991	     -0.00062203	     -0.19915967	     -0.06445723	      0.88303037	     -0.00009314	     -0.21915479	     -0.00000000	      0.00000001	     29.90255374
      0.71710797	     -0.05721351	     -0.00061880	     -0.19907256	     -0.06445677	      0.88303130	     -0.00009356	     -0.21912503	     -0.00000000	      0.00000001	     30.31152354
      0.71832012	     -0.05713336	     -0.00061580	     -0.19899171	     -0.06445644	      0.88303217	     -0.00009403	     -0.21909632	     -0.00000000	      0.00000000	     31.20543472
      0.71953227	     -0.05705792	     -0.00061212	     -0.19891561	     -0.06445625	      0.88303299	     -0.00009454	     -0.21906867	     -0.00000000	      0.00000000	     31.66547630
      0.72074442	     -0.05698789	     -0.00060740	     -0.19884496	     -0.06445618	      0.88303375	     -0.00009510	     -0.21904206	     -0.00000000	      0.00000000	     32.56367319
      0.72195657	     -0.05692107	     -0.00060254	     -0.19877755	     -0.06445623	      0.88303445	     -0.00009570	     -0.21901649	     -0.00000000	      0.00000000	     33.03933896
      0.72316873	     -0.05685900	     -0.00059769	     -0.19871490	     -0.06445642	      0.88303509	     -0.00009634	     -0.21899190	     -0.00000000	      0.00000000	     33.92646835
      0.72438088	     -0.05679979	     -0.00059329	     -0.19865514	     -0.06445673	      0.88303566	     -0.00009703	     -0.21896830	     -0.00000000	      0.00000000	     34.41862491
      0.72559303	     -0.05674467	     -0.00058909	     -0.19859947	     -0.06445716	      0.88303618	     -0.00009775	     -0.21894564	     -0.00000000	      0.00000000	     35.28952204
      0.72680518	     -0.05669307	     -0.00058500	     -0.19854735	     -0.06445770	      0.88303663	     -0.00009852	     -0.21892394	     -0.00000000	      0.00000000	     35.78769577
      0.72801733	     -0.05664636	     -0.00058086	     -0.19850013	     -0.06445837	      0.88303702	     -0.00009934	     -0.21890316	     -0.00000000	      0.00000000	     36.63699074
      0.72922948	     -0.05660238	     -0.00057697	     -0.19845565	     -0.06445915	      0.88303734	     -0.00010019	     -0.21888333	     -0.00000000	      0.00000000	     37.15419608
      0.73044163	     -0.05656416	     -0.00057312	     -0.19841693	     -0.06446005	      0.88303761	     -0.00010109	     -0.21886444	     -0.00000000	      0.00000000	     37.99324734
      0.73165378	     -0.05652998	     -0.00056946	     -0.19838227	     -0.06446105	      0.88303781	     -0.00010203	     -0.21884654	     -0.00000000	      0.00000000	     38.54264384
      0.73286593	     -0.05650114	     -0.00056581	     -0.19835295	     -0.06446216	      0.88303794	     -0.00010301	     -0.21882961	     -0.00000000	      0.00000000	     39.39488952
      0.73407808	     -0.05647590	     -0.00056219	     -0.19832723	     -0.06446338	      0.88303802	     -0.00010403	     -0.21881365	     -0.00000000	      0.00000000	     39.99987701
      0.73529023	     -0.05645512	     -0.00055866	     -0.19830599	     -0.06446470	      0.88303804	     -0.00010510	     -0.21879865	     -0.00000000	     -0.00000000	     40.88610026
      0.73650239	     -0.05643700	     -0.00055521	     -0.19828740	     -0.06446611	      0.88303799	     -0.00010621	     -0.21878459	     -0.00000000	     -0.00000000	     41.55958081
      0.73771454	     -0.05642279	     -0.00055160	     -0.19827273	     -0.06446763	      0.88303789	     -0.00010735	     -0.21877141	     -0.00000000	     -0.00000000	     42.47400570
      0.73892669	     -0.05641063	     -0.00054817	     -0.19826011	     -0.06446923	      0.88303773	     -0.00010855	     -0.21875912	     -0.00000000	     -0.00000000	     43.19046033
      0.74013884	     -0.05640190	     -0.00054466	     -0.19825092	     -0.06447093	      0.88303752	     -0.00010978	     -0.21874764	     -0.00000000	     -0.00000000	     44.10171186
      0.74135099	     -0.05639500	     -0.00054120	     -0.19824357	     -0.06447271	      0.88303725	     -0.00011105	     -0.21873698	     -0.00000000	     -0.00000000	     44.82010512
      0.74256314	     -0.05639091	     -0.00053776	     -0.19823903	     -0.06447458	      0.88303692	     -0.00011237	     -0.21872708	     -0.00000000	     -0.00000000	     45.69474984
      0.74377529	     -0.05638840	     -0.00053456	     -0.19823605	     -0.06447653	      0.88303655	     -0.00011372	     -0.21871795	     -0.00000000	     -0.00000000	     46.37934308
      0.74498744	     -0.05638845	     -0.00053149	     -0.19823564	     -0.06447856	      0.88303612	     -0.00011512	     -0.21870953	     -0.00000000	     -0.00000000	     47.18310037
      0.74619959	     -0.05638963	     -0.00052858	     -0.19823635	     -0.06448067	      0.88303566	     -0.00011655	     -0.21870183	     -0.00000000	     -0.00000000	     47.79103307
      0.74741174	     -0.05639292	     -0.00052568	     -0.19823917	     -0.06448285	      0.88303514	     -0.00011803	     -0.21869478	     -0.00000000	     -0.00000000	     48.49405383
      0.74862389	     -0.05639714	     -0.00052354	     -0.19824291	     -0.06448511	      0.88303459	     -0.00011954	     -0.21868841	     -0.00000000	     -0.00000000	     48.99579321
      0.74983605	     -0.05640321	     -0.00052139	     -0.19824849	     -0.06448744	      0.88303399	     -0.00012109	     -0.21868266	     -0.00000001	     -0.00000000	     49.58311993
      0.75104820	     -0.05640998	     -0.00051934	     -0.19825477	     -0.06448984	      0.88303336	     -0.00012268	     -0.21867754	     -0.00000001	     -0.00000000	     49.96700029
      0.75226035	     -0.05641832	     -0.00051791	     -0.19826260	     -0.06449232	      0.88303269	     -0.00012430	     -0.21867300	     -0.00000001	     -0.00000000	     50.44505134
      0.75347250	     -0.05642710	     -0.00051674	     -0.19827088	     -0.06449487	      0.88303199	     -0.00012597	     -0.21866905	     -0.00000001	     -0.00000000	     50.69760229
      0.75468465	     -0.05643722	     -0.00051563	     -0.19828048	     -0.06449748	      0.88303126	     -0.00012766	     -0.21866564	     -0.00000001	     -0.00000000	     51.06216624
      0.75589680	     -0.05644732	     -0.00051435	     -0.19829007	     -0.06450017	      0.88303050	     -0.00012940	     -0.21866278	     -0.00000001	     -0.00000000	     51.20673346
      0.75710895	     -0.05645891	     -0.00051313	     -0.19830114	     -0.06450293	      0.88302972	     -0.00013116	     -0.21866043	     -0.00000001	     -0.00000000	     51.47709308
      0.75832110	     -0.05647078	     -0.00051209	     -0.19831249	     -0.06450576	      0.88302891	     -0.00013296	     -0.21865860	     -0.00000001	     -0.00000000	     51.51992731
      0.75953325	     -0.05648385	     -0.00051110	     -0.19832502	     -0.06450865	      0.88302808	     -0.00013479	     -0.21865725	     -0.00000001	     -0.00000000	     51.71970811
      0.76074540	     -0.05649684	     -0.00051036	     -0.19833748	     -0.06451162	      0.88302723	     -0.00013665	     -0.21865638	     -0.00000001	     -0.00000000	     51.68018752
      0.76195755	     -0.05651099	     -0.00050987	     -0.19835109	     -0.06451466	      0.88302637	     -0.00013854	     -0.21865596	     -0.00000001	     -0.00000000	     51.82319041
      0.76316971	     -0.05652595	     -0.00050938	     -0.19836551	     -0.06451777	      0.88302549	     -0.00014046	     -0.21865602	     -0.00000001	     -0.00000000	     51.71415518
      0.76438186	     -0.05654224	     -0.00050860	     -0.19838126	     -0.06452095	      0.88302460	     -0.00014241	     -0.21865653	     -0.00000001	     -0.00000001	     51.82338299
      0.76559401	     -0.05656028	     -0.00050794	     -0.19839875	     -0.06452420	      0.88302370	     -0.00014439	     -0.21865753	     -0.00000001	     -0.00000001	     51.65802162
      0.76680616	     -0.05658160	     -0.00050737	     -0.19841952	     -0.06452753	      0.88302278	     -0.00014639	     -0.21865901	     -0.00000001	     -0.00000001	     51.73738100
      0.76801831	     -0.05660779	     -0.00050689	     -0.19844516	     -0.06453093	      0.88302186	     -0.00014842	     -0.21866106	     -0.00000001	     -0.00000001	     51.51991523
      0.76923046	     -0.05664248	     -0.00050668	     -0.19847928	     -0.06453440	      0.88302093	     -0.00015047	     -0.21866380	     -0.00000001	     -0.00000001	     51.55145050
      0.77044261	     -0.05668679	     -0.00050701	     -0.19852303	     -0.06453795	      0.88301999	     -0.00015255	     -0.21866745	     -0.00000001	     -0.00000001	     51.28317003
      0.77165476	     -0.05674269	     -0.00050779	     -0.19857836	     -0.06454157	      0.88301904	     -0.00015465	     -0.21867217	     -0.00000001	     -0.00000001	     51.30166602
      0.77286691	     -0.05680976	     -0.00050908	     -0.19864485	     -0.06454526	      0.88301808	     -0.00015676	     -0.21867820	     -0.00000001	     -0.00000001	     51.01542410
      0.77407906	     -0.05688937	     -0.00051052	     -0.19872389	     -0.06454903	      0.88301712	     -0.00015890	     -0.21868570	     -0.00000001	     -0.00000001	     51.02258250
      0.77529121	     -0.05698074	     -0.00051204	     -0.19881470	     -0.06455287	      0.88301614	     -0.00016105	     -0.21869484	     -0.00000001	     -0.00000001	     50.72505140
      0.77650337	     -0.05708434	     -0.00051340	     -0.19891775	     -0.06455678	      0.88301515	     -0.00016321	     -0.21870576	     -0.00000001	     -0.00000001	     50.72492940
      0.77771552	     -0.05719893	     -0.00051450	     -0.19903183	     -0.06456077	      0.88301414	     -0.00016539	     -0.21871858	     -0.00000001	     -0.00000001	     50.42289533
      0.77892767	     -0.05732472	     -0.00051510	     -0.19915711	     -0.06456483	      0.88301311	     -0.00016758	     -0.21873338	     -0.00000001	     -0.00000001	     50.40905147
      0.78013982	     -0.05745988	     -0.00051509	     -0.19929181	     -0.06456895	      0.88301206	     -0.00016978	     -0.21875023	     -0.00000001	     -0.00000001	     50.09723951
      0.78135197	     -0.05760477	     -0.00051424	     -0.19943626	     -0.06457315	      0.88301099	     -0.00017199	     -0.21876913	     -0.00000001	     -0.00000001	     50.05282008
      0.78256412	     -0.05775782	     -0.00051242	     -0.19958893	     -0.06457741	      0.88300989	     -0.00017421	     -0.21879012	     -0.00000001	     -0.00000001	     49.70987027
      0.78377627	     -0.05791895	     -0.00050934	     -0.19974972	     -0.06458173	      0.88300875	     -0.00017643	     -0.21881317	     -0.00000001	     -0.00000001	     49.60871088
      0.78498842	     -0.05808484	     -0.00050533	     -0.19991531	     -0.06458612	      0.88300758	     -0.00017865	     -0.21883828	     -0.00000001	     -0.00000001	     49.22009747
      0.78620057	     -0.05825867	     -0.00050014	     -0.20008888	     -0.06459057	      0.88300636	     -0.00018088	     -0.21886543	     -0.00000001	     -0.00000001	     49.05451766
      0.78741272	     -0.05843811	     -0.00049384	     -0.20026812	     -0.06459508	      0.88300510	     -0.00018311	     -0.21889460	     -0.00000001	     -0.00000001	     48.63212567
      0.78862487	     -0.05862359	     -0.00048661	     -0.20045343	     -0.06459964	      0.88300378	     -0.00018535	     -0.21892571	     -0.00000001	     -0.00000001	     48.42948412
      0.78983703	     -0.05881339	     -0.00047867	     -0.20064312	     -0.06460426	      0.88300241	     -0.00018759	     -0.21895871	     -0.00000001	     -0.00000001	     47.98978145
      0.79104918	     -0.05900766	     -0.00047021	     -0.20083731	     -0.06460893	      0.88300098	     -0.00018983	     -0.21899349	     -0.00000001	     -0.00000001	     47.74736507
      0.79226133	     -0.05920485	     -0.00046144	     -0.20103445	     -0.06461364	      0.88299948	     -0.00019208	     -0.21902998	     -0.00000001	     -0.00000001	     47.28257559
      0.79347348	     -0.05940468	     -0.00045265	     -0.20123428	     -0.06461840	      0.88299790	     -0.00019434	     -0.21906805	     -0.00000001	     -0.00000001	     46.99233477
      0.79468563	     -0.05960678	     -0.00044411	     -0.20143640	     -0.06462320	      0.88299625	     -0.00019660	     -0.21910766	     -0.00000001	     -0.00000001	     46.48969906
      0.79589778	     -0.05981181	     -0.00043590	     -0.20164147	     -0.06462803	      0.88299452	     -0.00019887	     -0.21914869	     -0.00000001	     -0.00000001	     46.14958712
      0.79710993	     -0.06001851	     -0.00042826	     -0.20184825	     -0.06463290	      0.88299270	     -0.00020115	     -0.21919107	     -0.00000001	     -0.00000001	     45.62650276
      0.79832208	     -0.06022731	     -0.00042134	     -0.20205714	     -0.06463780	      0.88299079	     -0.00020344	     -0.21923468	     -0.00000001	     -0.00000001	     45.25149997
      0.79953423	     -0.06043693	     -0.00041499	     -0.20226689	     -0.06464272	      0.88298878	     -0.00020574	     -0.21927941	     -0.00000001	     -0.00000001	     44.70323269
      0.80074638	     -0.06064814	     -0.00040954	     -0.20247823	     -0.06464766	      0.88298667	     -0.00020805	     -0.21932512	     -0.00000001	     -0.00000001	     44.28588194
      0.80195854	     -0.06085963	     -0.00040437	     -0.20268990	     -0.06465261	      0.88298446	     -0.00021037	     -0.21937174	     -0.00000001	     -0.00000001	     43.70103105
      0.80317069	     -0.06107232	     -0.00040002	     -0.20290278	     -0.06465758	      0.88298214	     -0.00021271	     -0.21941915	     -0.00000001	     -0.00000001	     43.24292225
      0.80438284	     -0.06128492	     -0.00039639	     -0.20311560	     -0.06466256	      0.88297972	     -0.00021505	     -0.21946728	     -0.00000001	     -0.00000001	     42.63626558
      0.80559499	     -0.06149843	     -0.00039379	     -0.20332934	     -0.06466754	      0.88297719	     -0.00021741	     -0.21951601	     -0.00000001	     -0.00000001	     42.16452544
      0.80680714	     -0.06171100	     -0.00039217	     -0.20354217	     -0.06467252	      0.88297454	     -0.00021979	     -0.21956531	     -0.00000001	     -0.00000002	     41.53807116
      0.80801929	     -0.06192364	     -0.00039147	     -0.20375507	     -0.06467750	      0.88297179	     -0.00022217	     -0.21961504	     -0.00000001	     -0.00000002	     41.04960866
      0.80923144	     -0.06213484	     -0.00039162	     -0.20396657	     -0.06468246	      0.88296893	     -0.00022457	     -0.21966517	     -0.00000001	     -0.00000002	     40.40842211
      0.81044359	     -0.06234615	     -0.00039235	     -0.20417819	     -0.06468742	      0.88296596	     -0.00022698	     -0.21971561	     -0.00000001	     -0.00000002	     39.90675499
      0.81165574	     -0.06255332	     -0.00039360	     -0.20438570	     -0.06469235	      0.88296289	     -0.00022939	     -0.21976633	     -0.00000001	     -0.00000002	     39.25908406
      0.81286789	     -0.06276084	     -0.00039570	     -0.20459358	     -0.06469727	      0.88295971	     -0.00023182	     -0.21981730	     -0.00000001	     -0.00000002	     38.75192145
      0.81408004	     -0.06296243	     -0.00039840	     -0.20479555	     -0.06470216	      0.88295643	     -0.00023425	     -0.21986853	     -0.00000001	     -0.00000002	     38.11662370
      0.81529220	     -0.06316336	     -0.00040199	     -0.20499687	     -0.06470702	      0.88295306	     -0.00023668	     -0.21991999	     -0.00000001	     -0.00000002	     37.62886938
      0.81650435	     -0.06336162	     -0.00040546	     -0.20519557	     -0.06471184	      0.88294959	     -0.00023912	     -0.21997169	     -0.00000001	     -0.00000002	     37.00248634
      0.81771650	     -0.06355806	     -0.00040916	     -0.20539245	     -0.06471663	      0.88294604	     -0.00024156	     -0.22002352	     -0.00000001	     -0.00000002	     36.56519543
      0.81892865	     -0.06374974	     -0.00041293	     -0.20558461	     -0.06472138	      0.88294241	     -0.00024399	     -0.22007540	     -0.00000001	     -0.00000002	     35.97812910
      0.82014080	     -0.06393801	     -0.00041693	     -0.20577338	     -0.06472609	      0.88293870	     -0.00024643	     -0.22012717	     -0.00000001	     -0.00000002	     35.57953811
      0.82135295	     -0.06412195	     -0.00042062	     -0.20595785	     -0.06473075	      0.88293492	     -0.00024885	     -0.22017878	     -0.00000001	     -0.00000002	     35.02030193
      0.82256510	     -0.06430266	     -0.00042461	     -0.20613911	     -0.06473535	      0.88293108	     -0.00025127	     -0.22023011	     -0.00000001	     -0.00000002	     34.65143405
      0.82377725	     -0.06447836	     -0.00042878	     -0.20631539	     -0.06473990	      0.88292719	     -0.00025368	     -0.22028113	     -0.00000001	     -0.00000002	     34.11436679
      0.82498940	     -0.06465081	     -0.00043272	     -0.20648845	     -0.06474439	      0.88292325	     -0.00025608	     -0.22033175	     -0.00000001	     -0.00000002	     33.77093788
      0.82620155	     -0.06481812	     -0.00043615	     -0.20665639	     -0.06474882	      0.88291927	     -0.00025847	     -0.22038197	     -0.00000001	     -0.00000002	     33.25267400
      0.82741370	     -0.06498161	     -0.00043994	     -0.20682052	     -0.06475318	      0.88291525	     -0.00026084	     -0.22043170	     -0.00000001	     -0.00000002	     32.92363210
      0.82862586	     -0.06513950	     -0.00044294	     -0.20697910	     -0.06475748	      0.88291122	     -0.00026319	     -0.22048091	     -0.00000001	     -0.00000002	     32.41287508
      0.82983801	     -0.06529340	     -0.00044565	     -0.20713370	     -0.06476170	      0.88290717	     -0.00026553	     -0.22052955	     -0.00000001	     -0.00000002	     32.12242617
      0.83105016	     -0.06544135	     -0.00044817	     -0.20728237	     -0.06476585	      0.88290311	     -0.00026784	     -0.22057757	     -0.00000001	     -0.00000002	     31.67668776
      0.83226231	     -0.06558503	     -0.00045060	     -0.20742680	     -0.06476992	      0.88289906	     -0.00027013	     -0.22062492	     -0.00000001	     -0.00000002	     31.43686377
      0.83347446	     -0.06572285	     -0.00045299	     -0.20756538	     -0.06477391	      0.88289501	     -0.00027240	     -0.22067156	     -0.00000001	     -0.00000002	     31.02254375
      0.83468661	     -0.06585679	     -0.00045547	     -0.20770009	     -0.06477782	      0.88289099	     -0.00027465	     -0.22071745	     -0.00000001	     -0.00000002	     30.80286327
      0.83589876	     -0.06598523	     -0.00045812	     -0.20782933	     -0.06478164	      0.88288699	     -0.00027688	     -0.22076258	     -0.00000001	     -0.00000002	     30.40308681
      0.83711091	     -0.06611005	     -0.00046071	     -0.20795494	     -0.06478538	      0.88288304	     -0.00027907	     -0.22080691	     -0.00000001	     -0.00000002	     30.19962825
      0.83832306	     -0.06622955	     -0.00046322	     -0.20807526	     -0.06478902	      0.88287912	     -0.00028124	     -0.22085043	     -0.00000001	     -0.00000002	     29.81673252
      0.83953521	     -0.06634533	     -0.00046564	     -0.20819187	     -0.06479257	      0.88287525	     -0.00028339	     -0.22089310	     -0.00000001	     -0.00000002	     29.63138847
      0.84074736	     -0.06645559	     -0.00046793	     -0.20830297	     -0.06479602	      0.88287144	     -0.00028550	     -0.22093491	     -0.00000001	     -0.00000002	     29.26767237
      0.84195952	     -0.06656258	     -0.00047004	     -0.20841081	     -0.06479938	      0.88286770	     -0.00028759	     -0.22097580	     -0.00000001	     -0.00000002	     29.09963975
      0.84317167	     -0.06666395	     -0.00047207	     -0.20851305	     -0.06480264	      0.88286402	     -0.00028965	     -0.22101576	     -0.00000001	     -0.00000002	     28.74890777
      0.84438382	     -0.06676185	     -0.00047407	     -0.20861182	     -0.06480579	      0.88286043	     -0.00029168	     -0.22105474	     -0.00000001	     -0.00000002	     28.58925295
      0.84559597	     -0.06685465	     -0.00047604	     -0.20870551	     -0.06480884	      0.88285691	     -0.00029368	     -0.22109276	     -0.00000001	     -0.00000002	     28.24720111
      0.84680812	     -0.06694418	     -0.00047803	     -0.20879593	     -0.06481179	      0.88285347	     -0.00029565	     -0.22112976	     -0.00000001	     -0.00000002	     28.10057167
      0.84802027	     -0.06702847	     -0.00048002	     -0.20888112	     -0.06481463	      0.88285013	     -0.00029758	     -0.22116577	     -0.00000001	     -0.00000002	     27.77557188
      0.84923242	     -0.06710944	     -0.00048203	     -0.20896301	     -0.06481736	      0.88284688	     -0.00029949	     -0.22120072	     -0.00000001	     -0.00000002	     27.64507072
      0.85044457	     -0.06718556	     -0.00048415	     -0.20904004	     -0.06481998	      0.88284373	     -0.00030137	     -0.22123464	     -0.00000001	     -0.00000002	     27.33519345
      0.85165672	     -0.06725872	     -0.00048637	     -0.20911412	     -0.06482248	      0.88284067	     -0.00030321	     -0.22126748	     -0.00000001	     -0.00000002	     27.21492500
      0.85286887	     -0.06732692	     -0.00048861	     -0.20918325	     -0.06482487	      0.88283772	     -0.00030502	     -0.22129925	     -0.00000001	     -0.00000002	     26.91751775
      0.85408102	     -0.06739205	     -0.00049095	     -0.20924931	     -0.06482715	      0.88283487	     -0.00030680	     -0.22132991	     -0.00000001	     -0.00000002	     26.81287190
      0.85529318	     -0.06745231	     -0.00049345	     -0.20931050	     -0.06482931	      0.88283213	     -0.00030855	     -0.22135948	     -0.00000001	     -0.00000002	     26.53241597
      0.85650533	     -0.06750961	     -0.00049601	     -0.20936875	     -0.06483135	      0.88282948	     -0.00031027	     -0.22138791	     -0.00000001	     -0.00000001	     26.43789608
      0.85771748	     -0.06756194	     -0.00049858	     -0.20942203	     -0.06483327	      0.88282695	     -0.00031195	     -0.22141523	     -0.00000001	     -0.00000001	     26.16279008
      0.85892963	     -0.06761115	     -0.00050114	     -0.20947218	     -0.06483508	      0.88282452	     -0.00031360	     -0.22144138	     -0.00000001	     -0.00000001	     26.07413935
      0.86014178	     -0.06765521	     -0.00050365	     -0.20951720	     -0.06483676	      0.88282219	     -0.00031522	     -0.22146638	     -0.00000001	     -0.00000001	     25.80727209
      0.86135393	     -0.06769589	     -0.00050612	     -0.20955885	     -0.06483832	      0.88281997	     -0.00031681	     -0.22149019	     -0.00000001	     -0.00000001	     25.73132057
      0.86256608	     -0.06773096	     -0.00050852	     -0.20959489	     -0.06483975	      0.88281785	     -0.00031836	     -0.22151280	     -0.00000001	     -0.00000001	     25.47944004
      0.86377823	     -0.06776175	     -0.00051067	     -0.20962664	     -0.06484106	      0.88281583	     -0.00031989	     -0.22153416	     -0.00000001	     -0.00000001	     25.41822393
      0.86499038	     -0.06778649	     -0.00051300	     -0.20965236	     -0.06484224	      0.88281391	     -0.00032138	     -0.22155428	     -0.00000001	     -0.00000001	     25.17564660
      0.86620253	     -0.06780687	     -0.00051526	     -0.20967372	     -0.06484330	      0.88281208	     -0.00032284	     -0.22157309	     -0.00000001	     -0.00000001	     25.12605611
      0.86741469	     -0.06782055	     -0.00051748	     -0.20968837	     -0.06484423	      0.88281035	     -0.00032426	     -0.22159056	     -0.00000001	     -0.00000001	     24.90019199
      0.86862684	     -0.06782932	     -0.00051971	     -0.20969812	     -0.06484504	      0.88280871	     -0.00032566	     -0.22160662	     -0.00000001	     -0.00000001	     24.87350102
      0.86983899	     -0.06783091	     -0.00052204	     -0.20970068	     -0.06484571	      0.88280717	     -0.00032702	     -0.22162125	     -0.00000001	     -0.00000001	     24.66266936
      0.87105114	     -0.06782727	     -0.00052455	     -0.20969801	     -0.06484626	      0.88280570	     -0.00032835	     -0.22163435	     -0.00000001	     -0.00000001	     24.65577061
      0.87226329	     -0.06781619	     -0.00052736	     -0.20968790	     -0.06484668	      0.88280432	     -0.00032965	     -0.22164591	     -0.00000001	     -0.00000001	     24.45601653
      0.87347544	     -0.06779967	     -0.00053018	     -0.20967233	     -0.06484697	      0.88280302	     -0.00033092	     -0.22165584	     -0.00000001	     -0.00000001	     24.46864261
      0.87468759	     -0.06777560	     -0.00053311	     -0.20964922	     -0.06484713	      0.88280180	     -0.00033215	     -0.22166413	     -0.00000001	     -0.00000001	     24.26643872
      0.87589974	     -0.06774605	     -0.00053658	     -0.20962060	     -0.06484716	      0.88280065	     -0.00033336	     -0.22167070	     -0.00000001	     -0.00000001	     24.29712223
      0.87711189	     -0.06770885	     -0.00054078	     -0.20958432	     -0.06484707	      0.88279958	     -0.00033454	     -0.22167555	     -0.00000001	     -0.00000001	     24.11515537
      0.87832404	     -0.06766537	     -0.00054556	     -0.20954173	     -0.06484685	      0.88279857	     -0.00033569	     -0.22167859	     -0.00000001	     -0.00000001	     24.18299952
      0.87953619	     -0.06761430	     -0.00055071	     -0.20949155	     -0.06484650	      0.88279763	     -0.00033681	     -0.22167984	     -0.00000001	     -0.00000001	     23.98732277
      0.88074835	     -0.06755752	     -0.00055654	     -0.20943562	     -0.06484602	      0.88279676	     -0.00033790	     -0.22167924	     -0.00000001	     -0.00000000	     24.07306106
      0.88196050	     -0.06749251	     -0.00056261	     -0.20937145	     -0.06484541	      0.88279595	     -0.00033896	     -0.22167675	     -0.00000001	     -0.00000000	     23.90933552
      0.88317265	     -0.06742134	     -0.00056934	     -0.20930109	     -0.06484469	      0.88279520	     -0.00033999	     -0.22167232	     -0.00000001	     -0.00000000	     24.02885798
      0.88438480	     -0.06734182	     -0.00057687	     -0.20922236	     -0.06484383	      0.88279451	     -0.00034100	     -0.22166593	     -0.00000001	     -0.00000000	     23.87139612
      0.88559695	     -0.06725631	     -0.00058516	     -0.20913761	     -0.06484286	      0.88279389	     -0.00034198	     -0.22165752	     -0.00000001	     -0.00000000	     24.02024943
      0.88680910	     -0.06716284	     -0.00059417	     -0.20904487	     -0.06484177	      0.88279332	     -0.00034293	     -0.22164711	     -0.00000001	     -0.00000000	     23.85776835
      0.88802125	     -0.06706387	     -0.00060377	     -0.20894659	     -0.06484055	      0.88279280	     -0.00034385	     -0.22163467	     -0.00000001	     -0.00000000	     24.02662892
      0.88923340	     -0.06695779	     -0.00061395	     -0.20884117	     -0.06483922	      0.88279235	     -0.00034474	     -0.22162025	     -0.00000001	     -0.00000000	     23.85271578
      0.89044555	     -0.06684766	     -0.00062467	     -0.20873168	     -0.06483777	      0.88279194	     -0.00034559	     -0.22160386	     -0.00000001	     -0.00000000	     24.03604153
      0.89165770	     -0.06673168	     -0.00063606	     -0.20861629	     -0.06483621	      0.88279160	     -0.00034642	     -0.22158559	     -0.00000001	     -0.00000000	     23.84854752
      0.89286985	     -0.06661331	     -0.00064820	     -0.20849848	     -0.06483454	      0.88279131	     -0.00034722	     -0.22156553	     -0.00000001	     -0.00000000	     24.04389765
      0.89408201	     -0.06649133	     -0.00066085	     -0.20837702	     -0.06483276	      0.88279107	     -0.00034798	     -0.22154382	     -0.00000001	     -0.00000000	     23.84211669
      0.89529416	     -0.06636817	     -0.00067384	     -0.20825435	     -0.06483088	      0.88279089	     -0.00034870	     -0.22152054	     -0.00000001	     -0.00000000	     24.05399359
      0.89650631	     -0.06624169	     -0.00068702	     -0.20812833	     -0.06482889	      0.88279076	     -0.00034939	     -0.22149583	     -0.00000001	     -0.00000000	     23.84460908
      0.89771846	     -0.06611418	     -0.00070019	     -0.20800125	     -0.06482680	      0.88279069	     -0.00035004	     -0.22146974	     -0.00000001	     -0.00000000	     24.06797161
      0.89893061	     -0.06598339	     -0.00071319	     -0.20787087	     -0.06482462	      0.88279067	     -0.00035065	     -0.22144239	     -0.00000001	      0.00000000	     23.84622883
      0.90014276	     -0.06585166	     -0.00072578	     -0.20773952	     -0.06482234	      0.88279071	     -0.00035122	     -0.22141382	     -0.00000001	      0.00000000	     24.06926293
      0.90135491	     -0.06571687	     -0.00073779	     -0.20760510	     -0.06481997	      0.88279080	     -0.00035174	     -0.22138413	     -0.00000001	      0.00000000	     23.82722673
      0.90256706	     -0.06558157	     -0.00074908	     -0.20747015	     -0.06481752	      0.88279094	     -0.00035223	     -0.22135338	     -0.00000001	      0.00000000	     24.04400694
      0.90377921	     -0.06544372	     -0.00075954	     -0.20733263	     -0.06481497	      0.88279115	     -0.00035266	     -0.22132167	     -0.00000001	      0.00000000	     23.78492912
      0.90499136	     -0.06530581	     -0.00076907	     -0.20719504	     -0.06481235	      0.88279140	     -0.00035306	     -0.22128905	     -0.00000001	      0.00000000	     23.99760805
      0.90620351	     -0.06516567	     -0.00077768	     -0.20705522	     -0.06480965	      0.88279171	     -0.00035340	     -0.22125562	     -0.00000001	      0.00000000	     23.73381631
      0.90741567	     -0.06502579	     -0.00078533	     -0.20691563	     -0.06480688	      0.88279208	     -0.00035370	     -0.22122142	     -0.00000001	      0.00000000	     23.95036663
      0.90862782	     -0.06488400	     -0.00079203	     -0.20677413	     -0.06480403	      0.88279250	     -0.00035396	     -0.22118655	     -0.00000001	      0.00000000	     23.69086711
      0.90983997	     -0.06474274	     -0.00079720	     -0.20663315	     -0.06480112	      0.88279298	     -0.00035416	     -0.22115105	     -0.00000001	      0.00000000	     23.91667499
      0.91105212	     -0.06459985	     -0.00080058	     -0.20649055	     -0.06479814	      0.88279350	     -0.00035432	     -0.22111500	     -0.00000001	      0.00000000	     23.65211592
      0.91226427	     -0.06445786	     -0.00080249	     -0.20634884	     -0.06479509	      0.88279408	     -0.00035442	     -0.22107844	     -0.00000001	      0.00000000	     23.87865718
      0.91347642	     -0.06431453	     -0.00080359	     -0.20620579	     -0.06479199	      0.88279471	     -0.00035449	     -0.22104145	     -0.00000001	      0.00000000	     23.65096434
      0.91468857	     -0.06417237	     -0.00080412	     -0.20606389	     -0.06478884	      0.88279539	     -0.00035450	     -0.22100405	     -0.00000001	      0.00000000	     23.90942938
      0.91590072	     -0.06402919	     -0.00080423	     -0.20592095	     -0.06478563	      0.88279611	     -0.00035447	     -0.22096632	     -0.00000001	      0.00000000	     23.71717487
      0.91711287	     -0.06388756	     -0.00080388	     -0.20577955	     -0.06478237	      0.88279688	     -0.00035439	     -0.22092828	     -0.00000001	      0.00000000	     23.99819133
      0.91832502	     -0.06374540	     -0.00080246	     -0.20563762	     -0.06477906	      0.88279770	     -0.00035427	     -0.22089000	     -0.00000001	      0.00000000	     23.83540511
      0.91953717	     -0.06360536	     -0.00080055	     -0.20549780	     -0.06477571	      0.88279855	     -0.00035411	     -0.22085150	     -0.00000001	      0.00000000	     24.13432724
      0.92074933	     -0.06346563	     -0.00079831	     -0.20535828	     -0.06477231	      0.88279945	     -0.00035390	     -0.22081285	     -0.00000001	      0.00000001	     24.00921230
      0.92196148	     -0.06332809	     -0.00079588	     -0.20522094	     -0.06476888	      0.88280039	     -0.00035365	     -0.22077405	     -0.00000001	      0.00000001	     24.34367988
      0.92317363	     -0.06319072	     -0.00079338	     -0.20508375	     -0.06476540	      0.88280136	     -0.00035335	     -0.22073517	     -0.00000001	      0.00000001	     24.26020314
      0.92438578	     -0.06305605	     -0.00079084	     -0.20494924	     -0.06476189	      0.88280236	     -0.00035302	     -0.22069621	     -0.00000001	      0.00000001	     24.62258021
      0.92559793	     -0.06292187	     -0.00078827	     -0.20481522	     -0.06475835	      0.88280339	     -0.00035265	     -0.22065725	     -0.00000001	      0.00000001	     24.58089760
      0.92681008	     -0.06279061	     -0.00078569	     -0.20468412	     -0.06475477	      0.88280445	     -0.00035223	     -0.22061828	     -0.00000001	      0.00000001	     24.97792548
      0.92802223	     -0.06266007	     -0.00078313	     -0.20455371	     -0.06475116	      0.88280553	     -0.00035178	     -0.22057937	     -0.00000001	      0.00000001	     24.98605539
      0.92923438	     -0.06253267	     -0.00078056	     -0.20442645	     -0.06474752	      0.88280663	     -0.00035130	     -0.22054051	     -0.00000001	      0.00000001	     25.42052652
      0.93044653	     -0.06240620	     -0.00077803	     -0.20430011	     -0.06474386	      0.88280775	     -0.00035077	     -0.22050177	     -0.00000001	      0.00000001	     25.47926261
      0.93165868	     -0.06228310	     -0.00077553	     -0.20417712	     -0.06474017	      0.88280888	     -0.00035021	     -0.22046313	     -0.00000001	      0.00000001	     25.95241162
      0.93287084	     -0.06216110	     -0.00077308	     -0.20405525	     -0.06473645	      0.88281003	     -0.00034962	     -0.22042466	     -0.00000001	      0.00000001	     26.06555133
      0.93408299	     -0.06204231	     -0.00077056	     -0.20393657	     -0.06473270	      0.88281118	     -0.00034899	     -0.22038635	     -0.00000001	      0.00000001	     26.57887714
      0.93529514	     -0.06192444	     -0.00076790	     -0.20381881	     -0.06472893	      0.88281234	     -0.00034833	     -0.22034826	     -0.00000001	      0.00000001	     26.74732846
      0.93650729	     -0.06181009	     -0.00076527	     -0.20370458	     -0.06472514	      0.88281350	     -0.00034764	     -0.22031037	     -0.00000001	      0.00000001	     27.30081652
      0.93771944	     -0.06169677	     -0.00076265	     -0.20359137	     -0.06472132	      0.88281466	     -0.00034692	     -0.22027275	     -0.00000001	      0.00000001	     27.52965039
      0.93893159	     -0.06158662	     -0.00076000	     -0.20348133	     -0.06471748	      0.88281581	     -0.00034617	     -0.22023536	     -0.00000001	      0.00000001	     28.12599935
      0.94014374	     -0.06147733	     -0.00075733	     -0.20337216	     -0.06471361	      0.88281696	     -0.00034539	     -0.22019824	     -0.00000001	      0.00000001	     28.41564804
      0.94135589	     -0.06137109	     -0.00075468	     -0.20326604	     -0.06470972	      0.88281810	     -0.00034459	     -0.22016138	     -0.00000001	      0.00000001	     29.05349727
      0.94256804	     -0.06126562	     -0.00075203	     -0.20316070	     -0.06470581	      0.88281923	     -0.00034376	     -0.22012481	     -0.00000001	      0.00000001	     29.40520159
      0.94378019	     -0.06116313	     -0.00074932	     -0.20305833	     -0.06470188	      0.88282034	     -0.00034290	     -0.22008849	     -0.00000001	      0.00000001	     30.08284591
      0.94499234	     -0.06106139	     -0.00074657	     -0.20295672	     -0.06469792	      0.88282144	     -0.00034202	     -0.22005249	     -0.00000001	      0.00000001	     30.49215842
      0.94620450	     -0.06096255	     -0.00074377	     -0.20285801	     -0.06469393	      0.88282252	     -0.00034112	     -0.22001676	     -0.00000001	      0.00000001	     31.20310313
      0.94741665	     -0.06086440	     -0.00074094	     -0.20276000	     -0.06468993	      0.88282359	     -0.00034020	     -0.21998134	     -0.00000001	      0.00000001	     31.66420270
      0.94862880	     -0.06076909	     -0.00073808	     -0.20266483	     -0.06468589	      0.88282463	     -0.00033925	     -0.21994621	     -0.00000001	      0.00000001	     32.40254132
      0.94984095	     -0.06067494	     -0.00073501	     -0.20257082	     -0.06468184	      0.88282566	     -0.00033829	     -0.21991140	     -0.00000001	      0.00000001	     32.90676871
      0.95105310	     -0.06058353	     -0.00073191	     -0.20247955	     -0.06467775	      0.88282666	     -0.00033731	     -0.21987689	     -0.00000001	      0.00000001	     33.66207257
      0.95226525	     -0.06049268	     -0.00072883	     -0.20238885	     -0.06467364	      0.88282765	     -0.00033631	     -0.21984271	     -0.00000001	      0.00000001	     34.19567812
      0.95347740	     -0.06040447	     -0.00072577	     -0.20230079	     -0.06466951	      0.88282861	     -0.00033530	     -0.21980883	     -0.00000001	      0.00000001	     34.95475070
      0.95468955	     -0.06031686	     -0.00072275	     -0.20221331	     -0.06466534	      0.88282955	     -0.00033427	     -0.21977528	     -0.00000001	      0.00000001	     35.50501217
      0.95590170	     -0.06023195	     -0.00071991	     -0.20212854	     -0.06466115	      0.88283047	     -0.00033323	     -0.21974204	     -0.00000001	      0.00000001	     36.26027582
      0.95711385	     -0.06014803	     -0.00071729	     -0.20204476	     -0.06465694	      0.88283137	     -0.00033218	     -0.21970915	     -0.00000001	      0.00000000	     36.81293905
      0.95832600	     -0.06006479	     -0.00071522	     -0.20196164	     -0.06465269	      0.88283224	     -0.00033111	     -0.21967659	     -0.00000001	      0.00000000	     37.55422505
      0.95953816	     -0.05998364	     -0.00071363	     -0.20188061	     -0.06464842	      0.88283310	     -0.00033003	     -0.21964447	     -0.00000001	      0.00000000	     38.07912760
      0.96075031	     -0.05990380	     -0.00071255	     -0.20180087	     -0.06464413	      0.88283394	     -0.00032894	     -0.21961281	     -0.00000001	      0.00000000	     38.78492292
      0.96196246	     -0.05982644	     -0.00071167	     -0.20172360	     -0.06463980	      0.88283477	     -0.00032785	     -0.21958170	     -0.00000001	      0.00000000	     39.29420230
      0.96317461	     -0.05975250	     -0.00071048	     -0.20164974	     -0.06463545	      0.88283558	     -0.00032674	     -0.21955111	     -0.00000001	      0.00000000	     39.97347276
      0.96438676	     -0.05967928	     -0.00070897	     -0.20157662	     -0.06463108	      0.88283638	     -0.00032563	     -0.21952104	     -0.00000001	      0.00000000	     40.46545371
      0.96559891	     -0.05960847	     -0.00070739	     -0.20150588	     -0.06462667	      0.88283716	     -0.00032451	     -0.21949143	     -0.00000001	      0.00000000	     41.10936209
      0.96681106	     -0.05953836	     -0.00070584	     -0.20143584	     -0.06462225	      0.88283794	     -0.00032338	     -0.21946229	     -0.00000001	      0.00000000	     41.56027319
      0.96802321	     -0.05947079	     -0.00070416	     -0.20136833	     -0.06461780	      0.88283871	     -0.00032224	     -0.21943358	     -0.00000001	      0.00000000	     42.15833713
      0.96923536	     -0.05940340	     -0.00070179	     -0.20130102	     -0.06461333	      0.88283947	     -0.00032110	     -0.21940533	     -0.00000001	      0.00000000	     42.56127119
      0.97044751	     -0.05933931	     -0.00069920	     -0.20123698	     -0.06460883	      0.88284022	     -0.00031995	     -0.21937752	     -0.00000001	      0.00000000	     43.10756080
      0.97165966	     -0.05927574	     -0.00069509	     -0.20117349	     -0.06460431	      0.88284098	     -0.00031880	     -0.21935022	     -0.00000001	      0.00000000	     43.46280533
      0.97287182	     -0.05921549	     -0.00069015	     -0.20111330	     -0.06459978	      0.88284173	     -0.00031764	     -0.21932341	     -0.00000001	      0.00000000	     43.94064220
      0.97408397	     -0.05915612	     -0.00068464	     -0.20105401	     -0.06459522	      0.88284248	     -0.00031648	     -0.21929713	     -0.00000001	      0.00000000	     44.22973126
      0.97529612	     -0.05909915	     -0.00067874	     -0.20099709	     -0.06459065	      0.88284323	     -0.00031532	     -0.21927133	     -0.00000001	      0.00000000	     44.68419875
      0.97650827	     -0.05904277	     -0.00067252	     -0.20094078	     -0.06458606	      0.88284399	     -0.00031415	     -0.21924605	     -0.00000001	      0.00000000	     44.94452666
      0.97772042	     -0.05898881	     -0.00066595	     -0.20088687	     -0.06458146	      0.88284475	     -0.00031298	     -0.21922123	     -0.00000000	      0.00000000	     45.37738108
      0.97893257	     -0.05893467	     -0.00065888	     -0.20083278	     -0.06457685	      0.88284551	     -0.00031181	     -0.21919690	     -0.00000000	      0.00000000	     45.59763137
      0.98014472	     -0.05888290	     -0.00065158	     -0.20078105	     -0.06457222	      0.88284629	     -0.00031063	     -0.21917304	     -0.00000000	      0.00000000	     45.99033769
      0.98135687	     -0.05883156	     -0.00064403	     -0.20072974	     -0.06456758	      0.88284707	     -0.00030945	     -0.21914967	     -0.00000000	      0.00000000	     46.16558585
      0.98256902	     -0.05878227	     -0.00063622	     -0.20068048	     -0.06456294	      0.88284786	     -0.00030827	     -0.21912676	     -0.00000000	      0.00000000	     46.52419406
      0.98378117	     -0.05873329	     -0.00062816	     -0.20063152	     -0.06455828	      0.88284866	     -0.00030709	     -0.21910435	     -0.00000000	      0.00000000	     46.65832132
      0.98499332	     -0.05868631	     -0.00061989	     -0.20058454	     -0.06455363	      0.88284946	     -0.00030591	     -0.21908239	     -0.00000000	      0.00000000	     46.98506101
      0.98620548	     -0.05863967	     -0.00061143	     -0.20053790	     -0.06454896	      0.88285028	     -0.00030472	     -0.21906092	     -0.00000000	      0.00000000	     47.08338193
      0.98741763	     -0.05859507	     -0.00060289	     -0.20049329	     -0.06454430	      0.88285111	     -0.00030354	     -0.21903990	     -0.00000000	      0.00000000	     47.38468299
      0.98862978	     -0.05855087	     -0.00059497	     -0.20044907	     -0.06453963	      0.88285194	     -0.00030235	     -0.21901937	     -0.00000000	      0.00000000	     47.44929184
      0.98984193	     -0.05850875	     -0.00058708	     -0.20040690	     -0.06453497	      0.88285279	     -0.00030117	     -0.21899930	     -0.00000000	      0.00000000	     47.72128772
      0.99105408	     -0.05846724	     -0.00057923	     -0.20036534	     -0.06453030	      0.88285364	     -0.00029999	     -0.21897972	     -0.00000000	      0.00000000	     47.75273533
      0.99226623	     -0.05842848	     -0.00057214	     -0.20032650	     -0.06452564	      0.88285450	     -0.00029881	     -0.21896060	     -0.00000000	      0.00000000	     48.00219615
      0.99347838	     -0.05839141	     -0.00056528	     -0.20028935	     -0.06452099	      0.88285537	     -0.00029763	     -0.21894201	     -0.00000000	      0.00000000	     47.99136128
      0.99469053	     -0.05835775	     -0.00055868	     -0.20025559	     -0.06451634	      0.88285625	     -0.00029645	     -0.21892394	     -0.00000000	      0.00000000	     48.21408288
      0.99590268	     -0.05832713	     -0.00055243	     -0.20022485	     -0.06451170	      0.88285713	     -0.00029528	     -0.21890648	     -0.00000000	      0.00000000	     48.17382059
      0.99711483	     -0.05830226	     -0.00054683	     -0.20019985	     -0.06450706	      0.88285802	     -0.00029411	     -0.21888968	     -0.00000000	      0.00000001	     48.36720235
      0.99832698	     -0.05828324	     -0.00054176	     -0.20018068	     -0.06450244	      0.88285892	     -0.00029295	     -0.21887364	     -0.00000000	      0.00000001	     48.28770465
      0.99953914	     -0.05827349	     -0.00053737	     -0.20017076	     -0.06449783	      0.88285982	     -0.00029178	     -0.21885849	     -0.00000000	      0.00000001	     48.44791143
      1.00075129	     -0.05827276	     -0.00053371	     -0.20016984	     -0.06449324	      0.88286072	     -0.00029063	     -0.21884440	     -0.00000000	      0.00000001	     48.33258926
      1.00196344	     -0.05828316	     -0.00053067	     -0.20018004	     -0.06448865	      0.88286162	     -0.00028947	     -0.21883152	     -0.00000000	      0.00000001	     48.46473906
      1.00317559	     -0.05830314	     -0.00052801	     -0.20019981	     -0.06448408	      0.88286252	     -0.00028832	     -0.21882002	     -0.00000000	      0.00000001	     48.32448482
      1.00438774	     -0.05833423	     -0.00052562	     -0.20023068	     -0.06447953	      0.88286342	     -0.00028717	     -0.21880999	     -0.00000000	      0.00000001	     48.43363756
      1.00559989	     -0.05837459	     -0.00052331	     -0.20027084	     -0.06447499	      0.88286431	     -0.00028603	     -0.21880158	     -0.00000000	      0.00000000	     48.27348662
      1.00681204	     -0.05842524	     -0.00052094	     -0.20032128	     -0.06447047	      0.88286519	     -0.00028488	     -0.21879483	     -0.00000000	      0.00000000	     48.35780497
      1.00802419	     -0.05848416	     -0.00051833	     -0.20038002	     -0.06446596	      0.88286606	     -0.00028374	     -0.21878982	     -0.00000000	      0.00000000	     48.17044794
      1.00923634	     -0.05855257	     -0.00051537	     -0.20044825	     -0.06446147	      0.88286692	     -0.00028260	     -0.21878658	     -0.00000000	      0.00000000	     48.21639923
      1.01044849	     -0.05862837	     -0.00051187	     -0.20052390	     -0.06445700	      0.88286775	     -0.00028145	     -0.21878515	     -0.00000000	      0.00000000	     47.99998929
      1.01166065	     -0.05871274	     -0.00050778	     -0.20060813	     -0.06445254	      0.88286856	     -0.00028031	     -0.21878553	     -0.00000000	      0.00000000	     48.00287881
      1.01287280	     -0.05880357	     -0.00050284	     -0.20069884	     -0.06444810	      0.88286935	     -0.00027916	     -0.21878775	     -0.00000000	      0.00000000	     47.74241330
      1.01408495	     -0.05890202	     -0.00049699	     -0.20079721	     -0.06444367	      0.88287010	     -0.00027802	     -0.21879177	     -0.00000000	      0.00000000	     47.68478767
      1.01529710	     -0.05900603	     -0.00049010	     -0.20090117	     -0.06443926	      0.88287083	     -0.00027687	     -0.21879760	     -0.00000000	      0.00000000	     47.38015438
      1.01650925	     -0.05911647	     -0.00048228	     -0.20101158	     -0.06443486	      0.88287151	     -0.00027572	     -0.21880519	     -0.00000000	      0.00000000	     47.27162698
      1.01772140	     -0.05923090	     -0.00047360	     -0.20112602	     -0.06443047	      0.88287215	     -0.00027457	     -0.21881454	     -0.00000000	      0.00000000	     46.93372116
      1.01893355	     -0.05935134	     -0.00046429	     -0.20124649	     -0.06442610	      0.88287275	     -0.00027342	     -0.21882559	     -0.00000000	      0.00000000	     46.78003632
      1.02014570	     -0.05947570	     -0.00045447	     -0.20137092	     -0.06442174	      0.88287329	     -0.00027228	     -0.21883832	     -0.00000000	      0.00000000	     46.41904121
      1.02135785	     -0.05960539	     -0.00044443	     -0.20150068	     -0.06441739	      0.88287378	     -0.00027113	     -0.21885266	     -0.00000000	      0.00000000	     46.22437108
      1.02257000	     -0.05973841	     -0.00043426	     -0.20163381	     -0.06441304	      0.88287421	     -0.00026999	     -0.21886859	     -0.00000000	      0.00000000	     45.83722991
      1.02378215	     -0.05987606	     -0.00042421	     -0.20177157	     -0.06440871	      0.88287458	     -0.00026885	     -0.21888602	     -0.00000000	      0.00000000	     45.59860432
      1.02499431	     -0.06001653	     -0.00041436	     -0.20191217	     -0.06440438	      0.88287488	     -0.00026772	     -0.21890494	     -0.00000000	      0.00000000	     45.18104506
      1.02620646	     -0.06016135	     -0.00040496	     -0.20205714	     -0.06440005	      0.88287510	     -0.00026660	     -0.21892526	     -0.00000000	      0.00000000	     44.89651627
      1.02741861	     -0.06030870	     -0.00039601	     -0.20220465	     -0.06439572	      0.88287526	     -0.00026549	     -0.21894696	     -0.00000000	      0.00000000	     44.44342164
      1.02863076	     -0.06046017	     -0.00038771	     -0.20235628	     -0.06439139	      0.88287533	     -0.00026438	     -0.21896997	     -0.00000000	      0.00000000	     44.11251027
      1.02984291	     -0.06061361	     -0.00038001	     -0.20250990	     -0.06438706	      0.88287532	     -0.00026329	     -0.21899425	     -0.00000000	     -0.00000000	     43.62740860
      1.03105506	     -0.06077041	     -0.00037303	     -0.20266689	     -0.06438273	      0.88287523	     -0.00026221	     -0.21901972	     -0.00000000	     -0.00000000	     43.25896420
      1.03226721	     -0.06092857	     -0.00036673	     -0.20282525	     -0.06437838	      0.88287505	     -0.00026114	     -0.21904636	     -0.00000000	     -0.00000000	     42.74457434
      1.03347936	     -0.06108944	     -0.00036114	     -0.20298633	     -0.06437403	      0.88287478	     -0.00026008	     -0.21907406	     -0.00000000	     -0.00000000	     42.34247814
      1.03469151	     -0.06125080	     -0.00035616	     -0.20314791	     -0.06436966	      0.88287443	     -0.00025904	     -0.21910280	     -0.00000000	     -0.00000000	     41.79979749
      1.03590366	     -0.06141405	     -0.00035185	     -0.20331140	     -0.06436528	      0.88287398	     -0.00025801	     -0.21913246	     -0.00000000	     -0.00000000	     41.37549110
      1.03711581	     -0.06157719	     -0.00034808	     -0.20347480	     -0.06436089	      0.88287345	     -0.00025700	     -0.21916302	     -0.00000000	     -0.00000000	     40.81316251
      1.03832797	     -0.06174200	     -0.00034495	     -0.20363987	     -0.06435647	      0.88287282	     -0.00025600	     -0.21919436	     -0.00000000	     -0.00000000	     40.37853818
      1.03954012	     -0.06190698	     -0.00034236	     -0.20380512	     -0.06435203	      0.88287211	     -0.00025502	     -0.21922648	     -0.00000000	     -0.00000000	     39.80578292
      1.04075227	     -0.06207406	     -0.00034026	     -0.20397250	     -0.06434756	      0.88287131	     -0.00025405	     -0.21925929	     -0.00000000	     -0.00000000	     39.36836479
      1.04196442	     -0.06224047	     -0.00033856	     -0.20413922	     -0.06434307	      0.88287042	     -0.00025310	     -0.21929277	     -0.00000000	     -0.00000001	     38.79397780
      1.04317657	     -0.06240784	     -0.00033729	     -0.20430692	     -0.06433855	      0.88286944	     -0.00025216	     -0.21932684	     -0.00000000	     -0.00000001	     38.36735513
      1.04438872	     -0.06257131	     -0.00033659	     -0.20447074	     -0.06433400	      0.88286839	     -0.00025124	     -0.21936148	     -0.00000000	     -0.00000001	     37.80476527
      1.04560087	     -0.06273613	     -0.00033639	     -0.20463591	     -0.06432941	      0.88286726	     -0.00025032	     -0.21939664	     -0.00000000	     -0.00000001	     37.37752839
      1.04681302	     -0.06290018	     -0.00033640	     -0.20480033	     -0.06432479	      0.88286605	     -0.00024942	     -0.21943235	     -0.00000000	     -0.00000001	     36.81427329
      1.04802517	     -0.06306133	     -0.00033696	     -0.20496187	     -0.06432012	      0.88286478	     -0.00024854	     -0.21946850	     -0.00000000	     -0.00000001	     36.42575277
      1.04923732	     -0.06322022	     -0.00033820	     -0.20512117	     -0.06431542	      0.88286343	     -0.00024766	     -0.21950511	     -0.00000000	     -0.00000001	     35.87127315
      1.05044947	     -0.06337932	     -0.00033946	     -0.20528069	     -0.06431067	      0.88286203	     -0.00024680	     -0.21954212	     -0.00000000	     -0.00000001	     35.49967765
      1.05166163	     -0.06353572	     -0.00034023	     -0.20543754	     -0.06430587	      0.88286057	     -0.00024594	     -0.21957947	     -0.00000000	     -0.00000001	     34.97712404
      1.05287378	     -0.06369015	     -0.00034090	     -0.20559244	     -0.06430103	      0.88285906	     -0.00024510	     -0.21961703	     -0.00000000	     -0.00000001	     34.63722838
      1.05408593	     -0.06384141	     -0.00034156	     -0.20574419	     -0.06429613	      0.88285751	     -0.00024427	     -0.21965472	     -0.00000000	     -0.00000001	     34.13467547
      1.05529808	     -0.06399053	     -0.00034231	     -0.20589382	     -0.06429118	      0.88285592	     -0.00024344	     -0.21969243	     -0.00000000	     -0.00000001	     33.81603641
      1.05651023	     -0.06413556	     -0.00034293	     -0.20603939	     -0.06428617	      0.88285430	     -0.00024263	     -0.21973011	     -0.00000000	     -0.00000001	     33.32980130
      1.05772238	     -0.06427642	     -0.00034177	     -0.20618081	     -0.06428111	      0.88285265	     -0.00024182	     -0.21976770	     -0.00000000	     -0.00000001	     33.02797776
      1.05893453	     -0.06441458	     -0.00034036	     -0.20631957	     -0.06427598	      0.88285098	     -0.00024102	     -0.21980522	     -0.00000000	     -0.00000001	     32.53715229
      1.06014668	     -0.06455193	     -0.00033954	     -0.20645752	     -0.06427079	      0.88284930	     -0.00024024	     -0.21984263	     -0.00000000	     -0.00000001	     32.23883128
      1.06135883	     -0.06468495	     -0.00033848	     -0.20659116	     -0.06426554	      0.88284761	     -0.00023946	     -0.21987987	     -0.00000000	     -0.00000001	     31.77568303
      1.06257098	     -0.06481481	     -0.00033706	     -0.20672165	     -0.06426022	      0.88284592	     -0.00023869	     -0.21991683	     -0.00000000	     -0.00000001	     31.49791576
      1.06378313	     -0.06493954	     -0.00033592	     -0.20684704	     -0.06425483	      0.88284424	     -0.00023793	     -0.21995343	     -0.00000000	     -0.00000001	     31.06075251
      1.06499529	     -0.06506110	     -0.00033524	     -0.20696926	     -0.06424937	      0.88284258	     -0.00023718	     -0.21998958	     -0.00000000	     -0.00000001	     30.82818822
      1.06620744	     -0.06517747	     -0.00033483	     -0.20708629	     -0.06424384	      0.88284093	     -0.00023643	     -0.22002521	     -0.00000000	     -0.00000001	     30.41696507
      1.06741959	     -0.06529044	     -0.00033479	     -0.20719994	     -0.06423824	      0.88283931	     -0.00023570	     -0.22006025	     -0.00000000	     -0.00000001	     30.20443792
      1.06863174	     -0.06539810	     -0.00033506	     -0.20730829	     -0.06423255	      0.88283772	     -0.00023498	     -0.22009465	     -0.00000000	     -0.00000001	     29.80644200
      1.06984389	     -0.06550250	     -0.00033572	     -0.20741339	     -0.06422679	      0.88283616	     -0.00023426	     -0.22012834	     -0.00000000	     -0.00000001	     29.60517637
      1.07105604	     -0.06560179	     -0.00033671	     -0.20751338	     -0.06422095	      0.88283465	     -0.00023356	     -0.22016130	     -0.00000000	     -0.00000001	     29.21620096
      1.07226819	     -0.06569783	     -0.00033809	     -0.20761012	     -0.06421502	      0.88283318	     -0.00023287	     -0.22019344	     -0.00000000	     -0.00000001	     29.02830800
      1.07348034	     -0.06578869	     -0.00033985	     -0.20770169	     -0.06420901	      0.88283176	     -0.00023219	     -0.22022478	     -0.00000000	     -0.00000001	     28.65425523
      1.07469249	     -0.06587654	     -0.00034208	     -0.20779025	     -0.06420292	      0.88283040	     -0.00023152	     -0.22025523	     -0.00000000	     -0.00000001	     28.48240292
      1.07590464	     -0.06595949	     -0.00034474	     -0.20787392	     -0.06419674	      0.88282909	     -0.00023085	     -0.22028481	     -0.00000000	     -0.00000001	     28.12061252
      1.07711680	     -0.06603918	     -0.00034784	     -0.20795432	     -0.06419047	      0.88282784	     -0.00023021	     -0.22031346	     -0.00000000	     -0.00000001	     27.96549250
      1.07832895	     -0.06611342	     -0.00035126	     -0.20802929	     -0.06418411	      0.88282665	     -0.00022957	     -0.22034117	     -0.00000000	     -0.00000001	     27.61627886
      1.07954110	     -0.06618423	     -0.00035503	     -0.20810081	     -0.06417766	      0.88282553	     -0.00022894	     -0.22036787	     -0.00000000	     -0.00000001	     27.47331869
      1.08075325	     -0.06625028	     -0.00035898	     -0.20816760	     -0.06417111	      0.88282447	     -0.00022832	     -0.22039356	     -0.00000000	     -0.00000001	     27.13072725
      1.08196540	     -0.06631325	     -0.00036294	     -0.20823129	     -0.06416448	      0.88282349	     -0.00022772	     -0.22041819	     -0.00000000	     -0.00000001	     27.00114582
      1.08317755	     -0.06637134	     -0.00036716	     -0.20829012	     -0.06415775	      0.88282257	     -0.00022712	     -0.22044177	     -0.00000000	     -0.00000000	     26.66855812
      1.08438970	     -0.06642680	     -0.00037168	     -0.20834632	     -0.06415092	      0.88282173	     -0.00022654	     -0.22046427	     -0.00000000	     -0.00000000	     26.55154011
      1.08560185	     -0.06647780	     -0.00037645	     -0.20839806	     -0.06414400	      0.88282096	     -0.00022597	     -0.22048574	     -0.00000000	     -0.00000000	     26.22982122
      1.08681400	     -0.06652642	     -0.00038154	     -0.20844741	     -0.06413698	      0.88282026	     -0.00022541	     -0.22050613	     -0.00000000	     -0.00000000	     26.12994892
      1.08802615	     -0.06657059	     -0.00038691	     -0.20849232	     -0.06412986	      0.88281963	     -0.00022486	     -0.22052548	     -0.00000000	     -0.00000000	     25.82320962
      1.08923830	     -0.06661158	     -0.00039213	     -0.20853405	     -0.06412264	      0.88281908	     -0.00022432	     -0.22054378	     -0.00000000	     -0.00000000	     25.73919288
      1.09045046	     -0.06664833	     -0.00039739	     -0.20857155	     -0.06411532	      0.88281860	     -0.00022379	     -0.22056105	     -0.00000000	     -0.00000000	     25.43521906
      1.09166261	     -0.06668260	     -0.00040274	     -0.20860656	     -0.06410790	      0.88281819	     -0.00022328	     -0.22057726	     -0.00000000	     -0.00000000	     25.36322139
      1.09287476	     -0.06671198	     -0.00040839	     -0.20863669	     -0.06410039	      0.88281785	     -0.00022277	     -0.22059244	     -0.00000000	     -0.00000000	     25.07728377
      1.09408691	     -0.06673822	     -0.00041424	     -0.20866367	     -0.06409277	      0.88281758	     -0.00022228	     -0.22060653	     -0.00000000	     -0.00000000	     25.02136485
      1.09529906	     -0.06675897	     -0.00042004	     -0.20868517	     -0.06408505	      0.88281738	     -0.00022180	     -0.22061951	     -0.00000000	     -0.00000000	     24.74580683
      1.09651121	     -0.06677599	     -0.00042582	     -0.20870293	     -0.06407722	      0.88281725	     -0.00022133	     -0.22063134	     -0.00000000	     -0.00000000	     24.70906301
      1.09772336	     -0.06678708	     -0.00043161	     -0.20871477	     -0.06406930	      0.88281718	     -0.00022088	     -0.22064199	     -0.00000000	     -0.00000000	     24.44650805
      1.09893551	     -0.06679411	     -0.00043744	     -0.20872253	     -0.06406127	      0.88281718	     -0.00022043	     -0.22065141	     -0.00000000	      0.00000000	     24.42670302
      1.10014766	     -0.06679472	     -0.00044334	     -0.20872388	     -0.06405314	      0.88281724	     -0.00022000	     -0.22065958	     -0.00000000	      0.00000000	     24.17557534
      1.10135981	     -0.06679060	     -0.00044934	     -0.20872049	     -0.06404491	      0.88281735	     -0.00021958	     -0.22066643	     -0.00000000	      0.00000000	     24.17536635
      1.10257196	     -0.06677909	     -0.00045546	     -0.20870972	     -0.06403658	      0.88281753	     -0.00021918	     -0.22067192	     -0.00000000	      0.00000000	     23.93952883
      1.10378412	     -0.06676168	     -0.00046172	     -0.20869303	     -0.06402814	      0.88281776	     -0.00021879	     -0.22067596	     -0.00000000	      0.00000000	     23.96433182
      1.10499627	     -0.06673585	     -0.00046819	     -0.20866791	     -0.06401960	      0.88281804	     -0.00021841	     -0.22067851	     -0.00000000	      0.00000000	     23.74280971
      1.10620842	     -0.06670339	     -0.00047491	     -0.20863615	     -0.06401096	      0.88281837	     -0.00021805	     -0.22067944	     -0.00000000	      0.00000000	     23.79076668
      1.10742057	     -0.06666161	     -0.00048208	     -0.20859505	     -0.06400222	      0.88281875	     -0.00021771	     -0.22067872	     -0.00000000	      0.00000000	     23.57905114
      1.10863272	     -0.06661301	     -0.00048987	     -0.20854712	     -0.06399338	      0.88281918	     -0.00021738	     -0.22067627	     -0.00000000	      0.00000000	     23.64791705
      1.10984487	     -0.06655608	     -0.00049814	     -0.20849084	     -0.06398444	      0.88281965	     -0.00021707	     -0.22067207	     -0.00000000	      0.00000000	     23.44294262
      1.11105702	     -0.06649256	     -0.00050686	     -0.20842794	     -0.06397540	      0.88282017	     -0.00021677	     -0.22066606	     -0.00000000	      0.00000000	     23.53963850
      1.11226917	     -0.06642030	     -0.00051563	     -0.20835629	     -0.06396627	      0.88282073	     -0.00021650	     -0.22065820	     -0.00000000	      0.00000000	     23.34391520
      1.11348132	     -0.06634151	     -0.00052451	     -0.20827808	     -0.06395704	      0.88282133	     -0.00021624	     -0.22064842	     -0.00000000	      0.00000000	     23.45720553
      1.11469347	     -0.06625425	     -0.00053377	     -0.20819140	     -0.06394771	      0.88282198	     -0.00021600	     -0.22063673	     -0.00000000	      0.00000000	     23.26151384
      1.11590562	     -0.06616090	     -0.00054363	     -0.20809857	     -0.06393830	      0.88282267	     -0.00021578	     -0.22062306	     -0.00000000	      0.00000000	     23.41054627
      1.11711778	     -0.06605949	     -0.00055411	     -0.20799767	     -0.06392879	      0.88282340	     -0.00021558	     -0.22060744	     -0.00000000	      0.00000000	     23.22139734
      1.11832993	     -0.06595255	     -0.00056521	     -0.20789121	     -0.06391919	      0.88282417	     -0.00021539	     -0.22058984	     -0.00000000	      0.00000000	     23.39661625
      1.11954208	     -0.06583874	     -0.00057694	     -0.20777783	     -0.06390951	      0.88282498	     -0.00021522	     -0.22057031	     -0.00000000	      0.00000000	     23.20088740
      1.12075423	     -0.06572109	     -0.00058926	     -0.20766058	     -0.06389975	      0.88282584	     -0.00021507	     -0.22054886	     -0.00000000	      0.00000000	     23.39003290
      1.12196638	     -0.06559833	     -0.00060213	     -0.20753819	     -0.06388991	      0.88282673	     -0.00021494	     -0.22052560	     -0.00000000	      0.00000001	     23.17845017
      1.12317853	     -0.06547332	     -0.00061545	     -0.20741352	     -0.06387999	      0.88282767	     -0.00021482	     -0.22050056	     -0.00000000	      0.00000001	     23.37754531
      1.12439068	     -0.06534371	     -0.00062920	     -0.20728421	     -0.06386999	      0.88282866	     -0.00021471	     -0.22047388	     -0.00000000	      0.00000001	     23.15166656
      1.12560283	     -0.06521315	     -0.00064341	     -0.20715390	     -0.06385993	      0.88282969	     -0.00021462	     -0.22044564	     -0.00000000	      0.00000001	     23.35437460
      1.12681498	     -0.06507990	     -0.00065787	     -0.20702088	     -0.06384979	      0.88283076	     -0.00021454	     -0.22041600	     -0.00000000	      0.00000001	     23.11420224
      1.12802713	     -0.06494605	     -0.00067240	     -0.20688723	     -0.06383960	      0.88283188	     -0.00021448	     -0.22038500	     -0.00000000	      0.00000001	     23.33498984
      1.12923928	     -0.06480946	     -0.00068683	     -0.20675081	     -0.06382934	      0.88283305	     -0.00021442	     -0.22035276	     -0.00000000	      0.00000001	     23.08632191
      1.13045144	     -0.06467236	     -0.00070092	     -0.20661385	     -0.06381903	      0.88283427	     -0.00021437	     -0.22031931	     -0.00000000	      0.00000001	     23.31037076
      1.13166359	     -0.06453270	     -0.00071453	     -0.20647432	     -0.06380866	      0.88283553	     -0.00021434	     -0.22028477	     -0.00000000	      0.00000001	     23.04590899
      1.13287574	     -0.06439281	     -0.00072732	     -0.20633453	     -0.06379824	      0.88283685	     -0.00021431	     -0.22024915	     -0.00000000	      0.00000001	     23.26965236
      1.13408789	     -0.06425077	     -0.00073935	     -0.20619259	     -0.06378778	      0.88283821	     -0.00021429	     -0.22021257	     -0.00000000	      0.00000001	     22.99327902
      1.13530004	     -0.06410893	     -0.00075067	     -0.20605082	     -0.06377727	      0.88283961	     -0.00021427	     -0.22017505	     -0.00000000	      0.00000001	     23.21816355
      1.13651219	     -0.06396524	     -0.00076094	     -0.20590719	     -0.06376673	      0.88284107	     -0.00021426	     -0.22013670	     -0.00000000	      0.00000001	     22.94541540
      1.13772434	     -0.06382196	     -0.00077040	     -0.20576396	     -0.06375615	      0.88284257	     -0.00021426	     -0.22009753	     -0.00000000	      0.00000001	     23.18318880
      1.13893649	     -0.06367706	     -0.00077914	     -0.20561909	     -0.06374554	      0.88284412	     -0.00021426	     -0.22005764	     -0.00000000	      0.00000001	     22.92575949
      1.14014864	     -0.06353280	     -0.00078714	     -0.20547484	     -0.06373491	      0.88284571	     -0.00021427	     -0.22001706	     -0.00000000	      0.00000001	     23.17833200
      1.14136079	     -0.06338711	     -0.00079451	     -0.20532915	     -0.06372425	      0.88284734	     -0.00021428	     -0.21997587	     -0.00000000	      0.00000001	     22.94043285
      1.14257294	     -0.06324225	     -0.00080123	     -0.20518428	     -0.06371357	      0.88284901	     -0.00021430	     -0.21993409	     -0.00000000	      0.00000001	     23.21111932
      1.14378510	     -0.06309603	     -0.00080742	     -0.20503803	     -0.06370287	      0.88285073	     -0.00021432	     -0.21989179	     -0.00000000	      0.00000001	     23.00079552
      1.14499725	     -0.06294860	     -0.00081218	     -0.20489056	     -0.06369216	      0.88285247	     -0.00021435	     -0.21984894	     -0.00000000	      0.00000001	     23.30238711
      1.14620940	     -0.06279516	     -0.00081583	     -0.20473710	     -0.06368144	      0.88285425	     -0.00021438	     -0.21980553	     -0.00000000	      0.00000001	     23.13678238
      1.14742155	     -0.06263578	     -0.00081831	     -0.20457767	     -0.06367071	      0.88285607	     -0.00021442	     -0.21976137	     -0.00000000	      0.00000001	     23.48102563
      1.14863370	     -0.06246699	     -0.00081978	     -0.20440884	     -0.06365997	      0.88285791	     -0.00021447	     -0.21971636	     -0.00000000	      0.00000001	     23.36593257
      1.14984585	     -0.06229085	     -0.00082011	     -0.20423264	     -0.06364924	      0.88285977	     -0.00021453	     -0.21967033	     -0.00000000	      0.00000001	     23.74284816
      1.15105800	     -0.06210569	     -0.00081948	     -0.20404742	     -0.06363851	      0.88286166	     -0.00021459	     -0.21962320	     -0.00000000	      0.00000001	     23.66236553
      1.15227015	     -0.06191507	     -0.00081805	     -0.20385673	     -0.06362778	      0.88286358	     -0.00021466	     -0.21957491	     -0.00000000	      0.00000001	     24.06439704
      1.15348230	     -0.06171884	     -0.00081608	     -0.20366040	     -0.06361706	      0.88286551	     -0.00021474	     -0.21952548	     -0.00000000	      0.00000001	     24.00837437
      1.15469445	     -0.06151981	     -0.00081355	     -0.20346124	     -0.06360636	      0.88286746	     -0.00021483	     -0.21947495	     -0.00000000	      0.00000001	     24.44098791
      1.15590661	     -0.06131603	     -0.00081057	     -0.20325732	     -0.06359567	      0.88286943	     -0.00021493	     -0.21942338	     -0.00000000	      0.00000001	     24.42017021
      1.15711876	     -0.06111063	     -0.00080714	     -0.20305175	     -0.06358499	      0.88287141	     -0.00021504	     -0.21937082	     -0.00000000	      0.00000001	     24.88534755
      1.15833091	     -0.06090258	     -0.00080340	     -0.20284351	     -0.06357435	      0.88287341	     -0.00021515	     -0.21931739	     -0.00000000	      0.00000001	     24.89832645
      1.15954306	     -0.06069507	     -0.00079937	     -0.20263578	     -0.06356372	      0.88287542	     -0.00021528	     -0.21926315	     -0.00000000	      0.00000001	     25.39793143
      1.16075521	     -0.06048746	     -0.00079524	     -0.20242792	     -0.06355313	      0.88287744	     -0.00021543	     -0.21920826	     -0.00000000	      0.00000001	     25.44713132
      1.16196736	     -0.06028234	     -0.00079100	     -0.20222254	     -0.06354257	      0.88287946	     -0.00021558	     -0.21915282	     -0.00000000	      0.00000001	     25.98790460
      1.16317951	     -0.06007827	     -0.00078702	     -0.20201818	     -0.06353204	      0.88288149	     -0.00021574	     -0.21909699	     -0.00000000	      0.00000001	     26.09453069
      1.16439166	     -0.05987708	     -0.00078336	     -0.20181667	     -0.06352154	      0.88288353	     -0.00021592	     -0.21904084	     -0.00000000	      0.00000001	     26.69504210
      1.16560381	     -0.05967639	     -0.00078011	     -0.20161564	     -0.06351109	      0.88288557	     -0.00021611	     -0.21898449	     -0.00000000	      0.00000001	     26.86936460
      1.16681596	     -0.05947915	     -0.00077729	     -0.20141803	     -0.06350068	      0.88288760	     -0.00021631	     -0.21892798	     -0.00000000	      0.00000001	     27.52165406
      1.16802811	     -0.05928431	     -0.00077492	     -0.20122280	     -0.06349031	      0.88288964	     -0.00021652	     -0.21887145	     -0.00000000	      0.00000001	     27.74706763
      1.16924027	     -0.05909426	     -0.00077287	     -0.20103235	     -0.06347999	      0.88289167	     -0.00021675	     -0.21881496	     -0.00000000	      0.00000001	     28.44234536
      1.17045242	     -0.05890663	     -0.00077113	     -0.20084430	     -0.06346971	      0.88289369	     -0.00021698	     -0.21875863	     -0.00000000	      0.00000001	     28.73034030
      1.17166457	     -0.05872286	     -0.00076948	     -0.20066010	     -0.06345949	      0.88289571	     -0.00021723	     -0.21870247	     -0.00000000	      0.00000001	     29.48043516
      1.17287672	     -0.05854192	     -0.00076807	     -0.20047873	     -0.06344931	      0.88289771	     -0.00021749	     -0.21864657	     -0.00000000	      0.00000001	     29.82705983
      1.17408887	     -0.05836572	     -0.00076671	     -0.20030207	     -0.06343919	      0.88289971	     -0.00021776	     -0.21859098	     -0.00000000	      0.00000001	     30.62157755
      1.17530102	     -0.05819109	     -0.00076516	     -0.20012700	     -0.06342912	      0.88290170	     -0.00021805	     -0.21853575	     -0.00000000	      0.00000001	     31.02744450
      1.17651317	     -0.05801933	     -0.00076317	     -0.19995479	     -0.06341911	      0.88290367	     -0.00021835	     -0.21848086	     -0.00000000	      0.00000001	     31.86640800
      1.17772532	     -0.05784994	     -0.00076099	     -0.19978496	     -0.06340916	      0.88290563	     -0.00021866	     -0.21842635	     -0.00000000	      0.00000001	     32.31676756
      1.17893747	     -0.05768238	     -0.00075903	     -0.19961695	     -0.06339927	      0.88290757	     -0.00021898	     -0.21837226	     -0.00000000	      0.00000001	     33.18344765
      1.18014962	     -0.05751631	     -0.00075842	     -0.19945040	     -0.06338944	      0.88290950	     -0.00021931	     -0.21831877	     -0.00000000	      0.00000001	     33.65727854
      1.18136177	     -0.05735851	     -0.00075818	     -0.19929212	     -0.06337967	      0.88291141	     -0.00021966	     -0.21826602	     -0.00000000	      0.00000001	     34.51952336
      1.18257393	     -0.05720521	     -0.00075796	     -0.19913833	     -0.06336996	      0.88291330	     -0.00022002	     -0.21821411	     -0.00000000	      0.00000001	     35.04262523
      1.18378608	     -0.05705747	     -0.00075737	     -0.19899009	     -0.06336032	      0.88291517	     -0.00022040	     -0.21816302	     -0.00000000	      0.00000001	     35.94760848
      1.18499823	     -0.05691428	     -0.00075676	     -0.19884642	     -0.06335074	      0.88291702	     -0.00022078	     -0.21811276	     -0.00000000	      0.00000001	     36.49806670
      1.18621038	     -0.05677813	     -0.00075642	     -0.19870978	     -0.06334124	      0.88291884	     -0.00022119	     -0.21806334	     -0.00000000	      0.00000001	     37.39723529
      1.18742253	     -0.05664818	     -0.00075645	     -0.19857932	     -0.06333179	      0.88292065	     -0.00022160	     -0.21801484	     -0.00000000	      0.00000001	     37.94407354
      1.18863468	     -0.05652591	     -0.00075651	     -0.19845655	     -0.06332242	      0.88292243	     -0.00022203	     -0.21796729	     -0.00000000	      0.00000001	     38.82689508
      1.18984683	     -0.05640958	     -0.00075675	     -0.19833971	     -0.06331312	      0.88292418	     -0.00022248	     -0.21792077	     -0.00000000	      0.00000001	     39.37316935
      1.19105898	     -0.05629986	     -0.00075703	     -0.19822948	     -0.06330388	      0.88292591	     -0.00022294	     -0.21787525	     -0.00000000	      0.00000001	     40.24913857
      1.19227113	     -0.05619466	     -0.00075730	     -0.19812377	     -0.06329472	      0.88292761	     -0.00022341	     -0.21783078	     -0.00000000	      0.00000001	     40.79147165
      1.19348328	     -0.05609504	     -0.00075626	     -0.19802365	     -0.06328562	      0.88292928	     -0.00022390	     -0.21778732	     -0.00000000	      0.00000001	     41.63002923
      1.19469543	     -0.05599986	     -0.00075417	     -0.19792798	     -0.06327660	      0.88293091	     -0.00022441	     -0.21774491	     -0.00000000	      0.00000001	     42.11601340
      1.19590759	     -0.05590972	     -0.00075165	     -0.19783736	     -0.06326765	      0.88293252	     -0.00022493	     -0.21770348	     -0.00000000	      0.00000001	     42.91459527
      1.19711974	     -0.05582406	     -0.00074875	     -0.19775122	     -0.06325877	      0.88293409	     -0.00022547	     -0.21766304	     -0.00000000	      0.00000001	     43.39083866
      1.19833189	     -0.05574369	     -0.00074592	     -0.19767035	     -0.06324997	      0.88293563	     -0.00022603	     -0.21762356	     -0.00000000	      0.00000001	     44.15630418
      1.19954404	     -0.05566762	     -0.00074317	     -0.19759379	     -0.06324124	      0.88293713	     -0.00022661	     -0.21758505	     -0.00000000	      0.00000001	     44.58896506
      1.20075619	     -0.05559649	     -0.00073974	     -0.19752218	     -0.06323258	      0.88293860	     -0.00022720	     -0.21754749	     -0.00000000	      0.00000001	     45.29586098
      1.20196834	     -0.05553033	     -0.00073591	     -0.19745553	     -0.06322400	      0.88294003	     -0.00022781	     -0.21751095	     -0.00000000	      0.00000001	     45.66628414
      1.20318049	     -0.05547000	     -0.00073187	     -0.19739469	     -0.06321549	      0.88294141	     -0.00022844	     -0.21747541	     -0.00000000	      0.00000001	     46.31626238
      1.20439264	     -0.05541512	     -0.00072784	     -0.19733932	     -0.06320706	      0.88294276	     -0.00022909	     -0.21744092	     -0.00000000	      0.00000001	     46.64339473
      1.20560479	     -0.05536658	     -0.00072355	     -0.19729028	     -0.06319870	      0.88294406	     -0.00022976	     -0.21740746	     -0.00000000	      0.00000001	     47.24114673
      1.20681694	     -0.05532248	     -0.00071906	     -0.19724568	     -0.06319042	      0.88294532	     -0.00023044	     -0.21737507	     -0.00000000	      0.00000001	     47.51936389
      1.20802909	     -0.05528331	     -0.00071423	     -0.19720599	     -0.06318222	      0.88294653	     -0.00023115	     -0.21734373	     -0.00000000	      0.00000001	     48.06531973
      1.20924125	     -0.05524768	     -0.00070925	     -0.19716985	     -0.06317409	      0.88294769	     -0.00023187	     -0.21731344	     -0.00000000	      0.00000001	     48.29270301
      1.21045340	     -0.05521603	     -0.00070395	     -0.19713769	     -0.06316604	      0.88294881	     -0.00023262	     -0.21728417	     -0.00000000	      0.00000001	     48.78983155
      1.21166555	     -0.05518726	     -0.00069850	     -0.19710841	     -0.06315807	      0.88294987	     -0.00023338	     -0.21725592	     -0.00000000	      0.00000001	     48.96081015
      1.21287770	     -0.05516194	     -0.00069273	     -0.19708257	     -0.06315017	      0.88295089	     -0.00023417	     -0.21722863	     -0.00000000	      0.00000001	     49.39821406
      1.21408985	     -0.05513753	     -0.00068709	     -0.19705764	     -0.06314236	      0.88295185	     -0.00023497	     -0.21720233	     -0.00000000	      0.00000001	     49.51298945
      1.21530200	     -0.05511676	     -0.00068131	     -0.19703634	     -0.06313462	      0.88295275	     -0.00023579	     -0.21717699	     -0.00000000	      0.00000000	     49.88251358
      1.21651415	     -0.05509868	     -0.00067527	     -0.19701773	     -0.06312696	      0.88295360	     -0.00023663	     -0.21715265	     -0.00000000	      0.00000000	     49.93432362
      1.21772630	     -0.05508337	     -0.00066880	     -0.19700189	     -0.06311938	      0.88295440	     -0.00023749	     -0.21712927	     -0.00000000	      0.00000000	     50.27194840
      1.21893845	     -0.05506972	     -0.00066211	     -0.19698771	     -0.06311188	      0.88295514	     -0.00023837	     -0.21710683	     -0.00000000	      0.00000000	     50.28604216
      1.22015060	     -0.05505786	     -0.00065516	     -0.19697531	     -0.06310446	      0.88295582	     -0.00023927	     -0.21708527	     -0.00000000	      0.00000000	     50.58718385
      1.22136276	     -0.05504745	     -0.00064780	     -0.19696437	     -0.06309712	      0.88295645	     -0.00024019	     -0.21706461	     -0.00000000	      0.00000000	     50.55222458
      1.22257491	     -0.05503988	     -0.00064087	     -0.19695625	     -0.06308986	      0.88295702	     -0.00024113	     -0.21704482	     -0.00000000	      0.00000000	     50.80699620
      1.22378706	     -0.05503375	     -0.00063392	     -0.19694957	     -0.06308268	      0.88295753	     -0.00024209	     -0.21702591	     -0.00000000	      0.00000000	     50.73001419
      1.22499921	     -0.05502924	     -0.00062718	     -0.19694449	     -0.06307558	      0.88295799	     -0.00024307	     -0.21700781	     -0.00000000	      0.00000000	     50.95702207
      1.22621136	     -0.05502669	     -0.00062130	     -0.19694136	     -0.06306857	      0.88295839	     -0.00024407	     -0.21699056	     -0.00000000	      0.00000000	     50.84210836
      1.22742351	     -0.05502579	     -0.00061441	     -0.19693989	     -0.06306164	      0.88295874	     -0.00024509	     -0.21697411	     -0.00000000	      0.00000000	     51.04527036
      1.22863566	     -0.05502678	     -0.00060722	     -0.19694031	     -0.06305479	      0.88295903	     -0.00024613	     -0.21695847	     -0.00000000	      0.00000000	     50.88222574
      1.22984781	     -0.05502995	     -0.00060008	     -0.19694290	     -0.06304803	      0.88295927	     -0.00024719	     -0.21694360	     -0.00000000	      0.00000000	     51.06238545
      1.23105996	     -0.05503447	     -0.00059321	     -0.19694684	     -0.06304135	      0.88295946	     -0.00024827	     -0.21692950	     -0.00000000	      0.00000000	     50.89290948
      1.23227211	     -0.05504089	     -0.00058650	     -0.19695266	     -0.06303476	      0.88295961	     -0.00024937	     -0.21691610	     -0.00000000	      0.00000000	     51.06508698
      1.23348426	     -0.05504848	     -0.00058014	     -0.19695965	     -0.06302825	      0.88295970	     -0.00025049	     -0.21690341	     -0.00000000	      0.00000000	     50.87378604
      1.23469642	     -0.05505787	     -0.00057383	     -0.19696843	     -0.06302183	      0.88295975	     -0.00025163	     -0.21689137	     -0.00000000	      0.00000000	     51.03345560
      1.23590857	     -0.05506839	     -0.00056746	     -0.19697835	     -0.06301550	      0.88295975	     -0.00025279	     -0.21687998	     -0.00000000	     -0.00000000	     50.81661270
      1.23712072	     -0.05508070	     -0.00056115	     -0.19699004	     -0.06300925	      0.88295971	     -0.00025397	     -0.21686922	     -0.00000000	     -0.00000000	     50.96153789
      1.23833287	     -0.05509407	     -0.00055506	     -0.19700279	     -0.06300309	      0.88295963	     -0.00025517	     -0.21685907	     -0.00000000	     -0.00000000	     50.72783779
      1.23954502	     -0.05510911	     -0.00054901	     -0.19701720	     -0.06299702	      0.88295951	     -0.00025639	     -0.21684950	     -0.00000000	     -0.00000000	     50.87000221
      1.24075717	     -0.05512529	     -0.00054290	     -0.19703277	     -0.06299103	      0.88295936	     -0.00025763	     -0.21684052	     -0.00000000	     -0.00000000	     50.62033148
      1.24196932	     -0.05514363	     -0.00053686	     -0.19705047	     -0.06298514	      0.88295917	     -0.00025889	     -0.21683212	     -0.00000000	     -0.00000000	     50.75524333
      1.24318147	     -0.05516393	     -0.00053100	     -0.19707014	     -0.06297933	      0.88295895	     -0.00026017	     -0.21682431	     -0.00000000	     -0.00000000	     50.48823075
      1.24439362	     -0.05518842	     -0.00052531	     -0.19709399	     -0.06297361	      0.88295870	     -0.00026146	     -0.21681713	     -0.00000000	     -0.00000000	     50.60396502
      1.24560577	     -0.05521875	     -0.00052003	     -0.19712368	     -0.06296798	      0.88295842	     -0.00026278	     -0.21681068	     -0.00000000	     -0.00000000	     50.30447719
      1.24681792	     -0.05525764	     -0.00051518	     -0.19716192	     -0.06296244	      0.88295811	     -0.00026411	     -0.21680511	     -0.00000000	     -0.00000000	     50.39010898
      1.24803008	     -0.05530563	     -0.00051066	     -0.19720925	     -0.06295699	      0.88295778	     -0.00026546	     -0.21680059	     -0.00000000	     -0.00000000	     50.06651892
      1.24924223	     -0.05536416	     -0.00050632	     -0.19726713	     -0.06295163	      0.88295743	     -0.00026682	     -0.21679730	     -0.00000000	     -0.00000000	     50.13464115
      1.25045438	     -0.05543279	     -0.00050208	     -0.19733511	     -0.06294636	      0.88295706	     -0.00026820	     -0.21679543	     -0.00000000	     -0.00000000	     49.80477982
      1.25166653	     -0.05551190	     -0.00049770	     -0.19741357	     -0.06294118	      0.88295666	     -0.00026959	     -0.21679508	     -0.00000000	     -0.00000000	     49.86242993
      1.25287868	     -0.05560028	     -0.00049308	     -0.19750133	     -0.06293609	      0.88295624	     -0.00027099	     -0.21679641	     -0.00000000	     -0.00000000	     49.53393648
      1.25409083	     -0.05569772	     -0.00048789	     -0.19759816	     -0.06293109	      0.88295580	     -0.00027241	     -0.21679948	     -0.00000000	     -0.00000000	     49.57596498
      1.25530298	     -0.05580348	     -0.00048215	     -0.19770333	     -0.06292617	      0.88295533	     -0.00027384	     -0.21680439	     -0.00000000	     -0.00000000	     49.24245924
      1.25651513	     -0.05591719	     -0.00047566	     -0.19781648	     -0.06292135	      0.88295484	     -0.00027528	     -0.21681115	     -0.00000000	     -0.00000000	     49.26128182
      1.25772728	     -0.05603712	     -0.00046831	     -0.19793589	     -0.06291661	      0.88295433	     -0.00027673	     -0.21681978	     -0.00000000	     -0.00000000	     48.91809812
      1.25893943	     -0.05616345	     -0.00045994	     -0.19806173	     -0.06291195	      0.88295379	     -0.00027819	     -0.21683025	     -0.00000000	     -0.00000000	     48.89616074
      1.26015158	     -0.05629486	     -0.00045039	     -0.19819269	     -0.06290738	      0.88295323	     -0.00027965	     -0.21684255	     -0.00000000	     -0.00000000	     48.51599144
      1.26136374	     -0.05643139	     -0.00043953	     -0.19832880	     -0.06290290	      0.88295263	     -0.00028113	     -0.21685663	     -0.00000000	     -0.00000000	     48.43499629
      1.26257589	     -0.05657135	     -0.00042737	     -0.19846838	     -0.06289849	      0.88295201	     -0.00028261	     -0.21687243	     -0.00000000	     -0.00000000	     48.02018157
      1.26378804	     -0.05671491	     -0.00041401	     -0.19861161	     -0.06289417	      0.88295135	     -0.00028410	     -0.21688988	     -0.00000000	     -0.00000000	     47.89004099
      1.26500019	     -0.05685933	     -0.00039975	     -0.19875574	     -0.06288993	      0.88295065	     -0.00028560	     -0.21690890	     -0.00000000	     -0.00000000	     47.44757306
      1.26621234	     -0.05700546	     -0.00038510	     -0.19890159	     -0.06288576	      0.88294992	     -0.00028711	     -0.21692940	     -0.00000000	     -0.00000000	     47.26758478
      1.26742449	     -0.05715381	     -0.00037006	     -0.19904970	     -0.06288167	      0.88294915	     -0.00028863	     -0.21695138	     -0.00000000	     -0.00000000	     46.79265828
      1.26863664	     -0.05730417	     -0.00035484	     -0.19919984	     -0.06287766	      0.88294833	     -0.00029016	     -0.21697472	     -0.00000000	     -0.00000000	     46.57938229
      1.26984879	     -0.05745474	     -0.00033963	     -0.19935022	     -0.06287371	      0.88294747	     -0.00029171	     -0.21699934	     -0.00000000	     -0.00000000	     46.09544458
      1.27106094	     -0.05760642	     -0.00032472	     -0.19950172	     -0.06286984	      0.88294655	     -0.00029327	     -0.21702510	     -0.00000000	     -0.00000001	     45.84851765
      1.27227309	     -0.05775587	     -0.00031080	     -0.19965100	     -0.06286603	      0.88294559	     -0.00029485	     -0.21705193	     -0.00000000	     -0.00000001	     45.34482815
      1.27348524	     -0.05790646	     -0.00029820	     -0.19980142	     -0.06286229	      0.88294457	     -0.00029645	     -0.21707975	     -0.00000000	     -0.00000001	     45.05177037
      1.27469740	     -0.05805701	     -0.00028644	     -0.19995181	     -0.06285862	      0.88294349	     -0.00029807	     -0.21710853	     -0.00000000	     -0.00000001	     44.51478553
      1.27590955	     -0.05820815	     -0.00027565	     -0.20010280	     -0.06285500	      0.88294235	     -0.00029970	     -0.21713815	     -0.00000000	     -0.00000001	     44.20130012
      1.27712170	     -0.05835838	     -0.00026600	     -0.20025289	     -0.06285144	      0.88294115	     -0.00030136	     -0.21716855	     -0.00000000	     -0.00000001	     43.64719928
      1.27833385	     -0.05850882	     -0.00025762	     -0.20040318	     -0.06284794	      0.88293989	     -0.00030305	     -0.21719959	     -0.00000000	     -0.00000001	     43.31388724
      1.27954600	     -0.05865800	     -0.00025047	     -0.20055223	     -0.06284449	      0.88293856	     -0.00030475	     -0.21723122	     -0.00000000	     -0.00000001	     42.74259827
      1.28075815	     -0.05880573	     -0.00024428	     -0.20069983	     -0.06284109	      0.88293717	     -0.00030648	     -0.21726333	     -0.00000000	     -0.00000001	     42.40014287
      1.28197030	     -0.05895246	     -0.00023893	     -0.20084644	     -0.06283773	      0.88293572	     -0.00030824	     -0.21729590	     -0.00000000	     -0.00000001	     41.79382809
      1.28318245	     -0.05909903	     -0.00023465	     -0.20099289	     -0.06283443	      0.88293420	     -0.00031002	     -0.21732882	     -0.00000000	     -0.00000001	     41.43646088
      1.28439460	     -0.05924377	     -0.00023135	     -0.20113752	     -0.06283116	      0.88293261	     -0.00031182	     -0.21736205	     -0.00000000	     -0.00000001	     40.83890901
      1.28560675	     -0.05938790	     -0.00022904	     -0.20128156	     -0.06282794	      0.88293096	     -0.00031365	     -0.21739550	     -0.00000000	     -0.00000001	     40.49690145
      1.28681891	     -0.05952931	     -0.00022619	     -0.20142290	     -0.06282475	      0.88292925	     -0.00031550	     -0.21742913	     -0.00000000	     -0.00000001	     39.90398232
      1.28803106	     -0.05967081	     -0.00022344	     -0.20156434	     -0.06282160	      0.88292748	     -0.00031738	     -0.21746288	     -0.00000000	     -0.00000001	     39.56679728
      1.28924321	     -0.05980944	     -0.00022080	     -0.20170294	     -0.06281848	      0.88292565	     -0.00031928	     -0.21749674	     -0.00000000	     -0.00000001	     38.97519987
      1.29045536	     -0.05994788	     -0.00021864	     -0.20184136	     -0.06281540	      0.88292377	     -0.00032120	     -0.21753063	     -0.00000000	     -0.00000001	     38.66952895
      1.29166751	     -0.06008336	     -0.00021684	     -0.20197683	     -0.06281234	      0.88292183	     -0.00032314	     -0.21756452	     -0.00000000	     -0.00000001	     38.10172716
      1.29287966	     -0.06021685	     -0.00021547	     -0.20211033	     -0.06280931	      0.88291985	     -0.00032509	     -0.21759831	     -0.00000000	     -0.00000001	     37.83822180
      1.29409181	     -0.06034644	     -0.00021435	     -0.20223994	     -0.06280631	      0.88291783	     -0.00032707	     -0.21763196	     -0.00000000	     -0.00000001	     37.29515387
      1.29530396	     -0.06047347	     -0.00021345	     -0.20236702	     -0.06280332	      0.88291576	     -0.00032906	     -0.21766538	     -0.00000000	     -0.00000001	     37.06452069
      1.29651611	     -0.06059682	     -0.00021217	     -0.20249043	     -0.06280036	      0.88291366	     -0.00033107	     -0.21769852	     -0.00000000	     -0.00000001	     36.53737096
      1.29772826	     -0.06071736	     -0.00021150	     -0.20261104	     -0.06279742	      0.88291153	     -0.00033309	     -0.21773130	     -0.00000000	     -0.00000001	     36.33340826
      1.29894041	     -0.06083029	     -0.00021205	     -0.20272405	     -0.06279449	      0.88290938	     -0.00033512	     -0.21776372	     -0.00000000	     -0.00000001	     35.81980655
      1.30015257	     -0.06093914	     -0.00021408	     -0.20283296	     -0.06279158	      0.88290721	     -0.00033716	     -0.21779577	     -0.00000000	     -0.00000001	     35.64031933
      1.30136472	     -0.06104499	     -0.00021718	     -0.20293887	     -0.06278868	      0.88290502	     -0.00033921	     -0.21782752	     -0.00000000	     -0.00000001	     35.13337096
      1.30257687	     -0.06114871	     -0.00022037	     -0.20304266	     -0.06278580	      0.88290283	     -0.00034127	     -0.21785892	     -0.00000000	     -0.00000001	     34.98849544
      1.30378902	     -0.06124698	     -0.00022340	     -0.20314102	     -0.06278292	      0.88290064	     -0.00034334	     -0.21788990	     -0.00000000	     -0.00000001	     34.53282149
      1.30500117	     -0.06134083	     -0.00022634	     -0.20323498	     -0.06278005	      0.88289845	     -0.00034541	     -0.21792034	     -0.00000000	     -0.00000001	     34.42875231
      1.30621332	     -0.06142878	     -0.00022951	     -0.20332304	     -0.06277719	      0.88289626	     -0.00034749	     -0.21795018	     -0.00000000	     -0.00000001	     33.99500067
      1.30742547	     -0.06151260	     -0.00023281	     -0.20340698	     -0.06277433	      0.88289410	     -0.00034957	     -0.21797932	     -0.00000000	     -0.00000001	     33.91229104
      1.30863762	     -0.06159110	     -0.00023593	     -0.20348561	     -0.06277147	      0.88289195	     -0.00035165	     -0.21800773	     -0.00000000	     -0.00000001	     33.49185638
      1.30984977	     -0.06166595	     -0.00023905	     -0.20356060	     -0.06276862	      0.88288984	     -0.00035374	     -0.21803533	     -0.00000000	     -0.00000001	     33.42671666
      1.31106192	     -0.06173574	     -0.00024223	     -0.20363054	     -0.06276576	      0.88288775	     -0.00035582	     -0.21806214	     -0.00000000	     -0.00000001	     33.01677339
      1.31227407	     -0.06180268	     -0.00024562	     -0.20369762	     -0.06276291	      0.88288570	     -0.00035790	     -0.21808809	     -0.00000000	     -0.00000001	     32.96705267
      1.31348623	     -0.06186536	     -0.00024849	     -0.20376046	     -0.06276005	      0.88288370	     -0.00035999	     -0.21811323	     -0.00000000	     -0.00000001	     32.56419713
      1.31469838	     -0.06192573	     -0.00025045	     -0.20382101	     -0.06275719	      0.88288174	     -0.00036207	     -0.21813753	     -0.00000000	     -0.00000001	     32.51157350
      1.31591053	     -0.06198222	     -0.00025263	     -0.20387767	     -0.06275432	      0.88287984	     -0.00036414	     -0.21816103	     -0.00000000	     -0.00000001	     32.10999412
      1.31712268	     -0.06203666	     -0.00025506	     -0.20393229	     -0.06275145	      0.88287799	     -0.00036622	     -0.21818371	     -0.00000000	     -0.00000001	     32.08949102
      1.31833483	     -0.06208723	     -0.00025749	     -0.20398304	     -0.06274857	      0.88287620	     -0.00036829	     -0.21820561	     -0.00000000	     -0.00000001	     31.71831115
      1.31954698	     -0.06213666	     -0.00026036	     -0.20403264	     -0.06274568	      0.88287447	     -0.00037035	     -0.21822675	     -0.00000000	     -0.00000001	     31.71811737
      1.32075913	     -0.06218280	     -0.00026352	     -0.20407896	     -0.06274279	      0.88287281	     -0.00037241	     -0.21824716	     -0.00000000	     -0.00000001	     31.36424426
      1.32197128	     -0.06222740	     -0.00026699	     -0.20412372	     -0.06273988	      0.88287121	     -0.00037447	     -0.21826681	     -0.00000000	     -0.00000001	     31.37914060
      1.32318343	     -0.06226869	     -0.00027103	     -0.20416519	     -0.06273696	      0.88286969	     -0.00037651	     -0.21828574	     -0.00000000	     -0.00000001	     31.03506954
      1.32439558	     -0.06230863	     -0.00027512	     -0.20420530	     -0.06273403	      0.88286824	     -0.00037855	     -0.21830393	     -0.00000000	     -0.00000001	     31.05499001
      1.32560773	     -0.06234546	     -0.00027923	     -0.20424231	     -0.06273109	      0.88286685	     -0.00038058	     -0.21832141	     -0.00000000	     -0.00000001	     30.71930424
      1.32681989	     -0.06238108	     -0.00028340	     -0.20427810	     -0.06272813	      0.88286555	     -0.00038260	     -0.21833816	     -0.00000000	     -0.00000001	     30.75117280
      1.32803204	     -0.06241357	     -0.00028754	     -0.20431077	     -0.06272516	      0.88286431	     -0.00038461	     -0.21835422	     -0.00000001	     -0.00000001	     30.42838326
      1.32924419	     -0.06244476	     -0.00029169	     -0.20434215	     -0.06272218	      0.88286314	     -0.00038661	     -0.21836955	     -0.00000001	     -0.00000001	     30.47123407
      1.33045634	     -0.06247272	     -0.00029580	     -0.20437030	     -0.06271918	      0.88286205	     -0.00038860	     -0.21838420	     -0.00000001	     -0.00000001	     30.16110073
      1.33166849	     -0.06249918	     -0.00029988	     -0.20439694	     -0.06271616	      0.88286102	     -0.00039058	     -0.21839813	     -0.00000001	     -0.00000001	     30.21407187
      1.33288064	     -0.06252224	     -0.00030406	     -0.20442020	     -0.06271312	      0.88286006	     -0.00039255	     -0.21841136	     -0.00000001	     -0.00000001	     29.91618273
      1.33409279	     -0.06254324	     -0.00030819	     -0.20444139	     -0.06271007	      0.88285917	     -0.00039450	     -0.21842384	     -0.00000001	     -0.00000000	     29.98160446
      1.33530494	     -0.06255991	     -0.00031221	     -0.20445826	     -0.06270699	      0.88285834	     -0.00039644	     -0.21843558	     -0.00000001	     -0.00000000	     29.70045363
      1.33651709	     -0.06257380	     -0.00031619	     -0.20447235	     -0.06270390	      0.88285758	     -0.00039836	     -0.21844650	     -0.00000001	     -0.00000000	     29.78128905
      1.33772924	     -0.06258243	     -0.00032008	     -0.20448119	     -0.06270078	      0.88285687	     -0.00040028	     -0.21845661	     -0.00000001	     -0.00000000	     29.51736042
      1.33894139	     -0.06258737	     -0.00032407	     -0.20448633	     -0.06269764	      0.88285622	     -0.00040218	     -0.21846581	     -0.00000001	     -0.00000000	     29.61735937
      1.34015355	     -0.06258542	     -0.00032790	     -0.20448460	     -0.06269448	      0.88285562	     -0.00040406	     -0.21847405	     -0.00000001	     -0.00000000	     29.37256700
      1.34136570	     -0.06257810	     -0.00033169	     -0.20447748	     -0.06269130	      0.88285507	     -0.00040593	     -0.21848121	     -0.00000001	     -0.00000000	     29.49298211
      1.34257785	     -0.06256311	     -0.00033542	     -0.20446270	     -0.06268810	      0.88285457	     -0.00040779	     -0.21848725	     -0.00000001	     -0.00000000	     29.26386763
      1.34379000	     -0.06254209	     -0.00033924	     -0.20444189	     -0.06268487	      0.88285412	     -0.00040963	     -0.21849204	     -0.00000001	     -0.00000000	     29.40629320
      1.34500215	     -0.06251264	     -0.00034314	     -0.20441265	     -0.06268161	      0.88285371	     -0.00041146	     -0.21849553	     -0.00000001	     -0.00000000	     29.19487034
      1.34621430	     -0.06247654	     -0.00034726	     -0.20437674	     -0.06267833	      0.88285333	     -0.00041327	     -0.21849760	     -0.00000001	     -0.00000000	     29.36385980
      1.34742645	     -0.06243165	     -0.00035165	     -0.20433204	     -0.06267503	      0.88285300	     -0.00041507	     -0.21849822	     -0.00000001	     -0.00000000	     29.16919448
      1.34863860	     -0.06238006	     -0.00035651	     -0.20428062	     -0.06267170	      0.88285270	     -0.00041686	     -0.21849727	     -0.00000001	     -0.00000000	     29.36648648
      1.34985075	     -0.06231985	     -0.00036190	     -0.20422057	     -0.06266835	      0.88285243	     -0.00041863	     -0.21849472	     -0.00000001	     -0.00000000	     29.18846276
      1.35106290	     -0.06225337	     -0.00036803	     -0.20415422	     -0.06266497	      0.88285220	     -0.00042039	     -0.21849049	     -0.00000001	     -0.00000000	     29.41814550
      1.35227505	     -0.06217927	     -0.00037504	     -0.20408023	     -0.06266156	      0.88285199	     -0.00042213	     -0.21848459	     -0.00000001	     -0.00000000	     29.25473090
      1.35348721	     -0.06210057	     -0.00038308	     -0.20400161	     -0.06265813	      0.88285182	     -0.00042387	     -0.21847697	     -0.00000001	     -0.00000000	     29.51124277
      1.35469936	     -0.06201622	     -0.00039203	     -0.20391732	     -0.06265468	      0.88285167	     -0.00042558	     -0.21846771	     -0.00000001	     -0.00000000	     29.35189310
      1.35591151	     -0.06192924	     -0.00040211	     -0.20383035	     -0.06265120	      0.88285156	     -0.00042729	     -0.21845681	     -0.00000001	     -0.00000000	     29.62758980
      1.35712366	     -0.06183824	     -0.00041324	     -0.20373934	     -0.06264770	      0.88285146	     -0.00042897	     -0.21844438	     -0.00000001	     -0.00000000	     29.46892381
      1.35833581	     -0.06174581	     -0.00042539	     -0.20364687	     -0.06264418	      0.88285140	     -0.00043064	     -0.21843046	     -0.00000001	     -0.00000000	     29.76370792
      1.35954796	     -0.06165031	     -0.00043841	     -0.20355131	     -0.06264064	      0.88285136	     -0.00043230	     -0.21841515	     -0.00000001	     -0.00000000	     29.60663865
      1.36076011	     -0.06155414	     -0.00045220	     -0.20345504	     -0.06263707	      0.88285135	     -0.00043393	     -0.21839849	     -0.00000001	      0.00000000	     29.92102177
      1.36197226	     -0.06145552	     -0.00046658	     -0.20335629	     -0.06263349	      0.88285137	     -0.00043555	     -0.21838060	     -0.00000001	      0.00000000	     29.76952124
      1.36318441	     -0.06135699	     -0.00048155	     -0.20325761	     -0.06262989	      0.88285141	     -0.00043714	     -0.21836152	     -0.00000001	      0.00000000	     30.10158945
      1.36439656	     -0.06125643	     -0.00049670	     -0.20315689	     -0.06262627	      0.88285149	     -0.00043871	     -0.21834134	     -0.00000001	      0.00000000	     29.94851519
      1.36560872	     -0.06115603	     -0.00051180	     -0.20305631	     -0.06262264	      0.88285159	     -0.00044026	     -0.21832012	     -0.00000001	      0.00000000	     30.28661993
      1.36682087	     -0.06105379	     -0.00052695	     -0.20295388	     -0.06261899	      0.88285172	     -0.00044178	     -0.21829793	     -0.00000001	      0.00000000	     30.12913797
      1.36803302	     -0.06095189	     -0.00054161	     -0.20285176	     -0.06261533	      0.88285187	     -0.00044327	     -0.21827483	     -0.00000001	      0.00000000	     30.47064418
      1.36924517	     -0.06084831	     -0.00055561	     -0.20274798	     -0.06261166	      0.88285206	     -0.00044473	     -0.21825090	     -0.00000001	      0.00000000	     30.31331301
      1.37045732	     -0.06074523	     -0.00056892	     -0.20264469	     -0.06260798	      0.88285228	     -0.00044616	     -0.21822616	     -0.00000001	      0.00000000	     30.66334182
      1.37166947	     -0.06064061	     -0.00058142	     -0.20253986	     -0.06260429	      0.88285253	     -0.00044755	     -0.21820071	     -0.00000001	      0.00000000	     30.51392902
      1.37288162	     -0.06053661	     -0.00059314	     -0.20243563	     -0.06260059	      0.88285280	     -0.00044892	     -0.21817457	     -0.00000001	      0.00000000	     30.87156717
      1.37409377	     -0.06043129	     -0.00060401	     -0.20233010	     -0.06259689	      0.88285311	     -0.00045024	     -0.21814781	     -0.00000001	      0.00000000	     30.73253408
      1.37530592	     -0.06032689	     -0.00061410	     -0.20222548	     -0.06259318	      0.88285344	     -0.00045153	     -0.21812047	     -0.00000001	      0.00000000	     31.09682274
      1.37651807	     -0.06022140	     -0.00062335	     -0.20211977	     -0.06258947	      0.88285380	     -0.00045278	     -0.21809263	     -0.00000001	      0.00000000	     30.97179084
      1.37773022	     -0.06011698	     -0.00063186	     -0.20201513	     -0.06258575	      0.88285419	     -0.00045400	     -0.21806429	     -0.00000001	      0.00000000	     31.34529295
      1.37894238	     -0.06001167	     -0.00063961	     -0.20190960	     -0.06258203	      0.88285460	     -0.00045517	     -0.21803554	     -0.00000001	      0.00000000	     31.24092718
      1.38015453	     -0.05990766	     -0.00064670	     -0.20180536	     -0.06257831	      0.88285503	     -0.00045631	     -0.21800638	     -0.00000001	      0.00000000	     31.62650303
      1.38136668	     -0.05980287	     -0.00065310	     -0.20170035	     -0.06257460	      0.88285549	     -0.00045741	     -0.21797691	     -0.00000001	      0.00000000	     31.54731998
      1.38257883	     -0.05969897	     -0.00065893	     -0.20159622	     -0.06257088	      0.88285597	     -0.00045846	     -0.21794710	     -0.00000001	      0.00000000	     31.95288203
      1.38379098	     -0.05959245	     -0.00066418	     -0.20148947	     -0.06256716	      0.88285647	     -0.00045948	     -0.21791701	     -0.00000001	      0.00000000	     31.92087917
      1.38500313	     -0.05948402	     -0.00066899	     -0.20138081	     -0.06256345	      0.88285698	     -0.00046046	     -0.21788654	     -0.00000001	      0.00000000	     32.37126936
      1.38621528	     -0.05937068	     -0.00067349	     -0.20126723	     -0.06255974	      0.88285751	     -0.00046139	     -0.21785568	     -0.00000001	      0.00000000	     32.39910550
      1.38742743	     -0.05925468	     -0.00067799	     -0.20115099	     -0.06255604	      0.88285805	     -0.00046229	     -0.21782431	     -0.00000001	      0.00000000	     32.88805310
      1.38863958	     -0.05913461	     -0.00068256	     -0.20103066	     -0.06255234	      0.88285860	     -0.00046315	     -0.21779246	     -0.00000001	      0.00000000	     32.94909677
      1.38985173	     -0.05901321	     -0.00068725	     -0.20090897	     -0.06254864	      0.88285917	     -0.00046397	     -0.21776007	     -0.00000001	      0.00000000	     33.45054275
      1.39106388	     -0.05888973	     -0.00069198	     -0.20078520	     -0.06254496	      0.88285975	     -0.00046476	     -0.21772721	     -0.00000001	      0.00000000	     33.51969130
      1.39227604	     -0.05876774	     -0.00069684	     -0.20066289	     -0.06254128	      0.88286033	     -0.00046550	     -0.21769393	     -0.00000001	      0.00000000	     34.02124900
      1.39348819	     -0.05864630	     -0.00070175	     -0.20054113	     -0.06253762	      0.88286093	     -0.00046621	     -0.21766034	     -0.00000001	      0.00000000	     34.10143095
      1.39470034	     -0.05852825	     -0.00070674	     -0.20042273	     -0.06253396	      0.88286153	     -0.00046688	     -0.21762652	     -0.00000001	      0.00000000	     34.62393459
      1.39591249	     -0.05841067	     -0.00071195	     -0.20030479	     -0.06253033	      0.88286215	     -0.00046751	     -0.21759257	     -0.00000001	      0.00000000	     34.73545527
      1.39712464	     -0.05829552	     -0.00071708	     -0.20018925	     -0.06252670	      0.88286277	     -0.00046811	     -0.21755850	     -0.00000001	      0.00000000	     35.28853823
      1.39833679	     -0.05818059	     -0.00072211	     -0.20007394	     -0.06252309	      0.88286340	     -0.00046867	     -0.21752440	     -0.00000001	      0.00000000	     35.43809632
      1.39954894	     -0.05806920	     -0.00072698	     -0.19996216	     -0.06251951	      0.88286403	     -0.00046920	     -0.21749026	     -0.00000001	      0.00000000	     36.01542636
      1.40076109	     -0.05796000	     -0.00073178	     -0.19985255	     -0.06251594	      0.88286467	     -0.00046969	     -0.21745619	     -0.00000001	      0.00000000	     36.18542954
      1.40197324	     -0.05785465	     -0.00073649	     -0.19974678	     -0.06251239	      0.88286532	     -0.00047014	     -0.21742222	     -0.00000001	      0.00000000	     36.78193972
      1.40318539	     -0.05775104	     -0.00074090	     -0.19964275	     -0.06250886	      0.88286597	     -0.00047056	     -0.21738843	     -0.00000001	      0.00000000	     36.97256045
      1.40439754	     -0.05765101	     -0.00074518	     -0.19954230	     -0.06250536	      0.88286662	     -0.00047095	     -0.21735482	     -0.00000001	      0.00000000	     37.59668732
      1.40560970	     -0.05755268	     -0.00074937	     -0.19944354	     -0.06250188	      0.88286726	     -0.00047131	     -0.21732145	     -0.00000001	      0.00000000	     37.82463186
      1.40682185	     -0.05745871	     -0.00075352	     -0.19934914	     -0.06249842	      0.88286791	     -0.00047163	     -0.21728833	     -0.00000001	      0.00000000	     38.46238888
      1.40803400	     -0.05736710	     -0.00075741	     -0.19925710	     -0.06249499	      0.88286855	     -0.00047192	     -0.21725554	     -0.00000001	      0.00000000	     38.69946832
      1.40924615	     -0.05727887	     -0.00076103	     -0.19916842	     -0.06249158	      0.88286919	     -0.00047218	     -0.21722307	     -0.00000001	      0.00000000	     39.35190002
      1.41045830	     -0.05719211	     -0.00076419	     -0.19908124	     -0.06248820	      0.88286981	     -0.00047240	     -0.21719095	     -0.00000001	      0.00000000	     39.60383396
      1.41167045	     -0.05710716	     -0.00076749	     -0.19899586	     -0.06248485	      0.88287042	     -0.00047259	     -0.21715919	     -0.00000001	      0.00000000	     40.25302553
      1.41288260	     -0.05702390	     -0.00077157	     -0.19891215	     -0.06248152	      0.88287102	     -0.00047276	     -0.21712794	     -0.00000001	      0.00000000	     40.50044153
      1.41409475	     -0.05694789	     -0.00077578	     -0.19883568	     -0.06247822	      0.88287161	     -0.00047289	     -0.21709729	     -0.00000001	      0.00000000	     41.14514531
      1.41530690	     -0.05687462	     -0.00077964	     -0.19876197	     -0.06247495	      0.88287217	     -0.00047299	     -0.21706730	     -0.00000001	      0.00000000	     41.42285115
      1.41651905	     -0.05680432	     -0.00078301	     -0.19869123	     -0.06247170	      0.88287271	     -0.00047306	     -0.21703789	     -0.00000001	      0.00000000	     42.09482804
      1.41773120	     -0.05673503	     -0.00078599	     -0.19862151	     -0.06246848	      0.88287322	     -0.00047310	     -0.21700904	     -0.00000001	      0.00000000	     42.37659896
      1.41894336	     -0.05666950	     -0.00078876	     -0.19855556	     -0.06246528	      0.88287370	     -0.00047311	     -0.21698070	     -0.00000001	      0.00000000	     43.02829731
      1.42015551	     -0.05660651	     -0.00079132	     -0.19849215	     -0.06246211	      0.88287416	     -0.00047310	     -0.21695290	     -0.00000001	      0.00000000	     43.29588431
      1.42136766	     -0.05654822	     -0.00079330	     -0.19843345	     -0.06245897	      0.88287458	     -0.00047305	     -0.21692563	     -0.00000001	      0.00000000	     43.93522842
      1.42257981	     -0.05649264	     -0.00079474	     -0.19837747	     -0.06245586	      0.88287496	     -0.00047297	     -0.21689894	     -0.00000001	      0.00000000	     44.17969434
      1.42379196	     -0.05644109	     -0.00079500	     -0.19832554	     -0.06245277	      0.88287531	     -0.00047287	     -0.21687281	     -0.00000001	      0.00000000	     44.79417794
      1.42500411	     -0.05639308	     -0.00079490	     -0.19827716	     -0.06244970	      0.88287562	     -0.00047273	     -0.21684731	     -0.00000001	      0.00000000	     45.02181684
      1.42621626	     -0.05634940	     -0.00079484	     -0.19823312	     -0.06244667	      0.88287588	     -0.00047257	     -0.21682240	     -0.00000001	      0.00000000	     45.62260706
      1.42742841	     -0.05630883	     -0.00079502	     -0.19819218	     -0.06244366	      0.88287610	     -0.00047239	     -0.21679813	     -0.00000001	      0.00000000	     45.85183785
      1.42864056	     -0.05627276	     -0.00079537	     -0.19815575	     -0.06244067	      0.88287627	     -0.00047217	     -0.21677448	     -0.00000001	      0.00000000	     46.43828772
      1.42985271	     -0.05623942	     -0.00079597	     -0.19812205	     -0.06243771	      0.88287640	     -0.00047193	     -0.21675151	     -0.00000001	      0.00000000	     46.64944367
      1.43106487	     -0.05621019	     -0.00079663	     -0.19809245	     -0.06243477	      0.88287648	     -0.00047166	     -0.21672917	     -0.00000001	      0.00000000	     47.21307804
      1.43227702	     -0.05618251	     -0.00079721	     -0.19806442	     -0.06243186	      0.88287651	     -0.00047137	     -0.21670751	     -0.00000001	      0.00000000	     47.40031487
      1.43348917	     -0.05615895	     -0.00079777	     -0.19804052	     -0.06242898	      0.88287650	     -0.00047105	     -0.21668652	     -0.00000001	     -0.00000000	     47.93355529
      1.43470132	     -0.05613751	     -0.00079811	     -0.19801873	     -0.06242612	      0.88287643	     -0.00047070	     -0.21666622	     -0.00000001	     -0.00000000	     48.09498542
      1.43591347	     -0.05611940	     -0.00079825	     -0.19800030	     -0.06242329	      0.88287631	     -0.00047033	     -0.21664657	     -0.00000001	     -0.00000000	     48.60871146
      1.43712562	     -0.05610294	     -0.00079807	     -0.19798352	     -0.06242048	      0.88287614	     -0.00046994	     -0.21662761	     -0.00000001	     -0.00000000	     48.74633989
      1.43833777	     -0.05608964	     -0.00079763	     -0.19796989	     -0.06241769	      0.88287592	     -0.00046952	     -0.21660928	     -0.00000001	     -0.00000000	     49.23467631
      1.43954992	     -0.05607793	     -0.00079688	     -0.19795789	     -0.06241493	      0.88287564	     -0.00046908	     -0.21659161	     -0.00000001	     -0.00000000	     49.34731770
      1.44076207	     -0.05606932	     -0.00079577	     -0.19794898	     -0.06241220	      0.88287532	     -0.00046862	     -0.21657457	     -0.00000001	     -0.00000000	     49.80900677
      1.44197422	     -0.05606226	     -0.00079411	     -0.19794164	     -0.06240949	      0.88287494	     -0.00046813	     -0.21655821	     -0.00000001	     -0.00000000	     49.89031936
      1.44318637	     -0.05605774	     -0.00079168	     -0.19793685	     -0.06240680	      0.88287452	     -0.00046762	     -0.21654248	     -0.00000001	     -0.00000000	     50.32548645
      1.44439853	     -0.05605500	     -0.00078901	     -0.19793385	     -0.06240414	      0.88287405	     -0.00046709	     -0.21652744	     -0.00000001	     -0.00000000	     50.38517063
      1.44561068	     -0.05605535	     -0.00078640	     -0.19793394	     -0.06240151	      0.88287352	     -0.00046653	     -0.21651307	     -0.00000001	     -0.00000000	     50.80040600
      1.44682283	     -0.05605630	     -0.00078280	     -0.19793466	     -0.06239890	      0.88287295	     -0.00046596	     -0.21649942	     -0.00000001	     -0.00000000	     50.84812848
      1.44803498	     -0.05606048	     -0.00077880	     -0.19793861	     -0.06239631	      0.88287234	     -0.00046537	     -0.21648645	     -0.00000001	     -0.00000000	     51.24301979
      1.44924713	     -0.05606604	     -0.00077449	     -0.19794395	     -0.06239375	      0.88287168	     -0.00046476	     -0.21647422	     -0.00000001	     -0.00000000	     51.27447497
      1.45045928	     -0.05607400	     -0.00076994	     -0.19795169	     -0.06239122	      0.88287097	     -0.00046413	     -0.21646268	     -0.00000001	     -0.00000000	     51.66279661
      1.45167143	     -0.05608276	     -0.00076515	     -0.19796026	     -0.06238871	      0.88287023	     -0.00046348	     -0.21645184	     -0.00000001	     -0.00000000	     51.68080362
      1.45288358	     -0.05609415	     -0.00076052	     -0.19797144	     -0.06238622	      0.88286944	     -0.00046281	     -0.21644165	     -0.00000001	     -0.00000000	     52.04971440
      1.45409573	     -0.05610623	     -0.00075583	     -0.19798333	     -0.06238376	      0.88286861	     -0.00046213	     -0.21643213	     -0.00000001	     -0.00000000	     52.05055546
      1.45530788	     -0.05612011	     -0.00075080	     -0.19799701	     -0.06238132	      0.88286775	     -0.00046144	     -0.21642322	     -0.00000001	     -0.00000000	     52.40204291
      1.45652003	     -0.05613448	     -0.00074552	     -0.19801121	     -0.06237891	      0.88286685	     -0.00046072	     -0.21641494	     -0.00000001	     -0.00000001	     52.38403429
      1.45773219	     -0.05614977	     -0.00074070	     -0.19802631	     -0.06237652	      0.88286592	     -0.00046000	     -0.21640725	     -0.00000001	     -0.00000001	     52.71963502
      1.45894434	     -0.05616610	     -0.00073600	     -0.19804246	     -0.06237416	      0.88286495	     -0.00045926	     -0.21640019	     -0.00000001	     -0.00000001	     52.67503239
      1.46015649	     -0.05618440	     -0.00073126	     -0.19806057	     -0.06237182	      0.88286396	     -0.00045851	     -0.21639375	     -0.00000001	     -0.00000001	     52.99023737
      1.46136864	     -0.05620297	     -0.00072641	     -0.19807897	     -0.06236950	      0.88286293	     -0.00045775	     -0.21638791	     -0.00000001	     -0.00000001	     52.93916470
      1.46258079	     -0.05622265	     -0.00072150	     -0.19809847	     -0.06236721	      0.88286189	     -0.00045698	     -0.21638264	     -0.00000001	     -0.00000001	     53.23932301
      1.46379294	     -0.05624232	     -0.00071702	     -0.19811797	     -0.06236494	      0.88286081	     -0.00045619	     -0.21637792	     -0.00000001	     -0.00000001	     53.16759953
      1.46500509	     -0.05626348	     -0.00071272	     -0.19813895	     -0.06236270	      0.88285972	     -0.00045540	     -0.21637372	     -0.00000001	     -0.00000001	     53.44277601
      1.46621724	     -0.05628482	     -0.00070819	     -0.19816013	     -0.06236048	      0.88285861	     -0.00045461	     -0.21637004	     -0.00000001	     -0.00000001	     53.35516187
      1.46742939	     -0.05630743	     -0.00070369	     -0.19818258	     -0.06235829	      0.88285748	     -0.00045380	     -0.21636682	     -0.00000001	     -0.00000001	     53.61117630
      1.46864154	     -0.05633019	     -0.00070008	     -0.19820517	     -0.06235611	      0.88285633	     -0.00045300	     -0.21636408	     -0.00000001	     -0.00000001	     53.49714225
      1.46985369	     -0.05635422	     -0.00069668	     -0.19822902	     -0.06235397	      0.88285516	     -0.00045219	     -0.21636177	     -0.00000001	     -0.00000001	     53.74447852
      1.47106585	     -0.05637839	     -0.00069354	     -0.19825302	     -0.06235184	      0.88285399	     -0.00045137	     -0.21635988	     -0.00000001	     -0.00000001	     53.61891208
      1.47227800	     -0.05640331	     -0.00069086	     -0.19827776	     -0.06234974	      0.88285280	     -0.00045055	     -0.21635839	     -0.00000001	     -0.00000001	     53.86234058
      1.47349015	     -0.05642856	     -0.00068855	     -0.19830283	     -0.06234766	      0.88285161	     -0.00044974	     -0.21635731	     -0.00000001	     -0.00000001	     53.72016578
      1.47470230	     -0.05645521	     -0.00068654	     -0.19832930	     -0.06234561	      0.88285041	     -0.00044892	     -0.21635660	     -0.00000001	     -0.00000001	     53.95218016
      1.47591445	     -0.05648229	     -0.00068473	     -0.19835621	     -0.06234358	      0.88284920	     -0.00044810	     -0.21635628	     -0.00000001	     -0.00000001	     53.79405220
      1.47712660	     -0.05651121	     -0.00068316	     -0.19838494	     -0.06234157	      0.88284798	     -0.00044729	     -0.21635632	     -0.00000001	     -0.00000001	     54.01150862
      1.47833875	     -0.05654164	     -0.00068169	     -0.19841520	     -0.06233959	      0.88284676	     -0.00044647	     -0.21635676	     -0.00000001	     -0.00000001	     53.82960653
      1.47955090	     -0.05657639	     -0.00068047	     -0.19844977	     -0.06233762	      0.88284554	     -0.00044566	     -0.21635761	     -0.00000001	     -0.00000001	     54.01837094
      1.48076305	     -0.05661623	     -0.00067947	     -0.19848945	     -0.06233568	      0.88284432	     -0.00044485	     -0.21635901	     -0.00000001	     -0.00000001	     53.80206530
      1.48197520	     -0.05666323	     -0.00067871	     -0.19853627	     -0.06233376	      0.88284309	     -0.00044405	     -0.21636106	     -0.00000001	     -0.00000001	     53.96341173
      1.48318735	     -0.05671708	     -0.00067811	     -0.19858995	     -0.06233187	      0.88284186	     -0.00044325	     -0.21636392	     -0.00000001	     -0.00000001	     53.72305687
      1.48439951	     -0.05677903	     -0.00067752	     -0.19865173	     -0.06232999	      0.88284063	     -0.00044246	     -0.21636769	     -0.00000001	     -0.00000001	     53.86700789
      1.48561166	     -0.05684781	     -0.00067675	     -0.19872037	     -0.06232814	      0.88283940	     -0.00044166	     -0.21637253	     -0.00000001	     -0.00000001	     53.62390904
      1.48682381	     -0.05692413	     -0.00067565	     -0.19879656	     -0.06232630	      0.88283817	     -0.00044087	     -0.21637848	     -0.00000001	     -0.00000001	     53.75415697
      1.48803596	     -0.05700688	     -0.00067404	     -0.19887920	     -0.06232449	      0.88283693	     -0.00044009	     -0.21638565	     -0.00000001	     -0.00000001	     53.49899378
      1.48924811	     -0.05709637	     -0.00067172	     -0.19896861	     -0.06232269	      0.88283568	     -0.00043930	     -0.21639408	     -0.00000001	     -0.00000001	     53.59832033
      1.49046026	     -0.05719096	     -0.00066843	     -0.19906315	     -0.06232091	      0.88283443	     -0.00043852	     -0.21640382	     -0.00000001	     -0.00000001	     53.31694323
      1.49167241	     -0.05729113	     -0.00066406	     -0.19916329	     -0.06231915	      0.88283317	     -0.00043775	     -0.21641486	     -0.00000001	     -0.00000001	     53.36993493
      1.49288456	     -0.05739583	     -0.00065858	     -0.19926802	     -0.06231740	      0.88283189	     -0.00043697	     -0.21642723	     -0.00000001	     -0.00000001	     53.05826804
      1.49409671	     -0.05750568	     -0.00065206	     -0.19937793	     -0.06231566	      0.88283061	     -0.00043620	     -0.21644092	     -0.00000001	     -0.00000001	     53.06825499
      1.49530886	     -0.05761910	     -0.00064453	     -0.19949143	     -0.06231394	      0.88282930	     -0.00043544	     -0.21645595	     -0.00000001	     -0.00000001	     52.73839956
      1.49652102	     -0.05773639	     -0.00063618	     -0.19960885	     -0.06231223	      0.88282797	     -0.00043468	     -0.21647227	     -0.00000001	     -0.00000001	     52.70796058
      1.49773317	     -0.05785527	     -0.00062748	     -0.19972787	     -0.06231053	      0.88282662	     -0.00043392	     -0.21648988	     -0.00000001	     -0.00000001	     52.35617430
      1.49894532	     -0.05797803	     -0.00061844	     -0.19985081	     -0.06230883	      0.88282525	     -0.00043318	     -0.21650875	     -0.00000001	     -0.00000001	     52.28219127
      1.50015747	     -0.05810277	     -0.00060920	     -0.19997575	     -0.06230714	      0.88282384	     -0.00043244	     -0.21652888	     -0.00000001	     -0.00000001	     51.91363584
      1.50136962	     -0.05823008	     -0.00059990	     -0.20010327	     -0.06230545	      0.88282239	     -0.00043172	     -0.21655017	     -0.00000001	     -0.00000001	     51.79866312
      1.50258177	     -0.05835886	     -0.00059067	     -0.20023229	     -0.06230377	      0.88282091	     -0.00043100	     -0.21657261	     -0.00000001	     -0.00000001	     51.39680058
      1.50379392	     -0.05849000	     -0.00058168	     -0.20036368	     -0.06230208	      0.88281939	     -0.00043031	     -0.21659611	     -0.00000001	     -0.00000001	     51.22931518
      1.50500607	     -0.05862225	     -0.00057305	     -0.20049620	     -0.06230039	      0.88281782	     -0.00042962	     -0.21662064	     -0.00000001	     -0.00000001	     50.79095005
      1.50621822	     -0.05875636	     -0.00056491	     -0.20063059	     -0.06229869	      0.88281621	     -0.00042896	     -0.21664613	     -0.00000001	     -0.00000001	     50.58039385
      1.50743037	     -0.05889099	     -0.00055730	     -0.20076551	     -0.06229698	      0.88281455	     -0.00042831	     -0.21667254	     -0.00000001	     -0.00000001	     50.11144658
      1.50864252	     -0.05902584	     -0.00055024	     -0.20090066	     -0.06229527	      0.88281283	     -0.00042769	     -0.21669978	     -0.00000001	     -0.00000001	     49.86429496
      1.50985468	     -0.05916080	     -0.00054430	     -0.20103593	     -0.06229354	      0.88281106	     -0.00042709	     -0.21672785	     -0.00000001	     -0.00000001	     49.35182662
      1.51106683	     -0.05929793	     -0.00053910	     -0.20117337	     -0.06229179	      0.88280924	     -0.00042651	     -0.21675670	     -0.00000001	     -0.00000001	     49.07038708
      1.51227898	     -0.05943535	     -0.00053462	     -0.20131111	     -0.06229003	      0.88280736	     -0.00042595	     -0.21678631	     -0.00000001	     -0.00000001	     48.54892298
      1.51349113	     -0.05957406	     -0.00053090	     -0.20145015	     -0.06228825	      0.88280542	     -0.00042543	     -0.21681659	     -0.00000001	     -0.00000001	     48.26491007
      1.51470328	     -0.05971166	     -0.00052801	     -0.20158809	     -0.06228644	      0.88280342	     -0.00042493	     -0.21684753	     -0.00000001	     -0.00000001	     47.73146442
      1.51591543	     -0.05985094	     -0.00052591	     -0.20172771	     -0.06228461	      0.88280137	     -0.00042445	     -0.21687906	     -0.00000001	     -0.00000001	     47.43888038
      1.51712758	     -0.05999028	     -0.00052451	     -0.20186740	     -0.06228276	      0.88279926	     -0.00042401	     -0.21691116	     -0.00000001	     -0.00000001	     46.89906861
      1.51833973	     -0.06013059	     -0.00052305	     -0.20200808	     -0.06228087	      0.88279709	     -0.00042359	     -0.21694374	     -0.00000001	     -0.00000001	     46.61463951
      1.51955188	     -0.06027057	     -0.00052177	     -0.20214846	     -0.06227895	      0.88279487	     -0.00042321	     -0.21697679	     -0.00000001	     -0.00000001	     46.06490395
      1.52076403	     -0.06041152	     -0.00052065	     -0.20228982	     -0.06227700	      0.88279260	     -0.00042285	     -0.21701021	     -0.00000001	     -0.00000001	     45.78974341
      1.52197618	     -0.06055142	     -0.00051985	     -0.20243015	     -0.06227501	      0.88279027	     -0.00042253	     -0.21704397	     -0.00000001	     -0.00000001	     45.25616798
      1.52318834	     -0.06069094	     -0.00051929	     -0.20257011	     -0.06227298	      0.88278790	     -0.00042223	     -0.21707800	     -0.00000001	     -0.00000001	     45.00232995
      1.52440049	     -0.06082905	     -0.00051864	     -0.20270869	     -0.06227091	      0.88278547	     -0.00042197	     -0.21711225	     -0.00000001	     -0.00000001	     44.48419613
      1.52561264	     -0.06096618	     -0.00051815	     -0.20284629	     -0.06226880	      0.88278300	     -0.00042174	     -0.21714662	     -0.00000001	     -0.00000001	     44.25222064
      1.52682479	     -0.06110093	     -0.00051777	     -0.20298156	     -0.06226664	      0.88278050	     -0.00042154	     -0.21718108	     -0.00000001	     -0.00000001	     43.74254714
      1.52803694	     -0.06123514	     -0.00051742	     -0.20311628	     -0.06226443	      0.88277795	     -0.00042137	     -0.21721554	     -0.00000001	     -0.00000001	     43.52417262
      1.52924909	     -0.06136621	     -0.00051715	     -0.20324789	     -0.06226217	      0.88277537	     -0.00042123	     -0.21724998	     -0.00000001	     -0.00000001	     43.02836337
      1.53046124	     -0.06149560	     -0.00051682	     -0.20337784	     -0.06225985	      0.88277276	     -0.00042113	     -0.21728432	     -0.00000001	     -0.00000001	     42.82941804
      1.53167339	     -0.06162103	     -0.00051574	     -0.20350386	     -0.06225748	      0.88277012	     -0.00042105	     -0.21731852	     -0.00000001	     -0.00000001	     42.35059348
      1.53288554	     -0.06174420	     -0.00051455	     -0.20362763	     -0.06225505	      0.88276747	     -0.00042101	     -0.21735252	     -0.00000001	     -0.00000001	     42.16143247
      1.53409769	     -0.06186297	     -0.00051298	     -0.20374704	     -0.06225256	      0.88276480	     -0.00042100	     -0.21738629	     -0.00000001	     -0.00000002	     41.69017632
      1.53530984	     -0.06197973	     -0.00051145	     -0.20386444	     -0.06225001	      0.88276211	     -0.00042103	     -0.21741975	     -0.00000001	     -0.00000002	     41.51945727
      1.53652200	     -0.06209308	     -0.00051045	     -0.20397844	     -0.06224740	      0.88275942	     -0.00042108	     -0.21745289	     -0.00000001	     -0.00000002	     41.05846369
      1.53773415	     -0.06220277	     -0.00050973	     -0.20408879	     -0.06224472	      0.88275673	     -0.00042117	     -0.21748563	     -0.00000001	     -0.00000002	     40.91282544
      1.53894630	     -0.06230698	     -0.00050973	     -0.20419367	     -0.06224197	      0.88275405	     -0.00042130	     -0.21751796	     -0.00000001	     -0.00000002	     40.46409815
      1.54015845	     -0.06240924	     -0.00051012	     -0.20429660	     -0.06223915	      0.88275137	     -0.00042146	     -0.21754983	     -0.00000001	     -0.00000002	     40.33095069
      1.54137060	     -0.06250502	     -0.00051136	     -0.20439306	     -0.06223626	      0.88274870	     -0.00042165	     -0.21758124	     -0.00000001	     -0.00000001	     39.89767076
      1.54258275	     -0.06259963	     -0.00051376	     -0.20448833	     -0.06223329	      0.88274606	     -0.00042188	     -0.21761215	     -0.00000001	     -0.00000001	     39.77367477
      1.54379490	     -0.06269028	     -0.00051735	     -0.20457965	     -0.06223025	      0.88274344	     -0.00042214	     -0.21764255	     -0.00000001	     -0.00000001	     39.34637189
      1.54500705	     -0.06277730	     -0.00052155	     -0.20466733	     -0.06222713	      0.88274085	     -0.00042244	     -0.21767235	     -0.00000001	     -0.00000001	     39.25331592
      1.54621920	     -0.06285899	     -0.00052587	     -0.20474970	     -0.06222393	      0.88273829	     -0.00042278	     -0.21770148	     -0.00000001	     -0.00000001	     38.85644175
      1.54743135	     -0.06293656	     -0.00052977	     -0.20482796	     -0.06222066	      0.88273577	     -0.00042315	     -0.21772983	     -0.00000001	     -0.00000001	     38.78280289
      1.54864350	     -0.06300925	     -0.00053378	     -0.20490135	     -0.06221730	      0.88273330	     -0.00042356	     -0.21775736	     -0.00000001	     -0.00000001	     38.38541006
      1.54985566	     -0.06307890	     -0.00053724	     -0.20497172	     -0.06221386	      0.88273087	     -0.00042401	     -0.21778402	     -0.00000001	     -0.00000001	     38.31616516
      1.55106781	     -0.06314432	     -0.00054081	     -0.20503786	     -0.06221033	      0.88272849	     -0.00042450	     -0.21780981	     -0.00000001	     -0.00000001	     37.93144941
      1.55227996	     -0.06320661	     -0.00054461	     -0.20510088	     -0.06220672	      0.88272617	     -0.00042502	     -0.21783469	     -0.00000001	     -0.00000001	     37.89153115
      1.55349211	     -0.06326455	     -0.00054868	     -0.20515955	     -0.06220303	      0.88272391	     -0.00042558	     -0.21785864	     -0.00000001	     -0.00000001	     37.53031191
      1.55470426	     -0.06331966	     -0.00055300	     -0.20521538	     -0.06219924	      0.88272172	     -0.00042618	     -0.21788164	     -0.00000001	     -0.00000001	     37.50481526
      1.55591641	     -0.06337096	     -0.00055760	     -0.20526743	     -0.06219537	      0.88271959	     -0.00042681	     -0.21790371	     -0.00000001	     -0.00000001	     37.14566260
      1.55712856	     -0.06342006	     -0.00056235	     -0.20531727	     -0.06219141	      0.88271753	     -0.00042748	     -0.21792481	     -0.00000001	     -0.00000001	     37.12720341
      1.55834071	     -0.06346582	     -0.00056723	     -0.20536378	     -0.06218736	      0.88271553	     -0.00042819	     -0.21794498	     -0.00000001	     -0.00000001	     36.77511583
      1.55955286	     -0.06350966	     -0.00057228	     -0.20540835	     -0.06218321	      0.88271362	     -0.00042893	     -0.21796421	     -0.00000001	     -0.00000001	     36.76573028
      1.56076501	     -0.06355037	     -0.00057747	     -0.20544982	     -0.06217898	      0.88271178	     -0.00042971	     -0.21798254	     -0.00000001	     -0.00000001	     36.41740244
      1.56197716	     -0.06358932	     -0.00058257	     -0.20548952	     -0.06217465	      0.88271001	     -0.00043053	     -0.21799994	     -0.00000001	     -0.00000001	     36.41236269
      1.56318932	     -0.06362512	     -0.00058757	     -0.20552608	     -0.06217023	      0.88270832	     -0.00043138	     -0.21801646	     -0.00000001	     -0.00000001	     36.06971302
      1.56440147	     -0.06365898	     -0.00059241	     -0.20556071	     -0.06216572	      0.88270672	     -0.00043226	     -0.21803207	     -0.00000001	     -0.00000001	     36.07351460
      1.56561362	     -0.06368946	     -0.00059708	     -0.20559197	     -0.06216111	      0.88270519	     -0.00043318	     -0.21804679	     -0.00000001	     -0.00000001	     35.73795121
      1.56682577	     -0.06371796	     -0.00060159	     -0.20562125	     -0.06215640	      0.88270374	     -0.00043413	     -0.21806060	     -0.00000001	     -0.00000001	     35.74990481
      1.56803792	     -0.06374306	     -0.00060601	     -0.20564713	     -0.06215160	      0.88270237	     -0.00043511	     -0.21807352	     -0.00000001	     -0.00000001	     35.42462573
      1.56925007	     -0.06376538	     -0.00060991	     -0.20567025	     -0.06214671	      0.88270108	     -0.00043613	     -0.21808552	     -0.00000001	     -0.00000001	     35.44703211
      1.57046222	     -0.06378410	     -0.00061355	     -0.20568978	     -0.06214172	      0.88269986	     -0.00043718	     -0.21809662	     -0.00000001	     -0.00000001	     35.12913182
      1.57167437	     -0.06380023	     -0.00061722	     -0.20570671	     -0.06213663	      0.88269873	     -0.00043826	     -0.21810679	     -0.00000001	     -0.00000001	     35.16053900
      1.57288652	     -0.06381193	     -0.00062063	     -0.20571922	     -0.06213145	      0.88269767	     -0.00043937	     -0.21811602	     -0.00000001	     -0.00000001	     34.85321188
      1.57409867	     -0.06382013	     -0.00062369	     -0.20572824	     -0.06212616	      0.88269668	     -0.00044051	     -0.21812425	     -0.00000001	     -0.00000001	     34.89704085
      1.57531083	     -0.06382280	     -0.00062647	     -0.20573174	     -0.06212078	      0.88269577	     -0.00044168	     -0.21813145	     -0.00000001	     -0.00000000	     34.61058000
      1.57652298	     -0.06382094	     -0.00062890	     -0.20573071	     -0.06211531	      0.88269493	     -0.00044288	     -0.21813755	     -0.00000001	     -0.00000000	     34.67376474
      1.57773513	     -0.06381229	     -0.00063110	     -0.20572289	     -0.06210973	      0.88269416	     -0.00044411	     -0.21814248	     -0.00000001	     -0.00000000	     34.40494546
      1.57894728	     -0.06379800	     -0.00063306	     -0.20570944	     -0.06210406	      0.88269346	     -0.00044537	     -0.21814615	     -0.00000001	     -0.00000000	     34.48585076
      1.58015943	     -0.06377653	     -0.00063493	     -0.20568881	     -0.06209828	      0.88269282	     -0.00044666	     -0.21814852	     -0.00000001	     -0.00000000	     34.23178329
      1.58137158	     -0.06374908	     -0.00063672	     -0.20566219	     -0.06209241	      0.88269224	     -0.00044797	     -0.21814949	     -0.00000001	     -0.00000000	     34.33274151
      1.58258373	     -0.06371395	     -0.00063855	     -0.20562789	     -0.06208645	      0.88269173	     -0.00044932	     -0.21814902	     -0.00000001	     -0.00000000	     34.09367878
      1.58379588	     -0.06367275	     -0.00064047	     -0.20558751	     -0.06208038	      0.88269128	     -0.00045070	     -0.21814702	     -0.00000001	     -0.00000000	     34.21485213
      1.58500803	     -0.06362409	     -0.00064249	     -0.20553967	     -0.06207422	      0.88269089	     -0.00045210	     -0.21814348	     -0.00000001	     -0.00000000	     33.99061620
      1.58622018	     -0.06356946	     -0.00064477	     -0.20548584	     -0.06206796	      0.88269056	     -0.00045353	     -0.21813832	     -0.00000001	     -0.00000000	     34.14040780
      1.58743233	     -0.06350729	     -0.00064743	     -0.20542446	     -0.06206160	      0.88269029	     -0.00045499	     -0.21813153	     -0.00000001	     -0.00000000	     33.93704194
      1.58864449	     -0.06343925	     -0.00065049	     -0.20535718	     -0.06205515	      0.88269007	     -0.00045648	     -0.21812304	     -0.00000001	     -0.00000000	     34.12016491
      1.58985664	     -0.06336392	     -0.00065408	     -0.20528262	     -0.06204860	      0.88268990	     -0.00045799	     -0.21811285	     -0.00000001	     -0.00000000	     33.93758679
      1.59106879	     -0.06328309	     -0.00065820	     -0.20520251	     -0.06204196	      0.88268979	     -0.00045954	     -0.21810091	     -0.00000001	     -0.00000000	     34.15568730
      1.59228094	     -0.06319555	     -0.00066296	     -0.20511568	     -0.06203522	      0.88268974	     -0.00046110	     -0.21808725	     -0.00000001	     -0.00000000	     33.99037644
      1.59349309	     -0.06310355	     -0.00066836	     -0.20502437	     -0.06202839	      0.88268973	     -0.00046269	     -0.21807183	     -0.00000001	      0.00000000	     34.23756271
      1.59470524	     -0.06300631	     -0.00067443	     -0.20492779	     -0.06202147	      0.88268978	     -0.00046431	     -0.21805471	     -0.00000001	      0.00000000	     34.07897765
      1.59591739	     -0.06290614	     -0.00068112	     -0.20482825	     -0.06201446	      0.88268989	     -0.00046595	     -0.21803590	     -0.00000001	      0.00000000	     34.34595112
      1.59712954	     -0.06280217	     -0.00068837	     -0.20472488	     -0.06200736	      0.88269004	     -0.00046761	     -0.21801551	     -0.00000001	      0.00000000	     34.18851805
      1.59834169	     -0.06269638	     -0.00069603	     -0.20461968	     -0.06200018	      0.88269025	     -0.00046929	     -0.21799357	     -0.00000001	      0.00000000	     34.47158512
      1.59955384	     -0.06258747	     -0.00070405	     -0.20451133	     -0.06199290	      0.88269052	     -0.00047099	     -0.21797017	     -0.00000001	      0.00000000	     34.31423110
      1.60076599	     -0.06247739	     -0.00071227	     -0.20440179	     -0.06198555	      0.88269083	     -0.00047270	     -0.21794536	     -0.00000001	      0.00000000	     34.61203307
      1.60197815	     -0.06236467	     -0.00072060	     -0.20428959	     -0.06197811	      0.88269121	     -0.00047443	     -0.21791925	     -0.00000001	      0.00000000	     34.45704134
      1.60319030	     -0.06225105	     -0.00072887	     -0.20417647	     -0.06197059	      0.88269163	     -0.00047618	     -0.21789187	     -0.00000001	      0.00000000	     34.76807078
      1.60440245	     -0.06213503	     -0.00073697	     -0.20406093	     -0.06196299	      0.88269212	     -0.00047793	     -0.21786332	     -0.00000001	      0.00000000	     34.61426822
      1.60561460	     -0.06201829	     -0.00074469	     -0.20394466	     -0.06195532	      0.88269266	     -0.00047970	     -0.21783363	     -0.00000001	      0.00000000	     34.93036496
      1.60682675	     -0.06189919	     -0.00075188	     -0.20382604	     -0.06194757	      0.88269325	     -0.00048147	     -0.21780290	     -0.00000001	      0.00000000	     34.77300582
      1.60803890	     -0.06177943	     -0.00075840	     -0.20370673	     -0.06193974	      0.88269391	     -0.00048325	     -0.21777116	     -0.00000001	      0.00000000	     35.08892854
      1.60925105	     -0.06165741	     -0.00076421	     -0.20358515	     -0.06193185	      0.88269462	     -0.00048504	     -0.21773848	     -0.00000001	      0.00000000	     34.93061831
      1.61046320	     -0.06153483	     -0.00076922	     -0.20346302	     -0.06192389	      0.88269538	     -0.00048683	     -0.21770488	     -0.00000001	      0.00000000	     35.24749356
      1.61167535	     -0.06141014	     -0.00077346	     -0.20333876	     -0.06191586	      0.88269621	     -0.00048862	     -0.21767045	     -0.00000001	      0.00000000	     35.09337863
      1.61288750	     -0.06128514	     -0.00077689	     -0.20321419	     -0.06190777	      0.88269709	     -0.00049040	     -0.21763521	     -0.00000001	      0.00000001	     35.41321192
      1.61409965	     -0.06115828	     -0.00077958	     -0.20308775	     -0.06189961	      0.88269802	     -0.00049219	     -0.21759923	     -0.00000001	      0.00000001	     35.27073548
      1.61531181	     -0.06103130	     -0.00078153	     -0.20296118	     -0.06189140	      0.88269902	     -0.00049397	     -0.21756253	     -0.00000001	      0.00000001	     35.59714188
      1.61652396	     -0.06090266	     -0.00078284	     -0.20283295	     -0.06188312	      0.88270006	     -0.00049575	     -0.21752519	     -0.00000001	      0.00000001	     35.47037816
      1.61773611	     -0.06077416	     -0.00078351	     -0.20270485	     -0.06187479	      0.88270116	     -0.00049753	     -0.21748722	     -0.00000001	      0.00000001	     35.80513277
      1.61894826	     -0.06064425	     -0.00078367	     -0.20257533	     -0.06186640	      0.88270231	     -0.00049930	     -0.21744869	     -0.00000001	      0.00000001	     35.69606295
      1.62016041	     -0.06051471	     -0.00078333	     -0.20244616	     -0.06185796	      0.88270351	     -0.00050106	     -0.21740961	     -0.00000001	      0.00000001	     36.03915408
      1.62137256	     -0.06038398	     -0.00078261	     -0.20231579	     -0.06184947	      0.88270476	     -0.00050282	     -0.21737006	     -0.00000001	      0.00000001	     35.95034223
      1.62258471	     -0.06025387	     -0.00078152	     -0.20218603	     -0.06184093	      0.88270605	     -0.00050456	     -0.21733004	     -0.00000001	      0.00000001	     36.30407238
      1.62379686	     -0.06012288	     -0.00078015	     -0.20205537	     -0.06183234	      0.88270739	     -0.00050630	     -0.21728961	     -0.00000001	      0.00000001	     36.23646466
      1.62500901	     -0.05999290	     -0.00077855	     -0.20192571	     -0.06182371	      0.88270877	     -0.00050803	     -0.21724878	     -0.00000001	      0.00000001	     36.60208109
      1.62622116	     -0.05986239	     -0.00077677	     -0.20179551	     -0.06181503	      0.88271019	     -0.00050975	     -0.21720763	     -0.00000001	      0.00000001	     36.55649287
      1.62743331	     -0.05973301	     -0.00077484	     -0.20166641	     -0.06180631	      0.88271165	     -0.00051146	     -0.21716615	     -0.00000001	      0.00000001	     36.93700417
      1.62864547	     -0.05960334	     -0.00077294	     -0.20153701	     -0.06179754	      0.88271314	     -0.00051315	     -0.21712440	     -0.00000001	      0.00000001	     36.91294578
      1.62985762	     -0.05947461	     -0.00077087	     -0.20140853	     -0.06178874	      0.88271466	     -0.00051484	     -0.21708237	     -0.00000001	      0.00000001	     37.30562578
      1.63106977	     -0.05934528	     -0.00076865	     -0.20127944	     -0.06177990	      0.88271622	     -0.00051651	     -0.21704010	     -0.00000001	      0.00000001	     37.29943689
      1.63228192	     -0.05921596	     -0.00076615	     -0.20115034	     -0.06177103	      0.88271780	     -0.00051817	     -0.21699758	     -0.00000001	      0.00000001	     37.71318225
      1.63349407	     -0.05908450	     -0.00076335	     -0.20101909	     -0.06176212	      0.88271940	     -0.00051982	     -0.21695480	     -0.00000001	      0.00000001	     37.73325675
      1.63470622	     -0.05895255	     -0.00076027	     -0.20088734	     -0.06175317	      0.88272102	     -0.00052145	     -0.21691173	     -0.00000001	      0.00000001	     38.16259755
      1.63591837	     -0.05881890	     -0.00075700	     -0.20075387	     -0.06174420	      0.88272266	     -0.00052306	     -0.21686840	     -0.00000001	      0.00000001	     38.20102034
      1.63713052	     -0.05868560	     -0.00075366	     -0.20062073	     -0.06173519	      0.88272432	     -0.00052466	     -0.21682476	     -0.00000001	      0.00000001	     38.65180397
      1.63834267	     -0.05855156	     -0.00075038	     -0.20048684	     -0.06172616	      0.88272599	     -0.00052625	     -0.21678089	     -0.00000001	      0.00000001	     38.71777220
      1.63955482	     -0.05841917	     -0.00074735	     -0.20035457	     -0.06171710	      0.88272767	     -0.00052781	     -0.21673675	     -0.00000001	      0.00000001	     39.19226342
      1.64076698	     -0.05828746	     -0.00074475	     -0.20022296	     -0.06170801	      0.88272936	     -0.00052936	     -0.21669244	     -0.00000001	      0.00000001	     39.27435790
      1.64197913	     -0.05815842	     -0.00074262	     -0.20009399	     -0.06169890	      0.88273106	     -0.00053089	     -0.21664798	     -0.00000001	      0.00000001	     39.75036304
      1.64319128	     -0.05803021	     -0.00074074	     -0.19996582	     -0.06168976	      0.88273277	     -0.00053239	     -0.21660345	     -0.00000001	      0.00000001	     39.83206893
      1.64440343	     -0.05790457	     -0.00073901	     -0.19984021	     -0.06168061	      0.88273448	     -0.00053388	     -0.21655889	     -0.00000001	      0.00000001	     40.31599195
      1.64561558	     -0.05778021	     -0.00073738	     -0.19971586	     -0.06167143	      0.88273620	     -0.00053535	     -0.21651437	     -0.00000001	      0.00000001	     40.39977385
      1.64682773	     -0.05765462	     -0.00073687	     -0.19959024	     -0.06166224	      0.88273792	     -0.00053679	     -0.21646995	     -0.00000001	      0.00000001	     40.89350441
      1.64803988	     -0.05753267	     -0.00073689	     -0.19946824	     -0.06165304	      0.88273964	     -0.00053821	     -0.21642581	     -0.00000001	      0.00000001	     40.97042440
      1.64925203	     -0.05741465	     -0.00073695	     -0.19935016	     -0.06164382	      0.88274136	     -0.00053960	     -0.21638198	     -0.00000001	      0.00000001	     41.47449420
      1.65046418	     -0.05729841	     -0.00073699	     -0.19923383	     -0.06163459	      0.88274308	     -0.00054097	     -0.21633851	     -0.00000001	      0.00000001	     41.58815399
      1.65167633	     -0.05718552	     -0.00073639	     -0.19912085	     -0.06162535	      0.88274481	     -0.00054232	     -0.21629538	     -0.00000001	      0.00000001	     42.11709459
      1.65288848	     -0.05707437	     -0.00073584	     -0.19900961	     -0.06161610	      0.88274653	     -0.00054363	     -0.21625263	     -0.00000001	      0.00000001	     42.24640944
      1.65410064	     -0.05696665	     -0.00073533	     -0.19890177	     -0.06160685	      0.88274824	     -0.00054492	     -0.21621025	     -0.00000001	      0.00000001	     42.78432593
      1.65531279	     -0.05686086	     -0.00073480	     -0.19879585	     -0.06159759	      0.88274996	     -0.00054619	     -0.21616826	     -0.00000001	      0.00000001	     42.91919077
      1.65652494	     -0.05675982	     -0.00073403	     -0.19869467	     -0.06158833	      0.88275166	     -0.00054742	     -0.21612668	     -0.00000001	      0.00000001	     43.45902784
      1.65773709	     -0.05666116	     -0.00073323	     -0.19859586	     -0.06157906	      0.88275336	     -0.00054863	     -0.21608555	     -0.00000001	      0.00000001	     43.59845440
      1.65894924	     -0.05656742	     -0.00073227	     -0.19850197	     -0.06156980	      0.88275506	     -0.00054980	     -0.21604487	     -0.00000001	      0.00000001	     44.13967555
      1.66016139	     -0.05647650	     -0.00073119	     -0.19841088	     -0.06156053	      0.88275674	     -0.00055095	     -0.21600469	     -0.00000001	      0.00000001	     44.28452249
      1.66137354	     -0.05639001	     -0.00072950	     -0.19832423	     -0.06155127	      0.88275842	     -0.00055207	     -0.21596503	     -0.00000001	      0.00000001	     44.82778319
      1.66258569	     -0.05630620	     -0.00072699	     -0.19824026	     -0.06154202	      0.88276008	     -0.00055315	     -0.21592592	     -0.00000001	      0.00000001	     44.95826922
      1.66379784	     -0.05622678	     -0.00072453	     -0.19816066	     -0.06153276	      0.88276173	     -0.00055421	     -0.21588736	     -0.00000001	      0.00000001	     45.49937142
      1.66500999	     -0.05614986	     -0.00072218	     -0.19808357	     -0.06152352	      0.88276336	     -0.00055523	     -0.21584939	     -0.00000001	      0.00000001	     45.65137861
      1.66622214	     -0.05607698	     -0.00072001	     -0.19801050	     -0.06151427	      0.88276498	     -0.00055623	     -0.21581201	     -0.00000001	      0.00000001	     46.20509726
      1.66743430	     -0.05600584	     -0.00071798	     -0.19793916	     -0.06150504	      0.88276659	     -0.00055719	     -0.21577523	     -0.00000001	      0.00000001	     46.36478681
      1.66864645	     -0.05593816	     -0.00071619	     -0.19787127	     -0.06149582	      0.88276817	     -0.00055812	     -0.21573905	     -0.00000001	      0.00000001	     46.91433971
      1.66985860	     -0.05587272	     -0.00071436	     -0.19780562	     -0.06148660	      0.88276974	     -0.00055902	     -0.21570352	     -0.00000001	      0.00000001	     47.05699473
      1.67107075	     -0.05581081	     -0.00071257	     -0.19774350	     -0.06147740	      0.88277128	     -0.00055988	     -0.21566859	     -0.00000001	      0.00000001	     47.60028809
      1.67228290	     -0.05575055	     -0.00071083	     -0.19768301	     -0.06146821	      0.88277280	     -0.00056072	     -0.21563430	     -0.00000001	      0.00000001	     47.73535566
      1.67349505	     -0.05569332	     -0.00070870	     -0.19762556	     -0.06145903	      0.88277429	     -0.00056152	     -0.21560060	     -0.00000001	      0.00000001	     48.25644439
      1.67470720	     -0.05563761	     -0.00070560	     -0.19756964	     -0.06144986	      0.88277576	     -0.00056229	     -0.21556754	     -0.00000001	      0.00000001	     48.36559662
      1.67591935	     -0.05558571	     -0.00070215	     -0.19751752	     -0.06144071	      0.88277720	     -0.00056302	     -0.21553510	     -0.00000001	      0.00000001	     48.86229570
      1.67713150	     -0.05553489	     -0.00069741	     -0.19746651	     -0.06143157	      0.88277861	     -0.00056372	     -0.21550333	     -0.00000001	      0.00000001	     48.95106304
      1.67834365	     -0.05548841	     -0.00069244	     -0.19741982	     -0.06142244	      0.88278000	     -0.00056439	     -0.21547223	     -0.00000001	      0.00000001	     49.43151438
      1.67955580	     -0.05544386	     -0.00068711	     -0.19737508	     -0.06141333	      0.88278135	     -0.00056502	     -0.21544184	     -0.00000001	      0.00000001	     49.51046354
      1.68076796	     -0.05540268	     -0.00068166	     -0.19733369	     -0.06140424	      0.88278266	     -0.00056562	     -0.21541212	     -0.00000001	      0.00000001	     49.98923327
      1.68198011	     -0.05536307	     -0.00067632	     -0.19729388	     -0.06139516	      0.88278394	     -0.00056619	     -0.21538310	     -0.00000001	      0.00000001	     50.05990290
      1.68319226	     -0.05532679	     -0.00067083	     -0.19725739	     -0.06138610	      0.88278518	     -0.00056672	     -0.21535474	     -0.00000001	      0.00000001	     50.51765923
      1.68440441	     -0.05529244	     -0.00066498	     -0.19722284	     -0.06137705	      0.88278639	     -0.00056722	     -0.21532708	     -0.00000001	      0.00000001	     50.56726786
      1.68561656	     -0.05526131	     -0.00065903	     -0.19719150	     -0.06136802	      0.88278756	     -0.00056768	     -0.21530008	     -0.00000001	      0.00000001	     51.00442300
      1.68682871	     -0.05523182	     -0.00065281	     -0.19716181	     -0.06135901	      0.88278868	     -0.00056811	     -0.21527379	     -0.00000001	      0.00000001	     51.03139578
      1.68804086	     -0.05520557	     -0.00064667	     -0.19713535	     -0.06135001	      0.88278977	     -0.00056850	     -0.21524818	     -0.00000001	      0.00000001	     51.44379912
      1.68925301	     -0.05518085	     -0.00064022	     -0.19711042	     -0.06134104	      0.88279081	     -0.00056886	     -0.21522330	     -0.00000001	      0.00000001	     51.44776307
      1.69046516	     -0.05515924	     -0.00063362	     -0.19708860	     -0.06133208	      0.88279180	     -0.00056918	     -0.21519911	     -0.00000001	      0.00000001	     51.83661917
      1.69167731	     -0.05513905	     -0.00062671	     -0.19706820	     -0.06132314	      0.88279276	     -0.00056947	     -0.21517565	     -0.00000001	      0.00000001	     51.82209003
      1.69288946	     -0.05512059	     -0.00062014	     -0.19704953	     -0.06131421	      0.88279367	     -0.00056972	     -0.21515290	     -0.00000001	      0.00000000	     52.19420019
      1.69410162	     -0.05510387	     -0.00061343	     -0.19703259	     -0.06130531	      0.88279453	     -0.00056994	     -0.21513094	     -0.00000001	      0.00000000	     52.15445028
      1.69531377	     -0.05509068	     -0.00060681	     -0.19701918	     -0.06129642	      0.88279535	     -0.00057013	     -0.21510974	     -0.00000001	      0.00000000	     52.49899276
      1.69652592	     -0.05507882	     -0.00059984	     -0.19700711	     -0.06128755	      0.88279611	     -0.00057028	     -0.21508935	     -0.00000001	      0.00000000	     52.44716982
      1.69773807	     -0.05506988	     -0.00059247	     -0.19699795	     -0.06127870	      0.88279684	     -0.00057040	     -0.21506970	     -0.00000000	      0.00000000	     52.76987158
      1.69895022	     -0.05506189	     -0.00058512	     -0.19698975	     -0.06126987	      0.88279752	     -0.00057048	     -0.21505081	     -0.00000000	      0.00000000	     52.69445575
      1.70016237	     -0.05505641	     -0.00057816	     -0.19698405	     -0.06126105	      0.88279815	     -0.00057053	     -0.21503263	     -0.00000000	      0.00000000	     53.00549764
      1.70137452	     -0.05505191	     -0.00057142	     -0.19697932	     -0.06125226	      0.88279873	     -0.00057055	     -0.21501518	     -0.00000000	      0.00000000	     52.91793023
      1.70258667	     -0.05504918	     -0.00056527	     -0.19697635	     -0.06124348	      0.88279927	     -0.00057053	     -0.21499841	     -0.00000000	      0.00000000	     53.21361351
      1.70379882	     -0.05504798	     -0.00055930	     -0.19697491	     -0.06123473	      0.88279977	     -0.00057049	     -0.21498235	     -0.00000000	      0.00000000	     53.10399560
      1.70501097	     -0.05504910	     -0.00055422	     -0.19697577	     -0.06122599	      0.88280023	     -0.00057041	     -0.21496698	     -0.00000000	      0.00000000	     53.37921117
      1.70622313	     -0.05505144	     -0.00054932	     -0.19697785	     -0.06121727	      0.88280064	     -0.00057030	     -0.21495232	     -0.00000000	      0.00000000	     53.24438803
      1.70743528	     -0.05505629	     -0.00054483	     -0.19698244	     -0.06120857	      0.88280101	     -0.00057016	     -0.21493831	     -0.00000000	      0.00000000	     53.50801034
      1.70864743	     -0.05506207	     -0.00054056	     -0.19698795	     -0.06119989	      0.88280134	     -0.00056999	     -0.21492496	     -0.00000000	      0.00000000	     53.36313198
      1.70985958	     -0.05507023	     -0.00053638	     -0.19699583	     -0.06119123	      0.88280163	     -0.00056980	     -0.21491223	     -0.00000000	      0.00000000	     53.61464915
      1.71107173	     -0.05507919	     -0.00053244	     -0.19700452	     -0.06118259	      0.88280189	     -0.00056957	     -0.21490012	     -0.00000000	      0.00000000	     53.45009828
      1.71228388	     -0.05509034	     -0.00052945	     -0.19701537	     -0.06117396	      0.88280211	     -0.00056931	     -0.21488859	     -0.00000000	      0.00000000	     53.69061335
      1.71349603	     -0.05510207	     -0.00052657	     -0.19702682	     -0.06116536	      0.88280229	     -0.00056903	     -0.21487764	     -0.00000000	      0.00000000	     53.51189152
      1.71470818	     -0.05511577	     -0.00052405	     -0.19704023	     -0.06115678	      0.88280244	     -0.00056872	     -0.21486723	     -0.00000000	      0.00000000	     53.74859094
      1.71592033	     -0.05512980	     -0.00052163	     -0.19705397	     -0.06114821	      0.88280256	     -0.00056838	     -0.21485736	     -0.00000000	      0.00000000	     53.56387640
      1.71713248	     -0.05514562	     -0.00051956	     -0.19706949	     -0.06113967	      0.88280265	     -0.00056802	     -0.21484799	     -0.00000000	      0.00000000	     53.79457787
      1.71834463	     -0.05516176	     -0.00051757	     -0.19708533	     -0.06113115	      0.88280271	     -0.00056763	     -0.21483912	     -0.00000000	      0.00000000	     53.59876811
      1.71955679	     -0.05517993	     -0.00051582	     -0.19710320	     -0.06112264	      0.88280274	     -0.00056721	     -0.21483073	     -0.00000000	      0.00000000	     53.82064974
      1.72076894	     -0.05519902	     -0.00051409	     -0.19712200	     -0.06111416	      0.88280275	     -0.00056676	     -0.21482284	     -0.00000000	     -0.00000000	     53.61213241
      1.72198109	     -0.05522109	     -0.00051260	     -0.19714376	     -0.06110569	      0.88280274	     -0.00056629	     -0.21481544	     -0.00000000	     -0.00000000	     53.82289461
      1.72319324	     -0.05524605	     -0.00051125	     -0.19716842	     -0.06109725	      0.88280270	     -0.00056580	     -0.21480861	     -0.00000000	     -0.00000000	     53.59697156
      1.72440539	     -0.05527680	     -0.00051036	     -0.19719886	     -0.06108883	      0.88280264	     -0.00056527	     -0.21480240	     -0.00000000	     -0.00000000	     53.78923962
      1.72561754	     -0.05531263	     -0.00050961	     -0.19723439	     -0.06108042	      0.88280255	     -0.00056472	     -0.21479694	     -0.00000000	     -0.00000000	     53.54819124
      1.72682969	     -0.05535565	     -0.00050919	     -0.19727710	     -0.06107204	      0.88280245	     -0.00056415	     -0.21479230	     -0.00000000	     -0.00000000	     53.72511398
      1.72804184	     -0.05540473	     -0.00050892	     -0.19732588	     -0.06106368	      0.88280233	     -0.00056355	     -0.21478864	     -0.00000000	     -0.00000000	     53.47795258
      1.72925399	     -0.05546092	     -0.00050880	     -0.19738178	     -0.06105534	      0.88280220	     -0.00056292	     -0.21478602	     -0.00000000	     -0.00000000	     53.64425946
      1.73046614	     -0.05552240	     -0.00050850	     -0.19744298	     -0.06104702	      0.88280204	     -0.00056226	     -0.21478453	     -0.00000000	     -0.00000000	     53.39818648
      1.73167829	     -0.05559020	     -0.00050814	     -0.19751050	     -0.06103871	      0.88280187	     -0.00056158	     -0.21478421	     -0.00000000	     -0.00000000	     53.55663830
      1.73289045	     -0.05566248	     -0.00050744	     -0.19758253	     -0.06103043	      0.88280167	     -0.00056087	     -0.21478511	     -0.00000000	     -0.00000000	     53.31038625
      1.73410260	     -0.05574003	     -0.00050652	     -0.19765983	     -0.06102217	      0.88280146	     -0.00056013	     -0.21478722	     -0.00000000	     -0.00000000	     53.45279069
      1.73531475	     -0.05582110	     -0.00050513	     -0.19774068	     -0.06101393	      0.88280123	     -0.00055937	     -0.21479058	     -0.00000000	     -0.00000000	     53.19644696
      1.73652690	     -0.05590661	     -0.00050341	     -0.19782599	     -0.06100570	      0.88280098	     -0.00055858	     -0.21479516	     -0.00000000	     -0.00000000	     53.31082727
      1.73773905	     -0.05599479	     -0.00050112	     -0.19791400	     -0.06099749	      0.88280070	     -0.00055777	     -0.21480096	     -0.00000000	     -0.00000000	     53.03422886
      1.73895120	     -0.05608647	     -0.00049836	     -0.19800552	     -0.06098930	      0.88280041	     -0.00055692	     -0.21480793	     -0.00000000	     -0.00000000	     53.11058943
      1.74016335	     -0.05618062	     -0.00049484	     -0.19809955	     -0.06098113	      0.88280009	     -0.00055606	     -0.21481607	     -0.00000000	     -0.00000000	     52.79797788
      1.74137550	     -0.05627833	     -0.00049078	     -0.19819716	     -0.06097297	      0.88279975	     -0.00055517	     -0.21482532	     -0.00000000	     -0.00000000	     52.82821001
      1.74258765	     -0.05637755	     -0.00048604	     -0.19829630	     -0.06096482	      0.88279939	     -0.00055426	     -0.21483569	     -0.00000000	     -0.00000000	     52.48709655
      1.74379980	     -0.05647907	     -0.00048089	     -0.19839777	     -0.06095669	      0.88279899	     -0.00055332	     -0.21484708	     -0.00000000	     -0.00000000	     52.48392474
      1.74501195	     -0.05658125	     -0.00047527	     -0.19849991	     -0.06094858	      0.88279857	     -0.00055237	     -0.21485947	     -0.00000000	     -0.00000000	     52.12209861
      1.74622411	     -0.05668535	     -0.00046961	     -0.19860400	     -0.06094048	      0.88279812	     -0.00055139	     -0.21487278	     -0.00000000	     -0.00000000	     52.09088846
      1.74743626	     -0.05679003	     -0.00046405	     -0.19870868	     -0.06093238	      0.88279764	     -0.00055040	     -0.21488700	     -0.00000000	     -0.00000000	     51.70881881
      1.74864841	     -0.05689598	     -0.00045918	     -0.19881464	     -0.06092430	      0.88279713	     -0.00054940	     -0.21490208	     -0.00000000	     -0.00000000	     51.64980748
      1.74986056	     -0.05700335	     -0.00045477	     -0.19892201	     -0.06091623	      0.88279658	     -0.00054837	     -0.21491803	     -0.00000000	     -0.00000000	     51.24766116
      1.75107271	     -0.05711268	     -0.00045105	     -0.19903136	     -0.06090817	      0.88279600	     -0.00054734	     -0.21493479	     -0.00000000	     -0.00000000	     51.16640512
      1.75228486	     -0.05722221	     -0.00044786	     -0.19914092	     -0.06090011	      0.88279537	     -0.00054630	     -0.21495232	     -0.00000000	     -0.00000000	     50.74935534
      1.75349701	     -0.05733311	     -0.00044531	     -0.19925184	     -0.06089206	      0.88279471	     -0.00054525	     -0.21497054	     -0.00000000	     -0.00000000	     50.64235079
      1.75470916	     -0.05744404	     -0.00044335	     -0.19936281	     -0.06088401	      0.88279401	     -0.00054419	     -0.21498940	     -0.00000000	     -0.00000000	     50.20117713
      1.75592131	     -0.05755590	     -0.00044225	     -0.19947472	     -0.06087597	      0.88279326	     -0.00054313	     -0.21500882	     -0.00000000	     -0.00000000	     50.06731659
      1.75713346	     -0.05766544	     -0.00044245	     -0.19958430	     -0.06086792	      0.88279247	     -0.00054206	     -0.21502879	     -0.00000000	     -0.00000000	     49.60757621
      1.75834561	     -0.05777667	     -0.00044389	     -0.19969556	     -0.06085988	      0.88279164	     -0.00054099	     -0.21504924	     -0.00000000	     -0.00000000	     49.44823289
      1.75955777	     -0.05788777	     -0.00044620	     -0.19980670	     -0.06085183	      0.88279076	     -0.00053992	     -0.21507019	     -0.00000000	     -0.00000001	     48.96863836
      1.76076992	     -0.05799964	     -0.00044948	     -0.19991860	     -0.06084378	      0.88278983	     -0.00053885	     -0.21509155	     -0.00000000	     -0.00000001	     48.81300340
      1.76198207	     -0.05811097	     -0.00045356	     -0.20002997	     -0.06083572	      0.88278886	     -0.00053779	     -0.21511330	     -0.00000000	     -0.00000001	     48.32825740
      1.76319422	     -0.05822276	     -0.00045814	     -0.20014181	     -0.06082765	      0.88278784	     -0.00053672	     -0.21513538	     -0.00000000	     -0.00000001	     48.16655899
      1.76440637	     -0.05833329	     -0.00046314	     -0.20025240	     -0.06081958	      0.88278678	     -0.00053566	     -0.21515775	     -0.00000000	     -0.00000001	     47.66946883
      1.76561852	     -0.05844354	     -0.00046877	     -0.20036271	     -0.06081150	      0.88278567	     -0.00053460	     -0.21518033	     -0.00000000	     -0.00000001	     47.50956556
      1.76683067	     -0.05855199	     -0.00047502	     -0.20047124	     -0.06080340	      0.88278451	     -0.00053355	     -0.21520309	     -0.00000000	     -0.00000001	     47.01965496
      1.76804282	     -0.05865900	     -0.00048202	     -0.20057832	     -0.06079529	      0.88278332	     -0.00053250	     -0.21522595	     -0.00000000	     -0.00000001	     46.87651518
      1.76925497	     -0.05876352	     -0.00048934	     -0.20068293	     -0.06078717	      0.88278208	     -0.00053146	     -0.21524891	     -0.00000000	     -0.00000001	     46.38924983
      1.77046712	     -0.05886757	     -0.00049695	     -0.20078708	     -0.06077903	      0.88278080	     -0.00053043	     -0.21527190	     -0.00000000	     -0.00000001	     46.25221725
      1.77167927	     -0.05896919	     -0.00050414	     -0.20088882	     -0.06077088	      0.88277948	     -0.00052940	     -0.21529492	     -0.00000000	     -0.00000001	     45.76226563
      1.77289143	     -0.05906931	     -0.00051150	     -0.20098907	     -0.06076270	      0.88277812	     -0.00052838	     -0.21531788	     -0.00000000	     -0.00000001	     45.63512863
      1.77410358	     -0.05916654	     -0.00051904	     -0.20108645	     -0.06075451	      0.88277673	     -0.00052737	     -0.21534076	     -0.00000000	     -0.00000001	     45.16035092
      1.77531573	     -0.05926212	     -0.00052689	     -0.20118217	     -0.06074629	      0.88277531	     -0.00052637	     -0.21536347	     -0.00000000	     -0.00000001	     45.06288983
      1.77652788	     -0.05935431	     -0.00053492	     -0.20127453	     -0.06073806	      0.88277386	     -0.00052538	     -0.21538599	     -0.00000000	     -0.00000001	     44.60658364
      1.77774003	     -0.05944345	     -0.00054211	     -0.20136385	     -0.06072979	      0.88277238	     -0.00052439	     -0.21540824	     -0.00000000	     -0.00000001	     44.53659991
      1.77895218	     -0.05952912	     -0.00054936	     -0.20144973	     -0.06072151	      0.88277088	     -0.00052342	     -0.21543020	     -0.00000000	     -0.00000001	     44.08892751
      1.78016433	     -0.05961162	     -0.00055688	     -0.20153243	     -0.06071319	      0.88276936	     -0.00052246	     -0.21545182	     -0.00000000	     -0.00000001	     44.04064842
      1.78137648	     -0.05969083	     -0.00056410	     -0.20161186	     -0.06070486	      0.88276783	     -0.00052151	     -0.21547306	     -0.00000000	     -0.00000001	     43.60081982
      1.78258863	     -0.05976693	     -0.00057142	     -0.20168818	     -0.06069649	      0.88276628	     -0.00052057	     -0.21549385	     -0.00000000	     -0.00000001	     43.57441991
      1.78380078	     -0.05983843	     -0.00057913	     -0.20175992	     -0.06068809	      0.88276473	     -0.00051965	     -0.21551415	     -0.00000000	     -0.00000001	     43.15899093
      1.78501294	     -0.05990676	     -0.00058685	     -0.20182848	     -0.06067966	      0.88276317	     -0.00051874	     -0.21553388	     -0.00000000	     -0.00000001	     43.14891678
      1.78622509	     -0.05997099	     -0.00059473	     -0.20189296	     -0.06067121	      0.88276162	     -0.00051785	     -0.21555303	     -0.00000000	     -0.00000001	     42.74769499
      1.78743724	     -0.06003328	     -0.00060258	     -0.20195550	     -0.06066272	      0.88276007	     -0.00051697	     -0.21557155	     -0.00000000	     -0.00000001	     42.76481357
      1.78864939	     -0.06009222	     -0.00061070	     -0.20201470	     -0.06065420	      0.88275853	     -0.00051610	     -0.21558943	     -0.00000000	     -0.00000001	     42.37735733
      1.78986154	     -0.06014969	     -0.00061895	     -0.20207242	     -0.06064564	      0.88275700	     -0.00051525	     -0.21560666	     -0.00000000	     -0.00000001	     42.40879362
      1.79107369	     -0.06020388	     -0.00062738	     -0.20212686	     -0.06063705	      0.88275549	     -0.00051442	     -0.21562325	     -0.00000000	     -0.00000001	     42.02847215
      1.79228584	     -0.06025593	     -0.00063612	     -0.20217917	     -0.06062843	      0.88275401	     -0.00051361	     -0.21563917	     -0.00000000	     -0.00000001	     42.07410996
      1.79349799	     -0.06030460	     -0.00064497	     -0.20222811	     -0.06061978	      0.88275255	     -0.00051282	     -0.21565444	     -0.00000000	     -0.00000001	     41.70415628
      1.79471014	     -0.06035100	     -0.00065386	     -0.20227477	     -0.06061108	      0.88275112	     -0.00051204	     -0.21566903	     -0.00000000	     -0.00000001	     41.76426464
      1.79592229	     -0.06039386	     -0.00066274	     -0.20231789	     -0.06060236	      0.88274973	     -0.00051128	     -0.21568296	     -0.00000000	     -0.00000001	     41.40637642
      1.79713444	     -0.06043430	     -0.00067156	     -0.20235861	     -0.06059359	      0.88274837	     -0.00051054	     -0.21569617	     -0.00000000	     -0.00000001	     41.47856073
      1.79834660	     -0.06047125	     -0.00068031	     -0.20239584	     -0.06058479	      0.88274705	     -0.00050983	     -0.21570871	     -0.00000000	     -0.00000001	     41.12967346
      1.79955875	     -0.06050597	     -0.00068896	     -0.20243085	     -0.06057596	      0.88274578	     -0.00050913	     -0.21572053	     -0.00000000	     -0.00000001	     41.20987725
      1.80077090	     -0.06053752	     -0.00069735	     -0.20246269	     -0.06056709	      0.88274456	     -0.00050846	     -0.21573165	     -0.00000000	     -0.00000001	     40.87082863
      1.80198305	     -0.06056593	     -0.00070565	     -0.20249139	     -0.06055817	      0.88274338	     -0.00050780	     -0.21574206	     -0.00000000	     -0.00000001	     40.96350299
      1.80319520	     -0.06059093	     -0.00071399	     -0.20251669	     -0.06054923	      0.88274225	     -0.00050717	     -0.21575180	     -0.00000000	     -0.00000001	     40.62990063
      1.80440735	     -0.06061321	     -0.00072245	     -0.20253926	     -0.06054024	      0.88274118	     -0.00050657	     -0.21576085	     -0.00000000	     -0.00000001	     40.72397887
      1.80561950	     -0.06063269	     -0.00073074	     -0.20255905	     -0.06053122	      0.88274016	     -0.00050598	     -0.21576927	     -0.00000000	     -0.00000001	     40.40140998
      1.80683165	     -0.06064975	     -0.00073876	     -0.20257642	     -0.06052216	      0.88273919	     -0.00050543	     -0.21577702	     -0.00000000	     -0.00000001	     40.50813516
      1.80804380	     -0.06066285	     -0.00074649	     -0.20258984	     -0.06051306	      0.88273828	     -0.00050489	     -0.21578408	     -0.00000000	     -0.00000000	     40.20207601
      1.80925595	     -0.06067277	     -0.00075322	     -0.20260009	     -0.06050392	      0.88273743	     -0.00050438	     -0.21579039	     -0.00000000	     -0.00000000	     40.31975509
      1.81046810	     -0.06067793	     -0.00075940	     -0.20260559	     -0.06049474	      0.88273664	     -0.00050390	     -0.21579595	     -0.00000000	     -0.00000000	     40.00550364
      1.81168026	     -0.06067983	     -0.00076509	     -0.20260784	     -0.06048553	      0.88273590	     -0.00050345	     -0.21580068	     -0.00000000	     -0.00000000	     40.12544327
      1.81289241	     -0.06067739	     -0.00077062	     -0.20260575	     -0.06047627	      0.88273522	     -0.00050302	     -0.21580461	     -0.00000000	     -0.00000000	     39.84140262
      1.81410456	     -0.06067145	     -0.00077584	     -0.20260016	     -0.06046698	      0.88273460	     -0.00050262	     -0.21580765	     -0.00000000	     -0.00000000	     39.98580710
      1.81531671	     -0.06066062	     -0.00078090	     -0.20258969	     -0.06045766	      0.88273404	     -0.00050225	     -0.21580981	     -0.00000000	     -0.00000000	     39.72105937
      1.81652886	     -0.06064570	     -0.00078585	     -0.20257513	     -0.06044829	      0.88273353	     -0.00050192	     -0.21581100	     -0.00000000	     -0.00000000	     39.88259826
      1.81774101	     -0.06062539	     -0.00079076	     -0.20255518	     -0.06043888	      0.88273308	     -0.00050161	     -0.21581121	     -0.00000000	     -0.00000000	     39.62995787
      1.81895316	     -0.06060058	     -0.00079558	     -0.20253072	     -0.06042944	      0.88273268	     -0.00050133	     -0.21581035	     -0.00000000	     -0.00000000	     39.80522756
      1.82016531	     -0.06057009	     -0.00080041	     -0.20250059	     -0.06041996	      0.88273234	     -0.00050109	     -0.21580840	     -0.00000000	     -0.00000000	     39.56262500
      1.82137746	     -0.06053497	     -0.00080526	     -0.20246581	     -0.06041044	      0.88273205	     -0.00050088	     -0.21580528	     -0.00000000	     -0.00000000	     39.75425608
      1.82258961	     -0.06049411	     -0.00081024	     -0.20242530	     -0.06040089	      0.88273181	     -0.00050071	     -0.21580098	     -0.00000000	     -0.00000000	     39.52329066
      1.82380176	     -0.06044863	     -0.00081527	     -0.20238014	     -0.06039129	      0.88273162	     -0.00050057	     -0.21579542	     -0.00000000	     -0.00000000	     39.73507717
      1.82501392	     -0.06039774	     -0.00082039	     -0.20232958	     -0.06038166	      0.88273148	     -0.00050047	     -0.21578860	     -0.00000000	     -0.00000000	     39.51447610
      1.82622607	     -0.06034313	     -0.00082584	     -0.20227529	     -0.06037200	      0.88273139	     -0.00050041	     -0.21578046	     -0.00000000	     -0.00000000	     39.74323292
      1.82743822	     -0.06028435	     -0.00083179	     -0.20221681	     -0.06036230	      0.88273134	     -0.00050038	     -0.21577105	     -0.00000000	     -0.00000000	     39.52812325
      1.82865037	     -0.06022303	     -0.00083822	     -0.20215577	     -0.06035256	      0.88273134	     -0.00050039	     -0.21576034	     -0.00000000	      0.00000000	     39.77296803
      1.82986252	     -0.06015858	     -0.00084528	     -0.20209158	     -0.06034279	      0.88273138	     -0.00050044	     -0.21574840	     -0.00000000	      0.00000000	     39.56576434
      1.83107467	     -0.06009240	     -0.00085289	     -0.20202564	     -0.06033299	      0.88273147	     -0.00050053	     -0.21573522	     -0.00000000	      0.00000000	     39.82984943
      1.83228682	     -0.06002376	     -0.00086113	     -0.20195724	     -0.06032316	      0.88273159	     -0.00050066	     -0.21572087	     -0.00000000	      0.00000000	     39.63115290
      1.83349897	     -0.05995349	     -0.00086983	     -0.20188717	     -0.06031329	      0.88273176	     -0.00050083	     -0.21570535	     -0.00000000	      0.00000000	     39.91699364
      1.83471112	     -0.05987812	     -0.00087873	     -0.20181200	     -0.06030339	      0.88273197	     -0.00050104	     -0.21568869	     -0.00000000	      0.00000000	     39.74734449
      1.83592327	     -0.05979586	     -0.00088737	     -0.20172993	     -0.06029346	      0.88273221	     -0.00050129	     -0.21567077	     -0.00000000	      0.00000000	     40.08480517
      1.83713542	     -0.05970295	     -0.00089547	     -0.20163722	     -0.06028350	      0.88273250	     -0.00050157	     -0.21565145	     -0.00000000	      0.00000000	     39.95829835
      1.83834758	     -0.05959900	     -0.00090271	     -0.20153347	     -0.06027352	      0.88273282	     -0.00050190	     -0.21563051	     -0.00000000	      0.00000000	     40.33729448
      1.83955973	     -0.05948294	     -0.00090907	     -0.20141761	     -0.06026350	      0.88273317	     -0.00050226	     -0.21560783	     -0.00000000	      0.00000000	     40.22281670
      1.84077188	     -0.05935600	     -0.00091425	     -0.20129087	     -0.06025346	      0.88273357	     -0.00050265	     -0.21558325	     -0.00000000	      0.00000000	     40.61407380
      1.84198403	     -0.05921762	     -0.00091833	     -0.20115268	     -0.06024340	      0.88273400	     -0.00050308	     -0.21555671	     -0.00000000	      0.00000000	     40.49873145
      1.84319618	     -0.05907008	     -0.00092130	     -0.20100533	     -0.06023331	      0.88273447	     -0.00050354	     -0.21552814	     -0.00000000	      0.00000000	     40.89745139
      1.84440833	     -0.05891375	     -0.00092333	     -0.20084919	     -0.06022320	      0.88273498	     -0.00050404	     -0.21549758	     -0.00000000	      0.00000000	     40.77793315
      1.84562048	     -0.05875127	     -0.00092438	     -0.20068687	     -0.06021308	      0.88273553	     -0.00050457	     -0.21546507	     -0.00000000	      0.00000000	     41.18409264
      1.84683263	     -0.05858197	     -0.00092454	     -0.20051771	     -0.06020294	      0.88273612	     -0.00050513	     -0.21543071	     -0.00000000	      0.00000000	     41.07269861
      1.84804478	     -0.05840682	     -0.00092360	     -0.20034271	     -0.06019279	      0.88273676	     -0.00050572	     -0.21539456	     -0.00000000	      0.00000000	     41.50767022
      1.84925693	     -0.05822524	     -0.00092177	     -0.20016125	     -0.06018263	      0.88273744	     -0.00050634	     -0.21535671	     -0.00000000	      0.00000000	     41.41615715
      1.85046909	     -0.05803805	     -0.00091939	     -0.19997415	     -0.06017246	      0.88273817	     -0.00050699	     -0.21531723	     -0.00000000	      0.00000000	     41.86770502
      1.85168124	     -0.05784765	     -0.00091666	     -0.19978383	     -0.06016228	      0.88273894	     -0.00050766	     -0.21527632	     -0.00000000	      0.00000000	     41.77741976
      1.85289339	     -0.05765479	     -0.00091373	     -0.19959100	     -0.06015211	      0.88273976	     -0.00050837	     -0.21523413	     -0.00000000	      0.00000000	     42.24541655
      1.85410554	     -0.05745973	     -0.00091033	     -0.19939597	     -0.06014193	      0.88274063	     -0.00050910	     -0.21519081	     -0.00000000	      0.00000001	     42.19217025
      1.85531769	     -0.05726270	     -0.00090649	     -0.19919893	     -0.06013176	      0.88274154	     -0.00050985	     -0.21514643	     -0.00000000	      0.00000001	     42.72013214
      1.85652984	     -0.05706319	     -0.00090273	     -0.19899938	     -0.06012160	      0.88274251	     -0.00051064	     -0.21510107	     -0.00000000	      0.00000001	     42.73221396
      1.85774199	     -0.05686279	     -0.00089913	     -0.19879890	     -0.06011144	      0.88274352	     -0.00051144	     -0.21505478	     -0.00000000	      0.00000001	     43.30787529
      1.85895414	     -0.05666143	     -0.00089589	     -0.19859744	     -0.06010129	      0.88274459	     -0.00051227	     -0.21500767	     -0.00000000	      0.00000001	     43.34858195
      1.86016629	     -0.05646032	     -0.00089285	     -0.19839619	     -0.06009116	      0.88274570	     -0.00051313	     -0.21495979	     -0.00000000	      0.00000001	     43.94698132
      1.86137844	     -0.05625828	     -0.00089013	     -0.19819398	     -0.06008104	      0.88274685	     -0.00051400	     -0.21491126	     -0.00000000	      0.00000001	     44.01643701
      1.86259059	     -0.05605670	     -0.00088748	     -0.19799220	     -0.06007094	      0.88274806	     -0.00051490	     -0.21486209	     -0.00000000	      0.00000001	     44.63421519
      1.86380275	     -0.05585548	     -0.00088499	     -0.19779075	     -0.06006087	      0.88274932	     -0.00051582	     -0.21481241	     -0.00000000	      0.00000001	     44.71061605
      1.86501490	     -0.05565525	     -0.00088226	     -0.19759026	     -0.06005082	      0.88275062	     -0.00051676	     -0.21476225	     -0.00000000	      0.00000001	     45.34617862
      1.86622705	     -0.05545478	     -0.00087955	     -0.19738951	     -0.06004080	      0.88275198	     -0.00051772	     -0.21471170	     -0.00000000	      0.00000001	     45.44084355
      1.86743920	     -0.05525684	     -0.00087685	     -0.19719126	     -0.06003081	      0.88275338	     -0.00051870	     -0.21466083	     -0.00000000	      0.00000001	     46.09378107
      1.86865135	     -0.05506054	     -0.00087425	     -0.19699464	     -0.06002086	      0.88275483	     -0.00051970	     -0.21460975	     -0.00000000	      0.00000001	     46.20645887
      1.86986350	     -0.05486784	     -0.00087179	     -0.19680157	     -0.06001094	      0.88275632	     -0.00052072	     -0.21455850	     -0.00000000	      0.00000001	     46.87921664
      1.87107565	     -0.05467773	     -0.00086938	     -0.19661107	     -0.06000107	      0.88275787	     -0.00052176	     -0.21450717	     -0.00000000	      0.00000001	     47.00166310
      1.87228780	     -0.05449020	     -0.00086637	     -0.19642315	     -0.05999124	      0.88275945	     -0.00052281	     -0.21445580	     -0.00000000	      0.00000001	     47.69019405
      1.87349995	     -0.05430442	     -0.00086267	     -0.19623697	     -0.05998146	      0.88276108	     -0.00052388	     -0.21440446	     -0.00000000	      0.00000001	     47.80938232
      1.87471210	     -0.05412274	     -0.00085828	     -0.19605486	     -0.05997172	      0.88276275	     -0.00052497	     -0.21435318	     -0.00000000	      0.00000001	     48.49142012
      1.87592425	     -0.05394514	     -0.00085281	     -0.19587684	     -0.05996204	      0.88276445	     -0.00052607	     -0.21430208	     -0.00000000	      0.00000001	     48.61938975
      1.87713641	     -0.05377079	     -0.00084666	     -0.19570206	     -0.05995242	      0.88276619	     -0.00052719	     -0.21425117	     -0.00000000	      0.00000001	     49.31687262
      1.87834856	     -0.05359912	     -0.00084033	     -0.19552995	     -0.05994285	      0.88276797	     -0.00052832	     -0.21420049	     -0.00000000	      0.00000001	     49.47042981
      1.87956071	     -0.05343125	     -0.00083343	     -0.19536163	     -0.05993335	      0.88276977	     -0.00052947	     -0.21415006	     -0.00000000	      0.00000001	     50.19081705
      1.88077286	     -0.05326649	     -0.00082638	     -0.19519640	     -0.05992390	      0.88277160	     -0.00053062	     -0.21409991	     -0.00000000	      0.00000001	     50.35745816
      1.88198501	     -0.05310498	     -0.00081918	     -0.19503440	     -0.05991453	      0.88277345	     -0.00053180	     -0.21405005	     -0.00000000	      0.00000001	     51.09104787
      1.88319716	     -0.05294663	     -0.00081206	     -0.19487556	     -0.05990521	      0.88277531	     -0.00053298	     -0.21400052	     -0.00000000	      0.00000001	     51.26021237
      1.88440931	     -0.05279142	     -0.00080457	     -0.19471984	     -0.05989597	      0.88277720	     -0.00053418	     -0.21395134	     -0.00000000	      0.00000001	     51.98529252
      1.88562146	     -0.05263915	     -0.00079638	     -0.19456706	     -0.05988680	      0.88277909	     -0.00053538	     -0.21390250	     -0.00000000	      0.00000001	     52.14628763
      1.88683361	     -0.05248993	     -0.00078742	     -0.19441732	     -0.05987770	      0.88278098	     -0.00053660	     -0.21385400	     -0.00000000	      0.00000001	     52.85639946
      1.88804576	     -0.05234382	     -0.00077840	     -0.19427069	     -0.05986867	      0.88278288	     -0.00053783	     -0.21380586	     -0.00000000	      0.00000001	     53.00876073
      1.88925791	     -0.05220127	     -0.00076915	     -0.19412760	     -0.05985972	      0.88278477	     -0.00053906	     -0.21375811	     -0.00000000	      0.00000001	     53.71512685
      1.89047007	     -0.05206229	     -0.00075984	     -0.19398807	     -0.05985085	      0.88278665	     -0.00054031	     -0.21371081	     -0.00000000	      0.00000001	     53.85772754
      1.89168222	     -0.05192503	     -0.00075089	     -0.19385024	     -0.05984205	      0.88278852	     -0.00054156	     -0.21366395	     -0.00000000	      0.00000001	     54.55854748
      1.89289437	     -0.05179162	     -0.00074311	     -0.19371623	     -0.05983333	      0.88279038	     -0.00054282	     -0.21361765	     -0.00000000	      0.00000001	     54.68543185
      1.89410652	     -0.05166382	     -0.00073560	     -0.19358780	     -0.05982469	      0.88279221	     -0.00054408	     -0.21357196	     -0.00000000	      0.00000001	     55.36593178
      1.89531867	     -0.05154109	     -0.00072846	     -0.19346444	     -0.05981614	      0.88279402	     -0.00054535	     -0.21352696	     -0.00000000	      0.00000001	     55.48405958
      1.89653082	     -0.05142211	     -0.00072141	     -0.19334481	     -0.05980767	      0.88279580	     -0.00054662	     -0.21348266	     -0.00000000	      0.00000001	     56.15830364
      1.89774297	     -0.05130651	     -0.00071496	     -0.19322855	     -0.05979928	      0.88279754	     -0.00054790	     -0.21343909	     -0.00000000	      0.00000001	     56.26128525
      1.89895512	     -0.05119629	     -0.00070854	     -0.19311764	     -0.05979098	      0.88279925	     -0.00054918	     -0.21339629	     -0.00000000	      0.00000001	     56.90997737
      1.90016727	     -0.05109090	     -0.00070234	     -0.19301155	     -0.05978276	      0.88280092	     -0.00055047	     -0.21335430	     -0.00000000	      0.00000001	     56.99363610
      1.90137942	     -0.05098983	     -0.00069607	     -0.19290978	     -0.05977463	      0.88280255	     -0.00055175	     -0.21331310	     -0.00000000	      0.00000001	     57.63295990
      1.90259157	     -0.05089283	     -0.00068992	     -0.19281208	     -0.05976659	      0.88280413	     -0.00055303	     -0.21327273	     -0.00000000	      0.00000001	     57.70046570
      1.90380373	     -0.05080037	     -0.00068363	     -0.19271889	     -0.05975864	      0.88280566	     -0.00055432	     -0.21323314	     -0.00000000	      0.00000001	     58.31872698
      1.90501588	     -0.05071185	     -0.00067748	     -0.19262965	     -0.05975078	      0.88280713	     -0.00055560	     -0.21319436	     -0.00000000	      0.00000001	     58.37279593
      1.90622803	     -0.05062678	     -0.00067125	     -0.19254385	     -0.05974300	      0.88280856	     -0.00055687	     -0.21315635	     -0.00000000	      0.00000001	     58.98000498
      1.90744018	     -0.05054534	     -0.00066514	     -0.19246167	     -0.05973532	      0.88280992	     -0.00055815	     -0.21311912	     -0.00000000	      0.00000001	     59.01222855
      1.90865233	     -0.05046701	     -0.00065850	     -0.19238260	     -0.05972773	      0.88281123	     -0.00055942	     -0.21308267	     -0.00000000	      0.00000001	     59.60132017
      1.90986448	     -0.05039364	     -0.00065170	     -0.19230849	     -0.05972023	      0.88281247	     -0.00056068	     -0.21304704	     -0.00000000	      0.00000001	     59.60281992
      1.91107663	     -0.05032426	     -0.00064470	     -0.19223836	     -0.05971283	      0.88281366	     -0.00056194	     -0.21301221	     -0.00000000	      0.00000001	     60.16870452
      1.91228878	     -0.05025881	     -0.00063748	     -0.19217216	     -0.05970552	      0.88281478	     -0.00056319	     -0.21297821	     -0.00000000	      0.00000001	     60.14701892
      1.91350093	     -0.05019712	     -0.00062967	     -0.19210973	     -0.05969830	      0.88281584	     -0.00056443	     -0.21294504	     -0.00000000	      0.00000001	     60.68776428
      1.91471308	     -0.05013925	     -0.00062106	     -0.19205112	     -0.05969118	      0.88281683	     -0.00056566	     -0.21291272	     -0.00000000	      0.00000001	     60.63635312
      1.91592523	     -0.05008516	     -0.00061207	     -0.19199629	     -0.05968415	      0.88281776	     -0.00056687	     -0.21288124	     -0.00000000	      0.00000001	     61.14385657
      1.91713739	     -0.05003383	     -0.00060325	     -0.19194422	     -0.05967722	      0.88281862	     -0.00056808	     -0.21285064	     -0.00000000	      0.00000000	     61.07040259
      1.91834954	     -0.04998714	     -0.00059416	     -0.19189679	     -0.05967039	      0.88281943	     -0.00056928	     -0.21282096	     -0.00000000	      0.00000000	     61.55290391
      1.91956169	     -0.04994501	     -0.00058423	     -0.19185393	     -0.05966365	      0.88282016	     -0.00057046	     -0.21279226	     -0.00000000	      0.00000000	     61.44179608
      1.92077384	     -0.04990773	     -0.00057419	     -0.19181591	     -0.05965701	      0.88282083	     -0.00057162	     -0.21276456	     -0.00000000	      0.00000000	     61.91139520
      1.92198599	     -0.04987512	     -0.00056421	     -0.19178256	     -0.05965047	      0.88282144	     -0.00057277	     -0.21273788	     -0.00000000	      0.00000000	     61.79642323
      1.92319814	     -0.04984725	     -0.00055453	     -0.19175393	     -0.05964402	      0.88282199	     -0.00057390	     -0.21271221	     -0.00000000	      0.00000000	     62.25471826
      1.92441029	     -0.04982400	     -0.00054456	     -0.19172994	     -0.05963767	      0.88282247	     -0.00057502	     -0.21268759	     -0.00000000	      0.00000000	     62.11694129
      1.92562244	     -0.04980611	     -0.00053424	     -0.19171132	     -0.05963141	      0.88282289	     -0.00057612	     -0.21266405	     -0.00000000	      0.00000000	     62.54817162
      1.92683459	     -0.04979426	     -0.00052408	     -0.19169873	     -0.05962526	      0.88282324	     -0.00057720	     -0.21264163	     -0.00000000	      0.00000000	     62.38237267
      1.92804674	     -0.04978802	     -0.00051405	     -0.19169174	     -0.05961920	      0.88282354	     -0.00057825	     -0.21262035	     -0.00000000	      0.00000000	     62.79380011
      1.92925890	     -0.04978743	     -0.00050415	     -0.19169042	     -0.05961323	      0.88282377	     -0.00057929	     -0.21260025	     -0.00000000	      0.00000000	     62.60639748
      1.93047105	     -0.04979233	     -0.00049439	     -0.19169457	     -0.05960736	      0.88282394	     -0.00058031	     -0.21258131	     -0.00000000	      0.00000000	     62.99270280
      1.93168320	     -0.04980238	     -0.00048470	     -0.19170389	     -0.05960159	      0.88282405	     -0.00058130	     -0.21256355	     -0.00000000	      0.00000000	     62.78211955
      1.93289535	     -0.04981691	     -0.00047510	     -0.19171767	     -0.05959591	      0.88282410	     -0.00058227	     -0.21254696	     -0.00000000	      0.00000000	     63.14921087
      1.93410750	     -0.04983526	     -0.00046550	     -0.19173530	     -0.05959033	      0.88282409	     -0.00058322	     -0.21253151	     -0.00000000	     -0.00000000	     62.92214230
      1.93531965	     -0.04985700	     -0.00045588	     -0.19175631	     -0.05958484	      0.88282403	     -0.00058414	     -0.21251716	     -0.00000000	     -0.00000000	     63.27084967
      1.93653180	     -0.04988169	     -0.00044573	     -0.19178030	     -0.05957944	      0.88282390	     -0.00058504	     -0.21250388	     -0.00000000	     -0.00000000	     63.02673636
      1.93774395	     -0.04990912	     -0.00043536	     -0.19180702	     -0.05957413	      0.88282373	     -0.00058591	     -0.21249161	     -0.00000000	     -0.00000000	     63.34160491
      1.93895610	     -0.04993897	     -0.00042484	     -0.19183618	     -0.05956892	      0.88282349	     -0.00058676	     -0.21248032	     -0.00000001	     -0.00000000	     63.06890750
      1.94016825	     -0.04997122	     -0.00041467	     -0.19186774	     -0.05956379	      0.88282320	     -0.00058758	     -0.21246996	     -0.00000001	     -0.00000000	     63.37797515
      1.94138040	     -0.05000556	     -0.00040459	     -0.19190141	     -0.05955876	      0.88282286	     -0.00058837	     -0.21246050	     -0.00000001	     -0.00000000	     63.08665911
      1.94259256	     -0.05004213	     -0.00039483	     -0.19193730	     -0.05955381	      0.88282247	     -0.00058913	     -0.21245189	     -0.00000001	     -0.00000000	     63.37499848
      1.94380471	     -0.05008061	     -0.00038510	     -0.19197511	     -0.05954896	      0.88282203	     -0.00058987	     -0.21244411	     -0.00000001	     -0.00000000	     63.06451764
      1.94501686	     -0.05012119	     -0.00037574	     -0.19201501	     -0.05954418	      0.88282154	     -0.00059058	     -0.21243712	     -0.00000001	     -0.00000000	     63.33354847
      1.94622901	     -0.05016347	     -0.00036643	     -0.19205662	     -0.05953950	      0.88282101	     -0.00059126	     -0.21243091	     -0.00000001	     -0.00000000	     63.00240910
      1.94744116	     -0.05020768	     -0.00035751	     -0.19210016	     -0.05953490	      0.88282043	     -0.00059192	     -0.21242542	     -0.00000001	     -0.00000000	     63.25279370
      1.94865331	     -0.05025336	     -0.00034864	     -0.19214518	     -0.05953038	      0.88281981	     -0.00059254	     -0.21242065	     -0.00000001	     -0.00000000	     62.90308475
      1.94986546	     -0.05030084	     -0.00034019	     -0.19219201	     -0.05952595	      0.88281914	     -0.00059314	     -0.21241654	     -0.00000001	     -0.00000000	     63.13866688
      1.95107761	     -0.05034965	     -0.00033219	     -0.19224016	     -0.05952160	      0.88281844	     -0.00059370	     -0.21241310	     -0.00000001	     -0.00000000	     62.77458546
      1.95228976	     -0.05040017	     -0.00032465	     -0.19229002	     -0.05951732	      0.88281770	     -0.00059423	     -0.21241028	     -0.00000001	     -0.00000000	     62.99351979
      1.95350191	     -0.05045182	     -0.00031717	     -0.19234103	     -0.05951313	      0.88281692	     -0.00059474	     -0.21240807	     -0.00000001	     -0.00000000	     62.61964903
      1.95471406	     -0.05050504	     -0.00031020	     -0.19239358	     -0.05950902	      0.88281610	     -0.00059521	     -0.21240645	     -0.00000001	     -0.00000000	     62.83815538
      1.95592622	     -0.05055914	     -0.00030337	     -0.19244705	     -0.05950498	      0.88281525	     -0.00059565	     -0.21240540	     -0.00000001	     -0.00000000	     62.46026130
      1.95713837	     -0.05061456	     -0.00029709	     -0.19250181	     -0.05950102	      0.88281437	     -0.00059605	     -0.21240488	     -0.00000001	     -0.00000001	     62.67309757
      1.95835052	     -0.05067058	     -0.00029093	     -0.19255720	     -0.05949713	      0.88281346	     -0.00059643	     -0.21240490	     -0.00000001	     -0.00000001	     62.28959414
      1.95956267	     -0.05072772	     -0.00028521	     -0.19261370	     -0.05949331	      0.88281251	     -0.00059676	     -0.21240543	     -0.00000001	     -0.00000001	     62.49510239
      1.96077482	     -0.05078608	     -0.00027964	     -0.19267142	     -0.05948956	      0.88281154	     -0.00059707	     -0.21240648	     -0.00000001	     -0.00000001	     62.10223024
      1.96198697	     -0.05084700	     -0.00027477	     -0.19273170	     -0.05948589	      0.88281054	     -0.00059734	     -0.21240804	     -0.00000001	     -0.00000001	     62.29375060
      1.96319912	     -0.05091097	     -0.00027001	     -0.19279505	     -0.05948228	      0.88280951	     -0.00059757	     -0.21241019	     -0.00000001	     -0.00000001	     61.88705827
      1.96441127	     -0.05097983	     -0.00026600	     -0.19286327	     -0.05947874	      0.88280846	     -0.00059777	     -0.21241296	     -0.00000001	     -0.00000001	     62.05859961
      1.96562342	     -0.05105385	     -0.00026231	     -0.19293666	     -0.05947526	      0.88280739	     -0.00059793	     -0.21241647	     -0.00000001	     -0.00000001	     61.63730496
      1.96683557	     -0.05113441	     -0.00025939	     -0.19301659	     -0.05947185	      0.88280629	     -0.00059805	     -0.21242080	     -0.00000001	     -0.00000001	     61.79131286
      1.96804772	     -0.05122083	     -0.00025667	     -0.19310239	     -0.05946851	      0.88280518	     -0.00059814	     -0.21242607	     -0.00000001	     -0.00000001	     61.36586603
      1.96925988	     -0.05131372	     -0.00025453	     -0.19319465	     -0.05946522	      0.88280404	     -0.00059818	     -0.21243234	     -0.00000001	     -0.00000001	     61.50993989
      1.97047203	     -0.05141192	     -0.00025238	     -0.19329225	     -0.05946199	      0.88280288	     -0.00059819	     -0.21243970	     -0.00000001	     -0.00000001	     61.08600508
      1.97168418	     -0.05151587	     -0.00025060	     -0.19339560	     -0.05945883	      0.88280171	     -0.00059815	     -0.21244816	     -0.00000001	     -0.00000001	     61.21954073
      1.97289633	     -0.05162423	     -0.00024861	     -0.19350338	     -0.05945571	      0.88280051	     -0.00059807	     -0.21245778	     -0.00000001	     -0.00000001	     60.79657957
      1.97410848	     -0.05173751	     -0.00024682	     -0.19361610	     -0.05945266	      0.88279929	     -0.00059795	     -0.21246855	     -0.00000001	     -0.00000001	     60.91587821
      1.97532063	     -0.05185435	     -0.00024468	     -0.19373242	     -0.05944966	      0.88279805	     -0.00059779	     -0.21248050	     -0.00000001	     -0.00000001	     60.48929734
      1.97653278	     -0.05197538	     -0.00024261	     -0.19385292	     -0.05944670	      0.88279680	     -0.00059758	     -0.21249359	     -0.00000001	     -0.00000001	     60.59013239
      1.97774493	     -0.05209924	     -0.00024010	     -0.19397630	     -0.05944380	      0.88279552	     -0.00059732	     -0.21250784	     -0.00000001	     -0.00000001	     60.15513328
      1.97895708	     -0.05222665	     -0.00023760	     -0.19410323	     -0.05944095	      0.88279422	     -0.00059703	     -0.21252320	     -0.00000001	     -0.00000001	     60.23555273
      1.98016923	     -0.05235634	     -0.00023461	     -0.19423249	     -0.05943814	      0.88279290	     -0.00059668	     -0.21253967	     -0.00000001	     -0.00000001	     59.78933517
      1.98138138	     -0.05248891	     -0.00023162	     -0.19436464	     -0.05943537	      0.88279156	     -0.00059630	     -0.21255719	     -0.00000001	     -0.00000001	     59.85066740
      1.98259354	     -0.05262297	     -0.00022811	     -0.19449832	     -0.05943265	      0.88279019	     -0.00059586	     -0.21257574	     -0.00000001	     -0.00000001	     59.39335989
      1.98380569	     -0.05275746	     -0.00022500	     -0.19463243	     -0.05942997	      0.88278880	     -0.00059538	     -0.21259528	     -0.00000001	     -0.00000001	     59.43768802
      1.98501784	     -0.05289356	     -0.00022166	     -0.19476819	     -0.05942732	      0.88278739	     -0.00059486	     -0.21261581	     -0.00000001	     -0.00000001	     58.94771824
      1.98622999	     -0.05303171	     -0.00021829	     -0.19490601	     -0.05942472	      0.88278596	     -0.00059429	     -0.21263728	     -0.00000001	     -0.00000001	     58.95835007
      1.98744214	     -0.05316969	     -0.00021436	     -0.19504370	     -0.05942214	      0.88278450	     -0.00059367	     -0.21265964	     -0.00000001	     -0.00000001	     58.46568308
      1.98865429	     -0.05330858	     -0.00021048	     -0.19518232	     -0.05941960	      0.88278303	     -0.00059302	     -0.21268280	     -0.00000001	     -0.00000001	     58.46694262
      1.98986644	     -0.05344762	     -0.00020627	     -0.19532111	     -0.05941709	      0.88278152	     -0.00059231	     -0.21270672	     -0.00000001	     -0.00000001	     57.96014370
      1.99107859	     -0.05358830	     -0.00020236	     -0.19546155	     -0.05941461	      0.88278000	     -0.00059157	     -0.21273133	     -0.00000001	     -0.00000001	     57.94399492
      1.99229074	     -0.05372938	     -0.00019838	     -0.19560243	     -0.05941216	      0.88277844	     -0.00059079	     -0.21275661	     -0.00000001	     -0.00000001	     57.42864274
      1.99350289	     -0.05387195	     -0.00019498	     -0.19574479	     -0.05940973	      0.88277687	     -0.00058996	     -0.21278249	     -0.00000001	     -0.00000001	     57.40822176
      1.99471505	     -0.05401442	     -0.00019178	     -0.19588708	     -0.05940733	      0.88277527	     -0.00058910	     -0.21280898	     -0.00000001	     -0.00000001	     56.89672406
      1.99592720	     -0.05415782	     -0.00018937	     -0.19603030	     -0.05940494	      0.88277364	     -0.00058820	     -0.21283598	     -0.00000001	     -0.00000001	     56.87191987
      1.99713935	     -0.05430034	     -0.00018733	     -0.19617266	     -0.05940257	      0.88277198	     -0.00058726	     -0.21286349	     -0.00000001	     -0.00000001	     56.35848679
      1.99835150	     -0.05444373	     -0.00018630	     -0.19631589	     -0.05940022	      0.88277030	     -0.00058628	     -0.21289144	     -0.00000001	     -0.00000001	     56.32412458
      1.99956365	     -0.05458669	     -0.00018586	     -0.19645871	     -0.05939789	      0.88276859	     -0.00058527	     -0.21291982	     -0.00000001	     -0.00000001	     55.80591890
      2.00077580	     -0.05473002	     -0.00018648	     -0.19660187	     -0.05939556	      0.88276685	     -0.00058423	     -0.21294858	     -0.00000001	     -0.00000001	     55.76796511
      2.00198795	     -0.05487094	     -0.00018789	     -0.19674266	     -0.05939324	      0.88276508	     -0.00058315	     -0.21297768	     -0.00000001	     -0.00000001	     55.24823158
      2.00320010	     -0.05501047	     -0.00019077	     -0.19688204	     -0.05939093	      0.88276328	     -0.00058205	     -0.21300705	     -0.00000001	     -0.00000001	     55.20130306
      2.00441225	     -0.05514936	     -0.00019411	     -0.19702079	     -0.05938863	      0.88276145	     -0.00058091	     -0.21303673	     -0.00000001	     -0.00000001	     54.67298385
      2.00562440	     -0.05528828	     -0.00019808	     -0.19715958	     -0.05938633	      0.88275960	     -0.00057974	     -0.21306664	     -0.00000001	     -0.00000001	     54.60642681
      2.00683655	     -0.05542387	     -0.00020276	     -0.19729505	     -0.05938403	      0.88275772	     -0.00057854	     -0.21309676	     -0.00000001	     -0.00000001	     54.07748036
      2.00804871	     -0.05555794	     -0.00020870	     -0.19742900	     -0.05938173	      0.88275581	     -0.00057731	     -0.21312703	     -0.00000001	     -0.00000001	     54.02611020
      2.00926086	     -0.05569029	     -0.00021503	     -0.19756125	     -0.05937942	      0.88275387	     -0.00057605	     -0.21315746	     -0.00000001	     -0.00000001	     53.50421576
      2.01047301	     -0.05582136	     -0.00022209	     -0.19769221	     -0.05937711	      0.88275192	     -0.00057477	     -0.21318797	     -0.00000001	     -0.00000001	     53.46798014
      2.01168516	     -0.05594981	     -0.00022923	     -0.19782057	     -0.05937480	      0.88274993	     -0.00057345	     -0.21321852	     -0.00000001	     -0.00000001	     52.96051640
      2.01289731	     -0.05607630	     -0.00023714	     -0.19794698	     -0.05937247	      0.88274793	     -0.00057211	     -0.21324899	     -0.00000001	     -0.00000001	     52.93701767
      2.01410946	     -0.05619856	     -0.00024538	     -0.19806918	     -0.05937013	      0.88274591	     -0.00057073	     -0.21327934	     -0.00000001	     -0.00000001	     52.44017164
      2.01532161	     -0.05631775	     -0.00025405	     -0.19818831	     -0.05936778	      0.88274387	     -0.00056934	     -0.21330946	     -0.00000001	     -0.00000001	     52.42968864
      2.01653376	     -0.05643239	     -0.00026279	     -0.19830290	     -0.05936542	      0.88274181	     -0.00056791	     -0.21333930	     -0.00000001	     -0.00000001	     51.94206208
      2.01774591	     -0.05654388	     -0.00027196	     -0.19841436	     -0.05936304	      0.88273974	     -0.00056646	     -0.21336878	     -0.00000001	     -0.00000001	     51.94657775
      2.01895806	     -0.05665088	     -0.00028125	     -0.19852134	     -0.05936064	      0.88273765	     -0.00056498	     -0.21339787	     -0.00000001	     -0.00000001	     51.47392492
      2.02017021	     -0.05675509	     -0.00029060	     -0.19862554	     -0.05935822	      0.88273556	     -0.00056347	     -0.21342649	     -0.00000001	     -0.00000001	     51.49739738
      2.02138237	     -0.05685472	     -0.00029993	     -0.19872518	     -0.05935578	      0.88273346	     -0.00056194	     -0.21345462	     -0.00000001	     -0.00000001	     51.02690544
      2.02259452	     -0.05695173	     -0.00030986	     -0.19882221	     -0.05935332	      0.88273136	     -0.00056039	     -0.21348220	     -0.00000001	     -0.00000001	     51.06255643
      2.02380667	     -0.05704501	     -0.00031989	     -0.19891550	     -0.05935083	      0.88272926	     -0.00055881	     -0.21350927	     -0.00000001	     -0.00000001	     50.61387587
      2.02501882	     -0.05713627	     -0.00033029	     -0.19900679	     -0.05934832	      0.88272716	     -0.00055720	     -0.21353577	     -0.00000001	     -0.00000001	     50.66825967
      2.02623097	     -0.05722345	     -0.00034099	     -0.19909400	     -0.05934579	      0.88272507	     -0.00055557	     -0.21356174	     -0.00000001	     -0.00000001	     50.22741052
      2.02744312	     -0.05730923	     -0.00035232	     -0.19917981	     -0.05934322	      0.88272298	     -0.00055392	     -0.21358718	     -0.00000001	     -0.00000001	     50.29680545
      2.02865527	     -0.05739188	     -0.00036380	     -0.19926251	     -0.05934063	      0.88272091	     -0.00055225	     -0.21361212	     -0.00000001	     -0.00000001	     49.87621676
      2.02986742	     -0.05747268	     -0.00037467	     -0.19934336	     -0.05933801	      0.88271886	     -0.00055055	     -0.21363653	     -0.00000001	     -0.00000001	     49.97167032
      2.03107957	     -0.05755104	     -0.00038545	     -0.19942180	     -0.05933535	      0.88271682	     -0.00054883	     -0.21366048	     -0.00000001	     -0.00000001	     49.54985242
      2.03229172	     -0.05762755	     -0.00039607	     -0.19949838	     -0.05933267	      0.88271480	     -0.00054709	     -0.21368394	     -0.00000001	     -0.00000001	     49.65824254
      2.03350387	     -0.05770155	     -0.00040687	     -0.19957247	     -0.05932995	      0.88271281	     -0.00054533	     -0.21370694	     -0.00000001	     -0.00000001	     49.27203267
      2.03471603	     -0.05777405	     -0.00041804	     -0.19964507	     -0.05932720	      0.88271084	     -0.00054355	     -0.21372945	     -0.00000001	     -0.00000001	     49.40831713
      2.03592818	     -0.05784362	     -0.00042928	     -0.19971474	     -0.05932442	      0.88270891	     -0.00054175	     -0.21375149	     -0.00000001	     -0.00000001	     49.04400733
      2.03714033	     -0.05791176	     -0.00044077	     -0.19978298	     -0.05932160	      0.88270701	     -0.00053993	     -0.21377302	     -0.00000001	     -0.00000001	     49.19494364
      2.03835248	     -0.05797702	     -0.00045224	     -0.19984836	     -0.05931875	      0.88270514	     -0.00053809	     -0.21379407	     -0.00000001	     -0.00000001	     48.84566574
      2.03956463	     -0.05804079	     -0.00046387	     -0.19991225	     -0.05931586	      0.88270331	     -0.00053624	     -0.21381461	     -0.00000001	     -0.00000001	     49.00728243
      2.04077678	     -0.05810164	     -0.00047542	     -0.19997324	     -0.05931293	      0.88270151	     -0.00053437	     -0.21383466	     -0.00000001	     -0.00000001	     48.67078045
      2.04198893	     -0.05816096	     -0.00048707	     -0.20003269	     -0.05930997	      0.88269976	     -0.00053248	     -0.21385418	     -0.00000001	     -0.00000001	     48.84101697
      2.04320108	     -0.05821713	     -0.00049859	     -0.20008902	     -0.05930697	      0.88269804	     -0.00053057	     -0.21387321	     -0.00000001	     -0.00000001	     48.51912086
      2.04441323	     -0.05827138	     -0.00051028	     -0.20014343	     -0.05930393	      0.88269637	     -0.00052865	     -0.21389170	     -0.00000001	     -0.00000001	     48.70361565
      2.04562538	     -0.05832273	     -0.00052171	     -0.20019494	     -0.05930085	      0.88269474	     -0.00052672	     -0.21390967	     -0.00000001	     -0.00000001	     48.40190160
      2.04683753	     -0.05837213	     -0.00053311	     -0.20024452	     -0.05929773	      0.88269316	     -0.00052477	     -0.21392707	     -0.00000001	     -0.00000001	     48.60082190
      2.04804969	     -0.05841791	     -0.00054432	     -0.20029049	     -0.05929457	      0.88269161	     -0.00052281	     -0.21394393	     -0.00000001	     -0.00000001	     48.31461779
      2.04926184	     -0.05846143	     -0.00055552	     -0.20033420	     -0.05929136	      0.88269011	     -0.00052084	     -0.21396019	     -0.00000001	     -0.00000001	     48.52322793
      2.05047399	     -0.05850166	     -0.00056622	     -0.20037465	     -0.05928812	      0.88268866	     -0.00051886	     -0.21397588	     -0.00000001	     -0.00000001	     48.25039947
      2.05168614	     -0.05853925	     -0.00057677	     -0.20041246	     -0.05928483	      0.88268725	     -0.00051688	     -0.21399093	     -0.00000001	     -0.00000001	     48.47121669
      2.05289829	     -0.05857248	     -0.00058710	     -0.20044592	     -0.05928150	      0.88268588	     -0.00051488	     -0.21400535	     -0.00000001	     -0.00000001	     48.21438869
      2.05411044	     -0.05860251	     -0.00059760	     -0.20047618	     -0.05927813	      0.88268456	     -0.00051288	     -0.21401907	     -0.00000001	     -0.00000001	     48.44839541
      2.05532259	     -0.05862785	     -0.00060787	     -0.20050177	     -0.05927472	      0.88268328	     -0.00051087	     -0.21403210	     -0.00000001	     -0.00000001	     48.20397325
      2.05653474	     -0.05864963	     -0.00061807	     -0.20052379	     -0.05927126	      0.88268205	     -0.00050886	     -0.21404435	     -0.00000001	     -0.00000001	     48.44692864
      2.05774689	     -0.05866639	     -0.00062812	     -0.20054082	     -0.05926775	      0.88268086	     -0.00050684	     -0.21405582	     -0.00000001	     -0.00000001	     48.21612553
      2.05895904	     -0.05867967	     -0.00063806	     -0.20055435	     -0.05926421	      0.88267971	     -0.00050483	     -0.21406643	     -0.00000001	     -0.00000001	     48.47783794
      2.06017120	     -0.05868764	     -0.00064797	     -0.20056260	     -0.05926061	      0.88267860	     -0.00050281	     -0.21407617	     -0.00000001	     -0.00000001	     48.26021245
      2.06138335	     -0.05869146	     -0.00065802	     -0.20056668	     -0.05925697	      0.88267754	     -0.00050080	     -0.21408496	     -0.00000001	     -0.00000001	     48.53713017
      2.06259550	     -0.05868981	     -0.00066809	     -0.20056531	     -0.05925329	      0.88267651	     -0.00049879	     -0.21409279	     -0.00000001	     -0.00000001	     48.32792131
      2.06380765	     -0.05868414	     -0.00067834	     -0.20055990	     -0.05924956	      0.88267553	     -0.00049678	     -0.21409958	     -0.00000001	     -0.00000001	     48.61541189
      2.06501980	     -0.05867364	     -0.00068875	     -0.20054967	     -0.05924579	      0.88267458	     -0.00049478	     -0.21410535	     -0.00000001	     -0.00000001	     48.40802918
      2.06623195	     -0.05866017	     -0.00069949	     -0.20053646	     -0.05924197	      0.88267368	     -0.00049279	     -0.21411004	     -0.00000001	     -0.00000000	     48.70387672
      2.06744410	     -0.05864307	     -0.00071033	     -0.20051961	     -0.05923811	      0.88267281	     -0.00049080	     -0.21411370	     -0.00000001	     -0.00000000	     48.49689438
      2.06865625	     -0.05862427	     -0.00072159	     -0.20050105	     -0.05923420	      0.88267198	     -0.00048883	     -0.21411632	     -0.00000001	     -0.00000000	     48.80412536
      2.06986840	     -0.05860246	     -0.00073312	     -0.20047948	     -0.05923025	      0.88267120	     -0.00048686	     -0.21411794	     -0.00000001	     -0.00000000	     48.60116698
      2.07108055	     -0.05857946	     -0.00074506	     -0.20045671	     -0.05922625	      0.88267044	     -0.00048491	     -0.21411857	     -0.00000001	     -0.00000000	     48.91379334
      2.07229270	     -0.05855423	     -0.00075737	     -0.20043170	     -0.05922221	      0.88266973	     -0.00048297	     -0.21411828	     -0.00000001	     -0.00000000	     48.71133865
      2.07350486	     -0.05852775	     -0.00077008	     -0.20040543	     -0.05921813	      0.88266905	     -0.00048105	     -0.21411706	     -0.00000001	     -0.00000000	     49.03754668
      2.07471701	     -0.05849860	     -0.00078301	     -0.20037648	     -0.05921400	      0.88266841	     -0.00047914	     -0.21411495	     -0.00000001	     -0.00000000	     48.84632627
      2.07592916	     -0.05846724	     -0.00079606	     -0.20034532	     -0.05920983	      0.88266781	     -0.00047725	     -0.21411192	     -0.00000001	     -0.00000000	     49.18760994
      2.07714131	     -0.05843085	     -0.00080889	     -0.20030914	     -0.05920562	      0.88266723	     -0.00047538	     -0.21410797	     -0.00000001	     -0.00000000	     49.01435552
      2.07835346	     -0.05838866	     -0.00082131	     -0.20026715	     -0.05920136	      0.88266670	     -0.00047352	     -0.21410298	     -0.00000001	     -0.00000000	     49.38005114
      2.07956561	     -0.05833774	     -0.00083306	     -0.20021645	     -0.05919706	      0.88266619	     -0.00047168	     -0.21409686	     -0.00000001	     -0.00000000	     49.22789336
      2.08077776	     -0.05827784	     -0.00084402	     -0.20015677	     -0.05919272	      0.88266572	     -0.00046987	     -0.21408946	     -0.00000001	     -0.00000000	     49.61603977
      2.08198991	     -0.05820716	     -0.00085400	     -0.20008633	     -0.05918834	      0.88266529	     -0.00046807	     -0.21408065	     -0.00000001	     -0.00000000	     49.48214815
      2.08320206	     -0.05812735	     -0.00086298	     -0.20000676	     -0.05918392	      0.88266488	     -0.00046629	     -0.21407031	     -0.00000001	     -0.00000000	     49.88022845
      2.08441421	     -0.05803891	     -0.00087121	     -0.19991856	     -0.05917946	      0.88266451	     -0.00046454	     -0.21405841	     -0.00000001	     -0.00000000	     49.74404283
      2.08562636	     -0.05794385	     -0.00087879	     -0.19982374	     -0.05917496	      0.88266418	     -0.00046281	     -0.21404493	     -0.00000001	     -0.00000000	     50.14394989
      2.08683852	     -0.05784120	     -0.00088567	     -0.19972133	     -0.05917043	      0.88266388	     -0.00046110	     -0.21402991	     -0.00000001	     -0.00000000	     50.02077214
      2.08805067	     -0.05773251	     -0.00089188	     -0.19961286	     -0.05916586	      0.88266362	     -0.00045942	     -0.21401335	     -0.00000001	     -0.00000000	     50.44043037
      2.08926282	     -0.05761723	     -0.00089744	     -0.19949780	     -0.05916125	      0.88266340	     -0.00045776	     -0.21399532	     -0.00000001	     -0.00000000	     50.33609143
      2.09047497	     -0.05749680	     -0.00090239	     -0.19937757	     -0.05915661	      0.88266321	     -0.00045612	     -0.21397582	     -0.00000001	     -0.00000000	     50.77591821
      2.09168712	     -0.05737109	     -0.00090691	     -0.19925207	     -0.05915195	      0.88266306	     -0.00045451	     -0.21395494	     -0.00000001	     -0.00000000	     50.69462842
      2.09289927	     -0.05724230	     -0.00091123	     -0.19912345	     -0.05914725	      0.88266295	     -0.00045293	     -0.21393272	     -0.00000001	     -0.00000000	     51.16226593
      2.09411142	     -0.05711058	     -0.00091547	     -0.19899190	     -0.05914252	      0.88266289	     -0.00045137	     -0.21390930	     -0.00000001	     -0.00000000	     51.10241335
      2.09532357	     -0.05697726	     -0.00091945	     -0.19885872	     -0.05913777	      0.88266286	     -0.00044985	     -0.21388475	     -0.00000001	     -0.00000000	     51.59288959
      2.09653572	     -0.05684183	     -0.00092338	     -0.19872341	     -0.05913300	      0.88266288	     -0.00044835	     -0.21385918	     -0.00000001	      0.00000000	     51.55073181
      2.09774787	     -0.05670556	     -0.00092721	     -0.19858724	     -0.05912820	      0.88266294	     -0.00044687	     -0.21383266	     -0.00000001	      0.00000000	     52.06919085
      2.09896002	     -0.05656813	     -0.00093100	     -0.19844990	     -0.05912338	      0.88266305	     -0.00044543	     -0.21380529	     -0.00000001	      0.00000000	     52.05297674
      2.10017218	     -0.05642963	     -0.00093470	     -0.19831146	     -0.05911855	      0.88266320	     -0.00044402	     -0.21377714	     -0.00000001	      0.00000000	     52.59720820
      2.10138433	     -0.05629133	     -0.00093846	     -0.19817321	     -0.05911369	      0.88266340	     -0.00044264	     -0.21374833	     -0.00000001	      0.00000000	     52.59361538
      2.10259648	     -0.05615414	     -0.00094200	     -0.19803604	     -0.05910882	      0.88266365	     -0.00044128	     -0.21371893	     -0.00000001	      0.00000000	     53.14971278
      2.10380863	     -0.05601822	     -0.00094546	     -0.19790014	     -0.05910394	      0.88266394	     -0.00043996	     -0.21368904	     -0.00000001	      0.00000000	     53.16176125
      2.10502078	     -0.05588489	     -0.00094882	     -0.19776681	     -0.05909905	      0.88266428	     -0.00043867	     -0.21365873	     -0.00000001	      0.00000000	     53.73839720
      2.10623293	     -0.05575369	     -0.00095210	     -0.19763559	     -0.05909415	      0.88266466	     -0.00043741	     -0.21362812	     -0.00000001	      0.00000000	     53.75990435
      2.10744508	     -0.05562459	     -0.00095494	     -0.19750647	     -0.05908925	      0.88266510	     -0.00043618	     -0.21359724	     -0.00000001	      0.00000000	     54.34452365
      2.10865723	     -0.05549761	     -0.00095737	     -0.19737945	     -0.05908433	      0.88266557	     -0.00043498	     -0.21356617	     -0.00000001	      0.00000000	     54.37191264
      2.10986938	     -0.05537273	     -0.00095927	     -0.19725454	     -0.05907942	      0.88266609	     -0.00043382	     -0.21353493	     -0.00000001	      0.00000000	     54.97355849
      2.11108153	     -0.05525007	     -0.00096066	     -0.19713184	     -0.05907450	      0.88266665	     -0.00043269	     -0.21350357	     -0.00000001	      0.00000000	     55.01604473
      2.11229368	     -0.05512987	     -0.00096152	     -0.19701160	     -0.05906958	      0.88266725	     -0.00043159	     -0.21347212	     -0.00000001	      0.00000000	     55.62799144
      2.11350584	     -0.05501188	     -0.00096204	     -0.19689357	     -0.05906467	      0.88266789	     -0.00043052	     -0.21344063	     -0.00000001	      0.00000000	     55.67588327
      2.11471799	     -0.05489564	     -0.00096196	     -0.19677729	     -0.05905975	      0.88266856	     -0.00042949	     -0.21340912	     -0.00000001	      0.00000000	     56.28520148
      2.11593014	     -0.05478206	     -0.00096150	     -0.19666366	     -0.05905484	      0.88266927	     -0.00042849	     -0.21337766	     -0.00000001	      0.00000000	     56.32852830
      2.11714229	     -0.05467084	     -0.00096041	     -0.19655239	     -0.05904993	      0.88267000	     -0.00042753	     -0.21334625	     -0.00000001	      0.00000000	     56.93732159
      2.11835444	     -0.05456225	     -0.00095886	     -0.19644376	     -0.05904503	      0.88267076	     -0.00042660	     -0.21331495	     -0.00000001	      0.00000000	     56.97418038
      2.11956659	     -0.05445636	     -0.00095666	     -0.19633782	     -0.05904014	      0.88267155	     -0.00042570	     -0.21328375	     -0.00000001	      0.00000000	     57.57192756
      2.12077874	     -0.05435315	     -0.00095403	     -0.19623457	     -0.05903525	      0.88267235	     -0.00042484	     -0.21325270	     -0.00000001	      0.00000000	     57.60111233
      2.12199089	     -0.05425261	     -0.00095088	     -0.19613399	     -0.05903038	      0.88267317	     -0.00042402	     -0.21322181	     -0.00000001	      0.00000000	     58.19493855
      2.12320304	     -0.05415396	     -0.00094786	     -0.19603528	     -0.05902551	      0.88267400	     -0.00042323	     -0.21319114	     -0.00000001	      0.00000000	     58.21760131
      2.12441519	     -0.05405871	     -0.00094420	     -0.19593998	     -0.05902065	      0.88267484	     -0.00042247	     -0.21316073	     -0.00000001	      0.00000000	     58.79412623
      2.12562734	     -0.05396467	     -0.00094012	     -0.19584590	     -0.05901581	      0.88267567	     -0.00042175	     -0.21313059	     -0.00000001	      0.00000000	     58.81199417
      2.12683950	     -0.05387271	     -0.00093552	     -0.19575389	     -0.05901097	      0.88267651	     -0.00042107	     -0.21310073	     -0.00000001	      0.00000000	     59.38281052
      2.12805165	     -0.05378291	     -0.00093065	     -0.19566405	     -0.05900615	      0.88267734	     -0.00042043	     -0.21307114	     -0.00000001	      0.00000000	     59.39055486
      2.12926380	     -0.05369462	     -0.00092526	     -0.19557571	     -0.05900134	      0.88267816	     -0.00041982	     -0.21304181	     -0.00000001	      0.00000000	     59.96051734
      2.13047595	     -0.05360762	     -0.00091983	     -0.19548867	     -0.05899654	      0.88267897	     -0.00041925	     -0.21301274	     -0.00000001	      0.00000000	     59.95965239
      2.13168810	     -0.05352251	     -0.00091438	     -0.19540350	     -0.05899176	      0.88267976	     -0.00041871	     -0.21298393	     -0.00000001	      0.00000000	     60.50531406
      2.13290025	     -0.05344138	     -0.00090923	     -0.19532231	     -0.05898699	      0.88268053	     -0.00041821	     -0.21295546	     -0.00000001	      0.00000000	     60.47556435
      2.13411240	     -0.05336348	     -0.00090389	     -0.19524433	     -0.05898223	      0.88268128	     -0.00041775	     -0.21292735	     -0.00000001	      0.00000000	     61.00260892
      2.13532455	     -0.05328893	     -0.00089859	     -0.19516971	     -0.05897749	      0.88268200	     -0.00041733	     -0.21289963	     -0.00000001	      0.00000000	     60.95958563
      2.13653670	     -0.05321680	     -0.00089296	     -0.19509750	     -0.05897276	      0.88268269	     -0.00041694	     -0.21287230	     -0.00000001	      0.00000000	     61.47975154
      2.13774885	     -0.05314757	     -0.00088736	     -0.19502819	     -0.05896805	      0.88268334	     -0.00041660	     -0.21284538	     -0.00000001	      0.00000000	     61.42268711
      2.13896101	     -0.05308096	     -0.00088148	     -0.19496151	     -0.05896335	      0.88268396	     -0.00041629	     -0.21281886	     -0.00000001	      0.00000000	     61.92276759
      2.14017316	     -0.05301804	     -0.00087573	     -0.19489850	     -0.05895867	      0.88268455	     -0.00041601	     -0.21279278	     -0.00000001	      0.00000000	     61.83873397
      2.14138531	     -0.05295822	     -0.00086973	     -0.19483860	     -0.05895400	      0.88268509	     -0.00041578	     -0.21276714	     -0.00000001	      0.00000000	     62.31672988
      2.14259746	     -0.05290215	     -0.00086388	     -0.19478243	     -0.05894935	      0.88268559	     -0.00041558	     -0.21274199	     -0.00000001	      0.00000000	     62.21044798
      2.14380961	     -0.05284884	     -0.00085780	     -0.19472902	     -0.05894471	      0.88268604	     -0.00041542	     -0.21271733	     -0.00000001	      0.00000000	     62.67184366
      2.14502176	     -0.05279873	     -0.00085181	     -0.19467883	     -0.05894010	      0.88268646	     -0.00041530	     -0.21269318	     -0.00000001	      0.00000000	     62.54898943
      2.14623391	     -0.05275084	     -0.00084551	     -0.19463083	     -0.05893550	      0.88268682	     -0.00041522	     -0.21266952	     -0.00000001	      0.00000000	     62.99907715
      2.14744606	     -0.05270601	     -0.00083930	     -0.19458592	     -0.05893091	      0.88268714	     -0.00041517	     -0.21264637	     -0.00000001	      0.00000000	     62.86235395
      2.14865821	     -0.05266336	     -0.00083277	     -0.19454316	     -0.05892635	      0.88268742	     -0.00041517	     -0.21262370	     -0.00000001	      0.00000000	     63.30176271
      2.14987036	     -0.05262244	     -0.00082657	     -0.19450214	     -0.05892180	      0.88268764	     -0.00041520	     -0.21260155	     -0.00000001	      0.00000000	     63.15567029
      2.15108251	     -0.05258392	     -0.00081990	     -0.19446353	     -0.05891727	      0.88268782	     -0.00041526	     -0.21257993	     -0.00000001	      0.00000000	     63.57326396
      2.15229467	     -0.05254927	     -0.00081318	     -0.19442878	     -0.05891276	      0.88268795	     -0.00041537	     -0.21255891	     -0.00000001	      0.00000000	     63.40182824
      2.15350682	     -0.05251658	     -0.00080591	     -0.19439600	     -0.05890826	      0.88268804	     -0.00041551	     -0.21253845	     -0.00000001	      0.00000000	     63.81261805
      2.15471897	     -0.05248662	     -0.00079866	     -0.19436596	     -0.05890379	      0.88268808	     -0.00041569	     -0.21251855	     -0.00000001	      0.00000000	     63.63737641
      2.15593112	     -0.05245853	     -0.00079092	     -0.19433778	     -0.05889933	      0.88268808	     -0.00041590	     -0.21249919	     -0.00000001	     -0.00000000	     64.04939952
      2.15714327	     -0.05243305	     -0.00078343	     -0.19431222	     -0.05889489	      0.88268803	     -0.00041615	     -0.21248035	     -0.00000001	     -0.00000000	     63.86501941
      2.15835542	     -0.05240917	     -0.00077555	     -0.19428825	     -0.05889047	      0.88268794	     -0.00041644	     -0.21246202	     -0.00000001	     -0.00000000	     64.25913729
      2.15956757	     -0.05238746	     -0.00076703	     -0.19426648	     -0.05888607	      0.88268781	     -0.00041676	     -0.21244421	     -0.00000001	     -0.00000000	     64.05156982
      2.16077972	     -0.05236814	     -0.00075806	     -0.19424709	     -0.05888169	      0.88268764	     -0.00041712	     -0.21242693	     -0.00000001	     -0.00000000	     64.42358051
      2.16199187	     -0.05235220	     -0.00074925	     -0.19423109	     -0.05887733	      0.88268743	     -0.00041752	     -0.21241020	     -0.00000001	     -0.00000000	     64.20334624
      2.16320402	     -0.05233849	     -0.00074012	     -0.19421731	     -0.05887298	      0.88268719	     -0.00041794	     -0.21239402	     -0.00000001	     -0.00000000	     64.56742041
      2.16441617	     -0.05232805	     -0.00073092	     -0.19420681	     -0.05886866	      0.88268691	     -0.00041840	     -0.21237841	     -0.00000001	     -0.00000000	     64.33134519
      2.16562833	     -0.05231989	     -0.00072126	     -0.19419860	     -0.05886435	      0.88268660	     -0.00041890	     -0.21236338	     -0.00000001	     -0.00000000	     64.67710481
      2.16684048	     -0.05231533	     -0.00071173	     -0.19419399	     -0.05886006	      0.88268626	     -0.00041943	     -0.21234893	     -0.00000001	     -0.00000000	     64.42322241
      2.16805263	     -0.05231332	     -0.00070188	     -0.19419193	     -0.05885579	      0.88268589	     -0.00041999	     -0.21233509	     -0.00000001	     -0.00000000	     64.74933638
      2.16926478	     -0.05231512	     -0.00069219	     -0.19419369	     -0.05885154	      0.88268549	     -0.00042058	     -0.21232186	     -0.00000001	     -0.00000000	     64.47511806
      2.17047693	     -0.05231966	     -0.00068224	     -0.19419818	     -0.05884731	      0.88268507	     -0.00042121	     -0.21230926	     -0.00000001	     -0.00000000	     64.77822195
      2.17168908	     -0.05232807	     -0.00067249	     -0.19420656	     -0.05884310	      0.88268462	     -0.00042186	     -0.21229732	     -0.00000001	     -0.00000000	     64.48357443
      2.17290123	     -0.05233954	     -0.00066250	     -0.19421798	     -0.05883890	      0.88268415	     -0.00042255	     -0.21228602	     -0.00000001	     -0.00000000	     64.76488570
      2.17411338	     -0.05235461	     -0.00065276	     -0.19423302	     -0.05883472	      0.88268366	     -0.00042327	     -0.21227538	     -0.00000001	     -0.00000000	     64.45519246
      2.17532553	     -0.05237187	     -0.00064285	     -0.19425025	     -0.05883056	      0.88268315	     -0.00042401	     -0.21226539	     -0.00000001	     -0.00000000	     64.72342008
      2.17653768	     -0.05239190	     -0.00063316	     -0.19427026	     -0.05882642	      0.88268262	     -0.00042479	     -0.21225604	     -0.00000001	     -0.00000000	     64.40682675
      2.17774983	     -0.05241321	     -0.00062329	     -0.19429154	     -0.05882229	      0.88268208	     -0.00042559	     -0.21224730	     -0.00000001	     -0.00000000	     64.66419312
      2.17896199	     -0.05243639	     -0.00061364	     -0.19431470	     -0.05881817	      0.88268152	     -0.00042643	     -0.21223913	     -0.00000001	     -0.00000000	     64.33890791
      2.18017414	     -0.05246013	     -0.00060380	     -0.19433843	     -0.05881407	      0.88268094	     -0.00042729	     -0.21223149	     -0.00000001	     -0.00000000	     64.58195257
      2.18138629	     -0.05248512	     -0.00059405	     -0.19436342	     -0.05880999	      0.88268035	     -0.00042817	     -0.21222434	     -0.00000001	     -0.00000000	     64.24599952
      2.18259844	     -0.05251033	     -0.00058402	     -0.19438863	     -0.05880592	      0.88267975	     -0.00042909	     -0.21221763	     -0.00000001	     -0.00000000	     64.47458469
      2.18381059	     -0.05253655	     -0.00057440	     -0.19441485	     -0.05880186	      0.88267914	     -0.00043003	     -0.21221135	     -0.00000001	     -0.00000000	     64.12625385
      2.18502274	     -0.05256285	     -0.00056467	     -0.19444116	     -0.05879782	      0.88267851	     -0.00043099	     -0.21220544	     -0.00000001	     -0.00000000	     64.33444373
      2.18623489	     -0.05258965	     -0.00055480	     -0.19446798	     -0.05879379	      0.88267788	     -0.00043198	     -0.21219989	     -0.00000001	     -0.00000000	     63.97247508
      2.18744704	     -0.05261657	     -0.00054468	     -0.19449492	     -0.05878977	      0.88267724	     -0.00043299	     -0.21219468	     -0.00000001	     -0.00000000	     64.16737809
      2.18865919	     -0.05264408	     -0.00053477	     -0.19452246	     -0.05878576	      0.88267659	     -0.00043403	     -0.21218979	     -0.00000001	     -0.00000000	     63.79519493
      2.18987134	     -0.05267136	     -0.00052474	     -0.19454976	     -0.05878176	      0.88267594	     -0.00043509	     -0.21218519	     -0.00000001	     -0.00000000	     63.97836146
      2.19108349	     -0.05269896	     -0.00051487	     -0.19457740	     -0.05877777	      0.88267528	     -0.00043617	     -0.21218088	     -0.00000001	     -0.00000000	     63.59775866
      2.19229565	     -0.05272624	     -0.00050486	     -0.19460470	     -0.05877380	      0.88267462	     -0.00043727	     -0.21217681	     -0.00000001	     -0.00000000	     63.77134774
      2.19350780	     -0.05275364	     -0.00049496	     -0.19463215	     -0.05876983	      0.88267396	     -0.00043839	     -0.21217300	     -0.00000001	     -0.00000000	     63.38434002
      2.19471995	     -0.05278057	     -0.00048489	     -0.19465911	     -0.05876587	      0.88267330	     -0.00043953	     -0.21216941	     -0.00000001	     -0.00000000	     63.55078971
      2.19593210	     -0.05280746	     -0.00047486	     -0.19468605	     -0.05876192	      0.88267263	     -0.00044069	     -0.21216603	     -0.00000001	     -0.00000000	     63.16043245
      2.19714425	     -0.05283405	     -0.00046466	     -0.19471268	     -0.05875798	      0.88267197	     -0.00044186	     -0.21216285	     -0.00000001	     -0.00000000	     63.32290898
      2.19835640	     -0.05286123	     -0.00045452	     -0.19473991	     -0.05875405	      0.88267131	     -0.00044306	     -0.21215989	     -0.00000001	     -0.00000000	     62.93032093
      2.19956855	     -0.05288941	     -0.00044419	     -0.19476815	     -0.05875012	      0.88267065	     -0.00044426	     -0.21215714	     -0.00000001	     -0.00000000	     63.08271459
      2.20078070	     -0.05292019	     -0.00043408	     -0.19479898	     -0.05874620	      0.88267000	     -0.00044548	     -0.21215468	     -0.00000001	     -0.00000000	     62.67438962
      2.20199285	     -0.05295421	     -0.00042407	     -0.19483305	     -0.05874229	      0.88266935	     -0.00044672	     -0.21215256	     -0.00000001	     -0.00000000	     62.80808011
      2.20320500	     -0.05299225	     -0.00041432	     -0.19487115	     -0.05873838	      0.88266871	     -0.00044797	     -0.21215088	     -0.00000001	     -0.00000000	     62.39360803
      2.20441716	     -0.05303447	     -0.00040465	     -0.19491342	     -0.05873448	      0.88266807	     -0.00044922	     -0.21214972	     -0.00000001	     -0.00000000	     62.51888374
      2.20562931	     -0.05308116	     -0.00039514	     -0.19496016	     -0.05873058	      0.88266744	     -0.00045049	     -0.21214916	     -0.00000001	     -0.00000000	     62.10689999
      2.20684146	     -0.05313198	     -0.00038562	     -0.19501104	     -0.05872669	      0.88266681	     -0.00045176	     -0.21214926	     -0.00000001	     -0.00000000	     62.22826250
      2.20805361	     -0.05318674	     -0.00037615	     -0.19506587	     -0.05872280	      0.88266619	     -0.00045305	     -0.21215009	     -0.00000001	     -0.00000000	     61.81912876
      2.20926576	     -0.05324512	     -0.00036657	     -0.19512432	     -0.05871891	      0.88266557	     -0.00045433	     -0.21215166	     -0.00000001	     -0.00000000	     61.92857837
      2.21047791	     -0.05330690	     -0.00035696	     -0.19518619	     -0.05871502	      0.88266495	     -0.00045563	     -0.21215402	     -0.00000001	     -0.00000000	     61.51689105
      2.21169006	     -0.05337197	     -0.00034719	     -0.19525136	     -0.05871114	      0.88266434	     -0.00045692	     -0.21215716	     -0.00000001	     -0.00000000	     61.61384183
      2.21290221	     -0.05343984	     -0.00033732	     -0.19531934	     -0.05870725	      0.88266372	     -0.00045822	     -0.21216112	     -0.00000001	     -0.00000000	     61.20144286
      2.21411436	     -0.05351012	     -0.00032726	     -0.19538974	     -0.05870337	      0.88266311	     -0.00045952	     -0.21216585	     -0.00000001	     -0.00000000	     61.28657061
      2.21532651	     -0.05358248	     -0.00031708	     -0.19546224	     -0.05869948	      0.88266250	     -0.00046082	     -0.21217138	     -0.00000001	     -0.00000000	     60.87025947
      2.21653866	     -0.05365689	     -0.00030674	     -0.19553680	     -0.05869559	      0.88266188	     -0.00046213	     -0.21217766	     -0.00000001	     -0.00000000	     60.94035352
      2.21775082	     -0.05373326	     -0.00029631	     -0.19561334	     -0.05869170	      0.88266126	     -0.00046342	     -0.21218469	     -0.00000001	     -0.00000000	     60.51300655
      2.21896297	     -0.05381182	     -0.00028580	     -0.19569207	     -0.05868780	      0.88266064	     -0.00046472	     -0.21219243	     -0.00000001	     -0.00000000	     60.56471649
      2.22017512	     -0.05389215	     -0.00027520	     -0.19577259	     -0.05868390	      0.88266002	     -0.00046602	     -0.21220091	     -0.00000001	     -0.00000000	     60.12777729
      2.22138727	     -0.05397428	     -0.00026440	     -0.19585493	     -0.05867999	      0.88265939	     -0.00046731	     -0.21221006	     -0.00000001	     -0.00000000	     60.16530254
      2.22259942	     -0.05405738	     -0.00025344	     -0.19593826	     -0.05867607	      0.88265875	     -0.00046860	     -0.21221988	     -0.00000001	     -0.00000000	     59.71871038
      2.22381157	     -0.05414182	     -0.00024237	     -0.19602293	     -0.05867214	      0.88265811	     -0.00046988	     -0.21223032	     -0.00000001	     -0.00000000	     59.74205421
      2.22502372	     -0.05422707	     -0.00023119	     -0.19610844	     -0.05866821	      0.88265745	     -0.00047116	     -0.21224135	     -0.00000001	     -0.00000000	     59.28806619
      2.22623587	     -0.05431139	     -0.00022056	     -0.19619301	     -0.05866426	      0.88265679	     -0.00047243	     -0.21225294	     -0.00000001	     -0.00000000	     59.30951833
      2.22744802	     -0.05439719	     -0.00021025	     -0.19627907	     -0.05866031	      0.88265612	     -0.00047369	     -0.21226512	     -0.00000001	     -0.00000000	     58.84294106
      2.22866017	     -0.05448411	     -0.00020016	     -0.19636627	     -0.05865634	      0.88265544	     -0.00047495	     -0.21227782	     -0.00000001	     -0.00000000	     58.85712198
      2.22987232	     -0.05457127	     -0.00019022	     -0.19645371	     -0.05865235	      0.88265475	     -0.00047621	     -0.21229105	     -0.00000001	     -0.00000000	     58.40216764
      2.23108448	     -0.05465905	     -0.00018060	     -0.19654178	     -0.05864836	      0.88265405	     -0.00047745	     -0.21230471	     -0.00000001	     -0.00000000	     58.42243827
      2.23229663	     -0.05474673	     -0.00017127	     -0.19662975	     -0.05864434	      0.88265333	     -0.00047869	     -0.21231879	     -0.00000001	     -0.00000000	     57.97473802
      2.23350878	     -0.05483483	     -0.00016240	     -0.19671816	     -0.05864031	      0.88265260	     -0.00047992	     -0.21233321	     -0.00000001	     -0.00000000	     57.99655455
      2.23472093	     -0.05492189	     -0.00015389	     -0.19680554	     -0.05863626	      0.88265186	     -0.00048115	     -0.21234796	     -0.00000001	     -0.00000000	     57.55238777
      2.23593308	     -0.05500914	     -0.00014580	     -0.19689310	     -0.05863219	      0.88265110	     -0.00048236	     -0.21236297	     -0.00000001	     -0.00000000	     57.56990164
      2.23714523	     -0.05509571	     -0.00013812	     -0.19697999	     -0.05862810	      0.88265033	     -0.00048357	     -0.21237824	     -0.00000001	     -0.00000000	     57.12130208
      2.23835738	     -0.05518281	     -0.00013095	     -0.19706741	     -0.05862399	      0.88264954	     -0.00048477	     -0.21239368	     -0.00000001	     -0.00000000	     57.14253443
      2.23956953	     -0.05526928	     -0.00012435	     -0.19715421	     -0.05861986	      0.88264874	     -0.00048596	     -0.21240930	     -0.00000001	     -0.00000000	     56.69761371
      2.24078168	     -0.05535557	     -0.00011838	     -0.19724083	     -0.05861570	      0.88264793	     -0.00048714	     -0.21242502	     -0.00000001	     -0.00000000	     56.72408080
      2.24199383	     -0.05544117	     -0.00011303	     -0.19732677	     -0.05861151	      0.88264710	     -0.00048831	     -0.21244084	     -0.00000001	     -0.00000000	     56.28128556
      2.24320598	     -0.05552686	     -0.00010840	     -0.19741278	     -0.05860730	      0.88264626	     -0.00048947	     -0.21245672	     -0.00000001	     -0.00000000	     56.30966026
      2.24441814	     -0.05560954	     -0.00010451	     -0.19749580	     -0.05860306	      0.88264540	     -0.00049061	     -0.21247265	     -0.00000001	     -0.00000000	     55.86987202
      2.24563029	     -0.05569172	     -0.00010157	     -0.19757830	     -0.05859878	      0.88264454	     -0.00049175	     -0.21248863	     -0.00000001	     -0.00000000	     55.89272433
      2.24684244	     -0.05577246	     -0.00009904	     -0.19765938	     -0.05859448	      0.88264366	     -0.00049287	     -0.21250465	     -0.00000001	     -0.00000000	     55.45347709
      2.24805459	     -0.05585212	     -0.00009698	     -0.19773936	     -0.05859015	      0.88264277	     -0.00049397	     -0.21252065	     -0.00000001	     -0.00000001	     55.49299425
      2.24926674	     -0.05592918	     -0.00009516	     -0.19781677	     -0.05858578	      0.88264187	     -0.00049507	     -0.21253660	     -0.00000001	     -0.00000001	     55.06766115
      2.25047889	     -0.05600428	     -0.00009369	     -0.19789220	     -0.05858138	      0.88264097	     -0.00049614	     -0.21255243	     -0.00000001	     -0.00000001	     55.12316760
      2.25169104	     -0.05607467	     -0.00009315	     -0.19796294	     -0.05857695	      0.88264006	     -0.00049720	     -0.21256813	     -0.00000001	     -0.00000001	     54.69988511
      2.25290319	     -0.05614455	     -0.00009312	     -0.19803315	     -0.05857248	      0.88263914	     -0.00049824	     -0.21258366	     -0.00000001	     -0.00000001	     54.75420053
      2.25411534	     -0.05621194	     -0.00009318	     -0.19810090	     -0.05856797	      0.88263823	     -0.00049926	     -0.21259903	     -0.00000001	     -0.00000001	     54.33788181
      2.25532749	     -0.05627735	     -0.00009360	     -0.19816666	     -0.05856342	      0.88263731	     -0.00050027	     -0.21261416	     -0.00000001	     -0.00000001	     54.41341780
      2.25653964	     -0.05633959	     -0.00009417	     -0.19822925	     -0.05855884	      0.88263639	     -0.00050125	     -0.21262902	     -0.00000001	     -0.00000001	     54.01040988
      2.25775180	     -0.05639959	     -0.00009511	     -0.19828961	     -0.05855422	      0.88263548	     -0.00050221	     -0.21264355	     -0.00000001	     -0.00000001	     54.10139771
      2.25896395	     -0.05645572	     -0.00009631	     -0.19834609	     -0.05854955	      0.88263457	     -0.00050315	     -0.21265773	     -0.00000001	     -0.00000001	     53.70908214
      2.26017610	     -0.05650897	     -0.00009777	     -0.19839970	     -0.05854485	      0.88263367	     -0.00050406	     -0.21267147	     -0.00000001	     -0.00000001	     53.81658915
      2.26138825	     -0.05655843	     -0.00009931	     -0.19844953	     -0.05854010	      0.88263278	     -0.00050495	     -0.21268476	     -0.00000001	     -0.00000000	     53.43567213
      2.26260040	     -0.05660561	     -0.00010119	     -0.19849708	     -0.05853531	      0.88263190	     -0.00050582	     -0.21269756	     -0.00000001	     -0.00000000	     53.55580842
      2.26381255	     -0.05664962	     -0.00010321	     -0.19854146	     -0.05853048	      0.88263104	     -0.00050666	     -0.21270987	     -0.00000001	     -0.00000000	     53.18444604
      2.26502470	     -0.05669193	     -0.00010565	     -0.19858412	     -0.05852561	      0.88263019	     -0.00050748	     -0.21272166	     -0.00000001	     -0.00000000	     53.32110839
      2.26623685	     -0.05673140	     -0.00010804	     -0.19862396	     -0.05852069	      0.88262937	     -0.00050827	     -0.21273296	     -0.00000001	     -0.00000000	     52.96157446
      2.26744900	     -0.05676945	     -0.00011075	     -0.19866237	     -0.05851573	      0.88262856	     -0.00050903	     -0.21274376	     -0.00000001	     -0.00000000	     53.10841867
      2.26866115	     -0.05680502	     -0.00011357	     -0.19869831	     -0.05851072	      0.88262777	     -0.00050976	     -0.21275408	     -0.00000001	     -0.00000000	     52.75440746
      2.26987331	     -0.05683939	     -0.00011705	     -0.19873303	     -0.05850567	      0.88262701	     -0.00051046	     -0.21276390	     -0.00000001	     -0.00000000	     52.91453898
      2.27108546	     -0.05687135	     -0.00012084	     -0.19876534	     -0.05850057	      0.88262628	     -0.00051113	     -0.21277326	     -0.00000001	     -0.00000000	     52.56407829
      2.27229761	     -0.05690179	     -0.00012438	     -0.19879615	     -0.05849543	      0.88262557	     -0.00051178	     -0.21278215	     -0.00000001	     -0.00000000	     52.73042002
      2.27350976	     -0.05693052	     -0.00012787	     -0.19882524	     -0.05849024	      0.88262490	     -0.00051239	     -0.21279062	     -0.00000001	     -0.00000000	     52.38463372
      2.27472191	     -0.05695819	     -0.00013159	     -0.19885326	     -0.05848500	      0.88262425	     -0.00051297	     -0.21279866	     -0.00000001	     -0.00000000	     52.56031109
      2.27593406	     -0.05698374	     -0.00013520	     -0.19887917	     -0.05847972	      0.88262364	     -0.00051351	     -0.21280633	     -0.00000001	     -0.00000000	     52.22552767
      2.27714621	     -0.05700841	     -0.00013912	     -0.19890421	     -0.05847439	      0.88262306	     -0.00051402	     -0.21281359	     -0.00000001	     -0.00000000	     52.41009956
      2.27835836	     -0.05703091	     -0.00014337	     -0.19892705	     -0.05846902	      0.88262252	     -0.00051450	     -0.21282049	     -0.00000001	     -0.00000000	     52.08501972
      2.27957051	     -0.05705221	     -0.00014783	     -0.19894870	     -0.05846360	      0.88262201	     -0.00051495	     -0.21282698	     -0.00000001	     -0.00000000	     52.28239438
      2.28078266	     -0.05707088	     -0.00015236	     -0.19896772	     -0.05845813	      0.88262154	     -0.00051536	     -0.21283307	     -0.00000001	     -0.00000000	     51.97264891
      2.28199481	     -0.05708831	     -0.00015725	     -0.19898550	     -0.05845261	      0.88262110	     -0.00051574	     -0.21283872	     -0.00000001	     -0.00000000	     52.18678970
      2.28320697	     -0.05710325	     -0.00016230	     -0.19900078	     -0.05844705	      0.88262070	     -0.00051608	     -0.21284396	     -0.00000001	     -0.00000000	     51.89434582
      2.28441912	     -0.05711700	     -0.00016754	     -0.19901487	     -0.05844144	      0.88262034	     -0.00051638	     -0.21284874	     -0.00000001	     -0.00000000	     52.12158451
      2.28563127	     -0.05712810	     -0.00017285	     -0.19902631	     -0.05843578	      0.88262002	     -0.00051665	     -0.21285309	     -0.00000001	     -0.00000000	     51.83958754
      2.28684342	     -0.05713764	     -0.00017869	     -0.19903618	     -0.05843007	      0.88261974	     -0.00051689	     -0.21285697	     -0.00000001	     -0.00000000	     52.08541652
      2.28805557	     -0.05714408	     -0.00018471	     -0.19904295	     -0.05842431	      0.88261950	     -0.00051709	     -0.21286038	     -0.00000001	     -0.00000000	     51.81773451
      2.28926772	     -0.05714869	     -0.00019106	     -0.19904788	     -0.05841851	      0.88261929	     -0.00051725	     -0.21286327	     -0.00000001	     -0.00000000	     52.06567658
      2.29047987	     -0.05714985	     -0.00019748	     -0.19904936	     -0.05841266	      0.88261912	     -0.00051738	     -0.21286566	     -0.00000001	     -0.00000000	     51.80544109
      2.29169202	     -0.05714868	     -0.00020420	     -0.19904849	     -0.05840676	      0.88261900	     -0.00051747	     -0.21286748	     -0.00000001	     -0.00000000	     52.06690635
      2.29290417	     -0.05714359	     -0.00021104	     -0.19904372	     -0.05840082	      0.88261891	     -0.00051753	     -0.21286874	     -0.00000001	     -0.00000000	     51.82412282
      2.29411632	     -0.05713581	     -0.00021831	     -0.19903623	     -0.05839483	      0.88261886	     -0.00051755	     -0.21286935	     -0.00000001	     -0.00000000	     52.10831992
      2.29532847	     -0.05712381	     -0.00022582	     -0.19902452	     -0.05838879	      0.88261885	     -0.00051753	     -0.21286932	     -0.00000001	      0.00000000	     51.88085136
      2.29654063	     -0.05710886	     -0.00023377	     -0.19900985	     -0.05838271	      0.88261888	     -0.00051748	     -0.21286857	     -0.00000001	      0.00000000	     52.17657584
      2.29775278	     -0.05708945	     -0.00024195	     -0.19899073	     -0.05837658	      0.88261894	     -0.00051740	     -0.21286711	     -0.00000001	      0.00000000	     51.95635726
      2.29896493	     -0.05706688	     -0.00025064	     -0.19896841	     -0.05837041	      0.88261905	     -0.00051728	     -0.21286486	     -0.00000001	      0.00000000	     52.27416241
      2.30017708	     -0.05703992	     -0.00025957	     -0.19894171	     -0.05836420	      0.88261919	     -0.00051713	     -0.21286182	     -0.00000001	      0.00000000	     52.06199094
      2.30138923	     -0.05701054	     -0.00026902	     -0.19891255	     -0.05835794	      0.88261937	     -0.00051694	     -0.21285794	     -0.00000001	      0.00000000	     52.38757953
      2.30260138	     -0.05697794	     -0.00027876	     -0.19888018	     -0.05835163	      0.88261959	     -0.00051673	     -0.21285325	     -0.00000001	      0.00000000	     52.17401607
      2.30381353	     -0.05694413	     -0.00028924	     -0.19884657	     -0.05834529	      0.88261985	     -0.00051647	     -0.21284773	     -0.00000001	      0.00000000	     52.51701893
      2.30502568	     -0.05690802	     -0.00030022	     -0.19881066	     -0.05833891	      0.88262014	     -0.00051619	     -0.21284144	     -0.00000001	      0.00000000	     52.31433634
      2.30623783	     -0.05687118	     -0.00031192	     -0.19877399	     -0.05833248	      0.88262047	     -0.00051587	     -0.21283436	     -0.00000001	      0.00000000	     52.66884141
      2.30744998	     -0.05683225	     -0.00032407	     -0.19873522	     -0.05832602	      0.88262084	     -0.00051552	     -0.21282656	     -0.00000001	      0.00000000	     52.46957149
      2.30866213	     -0.05679242	     -0.00033692	     -0.19869552	     -0.05831951	      0.88262124	     -0.00051514	     -0.21281802	     -0.00000001	      0.00000000	     52.83781129
      2.30987429	     -0.05675002	     -0.00035014	     -0.19865324	     -0.05831297	      0.88262168	     -0.00051473	     -0.21280876	     -0.00000001	      0.00000000	     52.64564488
      2.31108644	     -0.05670581	     -0.00036392	     -0.19860913	     -0.05830639	      0.88262215	     -0.00051428	     -0.21279877	     -0.00000001	      0.00000000	     53.03252155
      2.31229859	     -0.05665630	     -0.00037791	     -0.19855972	     -0.05829978	      0.88262265	     -0.00051381	     -0.21278802	     -0.00000001	      0.00000000	     52.87142576
      2.31351074	     -0.05660050	     -0.00039209	     -0.19850399	     -0.05829313	      0.88262319	     -0.00051330	     -0.21277638	     -0.00000001	      0.00000000	     53.30150168
      2.31472289	     -0.05653611	     -0.00040604	     -0.19843969	     -0.05828645	      0.88262375	     -0.00051276	     -0.21276376	     -0.00000001	      0.00000000	     53.17458307
      2.31593504	     -0.05646459	     -0.00042000	     -0.19836824	     -0.05827973	      0.88262435	     -0.00051220	     -0.21275001	     -0.00000001	      0.00000000	     53.62617994
      2.31714719	     -0.05638502	     -0.00043374	     -0.19828872	     -0.05827299	      0.88262499	     -0.00051160	     -0.21273508	     -0.00000001	      0.00000000	     53.50966716
      2.31835934	     -0.05629845	     -0.00044743	     -0.19820219	     -0.05826621	      0.88262565	     -0.00051097	     -0.21271890	     -0.00000001	      0.00000000	     53.98429862
      2.31957149	     -0.05620361	     -0.00046078	     -0.19810740	     -0.05825941	      0.88262635	     -0.00051031	     -0.21270143	     -0.00000001	      0.00000000	     53.88897954
      2.32078364	     -0.05610288	     -0.00047421	     -0.19800668	     -0.05825257	      0.88262708	     -0.00050962	     -0.21268264	     -0.00000001	      0.00000000	     54.37940595
      2.32199579	     -0.05599588	     -0.00048740	     -0.19789968	     -0.05824572	      0.88262784	     -0.00050890	     -0.21266256	     -0.00000001	      0.00000000	     54.28137275
      2.32320795	     -0.05588471	     -0.00050061	     -0.19778849	     -0.05823884	      0.88262864	     -0.00050815	     -0.21264122	     -0.00000001	      0.00000000	     54.77813361
      2.32442010	     -0.05576832	     -0.00051351	     -0.19767206	     -0.05823194	      0.88262948	     -0.00050737	     -0.21261868	     -0.00000001	      0.00000000	     54.69029772
      2.32563225	     -0.05564823	     -0.00052630	     -0.19755190	     -0.05822502	      0.88263036	     -0.00050656	     -0.21259498	     -0.00000001	      0.00000001	     55.20193364
      2.32684440	     -0.05552413	     -0.00053891	     -0.19742773	     -0.05821809	      0.88263127	     -0.00050573	     -0.21257021	     -0.00000001	      0.00000001	     55.12499609
      2.32805655	     -0.05539837	     -0.00055170	     -0.19730186	     -0.05821114	      0.88263223	     -0.00050486	     -0.21254443	     -0.00000001	      0.00000001	     55.67290936
      2.32926870	     -0.05526941	     -0.00056432	     -0.19717278	     -0.05820419	      0.88263322	     -0.00050397	     -0.21251775	     -0.00000001	      0.00000001	     55.62976649
      2.33048085	     -0.05513825	     -0.00057684	     -0.19704146	     -0.05819722	      0.88263425	     -0.00050305	     -0.21249018	     -0.00000001	      0.00000001	     56.20384746
      2.33169300	     -0.05500379	     -0.00058885	     -0.19690684	     -0.05819025	      0.88263533	     -0.00050210	     -0.21246179	     -0.00000001	      0.00000001	     56.17752988
      2.33290515	     -0.05486802	     -0.00060047	     -0.19677088	     -0.05818327	      0.88263645	     -0.00050113	     -0.21243259	     -0.00000001	      0.00000001	     56.76615598
      2.33411730	     -0.05473076	     -0.00061174	     -0.19663343	     -0.05817629	      0.88263761	     -0.00050013	     -0.21240268	     -0.00000001	      0.00000001	     56.74876525
      2.33532945	     -0.05459356	     -0.00062291	     -0.19649601	     -0.05816932	      0.88263881	     -0.00049910	     -0.21237210	     -0.00000001	      0.00000001	     57.35460141
      2.33654161	     -0.05445585	     -0.00063372	     -0.19635806	     -0.05816234	      0.88264005	     -0.00049804	     -0.21234096	     -0.00000001	      0.00000001	     57.34723738
      2.33775376	     -0.05431967	     -0.00064458	     -0.19622161	     -0.05815537	      0.88264133	     -0.00049696	     -0.21230931	     -0.00000001	      0.00000001	     57.96618669
      2.33896591	     -0.05418421	     -0.00065529	     -0.19608588	     -0.05814841	      0.88264266	     -0.00049586	     -0.21227727	     -0.00000001	      0.00000001	     57.97235857
      2.34017806	     -0.05405019	     -0.00066604	     -0.19595155	     -0.05814146	      0.88264402	     -0.00049473	     -0.21224487	     -0.00000001	      0.00000001	     58.60588664
      2.34139021	     -0.05391690	     -0.00067647	     -0.19581795	     -0.05813453	      0.88264542	     -0.00049357	     -0.21221222	     -0.00000001	      0.00000001	     58.62024087
      2.34260236	     -0.05378513	     -0.00068681	     -0.19568584	     -0.05812760	      0.88264685	     -0.00049239	     -0.21217933	     -0.00000001	      0.00000001	     59.26039512
      2.34381451	     -0.05365485	     -0.00069687	     -0.19555521	     -0.05812069	      0.88264832	     -0.00049119	     -0.21214631	     -0.00000000	      0.00000001	     59.27301178
      2.34502666	     -0.05352739	     -0.00070685	     -0.19542738	     -0.05811380	      0.88264982	     -0.00048996	     -0.21211319	     -0.00000000	      0.00000001	     59.91143352
      2.34623881	     -0.05340188	     -0.00071645	     -0.19530150	     -0.05810693	      0.88265135	     -0.00048871	     -0.21208007	     -0.00000000	      0.00000001	     59.92213824
      2.34745096	     -0.05327907	     -0.00072591	     -0.19517829	     -0.05810009	      0.88265291	     -0.00048744	     -0.21204694	     -0.00000000	      0.00000001	     60.56755562
      2.34866312	     -0.05315807	     -0.00073455	     -0.19505691	     -0.05809326	      0.88265449	     -0.00048614	     -0.21201389	     -0.00000000	      0.00000001	     60.57202535
      2.34987527	     -0.05303947	     -0.00074276	     -0.19493791	     -0.05808646	      0.88265609	     -0.00048482	     -0.21198089	     -0.00000000	      0.00000001	     61.20664835
      2.35108742	     -0.05292262	     -0.00075050	     -0.19482065	     -0.05807969	      0.88265771	     -0.00048349	     -0.21194801	     -0.00000000	      0.00000001	     61.21323877
      2.35229957	     -0.05280889	     -0.00075812	     -0.19470650	     -0.05807295	      0.88265934	     -0.00048213	     -0.21191525	     -0.00000000	      0.00000001	     61.84773922
      2.35351172	     -0.05269567	     -0.00076609	     -0.19459285	     -0.05806624	      0.88266098	     -0.00048075	     -0.21188269	     -0.00000000	      0.00000001	     61.84115259
      2.35472387	     -0.05258619	     -0.00077396	     -0.19448293	     -0.05805956	      0.88266263	     -0.00047935	     -0.21185038	     -0.00000000	      0.00000001	     62.45760226
      2.35593602	     -0.05247950	     -0.00078160	     -0.19437578	     -0.05805291	      0.88266428	     -0.00047794	     -0.21181839	     -0.00000000	      0.00000001	     62.43625274
      2.35714817	     -0.05237746	     -0.00078917	     -0.19427328	     -0.05804629	      0.88266593	     -0.00047650	     -0.21178675	     -0.00000000	      0.00000001	     63.04380587
      2.35836032	     -0.05227773	     -0.00079668	     -0.19417308	     -0.05803971	      0.88266758	     -0.00047506	     -0.21175555	     -0.00000000	      0.00000001	     63.01713849
      2.35957247	     -0.05218167	     -0.00080389	     -0.19407654	     -0.05803317	      0.88266922	     -0.00047359	     -0.21172480	     -0.00000000	      0.00000001	     63.61511675
      2.36078462	     -0.05208723	     -0.00081041	     -0.19398163	     -0.05802667	      0.88267084	     -0.00047211	     -0.21169451	     -0.00000000	      0.00000001	     63.58610723
      2.36199678	     -0.05199403	     -0.00081645	     -0.19388796	     -0.05802020	      0.88267245	     -0.00047061	     -0.21166459	     -0.00000000	      0.00000001	     64.19010331
      2.36320893	     -0.05190226	     -0.00082199	     -0.19379571	     -0.05801377	      0.88267404	     -0.00046910	     -0.21163505	     -0.00000000	      0.00000001	     64.15133832
      2.36442108	     -0.05181238	     -0.00082729	     -0.19370535	     -0.05800739	      0.88267560	     -0.00046758	     -0.21160583	     -0.00000000	      0.00000001	     64.74287751
      2.36563323	     -0.05172487	     -0.00083223	     -0.19361737	     -0.05800104	      0.88267714	     -0.00046605	     -0.21157698	     -0.00000000	      0.00000001	     64.67918617
      2.36684538	     -0.05164050	     -0.00083698	     -0.19353251	     -0.05799474	      0.88267864	     -0.00046450	     -0.21154848	     -0.00000000	      0.00000001	     65.24026603
      2.36805753	     -0.05155890	     -0.00084132	     -0.19345043	     -0.05798848	      0.88268011	     -0.00046295	     -0.21152040	     -0.00000000	      0.00000001	     65.15145317
      2.36926968	     -0.05147982	     -0.00084536	     -0.19337085	     -0.05798227	      0.88268155	     -0.00046139	     -0.21149271	     -0.00000000	      0.00000001	     65.69894329
      2.37048183	     -0.05140284	     -0.00084895	     -0.19329339	     -0.05797610	      0.88268294	     -0.00045981	     -0.21146546	     -0.00000000	      0.00000001	     65.60108933
      2.37169398	     -0.05132824	     -0.00085237	     -0.19321830	     -0.05796998	      0.88268430	     -0.00045823	     -0.21143860	     -0.00000000	      0.00000001	     66.14250796
      2.37290613	     -0.05125729	     -0.00085547	     -0.19314686	     -0.05796390	      0.88268561	     -0.00045665	     -0.21141219	     -0.00000000	      0.00000001	     66.03031995
      2.37411828	     -0.05119003	     -0.00085809	     -0.19307911	     -0.05795788	      0.88268687	     -0.00045506	     -0.21138624	     -0.00000000	      0.00000001	     66.55730078
      2.37533044	     -0.05112795	     -0.00086072	     -0.19301653	     -0.05795190	      0.88268809	     -0.00045346	     -0.21136084	     -0.00000000	      0.00000001	     66.42139036
      2.37654259	     -0.05106833	     -0.00086404	     -0.19295639	     -0.05794596	      0.88268925	     -0.00045186	     -0.21133606	     -0.00000000	      0.00000001	     66.93490847
      2.37775474	     -0.05101420	     -0.00086750	     -0.19290174	     -0.05794008	      0.88269037	     -0.00045026	     -0.21131199	     -0.00000000	      0.00000001	     66.78627573
      2.37896689	     -0.05096355	     -0.00087084	     -0.19285057	     -0.05793425	      0.88269143	     -0.00044865	     -0.21128861	     -0.00000000	      0.00000001	     67.29433285
      2.38017904	     -0.05091686	     -0.00087401	     -0.19280336	     -0.05792847	      0.88269244	     -0.00044704	     -0.21126595	     -0.00000000	      0.00000001	     67.13876944
      2.38139119	     -0.05087427	     -0.00087715	     -0.19276023	     -0.05792273	      0.88269339	     -0.00044544	     -0.21124398	     -0.00000000	      0.00000001	     67.63159629
      2.38260334	     -0.05083676	     -0.00088028	     -0.19272220	     -0.05791705	      0.88269429	     -0.00044383	     -0.21122276	     -0.00000000	      0.00000000	     67.45066832
      2.38381549	     -0.05080307	     -0.00088308	     -0.19268799	     -0.05791142	      0.88269514	     -0.00044222	     -0.21120227	     -0.00000000	      0.00000000	     67.92500200
      2.38502764	     -0.05077393	     -0.00088552	     -0.19265833	     -0.05790584	      0.88269592	     -0.00044062	     -0.21118256	     -0.00000000	      0.00000000	     67.72188314
      2.38623979	     -0.05074824	     -0.00088776	     -0.19263212	     -0.05790032	      0.88269666	     -0.00043902	     -0.21116361	     -0.00000000	      0.00000000	     68.18088692
      2.38745194	     -0.05072626	     -0.00088984	     -0.19260964	     -0.05789484	      0.88269733	     -0.00043742	     -0.21114543	     -0.00000000	      0.00000000	     67.96531273
      2.38866410	     -0.05070660	     -0.00089162	     -0.19258948	     -0.05788941	      0.88269795	     -0.00043583	     -0.21112797	     -0.00000000	      0.00000000	     68.41584701
      2.38987625	     -0.05068999	     -0.00089322	     -0.19257237	     -0.05788404	      0.88269851	     -0.00043424	     -0.21111122	     -0.00000000	      0.00000000	     68.18454886
      2.39108840	     -0.05067511	     -0.00089413	     -0.19255701	     -0.05787872	      0.88269902	     -0.00043265	     -0.21109513	     -0.00000000	      0.00000000	     68.62000892
      2.39230055	     -0.05066325	     -0.00089476	     -0.19254468	     -0.05787345	      0.88269947	     -0.00043107	     -0.21107970	     -0.00000000	      0.00000000	     68.36327579
      2.39351270	     -0.05065313	     -0.00089537	     -0.19253408	     -0.05786823	      0.88269986	     -0.00042950	     -0.21106489	     -0.00000000	      0.00000000	     68.78431560
      2.39472485	     -0.05064600	     -0.00089584	     -0.19252649	     -0.05786306	      0.88270020	     -0.00042794	     -0.21105070	     -0.00000000	      0.00000000	     68.51457625
      2.39593700	     -0.05064046	     -0.00089588	     -0.19252049	     -0.05785794	      0.88270050	     -0.00042638	     -0.21103712	     -0.00000000	      0.00000000	     68.92493209
      2.39714915	     -0.05063807	     -0.00089575	     -0.19251766	     -0.05785288	      0.88270073	     -0.00042483	     -0.21102414	     -0.00000000	      0.00000000	     68.64239416
      2.39836130	     -0.05063746	     -0.00089523	     -0.19251660	     -0.05784786	      0.88270092	     -0.00042329	     -0.21101175	     -0.00000000	      0.00000000	     69.03698892
      2.39957345	     -0.05064054	     -0.00089471	     -0.19251924	     -0.05784290	      0.88270106	     -0.00042176	     -0.21099996	     -0.00000000	      0.00000000	     68.73362685
      2.40078560	     -0.05064569	     -0.00089378	     -0.19252396	     -0.05783799	      0.88270116	     -0.00042024	     -0.21098878	     -0.00000000	      0.00000000	     69.11055295
      2.40199776	     -0.05065461	     -0.00089329	     -0.19253245	     -0.05783312	      0.88270120	     -0.00041873	     -0.21097822	     -0.00000000	      0.00000000	     68.78812124
      2.40320991	     -0.05066540	     -0.00089232	     -0.19254282	     -0.05782831	      0.88270121	     -0.00041723	     -0.21096829	     -0.00000000	     -0.00000000	     69.14353505
      2.40442206	     -0.05068005	     -0.00089125	     -0.19255706	     -0.05782355	      0.88270117	     -0.00041574	     -0.21095900	     -0.00000000	     -0.00000000	     68.80089470
      2.40563421	     -0.05069666	     -0.00088969	     -0.19257326	     -0.05781883	      0.88270108	     -0.00041427	     -0.21095035	     -0.00000000	     -0.00000000	     69.14749618
      2.40684636	     -0.05071719	     -0.00088809	     -0.19259340	     -0.05781417	      0.88270096	     -0.00041280	     -0.21094235	     -0.00000000	     -0.00000000	     68.78958788
      2.40805851	     -0.05073954	     -0.00088600	     -0.19261536	     -0.05780955	      0.88270080	     -0.00041135	     -0.21093501	     -0.00000000	     -0.00000000	     69.11932068
      2.40927066	     -0.05076554	     -0.00088384	     -0.19264099	     -0.05780498	      0.88270060	     -0.00040991	     -0.21092834	     -0.00000000	     -0.00000000	     68.74395535
      2.41048281	     -0.05079311	     -0.00088118	     -0.19266819	     -0.05780046	      0.88270037	     -0.00040849	     -0.21092231	     -0.00000000	     -0.00000000	     69.05695467
      2.41169496	     -0.05082438	     -0.00087848	     -0.19269911	     -0.05779599	      0.88270009	     -0.00040708	     -0.21091693	     -0.00000000	     -0.00000000	     68.66303809
      2.41290711	     -0.05085711	     -0.00087529	     -0.19273150	     -0.05779156	      0.88269979	     -0.00040569	     -0.21091220	     -0.00000000	     -0.00000000	     68.95729608
      2.41411927	     -0.05089339	     -0.00087210	     -0.19276745	     -0.05778717	      0.88269945	     -0.00040431	     -0.21090811	     -0.00000000	     -0.00000000	     68.54701561
      2.41533142	     -0.05093088	     -0.00086842	     -0.19280462	     -0.05778283	      0.88269908	     -0.00040295	     -0.21090464	     -0.00000000	     -0.00000000	     68.82528085
      2.41654357	     -0.05097168	     -0.00086465	     -0.19284512	     -0.05777853	      0.88269868	     -0.00040160	     -0.21090180	     -0.00000000	     -0.00000000	     68.39882841
      2.41775572	     -0.05101353	     -0.00086040	     -0.19288668	     -0.05777428	      0.88269824	     -0.00040027	     -0.21089955	     -0.00000000	     -0.00000000	     68.65725256
      2.41896787	     -0.05105858	     -0.00085620	     -0.19293145	     -0.05777007	      0.88269778	     -0.00039896	     -0.21089791	     -0.00000000	     -0.00000000	     68.21614077
      2.42018002	     -0.05110447	     -0.00085156	     -0.19297707	     -0.05776590	      0.88269729	     -0.00039767	     -0.21089684	     -0.00000000	     -0.00000000	     68.45807133
      2.42139217	     -0.05115371	     -0.00084715	     -0.19302605	     -0.05776176	      0.88269677	     -0.00039640	     -0.21089635	     -0.00000000	     -0.00000000	     68.00488680
      2.42260432	     -0.05120333	     -0.00084231	     -0.19307542	     -0.05775767	      0.88269622	     -0.00039515	     -0.21089640	     -0.00000000	     -0.00000000	     68.23436905
      2.42381647	     -0.05125545	     -0.00083754	     -0.19312731	     -0.05775361	      0.88269564	     -0.00039391	     -0.21089698	     -0.00000000	     -0.00000000	     67.77471290
      2.42502862	     -0.05130752	     -0.00083220	     -0.19317915	     -0.05774959	      0.88269504	     -0.00039270	     -0.21089808	     -0.00000000	     -0.00000000	     67.99248106
      2.42624077	     -0.05136188	     -0.00082694	     -0.19323331	     -0.05774561	      0.88269441	     -0.00039150	     -0.21089968	     -0.00000000	     -0.00000000	     67.52543471
      2.42745293	     -0.05141613	     -0.00082123	     -0.19328736	     -0.05774166	      0.88269375	     -0.00039033	     -0.21090175	     -0.00000000	     -0.00000000	     67.73294276
      2.42866508	     -0.05147224	     -0.00081555	     -0.19334328	     -0.05773774	      0.88269307	     -0.00038918	     -0.21090430	     -0.00000000	     -0.00000000	     67.26301789
      2.42987723	     -0.05152787	     -0.00080938	     -0.19339875	     -0.05773386	      0.88269237	     -0.00038804	     -0.21090727	     -0.00000000	     -0.00000000	     67.45952746
      2.43108938	     -0.05158480	     -0.00080320	     -0.19345552	     -0.05773001	      0.88269164	     -0.00038693	     -0.21091066	     -0.00000000	     -0.00000000	     66.98376037
      2.43230153	     -0.05164071	     -0.00079648	     -0.19351129	     -0.05772618	      0.88269090	     -0.00038584	     -0.21091443	     -0.00000000	     -0.00000000	     67.17032246
      2.43351368	     -0.05169735	     -0.00078969	     -0.19356780	     -0.05772239	      0.88269012	     -0.00038477	     -0.21091855	     -0.00000000	     -0.00000000	     66.69237323
      2.43472583	     -0.05175259	     -0.00078233	     -0.19362293	     -0.05771862	      0.88268933	     -0.00038373	     -0.21092299	     -0.00000000	     -0.00000000	     66.87263240
      2.43593798	     -0.05180819	     -0.00077486	     -0.19367844	     -0.05771488	      0.88268852	     -0.00038270	     -0.21092772	     -0.00000000	     -0.00000000	     66.39450829
      2.43715013	     -0.05186222	     -0.00076682	     -0.19373238	     -0.05771117	      0.88268769	     -0.00038170	     -0.21093270	     -0.00000000	     -0.00000000	     66.56895680
      2.43836228	     -0.05191640	     -0.00075875	     -0.19378648	     -0.05770748	      0.88268684	     -0.00038072	     -0.21093792	     -0.00000000	     -0.00000000	     66.09040526
      2.43957443	     -0.05196890	     -0.00075020	     -0.19383893	     -0.05770381	      0.88268597	     -0.00037976	     -0.21094335	     -0.00000000	     -0.00000000	     66.26090137
      2.44078659	     -0.05202140	     -0.00074152	     -0.19389138	     -0.05770017	      0.88268509	     -0.00037882	     -0.21094897	     -0.00000000	     -0.00000001	     65.78618742
      2.44199874	     -0.05207222	     -0.00073234	     -0.19394217	     -0.05769655	      0.88268419	     -0.00037791	     -0.21095474	     -0.00000000	     -0.00000001	     65.95985586
      2.44321089	     -0.05212299	     -0.00072303	     -0.19399292	     -0.05769295	      0.88268328	     -0.00037701	     -0.21096067	     -0.00000000	     -0.00000001	     65.49242194
      2.44442304	     -0.05217211	     -0.00071324	     -0.19404204	     -0.05768936	      0.88268236	     -0.00037614	     -0.21096673	     -0.00000000	     -0.00000001	     65.66924067
      2.44563519	     -0.05222113	     -0.00070343	     -0.19409106	     -0.05768580	      0.88268142	     -0.00037529	     -0.21097290	     -0.00000000	     -0.00000001	     65.20780579
      2.44684734	     -0.05226867	     -0.00069326	     -0.19413860	     -0.05768225	      0.88268048	     -0.00037447	     -0.21097918	     -0.00000000	     -0.00000001	     65.38335424
      2.44805949	     -0.05231657	     -0.00068318	     -0.19418653	     -0.05767872	      0.88267953	     -0.00037367	     -0.21098556	     -0.00000000	     -0.00000001	     64.92204181
      2.44927164	     -0.05236372	     -0.00067286	     -0.19423369	     -0.05767521	      0.88267857	     -0.00037289	     -0.21099204	     -0.00000000	     -0.00000001	     65.09295853
      2.45048379	     -0.05241184	     -0.00066270	     -0.19428185	     -0.05767171	      0.88267760	     -0.00037213	     -0.21099865	     -0.00000000	     -0.00000001	     64.63173820
      2.45169594	     -0.05246033	     -0.00065243	     -0.19433037	     -0.05766823	      0.88267663	     -0.00037140	     -0.21100540	     -0.00000000	     -0.00000001	     64.79465834
      2.45290809	     -0.05251140	     -0.00064246	     -0.19438149	     -0.05766475	      0.88267566	     -0.00037069	     -0.21101234	     -0.00000000	     -0.00000001	     64.32709490
      2.45412025	     -0.05256418	     -0.00063247	     -0.19443430	     -0.05766129	      0.88267468	     -0.00037001	     -0.21101954	     -0.00000000	     -0.00000001	     64.48005105
      2.45533240	     -0.05261978	     -0.00062276	     -0.19448995	     -0.05765784	      0.88267369	     -0.00036935	     -0.21102704	     -0.00000000	     -0.00000001	     64.01375674
      2.45654455	     -0.05267714	     -0.00061299	     -0.19454736	     -0.05765441	      0.88267271	     -0.00036871	     -0.21103488	     -0.00000000	     -0.00000001	     64.16074253
      2.45775670	     -0.05273716	     -0.00060344	     -0.19460743	     -0.05765098	      0.88267173	     -0.00036809	     -0.21104310	     -0.00000000	     -0.00000001	     63.69722436
      2.45896885	     -0.05279830	     -0.00059374	     -0.19466864	     -0.05764756	      0.88267074	     -0.00036750	     -0.21105172	     -0.00000000	     -0.00000001	     63.84274291
      2.46018100	     -0.05286154	     -0.00058417	     -0.19473196	     -0.05764415	      0.88266975	     -0.00036693	     -0.21106076	     -0.00000000	     -0.00000001	     63.38293896
      2.46139315	     -0.05292561	     -0.00057441	     -0.19479611	     -0.05764074	      0.88266876	     -0.00036639	     -0.21107020	     -0.00000000	     -0.00000001	     63.52262792
      2.46260530	     -0.05299143	     -0.00056473	     -0.19486203	     -0.05763734	      0.88266778	     -0.00036587	     -0.21108006	     -0.00000000	     -0.00000001	     63.06394933
      2.46381745	     -0.05305797	     -0.00055485	     -0.19492868	     -0.05763394	      0.88266679	     -0.00036537	     -0.21109033	     -0.00000000	     -0.00000001	     63.19583576
      2.46502960	     -0.05312597	     -0.00054501	     -0.19499681	     -0.05763055	      0.88266579	     -0.00036489	     -0.21110101	     -0.00000000	     -0.00000001	     62.73860085
      2.46624175	     -0.05319406	     -0.00053492	     -0.19506502	     -0.05762716	      0.88266480	     -0.00036444	     -0.21111207	     -0.00000000	     -0.00000001	     62.86673853
      2.46745391	     -0.05326265	     -0.00052475	     -0.19513376	     -0.05762377	      0.88266381	     -0.00036401	     -0.21112351	     -0.00000000	     -0.00000001	     62.41093131
      2.46866606	     -0.05333067	     -0.00051423	     -0.19520195	     -0.05762039	      0.88266281	     -0.00036360	     -0.21113526	     -0.00000000	     -0.00000001	     62.52767266
      2.46987821	     -0.05339890	     -0.00050360	     -0.19527036	     -0.05761700	      0.88266182	     -0.00036322	     -0.21114733	     -0.00000000	     -0.00000001	     62.06463135
      2.47109036	     -0.05346664	     -0.00049269	     -0.19533830	     -0.05761361	      0.88266082	     -0.00036287	     -0.21115966	     -0.00000000	     -0.00000001	     62.17156755
      2.47230251	     -0.05353447	     -0.00048176	     -0.19540634	     -0.05761022	      0.88265981	     -0.00036253	     -0.21117225	     -0.00000000	     -0.00000001	     61.70833766
      2.47351466	     -0.05360157	     -0.00047050	     -0.19547366	     -0.05760683	      0.88265881	     -0.00036223	     -0.21118503	     -0.00000000	     -0.00000001	     61.81237526
      2.47472681	     -0.05366831	     -0.00045929	     -0.19554064	     -0.05760343	      0.88265780	     -0.00036195	     -0.21119800	     -0.00000000	     -0.00000001	     61.34976126
      2.47593896	     -0.05373471	     -0.00044808	     -0.19560729	     -0.05760003	      0.88265679	     -0.00036169	     -0.21121110	     -0.00000000	     -0.00000001	     61.44657622
      2.47715111	     -0.05380098	     -0.00043693	     -0.19567381	     -0.05759662	      0.88265577	     -0.00036146	     -0.21122435	     -0.00000000	     -0.00000001	     60.98432064
      2.47836326	     -0.05386640	     -0.00042585	     -0.19573949	     -0.05759321	      0.88265475	     -0.00036126	     -0.21123771	     -0.00000000	     -0.00000001	     61.08383263
      2.47957542	     -0.05393117	     -0.00041507	     -0.19580454	     -0.05758978	      0.88265372	     -0.00036108	     -0.21125115	     -0.00000000	     -0.00000001	     60.63039805
      2.48078757	     -0.05399474	     -0.00040448	     -0.19586837	     -0.05758635	      0.88265269	     -0.00036094	     -0.21126464	     -0.00000000	     -0.00000001	     60.73396968
      2.48199972	     -0.05405754	     -0.00039424	     -0.19593146	     -0.05758291	      0.88265165	     -0.00036082	     -0.21127814	     -0.00000000	     -0.00000001	     60.28359736
      2.48321187	     -0.05411930	     -0.00038427	     -0.19599350	     -0.05757946	      0.88265061	     -0.00036072	     -0.21129162	     -0.00000000	     -0.00000001	     60.38755844
      2.48442402	     -0.05418015	     -0.00037468	     -0.19605463	     -0.05757599	      0.88264956	     -0.00036066	     -0.21130507	     -0.00000000	     -0.00000001	     59.94266474
      2.48563617	     -0.05423786	     -0.00036555	     -0.19611263	     -0.05757251	      0.88264850	     -0.00036063	     -0.21131842	     -0.00000000	     -0.00000001	     60.05930948
      2.48684832	     -0.05429385	     -0.00035718	     -0.19616891	     -0.05756902	      0.88264744	     -0.00036062	     -0.21133169	     -0.00000000	     -0.00000001	     59.61246648
      2.48806047	     -0.05434887	     -0.00034913	     -0.19622421	     -0.05756552	      0.88264638	     -0.00036065	     -0.21134486	     -0.00000000	     -0.00000001	     59.72486201
      2.48927262	     -0.05440241	     -0.00034146	     -0.19627804	     -0.05756199	      0.88264531	     -0.00036070	     -0.21135790	     -0.00000000	     -0.00000001	     59.29319175
      2.49048477	     -0.05445404	     -0.00033401	     -0.19632996	     -0.05755846	      0.88264423	     -0.00036078	     -0.21137075	     -0.00000000	     -0.00000001	     59.43214057
      2.49169692	     -0.05450341	     -0.00032689	     -0.19637962	     -0.05755490	      0.88264315	     -0.00036089	     -0.21138338	     -0.00000000	     -0.00000001	     59.02302243
      2.49290908	     -0.05455049	     -0.00032007	     -0.19642701	     -0.05755133	      0.88264207	     -0.00036103	     -0.21139572	     -0.00000000	     -0.00000001	     59.17867527
      2.49412123	     -0.05459533	     -0.00031333	     -0.19647215	     -0.05754774	      0.88264099	     -0.00036120	     -0.21140776	     -0.00000000	     -0.00000001	     58.78099363
      2.49533338	     -0.05463769	     -0.00030681	     -0.19651482	     -0.05754413	      0.88263990	     -0.00036140	     -0.21141944	     -0.00000000	     -0.00000001	     58.94721468
      2.49654553	     -0.05467777	     -0.00030065	     -0.19655521	     -0.05754051	      0.88263882	     -0.00036163	     -0.21143074	     -0.00000000	     -0.00000001	     58.55806478
      2.49775768	     -0.05471568	     -0.00029482	     -0.19659343	     -0.05753686	      0.88263773	     -0.00036189	     -0.21144163	     -0.00000000	     -0.00000001	     58.74091996
      2.49896983	     -0.05475140	     -0.00028938	     -0.19662946	     -0.05753319	      0.88263665	     -0.00036217	     -0.21145211	     -0.00000000	     -0.00000001	     58.36357419
      2.50018198	     -0.05478482	     -0.00028425	     -0.19666318	     -0.05752950	      0.88263557	     -0.00036248	     -0.21146214	     -0.00000000	     -0.00000001	     58.56210342
      2.50139413	     -0.05481574	     -0.00027949	     -0.19669442	     -0.05752579	      0.88263449	     -0.00036282	     -0.21147173	     -0.00000000	     -0.00000001	     58.20015496
      2.50260628	     -0.05484379	     -0.00027477	     -0.19672277	     -0.05752205	      0.88263342	     -0.00036319	     -0.21148084	     -0.00000000	     -0.00000001	     58.41621866
      2.50381843	     -0.05486912	     -0.00027003	     -0.19674843	     -0.05751830	      0.88263236	     -0.00036359	     -0.21148948	     -0.00000000	     -0.00000001	     58.06572629
      2.50503058	     -0.05489187	     -0.00026550	     -0.19677149	     -0.05751452	      0.88263131	     -0.00036401	     -0.21149763	     -0.00000000	     -0.00000001	     58.29604038
      2.50624274	     -0.05491160	     -0.00026127	     -0.19679154	     -0.05751071	      0.88263027	     -0.00036445	     -0.21150527	     -0.00000000	     -0.00000001	     57.96298090
      2.50745489	     -0.05492837	     -0.00025716	     -0.19680863	     -0.05750689	      0.88262924	     -0.00036492	     -0.21151237	     -0.00000000	     -0.00000001	     58.21134691
      2.50866704	     -0.05494173	     -0.00025328	     -0.19682231	     -0.05750304	      0.88262822	     -0.00036542	     -0.21151894	     -0.00000000	     -0.00000001	     57.89032935
      2.50987919	     -0.05495248	     -0.00024963	     -0.19683337	     -0.05749916	      0.88262722	     -0.00036593	     -0.21152495	     -0.00000000	     -0.00000001	     58.14585617
      2.51109134	     -0.05496039	     -0.00024606	     -0.19684160	     -0.05749527	      0.88262624	     -0.00036647	     -0.21153042	     -0.00000000	     -0.00000001	     57.83117031
      2.51230349	     -0.05496501	     -0.00024221	     -0.19684655	     -0.05749134	      0.88262528	     -0.00036704	     -0.21153533	      0.00000000	     -0.00000001	     58.10577327
      2.51351564	     -0.05496689	     -0.00023865	     -0.19684875	     -0.05748740	      0.88262434	     -0.00036762	     -0.21153969	      0.00000000	     -0.00000001	     57.81664390
      2.51472779	     -0.05496566	     -0.00023551	     -0.19684782	     -0.05748343	      0.88262343	     -0.00036823	     -0.21154347	      0.00000000	     -0.00000001	     58.12047319
      2.51593994	     -0.05496163	     -0.00023275	     -0.19684410	     -0.05747944	      0.88262253	     -0.00036885	     -0.21154669	      0.00000000	     -0.00000000	     57.85154096
      2.51715209	     -0.05495487	     -0.00023028	     -0.19683764	     -0.05747542	      0.88262167	     -0.00036950	     -0.21154931	      0.00000000	     -0.00000000	     58.16913091
      2.51836424	     -0.05494472	     -0.00022819	     -0.19682778	     -0.05747138	      0.88262084	     -0.00037016	     -0.21155134	      0.00000000	     -0.00000000	     57.92213042
      2.51957640	     -0.05493084	     -0.00022633	     -0.19681419	     -0.05746732	      0.88262004	     -0.00037085	     -0.21155273	      0.00000000	     -0.00000000	     58.26677559
      2.52078855	     -0.05491292	     -0.00022453	     -0.19679655	     -0.05746324	      0.88261927	     -0.00037155	     -0.21155347	      0.00000000	     -0.00000000	     58.02535647
      2.52200070	     -0.05489077	     -0.00022269	     -0.19677468	     -0.05745913	      0.88261853	     -0.00037227	     -0.21155349	      0.00000000	     -0.00000000	     58.37788353
      2.52321285	     -0.05486418	     -0.00022095	     -0.19674837	     -0.05745501	      0.88261784	     -0.00037300	     -0.21155278	      0.00000000	     -0.00000000	     58.16099052
      2.52442500	     -0.05483387	     -0.00021939	     -0.19671833	     -0.05745086	      0.88261718	     -0.00037376	     -0.21155130	      0.00000000	     -0.00000000	     58.53515928
      2.52563715	     -0.05479929	     -0.00021811	     -0.19668401	     -0.05744670	      0.88261656	     -0.00037452	     -0.21154906	      0.00000000	     -0.00000000	     58.33059272
      2.52684930	     -0.05476120	     -0.00021713	     -0.19664617	     -0.05744251	      0.88261599	     -0.00037531	     -0.21154604	      0.00000000	     -0.00000000	     58.71745459
      2.52806145	     -0.05472071	     -0.00021648	     -0.19660592	     -0.05743831	      0.88261546	     -0.00037611	     -0.21154226	      0.00000000	     -0.00000000	     58.51151300
      2.52927360	     -0.05467840	     -0.00021615	     -0.19656383	     -0.05743409	      0.88261497	     -0.00037692	     -0.21153775	      0.00000000	     -0.00000000	     58.90099725
      2.53048575	     -0.05463351	     -0.00021608	     -0.19651915	     -0.05742986	      0.88261453	     -0.00037775	     -0.21153253	      0.00000000	     -0.00000000	     58.71121527
      2.53169790	     -0.05458660	     -0.00021634	     -0.19647244	     -0.05742561	      0.88261414	     -0.00037860	     -0.21152659	      0.00000000	     -0.00000000	     59.12367883
      2.53291006	     -0.05453802	     -0.00021691	     -0.19642405	     -0.05742135	      0.88261379	     -0.00037945	     -0.21151998	      0.00000000	     -0.00000000	     58.93640077
      2.53412221	     -0.05448754	     -0.00021776	     -0.19637374	     -0.05741707	      0.88261350	     -0.00038032	     -0.21151271	      0.00000000	     -0.00000000	     59.36191321
      2.53533436	     -0.05443410	     -0.00021877	     -0.19632046	     -0.05741278	      0.88261325	     -0.00038121	     -0.21150479	      0.00000000	     -0.00000000	     59.19524055
      2.53654651	     -0.05437766	     -0.00022033	     -0.19626416	     -0.05740848	      0.88261305	     -0.00038210	     -0.21149617	      0.00000000	     -0.00000000	     59.64705483
      2.53775866	     -0.05431854	     -0.00022197	     -0.19620518	     -0.05740417	      0.88261291	     -0.00038301	     -0.21148687	      0.00000000	     -0.00000000	     59.48120686
      2.53897081	     -0.05425634	     -0.00022361	     -0.19614309	     -0.05739986	      0.88261280	     -0.00038392	     -0.21147686	      0.00000000	     -0.00000000	     59.94165960
      2.54018296	     -0.05418999	     -0.00022520	     -0.19607687	     -0.05739553	      0.88261275	     -0.00038485	     -0.21146614	      0.00000000	     -0.00000000	     59.80612266
      2.54139511	     -0.05411971	     -0.00022683	     -0.19600669	     -0.05739120	      0.88261275	     -0.00038578	     -0.21145463	      0.00000000	      0.00000000	     60.29265622
      2.54260726	     -0.05404626	     -0.00022849	     -0.19593335	     -0.05738686	      0.88261279	     -0.00038673	     -0.21144235	      0.00000000	      0.00000000	     60.15850447
      2.54381941	     -0.05396953	     -0.00023022	     -0.19585670	     -0.05738252	      0.88261287	     -0.00038768	     -0.21142928	      0.00000000	      0.00000000	     60.65436640
      2.54503156	     -0.05388844	     -0.00023191	     -0.19577570	     -0.05737817	      0.88261301	     -0.00038865	     -0.21141541	      0.00000000	      0.00000000	     60.54394560
      2.54624372	     -0.05380343	     -0.00023362	     -0.19569074	     -0.05737382	      0.88261318	     -0.00038962	     -0.21140071	      0.00000000	      0.00000000	     61.06039722
      2.54745587	     -0.05371492	     -0.00023539	     -0.19560229	     -0.05736947	      0.88261340	     -0.00039059	     -0.21138519	      0.00000000	      0.00000000	     60.95228590
      2.54866802	     -0.05362274	     -0.00023729	     -0.19551014	     -0.05736512	      0.88261366	     -0.00039158	     -0.21136883	      0.00000000	      0.00000000	     61.48119280
      2.54988017	     -0.05352721	     -0.00023915	     -0.19541464	     -0.05736077	      0.88261395	     -0.00039256	     -0.21135164	      0.00000000	      0.00000000	     61.38195438
      2.55109232	     -0.05342944	     -0.00024115	     -0.19531688	     -0.05735643	      0.88261429	     -0.00039356	     -0.21133363	      0.00000000	      0.00000000	     61.91939583
      2.55230447	     -0.05332972	     -0.00024325	     -0.19521715	     -0.05735208	      0.88261466	     -0.00039455	     -0.21131486	      0.00000000	      0.00000000	     61.82435860
      2.55351662	     -0.05322828	     -0.00024553	     -0.19511569	     -0.05734774	      0.88261507	     -0.00039555	     -0.21129535	      0.00000000	      0.00000000	     62.37510831
      2.55472877	     -0.05312448	     -0.00024785	     -0.19501185	     -0.05734341	      0.88261551	     -0.00039656	     -0.21127513	      0.00000000	      0.00000000	     62.29428675
      2.55594092	     -0.05301881	     -0.00025025	     -0.19490612	     -0.05733908	      0.88261598	     -0.00039756	     -0.21125422	      0.00000000	      0.00000000	     62.85874483
      2.55715307	     -0.05291164	     -0.00025293	     -0.19479887	     -0.05733476	      0.88261648	     -0.00039857	     -0.21123268	      0.00000000	      0.00000000	     62.77470337
      2.55836523	     -0.05280397	     -0.00025592	     -0.19469110	     -0.05733045	      0.88261702	     -0.00039958	     -0.21121054	      0.00000000	      0.00000000	     63.34010324
      2.55957738	     -0.05269562	     -0.00025909	     -0.19458263	     -0.05732615	      0.88261758	     -0.00040058	     -0.21118787	      0.00000000	      0.00000000	     63.26724653
      2.56078953	     -0.05258691	     -0.00026251	     -0.19447379	     -0.05732187	      0.88261816	     -0.00040159	     -0.21116469	      0.00000000	      0.00000000	     63.85207255
      2.56200168	     -0.05247790	     -0.00026624	     -0.19436462	     -0.05731759	      0.88261877	     -0.00040260	     -0.21114107	      0.00000000	      0.00000000	     63.78358378
      2.56321383	     -0.05236891	     -0.00027025	     -0.19425545	     -0.05731333	      0.88261940	     -0.00040360	     -0.21111703	      0.00000000	      0.00000000	     64.38152656
      2.56442598	     -0.05225923	     -0.00027438	     -0.19414557	     -0.05730909	      0.88262006	     -0.00040459	     -0.21109261	      0.00000000	      0.00000000	     64.32424022
      2.56563813	     -0.05214885	     -0.00027863	     -0.19403498	     -0.05730487	      0.88262073	     -0.00040559	     -0.21106781	      0.00000000	      0.00000000	     64.93251671
      2.56685028	     -0.05203844	     -0.00028301	     -0.19392434	     -0.05730066	      0.88262141	     -0.00040658	     -0.21104265	      0.00000000	      0.00000000	     64.87437718
      2.56806243	     -0.05192894	     -0.00028771	     -0.19381458	     -0.05729647	      0.88262212	     -0.00040756	     -0.21101717	      0.00000000	      0.00000000	     65.48372401
      2.56927458	     -0.05182038	     -0.00029293	     -0.19370576	     -0.05729230	      0.88262284	     -0.00040853	     -0.21099144	      0.00000000	      0.00000000	     65.41462747
      2.57048673	     -0.05171410	     -0.00029846	     -0.19359918	     -0.05728816	      0.88262357	     -0.00040950	     -0.21096554	      0.00000000	      0.00000000	     66.01687633
      2.57169889	     -0.05160944	     -0.00030415	     -0.19349421	     -0.05728404	      0.88262431	     -0.00041046	     -0.21093954	      0.00000000	      0.00000000	     65.94934426
      2.57291104	     -0.05150605	     -0.00030998	     -0.19339049	     -0.05727994	      0.88262507	     -0.00041141	     -0.21091345	      0.00000000	      0.00000000	     66.56527917
      2.57412319	     -0.05140464	     -0.00031593	     -0.19328874	     -0.05727587	      0.88262583	     -0.00041235	     -0.21088731	      0.00000000	      0.00000000	     66.49677623
      2.57533534	     -0.05130574	     -0.00032221	     -0.19318948	     -0.05727183	      0.88262659	     -0.00041328	     -0.21086117	      0.00000000	      0.00000000	     67.11222604
      2.57654749	     -0.05120935	     -0.00032854	     -0.19309271	     -0.05726782	      0.88262737	     -0.00041420	     -0.21083507	      0.00000000	      0.00000000	     67.04105581
      2.57775964	     -0.05111503	     -0.00033494	     -0.19299800	     -0.05726384	      0.88262815	     -0.00041510	     -0.21080902	      0.00000000	      0.00000000	     67.65108350
      2.57897179	     -0.05102284	     -0.00034125	     -0.19290542	     -0.05725988	      0.88262893	     -0.00041599	     -0.21078309	      0.00000000	      0.00000000	     67.56689846
      2.58018394	     -0.05093225	     -0.00034751	     -0.19281442	     -0.05725597	      0.88262971	     -0.00041687	     -0.21075725	      0.00000000	      0.00000000	     68.17656348
      2.58139609	     -0.05084423	     -0.00035372	     -0.19272599	     -0.05725208	      0.88263049	     -0.00041773	     -0.21073156	      0.00000000	      0.00000000	     68.08377152
      2.58260824	     -0.05075857	     -0.00035986	     -0.19263989	     -0.05724823	      0.88263127	     -0.00041858	     -0.21070604	      0.00000000	      0.00000000	     68.68597600
      2.58382039	     -0.05067627	     -0.00036600	     -0.19255716	     -0.05724441	      0.88263204	     -0.00041941	     -0.21068075	      0.00000000	      0.00000000	     68.58122231
      2.58503255	     -0.05059727	     -0.00037219	     -0.19247771	     -0.05724063	      0.88263281	     -0.00042022	     -0.21065571	      0.00000000	      0.00000000	     69.17003494
      2.58624470	     -0.05052220	     -0.00037826	     -0.19240219	     -0.05723689	      0.88263357	     -0.00042102	     -0.21063100	      0.00000000	      0.00000000	     69.05292935
      2.58745685	     -0.05045041	     -0.00038415	     -0.19232994	     -0.05723318	      0.88263433	     -0.00042180	     -0.21060662	      0.00000000	      0.00000000	     69.62841344
      2.58866900	     -0.05038173	     -0.00038977	     -0.19226079	     -0.05722952	      0.88263507	     -0.00042256	     -0.21058262	      0.00000000	      0.00000000	     69.49537504
      2.58988115	     -0.05031551	     -0.00039519	     -0.19219411	     -0.05722589	      0.88263580	     -0.00042330	     -0.21055898	      0.00000000	      0.00000000	     70.06115059
      2.59109330	     -0.05025308	     -0.00040042	     -0.19213121	     -0.05722230	      0.88263652	     -0.00042402	     -0.21053576	      0.00000000	      0.00000000	     69.90881645
      2.59230545	     -0.05019380	     -0.00040557	     -0.19207146	     -0.05721876	      0.88263722	     -0.00042472	     -0.21051297	      0.00000000	      0.00000000	     70.46150269
      2.59351760	     -0.05013756	     -0.00041051	     -0.19201475	     -0.05721525	      0.88263790	     -0.00042540	     -0.21049063	      0.00000000	      0.00000000	     70.30318465
[truncated: 371,196 more chars]
