# Supplementary material for: A Neural Controller Model Considering the Vestibulospinal Tract in Human Postural Control
Source: Front Comput Neurosci. 2022 Feb 25;16:785099. doi: 10.3389/fncom.2022.785099 (PMC8913724; doi:10.3389/fncom.2022.785099)
Supplement: Supplementary file 8 [file Data_Sheet_3.zip › SimulationResults/VST-/4.513/opt_4/jiang_CoPpositon_pos.sto]

CoP
version=1
nRows=4073
nColumns=11
inDegrees=no

This file contains CoP trajectory (of origin) and orientations.

Units are S.I. units (seconds, meters, Newtons, ...)
Angles are in degrees.

endheader
time	cop-x	cop-z	cop-x-calcn-r	com-x	com-y	com-z	com-x-calcn-r	com-x-vel	com-y-vel	s_torques
      0.00078455	     -0.06044883	     -0.00059265	     -0.20231504	     -0.06478675	      0.88307430	     -0.00050854	     -0.21970011	      0.00000000	      0.00000000	     55.26546630
      0.00156909	     -0.05897919	     -0.00053690	     -0.20084615	     -0.06478673	      0.88307441	     -0.00050851	     -0.21963574	      0.00000000	      0.00000000	     38.49066615
      0.00281513	     -0.05790973	     -0.00050480	     -0.19977586	     -0.06478679	      0.88307483	     -0.00050844	     -0.21951323	      0.00000000	      0.00000000	     32.50296108
      0.00444444	     -0.05773954	     -0.00051215	     -0.19960273	     -0.06478719	      0.88307590	     -0.00050832	     -0.21937481	      0.00000000	      0.00000001	     37.36708498
      0.00610456	     -0.05800998	     -0.00053332	     -0.19986978	     -0.06478806	      0.88307757	     -0.00050817	     -0.21928320	      0.00000000	      0.00000001	     34.77784097
      0.00747133	     -0.05820376	     -0.00054646	     -0.20006103	     -0.06478914	      0.88307932	     -0.00050802	     -0.21923914	      0.00000000	      0.00000001	     31.24306006
      0.00883810	     -0.05829030	     -0.00055133	     -0.20014537	     -0.06479050	      0.88308137	     -0.00050786	     -0.21921295	      0.00000000	      0.00000001	     27.96079473
      0.01020487	     -0.05827836	     -0.00055273	     -0.20013145	     -0.06479215	      0.88308364	     -0.00050768	     -0.21919654	      0.00000000	      0.00000001	     26.27424529
      0.01157164	     -0.05820736	     -0.00055019	     -0.20005861	     -0.06479406	      0.88308610	     -0.00050749	     -0.21918465	      0.00000000	      0.00000001	     25.29646815
      0.01293841	     -0.05810840	     -0.00054815	     -0.19995785	     -0.06479623	      0.88308872	     -0.00050729	     -0.21917444	      0.00000000	      0.00000001	     24.99768353
      0.01430518	     -0.05800738	     -0.00054504	     -0.19985506	     -0.06479865	      0.88309145	     -0.00050708	     -0.21916466	      0.00000000	      0.00000001	     25.08379095
      0.01567195	     -0.05791643	     -0.00054354	     -0.19976232	     -0.06480133	      0.88309426	     -0.00050686	     -0.21915499	      0.00000000	      0.00000001	     25.22141977
      0.01734357	     -0.05782885	     -0.00054144	     -0.19967255	     -0.06480494	      0.88309776	     -0.00050659	     -0.21914335	      0.00000000	      0.00000001	     25.71337475
      0.01859834	     -0.05777953	     -0.00054253	     -0.19962156	     -0.06480789	      0.88310040	     -0.00050638	     -0.21913494	      0.00000000	      0.00000001	     25.58651873
      0.01985311	     -0.05774563	     -0.00054301	     -0.19958601	     -0.06481106	      0.88310302	     -0.00050616	     -0.21912694	      0.00000000	      0.00000001	     25.77382930
      0.02148255	     -0.05771993	     -0.00054582	     -0.19955814	     -0.06481548	      0.88310634	     -0.00050588	     -0.21911737	      0.00000000	      0.00000001	     25.38741312
      0.02286355	     -0.05771444	     -0.00054781	     -0.19955084	     -0.06481949	      0.88310906	     -0.00050564	     -0.21911011	      0.00000000	      0.00000001	     25.76300039
      0.02424455	     -0.05771992	     -0.00055186	     -0.19955452	     -0.06482375	      0.88311166	     -0.00050539	     -0.21910376	      0.00000000	      0.00000001	     24.85185469
      0.02562555	     -0.05773764	     -0.00055523	     -0.19957046	     -0.06482825	      0.88311409	     -0.00050515	     -0.21909835	      0.00000000	      0.00000001	     24.81128994
      0.02700655	     -0.05775887	     -0.00055968	     -0.19958993	     -0.06483298	      0.88311635	     -0.00050490	     -0.21909403	      0.00000000	      0.00000001	     24.32601111
      0.02838755	     -0.05779083	     -0.00056348	     -0.19962017	     -0.06483795	      0.88311839	     -0.00050465	     -0.21909077	      0.00000000	      0.00000001	     23.70416397
      0.02976855	     -0.05782740	     -0.00056792	     -0.19965505	     -0.06484314	      0.88312020	     -0.00050441	     -0.21908878	      0.00000000	      0.00000001	     23.16802693
      0.03117746	     -0.05787168	     -0.00057196	     -0.19969764	     -0.06484867	      0.88312178	     -0.00050415	     -0.21908808	      0.00000000	      0.00000001	     23.22973121
      0.03240429	     -0.05791077	     -0.00057560	     -0.19973528	     -0.06485366	      0.88312293	     -0.00050393	     -0.21908867	      0.00000000	      0.00000001	     22.67645500
      0.03363113	     -0.05795280	     -0.00057886	     -0.19977591	     -0.06485882	      0.88312385	     -0.00050370	     -0.21909037	      0.00000000	      0.00000000	     22.84398481
      0.03485796	     -0.05799585	     -0.00058200	     -0.19981759	     -0.06486415	      0.88312454	     -0.00050347	     -0.21909324	      0.00000000	      0.00000000	     22.62180045
      0.03608480	     -0.05804047	     -0.00058490	     -0.19986088	     -0.06486963	      0.88312500	     -0.00050324	     -0.21909728	      0.00000000	      0.00000000	     22.94776477
      0.03731163	     -0.05808453	     -0.00058752	     -0.19990366	     -0.06487527	      0.88312522	     -0.00050301	     -0.21910254	      0.00000000	      0.00000000	     22.95131490
      0.03853847	     -0.05813014	     -0.00058982	     -0.19994802	     -0.06488105	      0.88312520	     -0.00050277	     -0.21910899	      0.00000000	     -0.00000000	     23.49155895
      0.03976530	     -0.05817445	     -0.00059184	     -0.19999114	     -0.06488698	      0.88312494	     -0.00050253	     -0.21911668	      0.00000000	     -0.00000000	     23.72066126
      0.04099214	     -0.05821981	     -0.00059358	     -0.20003536	     -0.06489305	      0.88312445	     -0.00050229	     -0.21912556	      0.00000000	     -0.00000000	     24.41693365
      0.04221897	     -0.05826392	     -0.00059507	     -0.20007838	     -0.06489925	      0.88312373	     -0.00050204	     -0.21913565	      0.00000000	     -0.00000000	     24.96369338
      0.04344581	     -0.05830871	     -0.00059625	     -0.20012214	     -0.06490557	      0.88312279	     -0.00050179	     -0.21914689	      0.00000000	     -0.00000001	     25.88924315
      0.04467265	     -0.05835128	     -0.00059713	     -0.20016374	     -0.06491201	      0.88312163	     -0.00050154	     -0.21915928	      0.00000000	     -0.00000001	     26.72916746
      0.04589948	     -0.05839408	     -0.00059770	     -0.20020564	     -0.06491856	      0.88312027	     -0.00050128	     -0.21917273	      0.00000000	     -0.00000001	     27.89596911
      0.04712632	     -0.05843511	     -0.00059800	     -0.20024583	     -0.06492522	      0.88311873	     -0.00050102	     -0.21918721	      0.00000000	     -0.00000001	     29.07568223
      0.04835315	     -0.05847659	     -0.00059808	     -0.20028654	     -0.06493197	      0.88311700	     -0.00050075	     -0.21920265	      0.00000000	     -0.00000001	     30.46232482
      0.04957999	     -0.05851606	     -0.00059805	     -0.20032530	     -0.06493882	      0.88311512	     -0.00050048	     -0.21921902	      0.00000000	     -0.00000001	     31.90621909
      0.05080682	     -0.05855567	     -0.00059812	     -0.20036426	     -0.06494574	      0.88311309	     -0.00050021	     -0.21923620	      0.00000000	     -0.00000001	     33.51714512
      0.05203366	     -0.05859330	     -0.00059842	     -0.20040132	     -0.06495274	      0.88311093	     -0.00049993	     -0.21925415	      0.00000000	     -0.00000001	     35.19170594
      0.05326049	     -0.05863015	     -0.00059883	     -0.20043766	     -0.06495981	      0.88310866	     -0.00049965	     -0.21927272	      0.00000000	     -0.00000001	     36.87262881
      0.05448733	     -0.05866380	     -0.00059932	     -0.20047087	     -0.06496694	      0.88310629	     -0.00049937	     -0.21929183	      0.00000000	     -0.00000001	     38.60344133
      0.05571416	     -0.05869633	     -0.00059991	     -0.20050300	     -0.06497413	      0.88310385	     -0.00049909	     -0.21931131	      0.00000000	     -0.00000001	     40.30269973
      0.05694100	     -0.05872609	     -0.00060061	     -0.20053243	     -0.06498136	      0.88310135	     -0.00049880	     -0.21933110	      0.00000000	     -0.00000001	     41.96086054
      0.05816783	     -0.05875471	     -0.00060134	     -0.20056076	     -0.06498864	      0.88309880	     -0.00049851	     -0.21935105	      0.00000000	     -0.00000001	     43.42647990
      0.05939467	     -0.05877973	     -0.00060195	     -0.20058555	     -0.06499595	      0.88309624	     -0.00049822	     -0.21937110	      0.00000000	     -0.00000001	     44.83127549
      0.06062151	     -0.05880332	     -0.00060260	     -0.20060894	     -0.06500330	      0.88309367	     -0.00049793	     -0.21939111	      0.00000000	     -0.00000001	     46.08178292
      0.06184834	     -0.05882304	     -0.00060318	     -0.20062848	     -0.06501069	      0.88309111	     -0.00049764	     -0.21941101	      0.00000000	     -0.00000001	     47.18750859
      0.06307518	     -0.05883996	     -0.00060360	     -0.20064527	     -0.06501810	      0.88308858	     -0.00049734	     -0.21943064	      0.00000000	     -0.00000001	     48.04580247
      0.06430201	     -0.05885198	     -0.00060383	     -0.20065718	     -0.06502554	      0.88308609	     -0.00049704	     -0.21944992	      0.00000000	     -0.00000001	     48.75656443
      0.06552885	     -0.05886119	     -0.00060377	     -0.20066629	     -0.06503301	      0.88308367	     -0.00049674	     -0.21946874	      0.00000000	     -0.00000001	     49.31987771
      0.06675568	     -0.05886741	     -0.00060363	     -0.20067242	     -0.06504051	      0.88308131	     -0.00049644	     -0.21948708	      0.00000000	     -0.00000001	     49.67956660
      0.06798252	     -0.05887262	     -0.00060335	     -0.20067753	     -0.06504803	      0.88307904	     -0.00049614	     -0.21950488	      0.00000000	     -0.00000001	     49.88312677
      0.06920935	     -0.05887472	     -0.00060308	     -0.20067954	     -0.06505559	      0.88307686	     -0.00049584	     -0.21952216	      0.00000000	     -0.00000001	     49.92520814
      0.07043619	     -0.05887478	     -0.00060283	     -0.20067950	     -0.06506317	      0.88307479	     -0.00049553	     -0.21953884	      0.00000000	     -0.00000001	     49.96224258
      0.07166302	     -0.05887162	     -0.00060262	     -0.20067624	     -0.06507078	      0.88307283	     -0.00049522	     -0.21955493	      0.00000000	     -0.00000001	     49.80079923
      0.07288986	     -0.05886650	     -0.00060237	     -0.20067099	     -0.06507842	      0.88307099	     -0.00049491	     -0.21957038	      0.00000000	     -0.00000001	     49.62661960
      0.07411670	     -0.05885829	     -0.00060207	     -0.20066265	     -0.06508610	      0.88306927	     -0.00049460	     -0.21958519	      0.00000000	     -0.00000001	     49.27922019
      0.07534353	     -0.05884849	     -0.00060167	     -0.20065269	     -0.06509382	      0.88306769	     -0.00049428	     -0.21959936	      0.00000000	     -0.00000001	     49.06020529
      0.07657037	     -0.05883626	     -0.00060117	     -0.20064029	     -0.06510158	      0.88306624	     -0.00049396	     -0.21961291	      0.00000000	     -0.00000001	     48.64079598
      0.07779720	     -0.05882285	     -0.00060055	     -0.20062668	     -0.06510937	      0.88306492	     -0.00049364	     -0.21962583	      0.00000000	     -0.00000001	     48.33450280
      0.07902404	     -0.05880701	     -0.00059985	     -0.20061062	     -0.06511722	      0.88306374	     -0.00049332	     -0.21963816	      0.00000000	     -0.00000001	     47.83444303
      0.08025087	     -0.05878991	     -0.00059908	     -0.20059329	     -0.06512511	      0.88306270	     -0.00049300	     -0.21964988	      0.00000000	     -0.00000001	     47.56718584
      0.08147771	     -0.05877923	     -0.00059853	     -0.20058234	     -0.06513305	      0.88306179	     -0.00049268	     -0.21966112	      0.00000000	     -0.00000000	     46.94422370
      0.08270454	     -0.05880908	     -0.00059911	     -0.20061187	     -0.06514105	      0.88306101	     -0.00049235	     -0.21967264	     -0.00000000	     -0.00000000	     46.18770112
      0.08393138	     -0.05889814	     -0.00060118	     -0.20070055	     -0.06514910	      0.88306035	     -0.00049202	     -0.21968602	     -0.00000000	     -0.00000000	     45.12270662
      0.08515821	     -0.05903917	     -0.00060406	     -0.20084119	     -0.06515721	      0.88305981	     -0.00049169	     -0.21970269	     -0.00000000	     -0.00000000	     44.52124376
      0.08638505	     -0.05920576	     -0.00060659	     -0.20100741	     -0.06516538	      0.88305937	     -0.00049136	     -0.21972329	     -0.00000000	     -0.00000000	     44.00690700
      0.08761188	     -0.05937008	     -0.00060773	     -0.20117139	     -0.06517361	      0.88305901	     -0.00049102	     -0.21974742	     -0.00000000	     -0.00000000	     43.87451543
      0.08883872	     -0.05951044	     -0.00060701	     -0.20131150	     -0.06518190	      0.88305872	     -0.00049068	     -0.21977404	     -0.00000000	     -0.00000000	     43.66709896
      0.09006556	     -0.05962101	     -0.00060454	     -0.20142186	     -0.06519023	      0.88305848	     -0.00049033	     -0.21980185	     -0.00000000	     -0.00000000	     43.58190360
      0.09129239	     -0.05970246	     -0.00060069	     -0.20150317	     -0.06519862	      0.88305829	     -0.00048999	     -0.21982974	     -0.00000000	     -0.00000000	     43.21832737
      0.09251923	     -0.05976111	     -0.00059585	     -0.20156169	     -0.06520705	      0.88305812	     -0.00048964	     -0.21985690	     -0.00000000	     -0.00000000	     42.89317001
      0.09374606	     -0.05980219	     -0.00059044	     -0.20160265	     -0.06521553	      0.88305798	     -0.00048930	     -0.21988288	     -0.00000000	     -0.00000000	     42.30399844
      0.09497290	     -0.05983248	     -0.00058479	     -0.20163282	     -0.06522406	      0.88305784	     -0.00048896	     -0.21990742	     -0.00000000	     -0.00000000	     41.93314579
      0.09619973	     -0.05985564	     -0.00057911	     -0.20165585	     -0.06523263	      0.88305772	     -0.00048861	     -0.21993049	     -0.00000000	     -0.00000000	     41.30261274
      0.09742657	     -0.05987668	     -0.00057339	     -0.20167676	     -0.06524126	      0.88305759	     -0.00048828	     -0.21995212	     -0.00000000	     -0.00000000	     40.97559048
      0.09865340	     -0.05989699	     -0.00056774	     -0.20169692	     -0.06524993	      0.88305747	     -0.00048794	     -0.21997248	     -0.00000000	     -0.00000000	     40.33519886
      0.09988024	     -0.05992032	     -0.00056220	     -0.20172009	     -0.06525865	      0.88305733	     -0.00048761	     -0.21999169	     -0.00000000	     -0.00000000	     40.09724855
      0.10110707	     -0.05994873	     -0.00055689	     -0.20174832	     -0.06526743	      0.88305718	     -0.00048729	     -0.22001002	     -0.00000000	     -0.00000000	     39.46622057
      0.10233391	     -0.05998746	     -0.00055211	     -0.20178685	     -0.06527626	      0.88305701	     -0.00048698	     -0.22002771	     -0.00000000	     -0.00000000	     39.23351153
      0.10356075	     -0.06003853	     -0.00054814	     -0.20183772	     -0.06528513	      0.88305682	     -0.00048667	     -0.22004515	     -0.00000000	     -0.00000000	     38.54260075
      0.10478758	     -0.06010553	     -0.00054515	     -0.20190449	     -0.06529406	      0.88305660	     -0.00048637	     -0.22006270	     -0.00000000	     -0.00000000	     38.28786087
      0.10601442	     -0.06018800	     -0.00054315	     -0.20198672	     -0.06530304	      0.88305633	     -0.00048608	     -0.22008078	     -0.00000000	     -0.00000000	     37.59682939
      0.10724125	     -0.06028701	     -0.00054205	     -0.20208549	     -0.06531207	      0.88305602	     -0.00048580	     -0.22009968	     -0.00000000	     -0.00000000	     37.32448157
      0.10846809	     -0.06040043	     -0.00054174	     -0.20219868	     -0.06532114	      0.88305566	     -0.00048553	     -0.22011974	     -0.00000000	     -0.00000000	     36.65279821
      0.10969492	     -0.06052867	     -0.00054209	     -0.20232669	     -0.06533026	      0.88305523	     -0.00048527	     -0.22014116	     -0.00000000	     -0.00000000	     36.39892378
      0.11092176	     -0.06066888	     -0.00054296	     -0.20246669	     -0.06533942	      0.88305472	     -0.00048502	     -0.22016415	     -0.00000000	     -0.00000000	     35.83652377
      0.11214859	     -0.06082082	     -0.00054425	     -0.20261844	     -0.06534862	      0.88305414	     -0.00048477	     -0.22018882	     -0.00000000	     -0.00000000	     35.61888961
      0.11337543	     -0.06098110	     -0.00054581	     -0.20277856	     -0.06535784	      0.88305346	     -0.00048454	     -0.22021529	     -0.00000000	     -0.00000000	     35.15958554
      0.11460226	     -0.06114864	     -0.00054752	     -0.20294596	     -0.06536710	      0.88305268	     -0.00048431	     -0.22024355	     -0.00000000	     -0.00000000	     34.98546113
      0.11582910	     -0.06131916	     -0.00054911	     -0.20311638	     -0.06537638	      0.88305179	     -0.00048409	     -0.22027363	     -0.00000000	     -0.00000001	     34.62215774
      0.11705594	     -0.06149442	     -0.00055050	     -0.20329158	     -0.06538568	      0.88305078	     -0.00048388	     -0.22030548	     -0.00000000	     -0.00000001	     34.41763313
      0.11828277	     -0.06167040	     -0.00055120	     -0.20346754	     -0.06539500	      0.88304965	     -0.00048367	     -0.22033906	     -0.00000000	     -0.00000001	     34.08503640
      0.11950961	     -0.06184447	     -0.00055172	     -0.20364163	     -0.06540433	      0.88304840	     -0.00048346	     -0.22037422	     -0.00000000	     -0.00000001	     33.84407749
      0.12073644	     -0.06201711	     -0.00055198	     -0.20381433	     -0.06541367	      0.88304701	     -0.00048326	     -0.22041089	     -0.00000000	     -0.00000001	     33.48942108
      0.12196328	     -0.06218781	     -0.00055187	     -0.20398512	     -0.06542300	      0.88304549	     -0.00048306	     -0.22044889	     -0.00000000	     -0.00000001	     33.17433570
      0.12319011	     -0.06235384	     -0.00055135	     -0.20415129	     -0.06543234	      0.88304384	     -0.00048287	     -0.22048807	     -0.00000000	     -0.00000001	     32.77219784
      0.12441695	     -0.06251634	     -0.00055036	     -0.20431396	     -0.06544168	      0.88304204	     -0.00048267	     -0.22052821	     -0.00000000	     -0.00000001	     32.40374324
      0.12564378	     -0.06267274	     -0.00054888	     -0.20447057	     -0.06545100	      0.88304012	     -0.00048248	     -0.22056915	     -0.00000000	     -0.00000001	     31.95491073
      0.12687062	     -0.06282405	     -0.00054692	     -0.20462211	     -0.06546031	      0.88303806	     -0.00048228	     -0.22061067	     -0.00000000	     -0.00000001	     31.54227788
      0.12809745	     -0.06296857	     -0.00054454	     -0.20476690	     -0.06546961	      0.88303588	     -0.00048209	     -0.22065261	     -0.00000000	     -0.00000001	     31.05996244
      0.12932429	     -0.06310786	     -0.00054198	     -0.20490650	     -0.06547889	      0.88303357	     -0.00048190	     -0.22069475	     -0.00000000	     -0.00000001	     30.67517453
      0.13055112	     -0.06324094	     -0.00053911	     -0.20503990	     -0.06548815	      0.88303115	     -0.00048171	     -0.22073698	     -0.00000000	     -0.00000001	     30.20126091
      0.13177796	     -0.06336939	     -0.00053594	     -0.20516870	     -0.06549739	      0.88302862	     -0.00048151	     -0.22077912	     -0.00000000	     -0.00000001	     29.86490134
      0.13300480	     -0.06349123	     -0.00053251	     -0.20529091	     -0.06550660	      0.88302598	     -0.00048132	     -0.22082105	     -0.00000000	     -0.00000001	     29.42279161
      0.13423163	     -0.06360812	     -0.00052893	     -0.20540817	     -0.06551578	      0.88302325	     -0.00048112	     -0.22086260	     -0.00000000	     -0.00000002	     29.18783686
      0.13545847	     -0.06371911	     -0.00052515	     -0.20551958	     -0.06552493	      0.88302044	     -0.00048093	     -0.22090367	     -0.00000000	     -0.00000002	     28.79474018
      0.13668530	     -0.06382675	     -0.00052130	     -0.20562763	     -0.06553405	      0.88301755	     -0.00048074	     -0.22094412	     -0.00000000	     -0.00000002	     28.63323395
      0.13791214	     -0.06392985	     -0.00051753	     -0.20573115	     -0.06554314	      0.88301460	     -0.00048054	     -0.22098391	     -0.00000000	     -0.00000002	     28.25896936
      0.13913897	     -0.06403078	     -0.00051394	     -0.20583252	     -0.06555219	      0.88301159	     -0.00048035	     -0.22102297	     -0.00000000	     -0.00000002	     28.16228089
      0.14036581	     -0.06412822	     -0.00051051	     -0.20593040	     -0.06556121	      0.88300853	     -0.00048016	     -0.22106128	     -0.00000000	     -0.00000002	     27.80836786
      0.14159264	     -0.06422402	     -0.00050726	     -0.20602666	     -0.06557019	      0.88300544	     -0.00047997	     -0.22109881	     -0.00000000	     -0.00000002	     27.74489897
      0.14281948	     -0.06431653	     -0.00050417	     -0.20611962	     -0.06557912	      0.88300232	     -0.00047978	     -0.22113555	     -0.00000000	     -0.00000002	     27.38382668
      0.14404631	     -0.06440790	     -0.00050128	     -0.20621145	     -0.06558802	      0.88299918	     -0.00047959	     -0.22117146	     -0.00000000	     -0.00000002	     27.33494953
      0.14527315	     -0.06449667	     -0.00049859	     -0.20630070	     -0.06559687	      0.88299604	     -0.00047941	     -0.22120658	     -0.00000000	     -0.00000002	     26.97287889
      0.14649999	     -0.06458444	     -0.00049607	     -0.20638893	     -0.06560568	      0.88299289	     -0.00047922	     -0.22124088	     -0.00000000	     -0.00000002	     26.92380476
      0.14772682	     -0.06466932	     -0.00049369	     -0.20647430	     -0.06561445	      0.88298975	     -0.00047904	     -0.22127440	     -0.00000000	     -0.00000002	     26.55520119
      0.14895366	     -0.06475295	     -0.00049142	     -0.20655842	     -0.06562316	      0.88298662	     -0.00047885	     -0.22130712	     -0.00000000	     -0.00000002	     26.50577558
      0.15018049	     -0.06483390	     -0.00048922	     -0.20663986	     -0.06563183	      0.88298352	     -0.00047867	     -0.22133909	     -0.00000000	     -0.00000002	     26.15357797
      0.15140733	     -0.06491426	     -0.00048714	     -0.20672073	     -0.06564045	      0.88298044	     -0.00047849	     -0.22137030	     -0.00000000	     -0.00000002	     26.09891241
      0.15263416	     -0.06499202	     -0.00048514	     -0.20679900	     -0.06564902	      0.88297739	     -0.00047832	     -0.22140083	     -0.00000000	     -0.00000002	     25.76751339
      0.15386100	     -0.06506887	     -0.00048327	     -0.20687637	     -0.06565754	      0.88297438	     -0.00047814	     -0.22143068	     -0.00000000	     -0.00000002	     25.72797016
      0.15508783	     -0.06514311	     -0.00048151	     -0.20695113	     -0.06566600	      0.88297142	     -0.00047797	     -0.22145992	     -0.00000000	     -0.00000002	     25.44278331
      0.15631467	     -0.06521606	     -0.00047981	     -0.20702462	     -0.06567441	      0.88296849	     -0.00047779	     -0.22148853	     -0.00000000	     -0.00000002	     25.41232940
      0.15754150	     -0.06528550	     -0.00047811	     -0.20709460	     -0.06568276	      0.88296562	     -0.00047762	     -0.22151658	     -0.00000000	     -0.00000002	     25.16097698
      0.15876834	     -0.06535325	     -0.00047640	     -0.20716291	     -0.06569105	      0.88296279	     -0.00047745	     -0.22154403	     -0.00000000	     -0.00000002	     25.14306172
      0.15999517	     -0.06541761	     -0.00047470	     -0.20722784	     -0.06569929	      0.88296002	     -0.00047728	     -0.22157095	     -0.00000000	     -0.00000002	     24.92971174
      0.16122201	     -0.06548047	     -0.00047301	     -0.20729126	     -0.06570746	      0.88295731	     -0.00047711	     -0.22159730	     -0.00000000	     -0.00000001	     24.91205202
      0.16244885	     -0.06553974	     -0.00047130	     -0.20735112	     -0.06571557	      0.88295465	     -0.00047694	     -0.22162314	     -0.00000000	     -0.00000001	     24.72022334
      0.16367568	     -0.06559681	     -0.00046962	     -0.20740877	     -0.06572362	      0.88295204	     -0.00047676	     -0.22164844	     -0.00000000	     -0.00000001	     24.71612462
      0.16490252	     -0.06564830	     -0.00046787	     -0.20746086	     -0.06573161	      0.88294950	     -0.00047659	     -0.22167320	     -0.00000000	     -0.00000001	     24.56015699
      0.16612935	     -0.06569465	     -0.00046604	     -0.20750782	     -0.06573953	      0.88294701	     -0.00047642	     -0.22169729	     -0.00000000	     -0.00000001	     24.56550773
      0.16735619	     -0.06573311	     -0.00046415	     -0.20754690	     -0.06574738	      0.88294458	     -0.00047625	     -0.22172064	     -0.00000000	     -0.00000001	     24.41867742
      0.16858302	     -0.06576532	     -0.00046225	     -0.20757973	     -0.06575516	      0.88294221	     -0.00047607	     -0.22174310	     -0.00000000	     -0.00000001	     24.43546828
      0.16980986	     -0.06578959	     -0.00046038	     -0.20760463	     -0.06576287	      0.88293990	     -0.00047590	     -0.22176461	     -0.00000000	     -0.00000001	     24.29080002
      0.17103669	     -0.06580821	     -0.00045857	     -0.20762388	     -0.06577052	      0.88293765	     -0.00047572	     -0.22178505	     -0.00000000	     -0.00000001	     24.30344572
      0.17226353	     -0.06581954	     -0.00045682	     -0.20763585	     -0.06577809	      0.88293545	     -0.00047554	     -0.22180438	     -0.00000000	     -0.00000001	     24.14011740
      0.17349036	     -0.06582628	     -0.00045518	     -0.20764322	     -0.06578559	      0.88293331	     -0.00047536	     -0.22182253	     -0.00000000	     -0.00000001	     24.16952668
      0.17471720	     -0.06582745	     -0.00045368	     -0.20764503	     -0.06579302	      0.88293123	     -0.00047518	     -0.22183950	     -0.00000000	     -0.00000001	     24.00696499
      0.17594404	     -0.06582603	     -0.00045238	     -0.20764423	     -0.06580038	      0.88292921	     -0.00047500	     -0.22185528	     -0.00000000	     -0.00000001	     24.05555498
      0.17717087	     -0.06582077	     -0.00045131	     -0.20763959	     -0.06580766	      0.88292724	     -0.00047481	     -0.22186991	     -0.00000000	     -0.00000001	     23.88333377
      0.17839771	     -0.06581466	     -0.00045053	     -0.20763409	     -0.06581487	      0.88292533	     -0.00047462	     -0.22188341	     -0.00000000	     -0.00000001	     23.96156234
      0.17962454	     -0.06580648	     -0.00045003	     -0.20762652	     -0.06582201	      0.88292347	     -0.00047443	     -0.22189586	     -0.00000000	     -0.00000001	     23.79834800
      0.18085138	     -0.06579877	     -0.00044983	     -0.20761940	     -0.06582908	      0.88292166	     -0.00047424	     -0.22190729	     -0.00000000	     -0.00000001	     23.89562496
      0.18207821	     -0.06578978	     -0.00044989	     -0.20761100	     -0.06583607	      0.88291990	     -0.00047404	     -0.22191780	     -0.00000000	     -0.00000001	     23.72078966
      0.18330505	     -0.06578211	     -0.00045027	     -0.20760391	     -0.06584299	      0.88291819	     -0.00047385	     -0.22192742	     -0.00000000	     -0.00000001	     23.83107783
      0.18453188	     -0.06577421	     -0.00045091	     -0.20759659	     -0.06584984	      0.88291652	     -0.00047364	     -0.22193627	     -0.00000000	     -0.00000001	     23.66515151
      0.18575872	     -0.06576836	     -0.00045183	     -0.20759131	     -0.06585661	      0.88291490	     -0.00047344	     -0.22194438	     -0.00000000	     -0.00000001	     23.78015515
      0.18698555	     -0.06576226	     -0.00045296	     -0.20758578	     -0.06586331	      0.88291331	     -0.00047323	     -0.22195188	     -0.00000000	     -0.00000001	     23.60611171
      0.18821239	     -0.06575784	     -0.00045426	     -0.20758191	     -0.06586993	      0.88291175	     -0.00047301	     -0.22195878	     -0.00000000	     -0.00000001	     23.72275891
      0.18943922	     -0.06575292	     -0.00045569	     -0.20757755	     -0.06587648	      0.88291023	     -0.00047279	     -0.22196518	     -0.00000000	     -0.00000001	     23.56901617
      0.19066606	     -0.06574926	     -0.00045723	     -0.20757445	     -0.06588295	      0.88290874	     -0.00047256	     -0.22197109	     -0.00000000	     -0.00000001	     23.68933287
      0.19189290	     -0.06574402	     -0.00045878	     -0.20756978	     -0.06588935	      0.88290726	     -0.00047232	     -0.22197660	     -0.00000000	     -0.00000001	     23.54527781
      0.19311973	     -0.06573884	     -0.00046032	     -0.20756515	     -0.06589567	      0.88290581	     -0.00047208	     -0.22198167	     -0.00000000	     -0.00000001	     23.67782365
      0.19434657	     -0.06573119	     -0.00046177	     -0.20755807	     -0.06590191	      0.88290437	     -0.00047183	     -0.22198637	     -0.00000000	     -0.00000001	     23.57369857
      0.19557340	     -0.06572264	     -0.00046312	     -0.20755008	     -0.06590807	      0.88290295	     -0.00047157	     -0.22199065	     -0.00000000	     -0.00000001	     23.71629462
      0.19680024	     -0.06571015	     -0.00046428	     -0.20753817	     -0.06591416	      0.88290153	     -0.00047130	     -0.22199455	     -0.00000000	     -0.00000001	     23.62605853
      0.19802707	     -0.06569533	     -0.00046524	     -0.20752392	     -0.06592016	      0.88290013	     -0.00047102	     -0.22199799	     -0.00000000	     -0.00000001	     23.78671484
      0.19925391	     -0.06567583	     -0.00046592	     -0.20750500	     -0.06592609	      0.88289872	     -0.00047072	     -0.22200097	     -0.00000000	     -0.00000001	     23.73146174
      0.20048074	     -0.06565344	     -0.00046635	     -0.20748320	     -0.06593193	      0.88289731	     -0.00047042	     -0.22200344	     -0.00000000	     -0.00000001	     23.90471316
      0.20170758	     -0.06562546	     -0.00046647	     -0.20745581	     -0.06593770	      0.88289590	     -0.00047010	     -0.22200538	     -0.00000000	     -0.00000001	     23.85495373
      0.20293441	     -0.06559384	     -0.00046634	     -0.20742478	     -0.06594339	      0.88289449	     -0.00046977	     -0.22200670	     -0.00000000	     -0.00000001	     24.05431632
      0.20416125	     -0.06555652	     -0.00046591	     -0.20738805	     -0.06594899	      0.88289307	     -0.00046942	     -0.22200739	     -0.00000000	     -0.00000001	     24.03385405
      0.20538809	     -0.06551563	     -0.00046522	     -0.20734774	     -0.06595452	      0.88289165	     -0.00046906	     -0.22200738	     -0.00000000	     -0.00000001	     24.25890236
      0.20661492	     -0.06546882	     -0.00046424	     -0.20730153	     -0.06595997	      0.88289022	     -0.00046868	     -0.22200666	     -0.00000000	     -0.00000001	     24.23724937
      0.20784176	     -0.06541859	     -0.00046303	     -0.20725188	     -0.06596534	      0.88288878	     -0.00046829	     -0.22200515	     -0.00000000	     -0.00000001	     24.50094415
      0.20906859	     -0.06536319	     -0.00046158	     -0.20719706	     -0.06597063	      0.88288733	     -0.00046788	     -0.22200287	     -0.00000000	     -0.00000001	     24.50996075
      0.21029543	     -0.06530498	     -0.00045995	     -0.20713942	     -0.06597585	      0.88288587	     -0.00046746	     -0.22199974	     -0.00000000	     -0.00000001	     24.81590160
      0.21152226	     -0.06524187	     -0.00045814	     -0.20707688	     -0.06598099	      0.88288440	     -0.00046702	     -0.22199579	     -0.00000000	     -0.00000001	     24.82462105
      0.21274910	     -0.06517651	     -0.00045620	     -0.20701206	     -0.06598605	      0.88288293	     -0.00046657	     -0.22199097	     -0.00000000	     -0.00000001	     25.17378355
      0.21397593	     -0.06510749	     -0.00045415	     -0.20694359	     -0.06599104	      0.88288145	     -0.00046610	     -0.22198530	     -0.00000000	     -0.00000001	     25.21010891
      0.21520277	     -0.06503745	     -0.00045207	     -0.20687408	     -0.06599596	      0.88287997	     -0.00046561	     -0.22197878	     -0.00000000	     -0.00000001	     25.60075914
      0.21642960	     -0.06496428	     -0.00044995	     -0.20680142	     -0.06600081	      0.88287849	     -0.00046511	     -0.22197145	     -0.00000000	     -0.00000001	     25.62183247
      0.21765644	     -0.06489074	     -0.00044789	     -0.20672838	     -0.06600558	      0.88287701	     -0.00046459	     -0.22196329	     -0.00000000	     -0.00000001	     26.03223295
      0.21888328	     -0.06481543	     -0.00044586	     -0.20665356	     -0.06601029	      0.88287552	     -0.00046406	     -0.22195439	     -0.00000000	     -0.00000001	     26.07668699
      0.22011011	     -0.06474083	     -0.00044394	     -0.20657942	     -0.06601493	      0.88287405	     -0.00046351	     -0.22194474	     -0.00000000	     -0.00000001	     26.51789081
      0.22133695	     -0.06466469	     -0.00044212	     -0.20650374	     -0.06601951	      0.88287257	     -0.00046295	     -0.22193443	     -0.00000000	     -0.00000001	     26.54125037
      0.22256378	     -0.06458947	     -0.00044047	     -0.20642895	     -0.06602402	      0.88287111	     -0.00046237	     -0.22192347	     -0.00000000	     -0.00000001	     26.98204768
      0.22379062	     -0.06451358	     -0.00043897	     -0.20635348	     -0.06602847	      0.88286965	     -0.00046178	     -0.22191194	     -0.00000000	     -0.00000001	     27.03836997
      0.22501745	     -0.06443940	     -0.00043769	     -0.20627971	     -0.06603285	      0.88286821	     -0.00046117	     -0.22189986	     -0.00000000	     -0.00000001	     27.50595345
      0.22624429	     -0.06436474	     -0.00043657	     -0.20620544	     -0.06603717	      0.88286678	     -0.00046055	     -0.22188734	     -0.00000000	     -0.00000001	     27.55859139
      0.22747112	     -0.06429201	     -0.00043569	     -0.20613308	     -0.06604143	      0.88286536	     -0.00045992	     -0.22187439	     -0.00000000	     -0.00000001	     28.03231793
      0.22869796	     -0.06421948	     -0.00043501	     -0.20606092	     -0.06604563	      0.88286396	     -0.00045927	     -0.22186112	     -0.00000000	     -0.00000001	     28.15023699
      0.22992479	     -0.06414917	     -0.00043458	     -0.20599096	     -0.06604977	      0.88286258	     -0.00045861	     -0.22184755	     -0.00000000	     -0.00000001	     28.65486356
      0.23115163	     -0.06407829	     -0.00043432	     -0.20592042	     -0.06605385	      0.88286122	     -0.00045793	     -0.22183378	     -0.00000000	     -0.00000001	     28.79122859
      0.23237846	     -0.06400893	     -0.00043426	     -0.20585139	     -0.06605787	      0.88285988	     -0.00045725	     -0.22181980	     -0.00000000	     -0.00000001	     29.31367473
      0.23360530	     -0.06393919	     -0.00043435	     -0.20578198	     -0.06606183	      0.88285856	     -0.00045654	     -0.22180570	     -0.00000000	     -0.00000001	     29.53756043
      0.23483214	     -0.06387105	     -0.00043461	     -0.20571416	     -0.06606574	      0.88285726	     -0.00045583	     -0.22179149	     -0.00000000	     -0.00000001	     30.09294025
      0.23605897	     -0.06380196	     -0.00043500	     -0.20564539	     -0.06606958	      0.88285598	     -0.00045510	     -0.22177723	     -0.00000000	     -0.00000001	     30.34433468
      0.23728581	     -0.06373402	     -0.00043556	     -0.20557776	     -0.06607336	      0.88285473	     -0.00045436	     -0.22176292	     -0.00000000	     -0.00000001	     30.93489209
      0.23851264	     -0.06366527	     -0.00043620	     -0.20550932	     -0.06607709	      0.88285351	     -0.00045360	     -0.22174862	     -0.00000000	     -0.00000001	     31.28452694
      0.23973948	     -0.06359755	     -0.00043697	     -0.20544190	     -0.06608076	      0.88285231	     -0.00045283	     -0.22173432	     -0.00000000	     -0.00000001	     31.89533736
      0.24096631	     -0.06352827	     -0.00043779	     -0.20537294	     -0.06608436	      0.88285113	     -0.00045205	     -0.22172007	     -0.00000000	     -0.00000001	     32.26067246
      0.24219315	     -0.06345950	     -0.00043870	     -0.20530446	     -0.06608791	      0.88284998	     -0.00045126	     -0.22170583	     -0.00000000	     -0.00000001	     32.90740331
      0.24341998	     -0.06338941	     -0.00043964	     -0.20523469	     -0.06609139	      0.88284886	     -0.00045045	     -0.22169164	     -0.00000000	     -0.00000001	     33.35010555
      0.24464682	     -0.06332002	     -0.00044067	     -0.20516560	     -0.06609482	      0.88284777	     -0.00044963	     -0.22167748	     -0.00000000	     -0.00000001	     33.98820434
      0.24587365	     -0.06324885	     -0.00044181	     -0.20509474	     -0.06609818	      0.88284671	     -0.00044880	     -0.22166337	     -0.00000000	     -0.00000001	     34.41485444
      0.24710049	     -0.06317802	     -0.00044308	     -0.20502421	     -0.06610148	      0.88284567	     -0.00044795	     -0.22164927	     -0.00000000	     -0.00000001	     35.08213003
      0.24832733	     -0.06310584	     -0.00044437	     -0.20495235	     -0.06610472	      0.88284467	     -0.00044710	     -0.22163521	     -0.00000000	     -0.00000001	     35.55361695
      0.24955416	     -0.06303446	     -0.00044571	     -0.20488127	     -0.06610790	      0.88284369	     -0.00044623	     -0.22162113	     -0.00000000	     -0.00000001	     36.18811473
      0.25078100	     -0.06296173	     -0.00044703	     -0.20480887	     -0.06611102	      0.88284275	     -0.00044534	     -0.22160707	     -0.00000000	     -0.00000001	     36.62685353
      0.25200783	     -0.06289001	     -0.00044841	     -0.20473746	     -0.06611408	      0.88284184	     -0.00044445	     -0.22159299	     -0.00000000	     -0.00000000	     37.29937252
      0.25323467	     -0.06281781	     -0.00044980	     -0.20466558	     -0.06611707	      0.88284096	     -0.00044354	     -0.22157892	     -0.00000000	     -0.00000000	     37.77344418
      0.25446150	     -0.06274732	     -0.00045126	     -0.20459539	     -0.06612001	      0.88284012	     -0.00044262	     -0.22156483	     -0.00000000	     -0.00000000	     38.40091329
      0.25568834	     -0.06267646	     -0.00045277	     -0.20452485	     -0.06612288	      0.88283931	     -0.00044169	     -0.22155076	     -0.00000000	     -0.00000000	     38.81541078
      0.25691517	     -0.06260741	     -0.00045437	     -0.20445611	     -0.06612569	      0.88283854	     -0.00044075	     -0.22153669	     -0.00000000	     -0.00000000	     39.46791395
      0.25814201	     -0.06253911	     -0.00045590	     -0.20438813	     -0.06612844	      0.88283780	     -0.00043979	     -0.22152265	     -0.00000000	     -0.00000000	     39.90210125
      0.25936884	     -0.06247356	     -0.00045754	     -0.20432289	     -0.06613112	      0.88283710	     -0.00043882	     -0.22150862	     -0.00000000	     -0.00000000	     40.49407276
      0.26059568	     -0.06240876	     -0.00045929	     -0.20425840	     -0.06613375	      0.88283644	     -0.00043784	     -0.22149468	     -0.00000000	     -0.00000000	     40.85453793
      0.26182251	     -0.06234663	     -0.00046111	     -0.20419657	     -0.06613632	      0.88283581	     -0.00043685	     -0.22148080	     -0.00000000	     -0.00000000	     41.46464194
      0.26304935	     -0.06228585	     -0.00046291	     -0.20413609	     -0.06613883	      0.88283522	     -0.00043585	     -0.22146703	     -0.00000000	     -0.00000000	     41.83483913
      0.26427619	     -0.06222839	     -0.00046474	     -0.20407893	     -0.06614128	      0.88283467	     -0.00043484	     -0.22145339	     -0.00000000	     -0.00000000	     42.36848548
      0.26550302	     -0.06217208	     -0.00046651	     -0.20402292	     -0.06614367	      0.88283415	     -0.00043381	     -0.22143993	     -0.00000000	     -0.00000000	     42.65526666
      0.26672986	     -0.06211881	     -0.00046825	     -0.20396994	     -0.06614600	      0.88283367	     -0.00043277	     -0.22142663	     -0.00000000	     -0.00000000	     43.19758855
      0.26795669	     -0.06206721	     -0.00046990	     -0.20391864	     -0.06614827	      0.88283323	     -0.00043173	     -0.22141358	     -0.00000000	     -0.00000000	     43.49046201
      0.26918353	     -0.06201891	     -0.00047148	     -0.20387062	     -0.06615049	      0.88283282	     -0.00043067	     -0.22140075	     -0.00000000	     -0.00000000	     43.95068053
      0.27041036	     -0.06197170	     -0.00047292	     -0.20382371	     -0.06615265	      0.88283244	     -0.00042960	     -0.22138821	     -0.00000000	     -0.00000000	     44.16473460
      0.27163720	     -0.06192730	     -0.00047427	     -0.20377959	     -0.06615476	      0.88283210	     -0.00042852	     -0.22137595	     -0.00000000	     -0.00000000	     44.63758894
      0.27286403	     -0.06188433	     -0.00047545	     -0.20373690	     -0.06615681	      0.88283179	     -0.00042743	     -0.22136402	     -0.00000000	     -0.00000000	     44.85643170
      0.27409087	     -0.06184439	     -0.00047652	     -0.20369724	     -0.06615881	      0.88283151	     -0.00042633	     -0.22135241	     -0.00000000	     -0.00000000	     45.23377237
      0.27531770	     -0.06180528	     -0.00047742	     -0.20365841	     -0.06616075	      0.88283126	     -0.00042522	     -0.22134118	     -0.00000000	     -0.00000000	     45.36783885
      0.27654454	     -0.06176856	     -0.00047821	     -0.20362196	     -0.06616265	      0.88283104	     -0.00042410	     -0.22133030	     -0.00000000	     -0.00000000	     45.75777523
      0.27777138	     -0.06173285	     -0.00047880	     -0.20358651	     -0.06616449	      0.88283084	     -0.00042298	     -0.22131981	     -0.00000000	     -0.00000000	     45.89795249
      0.27899821	     -0.06169958	     -0.00047910	     -0.20355350	     -0.06616628	      0.88283067	     -0.00042184	     -0.22130970	     -0.00000000	     -0.00000000	     46.19179930
      0.28022505	     -0.06166607	     -0.00047950	     -0.20352025	     -0.06616803	      0.88283052	     -0.00042070	     -0.22130002	     -0.00000000	     -0.00000000	     46.24584928
      0.28145188	     -0.06163522	     -0.00047998	     -0.20348965	     -0.06616972	      0.88283040	     -0.00041955	     -0.22129077	     -0.00000000	     -0.00000000	     46.54829772
      0.28267872	     -0.06160579	     -0.00047984	     -0.20346047	     -0.06617137	      0.88283029	     -0.00041839	     -0.22128201	     -0.00000000	     -0.00000000	     46.59868879
      0.28390555	     -0.06157962	     -0.00047951	     -0.20343454	     -0.06617298	      0.88283021	     -0.00041723	     -0.22127372	     -0.00000000	     -0.00000000	     46.80864854
      0.28513239	     -0.06155523	     -0.00047931	     -0.20341038	     -0.06617454	      0.88283014	     -0.00041606	     -0.22126595	     -0.00000000	     -0.00000000	     46.77641286
      0.28635922	     -0.06153440	     -0.00047923	     -0.20338978	     -0.06617605	      0.88283010	     -0.00041489	     -0.22125870	     -0.00000000	     -0.00000000	     47.01553876
      0.28758606	     -0.06151624	     -0.00047915	     -0.20337183	     -0.06617753	      0.88283007	     -0.00041371	     -0.22125202	     -0.00000000	     -0.00000000	     46.99386565
      0.28881289	     -0.06150288	     -0.00047911	     -0.20335867	     -0.06617896	      0.88283005	     -0.00041253	     -0.22124591	     -0.00000000	     -0.00000000	     47.14373848
      0.29003973	     -0.06149253	     -0.00047907	     -0.20334853	     -0.06618035	      0.88283005	     -0.00041134	     -0.22124048	     -0.00000000	      0.00000000	     47.01762224
      0.29126656	     -0.06148918	     -0.00047915	     -0.20334537	     -0.06618171	      0.88283006	     -0.00041015	     -0.22123577	     -0.00000000	      0.00000000	     47.16123615
      0.29249340	     -0.06149203	     -0.00047943	     -0.20334839	     -0.06618302	      0.88283008	     -0.00040896	     -0.22123190	     -0.00000000	      0.00000000	     47.03322313
      0.29372024	     -0.06150239	     -0.00047963	     -0.20335893	     -0.06618430	      0.88283011	     -0.00040777	     -0.22122894	     -0.00000000	      0.00000000	     47.09646533
      0.29494707	     -0.06151893	     -0.00047973	     -0.20337564	     -0.06618555	      0.88283015	     -0.00040658	     -0.22122697	     -0.00000000	      0.00000000	     46.88836317
      0.29617391	     -0.06154342	     -0.00047978	     -0.20340031	     -0.06618675	      0.88283020	     -0.00040538	     -0.22122605	     -0.00000000	      0.00000000	     46.96094941
      0.29740074	     -0.06157519	     -0.00048016	     -0.20343225	     -0.06618793	      0.88283024	     -0.00040419	     -0.22122628	     -0.00000000	      0.00000000	     46.76282884
      0.29862758	     -0.06161578	     -0.00048050	     -0.20347301	     -0.06618906	      0.88283029	     -0.00040300	     -0.22122769	     -0.00000000	      0.00000000	     46.74301560
      0.29985441	     -0.06166364	     -0.00048082	     -0.20352104	     -0.06619016	      0.88283033	     -0.00040181	     -0.22123040	     -0.00000000	      0.00000000	     46.47108947
      0.30108125	     -0.06172021	     -0.00048118	     -0.20357778	     -0.06619123	      0.88283037	     -0.00040063	     -0.22123444	     -0.00000000	      0.00000000	     46.46299410
      0.30230808	     -0.06178474	     -0.00048163	     -0.20364250	     -0.06619226	      0.88283040	     -0.00039944	     -0.22123989	     -0.00000000	      0.00000000	     46.20825344
      0.30353492	     -0.06185873	     -0.00048225	     -0.20371667	     -0.06619325	      0.88283041	     -0.00039826	     -0.22124680	     -0.00000000	      0.00000000	     46.10793117
      0.30476175	     -0.06194056	     -0.00048305	     -0.20379870	     -0.06619420	      0.88283041	     -0.00039709	     -0.22125525	     -0.00000000	     -0.00000000	     45.78614527
      0.30598859	     -0.06203115	     -0.00048403	     -0.20388949	     -0.06619511	      0.88283038	     -0.00039592	     -0.22126525	     -0.00000000	     -0.00000000	     45.68838048
      0.30721543	     -0.06212927	     -0.00048519	     -0.20398782	     -0.06619598	      0.88283033	     -0.00039475	     -0.22127687	     -0.00000000	     -0.00000000	     45.37418889
      0.30844226	     -0.06223609	     -0.00048654	     -0.20409486	     -0.06619681	      0.88283024	     -0.00039360	     -0.22129010	     -0.00000000	     -0.00000000	     45.16716038
      0.30966910	     -0.06234940	     -0.00048806	     -0.20420841	     -0.06619760	      0.88283012	     -0.00039245	     -0.22130498	     -0.00000000	     -0.00000000	     44.78143886
      0.31089593	     -0.06246934	     -0.00048982	     -0.20432859	     -0.06619833	      0.88282996	     -0.00039131	     -0.22132148	     -0.00000000	     -0.00000000	     44.57766724
      0.31212277	     -0.06259525	     -0.00049189	     -0.20445477	     -0.06619902	      0.88282975	     -0.00039017	     -0.22133963	     -0.00000000	     -0.00000000	     44.18373480
      0.31334960	     -0.06272826	     -0.00049413	     -0.20458806	     -0.06619966	      0.88282950	     -0.00038905	     -0.22135939	     -0.00000000	     -0.00000000	     43.86312816
      0.31457644	     -0.06286576	     -0.00049647	     -0.20472586	     -0.06620024	      0.88282920	     -0.00038793	     -0.22138076	     -0.00000000	     -0.00000000	     43.39292364
      0.31580327	     -0.06300811	     -0.00049865	     -0.20486853	     -0.06620077	      0.88282884	     -0.00038682	     -0.22140364	     -0.00000000	     -0.00000000	     43.07760929
      0.31703011	     -0.06315373	     -0.00050076	     -0.20501450	     -0.06620124	      0.88282843	     -0.00038573	     -0.22142799	     -0.00000000	     -0.00000000	     42.59608483
      0.31825694	     -0.06330324	     -0.00050296	     -0.20516438	     -0.06620165	      0.88282796	     -0.00038464	     -0.22145370	     -0.00000000	     -0.00000000	     42.18103466
      0.31948378	     -0.06345325	     -0.00050567	     -0.20531477	     -0.06620199	      0.88282742	     -0.00038357	     -0.22148074	     -0.00000000	     -0.00000000	     41.63244643
      0.32071062	     -0.06360720	     -0.00050852	     -0.20546912	     -0.06620227	      0.88282683	     -0.00038250	     -0.22150902	     -0.00000000	     -0.00000000	     41.23625394
      0.32193745	     -0.06376272	     -0.00051106	     -0.20562506	     -0.06620249	      0.88282618	     -0.00038145	     -0.22153851	     -0.00000000	     -0.00000000	     40.69801835
      0.32316429	     -0.06392020	     -0.00051314	     -0.20578300	     -0.06620263	      0.88282546	     -0.00038041	     -0.22156905	     -0.00000000	     -0.00000000	     40.23175556
      0.32439112	     -0.06407785	     -0.00051509	     -0.20594113	     -0.06620270	      0.88282469	     -0.00037938	     -0.22160057	     -0.00000000	     -0.00000000	     39.63887860
      0.32561796	     -0.06423681	     -0.00051698	     -0.20610059	     -0.06620269	      0.88282386	     -0.00037836	     -0.22163294	     -0.00000000	     -0.00000000	     39.22763031
      0.32684479	     -0.06439573	     -0.00051880	     -0.20626004	     -0.06620260	      0.88282297	     -0.00037736	     -0.22166609	     -0.00000000	     -0.00000001	     38.66292080
      0.32807163	     -0.06455592	     -0.00052044	     -0.20642078	     -0.06620244	      0.88282203	     -0.00037637	     -0.22169990	     -0.00000000	     -0.00000001	     38.21564262
      0.32929846	     -0.06471548	     -0.00052186	     -0.20658091	     -0.06620219	      0.88282104	     -0.00037539	     -0.22173430	     -0.00000000	     -0.00000001	     37.62016932
      0.33052530	     -0.06487536	     -0.00052321	     -0.20674138	     -0.06620186	      0.88282000	     -0.00037443	     -0.22176918	     -0.00000000	     -0.00000001	     37.22910603
      0.33175213	     -0.06503431	     -0.00052444	     -0.20690094	     -0.06620145	      0.88281892	     -0.00037347	     -0.22180448	     -0.00000000	     -0.00000001	     36.66778451
      0.33297897	     -0.06519332	     -0.00052518	     -0.20706059	     -0.06620094	      0.88281780	     -0.00037254	     -0.22184011	     -0.00000000	     -0.00000001	     36.25349618
      0.33420580	     -0.06535091	     -0.00052549	     -0.20721884	     -0.06620035	      0.88281665	     -0.00037162	     -0.22187606	     -0.00000000	     -0.00000001	     35.66713080
      0.33543264	     -0.06550892	     -0.00052574	     -0.20737752	     -0.06619966	      0.88281547	     -0.00037071	     -0.22191223	     -0.00000000	     -0.00000001	     35.30276200
      0.33665948	     -0.06566610	     -0.00052604	     -0.20753540	     -0.06619887	      0.88281427	     -0.00036982	     -0.22194862	     -0.00000000	     -0.00000001	     34.75538502
      0.33788631	     -0.06582389	     -0.00052641	     -0.20769390	     -0.06619799	      0.88281305	     -0.00036894	     -0.22198514	     -0.00000000	     -0.00000001	     34.37264233
      0.33911315	     -0.06598021	     -0.00052674	     -0.20785095	     -0.06619702	      0.88281182	     -0.00036808	     -0.22202179	     -0.00000000	     -0.00000001	     33.80690035
      0.34033998	     -0.06613615	     -0.00052717	     -0.20800764	     -0.06619594	      0.88281058	     -0.00036724	     -0.22205847	     -0.00000000	     -0.00000001	     33.46742937
      0.34156682	     -0.06629041	     -0.00052805	     -0.20816265	     -0.06619476	      0.88280934	     -0.00036641	     -0.22209517	     -0.00000000	     -0.00000001	     32.93928695
      0.34279365	     -0.06644444	     -0.00052877	     -0.20831746	     -0.06619348	      0.88280810	     -0.00036560	     -0.22213181	     -0.00000000	     -0.00000001	     32.57377234
      0.34402049	     -0.06659644	     -0.00052942	     -0.20847025	     -0.06619209	      0.88280687	     -0.00036481	     -0.22216839	     -0.00000000	     -0.00000001	     32.03296338
      0.34524732	     -0.06674772	     -0.00053000	     -0.20862233	     -0.06619059	      0.88280566	     -0.00036404	     -0.22220484	     -0.00000000	     -0.00000001	     31.70811684
      0.34647416	     -0.06689686	     -0.00053055	     -0.20877230	     -0.06618899	      0.88280447	     -0.00036329	     -0.22224117	     -0.00000000	     -0.00000001	     31.21608511
      0.34770099	     -0.06704495	     -0.00053098	     -0.20892123	     -0.06618727	      0.88280331	     -0.00036256	     -0.22227729	     -0.00000000	     -0.00000001	     30.87260910
      0.34892783	     -0.06719019	     -0.00053140	     -0.20906733	     -0.06618544	      0.88280217	     -0.00036185	     -0.22231322	     -0.00000000	     -0.00000001	     30.37670633
      0.35015467	     -0.06733428	     -0.00053170	     -0.20921229	     -0.06618350	      0.88280107	     -0.00036116	     -0.22234889	      0.00000000	     -0.00000001	     30.07207824
      0.35138150	     -0.06747496	     -0.00053193	     -0.20935387	     -0.06618144	      0.88280001	     -0.00036049	     -0.22238426	      0.00000000	     -0.00000001	     29.62698959
      0.35260834	     -0.06761339	     -0.00053210	     -0.20949321	     -0.06617926	      0.88279900	     -0.00035985	     -0.22241926	      0.00000000	     -0.00000001	     29.30318995
      0.35383517	     -0.06774750	     -0.00053229	     -0.20962824	     -0.06617696	      0.88279802	     -0.00035923	     -0.22245386	      0.00000000	     -0.00000001	     28.86245354
      0.35506201	     -0.06787850	     -0.00053253	     -0.20976017	     -0.06617454	      0.88279710	     -0.00035863	     -0.22248799	      0.00000000	     -0.00000000	     28.57923502
      0.35628884	     -0.06800475	     -0.00053284	     -0.20988738	     -0.06617200	      0.88279624	     -0.00035806	     -0.22252161	      0.00000000	     -0.00000000	     28.18488182
      0.35751568	     -0.06812769	     -0.00053319	     -0.21001128	     -0.06616933	      0.88279543	     -0.00035752	     -0.22255463	      0.00000000	     -0.00000000	     27.88235683
      0.35874251	     -0.06824521	     -0.00053359	     -0.21012978	     -0.06616653	      0.88279468	     -0.00035700	     -0.22258703	      0.00000000	     -0.00000000	     27.48966916
      0.35996935	     -0.06835883	     -0.00053399	     -0.21024439	     -0.06616361	      0.88279399	     -0.00035650	     -0.22261873	      0.00000000	     -0.00000000	     27.22222919
      0.36119618	     -0.06846729	     -0.00053447	     -0.21035385	     -0.06616055	      0.88279337	     -0.00035604	     -0.22264969	      0.00000000	     -0.00000000	     26.86390695
      0.36242302	     -0.06857207	     -0.00053503	     -0.21045964	     -0.06615737	      0.88279282	     -0.00035560	     -0.22267985	      0.00000000	     -0.00000000	     26.57953757
      0.36364985	     -0.06867128	     -0.00053575	     -0.21055987	     -0.06615405	      0.88279233	     -0.00035519	     -0.22270920	      0.00000000	     -0.00000000	     26.22293994
      0.36487669	     -0.06876620	     -0.00053656	     -0.21065582	     -0.06615060	      0.88279192	     -0.00035480	     -0.22273764	      0.00000000	     -0.00000000	     25.98319456
      0.36610353	     -0.06885524	     -0.00053752	     -0.21074590	     -0.06614701	      0.88279158	     -0.00035445	     -0.22276516	      0.00000000	     -0.00000000	     25.66695966
      0.36733036	     -0.06894028	     -0.00053858	     -0.21083199	     -0.06614329	      0.88279132	     -0.00035412	     -0.22279167	      0.00000000	     -0.00000000	     25.41938997
      0.36855720	     -0.06901942	     -0.00053979	     -0.21091218	     -0.06613943	      0.88279114	     -0.00035383	     -0.22281717	      0.00000000	     -0.00000000	     25.10449740
      0.36978403	     -0.06909443	     -0.00054114	     -0.21098825	     -0.06613543	      0.88279103	     -0.00035356	     -0.22284158	      0.00000000	     -0.00000000	     24.90516616
      0.37101087	     -0.06916388	     -0.00054255	     -0.21105877	     -0.06613130	      0.88279100	     -0.00035332	     -0.22286491	      0.00000000	      0.00000000	     24.62692371
      0.37223770	     -0.06922935	     -0.00054398	     -0.21112531	     -0.06612702	      0.88279106	     -0.00035311	     -0.22288709	      0.00000000	      0.00000000	     24.42641698
      0.37346454	     -0.06928861	     -0.00054551	     -0.21118565	     -0.06612260	      0.88279119	     -0.00035293	     -0.22290813	      0.00000000	      0.00000000	     24.15548589
      0.37469137	     -0.06934354	     -0.00054713	     -0.21124165	     -0.06611804	      0.88279140	     -0.00035278	     -0.22292794	      0.00000000	      0.00000000	     24.00563946
      0.37591821	     -0.06939298	     -0.00054889	     -0.21129218	     -0.06611334	      0.88279170	     -0.00035265	     -0.22294655	      0.00000000	      0.00000000	     23.76945432
      0.37714504	     -0.06943908	     -0.00055079	     -0.21133936	     -0.06610850	      0.88279208	     -0.00035256	     -0.22296391	      0.00000000	      0.00000000	     23.61749215
      0.37837188	     -0.06948011	     -0.00055288	     -0.21138148	     -0.06610351	      0.88279254	     -0.00035249	     -0.22298007	      0.00000000	      0.00000000	     23.38319267
      0.37959872	     -0.06951798	     -0.00055509	     -0.21142043	     -0.06609838	      0.88279308	     -0.00035246	     -0.22299500	      0.00000000	      0.00000000	     23.27428301
      0.38082555	     -0.06955120	     -0.00055737	     -0.21145474	     -0.06609310	      0.88279370	     -0.00035245	     -0.22300874	      0.00000000	      0.00000000	     23.06864350
      0.38205239	     -0.06958161	     -0.00055959	     -0.21148623	     -0.06608768	      0.88279440	     -0.00035246	     -0.22302129	      0.00000000	      0.00000000	     22.95415762
      0.38327922	     -0.06960704	     -0.00056171	     -0.21151275	     -0.06608212	      0.88279518	     -0.00035250	     -0.22303267	      0.00000000	      0.00000000	     22.74533130
      0.38450606	     -0.06962925	     -0.00056360	     -0.21153605	     -0.06607641	      0.88279605	     -0.00035257	     -0.22304287	      0.00000000	      0.00000001	     22.66557618
      0.38573289	     -0.06964643	     -0.00056529	     -0.21155433	     -0.06607055	      0.88279699	     -0.00035266	     -0.22305191	      0.00000000	      0.00000001	     22.48803036
      0.38695973	     -0.06966016	     -0.00056670	     -0.21156915	     -0.06606456	      0.88279801	     -0.00035278	     -0.22305977	      0.00000000	      0.00000001	     22.40862488
      0.38818656	     -0.06966813	     -0.00056788	     -0.21157823	     -0.06605842	      0.88279911	     -0.00035292	     -0.22306646	      0.00000000	      0.00000001	     22.23500013
      0.38941340	     -0.06967209	     -0.00056879	     -0.21158327	     -0.06605213	      0.88280028	     -0.00035309	     -0.22307193	      0.00000000	      0.00000001	     22.19167292
      0.39064023	     -0.06967006	     -0.00056884	     -0.21158235	     -0.06604570	      0.88280153	     -0.00035327	     -0.22307620	      0.00000000	      0.00000001	     22.05367897
      0.39186707	     -0.06966365	     -0.00056811	     -0.21157706	     -0.06603913	      0.88280285	     -0.00035349	     -0.22307922	      0.00000000	      0.00000001	     21.99048213
      0.39309390	     -0.06965055	     -0.00056715	     -0.21156506	     -0.06603242	      0.88280425	     -0.00035372	     -0.22308099	      0.00000000	      0.00000001	     21.84687266
      0.39432074	     -0.06963260	     -0.00056612	     -0.21154822	     -0.06602556	      0.88280572	     -0.00035397	     -0.22308144	      0.00000000	      0.00000001	     21.84304127
      0.39554758	     -0.06960795	     -0.00056513	     -0.21152467	     -0.06601857	      0.88280726	     -0.00035425	     -0.22308058	      0.00000000	      0.00000001	     21.73749411
      0.39677441	     -0.06957849	     -0.00056419	     -0.21149630	     -0.06601143	      0.88280887	     -0.00035454	     -0.22307834	      0.00000000	      0.00000001	     21.73824389
      0.39800125	     -0.06954122	     -0.00056359	     -0.21146011	     -0.06600416	      0.88281054	     -0.00035486	     -0.22307475	      0.00000000	      0.00000001	     21.62318705
      0.39922808	     -0.06949947	     -0.00056310	     -0.21141942	     -0.06599675	      0.88281229	     -0.00035520	     -0.22306974	      0.00000000	      0.00000001	     21.64744659
      0.40045492	     -0.06945110	     -0.00056269	     -0.21137210	     -0.06598920	      0.88281410	     -0.00035556	     -0.22306334	      0.00000000	      0.00000001	     21.54653005
      0.40168175	     -0.06939797	     -0.00056225	     -0.21132002	     -0.06598152	      0.88281598	     -0.00035594	     -0.22305548	      0.00000000	      0.00000001	     21.57729307
      0.40290859	     -0.06933770	     -0.00056186	     -0.21126077	     -0.06597371	      0.88281793	     -0.00035634	     -0.22304617	      0.00000000	      0.00000001	     21.46083687
      0.40413542	     -0.06927211	     -0.00056148	     -0.21119619	     -0.06596576	      0.88281994	     -0.00035675	     -0.22303532	      0.00000000	      0.00000001	     21.52001659
      0.40536226	     -0.06919892	     -0.00056100	     -0.21112399	     -0.06595769	      0.88282201	     -0.00035719	     -0.22302292	      0.00000000	      0.00000001	     21.41552094
      0.40658909	     -0.06911986	     -0.00056037	     -0.21104591	     -0.06594949	      0.88282415	     -0.00035764	     -0.22300889	      0.00000000	      0.00000001	     21.48538199
      0.40781593	     -0.06903253	     -0.00055964	     -0.21095954	     -0.06594116	      0.88282635	     -0.00035811	     -0.22299321	      0.00000000	      0.00000001	     21.35645780
      0.40904277	     -0.06893887	     -0.00055874	     -0.21086682	     -0.06593271	      0.88282861	     -0.00035860	     -0.22297581	      0.00000000	      0.00000001	     21.44190536
      0.41026960	     -0.06883762	     -0.00055778	     -0.21076649	     -0.06592415	      0.88283093	     -0.00035910	     -0.22295670	      0.00000000	      0.00000001	     21.31264878
      0.41149644	     -0.06873092	     -0.00055682	     -0.21066068	     -0.06591547	      0.88283332	     -0.00035962	     -0.22293582	      0.00000000	      0.00000001	     21.40889153
      0.41272327	     -0.06861657	     -0.00055587	     -0.21054721	     -0.06590667	      0.88283576	     -0.00036016	     -0.22291321	      0.00000000	      0.00000001	     21.24805973
      0.41395011	     -0.06849703	     -0.00055488	     -0.21042850	     -0.06589777	      0.88283827	     -0.00036070	     -0.22288882	      0.00000000	      0.00000001	     21.34696676
      0.41517694	     -0.06837060	     -0.00055393	     -0.21030289	     -0.06588876	      0.88284083	     -0.00036127	     -0.22286269	      0.00000000	      0.00000001	     21.17825818
      0.41640378	     -0.06823966	     -0.00055297	     -0.21017274	     -0.06587964	      0.88284345	     -0.00036184	     -0.22283482	      0.00000000	      0.00000001	     21.27997584
      0.41763061	     -0.06810194	     -0.00055201	     -0.21003577	     -0.06587043	      0.88284613	     -0.00036242	     -0.22280525	      0.00000000	      0.00000002	     21.06948934
      0.41885745	     -0.06795926	     -0.00055112	     -0.20989381	     -0.06586112	      0.88284887	     -0.00036302	     -0.22277397	      0.00000000	      0.00000002	     21.16718394
      0.42008428	     -0.06781002	     -0.00055052	     -0.20974526	     -0.06585172	      0.88285167	     -0.00036363	     -0.22274106	      0.00000000	      0.00000002	     20.95213036
      0.42131112	     -0.06765735	     -0.00054995	     -0.20959324	     -0.06584224	      0.88285452	     -0.00036424	     -0.22270655	      0.00000000	      0.00000002	     21.05690922
      0.42253796	     -0.06749889	     -0.00054878	     -0.20943540	     -0.06583267	      0.88285743	     -0.00036487	     -0.22267051	      0.00000000	      0.00000002	     20.80307397
      0.42376479	     -0.06733729	     -0.00054732	     -0.20927439	     -0.06582302	      0.88286039	     -0.00036550	     -0.22263296	      0.00000000	      0.00000002	     20.89259234
      0.42499163	     -0.06717111	     -0.00054584	     -0.20910876	     -0.06581330	      0.88286340	     -0.00036613	     -0.22259400	      0.00000000	      0.00000002	     20.64688012
      0.42621846	     -0.06700316	     -0.00054445	     -0.20894132	     -0.06580351	      0.88286647	     -0.00036677	     -0.22255366	      0.00000000	      0.00000002	     20.76723704
      0.42744530	     -0.06683147	     -0.00054302	     -0.20877011	     -0.06579366	      0.88286959	     -0.00036742	     -0.22251207	      0.00000000	      0.00000002	     20.49729503
      0.42867213	     -0.06665879	     -0.00054119	     -0.20859786	     -0.06578374	      0.88287276	     -0.00036807	     -0.22246928	      0.00000000	      0.00000002	     20.60709077
      0.42989897	     -0.06648336	     -0.00053924	     -0.20842283	     -0.06577377	      0.88287598	     -0.00036872	     -0.22242542	      0.00000000	      0.00000002	     20.34797217
      0.43112580	     -0.06630767	     -0.00053720	     -0.20824751	     -0.06576376	      0.88287925	     -0.00036938	     -0.22238053	      0.00000000	      0.00000002	     20.48857506
      0.43235264	     -0.06612944	     -0.00053505	     -0.20806960	     -0.06575370	      0.88288256	     -0.00037003	     -0.22233473	      0.00000000	      0.00000002	     20.21249662
      0.43357947	     -0.06595111	     -0.00053276	     -0.20789155	     -0.06574359	      0.88288592	     -0.00037068	     -0.22228807	      0.00000000	      0.00000002	     20.35141357
      0.43480631	     -0.06577081	     -0.00053032	     -0.20771150	     -0.06573346	      0.88288931	     -0.00037134	     -0.22224064	      0.00000000	      0.00000002	     20.10482473
      0.43603314	     -0.06559103	     -0.00052772	     -0.20753193	     -0.06572329	      0.88289274	     -0.00037198	     -0.22219250	      0.00000000	      0.00000002	     20.28442346
      0.43725998	     -0.06540941	     -0.00052497	     -0.20735049	     -0.06571310	      0.88289621	     -0.00037263	     -0.22214373	      0.00000000	      0.00000002	     20.02372603
      0.43848682	     -0.06522847	     -0.00052206	     -0.20716967	     -0.06570289	      0.88289971	     -0.00037327	     -0.22209436	      0.00000000	      0.00000002	     20.19820191
      0.43971365	     -0.06504630	     -0.00051900	     -0.20698761	     -0.06569266	      0.88290323	     -0.00037390	     -0.22204450	      0.00000000	      0.00000002	     19.96767655
      0.44094049	     -0.06486546	     -0.00051579	     -0.20680683	     -0.06568242	      0.88290678	     -0.00037453	     -0.22199416	      0.00000000	      0.00000002	     20.18605344
      0.44216732	     -0.06468357	     -0.00051244	     -0.20662497	     -0.06567217	      0.88291034	     -0.00037514	     -0.22194344	      0.00000000	      0.00000002	     19.93721570
      0.44339416	     -0.06450334	     -0.00050897	     -0.20644474	     -0.06566193	      0.88291392	     -0.00037575	     -0.22189236	      0.00000000	      0.00000002	     20.14310790
      0.44462099	     -0.06432295	     -0.00050540	     -0.20626430	     -0.06565168	      0.88291752	     -0.00037635	     -0.22184101	      0.00000000	      0.00000002	     19.92287017
      0.44584783	     -0.06414492	     -0.00050174	     -0.20608619	     -0.06564144	      0.88292111	     -0.00037694	     -0.22178941	      0.00000000	      0.00000002	     20.17647138
      0.44707466	     -0.06396679	     -0.00049799	     -0.20590795	     -0.06563121	      0.88292471	     -0.00037752	     -0.22173767	      0.00000000	      0.00000002	     19.93259006
      0.44830150	     -0.06379173	     -0.00049412	     -0.20573274	     -0.06562100	      0.88292830	     -0.00037808	     -0.22168577	      0.00000000	      0.00000002	     20.16480149
      0.44952833	     -0.06361749	     -0.00049011	     -0.20555832	     -0.06561081	      0.88293189	     -0.00037863	     -0.22163382	      0.00000000	      0.00000002	     19.94754103
      0.45075517	     -0.06344643	     -0.00048605	     -0.20538705	     -0.06560064	      0.88293546	     -0.00037916	     -0.22158182	      0.00000000	      0.00000002	     20.23051979
      0.45198201	     -0.06327622	     -0.00048194	     -0.20521660	     -0.06559050	      0.88293901	     -0.00037967	     -0.22152985	      0.00000000	      0.00000002	     19.98376726
      0.45320884	     -0.06310958	     -0.00047784	     -0.20504967	     -0.06558039	      0.88294254	     -0.00038017	     -0.22147794	      0.00000000	      0.00000002	     20.23704597
      0.45443568	     -0.06294452	     -0.00047369	     -0.20488431	     -0.06557032	      0.88294604	     -0.00038065	     -0.22142617	      0.00000000	      0.00000002	     20.01715235
      0.45566251	     -0.06278362	     -0.00046952	     -0.20472307	     -0.06556028	      0.88294950	     -0.00038111	     -0.22137457	      0.00000000	      0.00000002	     20.32474398
      0.45688935	     -0.06262405	     -0.00046517	     -0.20456314	     -0.06555029	      0.88295293	     -0.00038156	     -0.22132321	      0.00000000	      0.00000002	     20.07253662
      0.45811618	     -0.06246883	     -0.00046087	     -0.20440753	     -0.06554034	      0.88295631	     -0.00038198	     -0.22127212	      0.00000000	      0.00000002	     20.34147309
      0.45934302	     -0.06231573	     -0.00045652	     -0.20425401	     -0.06553044	      0.88295964	     -0.00038237	     -0.22122137	      0.00000000	      0.00000002	     20.11794664
      0.46056985	     -0.06216714	     -0.00045212	     -0.20410497	     -0.06552059	      0.88296292	     -0.00038275	     -0.22117097	      0.00000000	      0.00000002	     20.44561872
      0.46179669	     -0.06202024	     -0.00044764	     -0.20395761	     -0.06551080	      0.88296614	     -0.00038310	     -0.22112099	      0.00000000	      0.00000002	     20.19104651
      0.46302352	     -0.06187756	     -0.00044310	     -0.20381443	     -0.06550107	      0.88296930	     -0.00038342	     -0.22107142	      0.00000000	      0.00000002	     20.47336784
      0.46425036	     -0.06173698	     -0.00043847	     -0.20367334	     -0.06549140	      0.88297240	     -0.00038372	     -0.22102233	      0.00000000	      0.00000002	     20.25187006
      0.46547719	     -0.06160099	     -0.00043379	     -0.20353681	     -0.06548180	      0.88297542	     -0.00038399	     -0.22097371	      0.00000000	      0.00000002	     20.59565228
      0.46670403	     -0.06146680	     -0.00042904	     -0.20340207	     -0.06547226	      0.88297837	     -0.00038423	     -0.22092563	      0.00000000	      0.00000002	     20.34399111
      0.46793087	     -0.06133700	     -0.00042431	     -0.20327169	     -0.06546279	      0.88298124	     -0.00038445	     -0.22087808	      0.00000000	      0.00000002	     20.63734867
      0.46915770	     -0.06120946	     -0.00041972	     -0.20314356	     -0.06545339	      0.88298403	     -0.00038463	     -0.22083112	      0.00000000	      0.00000002	     20.42612735
      0.47038454	     -0.06108665	     -0.00041511	     -0.20302014	     -0.06544407	      0.88298673	     -0.00038479	     -0.22078475	      0.00000000	      0.00000001	     20.78513995
      0.47161137	     -0.06096575	     -0.00041046	     -0.20289862	     -0.06543482	      0.88298934	     -0.00038492	     -0.22073904	      0.00000000	      0.00000001	     20.54728101
      0.47283821	     -0.06084926	     -0.00040585	     -0.20278149	     -0.06542566	      0.88299187	     -0.00038501	     -0.22069396	      0.00000000	      0.00000001	     20.85422685
      0.47406504	     -0.06073548	     -0.00040103	     -0.20266707	     -0.06541657	      0.88299429	     -0.00038507	     -0.22064959	      0.00000000	      0.00000001	     20.66669395
      0.47529188	     -0.06062647	     -0.00039621	     -0.20255740	     -0.06540756	      0.88299663	     -0.00038510	     -0.22060591	      0.00000000	      0.00000001	     21.04444810
      0.47651871	     -0.06051994	     -0.00039132	     -0.20245021	     -0.06539864	      0.88299887	     -0.00038509	     -0.22056297	      0.00000000	      0.00000001	     20.84029795
      0.47774555	     -0.06041804	     -0.00038647	     -0.20234764	     -0.06538980	      0.88300100	     -0.00038506	     -0.22052077	      0.00000000	      0.00000001	     21.17333150
      0.47897238	     -0.06031834	     -0.00038190	     -0.20224726	     -0.06538105	      0.88300304	     -0.00038498	     -0.22047934	      0.00000000	      0.00000001	     21.03440181
      0.48019922	     -0.06022323	     -0.00037781	     -0.20215146	     -0.06537239	      0.88300498	     -0.00038488	     -0.22043868	      0.00000000	      0.00000001	     21.44935848
      0.48142606	     -0.06012985	     -0.00037421	     -0.20205740	     -0.06536381	      0.88300682	     -0.00038474	     -0.22039884	      0.00000000	      0.00000001	     21.31343067
      0.48265289	     -0.06004074	     -0.00037109	     -0.20196759	     -0.06535533	      0.88300855	     -0.00038456	     -0.22035979	      0.00000000	      0.00000001	     21.69910787
      0.48387973	     -0.05995379	     -0.00036834	     -0.20187994	     -0.06534693	      0.88301019	     -0.00038434	     -0.22032157	      0.00000000	      0.00000001	     21.64366265
      0.48510656	     -0.05987139	     -0.00036593	     -0.20179683	     -0.06533863	      0.88301173	     -0.00038409	     -0.22028418	      0.00000000	      0.00000001	     22.11609046
      0.48633340	     -0.05979064	     -0.00036379	     -0.20171539	     -0.06533041	      0.88301317	     -0.00038381	     -0.22024765	      0.00000000	      0.00000001	     22.07455715
      0.48756023	     -0.05971426	     -0.00036158	     -0.20163834	     -0.06532229	      0.88301452	     -0.00038348	     -0.22021196	      0.00000000	      0.00000001	     22.52841517
      0.48878707	     -0.05963994	     -0.00035916	     -0.20156334	     -0.06531426	      0.88301577	     -0.00038312	     -0.22017714	      0.00000000	      0.00000001	     22.57766083
      0.49001390	     -0.05956799	     -0.00035651	     -0.20149074	     -0.06530632	      0.88301693	     -0.00038272	     -0.22014317	      0.00000000	      0.00000001	     23.12032491
      0.49124074	     -0.05949793	     -0.00035367	     -0.20142005	     -0.06529848	      0.88301801	     -0.00038229	     -0.22011013	      0.00000000	      0.00000001	     23.18782070
      0.49246757	     -0.05943118	     -0.00035030	     -0.20135268	     -0.06529073	      0.88301900	     -0.00038181	     -0.22007802	      0.00000000	      0.00000001	     23.71935707
      0.49369441	     -0.05936618	     -0.00034690	     -0.20128709	     -0.06528307	      0.88301990	     -0.00038130	     -0.22004690	      0.00000000	      0.00000000	     23.89902704
      0.49492124	     -0.05930600	     -0.00034315	     -0.20122633	     -0.06527550	      0.88302073	     -0.00038075	     -0.22001675	      0.00000000	      0.00000000	     24.51908084
      0.49614808	     -0.05924660	     -0.00033914	     -0.20116638	     -0.06526801	      0.88302148	     -0.00038016	     -0.21998757	      0.00000000	      0.00000000	     24.77553600
      0.49737492	     -0.05918991	     -0.00033495	     -0.20110916	     -0.06526062	      0.88302216	     -0.00037953	     -0.21995928	      0.00000000	      0.00000000	     25.45752379
      0.49860175	     -0.05913387	     -0.00033060	     -0.20105262	     -0.06525330	      0.88302276	     -0.00037886	     -0.21993185	      0.00000000	      0.00000000	     25.89513845
      0.49982859	     -0.05908063	     -0.00032618	     -0.20099888	     -0.06524607	      0.88302330	     -0.00037816	     -0.21990523	      0.00000000	      0.00000000	     26.70313221
      0.50105542	     -0.05902706	     -0.00032127	     -0.20094485	     -0.06523892	      0.88302378	     -0.00037742	     -0.21987941	      0.00000000	      0.00000000	     27.25769705
      0.50228226	     -0.05897653	     -0.00031625	     -0.20089388	     -0.06523185	      0.88302419	     -0.00037664	     -0.21985434	      0.00000000	      0.00000000	     28.16782504
      0.50350909	     -0.05892587	     -0.00031077	     -0.20084280	     -0.06522485	      0.88302455	     -0.00037582	     -0.21983004	      0.00000000	      0.00000000	     28.92011497
      0.50473593	     -0.05887810	     -0.00030529	     -0.20079462	     -0.06521792	      0.88302486	     -0.00037496	     -0.21980644	      0.00000000	      0.00000000	     29.95412990
      0.50596276	     -0.05883030	     -0.00029987	     -0.20074644	     -0.06521105	      0.88302511	     -0.00037407	     -0.21978357	      0.00000000	      0.00000000	     30.86666626
      0.50718960	     -0.05878433	     -0.00029459	     -0.20070009	     -0.06520425	      0.88302532	     -0.00037315	     -0.21976135	      0.00000000	      0.00000000	     32.08677701
      0.50841643	     -0.05873838	     -0.00028948	     -0.20065377	     -0.06519750	      0.88302549	     -0.00037218	     -0.21973978	      0.00000000	      0.00000000	     33.25632886
      0.50964327	     -0.05869436	     -0.00028464	     -0.20060939	     -0.06519081	      0.88302562	     -0.00037119	     -0.21971880	      0.00000000	      0.00000000	     34.61407427
      0.51087011	     -0.05864977	     -0.00028004	     -0.20056445	     -0.06518417	      0.88302572	     -0.00037016	     -0.21969839	      0.00000000	      0.00000000	     35.95536265
      0.51209694	     -0.05860652	     -0.00027615	     -0.20052083	     -0.06517758	      0.88302579	     -0.00036910	     -0.21967850	      0.00000000	      0.00000000	     37.50692256
      0.51332378	     -0.05856306	     -0.00027262	     -0.20047701	     -0.06517102	      0.88302584	     -0.00036800	     -0.21965913	      0.00000000	      0.00000000	     39.04180888
      0.51455061	     -0.05852127	     -0.00026959	     -0.20043486	     -0.06516450	      0.88302586	     -0.00036688	     -0.21964020	      0.00000000	      0.00000000	     40.61848524
      0.51577745	     -0.05847886	     -0.00026719	     -0.20039207	     -0.06515801	      0.88302587	     -0.00036572	     -0.21962173	      0.00000000	      0.00000000	     42.18747469
      0.51700428	     -0.05843772	     -0.00026568	     -0.20035054	     -0.06515155	      0.88302588	     -0.00036453	     -0.21960364	      0.00000000	     -0.00000000	     43.80160452
      0.51823112	     -0.05839644	     -0.00026501	     -0.20030888	     -0.06514512	      0.88302587	     -0.00036332	     -0.21958596	      0.00000000	     -0.00000000	     45.31439480
      0.51945795	     -0.05835684	     -0.00026494	     -0.20026886	     -0.06513871	      0.88302587	     -0.00036208	     -0.21956861	      0.00000000	     -0.00000000	     46.68280001
      0.52068479	     -0.05831672	     -0.00026546	     -0.20022832	     -0.06513232	      0.88302587	     -0.00036081	     -0.21955162	      0.00000000	      0.00000000	     47.96095134
      0.52191162	     -0.05827801	     -0.00026683	     -0.20018917	     -0.06512594	      0.88302589	     -0.00035951	     -0.21953491	      0.00000000	      0.00000000	     49.16300818
      0.52313846	     -0.05823915	     -0.00026881	     -0.20014985	     -0.06511958	      0.88302591	     -0.00035819	     -0.21951851	      0.00000000	      0.00000000	     50.16606202
      0.52436530	     -0.05820212	     -0.00027143	     -0.20011234	     -0.06511324	      0.88302596	     -0.00035684	     -0.21950236	      0.00000000	      0.00000000	     50.94233819
      0.52559213	     -0.05816487	     -0.00027462	     -0.20007461	     -0.06510691	      0.88302603	     -0.00035546	     -0.21948648	      0.00000000	      0.00000000	     51.55034080
      0.52681897	     -0.05812917	     -0.00027843	     -0.20003840	     -0.06510060	      0.88302613	     -0.00035405	     -0.21947084	      0.00000000	      0.00000000	     52.09176767
      0.52804580	     -0.05809413	     -0.00028274	     -0.20000284	     -0.06509430	      0.88302626	     -0.00035262	     -0.21945545	      0.00000000	      0.00000000	     52.39398276
      0.52927264	     -0.05806176	     -0.00028759	     -0.19996992	     -0.06508802	      0.88302642	     -0.00035117	     -0.21944029	      0.00000000	      0.00000000	     52.55590188
      0.53049947	     -0.05803067	     -0.00029288	     -0.19993827	     -0.06508176	      0.88302661	     -0.00034968	     -0.21942543	      0.00000000	      0.00000000	     52.53541533
      0.53172631	     -0.05800270	     -0.00029861	     -0.19990971	     -0.06507552	      0.88302685	     -0.00034817	     -0.21941085	      0.00000000	      0.00000000	     52.57377558
      0.53295314	     -0.05797715	     -0.00030465	     -0.19988357	     -0.06506931	      0.88302712	     -0.00034663	     -0.21939664	      0.00000000	      0.00000000	     52.38351264
      0.53417998	     -0.05795678	     -0.00031107	     -0.19986259	     -0.06506312	      0.88302744	     -0.00034506	     -0.21938283	      0.00000000	      0.00000000	     52.19552264
      0.53540681	     -0.05794066	     -0.00031775	     -0.19984584	     -0.06505696	      0.88302779	     -0.00034346	     -0.21936953	      0.00000000	      0.00000000	     51.81913561
      0.53663365	     -0.05793174	     -0.00032479	     -0.19983627	     -0.06505083	      0.88302818	     -0.00034184	     -0.21935685	      0.00000000	      0.00000000	     51.62262527
      0.53786048	     -0.05793027	     -0.00033201	     -0.19983414	     -0.06504473	      0.88302861	     -0.00034018	     -0.21934497	      0.00000000	      0.00000000	     51.19985326
      0.53908732	     -0.05793788	     -0.00033937	     -0.19984108	     -0.06503868	      0.88302908	     -0.00033849	     -0.21933400	      0.00000000	      0.00000000	     50.90231698
      0.54031416	     -0.05795293	     -0.00034660	     -0.19985546	     -0.06503266	      0.88302958	     -0.00033677	     -0.21932411	      0.00000000	      0.00000000	     50.40881952
      0.54154099	     -0.05797711	     -0.00035369	     -0.19987896	     -0.06502669	      0.88303011	     -0.00033502	     -0.21931538	      0.00000000	      0.00000000	     50.17503791
      0.54276783	     -0.05800900	     -0.00036038	     -0.19991017	     -0.06502076	      0.88303067	     -0.00033323	     -0.21930796	      0.00000000	      0.00000000	     49.71635018
      0.54399466	     -0.05804982	     -0.00036665	     -0.19995032	     -0.06501488	      0.88303125	     -0.00033141	     -0.21930190	      0.00000000	      0.00000000	     49.43774756
      0.54522150	     -0.05809777	     -0.00037231	     -0.19999760	     -0.06500905	      0.88303185	     -0.00032956	     -0.21929731	      0.00000000	      0.00000000	     48.93805260
      0.54644833	     -0.05815396	     -0.00037737	     -0.20005314	     -0.06500328	      0.88303246	     -0.00032767	     -0.21929424	      0.00000000	      0.00000000	     48.72447391
      0.54767517	     -0.05821665	     -0.00038153	     -0.20011519	     -0.06499755	      0.88303308	     -0.00032574	     -0.21929275	      0.00000000	      0.00000000	     48.26436849
      0.54890200	     -0.05828710	     -0.00038481	     -0.20018502	     -0.06499189	      0.88303371	     -0.00032377	     -0.21929284	      0.00000000	      0.00000000	     47.98963842
      0.55012884	     -0.05836282	     -0.00038698	     -0.20026014	     -0.06498628	      0.88303433	     -0.00032177	     -0.21929458	      0.00000000	      0.00000000	     47.47188998
      0.55135567	     -0.05844543	     -0.00038812	     -0.20034217	     -0.06498073	      0.88303495	     -0.00031973	     -0.21929796	      0.00000000	      0.00000000	     47.23073129
      0.55258251	     -0.05853339	     -0.00038810	     -0.20042958	     -0.06497523	      0.88303554	     -0.00031766	     -0.21930300	      0.00000000	      0.00000000	     46.73724442
      0.55380935	     -0.05862785	     -0.00038715	     -0.20052351	     -0.06496980	      0.88303612	     -0.00031555	     -0.21930968	      0.00000000	      0.00000000	     46.43434664
      0.55503618	     -0.05872651	     -0.00038529	     -0.20062166	     -0.06496443	      0.88303667	     -0.00031341	     -0.21931800	      0.00000000	      0.00000000	     45.89702043
      0.55626302	     -0.05883078	     -0.00038285	     -0.20072545	     -0.06495912	      0.88303719	     -0.00031123	     -0.21932791	      0.00000000	      0.00000000	     45.62865591
      0.55748985	     -0.05893967	     -0.00037992	     -0.20083387	     -0.06495387	      0.88303766	     -0.00030902	     -0.21933942	      0.00000000	      0.00000000	     45.11722947
      0.55871669	     -0.05905444	     -0.00037684	     -0.20094818	     -0.06494868	      0.88303808	     -0.00030678	     -0.21935248	      0.00000000	      0.00000000	     44.78386366
      0.55994352	     -0.05917309	     -0.00037364	     -0.20106639	     -0.06494355	      0.88303845	     -0.00030451	     -0.21936710	      0.00000000	      0.00000000	     44.22118281
      0.56117036	     -0.05929692	     -0.00037059	     -0.20118980	     -0.06493848	      0.88303876	     -0.00030222	     -0.21938320	      0.00000000	      0.00000000	     43.90454787
      0.56239719	     -0.05942400	     -0.00036761	     -0.20131647	     -0.06493347	      0.88303900	     -0.00029990	     -0.21940078	      0.00000000	      0.00000000	     43.35285817
      0.56362403	     -0.05955566	     -0.00036496	     -0.20144773	     -0.06492852	      0.88303917	     -0.00029756	     -0.21941974	      0.00000000	      0.00000000	     42.96466058
      0.56485086	     -0.05969001	     -0.00036262	     -0.20158170	     -0.06492363	      0.88303926	     -0.00029519	     -0.21944007	      0.00000000	      0.00000000	     42.35638195
      0.56607770	     -0.05982880	     -0.00036080	     -0.20172010	     -0.06491879	      0.88303926	     -0.00029281	     -0.21946170	      0.00000000	     -0.00000000	     41.98201864
      0.56730453	     -0.05997049	     -0.00035937	     -0.20186143	     -0.06491400	      0.88303918	     -0.00029041	     -0.21948460	      0.00000000	     -0.00000000	     41.38439707
      0.56853137	     -0.06011622	     -0.00035864	     -0.20200681	     -0.06490927	      0.88303901	     -0.00028800	     -0.21950870	      0.00000000	     -0.00000000	     40.95134975
      0.56975821	     -0.06026391	     -0.00035860	     -0.20215415	     -0.06490459	      0.88303873	     -0.00028557	     -0.21953396	      0.00000000	     -0.00000000	     40.30355789
      0.57098504	     -0.06041500	     -0.00035927	     -0.20230490	     -0.06489995	      0.88303836	     -0.00028313	     -0.21956031	      0.00000000	     -0.00000000	     39.88216104
      0.57221188	     -0.06056786	     -0.00036053	     -0.20245744	     -0.06489537	      0.88303789	     -0.00028067	     -0.21958772	      0.00000000	     -0.00000000	     39.24570155
      0.57343871	     -0.06072395	     -0.00036244	     -0.20261321	     -0.06489083	      0.88303731	     -0.00027821	     -0.21961610	      0.00000000	     -0.00000000	     38.78406939
      0.57466555	     -0.06088056	     -0.00036465	     -0.20276954	     -0.06488633	      0.88303662	     -0.00027574	     -0.21964541	      0.00000000	     -0.00000000	     38.11451878
      0.57589238	     -0.06103846	     -0.00036757	     -0.20292715	     -0.06488187	      0.88303583	     -0.00027326	     -0.21967555	      0.00000000	     -0.00000000	     37.68673755
      0.57711922	     -0.06119600	     -0.00037100	     -0.20308442	     -0.06487746	      0.88303494	     -0.00027078	     -0.21970646	      0.00000000	     -0.00000001	     37.04159606
      0.57834605	     -0.06135455	     -0.00037503	     -0.20324271	     -0.06487308	      0.88303394	     -0.00026829	     -0.21973804	      0.00000000	     -0.00000001	     36.58981181
      0.57957289	     -0.06150968	     -0.00037977	     -0.20339759	     -0.06486874	      0.88303283	     -0.00026580	     -0.21977026	      0.00000000	     -0.00000001	     35.92201649
      0.58079972	     -0.06166692	     -0.00038570	     -0.20355459	     -0.06486442	      0.88303162	     -0.00026330	     -0.21980307	      0.00000000	     -0.00000001	     35.50136426
      0.58202656	     -0.06181952	     -0.00039167	     -0.20370697	     -0.06486014	      0.88303032	     -0.00026080	     -0.21983647	      0.00000000	     -0.00000001	     34.86440601
      0.58325340	     -0.06197350	     -0.00039801	     -0.20386074	     -0.06485589	      0.88302891	     -0.00025829	     -0.21987044	      0.00000000	     -0.00000001	     34.42561199
      0.58448023	     -0.06212712	     -0.00040510	     -0.20401416	     -0.06485167	      0.88302742	     -0.00025578	     -0.21990500	      0.00000000	     -0.00000001	     33.77419229
      0.58570707	     -0.06228007	     -0.00041244	     -0.20416692	     -0.06484747	      0.88302584	     -0.00025327	     -0.21994002	      0.00000000	     -0.00000001	     33.40219357
      0.58693390	     -0.06242945	     -0.00041983	     -0.20431614	     -0.06484329	      0.88302418	     -0.00025076	     -0.21997539	      0.00000000	     -0.00000001	     32.80694578
      0.58816074	     -0.06257703	     -0.00042735	     -0.20446357	     -0.06483913	      0.88302244	     -0.00024825	     -0.22001095	      0.00000000	     -0.00000001	     32.45395296
      0.58938757	     -0.06272043	     -0.00043489	     -0.20460685	     -0.06483499	      0.88302063	     -0.00024573	     -0.22004664	      0.00000000	     -0.00000001	     31.86488407
      0.59061441	     -0.06286204	     -0.00044245	     -0.20474834	     -0.06483087	      0.88301876	     -0.00024322	     -0.22008231	      0.00000000	     -0.00000001	     31.55919819
      0.59184124	     -0.06300000	     -0.00044933	     -0.20488622	     -0.06482676	      0.88301684	     -0.00024070	     -0.22011791	      0.00000000	     -0.00000001	     31.00386975
      0.59306808	     -0.06313544	     -0.00045553	     -0.20502160	     -0.06482266	      0.88301486	     -0.00023818	     -0.22015335	      0.00000000	     -0.00000001	     30.70178668
      0.59429491	     -0.06326573	     -0.00046081	     -0.20515186	     -0.06481858	      0.88301285	     -0.00023566	     -0.22018857	      0.00000000	     -0.00000001	     30.13914960
      0.59552175	     -0.06339295	     -0.00046567	     -0.20527906	     -0.06481450	      0.88301080	     -0.00023315	     -0.22022344	      0.00000000	     -0.00000001	     29.88384272
      0.59674858	     -0.06351428	     -0.00047060	     -0.20540040	     -0.06481043	      0.88300872	     -0.00023063	     -0.22025791	      0.00000000	     -0.00000001	     29.38733701
      0.59797542	     -0.06363164	     -0.00047587	     -0.20551777	     -0.06480636	      0.88300662	     -0.00022811	     -0.22029186	      0.00000000	     -0.00000001	     29.16627263
      0.59920226	     -0.06374311	     -0.00048122	     -0.20562927	     -0.06480229	      0.88300452	     -0.00022560	     -0.22032526	      0.00000000	     -0.00000001	     28.68333727
      0.60042909	     -0.06385088	     -0.00048665	     -0.20573707	     -0.06479823	      0.88300241	     -0.00022309	     -0.22035802	      0.00000000	     -0.00000001	     28.49384735
      0.60165593	     -0.06395340	     -0.00049220	     -0.20583964	     -0.06479416	      0.88300031	     -0.00022058	     -0.22039012	      0.00000000	     -0.00000001	     28.03775728
      0.60288276	     -0.06405275	     -0.00049791	     -0.20593903	     -0.06479010	      0.88299822	     -0.00021808	     -0.22042152	      0.00000000	     -0.00000001	     27.86169141
      0.60410960	     -0.06414691	     -0.00050365	     -0.20603326	     -0.06478603	      0.88299615	     -0.00021558	     -0.22045221	      0.00000000	     -0.00000001	     27.40892873
      0.60533643	     -0.06423789	     -0.00050943	     -0.20612429	     -0.06478195	      0.88299411	     -0.00021308	     -0.22048214	      0.00000000	     -0.00000001	     27.25772293
      0.60656327	     -0.06432423	     -0.00051520	     -0.20621072	     -0.06477788	      0.88299210	     -0.00021059	     -0.22051133	      0.00000000	     -0.00000001	     26.82975279
      0.60779010	     -0.06440796	     -0.00052096	     -0.20629452	     -0.06477379	      0.88299013	     -0.00020810	     -0.22053975	      0.00000000	     -0.00000001	     26.69479249
      0.60901694	     -0.06448663	     -0.00052658	     -0.20637329	     -0.06476970	      0.88298821	     -0.00020562	     -0.22056740	      0.00000000	     -0.00000001	     26.27746671
      0.61024377	     -0.06456225	     -0.00053207	     -0.20644900	     -0.06476560	      0.88298635	     -0.00020314	     -0.22059424	      0.00000000	     -0.00000001	     26.16728802
      0.61147061	     -0.06463297	     -0.00053735	     -0.20651982	     -0.06476149	      0.88298454	     -0.00020067	     -0.22062028	      0.00000000	     -0.00000001	     25.77499194
      0.61269745	     -0.06470107	     -0.00054245	     -0.20658803	     -0.06475737	      0.88298280	     -0.00019821	     -0.22064548	      0.00000000	     -0.00000001	     25.68020816
      0.61392428	     -0.06476475	     -0.00054727	     -0.20665183	     -0.06475324	      0.88298112	     -0.00019575	     -0.22066987	      0.00000000	     -0.00000001	     25.29327431
      0.61515112	     -0.06482618	     -0.00055179	     -0.20671339	     -0.06474910	      0.88297952	     -0.00019330	     -0.22069341	      0.00000000	     -0.00000001	     25.21219713
      0.61637795	     -0.06488341	     -0.00055592	     -0.20677076	     -0.06474495	      0.88297799	     -0.00019086	     -0.22071616	      0.00000000	     -0.00000001	     24.84281125
      0.61760479	     -0.06493847	     -0.00055964	     -0.20682597	     -0.06474079	      0.88297655	     -0.00018842	     -0.22073807	      0.00000000	     -0.00000001	     24.77443210
      0.61883162	     -0.06498928	     -0.00056292	     -0.20687693	     -0.06473661	      0.88297518	     -0.00018600	     -0.22075918	      0.00000000	     -0.00000001	     24.41625520
      0.62005846	     -0.06503790	     -0.00056577	     -0.20692571	     -0.06473242	      0.88297390	     -0.00018358	     -0.22077945	      0.00000000	     -0.00000001	     24.36504185
      0.62128529	     -0.06508214	     -0.00056821	     -0.20697013	     -0.06472822	      0.88297270	     -0.00018118	     -0.22079892	      0.00000000	     -0.00000001	     24.02979590
      0.62251213	     -0.06512439	     -0.00057014	     -0.20701256	     -0.06472401	      0.88297159	     -0.00017878	     -0.22081755	      0.00000000	     -0.00000001	     23.99065539
      0.62373896	     -0.06516233	     -0.00057168	     -0.20705069	     -0.06471977	      0.88297057	     -0.00017640	     -0.22083537	      0.00000000	     -0.00000001	     23.66717619
      0.62496580	     -0.06519774	     -0.00057287	     -0.20708630	     -0.06471553	      0.88296963	     -0.00017402	     -0.22085233	      0.00000000	     -0.00000000	     23.64674876
      0.62619264	     -0.06522835	     -0.00057374	     -0.20711712	     -0.06471127	      0.88296878	     -0.00017167	     -0.22086845	      0.00000000	     -0.00000000	     23.34690424
      0.62741947	     -0.06525606	     -0.00057435	     -0.20714504	     -0.06470699	      0.88296802	     -0.00016932	     -0.22088367	      0.00000000	     -0.00000000	     23.34179349
      0.62864631	     -0.06527850	     -0.00057472	     -0.20716769	     -0.06470270	      0.88296733	     -0.00016699	     -0.22089798	      0.00000000	     -0.00000000	     23.05856522
      0.62987314	     -0.06529750	     -0.00057493	     -0.20718691	     -0.06469839	      0.88296673	     -0.00016468	     -0.22091132	      0.00000000	     -0.00000000	     23.07146099
      0.63109998	     -0.06531067	     -0.00057502	     -0.20720030	     -0.06469406	      0.88296622	     -0.00016238	     -0.22092368	      0.00000000	     -0.00000000	     22.80755567
      0.63232681	     -0.06531969	     -0.00057502	     -0.20720954	     -0.06468971	      0.88296578	     -0.00016010	     -0.22093498	      0.00000000	     -0.00000000	     22.83786617
      0.63355365	     -0.06532177	     -0.00057496	     -0.20721184	     -0.06468535	      0.88296542	     -0.00015784	     -0.22094519	      0.00000000	     -0.00000000	     22.59011109
      0.63478048	     -0.06531848	     -0.00057488	     -0.20720877	     -0.06468097	      0.88296513	     -0.00015560	     -0.22095420	      0.00000000	     -0.00000000	     22.64443577
      0.63600732	     -0.06530727	     -0.00057488	     -0.20719777	     -0.06467657	      0.88296491	     -0.00015338	     -0.22096196	      0.00000000	     -0.00000000	     22.41801874
      0.63723415	     -0.06529010	     -0.00057503	     -0.20718080	     -0.06467215	      0.88296477	     -0.00015119	     -0.22096835	      0.00000000	     -0.00000000	     22.49620649
      0.63846099	     -0.06526451	     -0.00057540	     -0.20715541	     -0.06466772	      0.88296469	     -0.00014902	     -0.22097334	      0.00000000	     -0.00000000	     22.27943908
      0.63968782	     -0.06523256	     -0.00057607	     -0.20712365	     -0.06466327	      0.88296467	     -0.00014687	     -0.22097682	      0.00000000	      0.00000000	     22.38016108
      0.64091466	     -0.06519207	     -0.00057713	     -0.20708333	     -0.06465880	      0.88296472	     -0.00014475	     -0.22097875	      0.00000000	      0.00000000	     22.17509296
      0.64214150	     -0.06514526	     -0.00057864	     -0.20703668	     -0.06465431	      0.88296483	     -0.00014266	     -0.22097904	      0.00000000	      0.00000000	     22.30163491
      0.64336833	     -0.06508993	     -0.00058066	     -0.20698149	     -0.06464981	      0.88296499	     -0.00014060	     -0.22097767	      0.00000000	      0.00000000	     22.10104629
      0.64459517	     -0.06502839	     -0.00058318	     -0.20692007	     -0.06464529	      0.88296522	     -0.00013858	     -0.22097456	      0.00000000	      0.00000000	     22.25288798
      0.64582200	     -0.06495863	     -0.00058628	     -0.20685040	     -0.06464076	      0.88296549	     -0.00013658	     -0.22096971	      0.00000000	      0.00000000	     22.05563960
      0.64704884	     -0.06488298	     -0.00058996	     -0.20677483	     -0.06463621	      0.88296582	     -0.00013462	     -0.22096306	      0.00000000	      0.00000000	     22.23598896
      0.64827567	     -0.06479953	     -0.00059432	     -0.20669142	     -0.06463165	      0.88296620	     -0.00013269	     -0.22095462	     -0.00000000	      0.00000000	     22.04068696
      0.64950251	     -0.06471126	     -0.00059928	     -0.20660316	     -0.06462709	      0.88296662	     -0.00013080	     -0.22094437	     -0.00000000	      0.00000000	     22.24717818
      0.65072934	     -0.06461687	     -0.00060509	     -0.20650876	     -0.06462251	      0.88296710	     -0.00012894	     -0.22093236	     -0.00000000	      0.00000000	     22.04396310
      0.65195618	     -0.06451949	     -0.00061172	     -0.20641132	     -0.06461793	      0.88296762	     -0.00012712	     -0.22091861	     -0.00000000	      0.00000000	     22.26516090
      0.65318301	     -0.06441759	     -0.00061919	     -0.20630933	     -0.06461334	      0.88296819	     -0.00012534	     -0.22090324	     -0.00000000	      0.00000000	     22.04382549
      0.65440985	     -0.06431400	     -0.00062737	     -0.20620561	     -0.06460875	      0.88296880	     -0.00012360	     -0.22088628	     -0.00000000	      0.00000000	     22.27456846
      0.65563669	     -0.06420694	     -0.00063622	     -0.20609840	     -0.06460417	      0.88296946	     -0.00012189	     -0.22086786	     -0.00000000	      0.00000000	     22.03593016
      0.65686352	     -0.06409904	     -0.00064555	     -0.20599031	     -0.06459958	      0.88297016	     -0.00012022	     -0.22084804	     -0.00000000	      0.00000000	     22.27397150
      0.65809036	     -0.06398829	     -0.00065526	     -0.20587934	     -0.06459501	      0.88297090	     -0.00011859	     -0.22082693	     -0.00000000	      0.00000000	     22.01500499
      0.65931719	     -0.06387717	     -0.00066510	     -0.20576797	     -0.06459044	      0.88297169	     -0.00011700	     -0.22080459	     -0.00000000	      0.00000000	     22.25411670
      0.66054403	     -0.06376355	     -0.00067490	     -0.20565408	     -0.06458588	      0.88297252	     -0.00011544	     -0.22078113	     -0.00000000	      0.00000000	     21.97174821
      0.66177086	     -0.06364980	     -0.00068440	     -0.20554004	     -0.06458134	      0.88297340	     -0.00011393	     -0.22075661	     -0.00000000	      0.00000000	     22.20632982
      0.66299770	     -0.06353383	     -0.00069348	     -0.20542376	     -0.06457682	      0.88297431	     -0.00011245	     -0.22073112	     -0.00000000	      0.00000001	     21.90256873
      0.66422453	     -0.06341798	     -0.00070198	     -0.20530758	     -0.06457231	      0.88297527	     -0.00011100	     -0.22070472	     -0.00000000	      0.00000001	     22.13481636
      0.66545137	     -0.06330013	     -0.00070986	     -0.20518938	     -0.06456784	      0.88297627	     -0.00010960	     -0.22067750	     -0.00000000	      0.00000001	     21.81928667
      0.66667820	     -0.06318248	     -0.00071700	     -0.20507137	     -0.06456339	      0.88297730	     -0.00010823	     -0.22064950	     -0.00000000	      0.00000001	     22.05353013
      0.66790504	     -0.06306281	     -0.00072341	     -0.20495133	     -0.06455897	      0.88297838	     -0.00010689	     -0.22062082	     -0.00000000	      0.00000001	     21.73448567
      0.66913187	     -0.06294341	     -0.00072902	     -0.20483154	     -0.06455459	      0.88297949	     -0.00010560	     -0.22059147	     -0.00000000	      0.00000001	     21.97349271
      0.67035871	     -0.06282225	     -0.00073389	     -0.20470997	     -0.06455025	      0.88298064	     -0.00010434	     -0.22056155	     -0.00000000	      0.00000001	     21.65645214
      0.67158555	     -0.06270152	     -0.00073796	     -0.20458883	     -0.06454595	      0.88298182	     -0.00010312	     -0.22053108	     -0.00000000	      0.00000001	     21.90225899
      0.67281238	     -0.06257816	     -0.00074126	     -0.20446505	     -0.06454169	      0.88298304	     -0.00010193	     -0.22050014	     -0.00000000	      0.00000001	     21.59690139
      0.67403922	     -0.06245193	     -0.00074346	     -0.20433839	     -0.06453748	      0.88298429	     -0.00010079	     -0.22046866	     -0.00000000	      0.00000001	     21.86599836
      0.67526605	     -0.06231744	     -0.00074425	     -0.20420346	     -0.06453333	      0.88298556	     -0.00009968	     -0.22043657	     -0.00000000	      0.00000001	     21.59403045
      0.67649289	     -0.06217587	     -0.00074348	     -0.20406145	     -0.06452923	      0.88298686	     -0.00009861	     -0.22040368	     -0.00000000	      0.00000001	     21.89070477
      0.67771972	     -0.06202513	     -0.00074140	     -0.20391027	     -0.06452519	      0.88298819	     -0.00009758	     -0.22036991	     -0.00000000	      0.00000001	     21.63539900
      0.67894656	     -0.06186738	     -0.00073803	     -0.20375207	     -0.06452121	      0.88298954	     -0.00009659	     -0.22033511	     -0.00000000	      0.00000001	     21.94967419
      0.68017339	     -0.06170210	     -0.00073369	     -0.20358631	     -0.06451730	      0.88299091	     -0.00009564	     -0.22029929	     -0.00000000	      0.00000001	     21.70753447
      0.68140023	     -0.06153277	     -0.00072847	     -0.20341649	     -0.06451346	      0.88299230	     -0.00009473	     -0.22026243	     -0.00000000	      0.00000001	     22.03867493
      0.68262706	     -0.06135800	     -0.00072254	     -0.20324120	     -0.06450969	      0.88299371	     -0.00009387	     -0.22022459	     -0.00000000	      0.00000001	     21.80783658
      0.68385390	     -0.06118091	     -0.00071592	     -0.20306357	     -0.06450600	      0.88299513	     -0.00009305	     -0.22018582	     -0.00000000	      0.00000001	     22.16086265
      0.68508074	     -0.06100041	     -0.00070882	     -0.20288250	     -0.06450239	      0.88299657	     -0.00009227	     -0.22014621	     -0.00000000	      0.00000001	     21.94192423
      0.68630757	     -0.06082024	     -0.00070144	     -0.20270172	     -0.06449887	      0.88299803	     -0.00009153	     -0.22010585	     -0.00000000	      0.00000001	     22.31832527
      0.68753441	     -0.06063903	     -0.00069418	     -0.20251987	     -0.06449543	      0.88299949	     -0.00009085	     -0.22006488	     -0.00000000	      0.00000001	     22.11717408
      0.68876124	     -0.06045985	     -0.00068737	     -0.20234000	     -0.06449209	      0.88300097	     -0.00009020	     -0.22002339	     -0.00000000	      0.00000001	     22.52562365
      0.68998808	     -0.06028077	     -0.00068107	     -0.20216020	     -0.06448885	      0.88300245	     -0.00008961	     -0.21998153	     -0.00000000	      0.00000001	     22.34304650
      0.69121491	     -0.06010411	     -0.00067507	     -0.20198278	     -0.06448571	      0.88300394	     -0.00008905	     -0.21993937	     -0.00000000	      0.00000001	     22.77359788
      0.69244175	     -0.05992841	     -0.00066944	     -0.20180629	     -0.06448268	      0.88300542	     -0.00008855	     -0.21989702	     -0.00000000	      0.00000001	     22.60031286
      0.69366858	     -0.05975668	     -0.00066406	     -0.20163374	     -0.06447975	      0.88300691	     -0.00008809	     -0.21985456	     -0.00000000	      0.00000001	     23.04828702
      0.69489542	     -0.05958671	     -0.00065884	     -0.20146293	     -0.06447694	      0.88300840	     -0.00008768	     -0.21981212	     -0.00000000	      0.00000001	     22.88832318
      0.69612225	     -0.05942111	     -0.00065365	     -0.20129646	     -0.06447424	      0.88300988	     -0.00008732	     -0.21976976	     -0.00000000	      0.00000001	     23.36245257
      0.69734909	     -0.05925763	     -0.00064854	     -0.20113209	     -0.06447166	      0.88301135	     -0.00008700	     -0.21972760	     -0.00000000	      0.00000001	     23.22899515
      0.69857592	     -0.05909859	     -0.00064331	     -0.20097216	     -0.06446920	      0.88301281	     -0.00008673	     -0.21968566	     -0.00000000	      0.00000001	     23.73580963
      0.69980276	     -0.05894154	     -0.00063788	     -0.20081420	     -0.06446687	      0.88301426	     -0.00008650	     -0.21964404	     -0.00000000	      0.00000001	     23.63677268
      0.70102960	     -0.05878890	     -0.00063223	     -0.20066066	     -0.06446466	      0.88301569	     -0.00008633	     -0.21960275	     -0.00000000	      0.00000001	     24.18230853
      0.70225643	     -0.05863977	     -0.00062662	     -0.20051062	     -0.06446259	      0.88301710	     -0.00008620	     -0.21956188	     -0.00000000	      0.00000001	     24.12933962
      0.70348327	     -0.05849570	     -0.00062098	     -0.20036565	     -0.06446064	      0.88301848	     -0.00008611	     -0.21952149	     -0.00000000	      0.00000001	     24.72309672
      0.70471010	     -0.05835460	     -0.00061547	     -0.20022364	     -0.06445883	      0.88301984	     -0.00008608	     -0.21948165	     -0.00000000	      0.00000001	     24.73770504
      0.70593694	     -0.05821870	     -0.00060997	     -0.20008683	     -0.06445715	      0.88302117	     -0.00008608	     -0.21944239	     -0.00000000	      0.00000001	     25.38745363
      0.70716377	     -0.05808624	     -0.00060460	     -0.19995349	     -0.06445561	      0.88302247	     -0.00008614	     -0.21940378	     -0.00000000	      0.00000001	     25.47521178
      0.70839061	     -0.05795625	     -0.00059994	     -0.19982262	     -0.06445420	      0.88302373	     -0.00008624	     -0.21936588	     -0.00000000	      0.00000001	     26.18541378
      0.70961744	     -0.05783115	     -0.00059632	     -0.19969663	     -0.06445294	      0.88302495	     -0.00008639	     -0.21932888	     -0.00000000	      0.00000001	     26.34978646
      0.71084428	     -0.05771387	     -0.00059272	     -0.19957847	     -0.06445180	      0.88302613	     -0.00008658	     -0.21929285	     -0.00000000	      0.00000001	     27.12148344
      0.71207111	     -0.05760099	     -0.00058920	     -0.19946475	     -0.06445081	      0.88302726	     -0.00008681	     -0.21925785	     -0.00000000	      0.00000001	     27.38627838
      0.71329795	     -0.05749330	     -0.00058562	     -0.19935624	     -0.06444995	      0.88302835	     -0.00008709	     -0.21922383	     -0.00000000	      0.00000001	     28.23321520
      0.71452479	     -0.05738855	     -0.00058204	     -0.19925069	     -0.06444923	      0.88302938	     -0.00008742	     -0.21919079	     -0.00000000	      0.00000001	     28.59074974
      0.71575162	     -0.05728918	     -0.00057843	     -0.19915054	     -0.06444864	      0.88303036	     -0.00008778	     -0.21915869	     -0.00000000	      0.00000001	     29.48746782
      0.71697846	     -0.05719415	     -0.00057506	     -0.19905476	     -0.06444818	      0.88303129	     -0.00008819	     -0.21912757	     -0.00000000	      0.00000001	     29.91107367
      0.71820529	     -0.05710571	     -0.00057185	     -0.19896560	     -0.06444786	      0.88303217	     -0.00008865	     -0.21909744	     -0.00000000	      0.00000000	     30.83654925
      0.71943213	     -0.05702258	     -0.00056834	     -0.19888178	     -0.06444767	      0.88303298	     -0.00008914	     -0.21906835	     -0.00000000	      0.00000000	     31.31260908
      0.72065896	     -0.05694589	     -0.00056354	     -0.19880443	     -0.06444761	      0.88303374	     -0.00008968	     -0.21904030	     -0.00000000	      0.00000000	     32.25390742
      0.72188580	     -0.05687325	     -0.00055866	     -0.19873117	     -0.06444768	      0.88303444	     -0.00009026	     -0.21901331	     -0.00000000	      0.00000000	     32.76269181
      0.72311263	     -0.05680563	     -0.00055391	     -0.19866295	     -0.06444788	      0.88303508	     -0.00009089	     -0.21898735	     -0.00000000	      0.00000000	     33.70452792
      0.72433947	     -0.05674125	     -0.00054956	     -0.19859799	     -0.06444820	      0.88303565	     -0.00009155	     -0.21896242	     -0.00000000	      0.00000000	     34.23728313
      0.72556630	     -0.05668139	     -0.00054520	     -0.19853756	     -0.06444864	      0.88303617	     -0.00009226	     -0.21893846	     -0.00000000	      0.00000000	     35.16112173
      0.72679314	     -0.05662456	     -0.00054089	     -0.19848019	     -0.06444921	      0.88303662	     -0.00009301	     -0.21891548	     -0.00000000	      0.00000000	     35.70209483
      0.72801998	     -0.05657255	     -0.00053636	     -0.19842764	     -0.06444989	      0.88303701	     -0.00009379	     -0.21889343	     -0.00000000	      0.00000000	     36.60678084
      0.72924681	     -0.05652335	     -0.00053218	     -0.19837793	     -0.06445069	      0.88303734	     -0.00009463	     -0.21887236	     -0.00000000	      0.00000000	     37.15972632
      0.73047365	     -0.05647963	     -0.00052804	     -0.19833370	     -0.06445160	      0.88303761	     -0.00009550	     -0.21885225	     -0.00000000	      0.00000000	     38.04703271
      0.73170048	     -0.05644010	     -0.00052394	     -0.19829367	     -0.06445262	      0.88303781	     -0.00009641	     -0.21883313	     -0.00000000	      0.00000000	     38.61593968
      0.73292732	     -0.05640581	     -0.00051997	     -0.19825889	     -0.06445375	      0.88303796	     -0.00009737	     -0.21881498	     -0.00000000	      0.00000000	     39.50354744
      0.73415415	     -0.05637575	     -0.00051616	     -0.19822834	     -0.06445499	      0.88303805	     -0.00009836	     -0.21879783	     -0.00000000	      0.00000000	     40.11082367
      0.73538099	     -0.05635064	     -0.00051246	     -0.19820274	     -0.06445632	      0.88303807	     -0.00009940	     -0.21878165	     -0.00000000	     -0.00000000	     41.01353826
      0.73660782	     -0.05632911	     -0.00050911	     -0.19818074	     -0.06445776	      0.88303804	     -0.00010048	     -0.21876647	     -0.00000000	     -0.00000000	     41.66451892
      0.73783466	     -0.05631190	     -0.00050569	     -0.19816304	     -0.06445929	      0.88303795	     -0.00010160	     -0.21875224	     -0.00000000	     -0.00000000	     42.57797437
      0.73906149	     -0.05629737	     -0.00050252	     -0.19814803	     -0.06446092	      0.88303780	     -0.00010276	     -0.21873894	     -0.00000000	     -0.00000000	     43.25060044
      0.74028833	     -0.05628637	     -0.00049928	     -0.19813656	     -0.06446264	      0.88303760	     -0.00010396	     -0.21872652	     -0.00000000	     -0.00000000	     44.14583565
      0.74151516	     -0.05627744	     -0.00049623	     -0.19812715	     -0.06446444	      0.88303735	     -0.00010520	     -0.21871498	     -0.00000000	     -0.00000000	     44.80532498
      0.74274200	     -0.05627121	     -0.00049310	     -0.19812044	     -0.06446634	      0.88303704	     -0.00010649	     -0.21870424	     -0.00000000	     -0.00000000	     45.64911676
      0.74396884	     -0.05626677	     -0.00049008	     -0.19811552	     -0.06446831	      0.88303668	     -0.00010781	     -0.21869431	     -0.00000000	     -0.00000000	     46.25206611
      0.74519567	     -0.05626467	     -0.00048703	     -0.19811293	     -0.06447037	      0.88303628	     -0.00010917	     -0.21868513	     -0.00000000	     -0.00000000	     47.01815462
      0.74642251	     -0.05626430	     -0.00048419	     -0.19811208	     -0.06447250	      0.88303582	     -0.00011057	     -0.21867671	     -0.00000000	     -0.00000000	     47.54515843
      0.74764934	     -0.05626588	     -0.00048160	     -0.19811316	     -0.06447472	      0.88303533	     -0.00011201	     -0.21866899	     -0.00000000	     -0.00000000	     48.22153180
      0.74887618	     -0.05626863	     -0.00047959	     -0.19811541	     -0.06447701	      0.88303479	     -0.00011349	     -0.21866198	     -0.00000000	     -0.00000000	     48.64689932
      0.75010301	     -0.05627297	     -0.00047761	     -0.19811923	     -0.06447937	      0.88303421	     -0.00011500	     -0.21865562	     -0.00000001	     -0.00000000	     49.21384057
      0.75132985	     -0.05627819	     -0.00047597	     -0.19812394	     -0.06448181	      0.88303360	     -0.00011655	     -0.21864991	     -0.00000001	     -0.00000000	     49.52860439
      0.75255668	     -0.05628476	     -0.00047494	     -0.19812998	     -0.06448433	      0.88303295	     -0.00011814	     -0.21864480	     -0.00000001	     -0.00000000	     49.99001424
      0.75378352	     -0.05629207	     -0.00047405	     -0.19813676	     -0.06448691	      0.88303227	     -0.00011976	     -0.21864030	     -0.00000001	     -0.00000000	     50.18708579
      0.75501035	     -0.05630056	     -0.00047318	     -0.19814472	     -0.06448957	      0.88303156	     -0.00012141	     -0.21863637	     -0.00000001	     -0.00000000	     50.55344060
      0.75623719	     -0.05630943	     -0.00047229	     -0.19815305	     -0.06449230	      0.88303082	     -0.00012310	     -0.21863300	     -0.00000001	     -0.00000000	     50.65027305
      0.75746403	     -0.05631949	     -0.00047128	     -0.19816256	     -0.06449511	      0.88303005	     -0.00012482	     -0.21863016	     -0.00000001	     -0.00000000	     50.93681909
      0.75869086	     -0.05633025	     -0.00047046	     -0.19817278	     -0.06449798	      0.88302926	     -0.00012657	     -0.21862787	     -0.00000001	     -0.00000000	     50.94391585
      0.75991770	     -0.05634204	     -0.00046961	     -0.19818402	     -0.06450093	      0.88302845	     -0.00012835	     -0.21862608	     -0.00000001	     -0.00000000	     51.16721551
      0.76114453	     -0.05635383	     -0.00046903	     -0.19819525	     -0.06450396	      0.88302762	     -0.00013017	     -0.21862480	     -0.00000001	     -0.00000000	     51.09953337
      0.76237137	     -0.05636723	     -0.00046863	     -0.19820808	     -0.06450705	      0.88302677	     -0.00013201	     -0.21862400	     -0.00000001	     -0.00000000	     51.27033205
      0.76359820	     -0.05638169	     -0.00046838	     -0.19822197	     -0.06451022	      0.88302591	     -0.00013388	     -0.21862372	     -0.00000001	     -0.00000000	     51.14094587
      0.76482504	     -0.05639724	     -0.00046791	     -0.19823695	     -0.06451347	      0.88302503	     -0.00013577	     -0.21862390	     -0.00000001	     -0.00000000	     51.28794086
      0.76605187	     -0.05641457	     -0.00046747	     -0.19825371	     -0.06451678	      0.88302414	     -0.00013769	     -0.21862460	     -0.00000001	     -0.00000000	     51.10853063
      0.76727871	     -0.05643496	     -0.00046716	     -0.19827352	     -0.06452018	      0.88302323	     -0.00013964	     -0.21862579	     -0.00000001	     -0.00000001	     51.23060138
      0.76850554	     -0.05645982	     -0.00046718	     -0.19829780	     -0.06452365	      0.88302232	     -0.00014161	     -0.21862756	     -0.00000001	     -0.00000001	     51.00578014
      0.76973238	     -0.05649266	     -0.00046754	     -0.19833005	     -0.06452719	      0.88302140	     -0.00014361	     -0.21863002	     -0.00000001	     -0.00000001	     51.09076663
      0.77095921	     -0.05653581	     -0.00046834	     -0.19837260	     -0.06453081	      0.88302046	     -0.00014562	     -0.21863337	     -0.00000001	     -0.00000001	     50.80891266
      0.77218605	     -0.05659121	     -0.00046962	     -0.19842739	     -0.06453450	      0.88301952	     -0.00014766	     -0.21863783	     -0.00000001	     -0.00000001	     50.86408844
      0.77341289	     -0.05665867	     -0.00047132	     -0.19849424	     -0.06453828	      0.88301857	     -0.00014972	     -0.21864363	     -0.00000001	     -0.00000001	     50.56479562
      0.77463972	     -0.05673863	     -0.00047317	     -0.19857361	     -0.06454212	      0.88301761	     -0.00015179	     -0.21865095	     -0.00000001	     -0.00000001	     50.61739650
      0.77586656	     -0.05683054	     -0.00047512	     -0.19866492	     -0.06454605	      0.88301663	     -0.00015388	     -0.21865997	     -0.00000001	     -0.00000001	     50.31067270
      0.77709339	     -0.05693492	     -0.00047692	     -0.19876873	     -0.06455004	      0.88301564	     -0.00015599	     -0.21867080	     -0.00000001	     -0.00000001	     50.35112466
      0.77832023	     -0.05705107	     -0.00047848	     -0.19888433	     -0.06455411	      0.88301463	     -0.00015810	     -0.21868361	     -0.00000001	     -0.00000001	     50.03551981
      0.77954706	     -0.05717869	     -0.00047951	     -0.19901142	     -0.06455825	      0.88301360	     -0.00016023	     -0.21869844	     -0.00000001	     -0.00000001	     50.05591568
      0.78077390	     -0.05731659	     -0.00047988	     -0.19914883	     -0.06456247	      0.88301255	     -0.00016236	     -0.21871541	     -0.00000001	     -0.00000001	     49.72546007
      0.78200073	     -0.05746418	     -0.00047926	     -0.19929596	     -0.06456675	      0.88301146	     -0.00016451	     -0.21873451	     -0.00000001	     -0.00000001	     49.70989690
      0.78322757	     -0.05762045	     -0.00047751	     -0.19945183	     -0.06457110	      0.88301035	     -0.00016665	     -0.21875577	     -0.00000001	     -0.00000001	     49.34322811
      0.78445440	     -0.05778511	     -0.00047437	     -0.19961613	     -0.06457551	      0.88300920	     -0.00016881	     -0.21877918	     -0.00000001	     -0.00000001	     49.26492666
      0.78568124	     -0.05795545	     -0.00047024	     -0.19978615	     -0.06457999	      0.88300800	     -0.00017096	     -0.21880473	     -0.00000001	     -0.00000001	     48.85649379
      0.78690808	     -0.05813348	     -0.00046485	     -0.19996391	     -0.06458452	      0.88300676	     -0.00017312	     -0.21883240	     -0.00000001	     -0.00000001	     48.71510811
      0.78813491	     -0.05831805	     -0.00045838	     -0.20014827	     -0.06458912	      0.88300547	     -0.00017529	     -0.21886219	     -0.00000001	     -0.00000001	     48.27426795
      0.78936175	     -0.05850895	     -0.00045100	     -0.20033899	     -0.06459377	      0.88300413	     -0.00017745	     -0.21889402	     -0.00000001	     -0.00000001	     48.09156635
      0.79058858	     -0.05870454	     -0.00044291	     -0.20053446	     -0.06459848	      0.88300272	     -0.00017962	     -0.21892785	     -0.00000001	     -0.00000001	     47.62903802
      0.79181542	     -0.05890473	     -0.00043433	     -0.20073456	     -0.06460323	      0.88300124	     -0.00018179	     -0.21896355	     -0.00000001	     -0.00000001	     47.40122820
      0.79304225	     -0.05910811	     -0.00042547	     -0.20093790	     -0.06460803	      0.88299969	     -0.00018397	     -0.21900105	     -0.00000001	     -0.00000001	     46.91557198
      0.79426909	     -0.05931418	     -0.00041665	     -0.20114395	     -0.06461287	      0.88299807	     -0.00018615	     -0.21904020	     -0.00000001	     -0.00000001	     46.63829323
      0.79549592	     -0.05952235	     -0.00040818	     -0.20135214	     -0.06461776	      0.88299635	     -0.00018834	     -0.21908096	     -0.00000001	     -0.00000001	     46.11691465
      0.79672276	     -0.05973349	     -0.00040013	     -0.20156331	     -0.06462267	      0.88299455	     -0.00019053	     -0.21912321	     -0.00000001	     -0.00000001	     45.78588986
      0.79794959	     -0.05994646	     -0.00039267	     -0.20177636	     -0.06462762	      0.88299266	     -0.00019273	     -0.21916687	     -0.00000001	     -0.00000001	     45.23455066
      0.79917643	     -0.06016138	     -0.00038592	     -0.20199136	     -0.06463259	      0.88299067	     -0.00019495	     -0.21921180	     -0.00000001	     -0.00000001	     44.85936879
      0.80040326	     -0.06037732	     -0.00037967	     -0.20220743	     -0.06463758	      0.88298858	     -0.00019717	     -0.21925791	     -0.00000001	     -0.00000001	     44.27547752
      0.80163010	     -0.06059505	     -0.00037373	     -0.20242530	     -0.06464259	      0.88298638	     -0.00019940	     -0.21930504	     -0.00000001	     -0.00000001	     43.85851444
      0.80285694	     -0.06081289	     -0.00036859	     -0.20264332	     -0.06464762	      0.88298407	     -0.00020165	     -0.21935312	     -0.00000001	     -0.00000001	     43.24260854
      0.80408377	     -0.06103161	     -0.00036441	     -0.20286224	     -0.06465265	      0.88298165	     -0.00020390	     -0.21940202	     -0.00000001	     -0.00000001	     42.79861272
      0.80531061	     -0.06125022	     -0.00036110	     -0.20308106	     -0.06465769	      0.88297912	     -0.00020617	     -0.21945165	     -0.00000001	     -0.00000001	     42.16532061
      0.80653744	     -0.06146966	     -0.00035862	     -0.20330074	     -0.06466273	      0.88297648	     -0.00020846	     -0.21950190	     -0.00000001	     -0.00000001	     41.70662062
      0.80776428	     -0.06168796	     -0.00035708	     -0.20351930	     -0.06466776	      0.88297373	     -0.00021075	     -0.21955271	     -0.00000001	     -0.00000002	     41.06120063
      0.80899111	     -0.06190547	     -0.00035638	     -0.20373708	     -0.06467279	      0.88297086	     -0.00021305	     -0.21960394	     -0.00000001	     -0.00000002	     40.59813231
      0.81021795	     -0.06212109	     -0.00035628	     -0.20395301	     -0.06467780	      0.88296788	     -0.00021537	     -0.21965554	     -0.00000001	     -0.00000002	     39.93288151
      0.81144478	     -0.06233574	     -0.00035678	     -0.20416799	     -0.06468280	      0.88296479	     -0.00021769	     -0.21970740	     -0.00000001	     -0.00000002	     39.46531207
      0.81267162	     -0.06254633	     -0.00035812	     -0.20437894	     -0.06468778	      0.88296160	     -0.00022003	     -0.21975952	     -0.00000001	     -0.00000002	     38.80290289
      0.81389845	     -0.06275842	     -0.00036005	     -0.20459140	     -0.06469273	      0.88295830	     -0.00022237	     -0.21981188	     -0.00000001	     -0.00000002	     38.33430428
      0.81512529	     -0.06296423	     -0.00036301	     -0.20479759	     -0.06469765	      0.88295489	     -0.00022471	     -0.21986453	     -0.00000001	     -0.00000002	     37.68248945
      0.81635213	     -0.06317073	     -0.00036631	     -0.20500451	     -0.06470254	      0.88295140	     -0.00022706	     -0.21991745	     -0.00000001	     -0.00000002	     37.23468549
      0.81757896	     -0.06337511	     -0.00036982	     -0.20520932	     -0.06470739	      0.88294781	     -0.00022941	     -0.21997063	     -0.00000001	     -0.00000002	     36.60610019
      0.81880580	     -0.06357697	     -0.00037364	     -0.20541165	     -0.06471220	      0.88294414	     -0.00023176	     -0.22002395	     -0.00000001	     -0.00000002	     36.20568570
      0.82003263	     -0.06377398	     -0.00037759	     -0.20560915	     -0.06471696	      0.88294040	     -0.00023410	     -0.22007731	     -0.00000001	     -0.00000002	     35.61647554
      0.82125947	     -0.06396723	     -0.00038151	     -0.20580291	     -0.06472168	      0.88293658	     -0.00023644	     -0.22013055	     -0.00000001	     -0.00000002	     35.25227667
      0.82248630	     -0.06415590	     -0.00038518	     -0.20599214	     -0.06472634	      0.88293269	     -0.00023878	     -0.22018360	     -0.00000001	     -0.00000002	     34.68837230
      0.82371314	     -0.06434060	     -0.00038909	     -0.20617741	     -0.06473095	      0.88292875	     -0.00024110	     -0.22023634	     -0.00000001	     -0.00000002	     34.34645349
      0.82493997	     -0.06452007	     -0.00039295	     -0.20635748	     -0.06473550	      0.88292476	     -0.00024342	     -0.22028872	     -0.00000001	     -0.00000002	     33.80179760
      0.82616681	     -0.06469575	     -0.00039596	     -0.20653380	     -0.06473998	      0.88292073	     -0.00024572	     -0.22034067	     -0.00000001	     -0.00000002	     33.48137862
      0.82739364	     -0.06486631	     -0.00039936	     -0.20670501	     -0.06474440	      0.88291666	     -0.00024801	     -0.22039216	     -0.00000001	     -0.00000002	     32.95247473
      0.82862048	     -0.06503316	     -0.00040231	     -0.20687254	     -0.06474874	      0.88291257	     -0.00025029	     -0.22044312	     -0.00000001	     -0.00000002	     32.64305480
      0.82984732	     -0.06519471	     -0.00040509	     -0.20703479	     -0.06475302	      0.88290847	     -0.00025255	     -0.22049355	     -0.00000001	     -0.00000002	     32.13164837
      0.83107415	     -0.06535216	     -0.00040761	     -0.20719297	     -0.06475722	      0.88290436	     -0.00025479	     -0.22054338	     -0.00000001	     -0.00000002	     31.87598819
      0.83230099	     -0.06550383	     -0.00040992	     -0.20734539	     -0.06476134	      0.88290025	     -0.00025701	     -0.22059259	     -0.00000001	     -0.00000002	     31.42512113
      0.83352782	     -0.06565104	     -0.00041211	     -0.20749337	     -0.06476538	      0.88289615	     -0.00025920	     -0.22064110	     -0.00000001	     -0.00000002	     31.20519878
      0.83475466	     -0.06579219	     -0.00041419	     -0.20763531	     -0.06476934	      0.88289207	     -0.00026138	     -0.22068890	     -0.00000001	     -0.00000002	     30.78094226
      0.83598149	     -0.06592878	     -0.00041643	     -0.20777270	     -0.06477320	      0.88288803	     -0.00026353	     -0.22073590	     -0.00000001	     -0.00000002	     30.58684345
      0.83720833	     -0.06605951	     -0.00041856	     -0.20790425	     -0.06477698	      0.88288401	     -0.00026566	     -0.22078210	     -0.00000001	     -0.00000002	     30.18369693
      0.83843516	     -0.06618593	     -0.00042061	     -0.20803149	     -0.06478067	      0.88288004	     -0.00026777	     -0.22082742	     -0.00000001	     -0.00000002	     30.00148913
      0.83966200	     -0.06630631	     -0.00042256	     -0.20815273	     -0.06478426	      0.88287613	     -0.00026984	     -0.22087187	     -0.00000001	     -0.00000002	     29.61227092
      0.84088883	     -0.06642216	     -0.00042444	     -0.20826943	     -0.06478775	      0.88287227	     -0.00027190	     -0.22091536	     -0.00000001	     -0.00000002	     29.44872735
      0.84211567	     -0.06653293	     -0.00042617	     -0.20838108	     -0.06479114	      0.88286848	     -0.00027392	     -0.22095790	     -0.00000001	     -0.00000002	     29.07560098
      0.84334250	     -0.06663983	     -0.00042786	     -0.20848886	     -0.06479443	      0.88286476	     -0.00027592	     -0.22099941	     -0.00000001	     -0.00000002	     28.92219054
      0.84456934	     -0.06674120	     -0.00042951	     -0.20859113	     -0.06479762	      0.88286111	     -0.00027789	     -0.22103992	     -0.00000001	     -0.00000002	     28.55914840
      0.84579618	     -0.06683865	     -0.00043114	     -0.20868949	     -0.06480070	      0.88285755	     -0.00027983	     -0.22107937	     -0.00000001	     -0.00000002	     28.42001984
      0.84702301	     -0.06693105	     -0.00043278	     -0.20878281	     -0.06480368	      0.88285408	     -0.00028175	     -0.22111778	     -0.00000001	     -0.00000002	     28.06929935
      0.84824985	     -0.06702018	     -0.00043445	     -0.20887285	     -0.06480654	      0.88285070	     -0.00028363	     -0.22115510	     -0.00000001	     -0.00000002	     27.93829044
      0.84947668	     -0.06710458	     -0.00043628	     -0.20895818	     -0.06480930	      0.88284741	     -0.00028549	     -0.22119136	     -0.00000001	     -0.00000002	     27.60109951
      0.85070352	     -0.06718588	     -0.00043821	     -0.20904042	     -0.06481194	      0.88284422	     -0.00028732	     -0.22122653	     -0.00000001	     -0.00000002	     27.48766036
      0.85193035	     -0.06726230	     -0.00044021	     -0.20911777	     -0.06481447	      0.88284114	     -0.00028911	     -0.22126062	     -0.00000001	     -0.00000002	     27.16819548
      0.85315719	     -0.06733529	     -0.00044225	     -0.20919172	     -0.06481688	      0.88283816	     -0.00029088	     -0.22129359	     -0.00000001	     -0.00000002	     27.06393733
      0.85438402	     -0.06740330	     -0.00044430	     -0.20926068	     -0.06481917	      0.88283528	     -0.00029262	     -0.22132545	     -0.00000001	     -0.00000002	     26.75088968
      0.85561086	     -0.06746816	     -0.00044645	     -0.20932650	     -0.06482134	      0.88283251	     -0.00029433	     -0.22135615	     -0.00000001	     -0.00000002	     26.65622419
      0.85683769	     -0.06752830	     -0.00044872	     -0.20938761	     -0.06482340	      0.88282985	     -0.00029601	     -0.22138572	     -0.00000001	     -0.00000001	     26.36154019
      0.85806453	     -0.06758534	     -0.00045103	     -0.20944561	     -0.06482533	      0.88282729	     -0.00029767	     -0.22141413	     -0.00000001	     -0.00000001	     26.27722317
      0.85929137	     -0.06763740	     -0.00045332	     -0.20949864	     -0.06482714	      0.88282484	     -0.00029929	     -0.22144138	     -0.00000001	     -0.00000001	     25.98769110
      0.86051820	     -0.06768601	     -0.00045558	     -0.20954823	     -0.06482882	      0.88282250	     -0.00030088	     -0.22146744	     -0.00000001	     -0.00000001	     25.91523959
      0.86174504	     -0.06772923	     -0.00045783	     -0.20959245	     -0.06483038	      0.88282026	     -0.00030245	     -0.22149231	     -0.00000001	     -0.00000001	     25.64547306
      0.86297187	     -0.06776838	     -0.00045992	     -0.20963258	     -0.06483182	      0.88281813	     -0.00030399	     -0.22151593	     -0.00000001	     -0.00000001	     25.58541979
      0.86419871	     -0.06780153	     -0.00046177	     -0.20966673	     -0.06483313	      0.88281610	     -0.00030549	     -0.22153832	     -0.00000001	     -0.00000001	     25.32111600
      0.86542554	     -0.06783059	     -0.00046358	     -0.20969679	     -0.06483431	      0.88281417	     -0.00030697	     -0.22155941	     -0.00000001	     -0.00000001	     25.27569748
      0.86665238	     -0.06785332	     -0.00046537	     -0.20972053	     -0.06483536	      0.88281233	     -0.00030842	     -0.22157921	     -0.00000001	     -0.00000001	     25.03269922
      0.86787921	     -0.06787114	     -0.00046739	     -0.20973934	     -0.06483628	      0.88281059	     -0.00030984	     -0.22159762	     -0.00000001	     -0.00000001	     25.00304708
      0.86910605	     -0.06788190	     -0.00046936	     -0.20975111	     -0.06483707	      0.88280894	     -0.00031123	     -0.22161463	     -0.00000001	     -0.00000001	     24.76879431
      0.87033288	     -0.06788725	     -0.00047139	     -0.20975746	     -0.06483773	      0.88280738	     -0.00031259	     -0.22163014	     -0.00000001	     -0.00000001	     24.76199974
      0.87155972	     -0.06788519	     -0.00047358	     -0.20975640	     -0.06483826	      0.88280591	     -0.00031393	     -0.22164413	     -0.00000001	     -0.00000001	     24.54881811
      0.87278655	     -0.06787752	     -0.00047605	     -0.20974971	     -0.06483866	      0.88280452	     -0.00031523	     -0.22165652	     -0.00000001	     -0.00000001	     24.56133474
      0.87401339	     -0.06786226	     -0.00047890	     -0.20973545	     -0.06483893	      0.88280321	     -0.00031651	     -0.22166727	     -0.00000001	     -0.00000001	     24.35404902
      0.87524023	     -0.06784132	     -0.00048225	     -0.20971547	     -0.06483906	      0.88280197	     -0.00031776	     -0.22167632	     -0.00000001	     -0.00000001	     24.39069942
      0.87646706	     -0.06781248	     -0.00048582	     -0.20968759	     -0.06483907	      0.88280081	     -0.00031898	     -0.22168365	     -0.00000001	     -0.00000001	     24.19796857
      0.87769390	     -0.06777765	     -0.00049006	     -0.20965370	     -0.06483894	      0.88279972	     -0.00032018	     -0.22168919	     -0.00000001	     -0.00000001	     24.24479767
      0.87892073	     -0.06773548	     -0.00049501	     -0.20961245	     -0.06483868	      0.88279870	     -0.00032136	     -0.22169297	     -0.00000001	     -0.00000001	     24.05044613
      0.88014757	     -0.06768725	     -0.00050070	     -0.20956512	     -0.06483830	      0.88279774	     -0.00032250	     -0.22169489	     -0.00000001	     -0.00000001	     24.14104613
      0.88137440	     -0.06763067	     -0.00050692	     -0.20950942	     -0.06483778	      0.88279685	     -0.00032362	     -0.22169492	     -0.00000001	     -0.00000000	     23.96982381
      0.88260124	     -0.06756744	     -0.00051334	     -0.20944704	     -0.06483714	      0.88279602	     -0.00032472	     -0.22169298	     -0.00000001	     -0.00000000	     24.07932617
      0.88382807	     -0.06749551	     -0.00052037	     -0.20937595	     -0.06483636	      0.88279525	     -0.00032579	     -0.22168905	     -0.00000001	     -0.00000000	     23.89818992
      0.88505491	     -0.06741706	     -0.00052801	     -0.20929831	     -0.06483547	      0.88279454	     -0.00032684	     -0.22168304	     -0.00000001	     -0.00000000	     24.04580490
      0.88628174	     -0.06733049	     -0.00053601	     -0.20921253	     -0.06483444	      0.88279388	     -0.00032786	     -0.22167497	     -0.00000001	     -0.00000000	     23.87721577
      0.88750858	     -0.06723803	     -0.00054464	     -0.20912082	     -0.06483330	      0.88279329	     -0.00032886	     -0.22166480	     -0.00000001	     -0.00000000	     24.05023379
      0.88873542	     -0.06713788	     -0.00055389	     -0.20902140	     -0.06483203	      0.88279274	     -0.00032983	     -0.22165257	     -0.00000001	     -0.00000000	     23.86550666
      0.88996225	     -0.06703266	     -0.00056375	     -0.20891686	     -0.06483064	      0.88279226	     -0.00033078	     -0.22163826	     -0.00000001	     -0.00000000	     24.05412888
      0.89118909	     -0.06692123	     -0.00057421	     -0.20880610	     -0.06482914	      0.88279183	     -0.00033170	     -0.22162196	     -0.00000001	     -0.00000000	     23.86815000
      0.89241592	     -0.06680657	     -0.00058526	     -0.20869205	     -0.06482752	      0.88279145	     -0.00033259	     -0.22160371	     -0.00000001	     -0.00000000	     24.07867209
      0.89364276	     -0.06668719	     -0.00059689	     -0.20857326	     -0.06482579	      0.88279113	     -0.00033345	     -0.22158362	     -0.00000001	     -0.00000000	     23.86765499
      0.89486959	     -0.06656468	     -0.00060932	     -0.20845130	     -0.06482395	      0.88279086	     -0.00033428	     -0.22156177	     -0.00000001	     -0.00000000	     24.07944203
      0.89609643	     -0.06643912	     -0.00062218	     -0.20832625	     -0.06482201	      0.88279065	     -0.00033508	     -0.22153833	     -0.00000001	     -0.00000000	     23.86401122
      0.89732326	     -0.06631233	     -0.00063520	     -0.20819993	     -0.06481996	      0.88279049	     -0.00033585	     -0.22151338	     -0.00000001	     -0.00000000	     24.09352205
      0.89855010	     -0.06618210	     -0.00064823	     -0.20807016	     -0.06481781	      0.88279039	     -0.00033658	     -0.22148703	     -0.00000001	     -0.00000000	     23.85142242
      0.89977693	     -0.06605060	     -0.00066108	     -0.20793908	     -0.06481556	      0.88279035	     -0.00033728	     -0.22145935	     -0.00000001	     -0.00000000	     24.07529127
      0.90100377	     -0.06591604	     -0.00067356	     -0.20780493	     -0.06481321	      0.88279036	     -0.00033794	     -0.22143044	     -0.00000001	      0.00000000	     23.83748250
      0.90223060	     -0.06578063	     -0.00068545	     -0.20766990	     -0.06481078	      0.88279043	     -0.00033856	     -0.22140035	     -0.00000001	      0.00000000	     24.07263896
      0.90345744	     -0.06564230	     -0.00069661	     -0.20753194	     -0.06480825	      0.88279055	     -0.00033914	     -0.22136919	     -0.00000001	      0.00000000	     23.79847569
      0.90468428	     -0.06550333	     -0.00070691	     -0.20739331	     -0.06480564	      0.88279073	     -0.00033968	     -0.22133701	     -0.00000001	      0.00000000	     24.01052584
      0.90591111	     -0.06536204	     -0.00071631	     -0.20725236	     -0.06480296	      0.88279097	     -0.00034018	     -0.22130391	     -0.00000001	      0.00000000	     23.75205036
      0.90713795	     -0.06522070	     -0.00072451	     -0.20711134	     -0.06480019	      0.88279127	     -0.00034063	     -0.22126994	     -0.00000001	      0.00000000	     23.98790550
      0.90836478	     -0.06507717	     -0.00073056	     -0.20696814	     -0.06479734	      0.88279162	     -0.00034105	     -0.22123521	     -0.00000001	      0.00000000	     23.69790781
      0.90959162	     -0.06493369	     -0.00073513	     -0.20682499	     -0.06479443	      0.88279203	     -0.00034142	     -0.22119975	     -0.00000001	      0.00000000	     23.90400735
      0.91081845	     -0.06478865	     -0.00073870	     -0.20668026	     -0.06479145	      0.88279249	     -0.00034174	     -0.22116366	     -0.00000001	      0.00000000	     23.66373438
      0.91204529	     -0.06464430	     -0.00074146	     -0.20653621	     -0.06478840	      0.88279301	     -0.00034202	     -0.22112697	     -0.00000001	      0.00000000	     23.92576372
      0.91327212	     -0.06449845	     -0.00074356	     -0.20639066	     -0.06478530	      0.88279358	     -0.00034226	     -0.22108978	     -0.00000001	      0.00000000	     23.68679322
      0.91449896	     -0.06435344	     -0.00074508	     -0.20624592	     -0.06478213	      0.88279421	     -0.00034246	     -0.22105211	     -0.00000001	      0.00000000	     23.94091276
      0.91572579	     -0.06420764	     -0.00074567	     -0.20610038	     -0.06477891	      0.88279489	     -0.00034261	     -0.22101405	     -0.00000001	      0.00000000	     23.76148180
      0.91695263	     -0.06406328	     -0.00074528	     -0.20595628	     -0.06477563	      0.88279562	     -0.00034272	     -0.22097561	     -0.00000001	      0.00000000	     24.05563822
      0.91817947	     -0.06391818	     -0.00074440	     -0.20581143	     -0.06477231	      0.88279639	     -0.00034279	     -0.22093689	     -0.00000001	      0.00000000	     23.87143714
      0.91940630	     -0.06377463	     -0.00074316	     -0.20566811	     -0.06476894	      0.88279722	     -0.00034282	     -0.22089789	     -0.00000001	      0.00000000	     24.16871985
      0.92063314	     -0.06363106	     -0.00074166	     -0.20552476	     -0.06476552	      0.88279808	     -0.00034280	     -0.22085869	     -0.00000001	      0.00000000	     24.05748515
      0.92185997	     -0.06349004	     -0.00073994	     -0.20538394	     -0.06476206	      0.88279899	     -0.00034275	     -0.22081930	     -0.00000001	      0.00000001	     24.41203550
      0.92308681	     -0.06334930	     -0.00073802	     -0.20524340	     -0.06475856	      0.88279993	     -0.00034266	     -0.22077979	     -0.00000001	      0.00000001	     24.30867169
      0.92431364	     -0.06321072	     -0.00073599	     -0.20510500	     -0.06475503	      0.88280091	     -0.00034253	     -0.22074016	     -0.00000001	      0.00000001	     24.66529035
      0.92554048	     -0.06307292	     -0.00073390	     -0.20496738	     -0.06475145	      0.88280192	     -0.00034237	     -0.22070047	     -0.00000001	      0.00000001	     24.63864754
      0.92676731	     -0.06293818	     -0.00073178	     -0.20483279	     -0.06474785	      0.88280297	     -0.00034216	     -0.22066075	     -0.00000001	      0.00000001	     25.05478475
      0.92799415	     -0.06280418	     -0.00072967	     -0.20469894	     -0.06474420	      0.88280404	     -0.00034193	     -0.22062105	     -0.00000001	      0.00000001	     25.04146297
      0.92922098	     -0.06267306	     -0.00072756	     -0.20456797	     -0.06474053	      0.88280513	     -0.00034165	     -0.22058138	     -0.00000001	      0.00000001	     25.47109500
      0.93044782	     -0.06254324	     -0.00072547	     -0.20443828	     -0.06473683	      0.88280624	     -0.00034135	     -0.22054180	     -0.00000001	      0.00000001	     25.54503714
      0.93167466	     -0.06241677	     -0.00072340	     -0.20431194	     -0.06473310	      0.88280737	     -0.00034101	     -0.22050231	     -0.00000001	      0.00000001	     26.03589771
      0.93290149	     -0.06229134	     -0.00072137	     -0.20418664	     -0.06472934	      0.88280851	     -0.00034063	     -0.22046297	     -0.00000001	      0.00000001	     26.12979503
      0.93412833	     -0.06216902	     -0.00071937	     -0.20406444	     -0.06472555	      0.88280967	     -0.00034023	     -0.22042376	     -0.00000001	      0.00000001	     26.64562586
      0.93535516	     -0.06204814	     -0.00071739	     -0.20394368	     -0.06472174	      0.88281083	     -0.00033980	     -0.22038475	     -0.00000001	      0.00000001	     26.83546349
      0.93658200	     -0.06193013	     -0.00071515	     -0.20382579	     -0.06471790	      0.88281199	     -0.00033934	     -0.22034592	     -0.00000001	      0.00000001	     27.40909635
      0.93780883	     -0.06181340	     -0.00071296	     -0.20370918	     -0.06471404	      0.88281316	     -0.00033885	     -0.22030733	     -0.00000001	      0.00000001	     27.62164698
      0.93903567	     -0.06169971	     -0.00071082	     -0.20359561	     -0.06471014	      0.88281432	     -0.00033833	     -0.22026897	     -0.00000001	      0.00000001	     28.22970505
      0.94026250	     -0.06158731	     -0.00070873	     -0.20348334	     -0.06470623	      0.88281547	     -0.00033779	     -0.22023088	     -0.00000001	      0.00000001	     28.54464394
      0.94148934	     -0.06147798	     -0.00070662	     -0.20337413	     -0.06470229	      0.88281662	     -0.00033723	     -0.22019303	     -0.00000001	      0.00000001	     29.20179375
      0.94271617	     -0.06136934	     -0.00070451	     -0.20326562	     -0.06469832	      0.88281776	     -0.00033664	     -0.22015547	     -0.00000001	      0.00000001	     29.53884474
      0.94394301	     -0.06126329	     -0.00070236	     -0.20315970	     -0.06469433	      0.88281889	     -0.00033603	     -0.22011816	     -0.00000001	      0.00000001	     30.23340276
      0.94516984	     -0.06115826	     -0.00070019	     -0.20305481	     -0.06469031	      0.88282000	     -0.00033540	     -0.22008114	     -0.00000001	      0.00000001	     30.66247094
      0.94639668	     -0.06105607	     -0.00069797	     -0.20295275	     -0.06468627	      0.88282110	     -0.00033474	     -0.22004437	     -0.00000001	      0.00000001	     31.38388563
      0.94762352	     -0.06095440	     -0.00069573	     -0.20285122	     -0.06468220	      0.88282218	     -0.00033407	     -0.22000791	     -0.00000001	      0.00000001	     31.82459880
      0.94885035	     -0.06085512	     -0.00069346	     -0.20275208	     -0.06467811	      0.88282324	     -0.00033339	     -0.21997172	     -0.00000001	      0.00000001	     32.58405848
      0.95007719	     -0.06075674	     -0.00069118	     -0.20265385	     -0.06467398	      0.88282428	     -0.00033268	     -0.21993582	     -0.00000001	      0.00000001	     33.10384459
      0.95130402	     -0.06066147	     -0.00068869	     -0.20255873	     -0.06466983	      0.88282530	     -0.00033196	     -0.21990020	     -0.00000001	      0.00000001	     33.86396853
      0.95253086	     -0.06056671	     -0.00068614	     -0.20246412	     -0.06466566	      0.88282631	     -0.00033123	     -0.21986489	     -0.00000001	      0.00000001	     34.37538207
      0.95375769	     -0.06047422	     -0.00068360	     -0.20237178	     -0.06466145	      0.88282729	     -0.00033048	     -0.21982986	     -0.00000001	      0.00000001	     35.16496553
      0.95498453	     -0.06038268	     -0.00068140	     -0.20228039	     -0.06465722	      0.88282825	     -0.00032972	     -0.21979514	     -0.00000001	      0.00000001	     35.72851051
      0.95621136	     -0.06029387	     -0.00067920	     -0.20219173	     -0.06465295	      0.88282919	     -0.00032894	     -0.21976071	     -0.00000001	      0.00000001	     36.48018219
      0.95743820	     -0.06020572	     -0.00067701	     -0.20210372	     -0.06464866	      0.88283011	     -0.00032816	     -0.21972662	     -0.00000001	      0.00000001	     37.00313577
      0.95866503	     -0.06011917	     -0.00067500	     -0.20201730	     -0.06464434	      0.88283101	     -0.00032736	     -0.21969283	     -0.00000001	      0.00000000	     37.77008845
      0.95989187	     -0.06003273	     -0.00067369	     -0.20193099	     -0.06463999	      0.88283189	     -0.00032655	     -0.21965944	     -0.00000001	      0.00000000	     38.30518564
      0.96111871	     -0.05994923	     -0.00067272	     -0.20184760	     -0.06463562	      0.88283275	     -0.00032574	     -0.21962647	     -0.00000001	      0.00000000	     38.99393099
      0.96234554	     -0.05986700	     -0.00067209	     -0.20176547	     -0.06463121	      0.88283360	     -0.00032491	     -0.21959404	     -0.00000001	      0.00000000	     39.45836396
      0.96357238	     -0.05978804	     -0.00067127	     -0.20168660	     -0.06462678	      0.88283443	     -0.00032408	     -0.21956212	     -0.00000001	      0.00000000	     40.15908832
      0.96479921	     -0.05971057	     -0.00067008	     -0.20160923	     -0.06462232	      0.88283525	     -0.00032324	     -0.21953074	     -0.00000001	      0.00000000	     40.64193556
      0.96602605	     -0.05963552	     -0.00066871	     -0.20153426	     -0.06461784	      0.88283606	     -0.00032239	     -0.21949983	     -0.00000001	      0.00000000	     41.26577222
      0.96725288	     -0.05956097	     -0.00066731	     -0.20145979	     -0.06461333	      0.88283686	     -0.00032153	     -0.21946940	     -0.00000001	      0.00000000	     41.66532345
      0.96847972	     -0.05948849	     -0.00066573	     -0.20138739	     -0.06460880	      0.88283765	     -0.00032067	     -0.21943939	     -0.00000001	      0.00000000	     42.28800752
      0.96970655	     -0.05941676	     -0.00066371	     -0.20131572	     -0.06460424	      0.88283844	     -0.00031980	     -0.21940983	     -0.00000001	      0.00000000	     42.67682406
      0.97093339	     -0.05934780	     -0.00066091	     -0.20124683	     -0.06459966	      0.88283922	     -0.00031893	     -0.21938071	     -0.00000001	      0.00000000	     43.20104037
      0.97216022	     -0.05927977	     -0.00065671	     -0.20117888	     -0.06459506	      0.88284000	     -0.00031805	     -0.21935208	     -0.00000001	      0.00000000	     43.48459368
      0.97338706	     -0.05921439	     -0.00065150	     -0.20111358	     -0.06459044	      0.88284077	     -0.00031717	     -0.21932393	     -0.00000001	      0.00000000	     44.00284828
      0.97461389	     -0.05915064	     -0.00064587	     -0.20104991	     -0.06458580	      0.88284155	     -0.00031628	     -0.21929632	     -0.00000001	      0.00000000	     44.27136337
      0.97584073	     -0.05908946	     -0.00064001	     -0.20098879	     -0.06458114	      0.88284233	     -0.00031538	     -0.21926922	     -0.00000001	      0.00000000	     44.71379536
      0.97706757	     -0.05902882	     -0.00063394	     -0.20092821	     -0.06457647	      0.88284311	     -0.00031448	     -0.21924264	     -0.00000001	      0.00000000	     44.92145607
      0.97829440	     -0.05897051	     -0.00062749	     -0.20086995	     -0.06457179	      0.88284390	     -0.00031358	     -0.21921654	     -0.00000001	      0.00000000	     45.38501261
      0.97952124	     -0.05891254	     -0.00062061	     -0.20081203	     -0.06456709	      0.88284470	     -0.00031267	     -0.21919095	     -0.00000001	      0.00000000	     45.59521718
      0.98074807	     -0.05885703	     -0.00061347	     -0.20075655	     -0.06456238	      0.88284550	     -0.00031176	     -0.21916584	     -0.00000001	      0.00000000	     45.97141922
      0.98197491	     -0.05880208	     -0.00060609	     -0.20070163	     -0.06455766	      0.88284631	     -0.00031085	     -0.21914126	     -0.00000001	      0.00000000	     46.09581145
      0.98320174	     -0.05874889	     -0.00059847	     -0.20064846	     -0.06455294	      0.88284713	     -0.00030994	     -0.21911716	     -0.00000001	      0.00000000	     46.49117667
      0.98442858	     -0.05869635	     -0.00059059	     -0.20059593	     -0.06454821	      0.88284796	     -0.00030902	     -0.21909358	     -0.00000000	      0.00000000	     46.61855381
      0.98565541	     -0.05864579	     -0.00058252	     -0.20054537	     -0.06454347	      0.88284880	     -0.00030810	     -0.21907047	     -0.00000000	      0.00000000	     46.93455164
      0.98688225	     -0.05859552	     -0.00057427	     -0.20049509	     -0.06453873	      0.88284965	     -0.00030718	     -0.21904788	     -0.00000000	      0.00000000	     46.98371712
      0.98810908	     -0.05854694	     -0.00056642	     -0.20044648	     -0.06453399	      0.88285051	     -0.00030625	     -0.21902576	     -0.00000000	      0.00000000	     47.32168198
      0.98933592	     -0.05849922	     -0.00055873	     -0.20039872	     -0.06452925	      0.88285137	     -0.00030533	     -0.21900415	     -0.00000000	      0.00000000	     47.37588319
      0.99056276	     -0.05845369	     -0.00055105	     -0.20035313	     -0.06452451	      0.88285225	     -0.00030440	     -0.21898301	     -0.00000000	      0.00000000	     47.64374218
      0.99178959	     -0.05840876	     -0.00054380	     -0.20030814	     -0.06451977	      0.88285314	     -0.00030347	     -0.21896238	     -0.00000000	      0.00000000	     47.63216107
      0.99301643	     -0.05836613	     -0.00053684	     -0.20026542	     -0.06451504	      0.88285404	     -0.00030255	     -0.21894224	     -0.00000000	      0.00000001	     47.92035958
      0.99424326	     -0.05832552	     -0.00052998	     -0.20022471	     -0.06451032	      0.88285494	     -0.00030162	     -0.21892264	     -0.00000000	      0.00000001	     47.91527282
      0.99547010	     -0.05828841	     -0.00052347	     -0.20018748	     -0.06450560	      0.88285586	     -0.00030070	     -0.21890357	     -0.00000000	      0.00000001	     48.13917019
      0.99669693	     -0.05825454	     -0.00051756	     -0.20015348	     -0.06450089	      0.88285678	     -0.00029977	     -0.21888514	     -0.00000000	      0.00000001	     48.05628755
      0.99792377	     -0.05822654	     -0.00051211	     -0.20012533	     -0.06449619	      0.88285771	     -0.00029885	     -0.21886739	     -0.00000000	      0.00000001	     48.29131790
      0.99915060	     -0.05820495	     -0.00050718	     -0.20010357	     -0.06449150	      0.88285864	     -0.00029793	     -0.21885045	     -0.00000000	      0.00000001	     48.21291254
      1.00037744	     -0.05819249	     -0.00050286	     -0.20009093	     -0.06448683	      0.88285958	     -0.00029701	     -0.21883442	     -0.00000000	      0.00000001	     48.37275598
      1.00160427	     -0.05818904	     -0.00049920	     -0.20008728	     -0.06448217	      0.88286051	     -0.00029609	     -0.21881949	     -0.00000000	      0.00000001	     48.21230727
      1.00283111	     -0.05819678	     -0.00049624	     -0.20009480	     -0.06447752	      0.88286145	     -0.00029517	     -0.21880580	     -0.00000000	      0.00000001	     48.38095999
      1.00405794	     -0.05821525	     -0.00049367	     -0.20011305	     -0.06447289	      0.88286239	     -0.00029426	     -0.21879353	     -0.00000000	      0.00000001	     48.23409253
      1.00528478	     -0.05824550	     -0.00049140	     -0.20014306	     -0.06446828	      0.88286332	     -0.00029334	     -0.21878281	     -0.00000000	      0.00000001	     48.33821017
      1.00651162	     -0.05828511	     -0.00048914	     -0.20018245	     -0.06446369	      0.88286425	     -0.00029242	     -0.21877377	     -0.00000000	      0.00000001	     48.12993216
      1.00773845	     -0.05833472	     -0.00048675	     -0.20023184	     -0.06445911	      0.88286517	     -0.00029151	     -0.21876646	     -0.00000000	      0.00000001	     48.24756608
      1.00896529	     -0.05839318	     -0.00048398	     -0.20029010	     -0.06445454	      0.88286607	     -0.00029059	     -0.21876094	     -0.00000000	      0.00000000	     48.04730327
      1.01019212	     -0.05846117	     -0.00048086	     -0.20035790	     -0.06445000	      0.88286695	     -0.00028967	     -0.21875724	     -0.00000000	      0.00000000	     48.08296212
      1.01141896	     -0.05853653	     -0.00047716	     -0.20043309	     -0.06444547	      0.88286782	     -0.00028874	     -0.21875541	     -0.00000000	      0.00000000	     47.81403508
      1.01264579	     -0.05862022	     -0.00047275	     -0.20051662	     -0.06444096	      0.88286866	     -0.00028782	     -0.21875543	     -0.00000000	      0.00000000	     47.83955255
      1.01387263	     -0.05871104	     -0.00046741	     -0.20060733	     -0.06443647	      0.88286947	     -0.00028689	     -0.21875733	     -0.00000000	      0.00000000	     47.56014902
      1.01509946	     -0.05880993	     -0.00046118	     -0.20070611	     -0.06443199	      0.88287025	     -0.00028595	     -0.21876108	     -0.00000000	      0.00000000	     47.48534222
      1.01632630	     -0.05891456	     -0.00045396	     -0.20081069	     -0.06442753	      0.88287099	     -0.00028501	     -0.21876671	     -0.00000000	      0.00000000	     47.12992388
      1.01755313	     -0.05902577	     -0.00044593	     -0.20092186	     -0.06442309	      0.88287170	     -0.00028407	     -0.21877415	     -0.00000000	      0.00000000	     47.04879312
      1.01877997	     -0.05914171	     -0.00043716	     -0.20103780	     -0.06441866	      0.88287235	     -0.00028313	     -0.21878342	     -0.00000000	      0.00000000	     46.70026498
      1.02000681	     -0.05926392	     -0.00042792	     -0.20116002	     -0.06441424	      0.88287296	     -0.00028219	     -0.21879445	     -0.00000000	      0.00000000	     46.52950013
      1.02123364	     -0.05939025	     -0.00041825	     -0.20128639	     -0.06440983	      0.88287351	     -0.00028124	     -0.21880724	     -0.00000000	      0.00000000	     46.12044808
      1.02246048	     -0.05952194	     -0.00040848	     -0.20141814	     -0.06440543	      0.88287401	     -0.00028029	     -0.21882170	     -0.00000000	      0.00000000	     45.95086780
      1.02368731	     -0.05965777	     -0.00039871	     -0.20155405	     -0.06440104	      0.88287443	     -0.00027935	     -0.21883782	     -0.00000000	      0.00000000	     45.54846823
      1.02491415	     -0.05979885	     -0.00038920	     -0.20169522	     -0.06439666	      0.88287479	     -0.00027841	     -0.21885553	     -0.00000000	      0.00000000	     45.28474680
      1.02614098	     -0.05994283	     -0.00037997	     -0.20183932	     -0.06439228	      0.88287508	     -0.00027747	     -0.21887480	     -0.00000000	      0.00000000	     44.82082104
      1.02736782	     -0.06009066	     -0.00037124	     -0.20198726	     -0.06438791	      0.88287529	     -0.00027654	     -0.21889554	     -0.00000000	      0.00000000	     44.55897248
      1.02859465	     -0.06024059	     -0.00036296	     -0.20213733	     -0.06438353	      0.88287542	     -0.00027561	     -0.21891771	     -0.00000000	      0.00000000	     44.09152298
      1.02982149	     -0.06039378	     -0.00035532	     -0.20229067	     -0.06437915	      0.88287547	     -0.00027469	     -0.21894119	     -0.00000000	      0.00000000	     43.73550066
      1.03104832	     -0.06054873	     -0.00034827	     -0.20244578	     -0.06437477	      0.88287542	     -0.00027377	     -0.21896595	     -0.00000000	     -0.00000000	     43.19689601
      1.03227516	     -0.06070694	     -0.00034192	     -0.20260416	     -0.06437038	      0.88287529	     -0.00027287	     -0.21899190	     -0.00000000	     -0.00000000	     42.84293584
      1.03350200	     -0.06086716	     -0.00033618	     -0.20276456	     -0.06436598	      0.88287507	     -0.00027198	     -0.21901902	     -0.00000000	     -0.00000000	     42.29748651
      1.03472883	     -0.06103069	     -0.00033119	     -0.20292829	     -0.06436157	      0.88287476	     -0.00027109	     -0.21904724	     -0.00000000	     -0.00000000	     41.87032710
      1.03595567	     -0.06119535	     -0.00032681	     -0.20309315	     -0.06435715	      0.88287436	     -0.00027022	     -0.21907654	     -0.00000000	     -0.00000000	     41.27937257
      1.03718250	     -0.06136192	     -0.00032311	     -0.20325994	     -0.06435271	      0.88287386	     -0.00026935	     -0.21910682	     -0.00000000	     -0.00000000	     40.88357708
      1.03840934	     -0.06152898	     -0.00031999	     -0.20342725	     -0.06434825	      0.88287327	     -0.00026850	     -0.21913804	     -0.00000000	     -0.00000000	     40.30582614
      1.03963617	     -0.06169784	     -0.00031742	     -0.20359635	     -0.06434376	      0.88287258	     -0.00026766	     -0.21917011	     -0.00000000	     -0.00000000	     39.86294967
      1.04086301	     -0.06186628	     -0.00031521	     -0.20376506	     -0.06433926	      0.88287181	     -0.00026682	     -0.21920299	     -0.00000000	     -0.00000000	     39.25279936
      1.04208984	     -0.06203624	     -0.00031319	     -0.20393531	     -0.06433472	      0.88287094	     -0.00026600	     -0.21923660	     -0.00000000	     -0.00000001	     38.85004319
      1.04331668	     -0.06220579	     -0.00031127	     -0.20410517	     -0.06433016	      0.88286999	     -0.00026519	     -0.21927088	     -0.00000000	     -0.00000001	     38.26656784
      1.04454351	     -0.06237531	     -0.00030991	     -0.20427502	     -0.06432557	      0.88286896	     -0.00026438	     -0.21930576	     -0.00000000	     -0.00000001	     37.84610184
      1.04577035	     -0.06254145	     -0.00030938	     -0.20444150	     -0.06432094	      0.88286784	     -0.00026359	     -0.21934123	     -0.00000000	     -0.00000001	     37.24377576
      1.04699718	     -0.06270922	     -0.00030921	     -0.20460963	     -0.06431627	      0.88286665	     -0.00026280	     -0.21937727	     -0.00000000	     -0.00000001	     36.86592678
      1.04822402	     -0.06287546	     -0.00030879	     -0.20477624	     -0.06431156	      0.88286538	     -0.00026202	     -0.21941386	     -0.00000000	     -0.00000001	     36.30869073
      1.04945086	     -0.06303804	     -0.00030936	     -0.20493921	     -0.06430682	      0.88286405	     -0.00026125	     -0.21945090	     -0.00000000	     -0.00000001	     35.93011839
      1.05067769	     -0.06319966	     -0.00031007	     -0.20510124	     -0.06430202	      0.88286265	     -0.00026048	     -0.21948842	     -0.00000000	     -0.00000001	     35.36058511
      1.05190453	     -0.06336038	     -0.00031081	     -0.20526239	     -0.06429718	      0.88286120	     -0.00025972	     -0.21952631	     -0.00000000	     -0.00000001	     35.03947128
      1.05313136	     -0.06351855	     -0.00031127	     -0.20542101	     -0.06429229	      0.88285970	     -0.00025897	     -0.21956450	     -0.00000000	     -0.00000001	     34.52511723
      1.05435820	     -0.06367463	     -0.00031168	     -0.20557757	     -0.06428735	      0.88285815	     -0.00025822	     -0.21960285	     -0.00000000	     -0.00000001	     34.20224528
      1.05558503	     -0.06382683	     -0.00031195	     -0.20573027	     -0.06428235	      0.88285656	     -0.00025748	     -0.21964131	     -0.00000000	     -0.00000001	     33.68249226
      1.05681187	     -0.06397723	     -0.00031216	     -0.20588119	     -0.06427730	      0.88285493	     -0.00025674	     -0.21967974	     -0.00000000	     -0.00000001	     33.40636908
      1.05803870	     -0.06412197	     -0.00031111	     -0.20602648	     -0.06427219	      0.88285328	     -0.00025601	     -0.21971811	     -0.00000000	     -0.00000001	     32.92894571
      1.05926554	     -0.06426455	     -0.00030952	     -0.20616964	     -0.06426701	      0.88285161	     -0.00025529	     -0.21975638	     -0.00000000	     -0.00000001	     32.62139429
      1.06049237	     -0.06440454	     -0.00030875	     -0.20631021	     -0.06426177	      0.88284993	     -0.00025456	     -0.21979458	     -0.00000000	     -0.00000001	     32.10969566
      1.06171921	     -0.06454260	     -0.00030730	     -0.20644888	     -0.06425647	      0.88284824	     -0.00025385	     -0.21983260	     -0.00000000	     -0.00000001	     31.85469409
      1.06294605	     -0.06467616	     -0.00030571	     -0.20658307	     -0.06425110	      0.88284656	     -0.00025313	     -0.21987040	     -0.00000000	     -0.00000001	     31.39143468
      1.06417288	     -0.06480657	     -0.00030447	     -0.20671411	     -0.06424565	      0.88284488	     -0.00025243	     -0.21990784	     -0.00000000	     -0.00000001	     31.15278553
      1.06539972	     -0.06493189	     -0.00030353	     -0.20684008	     -0.06424014	      0.88284321	     -0.00025173	     -0.21994487	     -0.00000000	     -0.00000001	     30.71093045
      1.06662655	     -0.06505372	     -0.00030301	     -0.20696257	     -0.06423455	      0.88284157	     -0.00025103	     -0.21998139	     -0.00000000	     -0.00000001	     30.51765696
      1.06785339	     -0.06517044	     -0.00030282	     -0.20707996	     -0.06422888	      0.88283995	     -0.00025034	     -0.22001734	     -0.00000000	     -0.00000001	     30.11162224
      1.06908022	     -0.06528371	     -0.00030303	     -0.20719391	     -0.06422314	      0.88283836	     -0.00024966	     -0.22005264	     -0.00000000	     -0.00000001	     29.91050758
      1.07030706	     -0.06539132	     -0.00030356	     -0.20730220	     -0.06421731	      0.88283682	     -0.00024899	     -0.22008725	     -0.00000000	     -0.00000001	     29.49405662
      1.07153389	     -0.06549532	     -0.00030452	     -0.20740689	     -0.06421141	      0.88283531	     -0.00024832	     -0.22012108	     -0.00000000	     -0.00000001	     29.32345180
      1.07276073	     -0.06559446	     -0.00030586	     -0.20750674	     -0.06420541	      0.88283385	     -0.00024766	     -0.22015412	     -0.00000000	     -0.00000001	     28.93747793
      1.07398756	     -0.06569056	     -0.00030768	     -0.20760353	     -0.06419934	      0.88283245	     -0.00024700	     -0.22018631	     -0.00000000	     -0.00000001	     28.76294056
      1.07521440	     -0.06578154	     -0.00030988	     -0.20769521	     -0.06419317	      0.88283110	     -0.00024635	     -0.22021764	     -0.00000000	     -0.00000001	     28.36759182
      1.07644123	     -0.06586894	     -0.00031249	     -0.20778333	     -0.06418692	      0.88282980	     -0.00024571	     -0.22024805	     -0.00000000	     -0.00000001	     28.22551241
      1.07766807	     -0.06595115	     -0.00031542	     -0.20786625	     -0.06418057	      0.88282858	     -0.00024508	     -0.22027754	     -0.00000000	     -0.00000001	     27.86629481
      1.07889491	     -0.06602984	     -0.00031871	     -0.20794565	     -0.06417414	      0.88282741	     -0.00024446	     -0.22030602	     -0.00000000	     -0.00000001	     27.72423030
      1.08012174	     -0.06610310	     -0.00032231	     -0.20801964	     -0.06416761	      0.88282631	     -0.00024384	     -0.22033351	     -0.00000000	     -0.00000001	     27.35658053
      1.08134858	     -0.06617280	     -0.00032625	     -0.20809006	     -0.06416098	      0.88282529	     -0.00024323	     -0.22035995	     -0.00000000	     -0.00000001	     27.24346314
      1.08257541	     -0.06623809	     -0.00033041	     -0.20815608	     -0.06415427	      0.88282433	     -0.00024263	     -0.22038534	     -0.00000000	     -0.00000001	     26.90556960
      1.08380225	     -0.06630061	     -0.00033477	     -0.20821933	     -0.06414745	      0.88282345	     -0.00024204	     -0.22040964	     -0.00000000	     -0.00000000	     26.79050385
      1.08502908	     -0.06635834	     -0.00033914	     -0.20827780	     -0.06414053	      0.88282264	     -0.00024146	     -0.22043288	     -0.00000000	     -0.00000000	     26.44133329
      1.08625592	     -0.06641336	     -0.00034386	     -0.20833355	     -0.06413352	      0.88282190	     -0.00024088	     -0.22045503	     -0.00000000	     -0.00000000	     26.35305795
      1.08748275	     -0.06646415	     -0.00034886	     -0.20838508	     -0.06412641	      0.88282124	     -0.00024031	     -0.22047613	     -0.00000000	     -0.00000000	     26.03798748
      1.08870959	     -0.06651251	     -0.00035408	     -0.20843418	     -0.06411920	      0.88282065	     -0.00023975	     -0.22049615	     -0.00000000	     -0.00000000	     25.95251663
      1.08993642	     -0.06655558	     -0.00035908	     -0.20847799	     -0.06411188	      0.88282014	     -0.00023920	     -0.22051513	     -0.00000000	     -0.00000000	     25.62526779
      1.09116326	     -0.06659622	     -0.00036421	     -0.20851938	     -0.06410447	      0.88281970	     -0.00023866	     -0.22053305	     -0.00000000	     -0.00000000	     25.56099699
      1.09239010	     -0.06663241	     -0.00036942	     -0.20855632	     -0.06409695	      0.88281933	     -0.00023813	     -0.22054994	     -0.00000000	     -0.00000000	     25.26610277
      1.09361693	     -0.06666551	     -0.00037487	     -0.20859016	     -0.06408933	      0.88281903	     -0.00023760	     -0.22056575	     -0.00000000	     -0.00000000	     25.21067863
      1.09484377	     -0.06669320	     -0.00038052	     -0.20861860	     -0.06408160	      0.88281881	     -0.00023709	     -0.22058047	     -0.00000000	     -0.00000000	     24.90541479
      1.09607060	     -0.06671716	     -0.00038613	     -0.20864331	     -0.06407377	      0.88281865	     -0.00023658	     -0.22059405	     -0.00000000	     -0.00000000	     24.87291138
      1.09729744	     -0.06673558	     -0.00039173	     -0.20866248	     -0.06406584	      0.88281856	     -0.00023608	     -0.22060649	     -0.00000000	     -0.00000000	     24.60293079
      1.09852427	     -0.06675009	     -0.00039737	     -0.20867774	     -0.06405780	      0.88281854	     -0.00023560	     -0.22061771	     -0.00000000	      0.00000000	     24.58055507
      1.09975111	     -0.06675834	     -0.00040304	     -0.20868674	     -0.06404966	      0.88281857	     -0.00023512	     -0.22062771	     -0.00000000	      0.00000000	     24.30231155
      1.10097794	     -0.06676187	     -0.00040882	     -0.20869101	     -0.06404141	      0.88281867	     -0.00023465	     -0.22063641	     -0.00000000	      0.00000000	     24.30646262
      1.10220478	     -0.06675870	     -0.00041471	     -0.20868858	     -0.06403305	      0.88281883	     -0.00023420	     -0.22064380	     -0.00000000	      0.00000000	     24.06451012
      1.10343161	     -0.06675029	     -0.00042080	     -0.20868090	     -0.06402460	      0.88281904	     -0.00023376	     -0.22064979	     -0.00000000	      0.00000000	     24.08580999
      1.10465845	     -0.06673400	     -0.00042710	     -0.20866534	     -0.06401603	      0.88281931	     -0.00023332	     -0.22065434	     -0.00000000	      0.00000000	     23.83667573
      1.10588528	     -0.06671125	     -0.00043365	     -0.20864331	     -0.06400737	      0.88281963	     -0.00023290	     -0.22065735	     -0.00000000	      0.00000000	     23.88621406
      1.10711212	     -0.06667941	     -0.00044060	     -0.20861216	     -0.06399860	      0.88281999	     -0.00023250	     -0.22065876	     -0.00000000	      0.00000000	     23.67187230
      1.10833896	     -0.06664049	     -0.00044816	     -0.20857393	     -0.06398973	      0.88282041	     -0.00023211	     -0.22065850	     -0.00000000	      0.00000000	     23.74103205
      1.10956579	     -0.06659303	     -0.00045613	     -0.20852714	     -0.06398075	      0.88282087	     -0.00023173	     -0.22065653	     -0.00000000	      0.00000000	     23.51223258
      1.11079263	     -0.06653851	     -0.00046453	     -0.20847327	     -0.06397167	      0.88282137	     -0.00023137	     -0.22065276	     -0.00000000	      0.00000000	     23.61074751
      1.11201946	     -0.06647515	     -0.00047337	     -0.20841053	     -0.06396250	      0.88282192	     -0.00023103	     -0.22064716	     -0.00000000	      0.00000000	     23.41647085
      1.11324630	     -0.06640487	     -0.00048271	     -0.20834086	     -0.06395322	      0.88282251	     -0.00023070	     -0.22063962	     -0.00000000	      0.00000000	     23.54543767
      1.11447313	     -0.06632562	     -0.00049237	     -0.20826220	     -0.06394385	      0.88282314	     -0.00023038	     -0.22063016	     -0.00000000	      0.00000000	     23.33324728
      1.11569997	     -0.06623956	     -0.00050217	     -0.20817669	     -0.06393438	      0.88282381	     -0.00023009	     -0.22061868	     -0.00000000	      0.00000000	     23.47995481
      1.11692680	     -0.06614526	     -0.00051235	     -0.20808293	     -0.06392482	      0.88282452	     -0.00022981	     -0.22060521	     -0.00000000	      0.00000000	     23.29301442
      1.11815364	     -0.06604484	     -0.00052318	     -0.20798301	     -0.06391516	      0.88282528	     -0.00022955	     -0.22058970	     -0.00000000	      0.00000000	     23.48217584
      1.11938047	     -0.06593672	     -0.00053468	     -0.20787536	     -0.06390542	      0.88282607	     -0.00022931	     -0.22057218	     -0.00000000	      0.00000000	     23.27083497
      1.12060731	     -0.06582372	     -0.00054683	     -0.20776279	     -0.06389559	      0.88282690	     -0.00022908	     -0.22055266	     -0.00000000	      0.00000000	     23.46535659
      1.12183415	     -0.06570515	     -0.00055961	     -0.20764461	     -0.06388568	      0.88282777	     -0.00022887	     -0.22053121	     -0.00000000	      0.00000000	     23.26452999
      1.12306098	     -0.06558379	     -0.00057291	     -0.20752361	     -0.06387569	      0.88282869	     -0.00022867	     -0.22050788	     -0.00000000	      0.00000001	     23.48323971
      1.12428782	     -0.06545819	     -0.00058668	     -0.20739834	     -0.06386562	      0.88282965	     -0.00022849	     -0.22048280	     -0.00000000	      0.00000001	     23.23571764
      1.12551465	     -0.06533054	     -0.00060086	     -0.20727097	     -0.06385548	      0.88283065	     -0.00022832	     -0.22045603	     -0.00000000	      0.00000001	     23.44291599
      1.12674149	     -0.06519918	     -0.00061562	     -0.20713987	     -0.06384526	      0.88283170	     -0.00022817	     -0.22042772	     -0.00000000	      0.00000001	     23.20706345
      1.12796832	     -0.06506762	     -0.00063052	     -0.20700852	     -0.06383498	      0.88283279	     -0.00022803	     -0.22039796	     -0.00000000	      0.00000001	     23.44097819
      1.12919516	     -0.06493345	     -0.00064538	     -0.20687454	     -0.06382464	      0.88283393	     -0.00022791	     -0.22036689	     -0.00000000	      0.00000001	     23.16122083
      1.13042199	     -0.06479846	     -0.00065993	     -0.20673972	     -0.06381424	      0.88283512	     -0.00022779	     -0.22033455	     -0.00000000	      0.00000001	     23.37193329
      1.13164883	     -0.06466107	     -0.00067401	     -0.20660246	     -0.06380378	      0.88283635	     -0.00022769	     -0.22030106	     -0.00000000	      0.00000001	     23.10810966
      1.13287566	     -0.06452323	     -0.00068745	     -0.20646474	     -0.06379327	      0.88283764	     -0.00022760	     -0.22026644	     -0.00000000	      0.00000001	     23.34612501
      1.13410250	     -0.06438290	     -0.00070021	     -0.20632452	     -0.06378271	      0.88283897	     -0.00022751	     -0.22023080	     -0.00000000	      0.00000001	     23.04188308
      1.13532934	     -0.06424211	     -0.00071220	     -0.20618380	     -0.06377211	      0.88284034	     -0.00022744	     -0.22019416	     -0.00000000	      0.00000001	     23.25290720
      1.13655617	     -0.06409943	     -0.00072347	     -0.20604118	     -0.06376146	      0.88284177	     -0.00022737	     -0.22015661	     -0.00000000	      0.00000001	     22.98651798
      1.13778301	     -0.06395682	     -0.00073380	     -0.20589862	     -0.06375079	      0.88284324	     -0.00022731	     -0.22011818	     -0.00000000	      0.00000001	     23.24089730
      1.13900984	     -0.06381231	     -0.00074336	     -0.20575415	     -0.06374008	      0.88284476	     -0.00022726	     -0.22007896	     -0.00000000	      0.00000001	     22.95273210
      1.14023668	     -0.06366798	     -0.00075223	     -0.20560984	     -0.06372934	      0.88284633	     -0.00022722	     -0.22003897	     -0.00000000	      0.00000001	     23.18663361
      1.14146351	     -0.06352246	     -0.00076046	     -0.20546431	     -0.06371857	      0.88284793	     -0.00022719	     -0.21999830	     -0.00000000	      0.00000001	     22.95499190
      1.14269035	     -0.06337779	     -0.00076756	     -0.20531964	     -0.06370779	      0.88284958	     -0.00022716	     -0.21995697	     -0.00000000	      0.00000001	     23.24124254
      1.14391718	     -0.06323199	     -0.00077406	     -0.20517381	     -0.06369698	      0.88285127	     -0.00022714	     -0.21991508	     -0.00000000	      0.00000001	     22.99747038
      1.14514402	     -0.06308624	     -0.00077996	     -0.20502803	     -0.06368617	      0.88285299	     -0.00022713	     -0.21987262	     -0.00000000	      0.00000001	     23.27661687
      1.14637085	     -0.06293593	     -0.00078506	     -0.20487768	     -0.06367534	      0.88285475	     -0.00022713	     -0.21982961	     -0.00000000	      0.00000001	     23.12139402
      1.14759769	     -0.06277996	     -0.00078906	     -0.20472165	     -0.06366450	      0.88285654	     -0.00022714	     -0.21978590	     -0.00000000	      0.00000001	     23.48536527
      1.14882452	     -0.06261389	     -0.00079185	     -0.20455553	     -0.06365366	      0.88285836	     -0.00022715	     -0.21974134	     -0.00000000	      0.00000001	     23.34897098
      1.15005136	     -0.06243951	     -0.00079343	     -0.20438109	     -0.06364282	      0.88286020	     -0.00022718	     -0.21969574	     -0.00000000	      0.00000001	     23.71367920
      1.15127820	     -0.06225617	     -0.00079404	     -0.20419768	     -0.06363198	      0.88286207	     -0.00022722	     -0.21964901	     -0.00000000	      0.00000001	     23.64628705
      1.15250503	     -0.06206708	     -0.00079387	     -0.20400850	     -0.06362114	      0.88286397	     -0.00022727	     -0.21960106	     -0.00000000	      0.00000001	     24.07027069
      1.15373187	     -0.06187129	     -0.00079308	     -0.20381262	     -0.06361031	      0.88286588	     -0.00022733	     -0.21955194	     -0.00000000	      0.00000001	     23.99513775
      1.15495870	     -0.06167204	     -0.00079167	     -0.20361324	     -0.06359950	      0.88286781	     -0.00022740	     -0.21950165	     -0.00000000	      0.00000001	     24.41317992
      1.15618554	     -0.06146821	     -0.00078968	     -0.20340926	     -0.06358870	      0.88286976	     -0.00022749	     -0.21945026	     -0.00000000	      0.00000001	     24.41060385
      1.15741237	     -0.06126216	     -0.00078718	     -0.20320304	     -0.06357792	      0.88287172	     -0.00022759	     -0.21939781	     -0.00000000	      0.00000001	     24.89998521
      1.15863921	     -0.06105303	     -0.00078435	     -0.20299371	     -0.06356716	      0.88287370	     -0.00022770	     -0.21934442	     -0.00000000	      0.00000001	     24.89645244
      1.15986604	     -0.06084310	     -0.00078113	     -0.20278355	     -0.06355643	      0.88287568	     -0.00022783	     -0.21929013	     -0.00000000	      0.00000001	     25.39036027
      1.16109288	     -0.06063265	     -0.00077773	     -0.20257287	     -0.06354572	      0.88287768	     -0.00022797	     -0.21923509	     -0.00000000	      0.00000001	     25.46532671
      1.16231971	     -0.06042440	     -0.00077415	     -0.20236434	     -0.06353505	      0.88287968	     -0.00022813	     -0.21917941	     -0.00000000	      0.00000001	     26.03078418
      1.16354655	     -0.06021665	     -0.00077055	     -0.20215630	     -0.06352441	      0.88288169	     -0.00022830	     -0.21912324	     -0.00000000	      0.00000001	     26.11829585
      1.16477339	     -0.06001128	     -0.00076705	     -0.20195062	     -0.06351381	      0.88288371	     -0.00022848	     -0.21906666	     -0.00000000	      0.00000001	     26.70963555
      1.16600022	     -0.05980759	     -0.00076393	     -0.20174658	     -0.06350324	      0.88288572	     -0.00022868	     -0.21900982	     -0.00000000	      0.00000001	     26.90488594
      1.16722706	     -0.05960883	     -0.00076139	     -0.20154745	     -0.06349272	      0.88288773	     -0.00022890	     -0.21895281	     -0.00000000	      0.00000001	     27.58048453
      1.16845389	     -0.05941268	     -0.00075942	     -0.20135091	     -0.06348224	      0.88288974	     -0.00022913	     -0.21889579	     -0.00000000	      0.00000001	     27.79944357
      1.16968073	     -0.05922082	     -0.00075785	     -0.20115864	     -0.06347181	      0.88289175	     -0.00022938	     -0.21883881	     -0.00000000	      0.00000001	     28.50402707
      1.17090756	     -0.05903171	     -0.00075663	     -0.20096911	     -0.06346142	      0.88289375	     -0.00022964	     -0.21878198	     -0.00000000	      0.00000001	     28.82901003
      1.17213440	     -0.05884639	     -0.00075534	     -0.20078336	     -0.06345109	      0.88289574	     -0.00022992	     -0.21872532	     -0.00000000	      0.00000001	     29.60608503
      1.17336123	     -0.05866294	     -0.00075388	     -0.20059948	     -0.06344080	      0.88289772	     -0.00023021	     -0.21866891	     -0.00000000	      0.00000001	     29.94643333
      1.17458807	     -0.05848218	     -0.00075210	     -0.20041829	     -0.06343057	      0.88289968	     -0.00023052	     -0.21861273	     -0.00000000	      0.00000001	     30.75960584
      1.17581490	     -0.05830323	     -0.00075014	     -0.20023891	     -0.06342039	      0.88290164	     -0.00023085	     -0.21855683	     -0.00000000	      0.00000001	     31.21019066
      1.17704174	     -0.05812773	     -0.00074790	     -0.20006297	     -0.06341026	      0.88290358	     -0.00023119	     -0.21850121	     -0.00000000	      0.00000001	     32.08336469
      1.17826857	     -0.05795447	     -0.00074559	     -0.19988929	     -0.06340020	      0.88290550	     -0.00023154	     -0.21844593	     -0.00000000	      0.00000001	     32.54458300
      1.17949541	     -0.05778253	     -0.00074364	     -0.19971691	     -0.06339019	      0.88290741	     -0.00023191	     -0.21839103	     -0.00000000	      0.00000001	     33.44701762
      1.18072225	     -0.05761196	     -0.00074314	     -0.19954588	     -0.06338024	      0.88290930	     -0.00023229	     -0.21833668	     -0.00000000	      0.00000001	     33.97503330
      1.18194908	     -0.05744915	     -0.00074289	     -0.19938259	     -0.06337035	      0.88291117	     -0.00023269	     -0.21828304	     -0.00000000	      0.00000001	     34.87834962
      1.18317592	     -0.05729098	     -0.00074267	     -0.19922395	     -0.06336052	      0.88291302	     -0.00023311	     -0.21823020	     -0.00000000	      0.00000001	     35.40289607
      1.18440275	     -0.05713806	     -0.00074225	     -0.19907055	     -0.06335076	      0.88291485	     -0.00023354	     -0.21817814	     -0.00000000	      0.00000001	     36.34126828
      1.18562959	     -0.05699022	     -0.00074185	     -0.19892224	     -0.06334105	      0.88291666	     -0.00023399	     -0.21812690	     -0.00000000	      0.00000001	     36.93450583
      1.18685642	     -0.05684791	     -0.00074119	     -0.19877946	     -0.06333142	      0.88291844	     -0.00023445	     -0.21807646	     -0.00000000	      0.00000001	     37.86523183
      1.18808326	     -0.05671036	     -0.00074069	     -0.19864143	     -0.06332185	      0.88292021	     -0.00023493	     -0.21802685	     -0.00000000	      0.00000001	     38.41327952
      1.18931009	     -0.05657998	     -0.00074037	     -0.19851056	     -0.06331235	      0.88292194	     -0.00023542	     -0.21797810	     -0.00000000	      0.00000001	     39.33199136
      1.19053693	     -0.05645684	     -0.00074033	     -0.19838694	     -0.06330291	      0.88292365	     -0.00023593	     -0.21793030	     -0.00000000	      0.00000001	     39.89805465
      1.19176376	     -0.05634131	     -0.00074025	     -0.19827092	     -0.06329354	      0.88292534	     -0.00023646	     -0.21788351	     -0.00000000	      0.00000001	     40.76605193
      1.19299060	     -0.05623024	     -0.00073972	     -0.19815936	     -0.06328424	      0.88292699	     -0.00023701	     -0.21783776	     -0.00000000	      0.00000001	     41.26691767
      1.19421744	     -0.05612509	     -0.00073728	     -0.19805374	     -0.06327501	      0.88292862	     -0.00023757	     -0.21779306	     -0.00000000	      0.00000001	     42.09764882
      1.19544427	     -0.05602560	     -0.00073433	     -0.19795380	     -0.06326585	      0.88293021	     -0.00023815	     -0.21774943	     -0.00000000	      0.00000001	     42.59027966
      1.19667111	     -0.05593140	     -0.00073105	     -0.19785912	     -0.06325676	      0.88293178	     -0.00023875	     -0.21770681	     -0.00000000	      0.00000001	     43.37976052
      1.19789794	     -0.05584148	     -0.00072796	     -0.19776874	     -0.06324775	      0.88293331	     -0.00023937	     -0.21766522	     -0.00000000	      0.00000001	     43.80345955
      1.19912478	     -0.05575668	     -0.00072445	     -0.19768347	     -0.06323880	      0.88293480	     -0.00024001	     -0.21762460	     -0.00000000	      0.00000001	     44.57634781
      1.20035161	     -0.05567676	     -0.00072095	     -0.19760308	     -0.06322993	      0.88293626	     -0.00024067	     -0.21758496	     -0.00000000	      0.00000001	     44.99392080
      1.20157845	     -0.05560184	     -0.00071681	     -0.19752769	     -0.06322114	      0.88293768	     -0.00024135	     -0.21754631	     -0.00000000	      0.00000001	     45.67073823
      1.20280528	     -0.05553221	     -0.00071303	     -0.19745758	     -0.06321241	      0.88293906	     -0.00024204	     -0.21750869	     -0.00000000	      0.00000001	     45.97333238
      1.20403212	     -0.05546787	     -0.00070906	     -0.19739275	     -0.06320376	      0.88294040	     -0.00024276	     -0.21747209	     -0.00000000	      0.00000001	     46.62553248
      1.20525895	     -0.05540895	     -0.00070505	     -0.19733334	     -0.06319519	      0.88294169	     -0.00024350	     -0.21743655	     -0.00000000	      0.00000001	     46.92804433
      1.20648579	     -0.05535660	     -0.00070047	     -0.19728049	     -0.06318669	      0.88294294	     -0.00024426	     -0.21740206	     -0.00000000	      0.00000001	     47.49568031
      1.20771262	     -0.05530927	     -0.00069576	     -0.19723266	     -0.06317826	      0.88294415	     -0.00024504	     -0.21736865	     -0.00000000	      0.00000001	     47.69561618
      1.20893946	     -0.05526686	     -0.00069073	     -0.19718975	     -0.06316992	      0.88294531	     -0.00024585	     -0.21733630	     -0.00000000	      0.00000001	     48.24059634
      1.21016630	     -0.05522915	     -0.00068571	     -0.19715154	     -0.06316165	      0.88294641	     -0.00024667	     -0.21730505	     -0.00000000	      0.00000001	     48.43131838
      1.21139313	     -0.05519567	     -0.00068032	     -0.19711755	     -0.06315345	      0.88294747	     -0.00024751	     -0.21727485	     -0.00000000	      0.00000001	     48.89185146
      1.21261997	     -0.05516533	     -0.00067476	     -0.19708669	     -0.06314533	      0.88294848	     -0.00024838	     -0.21724572	     -0.00000000	      0.00000001	     48.98339715
      1.21384680	     -0.05513603	     -0.00066936	     -0.19705688	     -0.06313729	      0.88294943	     -0.00024927	     -0.21721761	     -0.00000000	      0.00000001	     49.43337830
      1.21507364	     -0.05511113	     -0.00066395	     -0.19703146	     -0.06312933	      0.88295032	     -0.00025018	     -0.21719057	     -0.00000000	      0.00000000	     49.50508057
      1.21630047	     -0.05508968	     -0.00065816	     -0.19700948	     -0.06312145	      0.88295116	     -0.00025110	     -0.21716457	     -0.00000000	      0.00000000	     49.86326675
      1.21752731	     -0.05507045	     -0.00065219	     -0.19698971	     -0.06311364	      0.88295195	     -0.00025205	     -0.21713959	     -0.00000000	      0.00000000	     49.85491658
      1.21875414	     -0.05505300	     -0.00064591	     -0.19697173	     -0.06310592	      0.88295268	     -0.00025303	     -0.21711558	     -0.00000000	      0.00000000	     50.21633849
      1.21998098	     -0.05503769	     -0.00063965	     -0.19695589	     -0.06309827	      0.88295334	     -0.00025402	     -0.21709252	     -0.00000000	      0.00000000	     50.20745843
      1.22120781	     -0.05502473	     -0.00063352	     -0.19694238	     -0.06309071	      0.88295396	     -0.00025503	     -0.21707038	     -0.00000000	      0.00000000	     50.48516015
      1.22243465	     -0.05501372	     -0.00062709	     -0.19693083	     -0.06308322	      0.88295451	     -0.00025606	     -0.21704917	     -0.00000000	      0.00000000	     50.37780466
      1.22366149	     -0.05500409	     -0.00062070	     -0.19692064	     -0.06307582	      0.88295500	     -0.00025712	     -0.21702884	     -0.00000000	      0.00000000	     50.66120455
      1.22488832	     -0.05499713	     -0.00061530	     -0.19691310	     -0.06306850	      0.88295544	     -0.00025820	     -0.21700943	     -0.00000000	      0.00000000	     50.56093637
      1.22611516	     -0.05499257	     -0.00060971	     -0.19690796	     -0.06306126	      0.88295582	     -0.00025929	     -0.21699088	     -0.00000000	      0.00000000	     50.76956658
      1.22734199	     -0.05498959	     -0.00060415	     -0.19690440	     -0.06305410	      0.88295615	     -0.00026041	     -0.21697320	     -0.00000000	      0.00000000	     50.59613277
      1.22856883	     -0.05498762	     -0.00059780	     -0.19690184	     -0.06304703	      0.88295642	     -0.00026155	     -0.21695634	     -0.00000000	      0.00000000	     50.82735456
      1.22979566	     -0.05498819	     -0.00059116	     -0.19690184	     -0.06304004	      0.88295664	     -0.00026272	     -0.21694030	     -0.00000000	      0.00000000	     50.66138270
      1.23102250	     -0.05499082	     -0.00058448	     -0.19690388	     -0.06303314	      0.88295680	     -0.00026390	     -0.21692504	     -0.00000000	      0.00000000	     50.83457316
      1.23224933	     -0.05499493	     -0.00057806	     -0.19690740	     -0.06302632	      0.88295692	     -0.00026511	     -0.21691056	     -0.00000000	      0.00000000	     50.60505183
      1.23347617	     -0.05500040	     -0.00057176	     -0.19691226	     -0.06301959	      0.88295699	     -0.00026633	     -0.21689679	     -0.00000000	      0.00000000	     50.80711499
      1.23470300	     -0.05500751	     -0.00056578	     -0.19691877	     -0.06301295	      0.88295701	     -0.00026758	     -0.21688374	     -0.00000000	     -0.00000000	     50.60452569
      1.23592984	     -0.05501628	     -0.00055990	     -0.19692692	     -0.06300639	      0.88295699	     -0.00026885	     -0.21687135	     -0.00000000	     -0.00000000	     50.76497031
      1.23715667	     -0.05502625	     -0.00055420	     -0.19693627	     -0.06299992	      0.88295692	     -0.00027014	     -0.21685962	     -0.00000000	     -0.00000000	     50.49828483
      1.23838351	     -0.05503740	     -0.00054828	     -0.19694680	     -0.06299353	      0.88295681	     -0.00027145	     -0.21684851	     -0.00000000	     -0.00000000	     50.67967898
      1.23961035	     -0.05505007	     -0.00054226	     -0.19695884	     -0.06298724	      0.88295667	     -0.00027278	     -0.21683803	     -0.00000000	     -0.00000000	     50.43556835
      1.24083718	     -0.05506430	     -0.00053607	     -0.19697245	     -0.06298103	      0.88295649	     -0.00027414	     -0.21682812	     -0.00000000	     -0.00000000	     50.58313083
      1.24206402	     -0.05507990	     -0.00053007	     -0.19698742	     -0.06297491	      0.88295628	     -0.00027551	     -0.21681881	     -0.00000000	     -0.00000000	     50.28477512
      1.24329085	     -0.05509746	     -0.00052413	     -0.19700434	     -0.06296888	      0.88295603	     -0.00027690	     -0.21681008	     -0.00000000	     -0.00000000	     50.45096492
      1.24451769	     -0.05511792	     -0.00051853	     -0.19702416	     -0.06296294	      0.88295576	     -0.00027831	     -0.21680197	     -0.00000000	     -0.00000000	     50.17905096
      1.24574452	     -0.05514315	     -0.00051308	     -0.19704875	     -0.06295709	      0.88295546	     -0.00027974	     -0.21679452	     -0.00000000	     -0.00000000	     50.29614169
      1.24697136	     -0.05517514	     -0.00050799	     -0.19708009	     -0.06295133	      0.88295513	     -0.00028119	     -0.21678787	     -0.00000000	     -0.00000000	     49.94482445
      1.24819819	     -0.05521601	     -0.00050318	     -0.19712030	     -0.06294566	      0.88295479	     -0.00028265	     -0.21678216	     -0.00000000	     -0.00000000	     50.05816230
      1.24942503	     -0.05526760	     -0.00049874	     -0.19717124	     -0.06294008	      0.88295442	     -0.00028414	     -0.21677761	     -0.00000000	     -0.00000000	     49.72694259
      1.25065186	     -0.05533043	     -0.00049441	     -0.19723340	     -0.06293459	      0.88295402	     -0.00028564	     -0.21677439	     -0.00000000	     -0.00000000	     49.79711743
      1.25187870	     -0.05540394	     -0.00049012	     -0.19730626	     -0.06292920	      0.88295361	     -0.00028715	     -0.21677271	     -0.00000000	     -0.00000000	     49.42012403
      1.25310554	     -0.05548753	     -0.00048557	     -0.19738921	     -0.06292389	      0.88295318	     -0.00028868	     -0.21677268	     -0.00000000	     -0.00000000	     49.50684528
      1.25433237	     -0.05558066	     -0.00048060	     -0.19748171	     -0.06291867	      0.88295273	     -0.00029022	     -0.21677441	     -0.00000000	     -0.00000000	     49.17653515
      1.25555921	     -0.05568295	     -0.00047499	     -0.19758341	     -0.06291354	      0.88295226	     -0.00029178	     -0.21677797	     -0.00000000	     -0.00000000	     49.21894875
      1.25678604	     -0.05579308	     -0.00046872	     -0.19769296	     -0.06290850	      0.88295177	     -0.00029334	     -0.21678344	     -0.00000000	     -0.00000000	     48.84059738
      1.25801288	     -0.05591058	     -0.00046155	     -0.19780991	     -0.06290355	      0.88295125	     -0.00029492	     -0.21679080	     -0.00000000	     -0.00000000	     48.88109094
      1.25923971	     -0.05603490	     -0.00045336	     -0.19793373	     -0.06289869	      0.88295072	     -0.00029650	     -0.21680010	     -0.00000000	     -0.00000000	     48.51938872
      1.26046655	     -0.05616579	     -0.00044390	     -0.19806414	     -0.06289391	      0.88295015	     -0.00029809	     -0.21681128	     -0.00000000	     -0.00000000	     48.47573457
      1.26169338	     -0.05630168	     -0.00043312	     -0.19819960	     -0.06288921	      0.88294956	     -0.00029970	     -0.21682434	     -0.00000000	     -0.00000000	     48.04111341
      1.26292022	     -0.05644211	     -0.00042104	     -0.19833964	     -0.06288460	      0.88294894	     -0.00030131	     -0.21683920	     -0.00000000	     -0.00000000	     47.97846692
      1.26414705	     -0.05658607	     -0.00040777	     -0.19848325	     -0.06288007	      0.88294828	     -0.00030293	     -0.21685582	     -0.00000000	     -0.00000000	     47.55449225
      1.26537389	     -0.05673353	     -0.00039349	     -0.19863039	     -0.06287562	      0.88294759	     -0.00030455	     -0.21687410	     -0.00000000	     -0.00000000	     47.41200240
      1.26660073	     -0.05688185	     -0.00037860	     -0.19877843	     -0.06287125	      0.88294687	     -0.00030619	     -0.21689396	     -0.00000000	     -0.00000000	     46.92666661
      1.26782756	     -0.05703141	     -0.00036364	     -0.19892774	     -0.06286695	      0.88294610	     -0.00030784	     -0.21691533	     -0.00000000	     -0.00000000	     46.76300421
      1.26905440	     -0.05718331	     -0.00034850	     -0.19907941	     -0.06286274	      0.88294528	     -0.00030950	     -0.21693817	     -0.00000000	     -0.00000000	     46.27606011
      1.27028123	     -0.05733711	     -0.00033339	     -0.19923299	     -0.06285859	      0.88294442	     -0.00031117	     -0.21696236	     -0.00000000	     -0.00000000	     46.04095271
      1.27150807	     -0.05749116	     -0.00031847	     -0.19938685	     -0.06285451	      0.88294351	     -0.00031286	     -0.21698783	     -0.00000000	     -0.00000001	     45.50677128
      1.27273490	     -0.05764557	     -0.00030400	     -0.19954109	     -0.06285050	      0.88294254	     -0.00031457	     -0.21701442	     -0.00000000	     -0.00000001	     45.26965008
      1.27396174	     -0.05779710	     -0.00029114	     -0.19969245	     -0.06284656	      0.88294152	     -0.00031629	     -0.21704207	     -0.00000000	     -0.00000001	     44.73807852
      1.27518857	     -0.05795101	     -0.00027940	     -0.19984619	     -0.06284268	      0.88294043	     -0.00031803	     -0.21707070	     -0.00000000	     -0.00000001	     44.42147214
      1.27641541	     -0.05810446	     -0.00026857	     -0.19999948	     -0.06283885	      0.88293928	     -0.00031979	     -0.21710028	     -0.00000000	     -0.00000001	     43.83638700
      1.27764224	     -0.05825806	     -0.00025884	     -0.20015293	     -0.06283509	      0.88293808	     -0.00032157	     -0.21713066	     -0.00000000	     -0.00000001	     43.53571398
      1.27886908	     -0.05841085	     -0.00025022	     -0.20030557	     -0.06283138	      0.88293680	     -0.00032337	     -0.21716178	     -0.00000000	     -0.00000001	     42.96062709
      1.28009591	     -0.05856347	     -0.00024226	     -0.20045806	     -0.06282773	      0.88293546	     -0.00032520	     -0.21719350	     -0.00000000	     -0.00000001	     42.61704077
      1.28132275	     -0.05871396	     -0.00023529	     -0.20060843	     -0.06282412	      0.88293405	     -0.00032704	     -0.21722576	     -0.00000000	     -0.00000001	     41.99139619
      1.28254959	     -0.05886397	     -0.00022962	     -0.20075831	     -0.06282056	      0.88293257	     -0.00032891	     -0.21725847	     -0.00000000	     -0.00000001	     41.66164237
      1.28377642	     -0.05901338	     -0.00022507	     -0.20090760	     -0.06281705	      0.88293103	     -0.00033081	     -0.21729161	     -0.00000000	     -0.00000001	     41.05629467
      1.28500326	     -0.05916260	     -0.00022157	     -0.20105671	     -0.06281357	      0.88292942	     -0.00033273	     -0.21732508	     -0.00000000	     -0.00000001	     40.71183702
      1.28623009	     -0.05930992	     -0.00021876	     -0.20120393	     -0.06281014	      0.88292775	     -0.00033467	     -0.21735884	     -0.00000000	     -0.00000001	     40.08569439
      1.28745693	     -0.05945559	     -0.00021545	     -0.20134953	     -0.06280674	      0.88292601	     -0.00033663	     -0.21739278	     -0.00000000	     -0.00000001	     39.77723847
      1.28868376	     -0.05959978	     -0.00021217	     -0.20149368	     -0.06280338	      0.88292421	     -0.00033861	     -0.21742690	     -0.00000000	     -0.00000001	     39.17598779
      1.28991060	     -0.05974256	     -0.00020959	     -0.20163642	     -0.06280006	      0.88292236	     -0.00034062	     -0.21746110	     -0.00000000	     -0.00000001	     38.87901035
      1.29113743	     -0.05988257	     -0.00020719	     -0.20177640	     -0.06279676	      0.88292045	     -0.00034264	     -0.21749535	     -0.00000000	     -0.00000001	     38.27747298
      1.29236427	     -0.06002176	     -0.00020506	     -0.20191559	     -0.06279349	      0.88291849	     -0.00034469	     -0.21752958	     -0.00000000	     -0.00000001	     38.02929108
      1.29359110	     -0.06015814	     -0.00020330	     -0.20205198	     -0.06279024	      0.88291648	     -0.00034675	     -0.21756376	     -0.00000000	     -0.00000001	     37.47635594
      1.29481794	     -0.06029234	     -0.00020179	     -0.20218620	     -0.06278702	      0.88291443	     -0.00034882	     -0.21759779	     -0.00000000	     -0.00000001	     37.24926234
      1.29604478	     -0.06042230	     -0.00020024	     -0.20231621	     -0.06278383	      0.88291234	     -0.00035091	     -0.21763164	     -0.00000000	     -0.00000001	     36.69217110
      1.29727161	     -0.06054915	     -0.00019862	     -0.20244312	     -0.06278065	      0.88291022	     -0.00035302	     -0.21766519	     -0.00000000	     -0.00000001	     36.50749257
      1.29849845	     -0.06067150	     -0.00019800	     -0.20256555	     -0.06277749	      0.88290807	     -0.00035513	     -0.21769841	     -0.00000000	     -0.00000001	     35.99806065
      1.29972528	     -0.06078707	     -0.00019801	     -0.20268119	     -0.06277434	      0.88290589	     -0.00035726	     -0.21773120	     -0.00000000	     -0.00000001	     35.82841471
      1.30095212	     -0.06089636	     -0.00019998	     -0.20279055	     -0.06277121	      0.88290371	     -0.00035939	     -0.21776362	     -0.00000000	     -0.00000001	     35.30660842
      1.30217895	     -0.06100417	     -0.00020253	     -0.20289843	     -0.06276809	      0.88290151	     -0.00036153	     -0.21779567	     -0.00000000	     -0.00000001	     35.15906965
      1.30340579	     -0.06110790	     -0.00020506	     -0.20300224	     -0.06276498	      0.88289931	     -0.00036368	     -0.21782736	     -0.00000000	     -0.00000001	     34.68767273
      1.30463262	     -0.06120814	     -0.00020747	     -0.20310258	     -0.06276188	      0.88289711	     -0.00036583	     -0.21785858	     -0.00000000	     -0.00000001	     34.58850374
      1.30585946	     -0.06130262	     -0.00021001	     -0.20319717	     -0.06275879	      0.88289491	     -0.00036798	     -0.21788927	     -0.00000000	     -0.00000001	     34.12329292
      1.30708629	     -0.06139219	     -0.00021275	     -0.20328686	     -0.06275570	      0.88289274	     -0.00037014	     -0.21791929	     -0.00000000	     -0.00000001	     34.05773434
      1.30831313	     -0.06147566	     -0.00021541	     -0.20337046	     -0.06275261	      0.88289058	     -0.00037230	     -0.21794860	     -0.00000000	     -0.00000001	     33.63160851
      1.30953996	     -0.06155497	     -0.00021800	     -0.20344991	     -0.06274953	      0.88288845	     -0.00037446	     -0.21797711	     -0.00000000	     -0.00000001	     33.57909782
      1.31076680	     -0.06162913	     -0.00022041	     -0.20352421	     -0.06274645	      0.88288635	     -0.00037662	     -0.21800479	     -0.00000000	     -0.00000001	     33.14321326
      1.31199364	     -0.06169971	     -0.00022291	     -0.20359494	     -0.06274337	      0.88288429	     -0.00037878	     -0.21803159	     -0.00000000	     -0.00000001	     33.11182440
      1.31322047	     -0.06176593	     -0.00022542	     -0.20366133	     -0.06274028	      0.88288227	     -0.00038093	     -0.21805754	     -0.00000000	     -0.00000001	     32.70858517
      1.31444731	     -0.06182961	     -0.00022726	     -0.20372517	     -0.06273720	      0.88288030	     -0.00038308	     -0.21808261	     -0.00000000	     -0.00000001	     32.67950792
      1.31567414	     -0.06188931	     -0.00022882	     -0.20378506	     -0.06273411	      0.88287838	     -0.00038523	     -0.21810683	     -0.00000000	     -0.00000001	     32.24798623
      1.31690098	     -0.06194679	     -0.00023070	     -0.20384270	     -0.06273101	      0.88287652	     -0.00038738	     -0.21813020	     -0.00000000	     -0.00000001	     32.24230844
      1.31812781	     -0.06200059	     -0.00023277	     -0.20389669	     -0.06272791	      0.88287473	     -0.00038952	     -0.21815276	     -0.00000000	     -0.00000001	     31.86716337
      1.31935465	     -0.06205232	     -0.00023496	     -0.20394860	     -0.06272480	      0.88287299	     -0.00039165	     -0.21817449	     -0.00000000	     -0.00000001	     31.88026221
      1.32058148	     -0.06210106	     -0.00023747	     -0.20399752	     -0.06272168	      0.88287132	     -0.00039378	     -0.21819547	     -0.00000000	     -0.00000001	     31.49688296
      1.32180832	     -0.06214820	     -0.00024031	     -0.20404483	     -0.06271856	      0.88286973	     -0.00039590	     -0.21821566	     -0.00000000	     -0.00000001	     31.52419753
      1.32303515	     -0.06219229	     -0.00024354	     -0.20408910	     -0.06271542	      0.88286820	     -0.00039801	     -0.21823512	     -0.00000000	     -0.00000001	     31.17454969
      1.32426199	     -0.06223483	     -0.00024713	     -0.20413181	     -0.06271227	      0.88286675	     -0.00040011	     -0.21825382	     -0.00000000	     -0.00000001	     31.20953918
      1.32548883	     -0.06227409	     -0.00025071	     -0.20417126	     -0.06270911	      0.88286537	     -0.00040220	     -0.21827179	     -0.00000000	     -0.00000001	     30.84840976
      1.32671566	     -0.06231171	     -0.00025435	     -0.20420905	     -0.06270594	      0.88286407	     -0.00040428	     -0.21828901	     -0.00000000	     -0.00000001	     30.89588454
      1.32794250	     -0.06234632	     -0.00025794	     -0.20424385	     -0.06270275	      0.88286284	     -0.00040635	     -0.21830551	     -0.00000000	     -0.00000001	     30.56919914
      1.32916933	     -0.06237963	     -0.00026156	     -0.20427734	     -0.06269955	      0.88286169	     -0.00040841	     -0.21832127	     -0.00000001	     -0.00000001	     30.62629749
      1.33039617	     -0.06240982	     -0.00026513	     -0.20430773	     -0.06269633	      0.88286061	     -0.00041046	     -0.21833634	     -0.00000001	     -0.00000001	     30.29162965
      1.33162300	     -0.06243861	     -0.00026890	     -0.20433670	     -0.06269310	      0.88285960	     -0.00041249	     -0.21835067	     -0.00000001	     -0.00000001	     30.36033644
      1.33284984	     -0.06246395	     -0.00027257	     -0.20436224	     -0.06268985	      0.88285866	     -0.00041451	     -0.21836430	     -0.00000001	     -0.00000001	     30.06181365
      1.33407667	     -0.06248739	     -0.00027624	     -0.20438588	     -0.06268658	      0.88285779	     -0.00041651	     -0.21837717	     -0.00000001	     -0.00000000	     30.14346630
      1.33530351	     -0.06250691	     -0.00027985	     -0.20440560	     -0.06268329	      0.88285699	     -0.00041850	     -0.21838931	     -0.00000001	     -0.00000000	     29.83950470
      1.33653034	     -0.06252409	     -0.00028360	     -0.20442298	     -0.06267998	      0.88285625	     -0.00042048	     -0.21840066	     -0.00000001	     -0.00000000	     29.93523831
      1.33775718	     -0.06253640	     -0.00028722	     -0.20443550	     -0.06267666	      0.88285557	     -0.00042244	     -0.21841120	     -0.00000001	     -0.00000000	     29.66856614
      1.33898401	     -0.06254503	     -0.00029080	     -0.20444433	     -0.06267331	      0.88285495	     -0.00042438	     -0.21842086	     -0.00000001	     -0.00000000	     29.78177723
      1.34021085	     -0.06254728	     -0.00029422	     -0.20444680	     -0.06266994	      0.88285439	     -0.00042631	     -0.21842960	     -0.00000001	     -0.00000000	     29.51304648
      1.34143769	     -0.06254407	     -0.00029759	     -0.20444380	     -0.06266654	      0.88285387	     -0.00042822	     -0.21843730	     -0.00000001	     -0.00000000	     29.64720288
      1.34266452	     -0.06253325	     -0.00030085	     -0.20443320	     -0.06266313	      0.88285341	     -0.00043011	     -0.21844391	     -0.00000001	     -0.00000000	     29.41822135
      1.34389136	     -0.06251607	     -0.00030413	     -0.20441623	     -0.06265969	      0.88285299	     -0.00043199	     -0.21844929	     -0.00000001	     -0.00000000	     29.57685581
      1.34511819	     -0.06249041	     -0.00030746	     -0.20439079	     -0.06265622	      0.88285261	     -0.00043385	     -0.21845339	     -0.00000001	     -0.00000000	     29.34415173
      1.34634503	     -0.06245791	     -0.00031103	     -0.20435850	     -0.06265274	      0.88285228	     -0.00043570	     -0.21845608	     -0.00000001	     -0.00000000	     29.52564850
      1.34757186	     -0.06241679	     -0.00031486	     -0.20431758	     -0.06264922	      0.88285198	     -0.00043753	     -0.21845732	     -0.00000001	     -0.00000000	     29.33071788
      1.34879870	     -0.06236874	     -0.00031918	     -0.20426970	     -0.06264568	      0.88285172	     -0.00043934	     -0.21845699	     -0.00000001	     -0.00000000	     29.54469747
      1.35002553	     -0.06231174	     -0.00032404	     -0.20421287	     -0.06264212	      0.88285149	     -0.00044114	     -0.21845506	     -0.00000001	     -0.00000000	     29.34752117
      1.35125237	     -0.06224777	     -0.00032965	     -0.20414905	     -0.06263853	      0.88285129	     -0.00044292	     -0.21845143	     -0.00000001	     -0.00000000	     29.58996850
      1.35247920	     -0.06217583	     -0.00033608	     -0.20407723	     -0.06263492	      0.88285112	     -0.00044469	     -0.21844609	     -0.00000001	     -0.00000000	     29.42741531
      1.35370604	     -0.06209873	     -0.00034352	     -0.20400023	     -0.06263128	      0.88285098	     -0.00044644	     -0.21843900	     -0.00000001	     -0.00000000	     29.69958341
      1.35493288	     -0.06201548	     -0.00035197	     -0.20391705	     -0.06262762	      0.88285087	     -0.00044818	     -0.21843021	     -0.00000001	     -0.00000000	     29.51826525
      1.35615971	     -0.06192889	     -0.00036158	     -0.20383048	     -0.06262393	      0.88285079	     -0.00044990	     -0.21841972	     -0.00000001	     -0.00000000	     29.80518806
      1.35738655	     -0.06183815	     -0.00037225	     -0.20373975	     -0.06262022	      0.88285073	     -0.00045160	     -0.21840765	     -0.00000001	     -0.00000000	     29.64767679
      1.35861338	     -0.06174592	     -0.00038394	     -0.20364748	     -0.06261649	      0.88285070	     -0.00045329	     -0.21839401	     -0.00000001	     -0.00000000	     29.96272595
      1.35984022	     -0.06165065	     -0.00039666	     -0.20355215	     -0.06261274	      0.88285069	     -0.00045496	     -0.21837894	     -0.00000001	      0.00000000	     29.78379379
      1.36106705	     -0.06155435	     -0.00041023	     -0.20345576	     -0.06260897	      0.88285071	     -0.00045660	     -0.21836247	     -0.00000001	      0.00000000	     30.10766635
      1.36229389	     -0.06145569	     -0.00042440	     -0.20335698	     -0.06260518	      0.88285076	     -0.00045823	     -0.21834472	     -0.00000001	      0.00000000	     29.95374635
      1.36352072	     -0.06135674	     -0.00043904	     -0.20325788	     -0.06260137	      0.88285084	     -0.00045983	     -0.21832572	     -0.00000001	      0.00000000	     30.30387703
      1.36474756	     -0.06125559	     -0.00045385	     -0.20315657	     -0.06259754	      0.88285095	     -0.00046141	     -0.21830559	     -0.00000001	      0.00000000	     30.12143251
      1.36597439	     -0.06115424	     -0.00046867	     -0.20305504	     -0.06259371	      0.88285108	     -0.00046297	     -0.21828436	     -0.00000001	      0.00000000	     30.46450973
      1.36720123	     -0.06105120	     -0.00048322	     -0.20295181	     -0.06258985	      0.88285125	     -0.00046449	     -0.21826213	     -0.00000001	      0.00000000	     30.30321078
      1.36842807	     -0.06094845	     -0.00049756	     -0.20284885	     -0.06258599	      0.88285144	     -0.00046599	     -0.21823893	     -0.00000001	      0.00000000	     30.66454838
      1.36965490	     -0.06084402	     -0.00051146	     -0.20274421	     -0.06258212	      0.88285167	     -0.00046746	     -0.21821487	     -0.00000001	      0.00000000	     30.47617980
      1.37088174	     -0.06073985	     -0.00052473	     -0.20263983	     -0.06257823	      0.88285192	     -0.00046889	     -0.21818996	     -0.00000001	      0.00000000	     30.83143465
      1.37210857	     -0.06063435	     -0.00053723	     -0.20253411	     -0.06257434	      0.88285221	     -0.00047030	     -0.21816430	     -0.00000001	      0.00000000	     30.68071761
      1.37333541	     -0.06052943	     -0.00054900	     -0.20242896	     -0.06257044	      0.88285252	     -0.00047166	     -0.21813792	     -0.00000001	      0.00000000	     31.05898731
      1.37456224	     -0.06042310	     -0.00055996	     -0.20232241	     -0.06256654	      0.88285286	     -0.00047300	     -0.21811090	     -0.00000001	      0.00000000	     30.89199883
      1.37578908	     -0.06031743	     -0.00057017	     -0.20221651	     -0.06256263	      0.88285324	     -0.00047429	     -0.21808326	     -0.00000001	      0.00000000	     31.26366905
      1.37701591	     -0.06021098	     -0.00057960	     -0.20210984	     -0.06255872	      0.88285364	     -0.00047555	     -0.21805510	     -0.00000001	      0.00000000	     31.14150668
      1.37824275	     -0.06010564	     -0.00058833	     -0.20200426	     -0.06255481	      0.88285406	     -0.00047677	     -0.21802642	     -0.00000001	      0.00000000	     31.53591572
      1.37946958	     -0.05999933	     -0.00059634	     -0.20189772	     -0.06255090	      0.88285451	     -0.00047795	     -0.21799733	     -0.00000001	      0.00000000	     31.40732855
      1.38069642	     -0.05989394	     -0.00060374	     -0.20179210	     -0.06254698	      0.88285499	     -0.00047909	     -0.21796782	     -0.00000001	      0.00000000	     31.80307654
      1.38192325	     -0.05978785	     -0.00061050	     -0.20168577	     -0.06254307	      0.88285548	     -0.00048019	     -0.21793797	     -0.00000001	      0.00000000	     31.73381600
      1.38315009	     -0.05968122	     -0.00061661	     -0.20157891	     -0.06253916	      0.88285600	     -0.00048125	     -0.21790775	     -0.00000001	      0.00000000	     32.16900067
      1.38437693	     -0.05957116	     -0.00062217	     -0.20146861	     -0.06253526	      0.88285653	     -0.00048228	     -0.21787718	     -0.00000001	      0.00000000	     32.12157048
      1.38560376	     -0.05945855	     -0.00062747	     -0.20135574	     -0.06253135	      0.88285708	     -0.00048326	     -0.21784618	     -0.00000001	      0.00000000	     32.59289798
      1.38683060	     -0.05934107	     -0.00063258	     -0.20123801	     -0.06252746	      0.88285764	     -0.00048421	     -0.21781470	     -0.00000001	      0.00000000	     32.63540227
      1.38805743	     -0.05922071	     -0.00063768	     -0.20111738	     -0.06252356	      0.88285822	     -0.00048511	     -0.21778267	     -0.00000001	      0.00000000	     33.14565345
      1.38928427	     -0.05909617	     -0.00064273	     -0.20099257	     -0.06251968	      0.88285881	     -0.00048598	     -0.21775010	     -0.00000001	      0.00000000	     33.17843678
      1.39051110	     -0.05897056	     -0.00064784	     -0.20086666	     -0.06251580	      0.88285941	     -0.00048680	     -0.21771695	     -0.00000001	      0.00000000	     33.68576329
      1.39173794	     -0.05884349	     -0.00065298	     -0.20073927	     -0.06251193	      0.88286002	     -0.00048759	     -0.21768331	     -0.00000001	      0.00000000	     33.76389280
      1.39296477	     -0.05871759	     -0.00065849	     -0.20061304	     -0.06250807	      0.88286064	     -0.00048835	     -0.21764924	     -0.00000001	      0.00000000	     34.29390440
      1.39419161	     -0.05859164	     -0.00066396	     -0.20048674	     -0.06250423	      0.88286127	     -0.00048906	     -0.21761482	     -0.00000001	      0.00000000	     34.36019291
      1.39541844	     -0.05846815	     -0.00066957	     -0.20036288	     -0.06250040	      0.88286191	     -0.00048974	     -0.21758011	     -0.00000001	      0.00000000	     34.90419087
      1.39664528	     -0.05834683	     -0.00067528	     -0.20024117	     -0.06249658	      0.88286255	     -0.00049038	     -0.21754525	     -0.00000001	      0.00000000	     35.02751297
      1.39787212	     -0.05822902	     -0.00068105	     -0.20012296	     -0.06249279	      0.88286321	     -0.00049098	     -0.21751029	     -0.00000001	      0.00000000	     35.60322224
      1.39909895	     -0.05811362	     -0.00068676	     -0.20000714	     -0.06248901	      0.88286387	     -0.00049155	     -0.21747535	     -0.00000001	      0.00000000	     35.71995365
      1.40032579	     -0.05800256	     -0.00069237	     -0.19989566	     -0.06248525	      0.88286454	     -0.00049209	     -0.21744048	     -0.00000001	      0.00000000	     36.31888578
      1.40155262	     -0.05789349	     -0.00069787	     -0.19978615	     -0.06248151	      0.88286521	     -0.00049259	     -0.21740577	     -0.00000001	      0.00000000	     36.51049476
      1.40277946	     -0.05778737	     -0.00070316	     -0.19967959	     -0.06247780	      0.88286589	     -0.00049305	     -0.21737121	     -0.00000001	      0.00000000	     37.14114024
      1.40400629	     -0.05768258	     -0.00070802	     -0.19957437	     -0.06247411	      0.88286657	     -0.00049348	     -0.21733685	     -0.00000001	      0.00000000	     37.31005373
      1.40523313	     -0.05758105	     -0.00071248	     -0.19947240	     -0.06247044	      0.88286725	     -0.00049388	     -0.21730268	     -0.00000001	      0.00000000	     37.94690689
      1.40645996	     -0.05748131	     -0.00071654	     -0.19937222	     -0.06246680	      0.88286793	     -0.00049424	     -0.21726877	     -0.00000001	      0.00000000	     38.18101147
      1.40768680	     -0.05738520	     -0.00072037	     -0.19927567	     -0.06246318	      0.88286860	     -0.00049458	     -0.21723511	     -0.00000001	      0.00000000	     38.84076008
      1.40891363	     -0.05729071	     -0.00072384	     -0.19918074	     -0.06245959	      0.88286926	     -0.00049488	     -0.21720175	     -0.00000001	      0.00000000	     39.05888373
      1.41014047	     -0.05719935	     -0.00072713	     -0.19908894	     -0.06245603	      0.88286992	     -0.00049515	     -0.21716868	     -0.00000001	      0.00000000	     39.73789955
      1.41136730	     -0.05710880	     -0.00073028	     -0.19899796	     -0.06245249	      0.88287056	     -0.00049538	     -0.21713594	     -0.00000001	      0.00000000	     40.00695744
      1.41259414	     -0.05702071	     -0.00073410	     -0.19890941	     -0.06244898	      0.88287118	     -0.00049559	     -0.21710359	     -0.00000001	      0.00000000	     40.67174140
      1.41382098	     -0.05693564	     -0.00073840	     -0.19882389	     -0.06244550	      0.88287179	     -0.00049576	     -0.21707179	     -0.00000001	      0.00000000	     40.89129264
      1.41504781	     -0.05685528	     -0.00074253	     -0.19874307	     -0.06244204	      0.88287238	     -0.00049591	     -0.21704056	     -0.00000001	      0.00000000	     41.56678625
      1.41627465	     -0.05677747	     -0.00074593	     -0.19866481	     -0.06243862	      0.88287294	     -0.00049602	     -0.21700992	     -0.00000001	      0.00000000	     41.84892445
      1.41750148	     -0.05670329	     -0.00074903	     -0.19859019	     -0.06243522	      0.88287347	     -0.00049610	     -0.21697982	     -0.00000001	      0.00000000	     42.51266387
      1.41872832	     -0.05663175	     -0.00075188	     -0.19851821	     -0.06243184	      0.88287398	     -0.00049615	     -0.21695027	     -0.00000001	      0.00000000	     42.74342445
      1.41995515	     -0.05656481	     -0.00075469	     -0.19845083	     -0.06242850	      0.88287445	     -0.00049618	     -0.21692128	     -0.00000001	      0.00000000	     43.41242281
      1.42118199	     -0.05650159	     -0.00075686	     -0.19838719	     -0.06242518	      0.88287489	     -0.00049617	     -0.21689289	     -0.00000001	      0.00000000	     43.67737857
      1.42240882	     -0.05644355	     -0.00075857	     -0.19832872	     -0.06242189	      0.88287529	     -0.00049613	     -0.21686509	     -0.00000001	      0.00000000	     44.30785859
      1.42363566	     -0.05638789	     -0.00075931	     -0.19827268	     -0.06241863	      0.88287566	     -0.00049607	     -0.21683794	     -0.00000001	      0.00000000	     44.51424446
      1.42486249	     -0.05633652	     -0.00075957	     -0.19822092	     -0.06241539	      0.88287598	     -0.00049597	     -0.21681140	     -0.00000001	      0.00000000	     45.15108178
      1.42608933	     -0.05628853	     -0.00075998	     -0.19817254	     -0.06241218	      0.88287625	     -0.00049585	     -0.21678552	     -0.00000001	      0.00000000	     45.39826633
      1.42731617	     -0.05624509	     -0.00076058	     -0.19812872	     -0.06240899	      0.88287648	     -0.00049571	     -0.21676027	     -0.00000001	      0.00000000	     46.00530008
      1.42854300	     -0.05620482	     -0.00076145	     -0.19808806	     -0.06240584	      0.88287666	     -0.00049553	     -0.21673570	     -0.00000001	      0.00000000	     46.18790273
      1.42976984	     -0.05616875	     -0.00076261	     -0.19805161	     -0.06240271	      0.88287680	     -0.00049533	     -0.21671178	     -0.00000001	      0.00000000	     46.79327499
      1.43099667	     -0.05613608	     -0.00076375	     -0.19801856	     -0.06239960	      0.88287688	     -0.00049510	     -0.21668856	     -0.00000001	      0.00000000	     46.99647634
      1.43222351	     -0.05610707	     -0.00076499	     -0.19798918	     -0.06239652	      0.88287691	     -0.00049485	     -0.21666602	     -0.00000001	      0.00000000	     47.55018313
      1.43345034	     -0.05608123	     -0.00076616	     -0.19796297	     -0.06239347	      0.88287689	     -0.00049457	     -0.21664423	     -0.00000001	     -0.00000000	     47.67826126
      1.43467718	     -0.05605911	     -0.00076727	     -0.19794048	     -0.06239044	      0.88287682	     -0.00049426	     -0.21662315	     -0.00000001	     -0.00000000	     48.23624943
      1.43590401	     -0.05603945	     -0.00076812	     -0.19792047	     -0.06238744	      0.88287670	     -0.00049393	     -0.21660281	     -0.00000001	     -0.00000000	     48.39158107
      1.43713085	     -0.05602323	     -0.00076877	     -0.19790390	     -0.06238446	      0.88287652	     -0.00049358	     -0.21658316	     -0.00000001	     -0.00000000	     48.89758668
      1.43835768	     -0.05600879	     -0.00076913	     -0.19788913	     -0.06238151	      0.88287629	     -0.00049320	     -0.21656422	     -0.00000001	     -0.00000000	     48.97960995
      1.43958452	     -0.05599719	     -0.00076927	     -0.19787720	     -0.06237859	      0.88287601	     -0.00049280	     -0.21654595	     -0.00000001	     -0.00000000	     49.48884587
      1.44081135	     -0.05598766	     -0.00076899	     -0.19786735	     -0.06237569	      0.88287567	     -0.00049238	     -0.21652838	     -0.00000001	     -0.00000000	     49.59219827
      1.44203819	     -0.05598120	     -0.00076827	     -0.19786059	     -0.06237281	      0.88287528	     -0.00049193	     -0.21651148	     -0.00000001	     -0.00000000	     50.04299710
      1.44326503	     -0.05597619	     -0.00076701	     -0.19785529	     -0.06236997	      0.88287484	     -0.00049147	     -0.21649527	     -0.00000001	     -0.00000000	     50.07389840
      1.44449186	     -0.05597340	     -0.00076552	     -0.19785221	     -0.06236714	      0.88287435	     -0.00049098	     -0.21647973	     -0.00000001	     -0.00000000	     50.54192479
      1.44571870	     -0.05597297	     -0.00076374	     -0.19785150	     -0.06236434	      0.88287380	     -0.00049047	     -0.21646491	     -0.00000001	     -0.00000000	     50.59764480
      1.44694553	     -0.05597505	     -0.00076144	     -0.19785332	     -0.06236157	      0.88287321	     -0.00048994	     -0.21645078	     -0.00000001	     -0.00000000	     51.01459811
      1.44817237	     -0.05597824	     -0.00075823	     -0.19785626	     -0.06235882	      0.88287257	     -0.00048939	     -0.21643739	     -0.00000001	     -0.00000000	     51.00938320
      1.44939920	     -0.05598413	     -0.00075484	     -0.19786192	     -0.06235610	      0.88287189	     -0.00048883	     -0.21642472	     -0.00000001	     -0.00000000	     51.44094483
      1.45062604	     -0.05599159	     -0.00075110	     -0.19786915	     -0.06235340	      0.88287116	     -0.00048824	     -0.21641277	     -0.00000001	     -0.00000000	     51.46973842
      1.45185287	     -0.05600131	     -0.00074722	     -0.19787864	     -0.06235073	      0.88287038	     -0.00048764	     -0.21640152	     -0.00000001	     -0.00000000	     51.85003796
      1.45307971	     -0.05601202	     -0.00074322	     -0.19788913	     -0.06234808	      0.88286956	     -0.00048702	     -0.21639097	     -0.00000001	     -0.00000000	     51.81087457
      1.45430654	     -0.05602482	     -0.00073934	     -0.19790171	     -0.06234546	      0.88286871	     -0.00048639	     -0.21638107	     -0.00000001	     -0.00000000	     52.21076068
      1.45553338	     -0.05603848	     -0.00073501	     -0.19791518	     -0.06234286	      0.88286781	     -0.00048574	     -0.21637183	     -0.00000001	     -0.00000001	     52.20551027
      1.45676022	     -0.05605358	     -0.00073060	     -0.19793008	     -0.06234029	      0.88286688	     -0.00048507	     -0.21636319	     -0.00000001	     -0.00000001	     52.54980424
      1.45798705	     -0.05606867	     -0.00072665	     -0.19794497	     -0.06233774	      0.88286591	     -0.00048440	     -0.21635521	     -0.00000001	     -0.00000001	     52.47249496
      1.45921389	     -0.05608594	     -0.00072270	     -0.19796204	     -0.06233522	      0.88286491	     -0.00048370	     -0.21634786	     -0.00000001	     -0.00000001	     52.83385972
      1.46044072	     -0.05610416	     -0.00071860	     -0.19798007	     -0.06233272	      0.88286388	     -0.00048300	     -0.21634115	     -0.00000001	     -0.00000001	     52.79145605
      1.46166756	     -0.05612377	     -0.00071445	     -0.19799948	     -0.06233024	      0.88286283	     -0.00048229	     -0.21633504	     -0.00000001	     -0.00000001	     53.09996625
      1.46289439	     -0.05614350	     -0.00071036	     -0.19801903	     -0.06232779	      0.88286174	     -0.00048157	     -0.21632952	     -0.00000001	     -0.00000001	     52.99117278
      1.46412123	     -0.05616367	     -0.00070662	     -0.19803901	     -0.06232536	      0.88286063	     -0.00048084	     -0.21632454	     -0.00000001	     -0.00000001	     53.32323962
      1.46534806	     -0.05618468	     -0.00070289	     -0.19805984	     -0.06232296	      0.88285950	     -0.00048010	     -0.21632010	     -0.00000001	     -0.00000001	     53.24191589
      1.46657490	     -0.05620701	     -0.00069911	     -0.19808198	     -0.06232058	      0.88285835	     -0.00047936	     -0.21631616	     -0.00000001	     -0.00000001	     53.51986330
      1.46780173	     -0.05622958	     -0.00069548	     -0.19810438	     -0.06231823	      0.88285719	     -0.00047861	     -0.21631272	     -0.00000001	     -0.00000001	     53.36933895
      1.46902857	     -0.05625301	     -0.00069243	     -0.19812762	     -0.06231590	      0.88285600	     -0.00047786	     -0.21630973	     -0.00000001	     -0.00000001	     53.66581360
      1.47025541	     -0.05627684	     -0.00068958	     -0.19815128	     -0.06231359	      0.88285480	     -0.00047710	     -0.21630721	     -0.00000001	     -0.00000001	     53.54928002
      1.47148224	     -0.05630154	     -0.00068721	     -0.19817579	     -0.06231131	      0.88285359	     -0.00047634	     -0.21630510	     -0.00000001	     -0.00000001	     53.79775812
      1.47270908	     -0.05632696	     -0.00068515	     -0.19820102	     -0.06230905	      0.88285237	     -0.00047559	     -0.21630345	     -0.00000001	     -0.00000001	     53.61205624
      1.47393591	     -0.05635328	     -0.00068338	     -0.19822715	     -0.06230682	      0.88285114	     -0.00047483	     -0.21630219	     -0.00000001	     -0.00000001	     53.88976835
      1.47516275	     -0.05638004	     -0.00068178	     -0.19825373	     -0.06230460	      0.88284990	     -0.00047407	     -0.21630135	     -0.00000001	     -0.00000001	     53.74261028
      1.47638958	     -0.05640790	     -0.00068035	     -0.19828140	     -0.06230242	      0.88284866	     -0.00047332	     -0.21630086	     -0.00000001	     -0.00000001	     53.96909886
      1.47761642	     -0.05643630	     -0.00067903	     -0.19830961	     -0.06230025	      0.88284741	     -0.00047257	     -0.21630074	     -0.00000001	     -0.00000001	     53.74900403
      1.47884325	     -0.05646643	     -0.00067785	     -0.19833956	     -0.06229811	      0.88284615	     -0.00047182	     -0.21630097	     -0.00000001	     -0.00000001	     53.99418634
      1.48007009	     -0.05649975	     -0.00067675	     -0.19837271	     -0.06229599	      0.88284490	     -0.00047108	     -0.21630162	     -0.00000001	     -0.00000001	     53.79447225
      1.48129692	     -0.05653867	     -0.00067587	     -0.19841145	     -0.06229389	      0.88284364	     -0.00047034	     -0.21630276	     -0.00000001	     -0.00000001	     53.96891135
      1.48252376	     -0.05658371	     -0.00067533	     -0.19845632	     -0.06229181	      0.88284238	     -0.00046960	     -0.21630454	     -0.00000001	     -0.00000001	     53.68893474
      1.48375059	     -0.05663611	     -0.00067479	     -0.19850855	     -0.06228976	      0.88284112	     -0.00046887	     -0.21630708	     -0.00000001	     -0.00000001	     53.87718814
      1.48497743	     -0.05669649	     -0.00067424	     -0.19856876	     -0.06228772	      0.88283986	     -0.00046815	     -0.21631054	     -0.00000001	     -0.00000001	     53.63239542
      1.48620427	     -0.05676517	     -0.00067356	     -0.19863729	     -0.06228571	      0.88283859	     -0.00046743	     -0.21631504	     -0.00000001	     -0.00000001	     53.77133173
      1.48743110	     -0.05684098	     -0.00067253	     -0.19871297	     -0.06228372	      0.88283733	     -0.00046671	     -0.21632071	     -0.00000001	     -0.00000001	     53.47096304
      1.48865794	     -0.05692387	     -0.00067097	     -0.19879575	     -0.06228174	      0.88283606	     -0.00046600	     -0.21632761	     -0.00000001	     -0.00000001	     53.62875712
      1.48988477	     -0.05701308	     -0.00066862	     -0.19888488	     -0.06227979	      0.88283478	     -0.00046530	     -0.21633581	     -0.00000001	     -0.00000001	     53.36089070
      1.49111161	     -0.05710871	     -0.00066532	     -0.19898044	     -0.06227785	      0.88283350	     -0.00046460	     -0.21634534	     -0.00000001	     -0.00000001	     53.43655902
      1.49233844	     -0.05720945	     -0.00066091	     -0.19908117	     -0.06227593	      0.88283221	     -0.00046390	     -0.21635624	     -0.00000001	     -0.00000001	     53.08864982
      1.49356528	     -0.05731536	     -0.00065535	     -0.19918711	     -0.06227402	      0.88283091	     -0.00046320	     -0.21636850	     -0.00000001	     -0.00000001	     53.16012010
      1.49479211	     -0.05742560	     -0.00064866	     -0.19929740	     -0.06227213	      0.88282959	     -0.00046252	     -0.21638215	     -0.00000001	     -0.00000001	     52.83785023
      1.49601895	     -0.05753999	     -0.00064097	     -0.19941188	     -0.06227024	      0.88282825	     -0.00046184	     -0.21639712	     -0.00000001	     -0.00000001	     52.82702834
      1.49724578	     -0.05765727	     -0.00063244	     -0.19952929	     -0.06226837	      0.88282690	     -0.00046116	     -0.21641342	     -0.00000001	     -0.00000001	     52.43973210
      1.49847262	     -0.05777726	     -0.00062338	     -0.19964944	     -0.06226651	      0.88282552	     -0.00046049	     -0.21643099	     -0.00000001	     -0.00000001	     52.43087744
      1.49969946	     -0.05789903	     -0.00061423	     -0.19977139	     -0.06226465	      0.88282411	     -0.00045984	     -0.21644982	     -0.00000001	     -0.00000001	     52.06290991
      1.50092629	     -0.05802442	     -0.00060498	     -0.19989697	     -0.06226280	      0.88282266	     -0.00045919	     -0.21646988	     -0.00000001	     -0.00000001	     51.95763885
      1.50215313	     -0.05815218	     -0.00059576	     -0.20002495	     -0.06226095	      0.88282118	     -0.00045856	     -0.21649116	     -0.00000001	     -0.00000001	     51.51925816
      1.50337996	     -0.05828248	     -0.00058672	     -0.20015549	     -0.06225910	      0.88281967	     -0.00045794	     -0.21651360	     -0.00000001	     -0.00000001	     51.41899080
      1.50460680	     -0.05841459	     -0.00057797	     -0.20028785	     -0.06225724	      0.88281811	     -0.00045734	     -0.21653717	     -0.00000001	     -0.00000001	     50.99338661
      1.50583363	     -0.05854895	     -0.00056966	     -0.20042248	     -0.06225538	      0.88281650	     -0.00045675	     -0.21656177	     -0.00000001	     -0.00000001	     50.80020033
      1.50706047	     -0.05868446	     -0.00056177	     -0.20055827	     -0.06225352	      0.88281484	     -0.00045619	     -0.21658740	     -0.00000001	     -0.00000001	     50.30254624
      1.50828730	     -0.05882153	     -0.00055417	     -0.20069563	     -0.06225164	      0.88281314	     -0.00045564	     -0.21661395	     -0.00000001	     -0.00000001	     50.11269131
      1.50951414	     -0.05895963	     -0.00054719	     -0.20083404	     -0.06224975	      0.88281137	     -0.00045512	     -0.21664140	     -0.00000001	     -0.00000001	     49.61997540
      1.51074097	     -0.05909773	     -0.00054163	     -0.20097244	     -0.06224785	      0.88280956	     -0.00045462	     -0.21666968	     -0.00000001	     -0.00000001	     49.35217298
      1.51196781	     -0.05923797	     -0.00053696	     -0.20111299	     -0.06224592	      0.88280768	     -0.00045415	     -0.21669883	     -0.00000001	     -0.00000001	     48.79051453
      1.51319464	     -0.05937954	     -0.00053304	     -0.20125489	     -0.06224398	      0.88280574	     -0.00045370	     -0.21672878	     -0.00000001	     -0.00000001	     48.55312979
      1.51442148	     -0.05952171	     -0.00052976	     -0.20139739	     -0.06224202	      0.88280375	     -0.00045328	     -0.21675949	     -0.00000001	     -0.00000001	     48.02039560
      1.51564832	     -0.05966369	     -0.00052713	     -0.20153970	     -0.06224003	      0.88280170	     -0.00045289	     -0.21679087	     -0.00000001	     -0.00000001	     47.73488551
      1.51687515	     -0.05980565	     -0.00052518	     -0.20168203	     -0.06223801	      0.88279958	     -0.00045253	     -0.21682288	     -0.00000001	     -0.00000001	     47.15301981
      1.51810199	     -0.05994788	     -0.00052329	     -0.20182462	     -0.06223597	      0.88279741	     -0.00045219	     -0.21685546	     -0.00000001	     -0.00000001	     46.91469046
      1.51932882	     -0.06008966	     -0.00052147	     -0.20196680	     -0.06223389	      0.88279518	     -0.00045189	     -0.21688854	     -0.00000001	     -0.00000001	     46.36056329
      1.52055566	     -0.06023196	     -0.00051994	     -0.20210950	     -0.06223178	      0.88279289	     -0.00045162	     -0.21692204	     -0.00000001	     -0.00000001	     46.08183636
      1.52178249	     -0.06037420	     -0.00051852	     -0.20225218	     -0.06222963	      0.88279055	     -0.00045138	     -0.21695592	     -0.00000001	     -0.00000001	     45.50470871
      1.52300933	     -0.06051569	     -0.00051735	     -0.20239411	     -0.06222744	      0.88278815	     -0.00045117	     -0.21699011	     -0.00000001	     -0.00000001	     45.28654290
      1.52423616	     -0.06065556	     -0.00051641	     -0.20253445	     -0.06222520	      0.88278571	     -0.00045099	     -0.21702455	     -0.00000001	     -0.00000001	     44.76251115
      1.52546300	     -0.06079511	     -0.00051540	     -0.20267448	     -0.06222293	      0.88278322	     -0.00045084	     -0.21705915	     -0.00000001	     -0.00000001	     44.52902204
      1.52668983	     -0.06093293	     -0.00051448	     -0.20281281	     -0.06222060	      0.88278068	     -0.00045073	     -0.21709388	     -0.00000001	     -0.00000001	     43.97978588
      1.52791667	     -0.06106927	     -0.00051369	     -0.20294967	     -0.06221823	      0.88277811	     -0.00045064	     -0.21712865	     -0.00000001	     -0.00000001	     43.79802254
      1.52914351	     -0.06120427	     -0.00051294	     -0.20308521	     -0.06221581	      0.88277550	     -0.00045059	     -0.21716344	     -0.00000001	     -0.00000001	     43.29958152
      1.53037034	     -0.06133736	     -0.00051208	     -0.20321886	     -0.06221333	      0.88277285	     -0.00045057	     -0.21719818	     -0.00000001	     -0.00000001	     43.10402956
      1.53159718	     -0.06146790	     -0.00051124	     -0.20334998	     -0.06221079	      0.88277018	     -0.00045059	     -0.21723284	     -0.00000001	     -0.00000001	     42.58010445
      1.53282401	     -0.06159510	     -0.00050940	     -0.20347780	     -0.06220820	      0.88276748	     -0.00045064	     -0.21726734	     -0.00000001	     -0.00000002	     42.43348665
      1.53405085	     -0.06171994	     -0.00050783	     -0.20360326	     -0.06220554	      0.88276477	     -0.00045072	     -0.21730167	     -0.00000001	     -0.00000002	     41.95909991
      1.53527768	     -0.06184165	     -0.00050574	     -0.20372562	     -0.06220282	      0.88276204	     -0.00045083	     -0.21733575	     -0.00000001	     -0.00000002	     41.79985653
      1.53650452	     -0.06196017	     -0.00050403	     -0.20384481	     -0.06220004	      0.88275931	     -0.00045098	     -0.21736958	     -0.00000001	     -0.00000002	     41.30110518
      1.53773135	     -0.06207531	     -0.00050260	     -0.20396062	     -0.06219718	      0.88275657	     -0.00045116	     -0.21740304	     -0.00000001	     -0.00000002	     41.18386046
      1.53895819	     -0.06218477	     -0.00050160	     -0.20407076	     -0.06219426	      0.88275383	     -0.00045138	     -0.21743610	     -0.00000001	     -0.00000002	     40.73798584
      1.54018502	     -0.06229050	     -0.00050125	     -0.20417718	     -0.06219126	      0.88275110	     -0.00045164	     -0.21746867	     -0.00000001	     -0.00000002	     40.60644842
      1.54141186	     -0.06239225	     -0.00050134	     -0.20427963	     -0.06218820	      0.88274838	     -0.00045192	     -0.21750079	     -0.00000001	     -0.00000002	     40.13767961
      1.54263869	     -0.06248872	     -0.00050247	     -0.20437678	     -0.06218505	      0.88274568	     -0.00045225	     -0.21753238	     -0.00000001	     -0.00000001	     40.05585174
      1.54386553	     -0.06258215	     -0.00050502	     -0.20447090	     -0.06218183	      0.88274300	     -0.00045261	     -0.21756346	     -0.00000001	     -0.00000001	     39.63428313
      1.54509237	     -0.06267223	     -0.00050848	     -0.20456166	     -0.06217853	      0.88274035	     -0.00045301	     -0.21759393	     -0.00000001	     -0.00000001	     39.54476831
      1.54631920	     -0.06275730	     -0.00051209	     -0.20464742	     -0.06217515	      0.88273774	     -0.00045345	     -0.21762374	     -0.00000001	     -0.00000001	     39.10630531
      1.54754604	     -0.06283814	     -0.00051557	     -0.20472897	     -0.06217169	      0.88273516	     -0.00045393	     -0.21765279	     -0.00000001	     -0.00000001	     39.06352158
      1.54877287	     -0.06291397	     -0.00051896	     -0.20480551	     -0.06216815	      0.88273262	     -0.00045444	     -0.21768104	     -0.00000001	     -0.00000001	     38.66348738
      1.54999971	     -0.06298575	     -0.00052185	     -0.20487802	     -0.06216452	      0.88273014	     -0.00045499	     -0.21770838	     -0.00000001	     -0.00000001	     38.61019870
      1.55122654	     -0.06305271	     -0.00052450	     -0.20494574	     -0.06216080	      0.88272770	     -0.00045558	     -0.21773482	     -0.00000001	     -0.00000001	     38.17753797
      1.55245338	     -0.06311623	     -0.00052730	     -0.20501000	     -0.06215700	      0.88272533	     -0.00045620	     -0.21776029	     -0.00000001	     -0.00000001	     38.15378694
      1.55368021	     -0.06317577	     -0.00053037	     -0.20507030	     -0.06215311	      0.88272301	     -0.00045687	     -0.21778481	     -0.00000001	     -0.00000001	     37.78294205
      1.55490705	     -0.06323253	     -0.00053367	     -0.20512782	     -0.06214913	      0.88272076	     -0.00045757	     -0.21780833	     -0.00000001	     -0.00000001	     37.76115784
      1.55613388	     -0.06328549	     -0.00053731	     -0.20518154	     -0.06214507	      0.88271858	     -0.00045831	     -0.21783089	     -0.00000001	     -0.00000001	     37.36377284
      1.55736072	     -0.06333581	     -0.00054108	     -0.20523262	     -0.06214091	      0.88271647	     -0.00045908	     -0.21785246	     -0.00000001	     -0.00000001	     37.36623462
      1.55858756	     -0.06338306	     -0.00054502	     -0.20528063	     -0.06213665	      0.88271443	     -0.00045990	     -0.21787307	     -0.00000001	     -0.00000001	     37.01051423
      1.55981439	     -0.06342826	     -0.00054904	     -0.20532660	     -0.06213231	      0.88271247	     -0.00046074	     -0.21789271	     -0.00000001	     -0.00000001	     37.01128975
      1.56104123	     -0.06347026	     -0.00055336	     -0.20536938	     -0.06212787	      0.88271059	     -0.00046163	     -0.21791142	     -0.00000001	     -0.00000001	     36.62965831
      1.56226806	     -0.06351010	     -0.00055765	     -0.20540999	     -0.06212334	      0.88270879	     -0.00046255	     -0.21792918	     -0.00000001	     -0.00000001	     36.65498731
      1.56349490	     -0.06354704	     -0.00056188	     -0.20544772	     -0.06211871	      0.88270707	     -0.00046350	     -0.21794602	     -0.00000001	     -0.00000001	     36.31789193
      1.56472173	     -0.06358188	     -0.00056593	     -0.20548335	     -0.06211399	      0.88270543	     -0.00046449	     -0.21796192	     -0.00000001	     -0.00000001	     36.33760254
      1.56594857	     -0.06361330	     -0.00056981	     -0.20551557	     -0.06210917	      0.88270387	     -0.00046552	     -0.21797690	     -0.00000001	     -0.00000001	     35.97550225
      1.56717540	     -0.06364240	     -0.00057361	     -0.20554547	     -0.06210426	      0.88270240	     -0.00046657	     -0.21799095	     -0.00000001	     -0.00000001	     36.01896985
      1.56840224	     -0.06366822	     -0.00057725	     -0.20557211	     -0.06209924	      0.88270100	     -0.00046766	     -0.21800407	     -0.00000001	     -0.00000001	     35.70147721
      1.56962907	     -0.06369123	     -0.00058037	     -0.20559593	     -0.06209413	      0.88269969	     -0.00046878	     -0.21801625	     -0.00000001	     -0.00000001	     35.73793872
      1.57085591	     -0.06371075	     -0.00058325	     -0.20561629	     -0.06208892	      0.88269846	     -0.00046993	     -0.21802750	     -0.00000001	     -0.00000001	     35.38943397
      1.57208275	     -0.06372742	     -0.00058594	     -0.20563379	     -0.06208362	      0.88269731	     -0.00047111	     -0.21803780	     -0.00000001	     -0.00000001	     35.44436439
      1.57330958	     -0.06373992	     -0.00058867	     -0.20564713	     -0.06207821	      0.88269623	     -0.00047232	     -0.21804713	     -0.00000001	     -0.00000001	     35.14158667
      1.57453642	     -0.06374870	     -0.00059100	     -0.20565675	     -0.06207270	      0.88269524	     -0.00047356	     -0.21805545	     -0.00000001	     -0.00000001	     35.19296784
      1.57576325	     -0.06375182	     -0.00059303	     -0.20566073	     -0.06206710	      0.88269431	     -0.00047483	     -0.21806271	     -0.00000001	     -0.00000000	     34.87274382
      1.57699009	     -0.06374984	     -0.00059476	     -0.20565960	     -0.06206139	      0.88269346	     -0.00047613	     -0.21806883	     -0.00000001	     -0.00000000	     34.95660671
      1.57821692	     -0.06374144	     -0.00059625	     -0.20565207	     -0.06205559	      0.88269268	     -0.00047746	     -0.21807377	     -0.00000001	     -0.00000000	     34.68942760
      1.57944376	     -0.06372733	     -0.00059750	     -0.20563881	     -0.06204968	      0.88269198	     -0.00047882	     -0.21807741	     -0.00000001	     -0.00000000	     34.77876624
      1.58067059	     -0.06370579	     -0.00059865	     -0.20561814	     -0.06204368	      0.88269133	     -0.00048020	     -0.21807972	     -0.00000001	     -0.00000000	     34.49151646
      1.58189743	     -0.06367791	     -0.00059974	     -0.20559111	     -0.06203757	      0.88269076	     -0.00048161	     -0.21808060	     -0.00000001	     -0.00000000	     34.61132229
      1.58312426	     -0.06364263	     -0.00060091	     -0.20555670	     -0.06203136	      0.88269025	     -0.00048305	     -0.21808000	     -0.00000001	     -0.00000000	     34.37507143
      1.58435110	     -0.06360110	     -0.00060220	     -0.20551600	     -0.06202506	      0.88268980	     -0.00048451	     -0.21807785	     -0.00000001	     -0.00000000	     34.50928696
      1.58557793	     -0.06355181	     -0.00060373	     -0.20546755	     -0.06201865	      0.88268941	     -0.00048601	     -0.21807411	     -0.00000001	     -0.00000000	     34.25681414
      1.58680477	     -0.06349611	     -0.00060553	     -0.20541267	     -0.06201215	      0.88268907	     -0.00048753	     -0.21806871	     -0.00000001	     -0.00000000	     34.42938693
      1.58803161	     -0.06343324	     -0.00060769	     -0.20535062	     -0.06200555	      0.88268880	     -0.00048907	     -0.21806164	     -0.00000001	     -0.00000000	     34.23183099
      1.58925844	     -0.06336454	     -0.00061033	     -0.20528271	     -0.06199885	      0.88268858	     -0.00049064	     -0.21805283	     -0.00000001	     -0.00000000	     34.42943187
      1.59048528	     -0.06328843	     -0.00061354	     -0.20520737	     -0.06199205	      0.88268842	     -0.00049224	     -0.21804230	     -0.00000001	     -0.00000000	     34.21796540
      1.59171211	     -0.06320625	     -0.00061731	     -0.20512593	     -0.06198516	      0.88268832	     -0.00049386	     -0.21802998	     -0.00000001	     -0.00000000	     34.45627576
      1.59293895	     -0.06311752	     -0.00062172	     -0.20503793	     -0.06197817	      0.88268827	     -0.00049551	     -0.21801589	     -0.00000001	     -0.00000000	     34.29341016
      1.59416578	     -0.06302424	     -0.00062676	     -0.20494535	     -0.06197109	      0.88268827	     -0.00049718	     -0.21800001	     -0.00000001	      0.00000000	     34.54948334
      1.59539262	     -0.06292570	     -0.00063247	     -0.20484748	     -0.06196391	      0.88268833	     -0.00049887	     -0.21798239	     -0.00000001	      0.00000000	     34.35058461
      1.59661945	     -0.06282408	     -0.00063875	     -0.20474650	     -0.06195664	      0.88268844	     -0.00050058	     -0.21796307	     -0.00000001	      0.00000000	     34.62718518
      1.59784629	     -0.06271875	     -0.00064559	     -0.20464179	     -0.06194929	      0.88268861	     -0.00050232	     -0.21794212	     -0.00000001	      0.00000000	     34.46762360
      1.59907312	     -0.06261143	     -0.00065284	     -0.20453507	     -0.06194184	      0.88268883	     -0.00050407	     -0.21791960	     -0.00000001	      0.00000000	     34.76227680
      1.60029996	     -0.06250088	     -0.00066042	     -0.20442509	     -0.06193431	      0.88268911	     -0.00050584	     -0.21789560	     -0.00000001	      0.00000000	     34.56664762
      1.60152680	     -0.06238866	     -0.00066815	     -0.20431342	     -0.06192670	      0.88268944	     -0.00050762	     -0.21787017	     -0.00000001	      0.00000000	     34.87612766
      1.60275363	     -0.06227399	     -0.00067594	     -0.20419928	     -0.06191900	      0.88268983	     -0.00050942	     -0.21784340	     -0.00000001	      0.00000000	     34.72480069
      1.60398047	     -0.06215830	     -0.00068361	     -0.20408409	     -0.06191122	      0.88269028	     -0.00051122	     -0.21781535	     -0.00000001	      0.00000000	     35.05359821
      1.60520730	     -0.06204004	     -0.00069104	     -0.20396633	     -0.06190337	      0.88269079	     -0.00051304	     -0.21778610	     -0.00000001	      0.00000000	     34.86397929
      1.60643414	     -0.06192066	     -0.00069802	     -0.20384744	     -0.06189543	      0.88269135	     -0.00051487	     -0.21775568	     -0.00000001	      0.00000000	     35.19157652
      1.60766097	     -0.06179923	     -0.00070448	     -0.20372649	     -0.06188742	      0.88269198	     -0.00051670	     -0.21772419	     -0.00000001	      0.00000000	     35.03932250
      1.60888781	     -0.06167723	     -0.00071028	     -0.20360495	     -0.06187934	      0.88269266	     -0.00051853	     -0.21769166	     -0.00000001	      0.00000000	     35.37238473
      1.61011464	     -0.06155314	     -0.00071540	     -0.20348132	     -0.06187119	      0.88269340	     -0.00052037	     -0.21765818	     -0.00000001	      0.00000000	     35.18019610
      1.61134148	     -0.06142832	     -0.00071977	     -0.20335694	     -0.06186296	      0.88269420	     -0.00052221	     -0.21762378	     -0.00000001	      0.00000000	     35.51001188
      1.61256831	     -0.06130174	     -0.00072341	     -0.20323080	     -0.06185468	      0.88269506	     -0.00052404	     -0.21758854	     -0.00000001	      0.00000000	     35.36714388
      1.61379515	     -0.06117478	     -0.00072631	     -0.20310427	     -0.06184632	      0.88269598	     -0.00052588	     -0.21755248	     -0.00000001	      0.00000001	     35.70618575
      1.61502198	     -0.06104580	     -0.00072853	     -0.20297573	     -0.06183791	      0.88269696	     -0.00052771	     -0.21751568	     -0.00000001	      0.00000001	     35.53559103
      1.61624882	     -0.06091625	     -0.00073009	     -0.20284659	     -0.06182943	      0.88269799	     -0.00052954	     -0.21747815	     -0.00000001	      0.00000001	     35.87767354
      1.61747566	     -0.06078534	     -0.00073107	     -0.20271609	     -0.06182090	      0.88269907	     -0.00053136	     -0.21743996	     -0.00000001	      0.00000001	     35.76374901
      1.61870249	     -0.06065453	     -0.00073150	     -0.20258568	     -0.06181231	      0.88270021	     -0.00053317	     -0.21740113	     -0.00000001	      0.00000001	     36.11376365
      1.61992933	     -0.06052231	     -0.00073147	     -0.20245384	     -0.06180367	      0.88270140	     -0.00053498	     -0.21736174	     -0.00000001	      0.00000001	     35.97743026
      1.62115616	     -0.06039016	     -0.00073103	     -0.20232206	     -0.06179497	      0.88270264	     -0.00053677	     -0.21732179	     -0.00000001	      0.00000001	     36.33764633
      1.62238300	     -0.06025719	     -0.00073024	     -0.20218944	     -0.06178622	      0.88270393	     -0.00053856	     -0.21728136	     -0.00000001	      0.00000001	     36.26500784
      1.62360983	     -0.06012487	     -0.00072914	     -0.20205747	     -0.06177742	      0.88270527	     -0.00054034	     -0.21724045	     -0.00000001	      0.00000001	     36.63653339
      1.62483667	     -0.05999172	     -0.00072782	     -0.20192465	     -0.06176858	      0.88270665	     -0.00054211	     -0.21719914	     -0.00000001	      0.00000001	     36.54329083
      1.62606350	     -0.05985930	     -0.00072632	     -0.20179253	     -0.06175969	      0.88270807	     -0.00054386	     -0.21715743	     -0.00000001	      0.00000001	     36.92849560
      1.62729034	     -0.05972686	     -0.00072483	     -0.20166039	     -0.06175076	      0.88270953	     -0.00054560	     -0.21711538	     -0.00000001	      0.00000001	     36.89833043
      1.62851717	     -0.05959431	     -0.00072306	     -0.20152811	     -0.06174178	      0.88271102	     -0.00054734	     -0.21707298	     -0.00000001	      0.00000001	     37.30108324
      1.62974401	     -0.05945876	     -0.00072090	     -0.20139282	     -0.06173277	      0.88271255	     -0.00054905	     -0.21703022	     -0.00000001	      0.00000001	     37.26110339
      1.63097085	     -0.05932235	     -0.00071847	     -0.20125666	     -0.06172371	      0.88271411	     -0.00055075	     -0.21698706	     -0.00000001	      0.00000001	     37.68154258
      1.63219768	     -0.05918439	     -0.00071582	     -0.20111894	     -0.06171462	      0.88271570	     -0.00055244	     -0.21694353	     -0.00000001	      0.00000001	     37.69406620
      1.63342452	     -0.05904634	     -0.00071293	     -0.20098110	     -0.06170550	      0.88271731	     -0.00055411	     -0.21689960	     -0.00000001	      0.00000001	     38.11957975
      1.63465135	     -0.05890720	     -0.00070991	     -0.20084215	     -0.06169634	      0.88271895	     -0.00055577	     -0.21685534	     -0.00000001	      0.00000001	     38.10650992
      1.63587819	     -0.05876874	     -0.00070709	     -0.20070387	     -0.06168714	      0.88272061	     -0.00055741	     -0.21681076	     -0.00000001	      0.00000001	     38.56303363
      1.63710502	     -0.05862982	     -0.00070465	     -0.20056509	     -0.06167792	      0.88272228	     -0.00055903	     -0.21676592	     -0.00000001	      0.00000001	     38.62927132
      1.63833186	     -0.05849230	     -0.00070251	     -0.20042769	     -0.06166867	      0.88272397	     -0.00056063	     -0.21672082	     -0.00000001	      0.00000001	     39.10711599
      1.63955869	     -0.05835455	     -0.00070045	     -0.20029005	     -0.06165939	      0.88272568	     -0.00056221	     -0.21667552	     -0.00000001	      0.00000001	     39.14683378
      1.64078553	     -0.05821819	     -0.00069867	     -0.20015376	     -0.06165009	      0.88272740	     -0.00056378	     -0.21663000	     -0.00000001	      0.00000001	     39.64438079
      1.64201236	     -0.05808227	     -0.00069703	     -0.20001790	     -0.06164076	      0.88272913	     -0.00056532	     -0.21658433	     -0.00000001	      0.00000001	     39.72843225
      1.64323920	     -0.05794894	     -0.00069554	     -0.19988460	     -0.06163141	      0.88273087	     -0.00056683	     -0.21653853	     -0.00000001	      0.00000001	     40.21912735
      1.64446603	     -0.05781698	     -0.00069430	     -0.19975265	     -0.06162204	      0.88273262	     -0.00056833	     -0.21649271	     -0.00000001	      0.00000001	     40.27166559
      1.64569287	     -0.05768752	     -0.00069328	     -0.19962318	     -0.06161266	      0.88273438	     -0.00056980	     -0.21644688	     -0.00000001	      0.00000001	     40.79374184
      1.64691971	     -0.05755574	     -0.00069344	     -0.19949135	     -0.06160326	      0.88273614	     -0.00057125	     -0.21640117	     -0.00000001	      0.00000001	     40.89901426
      1.64814654	     -0.05742952	     -0.00069432	     -0.19936506	     -0.06159384	      0.88273791	     -0.00057266	     -0.21635571	     -0.00000001	      0.00000001	     41.39641849
      1.64937338	     -0.05730561	     -0.00069514	     -0.19924105	     -0.06158442	      0.88273969	     -0.00057406	     -0.21631060	     -0.00000001	      0.00000001	     41.46027577
      1.65060021	     -0.05718462	     -0.00069582	     -0.19911995	     -0.06157498	      0.88274146	     -0.00057542	     -0.21626583	     -0.00000001	      0.00000001	     42.00578806
      1.65182705	     -0.05706611	     -0.00069598	     -0.19900133	     -0.06156554	      0.88274324	     -0.00057676	     -0.21622142	     -0.00000001	      0.00000001	     42.13574315
      1.65305388	     -0.05695112	     -0.00069588	     -0.19888621	     -0.06155609	      0.88274502	     -0.00057806	     -0.21617736	     -0.00000001	      0.00000001	     42.67995958
      1.65428072	     -0.05683764	     -0.00069564	     -0.19877260	     -0.06154663	      0.88274680	     -0.00057934	     -0.21613371	     -0.00000001	      0.00000001	     42.77656694
      1.65550755	     -0.05672659	     -0.00069519	     -0.19866140	     -0.06153718	      0.88274858	     -0.00058058	     -0.21609041	     -0.00000001	      0.00000001	     43.34966014
      1.65673439	     -0.05661849	     -0.00069436	     -0.19855314	     -0.06152772	      0.88275035	     -0.00058180	     -0.21604750	     -0.00000001	      0.00000001	     43.49629880
      1.65796122	     -0.05651517	     -0.00069362	     -0.19844965	     -0.06151826	      0.88275212	     -0.00058298	     -0.21600499	     -0.00000001	      0.00000001	     44.05827025
      1.65918806	     -0.05641525	     -0.00069268	     -0.19834956	     -0.06150881	      0.88275388	     -0.00058413	     -0.21596294	     -0.00000001	      0.00000001	     44.16939289
      1.66041490	     -0.05631982	     -0.00069115	     -0.19825395	     -0.06149935	      0.88275564	     -0.00058524	     -0.21592137	     -0.00000001	      0.00000001	     44.74289018
      1.66164173	     -0.05622791	     -0.00068881	     -0.19816187	     -0.06148991	      0.88275738	     -0.00058632	     -0.21588035	     -0.00000001	      0.00000001	     44.88285302
      1.66286857	     -0.05614079	     -0.00068660	     -0.19807455	     -0.06148046	      0.88275912	     -0.00058737	     -0.21583987	     -0.00000001	      0.00000001	     45.44654779
      1.66409540	     -0.05605651	     -0.00068455	     -0.19799008	     -0.06147103	      0.88276084	     -0.00058839	     -0.21580000	     -0.00000001	      0.00000001	     45.56523501
      1.66532224	     -0.05597625	     -0.00068284	     -0.19790960	     -0.06146160	      0.88276255	     -0.00058937	     -0.21576072	     -0.00000001	      0.00000001	     46.16320647
      1.66654907	     -0.05589896	     -0.00068134	     -0.19783209	     -0.06145219	      0.88276424	     -0.00059031	     -0.21572207	     -0.00000001	      0.00000001	     46.33401413
      1.66777591	     -0.05582516	     -0.00068018	     -0.19775806	     -0.06144278	      0.88276591	     -0.00059122	     -0.21568405	     -0.00000001	      0.00000001	     46.90419744
      1.66900274	     -0.05575431	     -0.00067910	     -0.19768697	     -0.06143338	      0.88276757	     -0.00059210	     -0.21564671	     -0.00000001	      0.00000001	     47.01092685
      1.67022958	     -0.05568720	     -0.00067817	     -0.19761961	     -0.06142400	      0.88276920	     -0.00059294	     -0.21561002	     -0.00000001	      0.00000001	     47.58942674
      1.67145641	     -0.05562242	     -0.00067724	     -0.19755457	     -0.06141463	      0.88277081	     -0.00059374	     -0.21557402	     -0.00000001	      0.00000001	     47.73775433
      1.67268325	     -0.05556109	     -0.00067623	     -0.19749298	     -0.06140527	      0.88277239	     -0.00059451	     -0.21553866	     -0.00000001	      0.00000001	     48.27803478
      1.67391009	     -0.05550118	     -0.00067444	     -0.19743283	     -0.06139593	      0.88277395	     -0.00059524	     -0.21550397	     -0.00000001	      0.00000001	     48.35640842
      1.67513692	     -0.05544427	     -0.00067199	     -0.19737566	     -0.06138661	      0.88277548	     -0.00059593	     -0.21546992	     -0.00000001	      0.00000001	     48.90208835
      1.67636376	     -0.05538982	     -0.00066897	     -0.19732097	     -0.06137730	      0.88277698	     -0.00059659	     -0.21543656	     -0.00000001	      0.00000001	     49.00415563
      1.67759059	     -0.05533843	     -0.00066478	     -0.19726934	     -0.06136800	      0.88277845	     -0.00059722	     -0.21540388	     -0.00000001	      0.00000001	     49.49856976
      1.67881743	     -0.05528969	     -0.00066024	     -0.19722038	     -0.06135873	      0.88277988	     -0.00059780	     -0.21537193	     -0.00000001	      0.00000001	     49.53246463
      1.68004426	     -0.05524422	     -0.00065556	     -0.19717467	     -0.06134947	      0.88278128	     -0.00059835	     -0.21534070	     -0.00000001	      0.00000001	     50.05187879
      1.68127110	     -0.05520091	     -0.00065072	     -0.19713112	     -0.06134023	      0.88278264	     -0.00059886	     -0.21531020	     -0.00000001	      0.00000001	     50.13419241
      1.68249793	     -0.05516130	     -0.00064598	     -0.19709127	     -0.06133101	      0.88278397	     -0.00059934	     -0.21528041	     -0.00000001	      0.00000001	     50.61168224
      1.68372477	     -0.05512347	     -0.00064089	     -0.19705321	     -0.06132181	      0.88278525	     -0.00059977	     -0.21525133	     -0.00000001	      0.00000001	     50.62202041
      1.68495160	     -0.05508865	     -0.00063572	     -0.19701814	     -0.06131262	      0.88278649	     -0.00060017	     -0.21522296	     -0.00000001	      0.00000001	     51.10571011
      1.68617844	     -0.05505594	     -0.00063023	     -0.19698519	     -0.06130346	      0.88278769	     -0.00060054	     -0.21519531	     -0.00000001	      0.00000001	     51.14237104
      1.68740527	     -0.05502659	     -0.00062470	     -0.19695560	     -0.06129432	      0.88278885	     -0.00060086	     -0.21516837	     -0.00000001	      0.00000001	     51.57210686
      1.68863211	     -0.05499898	     -0.00061907	     -0.19692774	     -0.06128520	      0.88278996	     -0.00060115	     -0.21514218	     -0.00000001	      0.00000001	     51.53605834
      1.68985895	     -0.05497440	     -0.00061339	     -0.19690292	     -0.06127609	      0.88279102	     -0.00060140	     -0.21511670	     -0.00000001	      0.00000001	     51.97292267
      1.69108578	     -0.05495178	     -0.00060734	     -0.19688005	     -0.06126701	      0.88279204	     -0.00060161	     -0.21509199	     -0.00000001	      0.00000001	     51.96271022
      1.69231262	     -0.05493144	     -0.00060141	     -0.19685946	     -0.06125795	      0.88279301	     -0.00060179	     -0.21506802	     -0.00000001	      0.00000001	     52.34404067
      1.69353945	     -0.05491260	     -0.00059557	     -0.19684037	     -0.06124891	      0.88279393	     -0.00060193	     -0.21504484	     -0.00000001	      0.00000000	     52.25922428
      1.69476629	     -0.05489703	     -0.00058951	     -0.19682455	     -0.06123989	      0.88279480	     -0.00060203	     -0.21502246	     -0.00000001	      0.00000000	     52.65337947
      1.69599312	     -0.05488349	     -0.00058281	     -0.19681076	     -0.06123089	      0.88279562	     -0.00060209	     -0.21500091	     -0.00000001	      0.00000000	     52.60792653
      1.69721996	     -0.05487276	     -0.00057590	     -0.19679978	     -0.06122192	      0.88279639	     -0.00060212	     -0.21498014	     -0.00000001	      0.00000000	     52.93692710
      1.69844679	     -0.05486307	     -0.00056888	     -0.19678986	     -0.06121296	      0.88279711	     -0.00060211	     -0.21496018	     -0.00000001	      0.00000000	     52.81879254
      1.69967363	     -0.05485557	     -0.00056221	     -0.19678210	     -0.06120403	      0.88279779	     -0.00060206	     -0.21494096	     -0.00000001	      0.00000000	     53.18056107
      1.70090046	     -0.05484909	     -0.00055581	     -0.19677536	     -0.06119512	      0.88279842	     -0.00060198	     -0.21492250	     -0.00000001	      0.00000000	     53.09632678
      1.70212730	     -0.05484512	     -0.00055000	     -0.19677112	     -0.06118623	      0.88279900	     -0.00060186	     -0.21490478	     -0.00000001	      0.00000000	     53.40257369
      1.70335414	     -0.05484246	     -0.00054422	     -0.19676819	     -0.06117736	      0.88279953	     -0.00060171	     -0.21488782	     -0.00000001	      0.00000000	     53.24630065
      1.70458097	     -0.05484204	     -0.00053887	     -0.19676749	     -0.06116852	      0.88280002	     -0.00060152	     -0.21487159	     -0.00000001	      0.00000000	     53.57016849
      1.70580781	     -0.05484316	     -0.00053415	     -0.19676832	     -0.06115969	      0.88280046	     -0.00060130	     -0.21485611	     -0.00000000	      0.00000000	     53.44514433
      1.70703464	     -0.05484677	     -0.00052973	     -0.19677164	     -0.06115089	      0.88280086	     -0.00060104	     -0.21484132	     -0.00000000	      0.00000000	     53.71623395
      1.70826148	     -0.05485131	     -0.00052528	     -0.19677589	     -0.06114211	      0.88280121	     -0.00060075	     -0.21482724	     -0.00000000	      0.00000000	     53.52279332
      1.70948831	     -0.05485793	     -0.00052110	     -0.19678221	     -0.06113336	      0.88280153	     -0.00060043	     -0.21481380	     -0.00000000	      0.00000000	     53.81528715
      1.71071515	     -0.05486583	     -0.00051709	     -0.19678981	     -0.06112462	      0.88280181	     -0.00060008	     -0.21480102	     -0.00000000	      0.00000000	     53.65129125
      1.71194198	     -0.05487609	     -0.00051355	     -0.19679976	     -0.06111591	      0.88280205	     -0.00059970	     -0.21478885	     -0.00000000	      0.00000000	     53.90189012
      1.71316882	     -0.05488713	     -0.00051067	     -0.19681048	     -0.06110722	      0.88280225	     -0.00059928	     -0.21477731	     -0.00000000	      0.00000000	     53.67699117
      1.71439565	     -0.05489994	     -0.00050824	     -0.19682296	     -0.06109855	      0.88280241	     -0.00059884	     -0.21476634	     -0.00000000	      0.00000000	     53.94776775
      1.71562249	     -0.05491369	     -0.00050589	     -0.19683640	     -0.06108991	      0.88280255	     -0.00059837	     -0.21475595	     -0.00000000	      0.00000000	     53.75806575
      1.71684932	     -0.05492937	     -0.00050386	     -0.19685175	     -0.06108129	      0.88280265	     -0.00059786	     -0.21474610	     -0.00000000	      0.00000000	     53.99724558
      1.71807616	     -0.05494540	     -0.00050184	     -0.19686746	     -0.06107269	      0.88280272	     -0.00059733	     -0.21473679	     -0.00000000	      0.00000000	     53.75042502
      1.71930300	     -0.05496290	     -0.00050011	     -0.19688463	     -0.06106412	      0.88280277	     -0.00059676	     -0.21472799	     -0.00000000	      0.00000000	     54.01925501
      1.72052983	     -0.05498149	     -0.00049836	     -0.19690289	     -0.06105556	      0.88280279	     -0.00059617	     -0.21471970	     -0.00000000	      0.00000000	     53.81167103
      1.72175667	     -0.05500255	     -0.00049692	     -0.19692362	     -0.06104703	      0.88280278	     -0.00059555	     -0.21471191	     -0.00000000	     -0.00000000	     54.04102297
      1.72298350	     -0.05502552	     -0.00049556	     -0.19694627	     -0.06103853	      0.88280275	     -0.00059490	     -0.21470468	     -0.00000000	     -0.00000000	     53.77144876
      1.72421034	     -0.05505284	     -0.00049457	     -0.19697326	     -0.06103005	      0.88280270	     -0.00059422	     -0.21469801	     -0.00000000	     -0.00000000	     54.01597716
      1.72543717	     -0.05508520	     -0.00049372	     -0.19700529	     -0.06102159	      0.88280262	     -0.00059351	     -0.21469203	     -0.00000000	     -0.00000000	     53.77711472
      1.72666401	     -0.05512427	     -0.00049324	     -0.19704402	     -0.06101315	      0.88280253	     -0.00059278	     -0.21468684	     -0.00000000	     -0.00000000	     53.97237670
      1.72789084	     -0.05516923	     -0.00049284	     -0.19708866	     -0.06100474	      0.88280242	     -0.00059201	     -0.21468256	     -0.00000000	     -0.00000000	     53.67376602
      1.72911768	     -0.05522115	     -0.00049269	     -0.19714025	     -0.06099635	      0.88280229	     -0.00059122	     -0.21467927	     -0.00000000	     -0.00000000	     53.88857778
      1.73034451	     -0.05527905	     -0.00049260	     -0.19719783	     -0.06098799	      0.88280214	     -0.00059040	     -0.21467708	     -0.00000000	     -0.00000000	     53.63849843
      1.73157135	     -0.05534333	     -0.00049259	     -0.19726179	     -0.06097964	      0.88280197	     -0.00058955	     -0.21467602	     -0.00000000	     -0.00000000	     53.80761711
      1.73279819	     -0.05541239	     -0.00049226	     -0.19733057	     -0.06097132	      0.88280178	     -0.00058866	     -0.21467616	     -0.00000000	     -0.00000000	     53.50471747
      1.73402502	     -0.05548714	     -0.00049184	     -0.19740503	     -0.06096302	      0.88280158	     -0.00058776	     -0.21467750	     -0.00000000	     -0.00000000	     53.69157977
      1.73525186	     -0.05556627	     -0.00049095	     -0.19748390	     -0.06095475	      0.88280136	     -0.00058682	     -0.21468011	     -0.00000000	     -0.00000000	     53.43043703
      1.73647869	     -0.05565007	     -0.00048977	     -0.19756745	     -0.06094649	      0.88280111	     -0.00058585	     -0.21468395	     -0.00000000	     -0.00000000	     53.56021030
      1.73770553	     -0.05573698	     -0.00048799	     -0.19765415	     -0.06093826	      0.88280085	     -0.00058485	     -0.21468904	     -0.00000000	     -0.00000000	     53.23586964
      1.73893236	     -0.05582786	     -0.00048583	     -0.19774483	     -0.06093004	      0.88280057	     -0.00058383	     -0.21469536	     -0.00000000	     -0.00000000	     53.36596118
      1.74015920	     -0.05592194	     -0.00048294	     -0.19783874	     -0.06092185	      0.88280026	     -0.00058278	     -0.21470290	     -0.00000000	     -0.00000000	     53.05416380
      1.74138603	     -0.05602014	     -0.00047954	     -0.19793678	     -0.06091367	      0.88279993	     -0.00058170	     -0.21471163	     -0.00000000	     -0.00000000	     53.09715748
      1.74261287	     -0.05612068	     -0.00047543	     -0.19803721	     -0.06090552	      0.88279958	     -0.00058060	     -0.21472157	     -0.00000000	     -0.00000000	     52.70966817
      1.74383970	     -0.05622375	     -0.00047091	     -0.19814018	     -0.06089738	      0.88279920	     -0.00057947	     -0.21473265	     -0.00000000	     -0.00000000	     52.75999423
      1.74506654	     -0.05632863	     -0.00046578	     -0.19824500	     -0.06088925	      0.88279879	     -0.00057832	     -0.21474482	     -0.00000000	     -0.00000000	     52.39926615
      1.74629337	     -0.05643537	     -0.00046049	     -0.19835169	     -0.06088114	      0.88279836	     -0.00057715	     -0.21475801	     -0.00000000	     -0.00000000	     52.37808287
      1.74752021	     -0.05654238	     -0.00045494	     -0.19845866	     -0.06087305	      0.88279789	     -0.00057596	     -0.21477217	     -0.00000000	     -0.00000000	     51.94954815
      1.74874705	     -0.05664962	     -0.00044970	     -0.19856589	     -0.06086497	      0.88279739	     -0.00057475	     -0.21478720	     -0.00000000	     -0.00000000	     51.93777181
      1.74997388	     -0.05675656	     -0.00044490	     -0.19867282	     -0.06085690	      0.88279685	     -0.00057352	     -0.21480308	     -0.00000000	     -0.00000000	     51.53199728
      1.75120072	     -0.05686559	     -0.00044089	     -0.19878184	     -0.06084884	      0.88279628	     -0.00057228	     -0.21481976	     -0.00000000	     -0.00000000	     51.44362651
      1.75242755	     -0.05697530	     -0.00043744	     -0.19889156	     -0.06084079	      0.88279567	     -0.00057102	     -0.21483724	     -0.00000000	     -0.00000000	     50.97096043
      1.75365439	     -0.05708643	     -0.00043486	     -0.19900269	     -0.06083275	      0.88279502	     -0.00056975	     -0.21485544	     -0.00000000	     -0.00000000	     50.90128491
      1.75488122	     -0.05719786	     -0.00043295	     -0.19911413	     -0.06082471	      0.88279432	     -0.00056848	     -0.21487432	     -0.00000000	     -0.00000000	     50.44959870
      1.75610806	     -0.05731051	     -0.00043180	     -0.19922679	     -0.06081668	      0.88279358	     -0.00056720	     -0.21489381	     -0.00000000	     -0.00000000	     50.31712489
      1.75733489	     -0.05742366	     -0.00043125	     -0.19933996	     -0.06080865	      0.88279280	     -0.00056591	     -0.21491388	     -0.00000000	     -0.00000000	     49.80362836
      1.75856173	     -0.05753583	     -0.00043240	     -0.19945213	     -0.06080062	      0.88279197	     -0.00056461	     -0.21493448	     -0.00000000	     -0.00000000	     49.69030397
      1.75978856	     -0.05764932	     -0.00043455	     -0.19956564	     -0.06079259	      0.88279109	     -0.00056332	     -0.21495562	     -0.00000000	     -0.00000001	     49.19754276
      1.76101540	     -0.05776393	     -0.00043774	     -0.19968025	     -0.06078455	      0.88279017	     -0.00056202	     -0.21497725	     -0.00000000	     -0.00000001	     49.04196589
      1.76224224	     -0.05787793	     -0.00044170	     -0.19979428	     -0.06077652	      0.88278920	     -0.00056072	     -0.21499934	     -0.00000000	     -0.00000001	     48.50573519
      1.76346907	     -0.05799177	     -0.00044611	     -0.19990813	     -0.06076848	      0.88278818	     -0.00055942	     -0.21502179	     -0.00000000	     -0.00000001	     48.37870628
      1.76469591	     -0.05810456	     -0.00045080	     -0.20002096	     -0.06076043	      0.88278711	     -0.00055813	     -0.21504457	     -0.00000000	     -0.00000001	     47.86651613
      1.76592274	     -0.05821695	     -0.00045604	     -0.20013340	     -0.06075237	      0.88278600	     -0.00055683	     -0.21506759	     -0.00000000	     -0.00000001	     47.70467184
      1.76714958	     -0.05832781	     -0.00046186	     -0.20024431	     -0.06074431	      0.88278484	     -0.00055554	     -0.21509081	     -0.00000000	     -0.00000001	     47.16014028
      1.76837641	     -0.05843812	     -0.00046828	     -0.20035468	     -0.06073623	      0.88278364	     -0.00055426	     -0.21511416	     -0.00000000	     -0.00000001	     47.04503133
      1.76960325	     -0.05854630	     -0.00047506	     -0.20046294	     -0.06072814	      0.88278239	     -0.00055297	     -0.21513763	     -0.00000000	     -0.00000001	     46.54771387
      1.77083008	     -0.05865372	     -0.00048224	     -0.20057043	     -0.06072003	      0.88278111	     -0.00055170	     -0.21516118	     -0.00000000	     -0.00000001	     46.41664487
      1.77205692	     -0.05875939	     -0.00048894	     -0.20067621	     -0.06071191	      0.88277978	     -0.00055042	     -0.21518481	     -0.00000000	     -0.00000001	     45.88469092
      1.77328375	     -0.05886335	     -0.00049571	     -0.20078028	     -0.06070377	      0.88277842	     -0.00054916	     -0.21520844	     -0.00000000	     -0.00000001	     45.79037899
      1.77451059	     -0.05896468	     -0.00050259	     -0.20088175	     -0.06069561	      0.88277702	     -0.00054790	     -0.21523202	     -0.00000000	     -0.00000001	     45.31217966
      1.77573743	     -0.05906406	     -0.00050971	     -0.20098127	     -0.06068743	      0.88277559	     -0.00054665	     -0.21525548	     -0.00000000	     -0.00000001	     45.22771413
      1.77696426	     -0.05915980	     -0.00051695	     -0.20107717	     -0.06067923	      0.88277412	     -0.00054541	     -0.21527878	     -0.00000000	     -0.00000001	     44.73211888
      1.77819110	     -0.05925195	     -0.00052421	     -0.20116949	     -0.06067101	      0.88277264	     -0.00054417	     -0.21530181	     -0.00000000	     -0.00000001	     44.69477890
      1.77941793	     -0.05933959	     -0.00053105	     -0.20125731	     -0.06066276	      0.88277113	     -0.00054295	     -0.21532453	     -0.00000000	     -0.00000001	     44.25298533
      1.78064477	     -0.05942497	     -0.00053819	     -0.20134289	     -0.06065449	      0.88276960	     -0.00054173	     -0.21534689	     -0.00000000	     -0.00000001	     44.20504152
      1.78187160	     -0.05950545	     -0.00054475	     -0.20142357	     -0.06064619	      0.88276805	     -0.00054053	     -0.21536886	     -0.00000000	     -0.00000001	     43.73250034
      1.78309844	     -0.05958360	     -0.00055154	     -0.20150194	     -0.06063786	      0.88276649	     -0.00053933	     -0.21539037	     -0.00000000	     -0.00000001	     43.73267852
      1.78432527	     -0.05965784	     -0.00055873	     -0.20157641	     -0.06062950	      0.88276493	     -0.00053815	     -0.21541139	     -0.00000000	     -0.00000001	     43.31767169
      1.78555211	     -0.05972910	     -0.00056598	     -0.20164789	     -0.06062112	      0.88276336	     -0.00053699	     -0.21543186	     -0.00000000	     -0.00000001	     43.31881638
      1.78677894	     -0.05979632	     -0.00057329	     -0.20171535	     -0.06061270	      0.88276179	     -0.00053583	     -0.21545176	     -0.00000000	     -0.00000001	     42.87700202
      1.78800578	     -0.05986057	     -0.00058092	     -0.20177984	     -0.06060425	      0.88276023	     -0.00053470	     -0.21547104	     -0.00000000	     -0.00000001	     42.91992776
      1.78923261	     -0.05992186	     -0.00058851	     -0.20184137	     -0.06059578	      0.88275868	     -0.00053357	     -0.21548968	     -0.00000000	     -0.00000001	     42.53090008
      1.79045945	     -0.05998099	     -0.00059620	     -0.20190075	     -0.06058726	      0.88275714	     -0.00053247	     -0.21550767	     -0.00000000	     -0.00000001	     42.57670457
      1.79168629	     -0.06003706	     -0.00060420	     -0.20195707	     -0.06057872	      0.88275562	     -0.00053138	     -0.21552501	     -0.00000000	     -0.00000001	     42.15719952
      1.79291312	     -0.06009135	     -0.00061233	     -0.20201161	     -0.06057014	      0.88275413	     -0.00053031	     -0.21554167	     -0.00000000	     -0.00000001	     42.23044143
      1.79413996	     -0.06014253	     -0.00062062	     -0.20206304	     -0.06056152	      0.88275266	     -0.00052926	     -0.21555768	     -0.00000000	     -0.00000001	     41.86908331
      1.79536679	     -0.06019139	     -0.00062904	     -0.20211216	     -0.06055287	      0.88275122	     -0.00052822	     -0.21557299	     -0.00000000	     -0.00000001	     41.94866230
      1.79659363	     -0.06023682	     -0.00063752	     -0.20215785	     -0.06054419	      0.88274982	     -0.00052721	     -0.21558764	     -0.00000000	     -0.00000001	     41.55655661
      1.79782046	     -0.06027952	     -0.00064601	     -0.20220081	     -0.06053547	      0.88274846	     -0.00052622	     -0.21560158	     -0.00000000	     -0.00000001	     41.65717112
      1.79904730	     -0.06031897	     -0.00065442	     -0.20224053	     -0.06052671	      0.88274714	     -0.00052524	     -0.21561483	     -0.00000000	     -0.00000001	     41.31405771
      1.80027413	     -0.06035601	     -0.00066271	     -0.20227785	     -0.06051792	      0.88274586	     -0.00052429	     -0.21562735	     -0.00000000	     -0.00000001	     41.41231037
      1.80150097	     -0.06038956	     -0.00067101	     -0.20231169	     -0.06050908	      0.88274464	     -0.00052337	     -0.21563917	     -0.00000000	     -0.00000001	     41.03826215
      1.80272780	     -0.06042011	     -0.00067914	     -0.20234252	     -0.06050022	      0.88274346	     -0.00052246	     -0.21565025	     -0.00000000	     -0.00000001	     41.15748043
      1.80395464	     -0.06044699	     -0.00068700	     -0.20236970	     -0.06049131	      0.88274233	     -0.00052158	     -0.21566062	     -0.00000000	     -0.00000001	     40.83311273
      1.80518148	     -0.06047074	     -0.00069482	     -0.20239374	     -0.06048237	      0.88274126	     -0.00052072	     -0.21567027	     -0.00000000	     -0.00000001	     40.94830644
      1.80640831	     -0.06049174	     -0.00070261	     -0.20241504	     -0.06047338	      0.88274024	     -0.00051989	     -0.21567927	     -0.00000000	     -0.00000001	     40.58797533
      1.80763515	     -0.06051009	     -0.00071015	     -0.20243369	     -0.06046436	      0.88273928	     -0.00051908	     -0.21568757	     -0.00000000	     -0.00000001	     40.72188450
      1.80886198	     -0.06052478	     -0.00071745	     -0.20244870	     -0.06045530	      0.88273838	     -0.00051830	     -0.21569518	     -0.00000000	     -0.00000000	     40.42283877
      1.81008882	     -0.06053641	     -0.00072455	     -0.20246063	     -0.06044621	      0.88273753	     -0.00051755	     -0.21570203	     -0.00000000	     -0.00000000	     40.55826799
      1.81131565	     -0.06054334	     -0.00073092	     -0.20246790	     -0.06043707	      0.88273674	     -0.00051683	     -0.21570812	     -0.00000000	     -0.00000000	     40.23311946
      1.81254249	     -0.06054681	     -0.00073640	     -0.20247171	     -0.06042790	      0.88273602	     -0.00051613	     -0.21571339	     -0.00000000	     -0.00000000	     40.36387989
      1.81376932	     -0.06054612	     -0.00074163	     -0.20247137	     -0.06041868	      0.88273535	     -0.00051546	     -0.21571784	     -0.00000000	     -0.00000000	     40.08019749
      1.81499616	     -0.06054177	     -0.00074666	     -0.20246737	     -0.06040943	      0.88273473	     -0.00051483	     -0.21572140	     -0.00000000	     -0.00000000	     40.23907732
      1.81622299	     -0.06053238	     -0.00075157	     -0.20245834	     -0.06040014	      0.88273418	     -0.00051423	     -0.21572405	     -0.00000000	     -0.00000000	     39.93957252
      1.81744983	     -0.06051844	     -0.00075620	     -0.20244475	     -0.06039081	      0.88273368	     -0.00051365	     -0.21572572	     -0.00000000	     -0.00000000	     40.12621612
      1.81867666	     -0.06049936	     -0.00076083	     -0.20242603	     -0.06038144	      0.88273324	     -0.00051312	     -0.21572638	     -0.00000000	     -0.00000000	     39.87979210
      1.81990350	     -0.06047578	     -0.00076541	     -0.20240279	     -0.06037204	      0.88273285	     -0.00051261	     -0.21572595	     -0.00000000	     -0.00000000	     40.07045495
      1.82113034	     -0.06044646	     -0.00077004	     -0.20237382	     -0.06036259	      0.88273251	     -0.00051215	     -0.21572441	     -0.00000000	     -0.00000000	     39.79361386
      1.82235717	     -0.06041195	     -0.00077470	     -0.20233966	     -0.06035311	      0.88273223	     -0.00051171	     -0.21572169	     -0.00000000	     -0.00000000	     40.00948037
      1.82358401	     -0.06037178	     -0.00077953	     -0.20229983	     -0.06034359	      0.88273200	     -0.00051132	     -0.21571774	     -0.00000000	     -0.00000000	     39.78671902
      1.82481084	     -0.06032675	     -0.00078452	     -0.20225513	     -0.06033403	      0.88273182	     -0.00051096	     -0.21571251	     -0.00000000	     -0.00000000	     40.01616578
      1.82603768	     -0.06027635	     -0.00078985	     -0.20220505	     -0.06032444	      0.88273168	     -0.00051065	     -0.21570598	     -0.00000000	     -0.00000000	     39.76127281
      1.82726451	     -0.06022196	     -0.00079532	     -0.20215097	     -0.06031481	      0.88273160	     -0.00051037	     -0.21569812	     -0.00000000	     -0.00000000	     40.01217375
      1.82849135	     -0.06016391	     -0.00080126	     -0.20209321	     -0.06030514	      0.88273156	     -0.00051013	     -0.21568895	     -0.00000000	     -0.00000000	     39.80475014
      1.82971818	     -0.06010345	     -0.00080775	     -0.20203302	     -0.06029544	      0.88273156	     -0.00050994	     -0.21567848	     -0.00000000	      0.00000000	     40.06786220
      1.83094502	     -0.06004000	     -0.00081490	     -0.20196983	     -0.06028571	      0.88273161	     -0.00050979	     -0.21566676	     -0.00000000	      0.00000000	     39.82568077
      1.83217185	     -0.05997454	     -0.00082263	     -0.20190461	     -0.06027594	      0.88273170	     -0.00050968	     -0.21565381	     -0.00000000	      0.00000000	     40.11090092
      1.83339869	     -0.05990690	     -0.00083098	     -0.20183719	     -0.06026614	      0.88273183	     -0.00050961	     -0.21563968	     -0.00000000	      0.00000000	     39.92042661
      1.83462553	     -0.05983651	     -0.00083965	     -0.20176701	     -0.06025630	      0.88273200	     -0.00050958	     -0.21562437	     -0.00000000	      0.00000000	     40.23344108
      1.83585236	     -0.05975939	     -0.00084832	     -0.20169009	     -0.06024644	      0.88273221	     -0.00050960	     -0.21560786	     -0.00000000	      0.00000000	     40.03849979
      1.83707920	     -0.05967269	     -0.00085643	     -0.20160358	     -0.06023654	      0.88273246	     -0.00050966	     -0.21558997	     -0.00000000	      0.00000000	     40.41119485
      1.83830603	     -0.05957460	     -0.00086385	     -0.20150569	     -0.06022662	      0.88273275	     -0.00050976	     -0.21557054	     -0.00000000	      0.00000000	     40.29724529
      1.83953287	     -0.05946560	     -0.00087035	     -0.20139689	     -0.06021667	      0.88273308	     -0.00050990	     -0.21554936	     -0.00000000	      0.00000000	     40.69567777
      1.84075970	     -0.05934489	     -0.00087593	     -0.20127639	     -0.06020669	      0.88273344	     -0.00051008	     -0.21552633	     -0.00000000	      0.00000000	     40.54018558
      1.84198654	     -0.05921329	     -0.00088038	     -0.20114498	     -0.06019669	      0.88273384	     -0.00051029	     -0.21550133	     -0.00000000	      0.00000000	     40.94985385
      1.84321337	     -0.05907102	     -0.00088374	     -0.20100291	     -0.06018666	      0.88273428	     -0.00051055	     -0.21547432	     -0.00000000	      0.00000000	     40.84171749
      1.84444021	     -0.05892018	     -0.00088587	     -0.20085225	     -0.06017661	      0.88273476	     -0.00051084	     -0.21544526	     -0.00000000	      0.00000000	     41.26290198
      1.84566704	     -0.05876108	     -0.00088708	     -0.20069333	     -0.06016655	      0.88273529	     -0.00051117	     -0.21541421	     -0.00000000	      0.00000000	     41.10627248
      1.84689388	     -0.05859488	     -0.00088725	     -0.20052729	     -0.06015647	      0.88273585	     -0.00051154	     -0.21538119	     -0.00000000	      0.00000000	     41.53954273
      1.84812071	     -0.05842226	     -0.00088653	     -0.20035483	     -0.06014637	      0.88273646	     -0.00051194	     -0.21534631	     -0.00000000	      0.00000000	     41.44156031
      1.84934755	     -0.05824477	     -0.00088487	     -0.20017746	     -0.06013627	      0.88273711	     -0.00051237	     -0.21530963	     -0.00000000	      0.00000000	     41.89926598
      1.85057439	     -0.05806088	     -0.00088282	     -0.19999369	     -0.06012615	      0.88273781	     -0.00051284	     -0.21527129	     -0.00000000	      0.00000000	     41.76666206
      1.85180122	     -0.05787354	     -0.00088007	     -0.19980643	     -0.06011603	      0.88273855	     -0.00051335	     -0.21523143	     -0.00000000	      0.00000000	     42.23248584
      1.85302806	     -0.05768066	     -0.00087732	     -0.19961361	     -0.06010591	      0.88273935	     -0.00051388	     -0.21519019	     -0.00000000	      0.00000000	     42.16634310
      1.85425489	     -0.05748699	     -0.00087411	     -0.19941996	     -0.06009579	      0.88274019	     -0.00051445	     -0.21514771	     -0.00000000	      0.00000000	     42.67016560
      1.85548173	     -0.05729074	     -0.00087090	     -0.19922371	     -0.06008567	      0.88274108	     -0.00051505	     -0.21510411	     -0.00000000	      0.00000001	     42.61394030
      1.85670856	     -0.05709182	     -0.00086764	     -0.19902475	     -0.06007556	      0.88274201	     -0.00051568	     -0.21505945	     -0.00000000	      0.00000001	     43.18714278
      1.85793540	     -0.05689052	     -0.00086472	     -0.19882339	     -0.06006545	      0.88274300	     -0.00051634	     -0.21501378	     -0.00000000	      0.00000001	     43.23586549
      1.85916223	     -0.05668738	     -0.00086204	     -0.19862015	     -0.06005535	      0.88274404	     -0.00051703	     -0.21496716	     -0.00000000	      0.00000001	     43.85850276
      1.86038907	     -0.05648241	     -0.00085975	     -0.19841504	     -0.06004527	      0.88274512	     -0.00051775	     -0.21491967	     -0.00000000	      0.00000001	     43.88401758
      1.86161590	     -0.05627673	     -0.00085757	     -0.19820919	     -0.06003521	      0.88274626	     -0.00051850	     -0.21487134	     -0.00000000	      0.00000001	     44.51523553
      1.86284274	     -0.05607144	     -0.00085568	     -0.19800370	     -0.06002516	      0.88274744	     -0.00051928	     -0.21482231	     -0.00000000	      0.00000001	     44.59712706
      1.86406958	     -0.05586760	     -0.00085368	     -0.19779962	     -0.06001514	      0.88274868	     -0.00052009	     -0.21477264	     -0.00000000	      0.00000001	     45.23723077
      1.86529641	     -0.05566452	     -0.00085169	     -0.19759629	     -0.06000514	      0.88274997	     -0.00052092	     -0.21472247	     -0.00000000	      0.00000001	     45.27987000
      1.86652325	     -0.05546177	     -0.00084933	     -0.19739326	     -0.05999517	      0.88275131	     -0.00052178	     -0.21467185	     -0.00000000	      0.00000001	     45.94604883
      1.86775008	     -0.05526142	     -0.00084708	     -0.19719261	     -0.05998524	      0.88275270	     -0.00052267	     -0.21462091	     -0.00000000	      0.00000001	     46.05566990
      1.86897692	     -0.05506357	     -0.00084466	     -0.19699442	     -0.05997534	      0.88275414	     -0.00052358	     -0.21456971	     -0.00000000	      0.00000001	     46.74914465
      1.87020375	     -0.05486877	     -0.00084237	     -0.19679927	     -0.05996548	      0.88275563	     -0.00052452	     -0.21451835	     -0.00000000	      0.00000001	     46.83035482
      1.87143059	     -0.05467636	     -0.00083937	     -0.19660648	     -0.05995567	      0.88275716	     -0.00052548	     -0.21446687	     -0.00000000	      0.00000001	     47.53911036
      1.87265742	     -0.05448688	     -0.00083614	     -0.19641662	     -0.05994590	      0.88275874	     -0.00052646	     -0.21441534	     -0.00000000	      0.00000001	     47.68234172
      1.87388426	     -0.05429944	     -0.00083187	     -0.19622878	     -0.05993618	      0.88276037	     -0.00052747	     -0.21436381	     -0.00000000	      0.00000001	     48.41788751
      1.87511109	     -0.05411586	     -0.00082731	     -0.19604479	     -0.05992651	      0.88276204	     -0.00052850	     -0.21431237	     -0.00000000	      0.00000001	     48.50926293
      1.87633793	     -0.05393727	     -0.00082239	     -0.19586578	     -0.05991689	      0.88276374	     -0.00052955	     -0.21426108	     -0.00000000	      0.00000001	     49.24497329
      1.87756477	     -0.05376225	     -0.00081732	     -0.19569032	     -0.05990733	      0.88276549	     -0.00053062	     -0.21421002	     -0.00000000	      0.00000001	     49.41657478
      1.87879160	     -0.05358985	     -0.00081171	     -0.19551746	     -0.05989783	      0.88276726	     -0.00053171	     -0.21415918	     -0.00000000	      0.00000001	     50.16910088
      1.88001844	     -0.05342046	     -0.00080571	     -0.19534762	     -0.05988840	      0.88276907	     -0.00053282	     -0.21410860	     -0.00000000	      0.00000001	     50.29018483
      1.88124527	     -0.05325368	     -0.00079887	     -0.19518037	     -0.05987902	      0.88277090	     -0.00053395	     -0.21405827	     -0.00000000	      0.00000001	     51.04458332
      1.88247211	     -0.05308957	     -0.00079199	     -0.19501578	     -0.05986972	      0.88277275	     -0.00053510	     -0.21400821	     -0.00000000	      0.00000001	     51.22733644
      1.88369894	     -0.05292811	     -0.00078461	     -0.19485383	     -0.05986048	      0.88277461	     -0.00053627	     -0.21395841	     -0.00000000	      0.00000001	     51.97993932
      1.88492578	     -0.05276972	     -0.00077706	     -0.19469494	     -0.05985131	      0.88277649	     -0.00053746	     -0.21390893	     -0.00000000	      0.00000001	     52.10076532
      1.88615261	     -0.05261548	     -0.00076886	     -0.19454019	     -0.05984221	      0.88277838	     -0.00053866	     -0.21385976	     -0.00000000	      0.00000001	     52.84815994
      1.88737945	     -0.05246627	     -0.00076043	     -0.19439046	     -0.05983319	      0.88278027	     -0.00053987	     -0.21381098	     -0.00000000	      0.00000001	     53.01138567
      1.88860628	     -0.05232107	     -0.00075177	     -0.19424473	     -0.05982424	      0.88278216	     -0.00054111	     -0.21376261	     -0.00000000	      0.00000001	     53.73980204
      1.88983312	     -0.05217970	     -0.00074356	     -0.19410281	     -0.05981537	      0.88278404	     -0.00054235	     -0.21371471	     -0.00000000	      0.00000001	     53.84393691
      1.89105995	     -0.05204106	     -0.00073509	     -0.19396361	     -0.05980657	      0.88278591	     -0.00054361	     -0.21366728	     -0.00000000	      0.00000001	     54.58030281
      1.89228679	     -0.05190445	     -0.00072757	     -0.19382641	     -0.05979786	      0.88278776	     -0.00054489	     -0.21362039	     -0.00000000	      0.00000001	     54.72227822
      1.89351363	     -0.05177299	     -0.00072012	     -0.19369435	     -0.05978922	      0.88278959	     -0.00054617	     -0.21357410	     -0.00000000	      0.00000001	     55.41782554
      1.89474046	     -0.05164583	     -0.00071289	     -0.19356657	     -0.05978067	      0.88279140	     -0.00054747	     -0.21352847	     -0.00000000	      0.00000001	     55.48921252
      1.89596730	     -0.05152213	     -0.00070550	     -0.19344224	     -0.05977220	      0.88279318	     -0.00054878	     -0.21348350	     -0.00000000	      0.00000001	     56.19610012
      1.89719413	     -0.05140244	     -0.00069874	     -0.19332190	     -0.05976381	      0.88279492	     -0.00055009	     -0.21343922	     -0.00000000	      0.00000001	     56.30953546
      1.89842097	     -0.05128783	     -0.00069218	     -0.19320663	     -0.05975551	      0.88279663	     -0.00055142	     -0.21339569	     -0.00000000	      0.00000001	     56.97148526
      1.89964780	     -0.05117897	     -0.00068594	     -0.19309709	     -0.05974730	      0.88279830	     -0.00055275	     -0.21335297	     -0.00000000	      0.00000001	     56.99600429
      1.90087464	     -0.05107421	     -0.00067968	     -0.19299164	     -0.05973917	      0.88279992	     -0.00055409	     -0.21331107	     -0.00000000	      0.00000001	     57.67053153
      1.90210147	     -0.05097455	     -0.00067376	     -0.19289128	     -0.05973113	      0.88280149	     -0.00055543	     -0.21327000	     -0.00000000	      0.00000001	     57.74184758
      1.90332831	     -0.05087838	     -0.00066767	     -0.19279440	     -0.05972318	      0.88280302	     -0.00055678	     -0.21322976	     -0.00000000	      0.00000001	     58.38524465
      1.90455514	     -0.05078646	     -0.00066168	     -0.19270177	     -0.05971532	      0.88280448	     -0.00055813	     -0.21319034	     -0.00000000	      0.00000001	     58.37784492
      1.90578198	     -0.05069771	     -0.00065535	     -0.19261230	     -0.05970755	      0.88280589	     -0.00055949	     -0.21315171	     -0.00000000	      0.00000001	     59.01837942
      1.90700882	     -0.05061417	     -0.00064951	     -0.19252802	     -0.05969988	      0.88280725	     -0.00056084	     -0.21311388	     -0.00000000	      0.00000001	     59.04450094
      1.90823565	     -0.05053393	     -0.00064356	     -0.19244703	     -0.05969229	      0.88280853	     -0.00056220	     -0.21307684	     -0.00000000	      0.00000001	     59.65593031
      1.90946249	     -0.05045757	     -0.00063763	     -0.19236993	     -0.05968480	      0.88280976	     -0.00056355	     -0.21304062	     -0.00000000	      0.00000001	     59.60393749
      1.91068932	     -0.05038465	     -0.00063130	     -0.19229626	     -0.05967740	      0.88281092	     -0.00056491	     -0.21300522	     -0.00000000	      0.00000001	     60.20474333
      1.91191616	     -0.05031716	     -0.00062473	     -0.19222802	     -0.05967009	      0.88281202	     -0.00056626	     -0.21297065	     -0.00000000	      0.00000001	     60.17567210
      1.91314299	     -0.05025288	     -0.00061722	     -0.19216300	     -0.05966288	      0.88281305	     -0.00056760	     -0.21293692	     -0.00000000	      0.00000001	     60.73642401
      1.91436983	     -0.05019299	     -0.00060887	     -0.19210238	     -0.05965576	      0.88281401	     -0.00056894	     -0.21290405	     -0.00000000	      0.00000001	     60.62497469
      1.91559666	     -0.05013605	     -0.00059995	     -0.19204470	     -0.05964874	      0.88281491	     -0.00057028	     -0.21287203	     -0.00000000	      0.00000000	     61.17520809
      1.91682350	     -0.05008248	     -0.00059134	     -0.19199040	     -0.05964182	      0.88281574	     -0.00057161	     -0.21284089	     -0.00000000	      0.00000000	     61.10091783
      1.91805033	     -0.05003314	     -0.00058248	     -0.19194032	     -0.05963500	      0.88281651	     -0.00057293	     -0.21281066	     -0.00000000	      0.00000000	     61.61427872
      1.91927717	     -0.04998882	     -0.00057339	     -0.19189526	     -0.05962827	      0.88281721	     -0.00057424	     -0.21278140	     -0.00000000	      0.00000000	     61.45303654
      1.92050400	     -0.04994729	     -0.00056364	     -0.19185300	     -0.05962163	      0.88281784	     -0.00057553	     -0.21275310	     -0.00000000	      0.00000000	     61.98421285
      1.92173084	     -0.04991159	     -0.00055419	     -0.19181656	     -0.05961510	      0.88281840	     -0.00057682	     -0.21272579	     -0.00000000	      0.00000000	     61.86193803
      1.92295768	     -0.04988015	     -0.00054462	     -0.19178437	     -0.05960866	      0.88281891	     -0.00057810	     -0.21269948	     -0.00000000	      0.00000000	     62.35261723
      1.92418451	     -0.04985430	     -0.00053525	     -0.19175779	     -0.05960232	      0.88281934	     -0.00057936	     -0.21267421	     -0.00000000	      0.00000000	     62.15648957
      1.92541135	     -0.04983271	     -0.00052583	     -0.19173544	     -0.05959608	      0.88281971	     -0.00058060	     -0.21264998	     -0.00000000	      0.00000000	     62.64776594
      1.92663818	     -0.04981676	     -0.00051581	     -0.19171876	     -0.05958994	      0.88282002	     -0.00058183	     -0.21262684	     -0.00000000	      0.00000000	     62.47758743
      1.92786502	     -0.04980674	     -0.00050593	     -0.19170800	     -0.05958389	      0.88282027	     -0.00058305	     -0.21260482	     -0.00000000	      0.00000000	     62.91337041
      1.92909185	     -0.04980314	     -0.00049626	     -0.19170365	     -0.05957794	      0.88282045	     -0.00058424	     -0.21258398	     -0.00000000	      0.00000000	     62.66030517
      1.93031869	     -0.04980439	     -0.00048666	     -0.19170416	     -0.05957208	      0.88282058	     -0.00058542	     -0.21256432	     -0.00000000	      0.00000000	     63.09779099
      1.93154552	     -0.04981215	     -0.00047724	     -0.19171118	     -0.05956632	      0.88282064	     -0.00058658	     -0.21254585	     -0.00000001	      0.00000000	     62.87061257
      1.93277236	     -0.04982456	     -0.00046788	     -0.19172286	     -0.05956066	      0.88282064	     -0.00058772	     -0.21252858	     -0.00000001	     -0.00000000	     63.26171756
      1.93399919	     -0.04984180	     -0.00045862	     -0.19173937	     -0.05955509	      0.88282059	     -0.00058884	     -0.21251250	     -0.00000001	     -0.00000000	     62.96335595
      1.93522603	     -0.04986197	     -0.00044943	     -0.19175881	     -0.05954962	      0.88282047	     -0.00058993	     -0.21249756	     -0.00000001	     -0.00000000	     63.36262298
      1.93645287	     -0.04988618	     -0.00044009	     -0.19178231	     -0.05954424	      0.88282030	     -0.00059101	     -0.21248373	     -0.00000001	     -0.00000000	     63.09683576
      1.93767970	     -0.04991294	     -0.00043019	     -0.19180836	     -0.05953895	      0.88282008	     -0.00059206	     -0.21247095	     -0.00000001	     -0.00000000	     63.44610981
      1.93890654	     -0.04994269	     -0.00042054	     -0.19183741	     -0.05953375	      0.88281980	     -0.00059308	     -0.21245921	     -0.00000001	     -0.00000000	     63.09917720
      1.94013337	     -0.04997417	     -0.00041101	     -0.19186819	     -0.05952865	      0.88281946	     -0.00059409	     -0.21244842	     -0.00000001	     -0.00000000	     63.45532556
      1.94136021	     -0.05000860	     -0.00040115	     -0.19190194	     -0.05952363	      0.88281908	     -0.00059507	     -0.21243857	     -0.00000001	     -0.00000000	     63.14880774
      1.94258704	     -0.05004498	     -0.00039156	     -0.19193764	     -0.05951871	      0.88281864	     -0.00059602	     -0.21242960	     -0.00000001	     -0.00000000	     63.46626551
      1.94381388	     -0.05008369	     -0.00038200	     -0.19197568	     -0.05951387	      0.88281815	     -0.00059695	     -0.21242149	     -0.00000001	     -0.00000000	     63.08809915
      1.94504071	     -0.05012376	     -0.00037277	     -0.19201507	     -0.05950912	      0.88281762	     -0.00059785	     -0.21241420	     -0.00000001	     -0.00000000	     63.41042815
      1.94626755	     -0.05016625	     -0.00036356	     -0.19205690	     -0.05950446	      0.88281705	     -0.00059872	     -0.21240769	     -0.00000001	     -0.00000000	     63.06160836
      1.94749438	     -0.05021036	     -0.00035473	     -0.19210035	     -0.05949989	      0.88281643	     -0.00059957	     -0.21240193	     -0.00000001	     -0.00000000	     63.33731939
      1.94872122	     -0.05025630	     -0.00034623	     -0.19214563	     -0.05949539	      0.88281576	     -0.00060039	     -0.21239690	     -0.00000001	     -0.00000000	     62.91883240
      1.94994805	     -0.05030340	     -0.00033822	     -0.19219207	     -0.05949098	      0.88281506	     -0.00060118	     -0.21239256	     -0.00000001	     -0.00000000	     63.19654351
      1.95117489	     -0.05035248	     -0.00033020	     -0.19224050	     -0.05948665	      0.88281431	     -0.00060195	     -0.21238889	     -0.00000001	     -0.00000000	     62.81020997
      1.95240173	     -0.05040298	     -0.00032265	     -0.19229034	     -0.05948241	      0.88281353	     -0.00060268	     -0.21238586	     -0.00000001	     -0.00000000	     63.05691998
      1.95362856	     -0.05045492	     -0.00031516	     -0.19234164	     -0.05947824	      0.88281271	     -0.00060339	     -0.21238346	     -0.00000001	     -0.00000000	     62.61301506
      1.95485540	     -0.05050778	     -0.00030824	     -0.19239385	     -0.05947415	      0.88281186	     -0.00060406	     -0.21238164	     -0.00000001	     -0.00000000	     62.87964263
      1.95608223	     -0.05056215	     -0.00030139	     -0.19244759	     -0.05947013	      0.88281097	     -0.00060471	     -0.21238040	     -0.00000001	     -0.00000001	     62.48027950
      1.95730907	     -0.05061760	     -0.00029515	     -0.19250239	     -0.05946619	      0.88281005	     -0.00060532	     -0.21237971	     -0.00000001	     -0.00000001	     62.71488413
      1.95853590	     -0.05067388	     -0.00028897	     -0.19255804	     -0.05946233	      0.88280910	     -0.00060590	     -0.21237957	     -0.00000001	     -0.00000001	     62.26083078
      1.95976274	     -0.05073075	     -0.00028341	     -0.19261428	     -0.05945853	      0.88280812	     -0.00060645	     -0.21237993	     -0.00000001	     -0.00000001	     62.51517834
      1.96098957	     -0.05078875	     -0.00027775	     -0.19267166	     -0.05945481	      0.88280711	     -0.00060696	     -0.21238080	     -0.00000001	     -0.00000001	     62.10484545
      1.96221641	     -0.05084905	     -0.00027282	     -0.19273132	     -0.05945116	      0.88280607	     -0.00060744	     -0.21238217	     -0.00000001	     -0.00000001	     62.31749578
      1.96344324	     -0.05091243	     -0.00026807	     -0.19279408	     -0.05944757	      0.88280501	     -0.00060789	     -0.21238412	     -0.00000001	     -0.00000001	     61.84197735
      1.96467008	     -0.05097996	     -0.00026407	     -0.19286098	     -0.05944406	      0.88280393	     -0.00060830	     -0.21238668	     -0.00000001	     -0.00000001	     62.06188615
      1.96589692	     -0.05105284	     -0.00026020	     -0.19293325	     -0.05944061	      0.88280282	     -0.00060867	     -0.21238996	     -0.00000001	     -0.00000001	     61.62233223
      1.96712375	     -0.05113205	     -0.00025720	     -0.19301182	     -0.05943722	      0.88280170	     -0.00060900	     -0.21239404	     -0.00000001	     -0.00000001	     61.79749473
      1.96835059	     -0.05121747	     -0.00025437	     -0.19309663	     -0.05943389	      0.88280055	     -0.00060930	     -0.21239905	     -0.00000001	     -0.00000001	     61.30375766
      1.96957742	     -0.05130889	     -0.00025221	     -0.19318743	     -0.05943063	      0.88279938	     -0.00060956	     -0.21240505	     -0.00000001	     -0.00000001	     61.49818162
      1.97080426	     -0.05140599	     -0.00024998	     -0.19328394	     -0.05942742	      0.88279820	     -0.00060978	     -0.21241213	     -0.00000001	     -0.00000001	     61.05733524
      1.97203109	     -0.05150847	     -0.00024819	     -0.19338582	     -0.05942428	      0.88279699	     -0.00060995	     -0.21242031	     -0.00000001	     -0.00000001	     61.21524441
      1.97325793	     -0.05161555	     -0.00024611	     -0.19349234	     -0.05942119	      0.88279577	     -0.00061009	     -0.21242963	     -0.00000001	     -0.00000001	     60.72741511
      1.97448476	     -0.05172729	     -0.00024431	     -0.19360352	     -0.05941815	      0.88279453	     -0.00061018	     -0.21244010	     -0.00000001	     -0.00000001	     60.89656307
      1.97571160	     -0.05184339	     -0.00024209	     -0.19371909	     -0.05941517	      0.88279327	     -0.00061023	     -0.21245175	     -0.00000001	     -0.00000001	     60.45003979
      1.97693843	     -0.05196361	     -0.00024000	     -0.19383880	     -0.05941223	      0.88279199	     -0.00061023	     -0.21246456	     -0.00000001	     -0.00000001	     60.57256690
      1.97816527	     -0.05208664	     -0.00023735	     -0.19396135	     -0.05940935	      0.88279068	     -0.00061019	     -0.21247853	     -0.00000001	     -0.00000001	     60.07663863
      1.97939211	     -0.05221261	     -0.00023477	     -0.19408686	     -0.05940651	      0.88278936	     -0.00061010	     -0.21249361	     -0.00000001	     -0.00000001	     60.20984965
      1.98061894	     -0.05234118	     -0.00023160	     -0.19421501	     -0.05940372	      0.88278802	     -0.00060996	     -0.21250979	     -0.00000001	     -0.00000001	     59.74711823
      1.98184578	     -0.05247236	     -0.00022846	     -0.19434577	     -0.05940097	      0.88278666	     -0.00060978	     -0.21252703	     -0.00000001	     -0.00000001	     59.82636635
      1.98307261	     -0.05260500	     -0.00022469	     -0.19447804	     -0.05939826	      0.88278528	     -0.00060955	     -0.21254529	     -0.00000001	     -0.00000001	     59.30573430
      1.98429945	     -0.05273934	     -0.00022100	     -0.19461202	     -0.05939560	      0.88278387	     -0.00060928	     -0.21256452	     -0.00000001	     -0.00000001	     59.38975258
      1.98552628	     -0.05287367	     -0.00021727	     -0.19474602	     -0.05939297	      0.88278245	     -0.00060895	     -0.21258472	     -0.00000001	     -0.00000001	     58.88148973
      1.98675312	     -0.05301151	     -0.00021367	     -0.19488355	     -0.05939037	      0.88278100	     -0.00060858	     -0.21260588	     -0.00000001	     -0.00000001	     58.89770735
      1.98797995	     -0.05315075	     -0.00020952	     -0.19502249	     -0.05938781	      0.88277953	     -0.00060817	     -0.21262799	     -0.00000001	     -0.00000001	     58.33347623
      1.98920679	     -0.05329127	     -0.00020549	     -0.19516275	     -0.05938528	      0.88277803	     -0.00060770	     -0.21265098	     -0.00000001	     -0.00000001	     58.37432827
      1.99043362	     -0.05343217	     -0.00020102	     -0.19530342	     -0.05938278	      0.88277652	     -0.00060720	     -0.21267481	     -0.00000001	     -0.00000001	     57.85231187
      1.99166046	     -0.05357396	     -0.00019690	     -0.19544498	     -0.05938031	      0.88277497	     -0.00060665	     -0.21269937	     -0.00000001	     -0.00000001	     57.85811419
      1.99288729	     -0.05371550	     -0.00019262	     -0.19558633	     -0.05937786	      0.88277341	     -0.00060605	     -0.21272463	     -0.00000001	     -0.00000001	     57.29247064
      1.99411413	     -0.05385765	     -0.00018899	     -0.19572829	     -0.05937544	      0.88277182	     -0.00060541	     -0.21275050	     -0.00000001	     -0.00000001	     57.32077355
      1.99534097	     -0.05399996	     -0.00018549	     -0.19587042	     -0.05937303	      0.88277020	     -0.00060473	     -0.21277696	     -0.00000001	     -0.00000001	     56.79297295
      1.99656780	     -0.05414347	     -0.00018280	     -0.19601377	     -0.05937065	      0.88276856	     -0.00060402	     -0.21280393	     -0.00000001	     -0.00000001	     56.77876662
      1.99779464	     -0.05428677	     -0.00018042	     -0.19615692	     -0.05936829	      0.88276688	     -0.00060326	     -0.21283141	     -0.00000001	     -0.00000001	     56.20385417
      1.99902147	     -0.05443039	     -0.00017908	     -0.19630040	     -0.05936593	      0.88276519	     -0.00060246	     -0.21285935	     -0.00000001	     -0.00000001	     56.21477621
      2.00024831	     -0.05457425	     -0.00017826	     -0.19644413	     -0.05936359	      0.88276346	     -0.00060163	     -0.21288774	     -0.00000001	     -0.00000001	     55.68353369
      2.00147514	     -0.05471841	     -0.00017851	     -0.19658815	     -0.05936126	      0.88276170	     -0.00060076	     -0.21291651	     -0.00000001	     -0.00000001	     55.66518411
      2.00270198	     -0.05486022	     -0.00017938	     -0.19672985	     -0.05935894	      0.88275992	     -0.00059985	     -0.21294563	     -0.00000001	     -0.00000001	     55.09614210
      2.00392881	     -0.05500022	     -0.00018153	     -0.19686972	     -0.05935662	      0.88275811	     -0.00059891	     -0.21297504	     -0.00000001	     -0.00000001	     55.10462165
      2.00515565	     -0.05513929	     -0.00018393	     -0.19700868	     -0.05935431	      0.88275626	     -0.00059793	     -0.21300474	     -0.00000001	     -0.00000001	     54.56211673
      2.00638248	     -0.05527825	     -0.00018724	     -0.19714754	     -0.05935200	      0.88275440	     -0.00059692	     -0.21303466	     -0.00000001	     -0.00000001	     54.53080063
      2.00760932	     -0.05541400	     -0.00019116	     -0.19728320	     -0.05934968	      0.88275250	     -0.00059588	     -0.21306478	     -0.00000001	     -0.00000001	     53.96504077
      2.00883616	     -0.05554725	     -0.00019636	     -0.19741635	     -0.05934737	      0.88275058	     -0.00059481	     -0.21309503	     -0.00000001	     -0.00000001	     53.96668613
      2.01006299	     -0.05567912	     -0.00020191	     -0.19754814	     -0.05934504	      0.88274863	     -0.00059370	     -0.21312544	     -0.00000001	     -0.00000001	     53.44359389
      2.01128983	     -0.05580947	     -0.00020820	     -0.19767841	     -0.05934271	      0.88274665	     -0.00059256	     -0.21315589	     -0.00000001	     -0.00000001	     53.43470250
      2.01251666	     -0.05593736	     -0.00021450	     -0.19780625	     -0.05934037	      0.88274466	     -0.00059139	     -0.21318636	     -0.00000001	     -0.00000001	     52.88729970
      2.01374350	     -0.05606262	     -0.00022163	     -0.19793145	     -0.05933802	      0.88274264	     -0.00059019	     -0.21321673	     -0.00000001	     -0.00000001	     52.91501980
      2.01497033	     -0.05618402	     -0.00022913	     -0.19805281	     -0.05933566	      0.88274060	     -0.00058896	     -0.21324695	     -0.00000001	     -0.00000001	     52.41646511
      2.01619717	     -0.05630238	     -0.00023712	     -0.19817114	     -0.05933328	      0.88273855	     -0.00058769	     -0.21327692	     -0.00000001	     -0.00000001	     52.43065977
      2.01742400	     -0.05641610	     -0.00024520	     -0.19828486	     -0.05933088	      0.88273648	     -0.00058640	     -0.21330659	     -0.00000001	     -0.00000001	     51.90969080
      2.01865084	     -0.05652631	     -0.00025381	     -0.19839505	     -0.05932846	      0.88273440	     -0.00058507	     -0.21333588	     -0.00000001	     -0.00000001	     51.96644371
      2.01987767	     -0.05663260	     -0.00026249	     -0.19850136	     -0.05932602	      0.88273230	     -0.00058372	     -0.21336475	     -0.00000001	     -0.00000001	     51.49451982
      2.02110451	     -0.05673615	     -0.00027114	     -0.19860492	     -0.05932356	      0.88273020	     -0.00058234	     -0.21339314	     -0.00000001	     -0.00000001	     51.54105934
      2.02233134	     -0.05683523	     -0.00028006	     -0.19870404	     -0.05932108	      0.88272810	     -0.00058092	     -0.21342103	     -0.00000001	     -0.00000001	     51.03601314
      2.02355818	     -0.05693118	     -0.00028950	     -0.19880002	     -0.05931857	      0.88272599	     -0.00057948	     -0.21344836	     -0.00000001	     -0.00000001	     51.11624736
      2.02478502	     -0.05702351	     -0.00029893	     -0.19889240	     -0.05931603	      0.88272389	     -0.00057802	     -0.21347515	     -0.00000001	     -0.00000001	     50.67164930
      2.02601185	     -0.05711372	     -0.00030889	     -0.19898266	     -0.05931347	      0.88272178	     -0.00057652	     -0.21350136	     -0.00000001	     -0.00000001	     50.75083470
      2.02723869	     -0.05719999	     -0.00031919	     -0.19906899	     -0.05931088	      0.88271969	     -0.00057500	     -0.21352703	     -0.00000001	     -0.00000001	     50.27913568
      2.02846552	     -0.05728480	     -0.00033013	     -0.19915385	     -0.05930825	      0.88271761	     -0.00057344	     -0.21355215	     -0.00000001	     -0.00000001	     50.39612055
      2.02969236	     -0.05736658	     -0.00034091	     -0.19923570	     -0.05930560	      0.88271554	     -0.00057187	     -0.21357676	     -0.00000001	     -0.00000001	     49.98027556
      2.03091919	     -0.05744693	     -0.00035110	     -0.19931614	     -0.05930291	      0.88271348	     -0.00057026	     -0.21360086	     -0.00000001	     -0.00000001	     50.09488856
      2.03214603	     -0.05752491	     -0.00036130	     -0.19939422	     -0.05930019	      0.88271145	     -0.00056863	     -0.21362450	     -0.00000001	     -0.00000001	     49.64332706
      2.03337286	     -0.05760091	     -0.00037155	     -0.19947033	     -0.05929743	      0.88270944	     -0.00056698	     -0.21364765	     -0.00000001	     -0.00000001	     49.78921823
      2.03459970	     -0.05767439	     -0.00038189	     -0.19954393	     -0.05929464	      0.88270746	     -0.00056530	     -0.21367035	     -0.00000001	     -0.00000001	     49.40263886
      2.03582653	     -0.05774620	     -0.00039253	     -0.19961585	     -0.05929181	      0.88270550	     -0.00056359	     -0.21369254	     -0.00000001	     -0.00000001	     49.55150107
      2.03705337	     -0.05781492	     -0.00040314	     -0.19968471	     -0.05928895	      0.88270358	     -0.00056186	     -0.21371426	     -0.00000001	     -0.00000001	     49.13905091
      2.03828021	     -0.05788158	     -0.00041397	     -0.19975150	     -0.05928604	      0.88270169	     -0.00056010	     -0.21373545	     -0.00000001	     -0.00000001	     49.31723647
      2.03950704	     -0.05794537	     -0.00042466	     -0.19981544	     -0.05928310	      0.88269984	     -0.00055833	     -0.21375614	     -0.00000001	     -0.00000001	     48.96550982
      2.04073388	     -0.05800747	     -0.00043548	     -0.19987769	     -0.05928012	      0.88269802	     -0.00055652	     -0.21377629	     -0.00000001	     -0.00000001	     49.14455034
      2.04196071	     -0.05806662	     -0.00044615	     -0.19993701	     -0.05927710	      0.88269625	     -0.00055470	     -0.21379592	     -0.00000001	     -0.00000001	     48.76954869
      2.04318755	     -0.05812389	     -0.00045693	     -0.19999445	     -0.05927404	      0.88269452	     -0.00055285	     -0.21381502	     -0.00000001	     -0.00000001	     48.97865060
      2.04441438	     -0.05817833	     -0.00046762	     -0.20004906	     -0.05927094	      0.88269283	     -0.00055099	     -0.21383360	     -0.00000001	     -0.00000001	     48.66424781
      2.04564122	     -0.05823087	     -0.00047840	     -0.20010180	     -0.05926779	      0.88269119	     -0.00054910	     -0.21385163	     -0.00000001	     -0.00000001	     48.87103849
      2.04686805	     -0.05828030	     -0.00048890	     -0.20015143	     -0.05926461	      0.88268959	     -0.00054719	     -0.21386912	     -0.00000001	     -0.00000001	     48.53083679
      2.04809489	     -0.05832746	     -0.00049936	     -0.20019880	     -0.05926137	      0.88268803	     -0.00054527	     -0.21388603	     -0.00000001	     -0.00000001	     48.76419636
      2.04932172	     -0.05837134	     -0.00050965	     -0.20024290	     -0.05925810	      0.88268652	     -0.00054333	     -0.21390237	     -0.00000001	     -0.00000001	     48.48214327
      2.05054856	     -0.05841288	     -0.00051998	     -0.20028466	     -0.05925478	      0.88268505	     -0.00054137	     -0.21391810	     -0.00000001	     -0.00000001	     48.70818546
      2.05177539	     -0.05845091	     -0.00052998	     -0.20032294	     -0.05925142	      0.88268363	     -0.00053939	     -0.21393322	     -0.00000001	     -0.00000001	     48.39450964
      2.05300223	     -0.05848601	     -0.00053990	     -0.20035829	     -0.05924801	      0.88268226	     -0.00053740	     -0.21394769	     -0.00000001	     -0.00000001	     48.64807861
      2.05422907	     -0.05851708	     -0.00054949	     -0.20038962	     -0.05924456	      0.88268093	     -0.00053540	     -0.21396150	     -0.00000001	     -0.00000001	     48.39585065
      2.05545590	     -0.05854494	     -0.00055933	     -0.20041774	     -0.05924106	      0.88267964	     -0.00053339	     -0.21397458	     -0.00000001	     -0.00000001	     48.65193505
      2.05668274	     -0.05856807	     -0.00056908	     -0.20044114	     -0.05923751	      0.88267840	     -0.00053137	     -0.21398694	     -0.00000001	     -0.00000001	     48.36828181
      2.05790957	     -0.05858715	     -0.00057887	     -0.20046049	     -0.05923391	      0.88267721	     -0.00052934	     -0.21399850	     -0.00000001	     -0.00000001	     48.65185634
      2.05913641	     -0.05860137	     -0.00058851	     -0.20047500	     -0.05923027	      0.88267605	     -0.00052730	     -0.21400923	     -0.00000001	     -0.00000001	     48.42546682
      2.06036324	     -0.05861184	     -0.00059814	     -0.20048575	     -0.05922658	      0.88267494	     -0.00052525	     -0.21401908	     -0.00000001	     -0.00000001	     48.70639795
      2.06159008	     -0.05861689	     -0.00060762	     -0.20049109	     -0.05922285	      0.88267387	     -0.00052320	     -0.21402802	     -0.00000001	     -0.00000001	     48.44745804
      2.06281691	     -0.05861713	     -0.00061725	     -0.20049162	     -0.05921906	      0.88267284	     -0.00052115	     -0.21403596	     -0.00000001	     -0.00000001	     48.76022720
      2.06404375	     -0.05861209	     -0.00062690	     -0.20048687	     -0.05921523	      0.88267185	     -0.00051910	     -0.21404289	     -0.00000001	     -0.00000001	     48.55729475
      2.06527058	     -0.05860317	     -0.00063678	     -0.20047823	     -0.05921135	      0.88267090	     -0.00051704	     -0.21404874	     -0.00000001	     -0.00000001	     48.86801315
      2.06649742	     -0.05858973	     -0.00064687	     -0.20046507	     -0.05920742	      0.88267000	     -0.00051499	     -0.21405353	     -0.00000001	     -0.00000000	     48.62222005
      2.06772426	     -0.05857322	     -0.00065737	     -0.20044883	     -0.05920344	      0.88266913	     -0.00051294	     -0.21405723	     -0.00000001	     -0.00000000	     48.95751765
      2.06895109	     -0.05855363	     -0.00066820	     -0.20042951	     -0.05919942	      0.88266830	     -0.00051089	     -0.21405988	     -0.00000001	     -0.00000000	     48.76114889
      2.07017793	     -0.05853227	     -0.00067947	     -0.20040840	     -0.05919535	      0.88266750	     -0.00050885	     -0.21406148	     -0.00000001	     -0.00000000	     49.09158320
      2.07140476	     -0.05850804	     -0.00069065	     -0.20038443	     -0.05919123	      0.88266675	     -0.00050682	     -0.21406208	     -0.00000001	     -0.00000000	     48.85060985
      2.07263160	     -0.05848258	     -0.00070237	     -0.20035921	     -0.05918706	      0.88266603	     -0.00050479	     -0.21406169	     -0.00000001	     -0.00000000	     49.20613898
      2.07385843	     -0.05845525	     -0.00071444	     -0.20033212	     -0.05918284	      0.88266534	     -0.00050277	     -0.21406039	     -0.00000001	     -0.00000000	     49.02169524
      2.07508527	     -0.05842669	     -0.00072690	     -0.20030379	     -0.05917858	      0.88266469	     -0.00050076	     -0.21405815	     -0.00000001	     -0.00000000	     49.37631884
      2.07631210	     -0.05839559	     -0.00073952	     -0.20027290	     -0.05917428	      0.88266408	     -0.00049877	     -0.21405503	     -0.00000001	     -0.00000000	     49.14562411
      2.07753894	     -0.05836259	     -0.00075240	     -0.20024012	     -0.05916992	      0.88266350	     -0.00049678	     -0.21405100	     -0.00000001	     -0.00000000	     49.51867372
      2.07876577	     -0.05832543	     -0.00076508	     -0.20020317	     -0.05916552	      0.88266295	     -0.00049481	     -0.21404606	     -0.00000001	     -0.00000000	     49.35253839
      2.07999261	     -0.05828148	     -0.00077724	     -0.20015945	     -0.05916108	      0.88266243	     -0.00049285	     -0.21404011	     -0.00000001	     -0.00000000	     49.74562676
      2.08121945	     -0.05822758	     -0.00078854	     -0.20010578	     -0.05915659	      0.88266195	     -0.00049091	     -0.21403301	     -0.00000001	     -0.00000000	     49.56042309
      2.08244628	     -0.05816378	     -0.00079900	     -0.20004222	     -0.05915206	      0.88266149	     -0.00048898	     -0.21402457	     -0.00000001	     -0.00000000	     49.98262044
      2.08367312	     -0.05809003	     -0.00080855	     -0.19996873	     -0.05914748	      0.88266107	     -0.00048706	     -0.21401470	     -0.00000001	     -0.00000000	     49.85710967
      2.08489995	     -0.05800708	     -0.00081727	     -0.19988603	     -0.05914286	      0.88266068	     -0.00048517	     -0.21400327	     -0.00000001	     -0.00000000	     50.27562504
      2.08612679	     -0.05791483	     -0.00082516	     -0.19979404	     -0.05913820	      0.88266032	     -0.00048329	     -0.21399026	     -0.00000001	     -0.00000000	     50.10408916
      2.08735362	     -0.05781468	     -0.00083230	     -0.19969415	     -0.05913350	      0.88266000	     -0.00048143	     -0.21397562	     -0.00000001	     -0.00000000	     50.54239786
      2.08858046	     -0.05770787	     -0.00083879	     -0.19958759	     -0.05912875	      0.88265971	     -0.00047958	     -0.21395940	     -0.00000001	     -0.00000000	     50.43213420
      2.08980729	     -0.05759585	     -0.00084480	     -0.19947581	     -0.05912398	      0.88265945	     -0.00047776	     -0.21394164	     -0.00000001	     -0.00000000	     50.87226274
      2.09103413	     -0.05747845	     -0.00085046	     -0.19935864	     -0.05911916	      0.88265923	     -0.00047596	     -0.21392243	     -0.00000001	     -0.00000000	     50.73396443
      2.09226096	     -0.05735607	     -0.00085590	     -0.19923646	     -0.05911431	      0.88265905	     -0.00047418	     -0.21390181	     -0.00000001	     -0.00000000	     51.22961875
      2.09348780	     -0.05722969	     -0.00086130	     -0.19911028	     -0.05910943	      0.88265891	     -0.00047242	     -0.21387988	     -0.00000001	     -0.00000000	     51.18237179
      2.09471463	     -0.05710081	     -0.00086666	     -0.19898156	     -0.05910451	      0.88265880	     -0.00047068	     -0.21385669	     -0.00000001	     -0.00000000	     51.68495109
      2.09594147	     -0.05696896	     -0.00087188	     -0.19884986	     -0.05909957	      0.88265874	     -0.00046897	     -0.21383237	     -0.00000001	     -0.00000000	     51.59442629
      2.09716831	     -0.05683536	     -0.00087708	     -0.19871638	     -0.05909460	      0.88265872	     -0.00046728	     -0.21380698	     -0.00000001	      0.00000000	     52.12812762
      2.09839514	     -0.05670063	     -0.00088222	     -0.19858177	     -0.05908960	      0.88265874	     -0.00046562	     -0.21378063	     -0.00000001	      0.00000000	     52.11578086
      2.09962198	     -0.05656580	     -0.00088729	     -0.19844702	     -0.05908458	      0.88265881	     -0.00046397	     -0.21375340	     -0.00000001	      0.00000000	     52.66136801
      2.10084881	     -0.05643109	     -0.00089225	     -0.19831238	     -0.05907954	      0.88265893	     -0.00046236	     -0.21372543	     -0.00000001	      0.00000000	     52.59508589
      2.10207565	     -0.05629730	     -0.00089699	     -0.19817864	     -0.05907447	      0.88265909	     -0.00046077	     -0.21369681	     -0.00000001	      0.00000000	     53.16059633
      2.10330248	     -0.05616500	     -0.00090158	     -0.19804638	     -0.05906939	      0.88265930	     -0.00045920	     -0.21366768	     -0.00000001	      0.00000000	     53.17086927
      2.10452932	     -0.05603341	     -0.00090577	     -0.19791481	     -0.05906430	      0.88265955	     -0.00045766	     -0.21363808	     -0.00000001	      0.00000000	     53.75854504
      2.10575615	     -0.05590234	     -0.00090962	     -0.19778376	     -0.05905919	      0.88265986	     -0.00045615	     -0.21360807	     -0.00000001	      0.00000000	     53.73471371
      2.10698299	     -0.05577283	     -0.00091307	     -0.19765425	     -0.05905407	      0.88266021	     -0.00045466	     -0.21357768	     -0.00000001	      0.00000000	     54.34979131
      2.10820982	     -0.05564542	     -0.00091638	     -0.19752685	     -0.05904894	      0.88266061	     -0.00045320	     -0.21354701	     -0.00000001	      0.00000000	     54.39248623
      2.10943666	     -0.05552074	     -0.00091928	     -0.19740215	     -0.05904381	      0.88266105	     -0.00045177	     -0.21351608	     -0.00000001	      0.00000000	     55.00079430
      2.11066350	     -0.05539892	     -0.00092185	     -0.19728031	     -0.05903866	      0.88266154	     -0.00045036	     -0.21348499	     -0.00000001	      0.00000000	     54.98893395
      2.11189033	     -0.05527901	     -0.00092396	     -0.19716037	     -0.05903352	      0.88266208	     -0.00044899	     -0.21345378	     -0.00000001	      0.00000000	     55.63084380
      2.11311717	     -0.05516123	     -0.00092558	     -0.19704257	     -0.05902837	      0.88266265	     -0.00044764	     -0.21342249	     -0.00000001	      0.00000000	     55.68557495
      2.11434400	     -0.05504499	     -0.00092647	     -0.19692631	     -0.05902321	      0.88266326	     -0.00044632	     -0.21339112	     -0.00000001	      0.00000000	     56.31467712
      2.11557084	     -0.05493013	     -0.00092697	     -0.19681143	     -0.05901806	      0.88266391	     -0.00044504	     -0.21335970	     -0.00000001	      0.00000000	     56.32327807
      2.11679767	     -0.05481592	     -0.00092683	     -0.19669719	     -0.05901291	      0.88266459	     -0.00044378	     -0.21332824	     -0.00000001	      0.00000000	     56.97318802
      2.11802451	     -0.05470431	     -0.00092621	     -0.19658556	     -0.05900776	      0.88266530	     -0.00044255	     -0.21329679	     -0.00000001	      0.00000000	     57.02574040
      2.11925134	     -0.05459525	     -0.00092488	     -0.19647647	     -0.05900261	      0.88266604	     -0.00044135	     -0.21326535	     -0.00000001	      0.00000000	     57.63581987
      2.12047818	     -0.05448921	     -0.00092314	     -0.19637040	     -0.05899747	      0.88266680	     -0.00044018	     -0.21323401	     -0.00000001	      0.00000000	     57.61334172
      2.12170501	     -0.05438518	     -0.00092067	     -0.19626635	     -0.05899234	      0.88266758	     -0.00043904	     -0.21320277	     -0.00000001	      0.00000000	     58.24623776
      2.12293185	     -0.05428404	     -0.00091748	     -0.19616520	     -0.05898720	      0.88266837	     -0.00043794	     -0.21317165	     -0.00000001	      0.00000000	     58.28998364
      2.12415868	     -0.05418349	     -0.00091397	     -0.19606462	     -0.05898208	      0.88266918	     -0.00043687	     -0.21314065	     -0.00000001	      0.00000000	     58.89233685
      2.12538552	     -0.05408638	     -0.00091071	     -0.19596749	     -0.05897696	      0.88266999	     -0.00043583	     -0.21310987	     -0.00000001	      0.00000000	     58.84226435
      2.12661236	     -0.05399127	     -0.00090700	     -0.19587235	     -0.05897185	      0.88267080	     -0.00043482	     -0.21307932	     -0.00000001	      0.00000000	     59.45304926
      2.12783919	     -0.05389877	     -0.00090331	     -0.19577981	     -0.05896676	      0.88267161	     -0.00043384	     -0.21304905	     -0.00000001	      0.00000000	     59.47119818
      2.12906603	     -0.05380825	     -0.00089919	     -0.19568924	     -0.05896166	      0.88267242	     -0.00043290	     -0.21301906	     -0.00000001	      0.00000000	     60.05513483
      2.13029286	     -0.05371949	     -0.00089486	     -0.19560045	     -0.05895658	      0.88267321	     -0.00043199	     -0.21298933	     -0.00000001	      0.00000000	     60.00196421
      2.13151970	     -0.05363231	     -0.00089012	     -0.19551323	     -0.05895151	      0.88267399	     -0.00043112	     -0.21295986	     -0.00000001	      0.00000000	     60.59430072
      2.13274653	     -0.05354801	     -0.00088609	     -0.19542887	     -0.05894645	      0.88267476	     -0.00043028	     -0.21293069	     -0.00000001	      0.00000000	     60.57643545
      2.13397337	     -0.05346780	     -0.00088187	     -0.19534859	     -0.05894140	      0.88267550	     -0.00042947	     -0.21290188	     -0.00000001	      0.00000000	     61.11110685
      2.13520020	     -0.05339134	     -0.00087770	     -0.19527207	     -0.05893637	      0.88267622	     -0.00042870	     -0.21287349	     -0.00000001	      0.00000000	     61.01373130
      2.13642704	     -0.05331687	     -0.00087317	     -0.19519753	     -0.05893134	      0.88267691	     -0.00042796	     -0.21284551	     -0.00000001	      0.00000000	     61.57956503
      2.13765387	     -0.05324647	     -0.00086873	     -0.19512706	     -0.05892633	      0.88267757	     -0.00042726	     -0.21281796	     -0.00000001	      0.00000000	     61.53193478
      2.13888071	     -0.05317968	     -0.00086405	     -0.19506019	     -0.05892133	      0.88267820	     -0.00042659	     -0.21279086	     -0.00000001	      0.00000000	     62.04507908
      2.14010755	     -0.05311732	     -0.00085954	     -0.19499775	     -0.05891634	      0.88267879	     -0.00042596	     -0.21276425	     -0.00000001	      0.00000000	     61.91003967
      2.14133438	     -0.05305755	     -0.00085474	     -0.19493790	     -0.05891136	      0.88267934	     -0.00042536	     -0.21273815	     -0.00000001	      0.00000000	     62.43991837
      2.14256122	     -0.05300177	     -0.00085007	     -0.19488203	     -0.05890640	      0.88267985	     -0.00042480	     -0.21271257	     -0.00000001	      0.00000000	     62.35318462
      2.14378805	     -0.05294812	     -0.00084501	     -0.19482830	     -0.05890145	      0.88268031	     -0.00042427	     -0.21268750	     -0.00000001	      0.00000000	     62.84143035
      2.14501489	     -0.05289770	     -0.00084011	     -0.19477780	     -0.05889652	      0.88268074	     -0.00042377	     -0.21266295	     -0.00000001	      0.00000000	     62.67392041
      2.14624172	     -0.05284882	     -0.00083483	     -0.19472884	     -0.05889160	      0.88268111	     -0.00042332	     -0.21263888	     -0.00000001	      0.00000000	     63.18030004
      2.14746856	     -0.05280359	     -0.00082964	     -0.19468353	     -0.05888669	      0.88268144	     -0.00042289	     -0.21261532	     -0.00000001	      0.00000000	     63.05916980
      2.14869539	     -0.05276029	     -0.00082404	     -0.19464014	     -0.05888180	      0.88268172	     -0.00042250	     -0.21259225	     -0.00000001	      0.00000000	     63.51771307
      2.14992223	     -0.05271993	     -0.00081805	     -0.19459971	     -0.05887692	      0.88268196	     -0.00042215	     -0.21256968	     -0.00000001	      0.00000000	     63.31386115
      2.15114906	     -0.05268084	     -0.00081107	     -0.19456056	     -0.05887205	      0.88268214	     -0.00042183	     -0.21254763	     -0.00000001	      0.00000000	     63.78192865
      2.15237590	     -0.05264469	     -0.00080494	     -0.19452435	     -0.05886721	      0.88268228	     -0.00042155	     -0.21252612	     -0.00000001	      0.00000000	     63.61320247
      2.15360273	     -0.05261148	     -0.00079852	     -0.19449105	     -0.05886237	      0.88268237	     -0.00042130	     -0.21250518	     -0.00000001	      0.00000000	     64.02990151
      2.15482957	     -0.05258180	     -0.00079219	     -0.19446130	     -0.05885755	      0.88268241	     -0.00042109	     -0.21248484	     -0.00000001	      0.00000000	     63.79070459
      2.15605641	     -0.05255340	     -0.00078518	     -0.19443283	     -0.05885275	      0.88268241	     -0.00042091	     -0.21246506	     -0.00000001	     -0.00000000	     64.24733147
      2.15728324	     -0.05252828	     -0.00077830	     -0.19440765	     -0.05884797	      0.88268236	     -0.00042077	     -0.21244584	     -0.00000001	     -0.00000000	     64.06349684
      2.15851008	     -0.05250409	     -0.00077075	     -0.19438340	     -0.05884319	      0.88268226	     -0.00042066	     -0.21242715	     -0.00000001	     -0.00000000	     64.47107160
      2.15973691	     -0.05248348	     -0.00076307	     -0.19436275	     -0.05883844	      0.88268213	     -0.00042059	     -0.21240902	     -0.00000001	     -0.00000000	     64.19584405
      2.16096375	     -0.05246418	     -0.00075495	     -0.19434339	     -0.05883370	      0.88268195	     -0.00042055	     -0.21239145	     -0.00000001	     -0.00000000	     64.62672963
      2.16219058	     -0.05244852	     -0.00074686	     -0.19432769	     -0.05882898	      0.88268173	     -0.00042054	     -0.21237445	     -0.00000001	     -0.00000000	     64.41184403
      2.16341742	     -0.05243435	     -0.00073819	     -0.19431348	     -0.05882427	      0.88268148	     -0.00042057	     -0.21235799	     -0.00000001	     -0.00000000	     64.79772721
      2.16464425	     -0.05242355	     -0.00072970	     -0.19430264	     -0.05881958	      0.88268119	     -0.00042063	     -0.21234210	     -0.00000001	     -0.00000000	     64.50419483
      2.16587109	     -0.05241411	     -0.00072078	     -0.19429316	     -0.05881491	      0.88268086	     -0.00042072	     -0.21232675	     -0.00000001	     -0.00000000	     64.90705048
      2.16709792	     -0.05240877	     -0.00071204	     -0.19428780	     -0.05881025	      0.88268051	     -0.00042085	     -0.21231199	     -0.00000001	     -0.00000000	     64.65615431
      2.16832476	     -0.05240557	     -0.00070290	     -0.19428457	     -0.05880560	      0.88268012	     -0.00042101	     -0.21229779	     -0.00000001	     -0.00000000	     64.99950827
      2.16955160	     -0.05240647	     -0.00069397	     -0.19428544	     -0.05880098	      0.88267971	     -0.00042119	     -0.21228420	     -0.00000001	     -0.00000000	     64.65957363
      2.17077843	     -0.05240940	     -0.00068469	     -0.19428834	     -0.05879636	      0.88267927	     -0.00042141	     -0.21227122	     -0.00000001	     -0.00000000	     65.01701738
      2.17200527	     -0.05241721	     -0.00067565	     -0.19429614	     -0.05879177	      0.88267880	     -0.00042166	     -0.21225888	     -0.00000001	     -0.00000000	     64.72345407
      2.17323210	     -0.05242768	     -0.00066627	     -0.19430659	     -0.05878719	      0.88267831	     -0.00042194	     -0.21224718	     -0.00000001	     -0.00000000	     65.02731289
      2.17445894	     -0.05244226	     -0.00065720	     -0.19432116	     -0.05878262	      0.88267780	     -0.00042226	     -0.21223614	     -0.00000001	     -0.00000000	     64.65698029
      2.17568577	     -0.05245842	     -0.00064788	     -0.19433731	     -0.05877806	      0.88267727	     -0.00042260	     -0.21222575	     -0.00000001	     -0.00000000	     64.98412363
      2.17691261	     -0.05247821	     -0.00063884	     -0.19435709	     -0.05877352	      0.88267672	     -0.00042296	     -0.21221600	     -0.00000001	     -0.00000000	     64.66717944
      2.17813944	     -0.05249907	     -0.00062954	     -0.19437796	     -0.05876899	      0.88267615	     -0.00042336	     -0.21220686	     -0.00000001	     -0.00000000	     64.94288235
      2.17936628	     -0.05252223	     -0.00062051	     -0.19440112	     -0.05876448	      0.88267557	     -0.00042379	     -0.21219830	     -0.00000001	     -0.00000000	     64.55215216
      2.18059311	     -0.05254534	     -0.00061119	     -0.19442424	     -0.05875998	      0.88267497	     -0.00042424	     -0.21219027	     -0.00000001	     -0.00000000	     64.85013629
      2.18181995	     -0.05257063	     -0.00060195	     -0.19444955	     -0.05875548	      0.88267436	     -0.00042472	     -0.21218275	     -0.00000001	     -0.00000000	     64.50941796
      2.18304679	     -0.05259599	     -0.00059252	     -0.19447493	     -0.05875100	      0.88267373	     -0.00042523	     -0.21217569	     -0.00000001	     -0.00000000	     64.75270153
      2.18427362	     -0.05262265	     -0.00058354	     -0.19450162	     -0.05874653	      0.88267309	     -0.00042576	     -0.21216906	     -0.00000001	     -0.00000000	     64.33734021
      2.18550046	     -0.05264829	     -0.00057414	     -0.19452729	     -0.05874207	      0.88267244	     -0.00042632	     -0.21216283	     -0.00000001	     -0.00000000	     64.59905581
      2.18672729	     -0.05267555	     -0.00056471	     -0.19455458	     -0.05873762	      0.88267178	     -0.00042691	     -0.21215696	     -0.00000001	     -0.00000000	     64.23176048
      2.18795413	     -0.05270240	     -0.00055514	     -0.19458147	     -0.05873317	      0.88267112	     -0.00042752	     -0.21215144	     -0.00000001	     -0.00000000	     64.44683897
      2.18918096	     -0.05272993	     -0.00054577	     -0.19460905	     -0.05872874	      0.88267044	     -0.00042816	     -0.21214625	     -0.00000001	     -0.00000000	     64.01258437
      2.19040780	     -0.05275638	     -0.00053621	     -0.19463555	     -0.05872431	      0.88266977	     -0.00042881	     -0.21214134	     -0.00000001	     -0.00000000	     64.25461982
      2.19163463	     -0.05278382	     -0.00052681	     -0.19466305	     -0.05871989	      0.88266908	     -0.00042950	     -0.21213670	     -0.00000001	     -0.00000000	     63.87679905
      2.19286147	     -0.05281069	     -0.00051721	     -0.19468997	     -0.05871547	      0.88266840	     -0.00043020	     -0.21213232	     -0.00000001	     -0.00000000	     64.07232911
      2.19408830	     -0.05283797	     -0.00050771	     -0.19471731	     -0.05871106	      0.88266771	     -0.00043093	     -0.21212818	     -0.00000001	     -0.00000000	     63.62796256
      2.19531514	     -0.05286411	     -0.00049799	     -0.19474352	     -0.05870666	      0.88266702	     -0.00043168	     -0.21212427	     -0.00000001	     -0.00000000	     63.85185255
      2.19654197	     -0.05289094	     -0.00048834	     -0.19477042	     -0.05870226	      0.88266634	     -0.00043245	     -0.21212058	     -0.00000001	     -0.00000000	     63.46229728
      2.19776881	     -0.05291726	     -0.00047841	     -0.19479681	     -0.05869787	      0.88266565	     -0.00043323	     -0.21211708	     -0.00000001	     -0.00000000	     63.63985241
      2.19899565	     -0.05294409	     -0.00046844	     -0.19482372	     -0.05869348	      0.88266497	     -0.00043404	     -0.21211381	     -0.00000001	     -0.00000000	     63.18169538
      2.20022248	     -0.05297092	     -0.00045834	     -0.19485062	     -0.05868909	      0.88266429	     -0.00043486	     -0.21211074	     -0.00000001	     -0.00000000	     63.38005005
      2.20144932	     -0.05300015	     -0.00044842	     -0.19487994	     -0.05868471	      0.88266361	     -0.00043570	     -0.21210794	     -0.00000001	     -0.00000000	     62.96883590
      2.20267615	     -0.05303150	     -0.00043852	     -0.19491137	     -0.05868033	      0.88266294	     -0.00043656	     -0.21210544	     -0.00000001	     -0.00000000	     63.11433136
      2.20390299	     -0.05306668	     -0.00042889	     -0.19494663	     -0.05867596	      0.88266227	     -0.00043743	     -0.21210333	     -0.00000001	     -0.00000000	     62.63028573
      2.20512982	     -0.05310546	     -0.00041932	     -0.19498548	     -0.05867158	      0.88266162	     -0.00043831	     -0.21210169	     -0.00000001	     -0.00000000	     62.79451848
      2.20635666	     -0.05314953	     -0.00040999	     -0.19502963	     -0.05866721	      0.88266096	     -0.00043921	     -0.21210062	     -0.00000001	     -0.00000000	     62.36371533
      2.20758349	     -0.05319806	     -0.00040065	     -0.19507823	     -0.05866284	      0.88266032	     -0.00044012	     -0.21210020	     -0.00000001	     -0.00000000	     62.48645699
      2.20881033	     -0.05325155	     -0.00039146	     -0.19513182	     -0.05865847	      0.88265968	     -0.00044104	     -0.21210051	     -0.00000001	     -0.00000000	     62.00497836
      2.21003716	     -0.05330843	     -0.00038214	     -0.19518879	     -0.05865410	      0.88265904	     -0.00044197	     -0.21210158	     -0.00000001	     -0.00000000	     62.16245809
      2.21126400	     -0.05336918	     -0.00037277	     -0.19524965	     -0.05864973	      0.88265841	     -0.00044290	     -0.21210347	     -0.00000001	     -0.00000000	     61.74525111
      2.21249084	     -0.05343277	     -0.00036318	     -0.19531335	     -0.05864536	      0.88265779	     -0.00044385	     -0.21210614	     -0.00000001	     -0.00000000	     61.85774570
      2.21371767	     -0.05349974	     -0.00035348	     -0.19538045	     -0.05864098	      0.88265716	     -0.00044479	     -0.21210964	     -0.00000001	     -0.00000000	     61.38239059
      2.21494451	     -0.05356903	     -0.00034358	     -0.19544988	     -0.05863660	      0.88265654	     -0.00044575	     -0.21211395	     -0.00000001	     -0.00000000	     61.51866731
      2.21617134	     -0.05364130	     -0.00033354	     -0.19552231	     -0.05863222	      0.88265592	     -0.00044671	     -0.21211908	     -0.00000001	     -0.00000000	     61.09614517
      2.21739818	     -0.05371557	     -0.00032327	     -0.19559675	     -0.05862783	      0.88265530	     -0.00044767	     -0.21212499	     -0.00000001	     -0.00000000	     61.18014531
      2.21862501	     -0.05379209	     -0.00031286	     -0.19567346	     -0.05862344	      0.88265468	     -0.00044863	     -0.21213168	     -0.00000001	     -0.00000000	     60.69228550
      2.21985185	     -0.05387014	     -0.00030225	     -0.19575170	     -0.05861903	      0.88265405	     -0.00044959	     -0.21213912	     -0.00000001	     -0.00000000	     60.79152158
      2.22107868	     -0.05395000	     -0.00029142	     -0.19583178	     -0.05861463	      0.88265343	     -0.00045056	     -0.21214729	     -0.00000001	     -0.00000000	     60.34236290
      2.22230552	     -0.05403118	     -0.00028036	     -0.19591320	     -0.05861021	      0.88265279	     -0.00045153	     -0.21215614	     -0.00000001	     -0.00000000	     60.38295244
      2.22353235	     -0.05411376	     -0.00026905	     -0.19599603	     -0.05860578	      0.88265215	     -0.00045250	     -0.21216566	     -0.00000001	     -0.00000000	     59.86929518
      2.22475919	     -0.05419682	     -0.00025760	     -0.19607936	     -0.05860134	      0.88265151	     -0.00045346	     -0.21217580	     -0.00000001	     -0.00000000	     59.93485902
      2.22598602	     -0.05428044	     -0.00024603	     -0.19616326	     -0.05859689	      0.88265085	     -0.00045443	     -0.21218652	     -0.00000001	     -0.00000000	     59.47114967
      2.22721286	     -0.05436280	     -0.00023501	     -0.19624590	     -0.05859242	      0.88265019	     -0.00045539	     -0.21219775	     -0.00000001	     -0.00000000	     59.49774175
      2.22843970	     -0.05444684	     -0.00022439	     -0.19633024	     -0.05858794	      0.88264951	     -0.00045636	     -0.21220954	     -0.00000001	     -0.00000000	     58.96296431
      2.22966653	     -0.05453176	     -0.00021405	     -0.19641546	     -0.05858345	      0.88264883	     -0.00045732	     -0.21222185	     -0.00000001	     -0.00000000	     59.01290504
      2.23089337	     -0.05461749	     -0.00020392	     -0.19650149	     -0.05857894	      0.88264814	     -0.00045828	     -0.21223466	     -0.00000001	     -0.00000000	     58.54413543
      2.23212020	     -0.05470383	     -0.00019419	     -0.19658815	     -0.05857441	      0.88264743	     -0.00045925	     -0.21224791	     -0.00000001	     -0.00000000	     58.56325799
      2.23334704	     -0.05479035	     -0.00018484	     -0.19667499	     -0.05856987	      0.88264671	     -0.00046020	     -0.21226157	     -0.00000001	     -0.00000000	     58.05033716
      2.23457387	     -0.05487720	     -0.00017606	     -0.19676216	     -0.05856530	      0.88264597	     -0.00046116	     -0.21227558	     -0.00000001	     -0.00000000	     58.10745470
      2.23580071	     -0.05496371	     -0.00016750	     -0.19684900	     -0.05856072	      0.88264522	     -0.00046212	     -0.21228992	     -0.00000001	     -0.00000000	     57.65136933
      2.23702754	     -0.05505051	     -0.00015947	     -0.19693613	     -0.05855611	      0.88264446	     -0.00046307	     -0.21230454	     -0.00000001	     -0.00000000	     57.67292701
      2.23825438	     -0.05513699	     -0.00015184	     -0.19702295	     -0.05855147	      0.88264368	     -0.00046402	     -0.21231941	     -0.00000001	     -0.00000000	     57.16881777
      2.23948121	     -0.05522285	     -0.00014480	     -0.19710915	     -0.05854682	      0.88264289	     -0.00046497	     -0.21233447	     -0.00000001	     -0.00000000	     57.23403152
      2.24070805	     -0.05530839	     -0.00013820	     -0.19719504	     -0.05854213	      0.88264208	     -0.00046591	     -0.21234970	     -0.00000001	     -0.00000000	     56.77910098
      2.24193489	     -0.05539371	     -0.00013222	     -0.19728071	     -0.05853742	      0.88264126	     -0.00046685	     -0.21236504	     -0.00000001	     -0.00000000	     56.81502406
      2.24316172	     -0.05547800	     -0.00012669	     -0.19736536	     -0.05853268	      0.88264042	     -0.00046778	     -0.21238048	     -0.00000001	     -0.00000000	     56.32065078
      2.24438856	     -0.05556170	     -0.00012192	     -0.19744941	     -0.05852791	      0.88263957	     -0.00046871	     -0.21239595	     -0.00000001	     -0.00000000	     56.39489416
      2.24561539	     -0.05564257	     -0.00011790	     -0.19753064	     -0.05852311	      0.88263870	     -0.00046963	     -0.21241145	     -0.00000001	     -0.00000000	     55.95510344
      2.24684223	     -0.05572265	     -0.00011486	     -0.19761107	     -0.05851827	      0.88263783	     -0.00047054	     -0.21242695	     -0.00000001	     -0.00000000	     55.99413054
      2.24806906	     -0.05580150	     -0.00011220	     -0.19769027	     -0.05851340	      0.88263694	     -0.00047145	     -0.21244247	     -0.00000001	     -0.00000000	     55.50234431
      2.24929590	     -0.05587850	     -0.00010995	     -0.19776762	     -0.05850850	      0.88263604	     -0.00047235	     -0.21245794	     -0.00000001	     -0.00000001	     55.58768682
      2.25052273	     -0.05595284	     -0.00010773	     -0.19784233	     -0.05850356	      0.88263514	     -0.00047324	     -0.21247334	     -0.00000001	     -0.00000001	     55.15773503
      2.25174957	     -0.05602527	     -0.00010594	     -0.19791512	     -0.05849858	      0.88263422	     -0.00047411	     -0.21248857	     -0.00000001	     -0.00000001	     55.22805462
      2.25297640	     -0.05609310	     -0.00010498	     -0.19798333	     -0.05849357	      0.88263331	     -0.00047498	     -0.21250362	     -0.00000001	     -0.00000001	     54.75833099
      2.25420324	     -0.05615972	     -0.00010457	     -0.19805031	     -0.05848852	      0.88263239	     -0.00047584	     -0.21251847	     -0.00000001	     -0.00000001	     54.85924492
      2.25543007	     -0.05622387	     -0.00010435	     -0.19811482	     -0.05848343	      0.88263147	     -0.00047668	     -0.21253311	     -0.00000001	     -0.00000001	     54.44486969
      2.25665691	     -0.05628577	     -0.00010453	     -0.19817710	     -0.05847829	      0.88263055	     -0.00047751	     -0.21254746	     -0.00000001	     -0.00000001	     54.54625612
      2.25788375	     -0.05634427	     -0.00010484	     -0.19823597	     -0.05847312	      0.88262963	     -0.00047832	     -0.21256149	     -0.00000001	     -0.00000001	     54.09989828
      2.25911058	     -0.05639967	     -0.00010555	     -0.19829175	     -0.05846790	      0.88262872	     -0.00047912	     -0.21257514	     -0.00000001	     -0.00000001	     54.24113871
      2.26033742	     -0.05645184	     -0.00010655	     -0.19834430	     -0.05846265	      0.88262782	     -0.00047990	     -0.21258838	     -0.00000001	     -0.00000000	     53.84870026
      2.26156425	     -0.05650139	     -0.00010782	     -0.19839422	     -0.05845734	      0.88262693	     -0.00048067	     -0.21260116	     -0.00000001	     -0.00000000	     53.97053880
      2.26279109	     -0.05654757	     -0.00010916	     -0.19844078	     -0.05845200	      0.88262605	     -0.00048141	     -0.21261346	     -0.00000001	     -0.00000000	     53.53438930
      2.26401792	     -0.05659144	     -0.00011088	     -0.19848503	     -0.05844661	      0.88262519	     -0.00048214	     -0.21262525	     -0.00000001	     -0.00000000	     53.69300208
      2.26524476	     -0.05663279	     -0.00011274	     -0.19852675	     -0.05844117	      0.88262435	     -0.00048285	     -0.21263656	     -0.00000001	     -0.00000000	     53.31737748
      2.26647159	     -0.05667241	     -0.00011492	     -0.19856675	     -0.05843569	      0.88262353	     -0.00048354	     -0.21264735	     -0.00000001	     -0.00000000	     53.46731669
      2.26769843	     -0.05670937	     -0.00011699	     -0.19860409	     -0.05843017	      0.88262272	     -0.00048421	     -0.21265766	     -0.00000001	     -0.00000000	     53.04986818
      2.26892526	     -0.05674458	     -0.00011940	     -0.19863968	     -0.05842460	      0.88262195	     -0.00048485	     -0.21266745	     -0.00000001	     -0.00000000	     53.23102551
      2.27015210	     -0.05677765	     -0.00012185	     -0.19867312	     -0.05841898	      0.88262120	     -0.00048548	     -0.21267678	     -0.00000001	     -0.00000000	     52.87784781
      2.27137894	     -0.05680906	     -0.00012445	     -0.19870491	     -0.05841331	      0.88262048	     -0.00048608	     -0.21268561	     -0.00000001	     -0.00000000	     53.05658798
      2.27260577	     -0.05683831	     -0.00012735	     -0.19873454	     -0.05840760	      0.88261979	     -0.00048665	     -0.21269400	     -0.00000001	     -0.00000000	     52.66005120
      2.27383261	     -0.05686651	     -0.00013045	     -0.19876310	     -0.05840185	      0.88261913	     -0.00048721	     -0.21270194	     -0.00000001	     -0.00000000	     52.85661565
      2.27505944	     -0.05689287	     -0.00013355	     -0.19878983	     -0.05839604	      0.88261850	     -0.00048773	     -0.21270946	     -0.00000001	     -0.00000000	     52.52072912
      2.27628628	     -0.05691765	     -0.00013651	     -0.19881499	     -0.05839019	      0.88261791	     -0.00048824	     -0.21271655	     -0.00000001	     -0.00000000	     52.71812299
      2.27751311	     -0.05693993	     -0.00013947	     -0.19883765	     -0.05838429	      0.88261736	     -0.00048871	     -0.21272323	     -0.00000001	     -0.00000000	     52.34225298
      2.27873995	     -0.05696073	     -0.00014273	     -0.19885882	     -0.05837834	      0.88261684	     -0.00048916	     -0.21272947	     -0.00000001	     -0.00000000	     52.56382486
      2.27996678	     -0.05697936	     -0.00014641	     -0.19887782	     -0.05837234	      0.88261636	     -0.00048958	     -0.21273531	     -0.00000001	     -0.00000000	     52.24721235
      2.28119362	     -0.05699663	     -0.00015031	     -0.19889545	     -0.05836629	      0.88261592	     -0.00048997	     -0.21274070	     -0.00000001	     -0.00000000	     52.46453071
      2.28242045	     -0.05701142	     -0.00015440	     -0.19891060	     -0.05836020	      0.88261551	     -0.00049034	     -0.21274567	     -0.00000001	     -0.00000000	     52.12641035
      2.28364729	     -0.05702460	     -0.00015907	     -0.19892413	     -0.05835406	      0.88261515	     -0.00049067	     -0.21275016	     -0.00000001	     -0.00000000	     52.39576056
      2.28487413	     -0.05703544	     -0.00016391	     -0.19893532	     -0.05834787	      0.88261483	     -0.00049098	     -0.21275422	     -0.00000001	     -0.00000000	     52.11806259
      2.28610096	     -0.05704477	     -0.00016908	     -0.19894500	     -0.05834163	      0.88261454	     -0.00049126	     -0.21275778	     -0.00000001	     -0.00000000	     52.36794510
      2.28732780	     -0.05705139	     -0.00017424	     -0.19895196	     -0.05833534	      0.88261430	     -0.00049151	     -0.21276089	     -0.00000001	     -0.00000000	     52.04128960
      2.28855463	     -0.05705609	     -0.00017980	     -0.19895699	     -0.05832901	      0.88261409	     -0.00049173	     -0.21276348	     -0.00000001	     -0.00000000	     52.31669723
      2.28978147	     -0.05705804	     -0.00018547	     -0.19895928	     -0.05832262	      0.88261393	     -0.00049192	     -0.21276558	     -0.00000001	     -0.00000000	     52.05265318
      2.29100830	     -0.05705784	     -0.00019158	     -0.19895940	     -0.05831619	      0.88261380	     -0.00049208	     -0.21276713	     -0.00000001	     -0.00000000	     52.33055958
      2.29223514	     -0.05705404	     -0.00019790	     -0.19895592	     -0.05830971	      0.88261372	     -0.00049221	     -0.21276813	     -0.00000001	     -0.00000000	     52.03761699
      2.29346197	     -0.05704726	     -0.00020461	     -0.19894945	     -0.05830319	      0.88261368	     -0.00049232	     -0.21276852	     -0.00000001	     -0.00000000	     52.34308122
      2.29468881	     -0.05703678	     -0.00021147	     -0.19893928	     -0.05829661	      0.88261367	     -0.00049239	     -0.21276829	     -0.00000001	      0.00000000	     52.10557940
      2.29591564	     -0.05702344	     -0.00021882	     -0.19892623	     -0.05829000	      0.88261371	     -0.00049244	     -0.21276738	     -0.00000001	      0.00000000	     52.41032639
      2.29714248	     -0.05700592	     -0.00022636	     -0.19890900	     -0.05828333	      0.88261379	     -0.00049245	     -0.21276577	     -0.00000001	      0.00000000	     52.12984183
      2.29836931	     -0.05698510	     -0.00023439	     -0.19888846	     -0.05827662	      0.88261391	     -0.00049244	     -0.21276340	     -0.00000001	      0.00000000	     52.46726639
      2.29959615	     -0.05696044	     -0.00024265	     -0.19886406	     -0.05826987	      0.88261406	     -0.00049240	     -0.21276027	     -0.00000001	      0.00000000	     52.25107519
      2.30082299	     -0.05693322	     -0.00025149	     -0.19883709	     -0.05826307	      0.88261426	     -0.00049233	     -0.21275633	     -0.00000001	      0.00000000	     52.59038439
      2.30204982	     -0.05690266	     -0.00026062	     -0.19880677	     -0.05825624	      0.88261450	     -0.00049224	     -0.21275160	     -0.00000001	      0.00000000	     52.32599260
      2.30327666	     -0.05687000	     -0.00027038	     -0.19877432	     -0.05824936	      0.88261478	     -0.00049212	     -0.21274604	     -0.00000001	      0.00000000	     52.69247891
      2.30450349	     -0.05683505	     -0.00028061	     -0.19873958	     -0.05824243	      0.88261509	     -0.00049197	     -0.21273971	     -0.00000001	      0.00000000	     52.49306534
      2.30573033	     -0.05679899	     -0.00029165	     -0.19870371	     -0.05823547	      0.88261545	     -0.00049179	     -0.21273257	     -0.00000001	      0.00000000	     52.86492196
      2.30695716	     -0.05676051	     -0.00030320	     -0.19866540	     -0.05822847	      0.88261584	     -0.00049159	     -0.21272469	     -0.00000001	      0.00000000	     52.62323970
      2.30818400	     -0.05672036	     -0.00031554	     -0.19862539	     -0.05822143	      0.88261627	     -0.00049136	     -0.21271604	     -0.00000001	      0.00000000	     53.02504379
      2.30941083	     -0.05667729	     -0.00032829	     -0.19858246	     -0.05821436	      0.88261674	     -0.00049110	     -0.21270664	     -0.00000001	      0.00000000	     52.85057677
      2.31063767	     -0.05663000	     -0.00034148	     -0.19853528	     -0.05820725	      0.88261724	     -0.00049082	     -0.21269642	     -0.00000001	      0.00000000	     53.27320825
      2.31186450	     -0.05657536	     -0.00035463	     -0.19848076	     -0.05820010	      0.88261778	     -0.00049051	     -0.21268531	     -0.00000001	      0.00000000	     53.08210587
      2.31309134	     -0.05651277	     -0.00036787	     -0.19841827	     -0.05819292	      0.88261836	     -0.00049018	     -0.21267315	     -0.00000001	      0.00000000	     53.55535975
      2.31431818	     -0.05644046	     -0.00038068	     -0.19834606	     -0.05818570	      0.88261896	     -0.00048982	     -0.21265983	     -0.00000001	      0.00000000	     53.44306020
      2.31554501	     -0.05635994	     -0.00039364	     -0.19826562	     -0.05817846	      0.88261961	     -0.00048944	     -0.21264519	     -0.00000000	      0.00000000	     53.92108717
      2.31677185	     -0.05627100	     -0.00040632	     -0.19817676	     -0.05817118	      0.88262029	     -0.00048903	     -0.21262920	     -0.00000000	      0.00000000	     53.76005087
      2.31799868	     -0.05617454	     -0.00041895	     -0.19808035	     -0.05816388	      0.88262101	     -0.00048859	     -0.21261180	     -0.00000000	      0.00000000	     54.26978660
      2.31922552	     -0.05607072	     -0.00043134	     -0.19797657	     -0.05815655	      0.88262176	     -0.00048813	     -0.21259299	     -0.00000000	      0.00000000	     54.17931350
      2.32045235	     -0.05596164	     -0.00044386	     -0.19786752	     -0.05814919	      0.88262255	     -0.00048764	     -0.21257278	     -0.00000000	      0.00000000	     54.69190612
      2.32167919	     -0.05584649	     -0.00045614	     -0.19775238	     -0.05814181	      0.88262338	     -0.00048713	     -0.21255122	     -0.00000000	      0.00000000	     54.55206691
      2.32290602	     -0.05572690	     -0.00046853	     -0.19763275	     -0.05813442	      0.88262425	     -0.00048659	     -0.21252834	     -0.00000000	      0.00000000	     55.09449260
      2.32413286	     -0.05560255	     -0.00048082	     -0.19750836	     -0.05812700	      0.88262517	     -0.00048602	     -0.21250424	     -0.00000000	      0.00000001	     55.02552034
      2.32535969	     -0.05547541	     -0.00049328	     -0.19738114	     -0.05811957	      0.88262612	     -0.00048543	     -0.21247898	     -0.00000000	      0.00000001	     55.57958713
      2.32658653	     -0.05534433	     -0.00050549	     -0.19724997	     -0.05811213	      0.88262712	     -0.00048482	     -0.21245264	     -0.00000000	      0.00000001	     55.47415481
      2.32781336	     -0.05521107	     -0.00051782	     -0.19711659	     -0.05810467	      0.88262817	     -0.00048418	     -0.21242528	     -0.00000000	      0.00000001	     56.06333411
      2.32904020	     -0.05507546	     -0.00052982	     -0.19698084	     -0.05809721	      0.88262925	     -0.00048352	     -0.21239700	     -0.00000000	      0.00000001	     56.03348455
      2.33026704	     -0.05493775	     -0.00054156	     -0.19684296	     -0.05808975	      0.88263039	     -0.00048283	     -0.21236781	     -0.00000000	      0.00000001	     56.64567792
      2.33149387	     -0.05479770	     -0.00055305	     -0.19670274	     -0.05808228	      0.88263157	     -0.00048211	     -0.21233780	     -0.00000000	      0.00000001	     56.58143431
      2.33272071	     -0.05465655	     -0.00056460	     -0.19656137	     -0.05807481	      0.88263279	     -0.00048138	     -0.21230701	     -0.00000000	      0.00000001	     57.21782480
      2.33394754	     -0.05451493	     -0.00057594	     -0.19641953	     -0.05806734	      0.88263407	     -0.00048061	     -0.21227554	     -0.00000000	      0.00000001	     57.21926713
      2.33517438	     -0.05437355	     -0.00058735	     -0.19627789	     -0.05805988	      0.88263538	     -0.00047983	     -0.21224344	     -0.00000000	      0.00000001	     57.86483789
      2.33640121	     -0.05423090	     -0.00059840	     -0.19613497	     -0.05805242	      0.88263675	     -0.00047902	     -0.21221079	     -0.00000000	      0.00000001	     57.83174936
      2.33762805	     -0.05408806	     -0.00060935	     -0.19599184	     -0.05804498	      0.88263816	     -0.00047819	     -0.21217761	     -0.00000000	      0.00000001	     58.50512347
      2.33885488	     -0.05394581	     -0.00061981	     -0.19584929	     -0.05803754	      0.88263961	     -0.00047733	     -0.21214398	     -0.00000000	      0.00000001	     58.52317179
      2.34008172	     -0.05380449	     -0.00063005	     -0.19570764	     -0.05803013	      0.88264110	     -0.00047646	     -0.21210996	     -0.00000000	      0.00000001	     59.18469908
      2.34130855	     -0.05366523	     -0.00063998	     -0.19556805	     -0.05802272	      0.88264263	     -0.00047556	     -0.21207566	     -0.00000000	      0.00000001	     59.13736663
      2.34253539	     -0.05352936	     -0.00065000	     -0.19543181	     -0.05801534	      0.88264421	     -0.00047464	     -0.21204118	     -0.00000000	      0.00000001	     59.81335271
      2.34376223	     -0.05339574	     -0.00065967	     -0.19529782	     -0.05800798	      0.88264581	     -0.00047369	     -0.21200663	     -0.00000000	      0.00000001	     59.85044853
      2.34498906	     -0.05326356	     -0.00066879	     -0.19516526	     -0.05800064	      0.88264746	     -0.00047273	     -0.21197200	     -0.00000000	      0.00000001	     60.52970869
      2.34621590	     -0.05313258	     -0.00067721	     -0.19503389	     -0.05799333	      0.88264913	     -0.00047174	     -0.21193734	     -0.00000000	      0.00000001	     60.49408188
      2.34744273	     -0.05300360	     -0.00068537	     -0.19490450	     -0.05798604	      0.88265083	     -0.00047074	     -0.21190265	     -0.00000000	      0.00000001	     61.17830222
      2.34866957	     -0.05287788	     -0.00069321	     -0.19477837	     -0.05797878	      0.88265255	     -0.00046971	     -0.21186801	     -0.00000000	      0.00000001	     61.20370604
      2.34989640	     -0.05275561	     -0.00070111	     -0.19465568	     -0.05797156	      0.88265429	     -0.00046867	     -0.21183346	     -0.00000000	      0.00000001	     61.88440515
      2.35112324	     -0.05263631	     -0.00070883	     -0.19453594	     -0.05796436	      0.88265604	     -0.00046761	     -0.21179908	     -0.00000000	      0.00000001	     61.85225331
      2.35235007	     -0.05251818	     -0.00071737	     -0.19441734	     -0.05795720	      0.88265781	     -0.00046653	     -0.21176491	     -0.00000000	      0.00000001	     62.54196646
      2.35357691	     -0.05240401	     -0.00072572	     -0.19430270	     -0.05795008	      0.88265959	     -0.00046543	     -0.21173104	     -0.00000000	      0.00000001	     62.54923815
      2.35480374	     -0.05229291	     -0.00073393	     -0.19419111	     -0.05794299	      0.88266137	     -0.00046431	     -0.21169752	     -0.00000000	      0.00000001	     63.20714162
      2.35603058	     -0.05218366	     -0.00074132	     -0.19408138	     -0.05793594	      0.88266315	     -0.00046318	     -0.21166436	     -0.00000000	      0.00000001	     63.14418901
      2.35725741	     -0.05207457	     -0.00074888	     -0.19397178	     -0.05792893	      0.88266493	     -0.00046203	     -0.21163152	     -0.00000000	      0.00000001	     63.81313004
      2.35848425	     -0.05196891	     -0.00075601	     -0.19386563	     -0.05792196	      0.88266670	     -0.00046087	     -0.21159907	     -0.00000000	      0.00000001	     63.80457408
      2.35971109	     -0.05186580	     -0.00076296	     -0.19376200	     -0.05791503	      0.88266845	     -0.00045969	     -0.21156697	     -0.00000000	      0.00000001	     64.45130080
      2.36093792	     -0.05176608	     -0.00076934	     -0.19366178	     -0.05790815	      0.88267019	     -0.00045850	     -0.21153527	     -0.00000000	      0.00000001	     64.36113015
      2.36216476	     -0.05166844	     -0.00077555	     -0.19356362	     -0.05790131	      0.88267191	     -0.00045729	     -0.21150395	     -0.00000000	      0.00000001	     65.02040868
      2.36339159	     -0.05157384	     -0.00078140	     -0.19346850	     -0.05789452	      0.88267361	     -0.00045608	     -0.21147303	     -0.00000000	      0.00000001	     64.99660250
      2.36461843	     -0.05148186	     -0.00078711	     -0.19337599	     -0.05788778	      0.88267528	     -0.00045485	     -0.21144251	     -0.00000000	      0.00000001	     65.62287433
      2.36584526	     -0.05139269	     -0.00079219	     -0.19328630	     -0.05788108	      0.88267691	     -0.00045361	     -0.21141242	     -0.00000000	      0.00000001	     65.49668632
      2.36707210	     -0.05130525	     -0.00079691	     -0.19319833	     -0.05787443	      0.88267852	     -0.00045236	     -0.21138275	     -0.00000000	      0.00000001	     66.11960611
      2.36829893	     -0.05122125	     -0.00080114	     -0.19311381	     -0.05786784	      0.88268009	     -0.00045110	     -0.21135351	     -0.00000000	      0.00000001	     66.03734926
      2.36952577	     -0.05114001	     -0.00080501	     -0.19303204	     -0.05786129	      0.88268161	     -0.00044983	     -0.21132472	     -0.00000000	      0.00000001	     66.62346272
      2.37075260	     -0.05106224	     -0.00080852	     -0.19295374	     -0.05785480	      0.88268310	     -0.00044855	     -0.21129640	     -0.00000000	      0.00000001	     66.46196582
      2.37197944	     -0.05098716	     -0.00081182	     -0.19287813	     -0.05784836	      0.88268453	     -0.00044727	     -0.21126855	     -0.00000000	      0.00000001	     67.06363337
      2.37320628	     -0.05091635	     -0.00081492	     -0.19280679	     -0.05784197	      0.88268592	     -0.00044598	     -0.21124121	     -0.00000000	      0.00000001	     66.94936176
      2.37443311	     -0.05084656	     -0.00081830	     -0.19273645	     -0.05783564	      0.88268726	     -0.00044468	     -0.21121439	     -0.00000000	      0.00000001	     67.52066441
      2.37565995	     -0.05078183	     -0.00082202	     -0.19267117	     -0.05782937	      0.88268855	     -0.00044339	     -0.21118817	     -0.00000000	      0.00000001	     67.30813277
      2.37688678	     -0.05072021	     -0.00082550	     -0.19260898	     -0.05782314	      0.88268979	     -0.00044208	     -0.21116261	     -0.00000000	      0.00000001	     67.88202726
      2.37811362	     -0.05066408	     -0.00082911	     -0.19255229	     -0.05781698	      0.88269096	     -0.00044078	     -0.21113774	     -0.00000000	      0.00000001	     67.72401391
      2.37934045	     -0.05061179	     -0.00083265	     -0.19249942	     -0.05781087	      0.88269209	     -0.00043947	     -0.21111357	     -0.00000000	      0.00000001	     68.26307773
      2.38056729	     -0.05056433	     -0.00083607	     -0.19245139	     -0.05780482	      0.88269316	     -0.00043816	     -0.21109013	     -0.00000000	      0.00000001	     68.02582003
      2.38179412	     -0.05051935	     -0.00083930	     -0.19240583	     -0.05779883	      0.88269417	     -0.00043685	     -0.21106740	     -0.00000000	      0.00000001	     68.58328314
      2.38302096	     -0.05048053	     -0.00084255	     -0.19236644	     -0.05779290	      0.88269512	     -0.00043554	     -0.21104541	     -0.00000000	      0.00000001	     68.38488145
      2.38424779	     -0.05044542	     -0.00084567	     -0.19233076	     -0.05778703	      0.88269601	     -0.00043423	     -0.21102418	     -0.00000000	      0.00000000	     68.89979550
      2.38547463	     -0.05041563	     -0.00084876	     -0.19230040	     -0.05778121	      0.88269684	     -0.00043292	     -0.21100372	     -0.00000000	      0.00000000	     68.61747802
      2.38670147	     -0.05038742	     -0.00085090	     -0.19227162	     -0.05777545	      0.88269762	     -0.00043162	     -0.21098403	     -0.00000000	      0.00000000	     69.14794700
      2.38792830	     -0.05036438	     -0.00085268	     -0.19224804	     -0.05776976	      0.88269833	     -0.00043031	     -0.21096511	     -0.00000000	      0.00000000	     68.90205197
      2.38915514	     -0.05034320	     -0.00085404	     -0.19222632	     -0.05776412	      0.88269899	     -0.00042901	     -0.21094693	     -0.00000000	      0.00000000	     69.39437236
      2.39038197	     -0.05032633	     -0.00085535	     -0.19220892	     -0.05775854	      0.88269959	     -0.00042771	     -0.21092950	     -0.00000000	      0.00000000	     69.07356978
      2.39160881	     -0.05031009	     -0.00085620	     -0.19219215	     -0.05775303	      0.88270013	     -0.00042642	     -0.21091277	     -0.00000000	      0.00000000	     69.58661910
      2.39283564	     -0.05029833	     -0.00085742	     -0.19217986	     -0.05774757	      0.88270061	     -0.00042513	     -0.21089672	     -0.00000000	      0.00000000	     69.31081377
      2.39406248	     -0.05028731	     -0.00085803	     -0.19216832	     -0.05774217	      0.88270104	     -0.00042385	     -0.21088133	     -0.00000000	      0.00000000	     69.78398780
      2.39528931	     -0.05028060	     -0.00085865	     -0.19216110	     -0.05773683	      0.88270141	     -0.00042257	     -0.21086660	     -0.00000000	      0.00000000	     69.42191074
      2.39651615	     -0.05027415	     -0.00085866	     -0.19215414	     -0.05773156	      0.88270173	     -0.00042129	     -0.21085250	     -0.00000000	      0.00000000	     69.91308523
      2.39774298	     -0.05027263	     -0.00085870	     -0.19215212	     -0.05772634	      0.88270200	     -0.00042003	     -0.21083903	     -0.00000000	      0.00000000	     69.59170160
      2.39896982	     -0.05027192	     -0.00085806	     -0.19215092	     -0.05772118	      0.88270221	     -0.00041877	     -0.21082620	     -0.00000000	      0.00000000	     70.03756587
      2.40019665	     -0.05027630	     -0.00085752	     -0.19215483	     -0.05771608	      0.88270238	     -0.00041752	     -0.21081401	     -0.00000000	      0.00000000	     69.62262049
      2.40142349	     -0.05028121	     -0.00085686	     -0.19215926	     -0.05771103	      0.88270249	     -0.00041627	     -0.21080248	     -0.00000000	      0.00000000	     70.08401286
      2.40265033	     -0.05029203	     -0.00085644	     -0.19216960	     -0.05770605	      0.88270256	     -0.00041504	     -0.21079161	     -0.00000000	      0.00000000	     69.70363019
      2.40387716	     -0.05030359	     -0.00085524	     -0.19218070	     -0.05770112	      0.88270258	     -0.00041381	     -0.21078142	     -0.00000000	     -0.00000000	     70.12028394
      2.40510400	     -0.05032076	     -0.00085425	     -0.19219741	     -0.05769626	      0.88270256	     -0.00041259	     -0.21077191	     -0.00000000	     -0.00000000	     69.65371776
      2.40633083	     -0.05033809	     -0.00085243	     -0.19221430	     -0.05769145	      0.88270250	     -0.00041138	     -0.21076310	     -0.00000000	     -0.00000000	     70.08626149
      2.40755767	     -0.05036150	     -0.00085090	     -0.19223727	     -0.05768669	      0.88270239	     -0.00041018	     -0.21075498	     -0.00000000	     -0.00000000	     69.65959065
      2.40878450	     -0.05038525	     -0.00084849	     -0.19226060	     -0.05768199	      0.88270224	     -0.00040899	     -0.21074757	     -0.00000000	     -0.00000000	     70.04731625
      2.41001134	     -0.05041455	     -0.00084641	     -0.19228948	     -0.05767735	      0.88270206	     -0.00040782	     -0.21074086	     -0.00000000	     -0.00000000	     69.53607130
      2.41123817	     -0.05044331	     -0.00084340	     -0.19231784	     -0.05767277	      0.88270183	     -0.00040665	     -0.21073484	     -0.00000000	     -0.00000000	     69.94149167
      2.41246501	     -0.05047811	     -0.00084081	     -0.19235225	     -0.05766823	      0.88270157	     -0.00040549	     -0.21072951	     -0.00000000	     -0.00000000	     69.47331940
      2.41369184	     -0.05051269	     -0.00083731	     -0.19238644	     -0.05766375	      0.88270128	     -0.00040435	     -0.21072487	     -0.00000000	     -0.00000000	     69.83347617
      2.41491868	     -0.05055272	     -0.00083427	     -0.19242611	     -0.05765933	      0.88270094	     -0.00040321	     -0.21072089	     -0.00000000	     -0.00000000	     69.28419216
      2.41614552	     -0.05059177	     -0.00083030	     -0.19246480	     -0.05765495	      0.88270058	     -0.00040209	     -0.21071758	     -0.00000000	     -0.00000000	     69.65783202
      2.41737235	     -0.05063662	     -0.00082685	     -0.19250931	     -0.05765063	      0.88270018	     -0.00040099	     -0.21071491	     -0.00000000	     -0.00000000	     69.15342778
      2.41859919	     -0.05068077	     -0.00082246	     -0.19255312	     -0.05764636	      0.88269975	     -0.00039990	     -0.21071289	     -0.00000000	     -0.00000000	     69.47736830
      2.41982602	     -0.05073012	     -0.00081856	     -0.19260215	     -0.05764213	      0.88269929	     -0.00039882	     -0.21071149	     -0.00000000	     -0.00000000	     68.89413795
      2.42105286	     -0.05077800	     -0.00081362	     -0.19264973	     -0.05763795	      0.88269879	     -0.00039775	     -0.21071070	     -0.00000000	     -0.00000000	     69.23106923
      2.42227969	     -0.05083111	     -0.00080924	     -0.19270254	     -0.05763382	      0.88269827	     -0.00039670	     -0.21071050	     -0.00000000	     -0.00000000	     68.69623327
      2.42350653	     -0.05088278	     -0.00080390	     -0.19275393	     -0.05762974	      0.88269772	     -0.00039567	     -0.21071088	     -0.00000000	     -0.00000000	     68.98425069
      2.42473336	     -0.05093889	     -0.00079914	     -0.19280978	     -0.05762570	      0.88269713	     -0.00039465	     -0.21071182	     -0.00000000	     -0.00000000	     68.38040953
      2.42596020	     -0.05099299	     -0.00079346	     -0.19286362	     -0.05762170	      0.88269652	     -0.00039365	     -0.21071330	     -0.00000000	     -0.00000000	     68.68440591
      2.42718703	     -0.05105189	     -0.00078846	     -0.19292227	     -0.05761775	      0.88269588	     -0.00039267	     -0.21071529	     -0.00000000	     -0.00000000	     68.13613556
      2.42841387	     -0.05110876	     -0.00078252	     -0.19297891	     -0.05761383	      0.88269521	     -0.00039170	     -0.21071778	     -0.00000000	     -0.00000000	     68.39587704
      2.42964070	     -0.05116907	     -0.00077699	     -0.19303900	     -0.05760996	      0.88269452	     -0.00039075	     -0.21072074	     -0.00000000	     -0.00000000	     67.78456050
      2.43086754	     -0.05122685	     -0.00077056	     -0.19309658	     -0.05760612	      0.88269380	     -0.00038981	     -0.21072415	     -0.00000000	     -0.00000000	     68.06058460
      2.43209438	     -0.05128795	     -0.00076455	     -0.19315750	     -0.05760233	      0.88269305	     -0.00038890	     -0.21072797	     -0.00000000	     -0.00000000	     67.51029261
      2.43332121	     -0.05134645	     -0.00075760	     -0.19321582	     -0.05759856	      0.88269228	     -0.00038800	     -0.21073220	     -0.00000000	     -0.00000000	     67.74525371
      2.43454805	     -0.05140712	     -0.00075098	     -0.19327633	     -0.05759484	      0.88269149	     -0.00038712	     -0.21073678	     -0.00000000	     -0.00000000	     67.14108679
      2.43577488	     -0.05146441	     -0.00074341	     -0.19333347	     -0.05759114	      0.88269067	     -0.00038625	     -0.21074168	     -0.00000000	     -0.00000000	     67.40001364
      2.43700172	     -0.05152376	     -0.00073609	     -0.19339270	     -0.05758748	      0.88268983	     -0.00038541	     -0.21074687	     -0.00000000	     -0.00000000	     66.86066783
      2.43822855	     -0.05158021	     -0.00072787	     -0.19344903	     -0.05758385	      0.88268897	     -0.00038458	     -0.21075232	     -0.00000000	     -0.00000000	     67.08016763
      2.43945539	     -0.05163810	     -0.00071997	     -0.19350682	     -0.05758026	      0.88268810	     -0.00038377	     -0.21075801	     -0.00000000	     -0.00000000	     66.48894802
      2.44068222	     -0.05169265	     -0.00071128	     -0.19356129	     -0.05757669	      0.88268720	     -0.00038298	     -0.21076390	     -0.00000000	     -0.00000001	     66.73363147
      2.44190906	     -0.05174873	     -0.00070279	     -0.19361730	     -0.05757315	      0.88268629	     -0.00038220	     -0.21076997	     -0.00000000	     -0.00000001	     66.20893231
      2.44313589	     -0.05180201	     -0.00069346	     -0.19367051	     -0.05756963	      0.88268536	     -0.00038145	     -0.21077621	     -0.00000000	     -0.00000001	     66.41964773
      2.44436273	     -0.05185623	     -0.00068430	     -0.19372469	     -0.05756615	      0.88268442	     -0.00038071	     -0.21078260	     -0.00000000	     -0.00000001	     65.84656796
      2.44558957	     -0.05190729	     -0.00067448	     -0.19377571	     -0.05756268	      0.88268346	     -0.00037999	     -0.21078912	     -0.00000000	     -0.00000001	     66.08545677
      2.44681640	     -0.05195950	     -0.00066489	     -0.19382789	     -0.05755924	      0.88268250	     -0.00037929	     -0.21079575	     -0.00000000	     -0.00000001	     65.57991223
      2.44804324	     -0.05200916	     -0.00065476	     -0.19387755	     -0.05755583	      0.88268152	     -0.00037860	     -0.21080247	     -0.00000000	     -0.00000001	     65.78549943
      2.44927007	     -0.05205971	     -0.00064490	     -0.19392808	     -0.05755244	      0.88268053	     -0.00037794	     -0.21080930	     -0.00000000	     -0.00000001	     65.22895475
      2.45049691	     -0.05210782	     -0.00063462	     -0.19397620	     -0.05754906	      0.88267954	     -0.00037730	     -0.21081620	     -0.00000000	     -0.00000001	     65.45964430
      2.45172374	     -0.05215800	     -0.00062472	     -0.19402638	     -0.05754571	      0.88267854	     -0.00037667	     -0.21082321	     -0.00000000	     -0.00000001	     64.96322498
      2.45295058	     -0.05220789	     -0.00061459	     -0.19407628	     -0.05754238	      0.88267753	     -0.00037607	     -0.21083034	     -0.00000000	     -0.00000001	     65.15230403
      2.45417741	     -0.05226101	     -0.00060494	     -0.19412941	     -0.05753906	      0.88267653	     -0.00037548	     -0.21083766	     -0.00000000	     -0.00000001	     64.59689452
      2.45540425	     -0.05231477	     -0.00059515	     -0.19418318	     -0.05753576	      0.88267551	     -0.00037491	     -0.21084522	     -0.00000000	     -0.00000001	     64.80795423
      2.45663108	     -0.05237229	     -0.00058582	     -0.19424073	     -0.05753248	      0.88267450	     -0.00037437	     -0.21085307	     -0.00000000	     -0.00000001	     64.31680218
      2.45785792	     -0.05243068	     -0.00057631	     -0.19429914	     -0.05752922	      0.88267348	     -0.00037384	     -0.21086126	     -0.00000000	     -0.00000001	     64.49659568
      2.45908475	     -0.05249265	     -0.00056720	     -0.19436114	     -0.05752597	      0.88267247	     -0.00037333	     -0.21086983	     -0.00000000	     -0.00000001	     63.95287278
      2.46031159	     -0.05255522	     -0.00055787	     -0.19442374	     -0.05752273	      0.88267145	     -0.00037284	     -0.21087881	     -0.00000000	     -0.00000001	     64.15673217
      2.46153843	     -0.05262075	     -0.00054877	     -0.19448932	     -0.05751950	      0.88267043	     -0.00037237	     -0.21088821	     -0.00000000	     -0.00000001	     63.67823652
      2.46276526	     -0.05268685	     -0.00053938	     -0.19455548	     -0.05751629	      0.88266941	     -0.00037192	     -0.21089805	     -0.00000000	     -0.00000001	     63.84441363
      2.46399210	     -0.05275534	     -0.00053015	     -0.19462404	     -0.05751308	      0.88266839	     -0.00037149	     -0.21090832	     -0.00000000	     -0.00000001	     63.31017601
      2.46521893	     -0.05282340	     -0.00052057	     -0.19469218	     -0.05750989	      0.88266737	     -0.00037107	     -0.21091902	     -0.00000000	     -0.00000001	     63.49895096
      2.46644577	     -0.05289325	     -0.00051103	     -0.19476214	     -0.05750670	      0.88266635	     -0.00037068	     -0.21093013	     -0.00000000	     -0.00000001	     63.02272851
      2.46767260	     -0.05296237	     -0.00050109	     -0.19483137	     -0.05750352	      0.88266533	     -0.00037030	     -0.21094163	     -0.00000000	     -0.00000001	     63.17166509
      2.46889944	     -0.05303246	     -0.00049114	     -0.19490160	     -0.05750034	      0.88266431	     -0.00036994	     -0.21095349	     -0.00000000	     -0.00000001	     62.63896086
      2.47012627	     -0.05310140	     -0.00048078	     -0.19497067	     -0.05749717	      0.88266329	     -0.00036960	     -0.21096567	     -0.00000000	     -0.00000001	     62.80601639
      2.47135311	     -0.05317131	     -0.00047037	     -0.19504075	     -0.05749401	      0.88266226	     -0.00036928	     -0.21097815	     -0.00000000	     -0.00000001	     62.32655180
      2.47257994	     -0.05324008	     -0.00045958	     -0.19510970	     -0.05749085	      0.88266123	     -0.00036898	     -0.21099091	     -0.00000000	     -0.00000001	     62.45764760
      2.47380678	     -0.05330906	     -0.00044865	     -0.19517887	     -0.05748768	      0.88266020	     -0.00036869	     -0.21100391	     -0.00000000	     -0.00000001	     61.92598927
      2.47503362	     -0.05337647	     -0.00043742	     -0.19524649	     -0.05748452	      0.88265917	     -0.00036843	     -0.21101711	     -0.00000000	     -0.00000001	     62.07912500
      2.47626045	     -0.05344427	     -0.00042625	     -0.19531451	     -0.05748137	      0.88265814	     -0.00036819	     -0.21103049	     -0.00000000	     -0.00000001	     61.60348026
      2.47748729	     -0.05351069	     -0.00041483	     -0.19538117	     -0.05747820	      0.88265710	     -0.00036796	     -0.21104401	     -0.00000000	     -0.00000001	     61.72675685
      2.47871412	     -0.05357764	     -0.00040349	     -0.19544836	     -0.05747504	      0.88265606	     -0.00036776	     -0.21105767	     -0.00000000	     -0.00000001	     61.20344282
      2.47994096	     -0.05364291	     -0.00039218	     -0.19551388	     -0.05747188	      0.88265502	     -0.00036758	     -0.21107142	     -0.00000000	     -0.00000001	     61.36109675
      2.48116779	     -0.05370796	     -0.00038115	     -0.19557919	     -0.05746871	      0.88265397	     -0.00036741	     -0.21108524	     -0.00000000	     -0.00000001	     60.90516537
      2.48239463	     -0.05377125	     -0.00037022	     -0.19564275	     -0.05746553	      0.88265292	     -0.00036727	     -0.21109908	     -0.00000000	     -0.00000001	     61.04045312
      2.48362146	     -0.05383354	     -0.00035960	     -0.19570532	     -0.05746235	      0.88265186	     -0.00036716	     -0.21111290	     -0.00000000	     -0.00000001	     60.54049528
      2.48484830	     -0.05389368	     -0.00034918	     -0.19576573	     -0.05745916	      0.88265080	     -0.00036706	     -0.21112667	     -0.00000000	     -0.00000001	     60.70798823
      2.48607513	     -0.05395295	     -0.00033913	     -0.19582530	     -0.05745597	      0.88264973	     -0.00036699	     -0.21114034	     -0.00000000	     -0.00000001	     60.26559567
      2.48730197	     -0.05400974	     -0.00032952	     -0.19588237	     -0.05745277	      0.88264866	     -0.00036694	     -0.21115389	     -0.00000000	     -0.00000001	     60.40776488
      2.48852881	     -0.05406485	     -0.00032082	     -0.19593776	     -0.05744955	      0.88264758	     -0.00036691	     -0.21116732	     -0.00000000	     -0.00000001	     59.91254536
      2.48975564	     -0.05411839	     -0.00031252	     -0.19599158	     -0.05744633	      0.88264650	     -0.00036691	     -0.21118063	     -0.00000000	     -0.00000001	     60.08654462
      2.49098248	     -0.05417069	     -0.00030469	     -0.19604416	     -0.05744309	      0.88264542	     -0.00036693	     -0.21119380	     -0.00000000	     -0.00000001	     59.66657582
      2.49220931	     -0.05422035	     -0.00029723	     -0.19609410	     -0.05743985	      0.88264433	     -0.00036697	     -0.21120675	     -0.00000000	     -0.00000001	     59.84326642
      2.49343615	     -0.05426743	     -0.00029021	     -0.19614147	     -0.05743659	      0.88264324	     -0.00036704	     -0.21121944	     -0.00000000	     -0.00000001	     59.39138951
      2.49466298	     -0.05431119	     -0.00028357	     -0.19618550	     -0.05743331	      0.88264215	     -0.00036713	     -0.21123179	     -0.00000000	     -0.00000001	     59.60972700
      2.49588982	     -0.05435319	     -0.00027737	     -0.19622779	     -0.05743002	      0.88264105	     -0.00036724	     -0.21124378	     -0.00000000	     -0.00000001	     59.22333488
      2.49711665	     -0.05439265	     -0.00027163	     -0.19626753	     -0.05742672	      0.88263996	     -0.00036738	     -0.21125535	     -0.00000000	     -0.00000001	     59.43093048
      2.49834349	     -0.05443019	     -0.00026624	     -0.19630536	     -0.05742340	      0.88263887	     -0.00036754	     -0.21126652	     -0.00000000	     -0.00000001	     58.99979584
      2.49957032	     -0.05446517	     -0.00026107	     -0.19634063	     -0.05742007	      0.88263778	     -0.00036772	     -0.21127725	     -0.00000000	     -0.00000001	     59.23293297
      2.50079716	     -0.05449841	     -0.00025628	     -0.19637415	     -0.05741672	      0.88263669	     -0.00036792	     -0.21128754	     -0.00000000	     -0.00000001	     58.85916213
      2.50202399	     -0.05452906	     -0.00025180	     -0.19640509	     -0.05741335	      0.88263561	     -0.00036815	     -0.21129736	     -0.00000000	     -0.00000001	     59.08882307
      2.50325083	     -0.05455718	     -0.00024762	     -0.19643350	     -0.05740996	      0.88263453	     -0.00036840	     -0.21130672	     -0.00000000	     -0.00000001	     58.68021826
      2.50447767	     -0.05458166	     -0.00024352	     -0.19645826	     -0.05740656	      0.88263347	     -0.00036867	     -0.21131557	     -0.00000000	     -0.00000001	     58.95076014
      2.50570450	     -0.05460323	     -0.00023939	     -0.19648012	     -0.05740314	      0.88263241	     -0.00036895	     -0.21132391	     -0.00000000	     -0.00000001	     58.60963139
      2.50693134	     -0.05462189	     -0.00023554	     -0.19649907	     -0.05739970	      0.88263137	     -0.00036926	     -0.21133172	     -0.00000000	     -0.00000001	     58.87356085
      2.50815817	     -0.05463758	     -0.00023182	     -0.19651505	     -0.05739624	      0.88263034	     -0.00036959	     -0.21133900	     -0.00000000	     -0.00000001	     58.49479610
      2.50938501	     -0.05464965	     -0.00022825	     -0.19652742	     -0.05739276	      0.88262933	     -0.00036994	     -0.21134571	     -0.00000000	     -0.00000001	     58.80634323
      2.51061184	     -0.05465908	     -0.00022493	     -0.19653714	     -0.05738927	      0.88262834	     -0.00037030	     -0.21135185	     -0.00000000	     -0.00000001	     58.51052807
      2.51183868	     -0.05466502	     -0.00022207	     -0.19654336	     -0.05738576	      0.88262736	     -0.00037068	     -0.21135739	     -0.00000000	     -0.00000001	     58.82749661
      2.51306551	     -0.05466824	     -0.00021970	     -0.19654686	     -0.05738222	      0.88262641	     -0.00037108	     -0.21136237	     -0.00000000	     -0.00000001	     58.49263031
      2.51429235	     -0.05466811	     -0.00021759	     -0.19654700	     -0.05737867	      0.88262548	     -0.00037149	     -0.21136677	     -0.00000000	     -0.00000001	     58.85012622
      2.51551918	     -0.05466564	     -0.00021584	     -0.19654479	     -0.05737510	      0.88262458	     -0.00037192	     -0.21137060	     -0.00000000	     -0.00000000	     58.58963709
      2.51674602	     -0.05466018	     -0.00021440	     -0.19653959	     -0.05737152	      0.88262371	     -0.00037236	     -0.21137384	     -0.00000000	     -0.00000000	     58.93930111
      2.51797286	     -0.05465161	     -0.00021317	     -0.19653128	     -0.05736791	      0.88262287	     -0.00037282	     -0.21137651	     -0.00000000	     -0.00000000	     58.62922511
      2.51919969	     -0.05463925	     -0.00021214	     -0.19651916	     -0.05736429	      0.88262207	     -0.00037330	     -0.21137856	     -0.00000000	     -0.00000000	     59.01137759
      2.52042653	     -0.05462265	     -0.00021119	     -0.19650281	     -0.05736065	      0.88262130	     -0.00037378	     -0.21137998	     -0.00000000	     -0.00000000	     58.78643757
      2.52165336	     -0.05460078	     -0.00021028	     -0.19648118	     -0.05735700	      0.88262057	     -0.00037428	     -0.21138068	     -0.00000000	     -0.00000000	     59.17886532
      2.52288020	     -0.05457434	     -0.00020935	     -0.19645498	     -0.05735333	      0.88261987	     -0.00037479	     -0.21138063	     -0.00000000	     -0.00000000	     58.90377408
      2.52410703	     -0.05454312	     -0.00020847	     -0.19642399	     -0.05734964	      0.88261923	     -0.00037532	     -0.21137978	     -0.00000000	     -0.00000000	     59.32575146
      2.52533387	     -0.05450819	     -0.00020770	     -0.19638929	     -0.05734594	      0.88261862	     -0.00037585	     -0.21137813	     -0.00000000	     -0.00000000	     59.12511370
      2.52656070	     -0.05446948	     -0.00020718	     -0.19635080	     -0.05734223	      0.88261806	     -0.00037640	     -0.21137567	     -0.00000000	     -0.00000000	     59.55239780
      2.52778754	     -0.05442711	     -0.00020687	     -0.19630864	     -0.05733851	      0.88261755	     -0.00037696	     -0.21137240	     -0.00000000	     -0.00000000	     59.31300863
      2.52901437	     -0.05438175	     -0.00020690	     -0.19626345	     -0.05733478	      0.88261708	     -0.00037753	     -0.21136833	     -0.00000000	     -0.00000000	     59.76576518
      2.53024121	     -0.05433513	     -0.00020710	     -0.19621702	     -0.05733103	      0.88261667	     -0.00037811	     -0.21136351	     -0.00000000	     -0.00000000	     59.57583191
      2.53146804	     -0.05428726	     -0.00020777	     -0.19616931	     -0.05732728	      0.88261630	     -0.00037870	     -0.21135798	     -0.00000000	     -0.00000000	     60.02067867
      2.53269488	     -0.05423760	     -0.00020877	     -0.19611979	     -0.05732352	      0.88261599	     -0.00037930	     -0.21135181	     -0.00000000	     -0.00000000	     59.78650887
      2.53392172	     -0.05418542	     -0.00021005	     -0.19606775	     -0.05731975	      0.88261573	     -0.00037991	     -0.21134498	     -0.00000000	     -0.00000000	     60.26174661
      2.53514855	     -0.05413155	     -0.00021154	     -0.19601399	     -0.05731598	      0.88261552	     -0.00038053	     -0.21133753	     -0.00000000	     -0.00000000	     60.09670140
      2.53637539	     -0.05407471	     -0.00021351	     -0.19595725	     -0.05731220	      0.88261536	     -0.00038115	     -0.21132943	     -0.00000000	     -0.00000000	     60.57531283
      2.53760222	     -0.05401454	     -0.00021542	     -0.19589718	     -0.05730842	      0.88261525	     -0.00038179	     -0.21132067	     -0.00000000	     -0.00000000	     60.37219155
      2.53882906	     -0.05395069	     -0.00021744	     -0.19583342	     -0.05730464	      0.88261520	     -0.00038243	     -0.21131120	     -0.00000000	     -0.00000000	     60.88863539
      2.54005589	     -0.05388390	     -0.00021939	     -0.19576671	     -0.05730085	      0.88261519	     -0.00038308	     -0.21130102	     -0.00000000	      0.00000000	     60.74966625
      2.54128273	     -0.05381430	     -0.00022147	     -0.19569716	     -0.05729707	      0.88261523	     -0.00038373	     -0.21129010	     -0.00000000	      0.00000000	     61.25670033
      2.54250956	     -0.05374187	     -0.00022361	     -0.19562479	     -0.05729328	      0.88261532	     -0.00038439	     -0.21127847	     -0.00000000	      0.00000000	     61.07046130
      2.54373640	     -0.05366597	     -0.00022591	     -0.19554892	     -0.05728950	      0.88261546	     -0.00038506	     -0.21126609	     -0.00000000	      0.00000000	     61.61471220
      2.54496323	     -0.05358694	     -0.00022820	     -0.19546992	     -0.05728571	      0.88261564	     -0.00038573	     -0.21125298	     -0.00000000	      0.00000000	     61.50347412
      2.54619007	     -0.05350442	     -0.00023054	     -0.19538742	     -0.05728194	      0.88261586	     -0.00038641	     -0.21123910	     -0.00000000	      0.00000000	     62.04360029
      2.54741691	     -0.05341880	     -0.00023282	     -0.19530181	     -0.05727816	      0.88261613	     -0.00038709	     -0.21122446	     -0.00000000	      0.00000000	     61.87133997
      2.54864374	     -0.05332967	     -0.00023538	     -0.19521265	     -0.05727440	      0.88261643	     -0.00038778	     -0.21120905	     -0.00000000	      0.00000000	     62.43815528
      2.54987058	     -0.05323752	     -0.00023778	     -0.19512049	     -0.05727064	      0.88261677	     -0.00038846	     -0.21119288	     -0.00000000	      0.00000000	     62.33500496
      2.55109741	     -0.05314265	     -0.00024036	     -0.19502557	     -0.05726688	      0.88261715	     -0.00038916	     -0.21117593	     -0.00000000	      0.00000000	     62.89649639
      2.55232425	     -0.05304609	     -0.00024312	     -0.19492895	     -0.05726314	      0.88261757	     -0.00038985	     -0.21115827	     -0.00000000	      0.00000000	     62.72792044
      2.55355108	     -0.05294815	     -0.00024610	     -0.19483093	     -0.05725941	      0.88261801	     -0.00039055	     -0.21113993	     -0.00000000	      0.00000000	     63.30366466
      2.55477792	     -0.05284941	     -0.00024906	     -0.19473210	     -0.05725569	      0.88261849	     -0.00039125	     -0.21112098	     -0.00000000	      0.00000000	     63.20211107
      2.55600475	     -0.05274845	     -0.00025220	     -0.19463103	     -0.05725198	      0.88261900	     -0.00039194	     -0.21110143	     -0.00000000	      0.00000000	     63.79327239
      2.55723159	     -0.05264528	     -0.00025534	     -0.19452774	     -0.05724829	      0.88261953	     -0.00039264	     -0.21108128	     -0.00000000	      0.00000000	     63.65823128
      2.55845842	     -0.05253961	     -0.00025875	     -0.19442192	     -0.05724461	      0.88262009	     -0.00039334	     -0.21106054	     -0.00000000	      0.00000000	     64.27794036
      2.55968526	     -0.05243298	     -0.00026217	     -0.19431513	     -0.05724094	      0.88262067	     -0.00039404	     -0.21103925	     -0.00000000	      0.00000000	     64.19500195
      2.56091209	     -0.05232479	     -0.00026570	     -0.19420676	     -0.05723730	      0.88262127	     -0.00039473	     -0.21101740	     -0.00000000	      0.00000000	     64.79896852
      2.56213893	     -0.05221592	     -0.00026931	     -0.19409770	     -0.05723367	      0.88262189	     -0.00039542	     -0.21099504	     -0.00000000	      0.00000000	     64.65968720
      2.56336577	     -0.05210623	     -0.00027333	     -0.19398779	     -0.05723007	      0.88262253	     -0.00039611	     -0.21097220	     -0.00000000	      0.00000000	     65.29733612
      2.56459260	     -0.05199736	     -0.00027758	     -0.19387869	     -0.05722648	      0.88262319	     -0.00039679	     -0.21094893	     -0.00000000	      0.00000000	     65.22528156
      2.56581944	     -0.05188842	     -0.00028223	     -0.19376948	     -0.05722292	      0.88262386	     -0.00039747	     -0.21092528	     -0.00000000	      0.00000000	     65.84794842
      2.56704627	     -0.05177975	     -0.00028713	     -0.19366054	     -0.05721938	      0.88262454	     -0.00039814	     -0.21090131	     -0.00000000	      0.00000000	     65.70613824
      2.56827311	     -0.05167137	     -0.00029224	     -0.19355185	     -0.05721587	      0.88262524	     -0.00039881	     -0.21087706	     -0.00000000	      0.00000000	     66.34112806
      2.56949994	     -0.05156449	     -0.00029733	     -0.19344465	     -0.05721238	      0.88262595	     -0.00039947	     -0.21085258	     -0.00000000	      0.00000000	     66.25759601
      2.57072678	     -0.05145899	     -0.00030287	     -0.19333881	     -0.05720892	      0.88262666	     -0.00040013	     -0.21082790	     -0.00000000	      0.00000000	     66.88930764
      2.57195361	     -0.05135565	     -0.00030872	     -0.19323512	     -0.05720550	      0.88262739	     -0.00040077	     -0.21080310	     -0.00000000	      0.00000000	     66.75263099
      2.57318045	     -0.05125346	     -0.00031496	     -0.19313254	     -0.05720210	      0.88262812	     -0.00040141	     -0.21077819	     -0.00000000	      0.00000000	     67.41397403
      2.57440728	     -0.05115381	     -0.00032126	     -0.19303250	     -0.05719873	      0.88262886	     -0.00040204	     -0.21075324	     -0.00000000	      0.00000000	     67.33488341
      2.57563412	     -0.05105529	     -0.00032778	     -0.19293357	     -0.05719539	      0.88262960	     -0.00040266	     -0.21072825	     -0.00000000	      0.00000000	     67.97630273
      2.57686096	     -0.05095926	     -0.00033435	     -0.19283711	     -0.05719209	      0.88263034	     -0.00040326	     -0.21070328	     -0.00000000	      0.00000000	     67.82335597
      2.57808779	     -0.05086505	     -0.00034118	     -0.19274245	     -0.05718882	      0.88263108	     -0.00040386	     -0.21067836	     -0.00000000	      0.00000000	     68.47266182
      2.57931463	     -0.05077380	     -0.00034786	     -0.19265076	     -0.05718559	      0.88263183	     -0.00040444	     -0.21065355	     -0.00000000	      0.00000000	     68.37135965
      2.58054146	     -0.05068506	     -0.00035461	     -0.19256155	     -0.05718240	      0.88263257	     -0.00040501	     -0.21062886	     -0.00000000	      0.00000000	     68.98772542
      2.58176830	     -0.05060108	     -0.00036130	     -0.19247710	     -0.05717924	      0.88263331	     -0.00040557	     -0.21060438	     -0.00000000	      0.00000000	     68.79360271
      2.58299513	     -0.05051996	     -0.00036807	     -0.19239548	     -0.05717613	      0.88263405	     -0.00040611	     -0.21058017	     -0.00000000	      0.00000000	     69.42533519
      2.58422197	     -0.05044337	     -0.00037461	     -0.19231841	     -0.05717305	      0.88263478	     -0.00040663	     -0.21055629	     -0.00000000	      0.00000000	     69.29999250
      2.58544880	     -0.05036880	     -0.00038100	     -0.19224333	     -0.05717002	      0.88263550	     -0.00040715	     -0.21053274	     -0.00000000	      0.00000000	     69.91552166
      2.58667564	     -0.05029744	     -0.00038702	     -0.19217148	     -0.05716703	      0.88263622	     -0.00040764	     -0.21050953	     -0.00000000	      0.00000000	     69.71155296
      2.58790247	     -0.05022763	     -0.00039290	     -0.19210116	     -0.05716408	      0.88263693	     -0.00040812	     -0.21048666	     -0.00000000	      0.00000000	     70.33731700
      2.58912931	     -0.05016222	     -0.00039824	     -0.19203525	     -0.05716117	      0.88263762	     -0.00040858	     -0.21046416	     -0.00000000	      0.00000000	     70.18255348
      2.59035614	     -0.05010013	     -0.00040354	     -0.19197265	     -0.05715831	      0.88263830	     -0.00040902	     -0.21044207	     -0.00000000	      0.00000000	     70.76436067
      2.59158298	     -0.05004351	     -0.00040861	     -0.19191553	     -0.05715549	      0.88263897	     -0.00040945	     -0.21042044	     -0.00000000	      0.00000000	     70.50847871
      2.59280982	     -0.04998969	     -0.00041367	     -0.19186119	     -0.05715272	      0.88263961	     -0.00040985	     -0.21039932	     -0.00000000	      0.00000000	     71.10024878
      2.59403665	     -0.04993910	     -0.00041853	     -0.19181009	     -0.05714999	      0.88264024	     -0.00041024	     -0.21037871	     -0.00000000	      0.00000000	     70.91944389
      2.59526349	     -0.04988957	     -0.00042376	     -0.19176004	     -0.05714731	      0.88264084	     -0.00041061	     -0.21035863	     -0.00000000	      0.00000000	     71.48959794
      2.59649032	     -0.04984499	     -0.00042869	     -0.19171493	     -0.05714467	      0.88264142	     -0.00041095	     -0.21033909	     -0.00000000	      0.00000000	     71.20106993
      2.59771716	     -0.04980258	     -0.00043358	     -0.19167199	     -0.05714208	      0.88264198	     -0.00041128	     -0.21032012	     -0.00000000	      0.00000000	     71.76746718
      2.59894399	     -0.04976438	     -0.00043808	     -0.19163328	     -0.05713954	      0.88264250	     -0.00041159	     -0.21030173	     -0.00000000	      0.00000000	     71.53291606
      2.60017083	     -0.04972784	     -0.00044254	     -0.19159621	     -0.05713704	      0.88264300	     -0.00041187	     -0.21028388	     -0.00000000	      0.00000000	     72.07042661
      2.60139766	     -0.04969476	     -0.00044665	     -0.19156262	     -0.05713458	      0.88264346	     -0.00041214	     -0.21026659	     -0.00000000	      0.00000000	     71.75478195
      2.60262450	     -0.04966236	     -0.00045053	     -0.19152971	     -0.05713218	      0.88264390	     -0.00041238	     -0.21024982	     -0.00000000	      0.00000000	     72.30773741
      2.60385133	     -0.04963401	     -0.00045398	     -0.19150085	     -0.05712982	      0.88264429	     -0.00041261	     -0.21023359	     -0.00000000	      0.00000000	     72.03619149
      2.60507817	     -0.04960697	     -0.00045748	     -0.19147329	     -0.05712750	      0.88264466	     -0.00041281	     -0.21021789	     -0.00000000	      0.00000000	     72.54737428
      2.60630501	     -0.04958344	     -0.00046067	     -0.19144926	     -0.05712523	      0.88264498	     -0.00041298	     -0.21020271	     -0.00000000	      0.00000000	     72.19334239
      2.60753184	     -0.04956080	     -0.00046400	     -0.19142611	     -0.05712301	      0.88264527	     -0.00041314	     -0.21018805	     -0.00000000	      0.00000000	     72.71843492
      2.60875868	     -0.04954204	     -0.00046703	     -0.19140685	     -0.05712083	      0.88264552	     -0.00041327	     -0.21017389	     -0.00000000	      0.00000000	     72.41245500
      2.60998551	     -0.04952454	     -0.00047019	     -0.19138884	     -0.05711870	      0.88264573	     -0.00041339	     -0.21016024	     -0.00000000	      0.00000000	     72.89766411
      2.61121235	     -0.04951081	     -0.00047308	     -0.19137462	     -0.05711661	      0.88264590	     -0.00041347	     -0.21014711	     -0.00000000	      0.00000000	     72.50453451
      2.61243918	     -0.04949755	     -0.00047570	     -0.19136085	     -0.05711456	      0.88264603	     -0.00041354	     -0.21013449	     -0.00000000	      0.00000000	     73.00340303
      2.61366602	     -0.04948892	     -0.00047809	     -0.19135173	     -0.05711257	      0.88264612	     -0.00041358	     -0.21012240	     -0.00000000	      0.00000000	     72.65393264
      2.61489285	     -0.04948165	     -0.00048079	     -0.19134396	     -0.05711061	      0.88264618	     -0.00041360	     -0.21011086	     -0.00000000	      0.00000000	     73.11405732
      2.61611969	     -0.04947804	     -0.00048321	     -0.19133986	     -0.05710870	      0.88264619	     -0.00041360	     -0.21009986	     -0.00000000	     -0.00000000	     72.69093015
      2.61734652	     -0.04947498	     -0.00048577	     -0.19133631	     -0.05710684	      0.88264616	     -0.00041357	     -0.21008939	     -0.00000000	     -0.00000000	     73.17360886
      2.61857336	     -0.04947586	     -0.00048803	     -0.19133670	     -0.05710501	      0.88264610	     -0.00041352	     -0.21007944	     -0.00000000	     -0.00000000	     72.80387615
      2.61980020	     -0.04947778	     -0.00049043	     -0.19133813	     -0.05710324	      0.88264600	     -0.00041345	     -0.21007001	     -0.00000000	     -0.00000000	     73.24959932
      2.62102703	     -0.04948337	     -0.00049256	     -0.19134324	     -0.05710150	      0.88264586	     -0.00041335	     -0.21006110	     -0.00000000	     -0.00000000	     72.80356012
      2.62225387	     -0.04948967	     -0.00049485	     -0.19134906	     -0.05709981	      0.88264569	     -0.00041323	     -0.21005271	     -0.00000000	     -0.00000000	     73.26884955
      2.62348070	     -0.04950020	     -0.00049687	     -0.19135912	     -0.05709815	      0.88264548	     -0.00041309	     -0.21004484	     -0.00000000	     -0.00000000	     72.87458216
      2.62470754	     -0.04951191	     -0.00049905	     -0.19137035	     -0.05709654	      0.88264524	     -0.00041292	     -0.21003749	     -0.00000000	     -0.00000000	     73.29955171
[truncated: 362,033 more chars]
