# Supplementary material for: A Neural Controller Model Considering the Vestibulospinal Tract in Human Postural Control
Source: Front Comput Neurosci. 2022 Feb 25;16:785099. doi: 10.3389/fncom.2022.785099 (PMC8913724; doi:10.3389/fncom.2022.785099)
Supplement: Supplementary file 8 [file Data_Sheet_3.zip › SimulationResults/VST-/4.513/opt_5/jiang_CoPpositon_pos.sto]

CoP
version=1
nRows=4053
nColumns=11
inDegrees=no

This file contains CoP trajectory (of origin) and orientations.

Units are S.I. units (seconds, meters, Newtons, ...)
Angles are in degrees.

endheader
time	cop-x	cop-z	cop-x-calcn-r	com-x	com-y	com-z	com-x-calcn-r	com-x-vel	com-y-vel	s_torques
      0.00078458	     -0.06044875	     -0.00059264	     -0.20231496	     -0.06478675	      0.88307430	     -0.00050854	     -0.21970011	      0.00000000	      0.00000000	     55.26461070
      0.00156916	     -0.05897907	     -0.00053686	     -0.20084602	     -0.06478673	      0.88307441	     -0.00050851	     -0.21963574	      0.00000000	      0.00000000	     38.48936328
      0.00281519	     -0.05790949	     -0.00050459	     -0.19977562	     -0.06478679	      0.88307483	     -0.00050844	     -0.21951323	      0.00000000	      0.00000000	     32.51918345
      0.00444452	     -0.05773889	     -0.00051145	     -0.19960208	     -0.06478719	      0.88307590	     -0.00050832	     -0.21937483	      0.00000000	      0.00000001	     37.42906779
      0.00610460	     -0.05800861	     -0.00053181	     -0.19986842	     -0.06478807	      0.88307757	     -0.00050817	     -0.21928327	      0.00000000	      0.00000001	     34.87592710
      0.00747133	     -0.05820162	     -0.00054406	     -0.20005890	     -0.06478914	      0.88307932	     -0.00050802	     -0.21923928	      0.00000000	      0.00000001	     31.35050427
      0.00883806	     -0.05828723	     -0.00054790	     -0.20014233	     -0.06479051	      0.88308137	     -0.00050786	     -0.21921319	      0.00000000	      0.00000001	     28.06388500
      0.01020479	     -0.05827423	     -0.00054814	     -0.20012735	     -0.06479215	      0.88308364	     -0.00050768	     -0.21919692	      0.00000000	      0.00000001	     26.36748932
      0.01157152	     -0.05820206	     -0.00054439	     -0.20005335	     -0.06479407	      0.88308610	     -0.00050749	     -0.21918520	      0.00000000	      0.00000001	     25.37743040
      0.01293825	     -0.05810176	     -0.00054112	     -0.19995127	     -0.06479624	      0.88308872	     -0.00050730	     -0.21917518	      0.00000000	      0.00000001	     25.07096963
      0.01430498	     -0.05799954	     -0.00053686	     -0.19984729	     -0.06479866	      0.88309145	     -0.00050709	     -0.21916561	      0.00000000	      0.00000001	     25.15055478
      0.01567171	     -0.05790739	     -0.00053428	     -0.19975335	     -0.06480134	      0.88309426	     -0.00050688	     -0.21915618	      0.00000000	      0.00000001	     25.28795448
      0.01734357	     -0.05781839	     -0.00053107	     -0.19966217	     -0.06480496	      0.88309776	     -0.00050661	     -0.21914484	      0.00000000	      0.00000001	     25.77982631
      0.01859852	     -0.05776807	     -0.00053151	     -0.19961018	     -0.06480792	      0.88310039	     -0.00050641	     -0.21913667	      0.00000000	      0.00000001	     25.66066504
      0.01985346	     -0.05773330	     -0.00053141	     -0.19957376	     -0.06481109	      0.88310301	     -0.00050621	     -0.21912892	      0.00000000	      0.00000001	     25.85130913
      0.02148298	     -0.05770679	     -0.00053357	     -0.19954509	     -0.06481552	      0.88310634	     -0.00050594	     -0.21911968	      0.00000000	      0.00000001	     25.47574442
      0.02286969	     -0.05770111	     -0.00053543	     -0.19953760	     -0.06481956	      0.88310906	     -0.00050572	     -0.21911269	      0.00000000	      0.00000001	     25.85267144
      0.02425639	     -0.05770654	     -0.00053955	     -0.19954120	     -0.06482385	      0.88311167	     -0.00050549	     -0.21910661	      0.00000000	      0.00000001	     24.94310194
      0.02564310	     -0.05772470	     -0.00054314	     -0.19955758	     -0.06482839	      0.88311411	     -0.00050527	     -0.21910148	      0.00000000	      0.00000001	     24.89794094
      0.02702981	     -0.05774613	     -0.00054813	     -0.19957722	     -0.06483316	      0.88311636	     -0.00050505	     -0.21909744	      0.00000000	      0.00000001	     24.38302548
      0.02841652	     -0.05777946	     -0.00055273	     -0.19960881	     -0.06483816	      0.88311841	     -0.00050483	     -0.21909446	      0.00000000	      0.00000001	     23.79907697
      0.02980322	     -0.05781638	     -0.00055793	     -0.19964402	     -0.06484340	      0.88312021	     -0.00050462	     -0.21909276	      0.00000000	      0.00000001	     23.26089579
      0.03118993	     -0.05786263	     -0.00056270	     -0.19968859	     -0.06484886	      0.88312176	     -0.00050440	     -0.21909234	      0.00000000	      0.00000001	     23.19820496
      0.03257664	     -0.05790574	     -0.00056751	     -0.19973007	     -0.06485454	      0.88312303	     -0.00050419	     -0.21909338	      0.00000000	      0.00000001	     22.99876904
      0.03396335	     -0.05795593	     -0.00057221	     -0.19977867	     -0.06486043	      0.88312402	     -0.00050398	     -0.21909579	      0.00000000	      0.00000000	     22.73844578
      0.03535005	     -0.05800575	     -0.00057650	     -0.19982695	     -0.06486653	      0.88312471	     -0.00050377	     -0.21909975	      0.00000000	      0.00000000	     22.77752933
      0.03671385	     -0.05805960	     -0.00058057	     -0.19987933	     -0.06487273	      0.88312509	     -0.00050356	     -0.21910512	      0.00000000	      0.00000000	     23.06918295
      0.03807764	     -0.05810948	     -0.00058398	     -0.19992781	     -0.06487911	      0.88312517	     -0.00050335	     -0.21911206	      0.00000000	     -0.00000000	     23.39918764
      0.03944143	     -0.05816056	     -0.00058728	     -0.19997754	     -0.06488567	      0.88312496	     -0.00050313	     -0.21912047	      0.00000000	     -0.00000000	     23.65301399
      0.04080523	     -0.05821357	     -0.00058999	     -0.20002926	     -0.06489241	      0.88312446	     -0.00050292	     -0.21913037	      0.00000000	     -0.00000000	     24.44845144
      0.04216902	     -0.05826374	     -0.00059242	     -0.20007823	     -0.06489931	      0.88312367	     -0.00050270	     -0.21914180	      0.00000000	     -0.00000000	     25.06512699
      0.04353282	     -0.05831276	     -0.00059451	     -0.20012611	     -0.06490636	      0.88312261	     -0.00050248	     -0.21915463	      0.00000000	     -0.00000001	     26.00842217
      0.04489661	     -0.05836226	     -0.00059631	     -0.20017455	     -0.06491356	      0.88312128	     -0.00050225	     -0.21916881	      0.00000000	     -0.00000001	     27.21307062
      0.04604811	     -0.05840165	     -0.00059777	     -0.20021310	     -0.06491974	      0.88311997	     -0.00050206	     -0.21918180	      0.00000000	     -0.00000001	     28.19561815
      0.04719962	     -0.05844200	     -0.00059915	     -0.20025268	     -0.06492602	      0.88311849	     -0.00050187	     -0.21919565	      0.00000000	     -0.00000001	     29.47166939
      0.04870909	     -0.05849388	     -0.00060086	     -0.20030363	     -0.06493437	      0.88311632	     -0.00050161	     -0.21921510	      0.00000000	     -0.00000001	     31.19144627
      0.04982950	     -0.05853196	     -0.00060205	     -0.20034108	     -0.06494065	      0.88311456	     -0.00050141	     -0.21923037	      0.00000000	     -0.00000001	     32.64380566
      0.05094991	     -0.05856817	     -0.00060340	     -0.20037672	     -0.06494700	      0.88311267	     -0.00050122	     -0.21924631	      0.00000000	     -0.00000001	     34.18441578
      0.05207033	     -0.05860431	     -0.00060477	     -0.20041236	     -0.06495341	      0.88311068	     -0.00050102	     -0.21926283	      0.00000000	     -0.00000001	     35.75490981
      0.05353754	     -0.05864880	     -0.00060656	     -0.20045626	     -0.06496189	      0.88310794	     -0.00050075	     -0.21928524	      0.00000000	     -0.00000001	     37.86515856
      0.05464100	     -0.05868106	     -0.00060789	     -0.20048813	     -0.06496832	      0.88310579	     -0.00050055	     -0.21930253	      0.00000000	     -0.00000001	     39.39087392
      0.05574446	     -0.05871032	     -0.00060923	     -0.20051705	     -0.06497479	      0.88310358	     -0.00050035	     -0.21932013	      0.00000000	     -0.00000001	     41.00631546
      0.05684793	     -0.05873865	     -0.00061055	     -0.20054509	     -0.06498130	      0.88310132	     -0.00050014	     -0.21933793	      0.00000000	     -0.00000001	     42.48528044
      0.05835722	     -0.05877266	     -0.00061189	     -0.20057876	     -0.06499026	      0.88309818	     -0.00049986	     -0.21936249	      0.00000000	     -0.00000001	     44.38539578
      0.05945323	     -0.05879528	     -0.00061281	     -0.20060118	     -0.06499680	      0.88309589	     -0.00049965	     -0.21938036	      0.00000000	     -0.00000001	     45.53057675
      0.06054923	     -0.05881426	     -0.00061360	     -0.20061999	     -0.06500337	      0.88309359	     -0.00049944	     -0.21939818	      0.00000000	     -0.00000001	     46.69601415
      0.06164524	     -0.05883165	     -0.00061431	     -0.20063723	     -0.06500996	      0.88309130	     -0.00049923	     -0.21941585	      0.00000000	     -0.00000001	     47.64177876
      0.06319179	     -0.05885120	     -0.00061518	     -0.20065660	     -0.06501931	      0.88308810	     -0.00049893	     -0.21944044	      0.00000000	     -0.00000001	     48.72177832
      0.06427805	     -0.05886205	     -0.00061555	     -0.20066735	     -0.06502589	      0.88308591	     -0.00049872	     -0.21945736	      0.00000000	     -0.00000001	     49.22534282
      0.06536431	     -0.05886952	     -0.00061588	     -0.20067473	     -0.06503250	      0.88308375	     -0.00049850	     -0.21947396	      0.00000000	     -0.00000001	     49.71090056
      0.06667911	     -0.05887690	     -0.00061622	     -0.20068200	     -0.06504053	      0.88308122	     -0.00049824	     -0.21949353	      0.00000000	     -0.00000001	     50.04863376
      0.06799390	     -0.05888054	     -0.00061653	     -0.20068555	     -0.06504858	      0.88307879	     -0.00049797	     -0.21951251	      0.00000000	     -0.00000001	     50.19268180
      0.06930870	     -0.05888160	     -0.00061681	     -0.20068650	     -0.06505667	      0.88307647	     -0.00049771	     -0.21953080	      0.00000000	     -0.00000001	     50.24949772
      0.07043847	     -0.05887849	     -0.00061695	     -0.20068328	     -0.06506365	      0.88307457	     -0.00049747	     -0.21954596	      0.00000000	     -0.00000001	     50.12665865
      0.07156823	     -0.05887437	     -0.00061700	     -0.20067906	     -0.06507065	      0.88307277	     -0.00049724	     -0.21956055	      0.00000000	     -0.00000001	     50.10071324
      0.07310047	     -0.05886564	     -0.00061693	     -0.20067016	     -0.06508019	      0.88307049	     -0.00049692	     -0.21957949	      0.00000000	     -0.00000001	     49.73892472
      0.07416316	     -0.05885766	     -0.00061676	     -0.20066205	     -0.06508684	      0.88306903	     -0.00049669	     -0.21959201	      0.00000000	     -0.00000001	     49.49593049
      0.07522585	     -0.05884643	     -0.00061642	     -0.20065068	     -0.06509352	      0.88306766	     -0.00049647	     -0.21960403	      0.00000000	     -0.00000001	     49.20918722
      0.07656064	     -0.05883044	     -0.00061584	     -0.20063448	     -0.06510195	      0.88306609	     -0.00049618	     -0.21961839	      0.00000000	     -0.00000001	     48.83024668
      0.07789543	     -0.05881189	     -0.00061517	     -0.20061571	     -0.06511043	      0.88306467	     -0.00049589	     -0.21963197	      0.00000000	     -0.00000001	     48.27893547
      0.07908955	     -0.05879440	     -0.00061456	     -0.20059798	     -0.06511806	      0.88306355	     -0.00049562	     -0.21964346	      0.00000000	     -0.00000001	     47.96016710
      0.08028367	     -0.05877527	     -0.00061403	     -0.20057861	     -0.06512574	      0.88306255	     -0.00049536	     -0.21965441	      0.00000000	     -0.00000001	     47.44995172
      0.08147779	     -0.05877012	     -0.00061391	     -0.20057317	     -0.06513346	      0.88306168	     -0.00049509	     -0.21966497	      0.00000000	     -0.00000000	     46.97317368
      0.08267190	     -0.05880446	     -0.00061490	     -0.20060718	     -0.06514124	      0.88306093	     -0.00049482	     -0.21967604	     -0.00000000	     -0.00000000	     46.06681185
      0.08386602	     -0.05889571	     -0.00061721	     -0.20069805	     -0.06514907	      0.88306030	     -0.00049455	     -0.21968903	     -0.00000000	     -0.00000000	     45.23688868
      0.08506014	     -0.05903423	     -0.00062022	     -0.20083617	     -0.06515696	      0.88305978	     -0.00049428	     -0.21970523	     -0.00000000	     -0.00000000	     44.48360459
      0.08625426	     -0.05919842	     -0.00062291	     -0.20099998	     -0.06516491	      0.88305936	     -0.00049400	     -0.21972517	     -0.00000000	     -0.00000000	     44.11261840
      0.08744838	     -0.05936033	     -0.00062429	     -0.20116156	     -0.06517291	      0.88305901	     -0.00049371	     -0.21974856	     -0.00000000	     -0.00000000	     43.86673831
      0.08864249	     -0.05950184	     -0.00062382	     -0.20130279	     -0.06518097	      0.88305873	     -0.00049343	     -0.21977441	     -0.00000000	     -0.00000000	     43.77569737
      0.08983661	     -0.05961389	     -0.00062160	     -0.20141464	     -0.06518907	      0.88305850	     -0.00049314	     -0.21980156	     -0.00000000	     -0.00000000	     43.57747505
      0.09103073	     -0.05969891	     -0.00061796	     -0.20149949	     -0.06519722	      0.88305831	     -0.00049285	     -0.21982890	     -0.00000000	     -0.00000000	     43.33748387
      0.09222485	     -0.05975955	     -0.00061325	     -0.20156000	     -0.06520542	      0.88305815	     -0.00049255	     -0.21985569	     -0.00000000	     -0.00000000	     42.91495193
      0.09341897	     -0.05980332	     -0.00060787	     -0.20160365	     -0.06521366	      0.88305800	     -0.00049226	     -0.21988140	     -0.00000000	     -0.00000000	     42.50979909
      0.09461309	     -0.05983405	     -0.00060214	     -0.20163427	     -0.06522194	      0.88305787	     -0.00049197	     -0.21990577	     -0.00000000	     -0.00000000	     41.95068066
      0.09580720	     -0.05985817	     -0.00059632	     -0.20165826	     -0.06523028	      0.88305775	     -0.00049168	     -0.21992870	     -0.00000000	     -0.00000000	     41.54057331
      0.09700132	     -0.05987779	     -0.00059047	     -0.20167776	     -0.06523865	      0.88305763	     -0.00049139	     -0.21995024	     -0.00000000	     -0.00000000	     40.96843599
      0.09819544	     -0.05989738	     -0.00058473	     -0.20169720	     -0.06524708	      0.88305751	     -0.00049110	     -0.21997046	     -0.00000000	     -0.00000000	     40.63385066
      0.09938956	     -0.05991745	     -0.00057910	     -0.20171712	     -0.06525555	      0.88305738	     -0.00049082	     -0.21998955	     -0.00000000	     -0.00000000	     40.08418735
      0.10058368	     -0.05994228	     -0.00057368	     -0.20174177	     -0.06526407	      0.88305723	     -0.00049054	     -0.22000765	     -0.00000000	     -0.00000000	     39.81118273
      0.10177779	     -0.05997332	     -0.00056868	     -0.20177263	     -0.06527263	      0.88305707	     -0.00049027	     -0.22002501	     -0.00000000	     -0.00000000	     39.24758762
      0.10297191	     -0.06001557	     -0.00056437	     -0.20181467	     -0.06528125	      0.88305689	     -0.00049001	     -0.22004189	     -0.00000000	     -0.00000000	     38.96910255
      0.10416603	     -0.06006980	     -0.00056096	     -0.20186870	     -0.06528992	      0.88305669	     -0.00048975	     -0.22005866	     -0.00000000	     -0.00000000	     38.36401527
      0.10536015	     -0.06013968	     -0.00055860	     -0.20193834	     -0.06529863	      0.88305644	     -0.00048950	     -0.22007563	     -0.00000000	     -0.00000000	     38.05411028
      0.10655427	     -0.06022422	     -0.00055726	     -0.20202265	     -0.06530739	      0.88305616	     -0.00048927	     -0.22009318	     -0.00000000	     -0.00000000	     37.42993770
      0.10774839	     -0.06032505	     -0.00055685	     -0.20212323	     -0.06531620	      0.88305583	     -0.00048904	     -0.22011160	     -0.00000000	     -0.00000000	     37.10381691
      0.10894250	     -0.06043935	     -0.00055722	     -0.20223729	     -0.06532505	      0.88305544	     -0.00048882	     -0.22013119	     -0.00000000	     -0.00000000	     36.51988643
      0.11013662	     -0.06056805	     -0.00055826	     -0.20236576	     -0.06533394	      0.88305499	     -0.00048860	     -0.22015213	     -0.00000000	     -0.00000000	     36.21837791
      0.11133074	     -0.06070793	     -0.00055984	     -0.20250543	     -0.06534286	      0.88305447	     -0.00048840	     -0.22017462	     -0.00000000	     -0.00000000	     35.72657200
      0.11252486	     -0.06085890	     -0.00056178	     -0.20265621	     -0.06535182	      0.88305386	     -0.00048821	     -0.22019876	     -0.00000000	     -0.00000000	     35.47613170
      0.11371898	     -0.06101693	     -0.00056391	     -0.20281408	     -0.06536081	      0.88305317	     -0.00048802	     -0.22022463	     -0.00000000	     -0.00000000	     35.09455870
      0.11491309	     -0.06118135	     -0.00056590	     -0.20297836	     -0.06536983	      0.88305238	     -0.00048784	     -0.22025222	     -0.00000000	     -0.00000000	     34.88273643
      0.11610721	     -0.06134900	     -0.00056789	     -0.20314591	     -0.06537887	      0.88305148	     -0.00048766	     -0.22028157	     -0.00000000	     -0.00000001	     34.56448317
      0.11730133	     -0.06152110	     -0.00056951	     -0.20331795	     -0.06538793	      0.88305047	     -0.00048749	     -0.22031262	     -0.00000000	     -0.00000001	     34.34505934
      0.11849545	     -0.06169341	     -0.00057033	     -0.20349025	     -0.06539700	      0.88304935	     -0.00048732	     -0.22034533	     -0.00000000	     -0.00000001	     34.05779962
      0.11968957	     -0.06186386	     -0.00057120	     -0.20366071	     -0.06540608	      0.88304810	     -0.00048716	     -0.22037956	     -0.00000000	     -0.00000001	     33.79408429
      0.12088369	     -0.06203230	     -0.00057168	     -0.20382920	     -0.06541517	      0.88304673	     -0.00048700	     -0.22041523	     -0.00000000	     -0.00000001	     33.48208912
      0.12207780	     -0.06219854	     -0.00057171	     -0.20399553	     -0.06542426	      0.88304524	     -0.00048684	     -0.22045216	     -0.00000000	     -0.00000001	     33.15628106
      0.12327192	     -0.06235947	     -0.00057121	     -0.20415659	     -0.06543335	      0.88304361	     -0.00048669	     -0.22049020	     -0.00000000	     -0.00000001	     32.79830370
      0.12446604	     -0.06251678	     -0.00057016	     -0.20431406	     -0.06544243	      0.88304186	     -0.00048653	     -0.22052914	     -0.00000000	     -0.00000001	     32.40745385
      0.12566016	     -0.06266804	     -0.00056865	     -0.20446553	     -0.06545151	      0.88303999	     -0.00048638	     -0.22056881	     -0.00000000	     -0.00000001	     31.99551739
      0.12685428	     -0.06281494	     -0.00056673	     -0.20461266	     -0.06546057	      0.88303798	     -0.00048622	     -0.22060904	     -0.00000000	     -0.00000001	     31.56921002
      0.12804839	     -0.06295544	     -0.00056453	     -0.20475341	     -0.06546963	      0.88303586	     -0.00048607	     -0.22064968	     -0.00000000	     -0.00000001	     31.13045614
      0.12924251	     -0.06309162	     -0.00056212	     -0.20488988	     -0.06547866	      0.88303362	     -0.00048591	     -0.22069054	     -0.00000000	     -0.00000001	     30.71248168
      0.13043663	     -0.06322153	     -0.00055939	     -0.20502010	     -0.06548767	      0.88303127	     -0.00048576	     -0.22073152	     -0.00000000	     -0.00000001	     30.27959338
      0.13163075	     -0.06334755	     -0.00055644	     -0.20514644	     -0.06549667	      0.88302882	     -0.00048560	     -0.22077246	     -0.00000000	     -0.00000001	     29.91120541
      0.13282487	     -0.06346787	     -0.00055333	     -0.20526711	     -0.06550563	      0.88302626	     -0.00048544	     -0.22081326	     -0.00000000	     -0.00000001	     29.51595378
      0.13401899	     -0.06358464	     -0.00055008	     -0.20538425	     -0.06551457	      0.88302362	     -0.00048528	     -0.22085377	     -0.00000000	     -0.00000002	     29.22342317
      0.13521310	     -0.06369549	     -0.00054666	     -0.20549549	     -0.06552349	      0.88302090	     -0.00048512	     -0.22089392	     -0.00000000	     -0.00000002	     28.87956757
      0.13640722	     -0.06380332	     -0.00054303	     -0.20560371	     -0.06553237	      0.88301810	     -0.00048496	     -0.22093357	     -0.00000000	     -0.00000002	     28.66662749
      0.13760134	     -0.06390594	     -0.00053935	     -0.20570675	     -0.06554122	      0.88301524	     -0.00048481	     -0.22097265	     -0.00000000	     -0.00000002	     28.36107638
      0.13879546	     -0.06400607	     -0.00053570	     -0.20580729	     -0.06555004	      0.88301232	     -0.00048465	     -0.22101106	     -0.00000000	     -0.00000002	     28.20223085
      0.13998958	     -0.06410199	     -0.00053206	     -0.20590365	     -0.06555882	      0.88300936	     -0.00048449	     -0.22104878	     -0.00000000	     -0.00000002	     27.91595511
      0.14118369	     -0.06419608	     -0.00052847	     -0.20599817	     -0.06556757	      0.88300636	     -0.00048433	     -0.22108575	     -0.00000000	     -0.00000002	     27.78703070
      0.14237781	     -0.06428608	     -0.00052486	     -0.20608862	     -0.06557628	      0.88300333	     -0.00048417	     -0.22112195	     -0.00000000	     -0.00000002	     27.50505709
      0.14357193	     -0.06437465	     -0.00052131	     -0.20617765	     -0.06558495	      0.88300028	     -0.00048401	     -0.22115732	     -0.00000000	     -0.00000002	     27.38658053
      0.14476605	     -0.06445969	     -0.00051782	     -0.20626315	     -0.06559358	      0.88299722	     -0.00048386	     -0.22119190	     -0.00000000	     -0.00000002	     27.10390670
      0.14596017	     -0.06454447	     -0.00051457	     -0.20634841	     -0.06560217	      0.88299415	     -0.00048370	     -0.22122564	     -0.00000000	     -0.00000002	     26.97960668
      0.14740003	     -0.06464436	     -0.00051092	     -0.20644887	     -0.06561247	      0.88299046	     -0.00048351	     -0.22126533	     -0.00000000	     -0.00000002	     26.56077056
      0.14865105	     -0.06472897	     -0.00050798	     -0.20653398	     -0.06562136	      0.88298726	     -0.00048335	     -0.22129891	     -0.00000000	     -0.00000002	     26.55661561
      0.14990206	     -0.06481225	     -0.00050526	     -0.20661777	     -0.06563021	      0.88298409	     -0.00048319	     -0.22133170	     -0.00000000	     -0.00000002	     26.16728866
      0.15115308	     -0.06489434	     -0.00050271	     -0.20670037	     -0.06563900	      0.88298094	     -0.00048304	     -0.22136372	     -0.00000000	     -0.00000002	     26.11502808
      0.15240409	     -0.06497364	     -0.00050024	     -0.20678020	     -0.06564775	      0.88297783	     -0.00048288	     -0.22139503	     -0.00000000	     -0.00000002	     25.81772548
      0.15365511	     -0.06505189	     -0.00049795	     -0.20685898	     -0.06565644	      0.88297475	     -0.00048273	     -0.22142561	     -0.00000000	     -0.00000002	     25.73737369
      0.15518740	     -0.06514520	     -0.00049528	     -0.20695295	     -0.06566700	      0.88297104	     -0.00048254	     -0.22146219	     -0.00000000	     -0.00000002	     25.33622663
      0.15639218	     -0.06521448	     -0.00049323	     -0.20702275	     -0.06567525	      0.88296817	     -0.00048239	     -0.22149025	     -0.00000000	     -0.00000002	     25.39796519
      0.15759696	     -0.06528359	     -0.00049130	     -0.20709240	     -0.06568345	      0.88296535	     -0.00048225	     -0.22151774	     -0.00000000	     -0.00000002	     25.16124629
      0.15880174	     -0.06534996	     -0.00048933	     -0.20715931	     -0.06569158	      0.88296258	     -0.00048210	     -0.22154469	     -0.00000000	     -0.00000002	     25.11056415
      0.16069589	     -0.06545050	     -0.00048639	     -0.20726073	     -0.06570426	      0.88295832	     -0.00048188	     -0.22158603	     -0.00000000	     -0.00000002	     24.76845190
      0.16175180	     -0.06550383	     -0.00048481	     -0.20731455	     -0.06571127	      0.88295601	     -0.00048175	     -0.22160853	     -0.00000000	     -0.00000001	     24.83542141
      0.16280771	     -0.06555489	     -0.00048319	     -0.20736611	     -0.06571823	      0.88295374	     -0.00048163	     -0.22163067	     -0.00000000	     -0.00000001	     24.73706373
      0.16427273	     -0.06562214	     -0.00048085	     -0.20743408	     -0.06572780	      0.88295066	     -0.00048145	     -0.22166074	     -0.00000000	     -0.00000001	     24.67092513
      0.16573775	     -0.06568124	     -0.00047831	     -0.20749390	     -0.06573729	      0.88294767	     -0.00048128	     -0.22168999	     -0.00000000	     -0.00000001	     24.39835163
      0.16720278	     -0.06572837	     -0.00047565	     -0.20754177	     -0.06574668	      0.88294475	     -0.00048110	     -0.22171817	     -0.00000000	     -0.00000001	     24.59923742
      0.16850436	     -0.06576328	     -0.00047337	     -0.20757735	     -0.06575494	      0.88294224	     -0.00048095	     -0.22174217	     -0.00000000	     -0.00000001	     24.32970875
      0.16980594	     -0.06579018	     -0.00047103	     -0.20760491	     -0.06576313	      0.88293979	     -0.00048079	     -0.22176505	     -0.00000000	     -0.00000001	     24.38076743
      0.17110751	     -0.06580852	     -0.00046870	     -0.20762394	     -0.06577123	      0.88293741	     -0.00048063	     -0.22178674	     -0.00000000	     -0.00000001	     24.19202150
      0.17240909	     -0.06581945	     -0.00046645	     -0.20763554	     -0.06577926	      0.88293509	     -0.00048047	     -0.22180713	     -0.00000000	     -0.00000001	     24.24459226
      0.17371067	     -0.06582523	     -0.00046437	     -0.20764200	     -0.06578720	      0.88293284	     -0.00048031	     -0.22182616	     -0.00000000	     -0.00000001	     24.05812251
      0.17501225	     -0.06582549	     -0.00046247	     -0.20764293	     -0.06579507	      0.88293065	     -0.00048014	     -0.22184384	     -0.00000000	     -0.00000001	     24.10009219
      0.17654599	     -0.06582066	     -0.00046047	     -0.20763889	     -0.06580423	      0.88292816	     -0.00047995	     -0.22186297	     -0.00000000	     -0.00000001	     23.90783487
      0.17779222	     -0.06581351	     -0.00045915	     -0.20763237	     -0.06581159	      0.88292620	     -0.00047979	     -0.22187713	     -0.00000000	     -0.00000001	     24.01484761
      0.17903844	     -0.06580425	     -0.00045813	     -0.20762374	     -0.06581888	      0.88292429	     -0.00047963	     -0.22189013	     -0.00000000	     -0.00000001	     23.83208306
      0.18028466	     -0.06579518	     -0.00045748	     -0.20761528	     -0.06582610	      0.88292244	     -0.00047946	     -0.22190201	     -0.00000000	     -0.00000001	     23.93971018
      0.18153089	     -0.06578500	     -0.00045714	     -0.20760570	     -0.06583324	      0.88292064	     -0.00047929	     -0.22191289	     -0.00000000	     -0.00000001	     23.76460083
      0.18277711	     -0.06577601	     -0.00045717	     -0.20759731	     -0.06584030	      0.88291889	     -0.00047912	     -0.22192281	     -0.00000000	     -0.00000001	     23.88224320
      0.18402333	     -0.06576740	     -0.00045754	     -0.20758929	     -0.06584729	      0.88291719	     -0.00047895	     -0.22193189	     -0.00000000	     -0.00000001	     23.70087358
      0.18526956	     -0.06576099	     -0.00045829	     -0.20758346	     -0.06585420	      0.88291553	     -0.00047877	     -0.22194019	     -0.00000000	     -0.00000001	     23.82377442
      0.18651578	     -0.06575449	     -0.00045928	     -0.20757754	     -0.06586104	      0.88291391	     -0.00047859	     -0.22194784	     -0.00000000	     -0.00000001	     23.65581790
      0.18776201	     -0.06574962	     -0.00046054	     -0.20757324	     -0.06586780	      0.88291233	     -0.00047840	     -0.22195487	     -0.00000000	     -0.00000001	     23.76650121
      0.18900823	     -0.06574516	     -0.00046200	     -0.20756934	     -0.06587449	      0.88291078	     -0.00047821	     -0.22196138	     -0.00000000	     -0.00000001	     23.62073778
      0.19025445	     -0.06574184	     -0.00046357	     -0.20756660	     -0.06588109	      0.88290926	     -0.00047801	     -0.22196740	     -0.00000000	     -0.00000001	     23.73853646
      0.19150068	     -0.06573732	     -0.00046518	     -0.20756264	     -0.06588762	      0.88290776	     -0.00047780	     -0.22197301	     -0.00000000	     -0.00000001	     23.59303935
      0.19274690	     -0.06573316	     -0.00046679	     -0.20755905	     -0.06589407	      0.88290629	     -0.00047759	     -0.22197821	     -0.00000000	     -0.00000001	     23.73554368
      0.19399313	     -0.06572716	     -0.00046835	     -0.20755363	     -0.06590044	      0.88290483	     -0.00047737	     -0.22198305	     -0.00000000	     -0.00000001	     23.60662190
      0.19523935	     -0.06572036	     -0.00046983	     -0.20754740	     -0.06590673	      0.88290339	     -0.00047714	     -0.22198751	     -0.00000000	     -0.00000001	     23.76181954
      0.19648557	     -0.06570990	     -0.00047112	     -0.20753753	     -0.06591294	      0.88290195	     -0.00047690	     -0.22199161	     -0.00000000	     -0.00000001	     23.68207771
      0.19773180	     -0.06569710	     -0.00047224	     -0.20752531	     -0.06591907	      0.88290052	     -0.00047665	     -0.22199530	     -0.00000000	     -0.00000001	     23.84599236
      0.19897802	     -0.06567999	     -0.00047313	     -0.20750878	     -0.06592512	      0.88289910	     -0.00047639	     -0.22199856	     -0.00000000	     -0.00000001	     23.78650895
      0.20022425	     -0.06565968	     -0.00047373	     -0.20748907	     -0.06593108	      0.88289767	     -0.00047612	     -0.22200133	     -0.00000000	     -0.00000001	     23.96628758
      0.20147047	     -0.06563351	     -0.00047397	     -0.20746350	     -0.06593696	      0.88289624	     -0.00047583	     -0.22200359	     -0.00000000	     -0.00000001	     23.92446147
      0.20271669	     -0.06560314	     -0.00047388	     -0.20743373	     -0.06594276	      0.88289481	     -0.00047553	     -0.22200525	     -0.00000000	     -0.00000001	     24.13269422
      0.20396292	     -0.06556737	     -0.00047345	     -0.20739857	     -0.06594848	      0.88289337	     -0.00047522	     -0.22200629	     -0.00000000	     -0.00000001	     24.10357176
      0.20520914	     -0.06552743	     -0.00047269	     -0.20735923	     -0.06595412	      0.88289192	     -0.00047489	     -0.22200662	     -0.00000000	     -0.00000001	     24.31962745
      0.20645536	     -0.06548130	     -0.00047155	     -0.20731370	     -0.06595968	      0.88289046	     -0.00047454	     -0.22200624	     -0.00000000	     -0.00000001	     24.32051830
      0.20770159	     -0.06543139	     -0.00047012	     -0.20726439	     -0.06596515	      0.88288900	     -0.00047418	     -0.22200506	     -0.00000000	     -0.00000001	     24.58183303
      0.20894781	     -0.06537625	     -0.00046840	     -0.20720985	     -0.06597055	      0.88288753	     -0.00047381	     -0.22200309	     -0.00000000	     -0.00000001	     24.58081857
      0.21019404	     -0.06531810	     -0.00046648	     -0.20715228	     -0.06597586	      0.88288605	     -0.00047342	     -0.22200025	     -0.00000000	     -0.00000001	     24.89199322
      0.21144026	     -0.06525499	     -0.00046433	     -0.20708976	     -0.06598110	      0.88288456	     -0.00047301	     -0.22199658	     -0.00000000	     -0.00000001	     24.89946433
      0.21268648	     -0.06518919	     -0.00046204	     -0.20702453	     -0.06598626	      0.88288307	     -0.00047258	     -0.22199202	     -0.00000000	     -0.00000001	     25.25946377
      0.21393271	     -0.06512026	     -0.00045965	     -0.20695615	     -0.06599135	      0.88288157	     -0.00047214	     -0.22198660	     -0.00000000	     -0.00000001	     25.29412709
      0.21517893	     -0.06504953	     -0.00045721	     -0.20688597	     -0.06599636	      0.88288006	     -0.00047169	     -0.22198030	     -0.00000000	     -0.00000001	     25.66320483
      0.21642516	     -0.06497545	     -0.00045468	     -0.20681242	     -0.06600129	      0.88287856	     -0.00047122	     -0.22197317	     -0.00000000	     -0.00000001	     25.72628216
      0.21767138	     -0.06490086	     -0.00045215	     -0.20673835	     -0.06600616	      0.88287705	     -0.00047073	     -0.22196516	     -0.00000000	     -0.00000001	     26.14650987
      0.21891760	     -0.06482415	     -0.00044961	     -0.20666214	     -0.06601096	      0.88287555	     -0.00047023	     -0.22195636	     -0.00000000	     -0.00000001	     26.17631428
      0.22016383	     -0.06474775	     -0.00044716	     -0.20658622	     -0.06601568	      0.88287406	     -0.00046971	     -0.22194677	     -0.00000000	     -0.00000001	     26.63052466
      0.22141005	     -0.06466999	     -0.00044478	     -0.20650893	     -0.06602034	      0.88287257	     -0.00046918	     -0.22193647	     -0.00000000	     -0.00000001	     26.66831766
      0.22265628	     -0.06459319	     -0.00044258	     -0.20643258	     -0.06602493	      0.88287109	     -0.00046863	     -0.22192546	     -0.00000000	     -0.00000001	     27.13409360
      0.22390250	     -0.06451615	     -0.00044058	     -0.20635597	     -0.06602945	      0.88286962	     -0.00046807	     -0.22191386	     -0.00000000	     -0.00000001	     27.17527064
      0.22514872	     -0.06444076	     -0.00043883	     -0.20628100	     -0.06603391	      0.88286816	     -0.00046749	     -0.22190167	     -0.00000000	     -0.00000001	     27.65018626
      0.22639495	     -0.06436483	     -0.00043728	     -0.20620548	     -0.06603831	      0.88286672	     -0.00046690	     -0.22188901	     -0.00000000	     -0.00000001	     27.72766719
      0.22764117	     -0.06429062	     -0.00043606	     -0.20613165	     -0.06604265	      0.88286529	     -0.00046630	     -0.22187590	     -0.00000000	     -0.00000001	     28.19299495
      0.22888739	     -0.06421735	     -0.00043518	     -0.20605876	     -0.06604692	      0.88286388	     -0.00046568	     -0.22186243	     -0.00000000	     -0.00000001	     28.32507292
      0.23013362	     -0.06414588	     -0.00043464	     -0.20598765	     -0.06605113	      0.88286249	     -0.00046505	     -0.22184866	     -0.00000000	     -0.00000001	     28.82151117
      0.23137984	     -0.06407403	     -0.00043435	     -0.20591615	     -0.06605528	      0.88286113	     -0.00046440	     -0.22183466	     -0.00000000	     -0.00000001	     28.98724563
      0.23262607	     -0.06400394	     -0.00043438	     -0.20584640	     -0.06605936	      0.88285978	     -0.00046374	     -0.22182044	     -0.00000000	     -0.00000001	     29.52635293
      0.23387229	     -0.06393373	     -0.00043466	     -0.20577651	     -0.06606339	      0.88285846	     -0.00046307	     -0.22180610	     -0.00000000	     -0.00000001	     29.71862248
      0.23511851	     -0.06386492	     -0.00043526	     -0.20570803	     -0.06606736	      0.88285716	     -0.00046239	     -0.22179165	     -0.00000000	     -0.00000001	     30.30630608
      0.23636474	     -0.06379525	     -0.00043600	     -0.20563868	     -0.06607126	      0.88285589	     -0.00046169	     -0.22177715	     -0.00000000	     -0.00000001	     30.60577293
      0.23761096	     -0.06372658	     -0.00043694	     -0.20557031	     -0.06607510	      0.88285464	     -0.00046098	     -0.22176259	     -0.00000000	     -0.00000001	     31.20000440
      0.23885719	     -0.06365695	     -0.00043800	     -0.20550100	     -0.06607889	      0.88285342	     -0.00046026	     -0.22174804	     -0.00000000	     -0.00000001	     31.54820254
      0.24010341	     -0.06358816	     -0.00043923	     -0.20543251	     -0.06608261	      0.88285222	     -0.00045952	     -0.22173347	     -0.00000000	     -0.00000001	     32.19703684
      0.24134963	     -0.06351782	     -0.00044050	     -0.20536248	     -0.06608627	      0.88285105	     -0.00045877	     -0.22171894	     -0.00000000	     -0.00000001	     32.56680895
      0.24259586	     -0.06344741	     -0.00044184	     -0.20529237	     -0.06608987	      0.88284991	     -0.00045801	     -0.22170441	     -0.00000000	     -0.00000001	     33.22321161
      0.24384208	     -0.06337626	     -0.00044322	     -0.20522153	     -0.06609341	      0.88284880	     -0.00045723	     -0.22168991	     -0.00000000	     -0.00000001	     33.65835591
      0.24508830	     -0.06330530	     -0.00044468	     -0.20515087	     -0.06609688	      0.88284772	     -0.00045644	     -0.22167542	     -0.00000000	     -0.00000001	     34.31150087
      0.24633453	     -0.06323260	     -0.00044612	     -0.20507848	     -0.06610029	      0.88284667	     -0.00045563	     -0.22166098	     -0.00000000	     -0.00000001	     34.74832895
      0.24758075	     -0.06316014	     -0.00044759	     -0.20500633	     -0.06610364	      0.88284565	     -0.00045482	     -0.22164653	     -0.00000000	     -0.00000001	     35.39452045
      0.24882698	     -0.06308641	     -0.00044901	     -0.20493291	     -0.06610693	      0.88284466	     -0.00045399	     -0.22163211	     -0.00000000	     -0.00000001	     35.80866104
      0.25007320	     -0.06301313	     -0.00045046	     -0.20485994	     -0.06611016	      0.88284371	     -0.00045314	     -0.22161766	     -0.00000000	     -0.00000001	     36.49475476
      0.25131942	     -0.06293862	     -0.00045184	     -0.20478575	     -0.06611332	      0.88284278	     -0.00045228	     -0.22160322	     -0.00000000	     -0.00000000	     36.93451373
      0.25256565	     -0.06286502	     -0.00045325	     -0.20471247	     -0.06611642	      0.88284190	     -0.00045141	     -0.22158875	     -0.00000000	     -0.00000000	     37.57992757
      0.25381187	     -0.06279139	     -0.00045465	     -0.20463915	     -0.06611945	      0.88284105	     -0.00045052	     -0.22157429	     -0.00000000	     -0.00000000	     38.03254946
      0.25505810	     -0.06271950	     -0.00045612	     -0.20456757	     -0.06612242	      0.88284024	     -0.00044962	     -0.22155980	     -0.00000000	     -0.00000000	     38.67946193
      0.25630432	     -0.06264748	     -0.00045759	     -0.20449587	     -0.06612534	      0.88283946	     -0.00044871	     -0.22154535	     -0.00000000	     -0.00000000	     39.07390704
      0.25755054	     -0.06257712	     -0.00045910	     -0.20442582	     -0.06612818	      0.88283872	     -0.00044778	     -0.22153089	     -0.00000000	     -0.00000000	     39.74788322
      0.25879677	     -0.06250834	     -0.00046069	     -0.20435736	     -0.06613097	      0.88283802	     -0.00044685	     -0.22151647	     -0.00000000	     -0.00000000	     40.17118476
      0.26004299	     -0.06244217	     -0.00046242	     -0.20429150	     -0.06613369	      0.88283735	     -0.00044589	     -0.22150209	     -0.00000000	     -0.00000000	     40.78110660
      0.26128922	     -0.06237694	     -0.00046419	     -0.20422657	     -0.06613636	      0.88283673	     -0.00044493	     -0.22148780	     -0.00000000	     -0.00000000	     41.13076396
      0.26253544	     -0.06231443	     -0.00046603	     -0.20416437	     -0.06613896	      0.88283614	     -0.00044395	     -0.22147360	     -0.00000000	     -0.00000000	     41.74920758
      0.26378166	     -0.06225393	     -0.00046787	     -0.20410417	     -0.06614150	      0.88283559	     -0.00044296	     -0.22145954	     -0.00000000	     -0.00000000	     42.08392279
      0.26502789	     -0.06219687	     -0.00046976	     -0.20404740	     -0.06614398	      0.88283507	     -0.00044196	     -0.22144564	     -0.00000000	     -0.00000000	     42.64099540
      0.26627411	     -0.06214125	     -0.00047160	     -0.20399208	     -0.06614641	      0.88283460	     -0.00044094	     -0.22143196	     -0.00000000	     -0.00000000	     42.89287372
      0.26752033	     -0.06208832	     -0.00047343	     -0.20393944	     -0.06614877	      0.88283416	     -0.00043992	     -0.22141849	     -0.00000000	     -0.00000000	     43.44683584
      0.26876656	     -0.06203804	     -0.00047519	     -0.20388945	     -0.06615108	      0.88283375	     -0.00043888	     -0.22140530	     -0.00000000	     -0.00000000	     43.71076415
      0.27001278	     -0.06199076	     -0.00047687	     -0.20384246	     -0.06615333	      0.88283338	     -0.00043783	     -0.22139239	     -0.00000000	     -0.00000000	     44.17237017
      0.27125901	     -0.06194480	     -0.00047840	     -0.20379677	     -0.06615552	      0.88283304	     -0.00043676	     -0.22137982	     -0.00000000	     -0.00000000	     44.37551836
      0.27250523	     -0.06190173	     -0.00047983	     -0.20375398	     -0.06615765	      0.88283274	     -0.00043569	     -0.22136756	     -0.00000000	     -0.00000000	     44.81305640
      0.27375145	     -0.06186031	     -0.00048113	     -0.20371284	     -0.06615974	      0.88283246	     -0.00043460	     -0.22135568	     -0.00000000	     -0.00000000	     44.94720990
      0.27499768	     -0.06182155	     -0.00048235	     -0.20367435	     -0.06616176	      0.88283222	     -0.00043351	     -0.22134417	     -0.00000000	     -0.00000000	     45.38470631
      0.27624390	     -0.06178395	     -0.00048341	     -0.20363702	     -0.06616374	      0.88283200	     -0.00043240	     -0.22133307	     -0.00000000	     -0.00000000	     45.52714751
      0.27749013	     -0.06174868	     -0.00048425	     -0.20360202	     -0.06616566	      0.88283181	     -0.00043129	     -0.22132236	     -0.00000000	     -0.00000000	     45.86621791
      0.27873635	     -0.06171449	     -0.00048482	     -0.20356809	     -0.06616753	      0.88283164	     -0.00043016	     -0.22131209	     -0.00000000	     -0.00000000	     45.92420921
      0.27998257	     -0.06168160	     -0.00048554	     -0.20353545	     -0.06616935	      0.88283150	     -0.00042903	     -0.22130223	     -0.00000000	     -0.00000000	     46.27411494
      0.28122880	     -0.06164991	     -0.00048619	     -0.20350401	     -0.06617113	      0.88283138	     -0.00042789	     -0.22129286	     -0.00000000	     -0.00000000	     46.31744760
      0.28247502	     -0.06162057	     -0.00048618	     -0.20347492	     -0.06617285	      0.88283128	     -0.00042674	     -0.22128397	     -0.00000000	     -0.00000000	     46.57586337
      0.28372124	     -0.06159320	     -0.00048606	     -0.20344779	     -0.06617453	      0.88283120	     -0.00042558	     -0.22127558	     -0.00000000	     -0.00000000	     46.55375594
      0.28496747	     -0.06156944	     -0.00048613	     -0.20342426	     -0.06617616	      0.88283114	     -0.00042441	     -0.22126770	     -0.00000000	     -0.00000000	     46.81291966
      0.28621369	     -0.06154819	     -0.00048621	     -0.20340323	     -0.06617775	      0.88283109	     -0.00042324	     -0.22126039	     -0.00000000	     -0.00000000	     46.76271945
      0.28745992	     -0.06153111	     -0.00048638	     -0.20338636	     -0.06617929	      0.88283106	     -0.00042206	     -0.22125366	     -0.00000000	     -0.00000000	     46.96922682
      0.28870614	     -0.06151836	     -0.00048652	     -0.20337383	     -0.06618079	      0.88283104	     -0.00042088	     -0.22124758	     -0.00000000	     -0.00000000	     46.88354328
      0.28995236	     -0.06150988	     -0.00048664	     -0.20336554	     -0.06618226	      0.88283104	     -0.00041969	     -0.22124218	     -0.00000000	      0.00000000	     47.03379764
      0.29119859	     -0.06150604	     -0.00048667	     -0.20336189	     -0.06618368	      0.88283105	     -0.00041850	     -0.22123756	     -0.00000000	      0.00000000	     46.89919560
      0.29244481	     -0.06150852	     -0.00048687	     -0.20336456	     -0.06618506	      0.88283107	     -0.00041731	     -0.22123374	     -0.00000000	      0.00000000	     47.00116752
      0.29369104	     -0.06151715	     -0.00048694	     -0.20337338	     -0.06618641	      0.88283110	     -0.00041611	     -0.22123081	     -0.00000000	      0.00000000	     46.79494678
      0.29493726	     -0.06153363	     -0.00048695	     -0.20339003	     -0.06618771	      0.88283113	     -0.00041492	     -0.22122884	     -0.00000000	      0.00000000	     46.89833063
      0.29618348	     -0.06155691	     -0.00048685	     -0.20341349	     -0.06618898	      0.88283117	     -0.00041372	     -0.22122794	     -0.00000000	      0.00000000	     46.67938162
      0.29742971	     -0.06158833	     -0.00048710	     -0.20344508	     -0.06619022	      0.88283121	     -0.00041252	     -0.22122816	     -0.00000000	      0.00000000	     46.71744925
      0.29867593	     -0.06162791	     -0.00048745	     -0.20348483	     -0.06619141	      0.88283125	     -0.00041132	     -0.22122959	     -0.00000000	      0.00000000	     46.46264373
      0.29992216	     -0.06167606	     -0.00048782	     -0.20353316	     -0.06619257	      0.88283128	     -0.00041012	     -0.22123230	     -0.00000000	      0.00000000	     46.45949906
      0.30116838	     -0.06173127	     -0.00048820	     -0.20358854	     -0.06619370	      0.88283131	     -0.00040893	     -0.22123637	     -0.00000000	      0.00000000	     46.17269531
      0.30241460	     -0.06179502	     -0.00048871	     -0.20365248	     -0.06619478	      0.88283132	     -0.00040773	     -0.22124181	     -0.00000000	      0.00000000	     46.12588117
      0.30366083	     -0.06186759	     -0.00048942	     -0.20372523	     -0.06619583	      0.88283132	     -0.00040654	     -0.22124872	     -0.00000000	     -0.00000000	     45.80233558
      0.30490705	     -0.06194976	     -0.00049040	     -0.20380759	     -0.06619683	      0.88283129	     -0.00040536	     -0.22125715	     -0.00000000	     -0.00000000	     45.71819757
      0.30615327	     -0.06203992	     -0.00049162	     -0.20389795	     -0.06619780	      0.88283124	     -0.00040418	     -0.22126720	     -0.00000000	     -0.00000000	     45.37159357
      0.30739950	     -0.06213869	     -0.00049310	     -0.20399694	     -0.06619872	      0.88283117	     -0.00040301	     -0.22127886	     -0.00000000	     -0.00000000	     45.21960202
      0.30864572	     -0.06224518	     -0.00049478	     -0.20410365	     -0.06619960	      0.88283106	     -0.00040184	     -0.22129218	     -0.00000000	     -0.00000000	     44.85871525
      0.30989195	     -0.06235974	     -0.00049666	     -0.20421843	     -0.06620043	      0.88283091	     -0.00040068	     -0.22130715	     -0.00000000	     -0.00000000	     44.63688780
      0.31113817	     -0.06248008	     -0.00049885	     -0.20433903	     -0.06620121	      0.88283072	     -0.00039952	     -0.22132381	     -0.00000000	     -0.00000000	     44.20505770
      0.31238439	     -0.06260769	     -0.00050140	     -0.20446689	     -0.06620194	      0.88283048	     -0.00039838	     -0.22134212	     -0.00000000	     -0.00000000	     43.95285514
      0.31363062	     -0.06274158	     -0.00050419	     -0.20460106	     -0.06620261	      0.88283019	     -0.00039724	     -0.22136213	     -0.00000000	     -0.00000000	     43.49298769
      0.31487684	     -0.06288152	     -0.00050685	     -0.20474130	     -0.06620324	      0.88282986	     -0.00039611	     -0.22138375	     -0.00000000	     -0.00000000	     43.18710065
      0.31612307	     -0.06302562	     -0.00050946	     -0.20488573	     -0.06620380	      0.88282946	     -0.00039499	     -0.22140697	     -0.00000000	     -0.00000000	     42.67078898
      0.31736929	     -0.06317456	     -0.00051207	     -0.20503501	     -0.06620430	      0.88282901	     -0.00039388	     -0.22143169	     -0.00000000	     -0.00000000	     42.31508607
      0.31861551	     -0.06332706	     -0.00051480	     -0.20518788	     -0.06620474	      0.88282849	     -0.00039278	     -0.22145787	     -0.00000000	     -0.00000000	     41.77340680
      0.31986174	     -0.06348205	     -0.00051797	     -0.20534325	     -0.06620511	      0.88282792	     -0.00039169	     -0.22148544	     -0.00000000	     -0.00000000	     41.38411364
      0.32110796	     -0.06363942	     -0.00052076	     -0.20550103	     -0.06620541	      0.88282728	     -0.00039060	     -0.22151438	     -0.00000000	     -0.00000000	     40.82922599
      0.32235419	     -0.06379908	     -0.00052307	     -0.20566114	     -0.06620564	      0.88282658	     -0.00038953	     -0.22154452	     -0.00000000	     -0.00000000	     40.37929205
      0.32360041	     -0.06395921	     -0.00052517	     -0.20582174	     -0.06620580	      0.88282582	     -0.00038847	     -0.22157579	     -0.00000000	     -0.00000000	     39.78495614
      0.32484663	     -0.06412066	     -0.00052712	     -0.20598367	     -0.06620588	      0.88282499	     -0.00038742	     -0.22160803	     -0.00000000	     -0.00000000	     39.36581379
      0.32609286	     -0.06428208	     -0.00052893	     -0.20614562	     -0.06620588	      0.88282411	     -0.00038638	     -0.22164116	     -0.00000000	     -0.00000000	     38.75572356
      0.32733908	     -0.06444414	     -0.00053059	     -0.20630822	     -0.06620580	      0.88282318	     -0.00038535	     -0.22167503	     -0.00000000	     -0.00000001	     38.34880612
      0.32858530	     -0.06460657	     -0.00053201	     -0.20647122	     -0.06620563	      0.88282219	     -0.00038433	     -0.22170960	     -0.00000000	     -0.00000001	     37.74628724
      0.32983153	     -0.06476959	     -0.00053316	     -0.20663482	     -0.06620538	      0.88282114	     -0.00038333	     -0.22174473	     -0.00000000	     -0.00000001	     37.34661968
      0.33107775	     -0.06493132	     -0.00053416	     -0.20679717	     -0.06620504	      0.88282006	     -0.00038234	     -0.22178036	     -0.00000000	     -0.00000001	     36.74951391
      0.33232398	     -0.06509293	     -0.00053502	     -0.20695941	     -0.06620461	      0.88281893	     -0.00038136	     -0.22181636	     -0.00000000	     -0.00000001	     36.36092067
      0.33357020	     -0.06525364	     -0.00053535	     -0.20712079	     -0.06620409	      0.88281777	     -0.00038039	     -0.22185271	     -0.00000000	     -0.00000001	     35.77719164
      0.33481642	     -0.06541461	     -0.00053526	     -0.20728244	     -0.06620347	      0.88281657	     -0.00037944	     -0.22188933	     -0.00000000	     -0.00000001	     35.39212165
      0.33606265	     -0.06557471	     -0.00053528	     -0.20744324	     -0.06620276	      0.88281535	     -0.00037850	     -0.22192622	     -0.00000000	     -0.00000001	     34.80756116
      0.33730887	     -0.06573470	     -0.00053523	     -0.20760395	     -0.06620194	      0.88281410	     -0.00037757	     -0.22196328	     -0.00000000	     -0.00000001	     34.44367586
      0.33855510	     -0.06589363	     -0.00053520	     -0.20776361	     -0.06620103	      0.88281284	     -0.00037666	     -0.22200048	     -0.00000000	     -0.00000001	     33.86561955
      0.33980132	     -0.06605221	     -0.00053574	     -0.20792294	     -0.06620001	      0.88281158	     -0.00037577	     -0.22203773	     -0.00000000	     -0.00000001	     33.52568913
      0.34104754	     -0.06620917	     -0.00053616	     -0.20808067	     -0.06619889	      0.88281031	     -0.00037489	     -0.22207502	     -0.00000000	     -0.00000001	     32.95997812
      0.34229377	     -0.06636574	     -0.00053656	     -0.20823802	     -0.06619766	      0.88280904	     -0.00037403	     -0.22211227	     -0.00000000	     -0.00000001	     32.61819806
      0.34353999	     -0.06652129	     -0.00053701	     -0.20839437	     -0.06619632	      0.88280778	     -0.00037319	     -0.22214947	     -0.00000000	     -0.00000001	     32.09316276
      0.34478621	     -0.06667605	     -0.00053743	     -0.20854995	     -0.06619487	      0.88280653	     -0.00037236	     -0.22218657	     -0.00000000	     -0.00000001	     31.75138256
      0.34603244	     -0.06682824	     -0.00053780	     -0.20870298	     -0.06619330	      0.88280530	     -0.00037156	     -0.22222356	     -0.00000000	     -0.00000001	     31.22930220
      0.34727866	     -0.06697893	     -0.00053808	     -0.20885451	     -0.06619163	      0.88280410	     -0.00037077	     -0.22226033	     -0.00000000	     -0.00000001	     30.90740921
      0.34852489	     -0.06712693	     -0.00053826	     -0.20900338	     -0.06618983	      0.88280293	     -0.00037000	     -0.22229690	     -0.00000000	     -0.00000001	     30.39369062
      0.34977111	     -0.06727348	     -0.00053843	     -0.20915081	     -0.06618792	      0.88280179	     -0.00036926	     -0.22233319	      0.00000000	     -0.00000001	     30.09806797
      0.35101733	     -0.06741717	     -0.00053853	     -0.20929541	     -0.06618588	      0.88280069	     -0.00036853	     -0.22236919	      0.00000000	     -0.00000001	     29.62149305
      0.35226356	     -0.06755808	     -0.00053861	     -0.20943723	     -0.06618373	      0.88279963	     -0.00036783	     -0.22240481	      0.00000000	     -0.00000001	     29.31749413
      0.35350978	     -0.06769515	     -0.00053876	     -0.20957525	     -0.06618145	      0.88279862	     -0.00036715	     -0.22244003	      0.00000000	     -0.00000001	     28.87214125
      0.35475601	     -0.06782899	     -0.00053891	     -0.20971002	     -0.06617904	      0.88279766	     -0.00036650	     -0.22247476	      0.00000000	     -0.00000001	     28.57828473
      0.35600223	     -0.06795771	     -0.00053904	     -0.20983971	     -0.06617651	      0.88279676	     -0.00036587	     -0.22250896	      0.00000000	     -0.00000000	     28.14829144
      0.35724845	     -0.06808240	     -0.00053915	     -0.20996538	     -0.06617384	      0.88279592	     -0.00036526	     -0.22254255	      0.00000000	     -0.00000000	     27.86883357
      0.35849468	     -0.06820249	     -0.00053934	     -0.21008647	     -0.06617105	      0.88279514	     -0.00036468	     -0.22257550	      0.00000000	     -0.00000000	     27.46220247
      0.35974090	     -0.06831881	     -0.00053957	     -0.21020379	     -0.06616812	      0.88279442	     -0.00036413	     -0.22260772	      0.00000000	     -0.00000000	     27.19818846
      0.36098713	     -0.06842970	     -0.00053989	     -0.21031569	     -0.06616506	      0.88279377	     -0.00036360	     -0.22263921	      0.00000000	     -0.00000000	     26.81490640
      0.36223335	     -0.06853647	     -0.00054031	     -0.21042349	     -0.06616186	      0.88279319	     -0.00036310	     -0.22266988	      0.00000000	     -0.00000000	     26.55572075
      0.36347957	     -0.06863807	     -0.00054092	     -0.21052613	     -0.06615853	      0.88279268	     -0.00036263	     -0.22269972	      0.00000000	     -0.00000000	     26.20787000
      0.36472580	     -0.06873531	     -0.00054170	     -0.21062441	     -0.06615505	      0.88279225	     -0.00036218	     -0.22272864	      0.00000000	     -0.00000000	     25.96535931
      0.36597202	     -0.06882630	     -0.00054259	     -0.21071646	     -0.06615144	      0.88279190	     -0.00036176	     -0.22275662	      0.00000000	     -0.00000000	     25.62179024
      0.36721824	     -0.06891251	     -0.00054352	     -0.21080373	     -0.06614769	      0.88279162	     -0.00036138	     -0.22278357	      0.00000000	     -0.00000000	     25.40501772
      0.36846447	     -0.06899351	     -0.00054459	     -0.21088580	     -0.06614379	      0.88279142	     -0.00036102	     -0.22280948	      0.00000000	     -0.00000000	     25.08340475
      0.36971069	     -0.06907017	     -0.00054572	     -0.21096354	     -0.06613975	      0.88279131	     -0.00036068	     -0.22283427	      0.00000000	     -0.00000000	     24.88940400
      0.37095692	     -0.06914056	     -0.00054686	     -0.21103502	     -0.06613556	      0.88279127	     -0.00036038	     -0.22285796	      0.00000000	      0.00000000	     24.58695666
      0.37220314	     -0.06920620	     -0.00054788	     -0.21110175	     -0.06613123	      0.88279132	     -0.00036011	     -0.22288045	      0.00000000	      0.00000000	     24.40436045
      0.37344936	     -0.06926624	     -0.00054896	     -0.21116288	     -0.06612676	      0.88279146	     -0.00035986	     -0.22290174	      0.00000000	      0.00000000	     24.13083397
      0.37469559	     -0.06932201	     -0.00055007	     -0.21121975	     -0.06612214	      0.88279168	     -0.00035965	     -0.22292179	      0.00000000	      0.00000000	     23.97447626
      0.37594181	     -0.06937193	     -0.00055128	     -0.21127079	     -0.06611737	      0.88279198	     -0.00035946	     -0.22294059	      0.00000000	      0.00000000	     23.71001406
      0.37718804	     -0.06941787	     -0.00055259	     -0.21131783	     -0.06611245	      0.88279237	     -0.00035930	     -0.22295812	      0.00000000	      0.00000000	     23.58092735
      0.37843426	     -0.06945930	     -0.00055410	     -0.21136037	     -0.06610739	      0.88279284	     -0.00035916	     -0.22297440	      0.00000000	      0.00000000	     23.34050949
      0.37968048	     -0.06949742	     -0.00055568	     -0.21139960	     -0.06610217	      0.88279340	     -0.00035906	     -0.22298942	      0.00000000	      0.00000000	     23.23662465
      0.38092671	     -0.06953044	     -0.00055725	     -0.21143373	     -0.06609681	      0.88279404	     -0.00035898	     -0.22300323	      0.00000000	      0.00000000	     23.00829961
      0.38217293	     -0.06956015	     -0.00055874	     -0.21146455	     -0.06609130	      0.88279477	     -0.00035893	     -0.22301579	      0.00000000	      0.00000000	     22.90673085
      0.38341915	     -0.06958544	     -0.00056014	     -0.21149094	     -0.06608564	      0.88279558	     -0.00035890	     -0.22302715	      0.00000000	      0.00000000	     22.70189944
      0.38466538	     -0.06960747	     -0.00056136	     -0.21151409	     -0.06607983	      0.88279648	     -0.00035890	     -0.22303729	      0.00000000	      0.00000001	     22.61598862
      0.38591160	     -0.06962413	     -0.00056239	     -0.21153187	     -0.06607388	      0.88279745	     -0.00035892	     -0.22304625	      0.00000000	      0.00000001	     22.41374664
      0.38715783	     -0.06963686	     -0.00056319	     -0.21154571	     -0.06606777	      0.88279851	     -0.00035897	     -0.22305399	      0.00000000	      0.00000001	     22.35895761
      0.38840405	     -0.06964453	     -0.00056385	     -0.21155451	     -0.06606151	      0.88279965	     -0.00035904	     -0.22306052	      0.00000000	      0.00000001	     22.18560292
      0.38965027	     -0.06964810	     -0.00056430	     -0.21155920	     -0.06605511	      0.88280087	     -0.00035914	     -0.22306582	      0.00000000	      0.00000001	     22.14602277
      0.39089650	     -0.06964534	     -0.00056381	     -0.21155757	     -0.06604856	      0.88280216	     -0.00035926	     -0.22306990	      0.00000000	      0.00000001	     21.98851238
      0.39214272	     -0.06963786	     -0.00056272	     -0.21155121	     -0.06604186	      0.88280353	     -0.00035940	     -0.22307270	      0.00000000	      0.00000001	     21.94371270
      0.39338895	     -0.06962429	     -0.00056146	     -0.21153878	     -0.06603502	      0.88280497	     -0.00035956	     -0.22307422	      0.00000000	      0.00000001	     21.80353472
      0.39463517	     -0.06960579	     -0.00056014	     -0.21152140	     -0.06602803	      0.88280649	     -0.00035975	     -0.22307440	      0.00000000	      0.00000001	     21.80180008
      0.39588139	     -0.06958014	     -0.00055883	     -0.21149686	     -0.06602090	      0.88280808	     -0.00035996	     -0.22307326	      0.00000000	      0.00000001	     21.67998781
      0.39712762	     -0.06954881	     -0.00055760	     -0.21146663	     -0.06601362	      0.88280975	     -0.00036019	     -0.22307071	      0.00000000	      0.00000001	     21.69648891
      0.39837384	     -0.06951060	     -0.00055669	     -0.21142953	     -0.06600620	      0.88281148	     -0.00036043	     -0.22306677	      0.00000000	      0.00000001	     21.57947538
      0.39962007	     -0.06946774	     -0.00055581	     -0.21138774	     -0.06599864	      0.88281328	     -0.00036070	     -0.22306140	      0.00000000	      0.00000001	     21.61136444
      0.40086629	     -0.06941762	     -0.00055489	     -0.21133870	     -0.06599093	      0.88281516	     -0.00036099	     -0.22305461	      0.00000000	      0.00000001	     21.49686496
      0.40211251	     -0.06936201	     -0.00055397	     -0.21128414	     -0.06598310	      0.88281709	     -0.00036130	     -0.22304630	      0.00000000	      0.00000001	     21.53978836
      0.40335874	     -0.06929951	     -0.00055307	     -0.21122268	     -0.06597512	      0.88281910	     -0.00036163	     -0.22303648	      0.00000000	      0.00000001	     21.42870738
      0.40460496	     -0.06923122	     -0.00055202	     -0.21115542	     -0.06596701	      0.88282117	     -0.00036198	     -0.22302507	      0.00000000	      0.00000001	     21.49224898
      0.40585118	     -0.06915470	     -0.00055081	     -0.21107991	     -0.06595877	      0.88282330	     -0.00036235	     -0.22301205	      0.00000000	      0.00000001	     21.36847444
      0.40709741	     -0.06907166	     -0.00054942	     -0.21099786	     -0.06595040	      0.88282550	     -0.00036273	     -0.22299733	      0.00000000	      0.00000001	     21.45115089
      0.40834363	     -0.06898091	     -0.00054811	     -0.21090810	     -0.06594191	      0.88282777	     -0.00036313	     -0.22298090	      0.00000000	      0.00000001	     21.32331990
      0.40958986	     -0.06888362	     -0.00054655	     -0.21081175	     -0.06593329	      0.88283009	     -0.00036355	     -0.22296269	      0.00000000	      0.00000001	     21.41487993
      0.41083608	     -0.06877843	     -0.00054494	     -0.21070751	     -0.06592455	      0.88283248	     -0.00036398	     -0.22294273	      0.00000000	      0.00000001	     21.27353573
      0.41208230	     -0.06866741	     -0.00054333	     -0.21059739	     -0.06591569	      0.88283493	     -0.00036443	     -0.22292095	      0.00000000	      0.00000001	     21.36440572
      0.41332853	     -0.06854933	     -0.00054176	     -0.21048019	     -0.06590671	      0.88283743	     -0.00036490	     -0.22289739	      0.00000000	      0.00000001	     21.20900995
      0.41457475	     -0.06842585	     -0.00054021	     -0.21035756	     -0.06589763	      0.88284000	     -0.00036538	     -0.22287202	      0.00000000	      0.00000001	     21.31271271
      0.41582098	     -0.06829500	     -0.00053869	     -0.21022754	     -0.06588844	      0.88284263	     -0.00036587	     -0.22284486	      0.00000000	      0.00000001	     21.11593174
      0.41706720	     -0.06815902	     -0.00053721	     -0.21009234	     -0.06587915	      0.88284532	     -0.00036637	     -0.22281591	      0.00000000	      0.00000001	     21.22084482
      0.41831342	     -0.06801692	     -0.00053581	     -0.20995100	     -0.06586975	      0.88284807	     -0.00036689	     -0.22278522	      0.00000000	      0.00000002	     21.01138169
      0.41955965	     -0.06786950	     -0.00053467	     -0.20980429	     -0.06586026	      0.88285088	     -0.00036742	     -0.22275279	      0.00000000	      0.00000002	     21.11133786
      0.42080587	     -0.06771582	     -0.00053330	     -0.20965130	     -0.06585069	      0.88285374	     -0.00036796	     -0.22271872	      0.00000000	      0.00000002	     20.88078421
      0.42205210	     -0.06755839	     -0.00053163	     -0.20949452	     -0.06584102	      0.88285666	     -0.00036850	     -0.22268302	      0.00000000	      0.00000002	     20.96073170
      0.42329832	     -0.06739611	     -0.00052997	     -0.20933286	     -0.06583127	      0.88285964	     -0.00036906	     -0.22264579	      0.00000000	      0.00000002	     20.71956909
      0.42454454	     -0.06723092	     -0.00052839	     -0.20916824	     -0.06582145	      0.88286268	     -0.00036962	     -0.22260705	      0.00000000	      0.00000002	     20.82339146
      0.42579077	     -0.06706107	     -0.00052685	     -0.20899894	     -0.06581156	      0.88286576	     -0.00037020	     -0.22256691	      0.00000000	      0.00000002	     20.56877166
      0.42703699	     -0.06688920	     -0.00052488	     -0.20882756	     -0.06580159	      0.88286891	     -0.00037077	     -0.22252540	      0.00000000	      0.00000002	     20.68486166
      0.42828321	     -0.06671435	     -0.00052284	     -0.20865318	     -0.06579157	      0.88287210	     -0.00037135	     -0.22248266	      0.00000000	      0.00000002	     20.41338270
      0.42952944	     -0.06653856	     -0.00052073	     -0.20847781	     -0.06578149	      0.88287535	     -0.00037194	     -0.22243873	      0.00000000	      0.00000002	     20.52569190
      0.43077566	     -0.06635971	     -0.00051851	     -0.20829934	     -0.06577136	      0.88287864	     -0.00037253	     -0.22239374	      0.00000000	      0.00000002	     20.27207448
      0.43202189	     -0.06618025	     -0.00051620	     -0.20812022	     -0.06576118	      0.88288198	     -0.00037311	     -0.22234773	      0.00000000	      0.00000002	     20.39322433
      0.43326811	     -0.06599915	     -0.00051382	     -0.20793942	     -0.06575096	      0.88288537	     -0.00037370	     -0.22230083	      0.00000000	      0.00000002	     20.14887951
      0.43451433	     -0.06581805	     -0.00051130	     -0.20775859	     -0.06574071	      0.88288880	     -0.00037429	     -0.22225309	      0.00000000	      0.00000002	     20.29784033
      0.43576056	     -0.06563493	     -0.00050862	     -0.20757569	     -0.06573042	      0.88289226	     -0.00037488	     -0.22220461	      0.00000000	      0.00000002	     20.04129257
      0.43700678	     -0.06545216	     -0.00050580	     -0.20739311	     -0.06572011	      0.88289577	     -0.00037546	     -0.22215542	      0.00000000	      0.00000002	     20.23060985
      0.43825301	     -0.06526828	     -0.00050285	     -0.20720938	     -0.06570978	      0.88289930	     -0.00037604	     -0.22210565	      0.00000000	      0.00000002	     19.97552366
      0.43949923	     -0.06508541	     -0.00049979	     -0.20702662	     -0.06569943	      0.88290286	     -0.00037661	     -0.22205531	      0.00000000	      0.00000002	     20.15381836
      0.44074545	     -0.06490133	     -0.00049658	     -0.20684262	     -0.06568908	      0.88290645	     -0.00037718	     -0.22200451	      0.00000000	      0.00000002	     19.93327857
      0.44199168	     -0.06471850	     -0.00049326	     -0.20665981	     -0.06567871	      0.88291005	     -0.00037774	     -0.22195329	      0.00000000	      0.00000002	     20.12759045
      0.44323790	     -0.06453587	     -0.00048986	     -0.20647719	     -0.06566835	      0.88291367	     -0.00037829	     -0.22190173	      0.00000000	      0.00000002	     19.91237070
      0.44448412	     -0.06435502	     -0.00048637	     -0.20629629	     -0.06565798	      0.88291730	     -0.00037884	     -0.22184986	      0.00000000	      0.00000002	     20.12434659
      0.44573035	     -0.06417384	     -0.00048278	     -0.20611504	     -0.06564763	      0.88292094	     -0.00037937	     -0.22179779	      0.00000000	      0.00000002	     19.90018232
      0.44697657	     -0.06399488	     -0.00047912	     -0.20593598	     -0.06563729	      0.88292457	     -0.00037989	     -0.22174553	      0.00000000	      0.00000002	     20.16306380
      0.44822280	     -0.06381720	     -0.00047534	     -0.20575815	     -0.06562696	      0.88292821	     -0.00038040	     -0.22169315	      0.00000000	      0.00000002	     19.92428117
      0.44946902	     -0.06364272	     -0.00047146	     -0.20558349	     -0.06561666	      0.88293183	     -0.00038090	     -0.22164069	      0.00000000	      0.00000002	     20.15343956
      0.45071524	     -0.06346872	     -0.00046748	     -0.20540928	     -0.06560638	      0.88293544	     -0.00038138	     -0.22158823	      0.00000000	      0.00000002	     19.95482840
      0.45196147	     -0.06329780	     -0.00046346	     -0.20523810	     -0.06559613	      0.88293903	     -0.00038184	     -0.22153577	      0.00000000	      0.00000002	     20.19795679
      0.45320769	     -0.06312877	     -0.00045941	     -0.20506880	     -0.06558591	      0.88294259	     -0.00038229	     -0.22148341	      0.00000000	      0.00000002	     19.98891467
      0.45445392	     -0.06296336	     -0.00045531	     -0.20490308	     -0.06557573	      0.88294612	     -0.00038272	     -0.22143116	      0.00000000	      0.00000002	     20.26616894
      0.45570014	     -0.06279931	     -0.00045114	     -0.20473869	     -0.06556560	      0.88294962	     -0.00038314	     -0.22137912	      0.00000000	      0.00000002	     20.02715986
      0.45694636	     -0.06263904	     -0.00044689	     -0.20457804	     -0.06555551	      0.88295308	     -0.00038353	     -0.22132728	      0.00000000	      0.00000002	     20.32841396
      0.45819259	     -0.06248130	     -0.00044262	     -0.20441990	     -0.06554546	      0.88295649	     -0.00038390	     -0.22127574	      0.00000000	      0.00000002	     20.08568439
      0.45943881	     -0.06232810	     -0.00043835	     -0.20426628	     -0.06553547	      0.88295985	     -0.00038425	     -0.22122452	      0.00000000	      0.00000002	     20.36630047
      0.46068504	     -0.06217675	     -0.00043400	     -0.20411448	     -0.06552553	      0.88296315	     -0.00038458	     -0.22117369	      0.00000000	      0.00000002	     20.14071594
      0.46193126	     -0.06202947	     -0.00042960	     -0.20396671	     -0.06551566	      0.88296639	     -0.00038488	     -0.22112325	      0.00000000	      0.00000002	     20.44198381
      0.46317748	     -0.06188514	     -0.00042516	     -0.20382188	     -0.06550584	      0.88296957	     -0.00038517	     -0.22107327	      0.00000000	      0.00000002	     20.22219091
      0.46442371	     -0.06174504	     -0.00042067	     -0.20368125	     -0.06549609	      0.88297268	     -0.00038542	     -0.22102375	      0.00000000	      0.00000002	     20.47871581
      0.46566993	     -0.06160689	     -0.00041609	     -0.20354256	     -0.06548641	      0.88297571	     -0.00038565	     -0.22097477	      0.00000000	      0.00000002	     20.28021178
      0.46691615	     -0.06147334	     -0.00041169	     -0.20340843	     -0.06547680	      0.88297866	     -0.00038585	     -0.22092631	      0.00000000	      0.00000002	     20.60929429
      0.46816238	     -0.06134221	     -0.00040726	     -0.20327672	     -0.06546726	      0.88298154	     -0.00038602	     -0.22087844	      0.00000000	      0.00000002	     20.36776173
      0.46940860	     -0.06121576	     -0.00040285	     -0.20314966	     -0.06545779	      0.88298432	     -0.00038617	     -0.22083115	      0.00000000	      0.00000001	     20.68057029
      0.47065483	     -0.06109143	     -0.00039840	     -0.20302470	     -0.06544841	      0.88298702	     -0.00038628	     -0.22078452	      0.00000000	      0.00000001	     20.45885865
      0.47190105	     -0.06097141	     -0.00039399	     -0.20290405	     -0.06543910	      0.88298962	     -0.00038637	     -0.22073853	      0.00000000	      0.00000001	     20.80867015
      0.47314727	     -0.06085425	     -0.00038960	     -0.20278624	     -0.06542988	      0.88299213	     -0.00038642	     -0.22069325	      0.00000000	      0.00000001	     20.59651950
      0.47439350	     -0.06074219	     -0.00038505	     -0.20267351	     -0.06542074	      0.88299454	     -0.00038645	     -0.22064867	      0.00000000	      0.00000001	     20.88861181
      0.47563972	     -0.06063199	     -0.00038045	     -0.20256264	     -0.06541169	      0.88299685	     -0.00038644	     -0.22060485	      0.00000000	      0.00000001	     20.73792875
      0.47688595	     -0.06052673	     -0.00037568	     -0.20245670	     -0.06540272	      0.88299906	     -0.00038640	     -0.22056177	      0.00000000	      0.00000001	     21.06771925
      0.47813217	     -0.06042463	     -0.00037098	     -0.20235392	     -0.06539384	      0.88300116	     -0.00038632	     -0.22051948	      0.00000000	      0.00000001	     20.91800696
      0.47937839	     -0.06032691	     -0.00036645	     -0.20225551	     -0.06538505	      0.88300317	     -0.00038622	     -0.22047798	      0.00000000	      0.00000001	     21.28804832
      0.48062462	     -0.06023114	     -0.00036214	     -0.20215904	     -0.06537636	      0.88300506	     -0.00038608	     -0.22043731	      0.00000000	      0.00000001	     21.14358296
      0.48187084	     -0.06013957	     -0.00035819	     -0.20206677	     -0.06536775	      0.88300686	     -0.00038590	     -0.22039746	      0.00000000	      0.00000001	     21.55501753
      0.48311706	     -0.06005043	     -0.00035466	     -0.20197693	     -0.06535924	      0.88300854	     -0.00038569	     -0.22035847	      0.00000000	      0.00000001	     21.45728387
      0.48436329	     -0.05996579	     -0.00035156	     -0.20189158	     -0.06535082	      0.88301013	     -0.00038544	     -0.22032031	      0.00000000	      0.00000001	     21.87034445
      0.48560951	     -0.05988291	     -0.00034875	     -0.20180800	     -0.06534250	      0.88301161	     -0.00038516	     -0.22028304	      0.00000000	      0.00000001	     21.83538527
      0.48685574	     -0.05980384	     -0.00034617	     -0.20172824	     -0.06533426	      0.88301299	     -0.00038485	     -0.22024663	      0.00000000	      0.00000001	     22.33214604
      0.48810196	     -0.05972794	     -0.00034341	     -0.20165166	     -0.06532613	      0.88301427	     -0.00038449	     -0.22021111	      0.00000000	      0.00000001	     22.35492491
      0.48934818	     -0.05965589	     -0.00034027	     -0.20157895	     -0.06531808	      0.88301546	     -0.00038410	     -0.22017646	      0.00000000	      0.00000001	     22.79371214
      0.49059441	     -0.05958283	     -0.00033729	     -0.20150524	     -0.06531013	      0.88301655	     -0.00038368	     -0.22014273	      0.00000000	      0.00000001	     22.94276240
      0.49184063	     -0.05951544	     -0.00033399	     -0.20143721	     -0.06530227	      0.88301755	     -0.00038321	     -0.22010994	      0.00000000	      0.00000001	     23.49496623
      0.49308686	     -0.05944838	     -0.00033064	     -0.20136954	     -0.06529451	      0.88301846	     -0.00038271	     -0.22007815	      0.00000000	      0.00000000	     23.66908196
      0.49433308	     -0.05938636	     -0.00032717	     -0.20130693	     -0.06528683	      0.88301929	     -0.00038218	     -0.22004734	      0.00000000	      0.00000000	     24.27828508
      0.49557930	     -0.05932612	     -0.00032325	     -0.20124612	     -0.06527924	      0.88302003	     -0.00038160	     -0.22001755	      0.00000000	      0.00000000	     24.54877655
      0.49682553	     -0.05926839	     -0.00031919	     -0.20118784	     -0.06527174	      0.88302070	     -0.00038099	     -0.21998869	      0.00000000	      0.00000000	     25.27558487
      0.49807175	     -0.05921205	     -0.00031506	     -0.20113098	     -0.06526432	      0.88302129	     -0.00038034	     -0.21996073	      0.00000000	      0.00000000	     25.72574431
      0.49931798	     -0.05915815	     -0.00031090	     -0.20107657	     -0.06525698	      0.88302181	     -0.00037965	     -0.21993361	      0.00000000	      0.00000000	     26.53992737
      0.50056420	     -0.05910411	     -0.00030650	     -0.20102206	     -0.06524972	      0.88302227	     -0.00037893	     -0.21990731	      0.00000000	      0.00000000	     27.15696174
      0.50181042	     -0.05905226	     -0.00030197	     -0.20096975	     -0.06524253	      0.88302266	     -0.00037817	     -0.21988178	      0.00000000	      0.00000000	     28.14311863
      0.50305665	     -0.05900141	     -0.00029727	     -0.20091847	     -0.06523541	      0.88302299	     -0.00037737	     -0.21985702	      0.00000000	      0.00000000	     28.94527574
      0.50430287	     -0.05895264	     -0.00029237	     -0.20086928	     -0.06522835	      0.88302327	     -0.00037654	     -0.21983297	      0.00000000	      0.00000000	     30.02913965
      0.50554909	     -0.05890394	     -0.00028764	     -0.20082018	     -0.06522136	      0.88302350	     -0.00037567	     -0.21980965	      0.00000000	      0.00000000	     31.02953684
      0.50679532	     -0.05885651	     -0.00028313	     -0.20077236	     -0.06521443	      0.88302368	     -0.00037476	     -0.21978698	      0.00000000	      0.00000000	     32.33212631
      0.50804154	     -0.05880980	     -0.00027889	     -0.20072528	     -0.06520754	      0.88302383	     -0.00037383	     -0.21976494	      0.00000000	      0.00000000	     33.51905074
      0.50928777	     -0.05876434	     -0.00027496	     -0.20067944	     -0.06520071	      0.88302394	     -0.00037285	     -0.21974348	      0.00000000	      0.00000000	     34.91582518
      0.51053399	     -0.05871823	     -0.00027162	     -0.20063297	     -0.06519392	      0.88302402	     -0.00037185	     -0.21972258	      0.00000000	      0.00000000	     36.29162618
      0.51178021	     -0.05867358	     -0.00026869	     -0.20058795	     -0.06518717	      0.88302408	     -0.00037081	     -0.21970217	      0.00000000	      0.00000000	     37.74978866
      0.51302644	     -0.05862848	     -0.00026617	     -0.20054248	     -0.06518046	      0.88302411	     -0.00036974	     -0.21968226	      0.00000000	      0.00000000	     39.17408103
      0.51427266	     -0.05858460	     -0.00026414	     -0.20049822	     -0.06517378	      0.88302414	     -0.00036863	     -0.21966276	      0.00000000	      0.00000000	     40.66211262
      0.51551889	     -0.05854033	     -0.00026270	     -0.20045358	     -0.06516713	      0.88302415	     -0.00036750	     -0.21964370	      0.00000000	      0.00000000	     42.05642657
      0.51676511	     -0.05849704	     -0.00026221	     -0.20040990	     -0.06516050	      0.88302417	     -0.00036634	     -0.21962501	      0.00000000	      0.00000000	     43.45649425
      0.51801133	     -0.05845369	     -0.00026214	     -0.20036615	     -0.06515390	      0.88302419	     -0.00036514	     -0.21960669	      0.00000000	      0.00000000	     44.72764772
      0.51925756	     -0.05841163	     -0.00026261	     -0.20032368	     -0.06514732	      0.88302421	     -0.00036392	     -0.21958868	      0.00000000	      0.00000000	     45.95529717
      0.52050378	     -0.05836917	     -0.00026375	     -0.20028080	     -0.06514075	      0.88302425	     -0.00036267	     -0.21957101	      0.00000000	      0.00000000	     46.98954043
      0.52175001	     -0.05832730	     -0.00026546	     -0.20023849	     -0.06513421	      0.88302430	     -0.00036139	     -0.21955361	      0.00000000	      0.00000000	     47.94215010
      0.52299623	     -0.05828578	     -0.00026757	     -0.20019653	     -0.06512768	      0.88302438	     -0.00036008	     -0.21953649	      0.00000000	      0.00000000	     48.69022053
      0.52424245	     -0.05824559	     -0.00027025	     -0.20015586	     -0.06512116	      0.88302449	     -0.00035875	     -0.21951961	      0.00000000	      0.00000000	     49.39128588
      0.52548868	     -0.05820500	     -0.00027336	     -0.20011479	     -0.06511466	      0.88302462	     -0.00035739	     -0.21950299	      0.00000000	      0.00000000	     49.80692926
      0.52673490	     -0.05816563	     -0.00027695	     -0.20007492	     -0.06510818	      0.88302479	     -0.00035599	     -0.21948658	      0.00000000	      0.00000000	     50.15551883
      0.52798112	     -0.05812722	     -0.00028095	     -0.20003599	     -0.06510172	      0.88302499	     -0.00035457	     -0.21947041	      0.00000000	      0.00000000	     50.30622776
      0.52922735	     -0.05809116	     -0.00028543	     -0.19999939	     -0.06509528	      0.88302524	     -0.00035313	     -0.21945446	      0.00000000	      0.00000000	     50.48761537
      0.53047357	     -0.05805613	     -0.00029023	     -0.19996380	     -0.06508886	      0.88302552	     -0.00035165	     -0.21943879	      0.00000000	      0.00000000	     50.38626778
      0.53171980	     -0.05802379	     -0.00029541	     -0.19993088	     -0.06508247	      0.88302585	     -0.00035014	     -0.21942341	      0.00000000	      0.00000000	     50.35677815
      0.53296602	     -0.05799450	     -0.00030086	     -0.19990099	     -0.06507610	      0.88302622	     -0.00034861	     -0.21940838	      0.00000000	      0.00000000	     50.11476962
      0.53421224	     -0.05796997	     -0.00030665	     -0.19987585	     -0.06506976	      0.88302663	     -0.00034704	     -0.21939374	      0.00000000	      0.00000000	     50.04409640
      0.53545847	     -0.05795025	     -0.00031270	     -0.19985551	     -0.06506346	      0.88302708	     -0.00034545	     -0.21937964	      0.00000000	      0.00000000	     49.68460323
      0.53670469	     -0.05793795	     -0.00031912	     -0.19984255	     -0.06505719	      0.88302758	     -0.00034383	     -0.21936617	      0.00000000	      0.00000000	     49.48308180
      0.53795092	     -0.05793362	     -0.00032574	     -0.19983756	     -0.06505097	      0.88302811	     -0.00034217	     -0.21935352	      0.00000000	      0.00000000	     49.07190399
      0.53919714	     -0.05793879	     -0.00033255	     -0.19984205	     -0.06504478	      0.88302868	     -0.00034048	     -0.21934183	      0.00000000	      0.00000000	     48.89160660
      0.54044336	     -0.05795197	     -0.00033928	     -0.19985455	     -0.06503864	      0.88302928	     -0.00033876	     -0.21933128	      0.00000000	      0.00000000	     48.42844744
      0.54168959	     -0.05797395	     -0.00034585	     -0.19987584	     -0.06503255	      0.88302992	     -0.00033701	     -0.21932195	      0.00000000	      0.00000000	     48.26488050
      0.54293581	     -0.05800520	     -0.00035205	     -0.19990641	     -0.06502650	      0.88303057	     -0.00033522	     -0.21931399	      0.00000000	      0.00000000	     47.82394714
      0.54418203	     -0.05804560	     -0.00035784	     -0.19994613	     -0.06502051	      0.88303125	     -0.00033340	     -0.21930748	      0.00000000	      0.00000000	     47.65194567
      0.54542826	     -0.05809303	     -0.00036294	     -0.19999289	     -0.06501458	      0.88303195	     -0.00033154	     -0.21930253	      0.00000000	      0.00000000	     47.22416552
      0.54667448	     -0.05814830	     -0.00036738	     -0.20004749	     -0.06500870	      0.88303265	     -0.00032964	     -0.21929913	      0.00000000	      0.00000000	     47.02820912
      0.54792071	     -0.05821012	     -0.00037082	     -0.20010868	     -0.06500288	      0.88303336	     -0.00032771	     -0.21929736	      0.00000000	      0.00000000	     46.54532137
      0.54916693	     -0.05827942	     -0.00037331	     -0.20017735	     -0.06499711	      0.88303406	     -0.00032574	     -0.21929721	      0.00000000	      0.00000000	     46.37414704
      0.55041315	     -0.05835509	     -0.00037470	     -0.20025242	     -0.06499141	      0.88303475	     -0.00032374	     -0.21929877	      0.00000000	      0.00000000	     45.89915157
      0.55165938	     -0.05843815	     -0.00037518	     -0.20033490	     -0.06498577	      0.88303543	     -0.00032170	     -0.21930202	      0.00000000	      0.00000000	     45.67414729
      0.55290560	     -0.05852746	     -0.00037471	     -0.20042366	     -0.06498020	      0.88303609	     -0.00031963	     -0.21930703	      0.00000000	      0.00000000	     45.17787835
      0.55415183	     -0.05862375	     -0.00037360	     -0.20051941	     -0.06497468	      0.88303671	     -0.00031752	     -0.21931375	      0.00000000	      0.00000000	     44.94708756
      0.55539805	     -0.05872488	     -0.00037178	     -0.20062002	     -0.06496923	      0.88303730	     -0.00031538	     -0.21932222	      0.00000000	      0.00000000	     44.44065856
      0.55664427	     -0.05883153	     -0.00036956	     -0.20072616	     -0.06496385	      0.88303785	     -0.00031320	     -0.21933237	      0.00000000	      0.00000000	     44.19213376
      0.55789050	     -0.05894347	     -0.00036698	     -0.20083762	     -0.06495852	      0.88303834	     -0.00031100	     -0.21934420	      0.00000000	      0.00000000	     43.66347178
      0.55913672	     -0.05906110	     -0.00036438	     -0.20095478	     -0.06495326	      0.88303877	     -0.00030877	     -0.21935766	      0.00000000	      0.00000000	     43.37548563
      0.56038295	     -0.05918293	     -0.00036178	     -0.20107616	     -0.06494806	      0.88303914	     -0.00030651	     -0.21937276	      0.00000000	      0.00000000	     42.85109138
      0.56162917	     -0.05931019	     -0.00035949	     -0.20120297	     -0.06494292	      0.88303943	     -0.00030422	     -0.21938941	      0.00000000	      0.00000000	     42.50981819
      0.56287539	     -0.05944111	     -0.00035746	     -0.20133347	     -0.06493785	      0.88303964	     -0.00030191	     -0.21940760	      0.00000000	      0.00000000	     41.93399716
      0.56412162	     -0.05957691	     -0.00035597	     -0.20146884	     -0.06493282	      0.88303977	     -0.00029959	     -0.21942725	      0.00000000	      0.00000000	     41.59848461
      0.56536784	     -0.05971578	     -0.00035488	     -0.20160731	     -0.06492786	      0.88303981	     -0.00029724	     -0.21944835	      0.00000000	     -0.00000000	     40.99987448
      0.56661406	     -0.05985836	     -0.00035422	     -0.20174948	     -0.06492295	      0.88303976	     -0.00029487	     -0.21947079	      0.00000000	     -0.00000000	     40.62063859
      0.56786029	     -0.06000391	     -0.00035401	     -0.20189466	     -0.06491810	      0.88303961	     -0.00029249	     -0.21949455	      0.00000000	     -0.00000000	     39.99085743
      0.56910651	     -0.06015358	     -0.00035461	     -0.20204395	     -0.06491330	      0.88303935	     -0.00029009	     -0.21951952	      0.00000000	     -0.00000000	     39.60932021
      0.57035274	     -0.06030517	     -0.00035578	     -0.20219518	     -0.06490855	      0.88303899	     -0.00028768	     -0.21954570	      0.00000000	     -0.00000000	     38.96665322
      0.57159896	     -0.06045971	     -0.00035766	     -0.20234937	     -0.06490384	      0.88303851	     -0.00028526	     -0.21957299	      0.00000000	     -0.00000000	     38.53505037
      0.57284518	     -0.06061648	     -0.00036008	     -0.20250581	     -0.06489919	      0.88303793	     -0.00028283	     -0.21960135	      0.00000000	     -0.00000000	     37.89928111
      0.57409141	     -0.06077629	     -0.00036307	     -0.20266529	     -0.06489457	      0.88303724	     -0.00028038	     -0.21963069	      0.00000000	     -0.00000000	     37.46128004
      0.57533763	     -0.06093615	     -0.00036622	     -0.20282485	     -0.06489000	      0.88303644	     -0.00027793	     -0.21966099	      0.00000000	     -0.00000000	     36.79781432
      0.57658386	     -0.06109759	     -0.00036993	     -0.20298600	     -0.06488547	      0.88303552	     -0.00027548	     -0.21969212	      0.00000000	     -0.00000001	     36.37729744
      0.57783008	     -0.06125928	     -0.00037407	     -0.20314742	     -0.06488098	      0.88303450	     -0.00027301	     -0.21972404	      0.00000000	     -0.00000001	     35.71528382
      0.57907630	     -0.06142012	     -0.00037903	     -0.20330800	     -0.06487653	      0.88303336	     -0.00027054	     -0.21975666	      0.00000000	     -0.00000001	     35.33414921
      0.58032253	     -0.06158049	     -0.00038486	     -0.20346811	     -0.06487210	      0.88303212	     -0.00026807	     -0.21978997	      0.00000000	     -0.00000001	     34.67558514
      0.58156875	     -0.06173963	     -0.00039070	     -0.20362702	     -0.06486771	      0.88303078	     -0.00026558	     -0.21982390	      0.00000000	     -0.00000001	     34.27375551
      0.58281497	     -0.06189595	     -0.00039710	     -0.20378312	     -0.06486335	      0.88302934	     -0.00026310	     -0.21985848	      0.00000000	     -0.00000001	     33.63271332
      0.58406120	     -0.06205448	     -0.00040437	     -0.20394144	     -0.06485902	      0.88302781	     -0.00026061	     -0.21989366	      0.00000000	     -0.00000001	     33.26327378
      0.58530742	     -0.06221122	     -0.00041143	     -0.20409799	     -0.06485471	      0.88302619	     -0.00025812	     -0.21992942	      0.00000000	     -0.00000001	     32.65378161
      0.58655365	     -0.06236610	     -0.00041857	     -0.20425270	     -0.06485042	      0.88302449	     -0.00025562	     -0.21996556	      0.00000000	     -0.00000001	     32.31050804
      0.58779987	     -0.06251759	     -0.00042568	     -0.20440403	     -0.06484615	      0.88302271	     -0.00025312	     -0.22000199	      0.00000000	     -0.00000001	     31.73484958
      0.58904609	     -0.06266653	     -0.00043283	     -0.20455285	     -0.06484191	      0.88302086	     -0.00025062	     -0.22003854	      0.00000000	     -0.00000001	     31.44492492
      0.59029232	     -0.06281099	     -0.00043942	     -0.20469721	     -0.06483767	      0.88301896	     -0.00024812	     -0.22007514	      0.00000000	     -0.00000001	     30.88697553
      0.59153854	     -0.06295274	     -0.00044538	     -0.20483887	     -0.06483346	      0.88301699	     -0.00024562	     -0.22011164	      0.00000000	     -0.00000001	     30.59346946
      0.59278477	     -0.06309049	     -0.00045023	     -0.20497658	     -0.06482925	      0.88301498	     -0.00024311	     -0.22014797	      0.00000000	     -0.00000001	     30.04737674
      0.59403099	     -0.06322515	     -0.00045491	     -0.20511121	     -0.06482506	      0.88301294	     -0.00024060	     -0.22018404	      0.00000000	     -0.00000001	     29.79816867
      0.59527721	     -0.06335512	     -0.00045932	     -0.20524117	     -0.06482087	      0.88301086	     -0.00023810	     -0.22021980	      0.00000000	     -0.00000001	     29.29506869
      0.59652344	     -0.06348134	     -0.00046405	     -0.20536739	     -0.06481669	      0.88300876	     -0.00023559	     -0.22025514	      0.00000000	     -0.00000001	     29.07405674
      0.59776966	     -0.06360220	     -0.00046884	     -0.20548827	     -0.06481251	      0.88300665	     -0.00023309	     -0.22029000	      0.00000000	     -0.00000001	     28.59595748
      0.59901589	     -0.06371932	     -0.00047378	     -0.20560542	     -0.06480834	      0.88300453	     -0.00023059	     -0.22032430	      0.00000000	     -0.00000001	     28.41713475
      0.60026211	     -0.06383087	     -0.00047863	     -0.20571700	     -0.06480417	      0.88300241	     -0.00022809	     -0.22035800	      0.00000000	     -0.00000001	     27.94063759
      0.60150833	     -0.06393858	     -0.00048358	     -0.20582476	     -0.06480000	      0.88300031	     -0.00022559	     -0.22039104	      0.00000000	     -0.00000001	     27.77616663
      0.60275456	     -0.06404188	     -0.00048863	     -0.20592812	     -0.06479583	      0.88299822	     -0.00022309	     -0.22042341	      0.00000000	     -0.00000001	     27.33379568
      0.60400078	     -0.06414173	     -0.00049379	     -0.20602804	     -0.06479165	      0.88299616	     -0.00022060	     -0.22045505	      0.00000000	     -0.00000001	     27.19056897
      0.60524700	     -0.06423608	     -0.00049890	     -0.20612247	     -0.06478747	      0.88299413	     -0.00021812	     -0.22048597	      0.00000000	     -0.00000001	     26.76612253
      0.60649323	     -0.06432675	     -0.00050397	     -0.20621322	     -0.06478328	      0.88299215	     -0.00021564	     -0.22051609	      0.00000000	     -0.00000001	     26.63075605
      0.60773945	     -0.06441238	     -0.00050894	     -0.20629895	     -0.06477909	      0.88299020	     -0.00021317	     -0.22054543	      0.00000000	     -0.00000001	     26.21201583
      0.60898568	     -0.06449452	     -0.00051381	     -0.20638119	     -0.06477489	      0.88298832	     -0.00021070	     -0.22057391	      0.00000000	     -0.00000001	     26.11262842
      0.61023190	     -0.06457119	     -0.00051849	     -0.20645798	     -0.06477069	      0.88298649	     -0.00020824	     -0.22060155	      0.00000000	     -0.00000001	     25.70935074
      0.61147812	     -0.06464431	     -0.00052301	     -0.20653121	     -0.06476647	      0.88298473	     -0.00020578	     -0.22062830	      0.00000000	     -0.00000001	     25.61689100
      0.61272435	     -0.06471327	     -0.00052735	     -0.20660030	     -0.06476225	      0.88298303	     -0.00020334	     -0.22065418	      0.00000000	     -0.00000001	     25.23578724
      0.61397057	     -0.06477947	     -0.00053145	     -0.20666663	     -0.06475801	      0.88298141	     -0.00020090	     -0.22067916	      0.00000000	     -0.00000001	     25.15858172
      0.61521680	     -0.06484113	     -0.00053521	     -0.20672844	     -0.06475376	      0.88297987	     -0.00019847	     -0.22070328	      0.00000000	     -0.00000001	     24.79250964
      0.61646302	     -0.06490039	     -0.00053866	     -0.20678785	     -0.06474951	      0.88297841	     -0.00019605	     -0.22072651	      0.00000000	     -0.00000001	     24.72009167
      0.61770924	     -0.06495581	     -0.00054173	     -0.20684344	     -0.06474524	      0.88297703	     -0.00019364	     -0.22074889	      0.00000000	     -0.00000001	     24.35886810
      0.61895547	     -0.06500890	     -0.00054441	     -0.20689669	     -0.06474095	      0.88297573	     -0.00019124	     -0.22077040	      0.00000000	     -0.00000001	     24.31760932
      0.62020169	     -0.06505744	     -0.00054666	     -0.20694542	     -0.06473666	      0.88297453	     -0.00018885	     -0.22079106	      0.00000000	     -0.00000001	     23.97130549
      0.62144791	     -0.06510289	     -0.00054841	     -0.20699105	     -0.06473235	      0.88297341	     -0.00018647	     -0.22081084	      0.00000000	     -0.00000001	     23.94057115
      0.62269414	     -0.06514493	     -0.00054984	     -0.20703330	     -0.06472803	      0.88297238	     -0.00018410	     -0.22082976	      0.00000000	     -0.00000001	     23.61689624
      0.62394036	     -0.06518425	     -0.00055095	     -0.20707282	     -0.06472369	      0.88297144	     -0.00018175	     -0.22084779	      0.00000000	     -0.00000000	     23.59986149
      0.62518659	     -0.06521864	     -0.00055174	     -0.20710742	     -0.06471934	      0.88297059	     -0.00017941	     -0.22086494	      0.00000000	     -0.00000000	     23.30374808
      0.62643281	     -0.06525001	     -0.00055229	     -0.20713901	     -0.06471497	      0.88296983	     -0.00017709	     -0.22088116	      0.00000000	     -0.00000000	     23.29798609
      0.62767903	     -0.06527667	     -0.00055265	     -0.20716589	     -0.06471059	      0.88296915	     -0.00017478	     -0.22089644	      0.00000000	     -0.00000000	     23.01217782
      0.62892526	     -0.06530005	     -0.00055287	     -0.20718950	     -0.06470619	      0.88296856	     -0.00017249	     -0.22091074	      0.00000000	     -0.00000000	     23.03660114
      0.63017148	     -0.06531763	     -0.00055295	     -0.20720731	     -0.06470177	      0.88296805	     -0.00017022	     -0.22092406	      0.00000000	     -0.00000000	     22.76262256
      0.63141771	     -0.06533088	     -0.00055297	     -0.20722079	     -0.06469734	      0.88296762	     -0.00016796	     -0.22093631	      0.00000000	     -0.00000000	     22.79373999
      0.63266393	     -0.06533840	     -0.00055298	     -0.20722854	     -0.06469289	      0.88296727	     -0.00016573	     -0.22094747	      0.00000000	     -0.00000000	     22.54692631
      0.63391015	     -0.06534092	     -0.00055298	     -0.20723128	     -0.06468842	      0.88296700	     -0.00016352	     -0.22095747	      0.00000000	     -0.00000000	     22.60267801
      0.63515638	     -0.06533574	     -0.00055299	     -0.20722633	     -0.06468394	      0.88296680	     -0.00016133	     -0.22096625	      0.00000000	     -0.00000000	     22.37230200
      0.63640260	     -0.06532448	     -0.00055307	     -0.20721529	     -0.06467943	      0.88296667	     -0.00015916	     -0.22097371	      0.00000000	     -0.00000000	     22.43949551
      0.63764883	     -0.06530523	     -0.00055333	     -0.20719625	     -0.06467491	      0.88296661	     -0.00015702	     -0.22097978	      0.00000000	     -0.00000000	     22.22262699
      0.63889505	     -0.06527944	     -0.00055383	     -0.20717066	     -0.06467037	      0.88296661	     -0.00015490	     -0.22098437	      0.00000000	      0.00000000	     22.33716488
      0.64014127	     -0.06524470	     -0.00055463	     -0.20713613	     -0.06466582	      0.88296667	     -0.00015281	     -0.22098742	      0.00000000	      0.00000000	     22.12343976
      0.64138750	     -0.06520292	     -0.00055581	     -0.20709453	     -0.06466125	      0.88296680	     -0.00015075	     -0.22098883	      0.00000000	      0.00000000	     22.23967078
      0.64263372	     -0.06515298	     -0.00055746	     -0.20704475	     -0.06465666	      0.88296698	     -0.00014872	     -0.22098856	      0.00000000	      0.00000000	     22.05122588
      0.64387994	     -0.06509625	     -0.00055956	     -0.20698816	     -0.06465205	      0.88296722	     -0.00014672	     -0.22098654	      0.00000000	      0.00000000	     22.21100628
      0.64512617	     -0.06503063	     -0.00056215	     -0.20692266	     -0.06464743	      0.88296750	     -0.00014475	     -0.22098276	      0.00000000	      0.00000000	     22.01938273
      0.64637239	     -0.06495836	     -0.00056529	     -0.20685049	     -0.06464280	      0.88296784	     -0.00014282	     -0.22097713	      0.00000000	      0.00000000	     22.18954499
      0.64761862	     -0.06487803	     -0.00056907	     -0.20677023	     -0.06463816	      0.88296823	     -0.00014092	     -0.22096966	      0.00000000	      0.00000000	     22.00280171
      0.64886484	     -0.06479195	     -0.00057350	     -0.20668419	     -0.06463350	      0.88296867	     -0.00013905	     -0.22096031	     -0.00000000	      0.00000000	     22.22923046
      0.65011106	     -0.06469874	     -0.00057854	     -0.20659100	     -0.06462884	      0.88296916	     -0.00013723	     -0.22094912	     -0.00000000	      0.00000000	     22.01952937
      0.65135729	     -0.06460135	     -0.00058427	     -0.20649359	     -0.06462418	      0.88296969	     -0.00013544	     -0.22093610	     -0.00000000	      0.00000000	     22.22269969
      0.65260351	     -0.06449953	     -0.00059079	     -0.20639172	     -0.06461950	      0.88297027	     -0.00013369	     -0.22092135	     -0.00000000	      0.00000000	     22.02335557
      0.65384974	     -0.06439534	     -0.00059796	     -0.20628743	     -0.06461483	      0.88297089	     -0.00013197	     -0.22090493	     -0.00000000	      0.00000000	     22.25927959
      0.65509596	     -0.06428712	     -0.00060572	     -0.20617909	     -0.06461016	      0.88297155	     -0.00013030	     -0.22088695	     -0.00000000	      0.00000000	     22.02667938
      0.65634218	     -0.06417748	     -0.00061394	     -0.20606930	     -0.06460549	      0.88297226	     -0.00012866	     -0.22086747	     -0.00000000	      0.00000000	     22.25077039
      0.65758841	     -0.06406521	     -0.00062253	     -0.20595685	     -0.06460084	      0.88297302	     -0.00012706	     -0.22084662	     -0.00000000	      0.00000000	     21.99827539
      0.65883463	     -0.06395232	     -0.00063122	     -0.20584374	     -0.06459619	      0.88297381	     -0.00012550	     -0.22082446	     -0.00000000	      0.00000000	     22.25285481
      0.66008086	     -0.06383667	     -0.00063980	     -0.20572785	     -0.06459155	      0.88297465	     -0.00012398	     -0.22080112	     -0.00000000	      0.00000000	     21.95824830
      0.66132708	     -0.06372039	     -0.00064807	     -0.20561131	     -0.06458693	      0.88297554	     -0.00012250	     -0.22077664	     -0.00000000	      0.00000000	     22.16570364
      0.66257330	     -0.06360252	     -0.00065598	     -0.20549315	     -0.06458234	      0.88297646	     -0.00012105	     -0.22075114	     -0.00000000	      0.00000001	     21.87892093
      0.66381953	     -0.06348440	     -0.00066333	     -0.20537473	     -0.06457776	      0.88297743	     -0.00011964	     -0.22072466	     -0.00000000	      0.00000001	     22.09810457
      0.66506575	     -0.06336390	     -0.00067007	     -0.20525391	     -0.06457322	      0.88297844	     -0.00011827	     -0.22069731	     -0.00000000	      0.00000001	     21.79176513
      0.66631197	     -0.06324330	     -0.00067615	     -0.20513296	     -0.06456870	      0.88297949	     -0.00011694	     -0.22066913	     -0.00000000	      0.00000001	     22.00890747
      0.66755820	     -0.06312104	     -0.00068160	     -0.20501036	     -0.06456422	      0.88298058	     -0.00011565	     -0.22064020	     -0.00000000	      0.00000001	     21.69221320
      0.66880442	     -0.06299906	     -0.00068638	     -0.20488801	     -0.06455978	      0.88298171	     -0.00011439	     -0.22061056	     -0.00000000	      0.00000001	     21.93920134
      0.67005065	     -0.06287522	     -0.00069055	     -0.20476377	     -0.06455538	      0.88298287	     -0.00011318	     -0.22058031	     -0.00000000	      0.00000001	     21.61678563
      0.67129687	     -0.06275157	     -0.00069409	     -0.20463972	     -0.06455103	      0.88298407	     -0.00011200	     -0.22054947	     -0.00000000	      0.00000001	     21.83926279
      0.67254309	     -0.06262653	     -0.00069699	     -0.20451426	     -0.06454672	      0.88298530	     -0.00011087	     -0.22051813	     -0.00000000	      0.00000001	     21.55524529
      0.67378932	     -0.06249918	     -0.00069896	     -0.20438648	     -0.06454247	      0.88298657	     -0.00010977	     -0.22048626	     -0.00000000	      0.00000001	     21.80059072
      0.67503554	     -0.06236425	     -0.00069969	     -0.20425111	     -0.06453827	      0.88298786	     -0.00010871	     -0.22045381	     -0.00000000	      0.00000001	     21.54658532
      0.67628177	     -0.06222194	     -0.00069893	     -0.20410837	     -0.06453414	      0.88298917	     -0.00010770	     -0.22042058	     -0.00000000	      0.00000001	     21.83180450
      0.67752799	     -0.06207003	     -0.00069678	     -0.20395601	     -0.06453006	      0.88299052	     -0.00010672	     -0.22038644	     -0.00000000	      0.00000001	     21.58445773
      0.67877421	     -0.06191168	     -0.00069347	     -0.20379720	     -0.06452606	      0.88299188	     -0.00010579	     -0.22035128	     -0.00000000	      0.00000001	     21.90595859
      0.68002044	     -0.06174550	     -0.00068919	     -0.20363055	     -0.06452212	      0.88299326	     -0.00010491	     -0.22031509	     -0.00000000	      0.00000001	     21.66449562
      0.68126666	     -0.06157396	     -0.00068396	     -0.20345850	     -0.06451826	      0.88299466	     -0.00010406	     -0.22027784	     -0.00000000	      0.00000001	     21.97373354
      0.68251288	     -0.06139709	     -0.00067800	     -0.20328111	     -0.06451448	      0.88299608	     -0.00010327	     -0.22023956	     -0.00000000	      0.00000001	     21.76922525
      0.68375911	     -0.06121748	     -0.00067141	     -0.20310095	     -0.06451077	      0.88299751	     -0.00010251	     -0.22020029	     -0.00000000	      0.00000001	     22.09492675
      0.68500533	     -0.06103480	     -0.00066443	     -0.20291768	     -0.06450716	      0.88299896	     -0.00010181	     -0.22016017	     -0.00000000	      0.00000001	     21.89812633
      0.68625156	     -0.06085181	     -0.00065723	     -0.20273407	     -0.06450364	      0.88300041	     -0.00010115	     -0.22011926	     -0.00000000	      0.00000001	     22.26038400
      0.68749778	     -0.06066687	     -0.00064998	     -0.20254847	     -0.06450021	      0.88300187	     -0.00010053	     -0.22007769	     -0.00000000	      0.00000001	     22.06628157
      0.68874400	     -0.06048322	     -0.00064280	     -0.20236413	     -0.06449688	      0.88300334	     -0.00009997	     -0.22003554	     -0.00000000	      0.00000001	     22.48032655
      0.68999023	     -0.06030036	     -0.00063590	     -0.20218053	     -0.06449366	      0.88300482	     -0.00009945	     -0.21999297	     -0.00000000	      0.00000001	     22.28720863
      0.69123645	     -0.06012028	     -0.00062938	     -0.20199969	     -0.06449054	      0.88300629	     -0.00009899	     -0.21995008	     -0.00000000	      0.00000001	     22.68447241
      0.69248268	     -0.05994169	     -0.00062328	     -0.20182029	     -0.06448753	      0.88300776	     -0.00009857	     -0.21990701	     -0.00000000	      0.00000001	     22.54509019
      0.69372890	     -0.05976555	     -0.00061747	     -0.20164331	     -0.06448464	      0.88300923	     -0.00009820	     -0.21986381	     -0.00000000	      0.00000001	     22.97003785
      0.69497512	     -0.05959083	     -0.00061194	     -0.20146773	     -0.06448186	      0.88301069	     -0.00009788	     -0.21982059	     -0.00000000	      0.00000001	     22.84255776
      0.69622135	     -0.05942109	     -0.00060660	     -0.20129708	     -0.06447921	      0.88301214	     -0.00009761	     -0.21977743	     -0.00000000	      0.00000001	     23.30207375
      0.69746757	     -0.05925444	     -0.00060128	     -0.20112954	     -0.06447668	      0.88301358	     -0.00009738	     -0.21973447	     -0.00000000	      0.00000001	     23.16978490
      0.69871380	     -0.05909274	     -0.00059584	     -0.20096690	     -0.06447428	      0.88301500	     -0.00009721	     -0.21969176	     -0.00000000	      0.00000001	     23.67546667
      0.69996002	     -0.05893372	     -0.00059037	     -0.20080696	     -0.06447200	      0.88301641	     -0.00009709	     -0.21964940	     -0.00000000	      0.00000001	     23.57047626
      0.70120624	     -0.05877907	     -0.00058486	     -0.20065136	     -0.06446987	      0.88301779	     -0.00009701	     -0.21960743	     -0.00000000	      0.00000001	     24.09428263
      0.70245247	     -0.05862864	     -0.00057947	     -0.20049999	     -0.06446786	      0.88301915	     -0.00009698	     -0.21956592	     -0.00000000	      0.00000001	     24.06741213
      0.70369869	     -0.05848378	     -0.00057406	     -0.20035419	     -0.06446600	      0.88302048	     -0.00009700	     -0.21952494	     -0.00000000	      0.00000001	     24.60685937
      0.70494491	     -0.05834193	     -0.00056868	     -0.20021140	     -0.06446427	      0.88302178	     -0.00009707	     -0.21948458	     -0.00000000	      0.00000001	     24.65685291
      0.70619114	     -0.05820455	     -0.00056325	     -0.20007309	     -0.06446268	      0.88302304	     -0.00009719	     -0.21944481	     -0.00000000	      0.00000001	     25.30321993
      0.70743736	     -0.05807023	     -0.00055800	     -0.19993785	     -0.06446124	      0.88302426	     -0.00009735	     -0.21940571	     -0.00000000	      0.00000001	     25.40611549
      0.70868359	     -0.05793799	     -0.00055360	     -0.19980469	     -0.06445993	      0.88302545	     -0.00009756	     -0.21936732	     -0.00000000	      0.00000001	     26.11552100
      0.70992981	     -0.05781080	     -0.00055029	     -0.19967659	     -0.06445876	      0.88302658	     -0.00009782	     -0.21932983	     -0.00000000	      0.00000001	     26.29970410
      0.71117603	     -0.05769174	     -0.00054724	     -0.19955662	     -0.06445774	      0.88302768	     -0.00009812	     -0.21929332	     -0.00000000	      0.00000001	     27.09991900
      0.71242226	     -0.05757860	     -0.00054425	     -0.19944261	     -0.06445685	      0.88302872	     -0.00009847	     -0.21925788	     -0.00000000	      0.00000001	     27.40329629
      0.71366848	     -0.05747121	     -0.00054118	     -0.19933437	     -0.06445611	      0.88302971	     -0.00009886	     -0.21922347	     -0.00000000	      0.00000001	     28.20708230
      0.71491471	     -0.05736765	     -0.00053815	     -0.19922999	     -0.06445550	      0.88303065	     -0.00009930	     -0.21919012	     -0.00000000	      0.00000000	     28.64445298
      0.71616093	     -0.05726949	     -0.00053506	     -0.19913102	     -0.06445504	      0.88303153	     -0.00009978	     -0.21915779	     -0.00000000	      0.00000000	     29.58569421
      0.71740715	     -0.05717652	     -0.00053221	     -0.19903729	     -0.06445471	      0.88303236	     -0.00010031	     -0.21912652	     -0.00000000	      0.00000000	     30.05891353
      0.71865338	     -0.05709054	     -0.00052879	     -0.19895058	     -0.06445451	      0.88303313	     -0.00010088	     -0.21909631	     -0.00000000	      0.00000000	     31.00740784
      0.71989960	     -0.05701009	     -0.00052443	     -0.19886944	     -0.06445444	      0.88303384	     -0.00010149	     -0.21906723	     -0.00000000	      0.00000000	     31.54330048
      0.72114582	     -0.05693479	     -0.00052007	     -0.19879348	     -0.06445451	      0.88303449	     -0.00010215	     -0.21903924	     -0.00000000	      0.00000000	     32.58868564
      0.72239205	     -0.05686384	     -0.00051596	     -0.19872189	     -0.06445471	      0.88303508	     -0.00010285	     -0.21901234	     -0.00000000	      0.00000000	     33.17483456
      0.72363827	     -0.05679696	     -0.00051187	     -0.19865439	     -0.06445503	      0.88303561	     -0.00010359	     -0.21898648	     -0.00000000	      0.00000000	     34.12545719
      0.72488450	     -0.05673267	     -0.00050809	     -0.19858952	     -0.06445547	      0.88303607	     -0.00010437	     -0.21896164	     -0.00000000	      0.00000000	     34.79213138
      0.72613072	     -0.05667225	     -0.00050435	     -0.19852853	     -0.06445604	      0.88303648	     -0.00010520	     -0.21893775	     -0.00000000	      0.00000000	     35.80539054
      0.72737694	     -0.05661523	     -0.00050010	     -0.19847097	     -0.06445672	      0.88303682	     -0.00010607	     -0.21891483	     -0.00000000	      0.00000000	     36.43658196
      0.72862317	     -0.05656264	     -0.00049564	     -0.19841785	     -0.06445752	      0.88303710	     -0.00010698	     -0.21889283	     -0.00000000	      0.00000000	     37.38408217
      0.72986939	     -0.05651343	     -0.00049128	     -0.19836813	     -0.06445843	      0.88303733	     -0.00010793	     -0.21887180	     -0.00000000	      0.00000000	     38.01503275
      0.73111562	     -0.05646887	     -0.00048689	     -0.19832307	     -0.06445946	      0.88303749	     -0.00010892	     -0.21885172	     -0.00000000	      0.00000000	     39.02309015
      0.73236184	     -0.05642941	     -0.00048293	     -0.19828311	     -0.06446059	      0.88303759	     -0.00010995	     -0.21883261	     -0.00000000	      0.00000000	     39.66544279
      0.73360806	     -0.05639486	     -0.00047899	     -0.19824807	     -0.06446182	      0.88303764	     -0.00011102	     -0.21881447	     -0.00000000	      0.00000000	     40.57965495
      0.73485429	     -0.05636426	     -0.00047530	     -0.19821699	     -0.06446316	      0.88303762	     -0.00011214	     -0.21879732	     -0.00000000	     -0.00000000	     41.26596991
      0.73610051	     -0.05633818	     -0.00047183	     -0.19819042	     -0.06446459	      0.88303755	     -0.00011329	     -0.21878112	     -0.00000000	     -0.00000000	     42.19950436
      0.73734674	     -0.05631618	     -0.00046850	     -0.19816795	     -0.06446612	      0.88303743	     -0.00011449	     -0.21876589	     -0.00000000	     -0.00000000	     42.85961423
      0.73859296	     -0.05629797	     -0.00046523	     -0.19814925	     -0.06446774	      0.88303725	     -0.00011572	     -0.21875156	     -0.00000000	     -0.00000000	     43.76255280
      0.73983918	     -0.05628260	     -0.00046211	     -0.19813340	     -0.06446945	      0.88303702	     -0.00011699	     -0.21873816	     -0.00000000	     -0.00000000	     44.38948860
      0.74108541	     -0.05626969	     -0.00045886	     -0.19812002	     -0.06447125	      0.88303674	     -0.00011831	     -0.21872559	     -0.00000000	     -0.00000000	     45.26306119
      0.74233163	     -0.05625978	     -0.00045574	     -0.19810962	     -0.06447314	      0.88303640	     -0.00011966	     -0.21871387	     -0.00000000	     -0.00000000	     45.84195135
      0.74357785	     -0.05625227	     -0.00045259	     -0.19810163	     -0.06447511	      0.88303602	     -0.00012105	     -0.21870293	     -0.00000000	     -0.00000000	     46.61611055
      0.74482408	     -0.05624635	     -0.00044964	     -0.19809523	     -0.06447716	      0.88303560	     -0.00012248	     -0.21869279	     -0.00000000	     -0.00000000	     47.11299609
      0.74607030	     -0.05624246	     -0.00044684	     -0.19809085	     -0.06447928	      0.88303513	     -0.00012395	     -0.21868338	     -0.00000000	     -0.00000000	     47.77984592
      0.74731653	     -0.05624064	     -0.00044501	     -0.19808852	     -0.06448149	      0.88303462	     -0.00012545	     -0.21867470	     -0.00000000	     -0.00000000	     48.18354296
      0.74856275	     -0.05624064	     -0.00044324	     -0.19808800	     -0.06448378	      0.88303407	     -0.00012699	     -0.21866672	     -0.00000000	     -0.00000000	     48.75243970
      0.74980897	     -0.05624170	     -0.00044172	     -0.19808854	     -0.06448614	      0.88303348	     -0.00012857	     -0.21865943	     -0.00000001	     -0.00000000	     49.01080293
      0.75105520	     -0.05624357	     -0.00044081	     -0.19808987	     -0.06448858	      0.88303285	     -0.00013018	     -0.21865278	     -0.00000001	     -0.00000000	     49.49641405
      0.75230142	     -0.05624736	     -0.00044020	     -0.19809313	     -0.06449109	      0.88303219	     -0.00013183	     -0.21864677	     -0.00000001	     -0.00000000	     49.66935043
      0.75354765	     -0.05625217	     -0.00043960	     -0.19809738	     -0.06449368	      0.88303150	     -0.00013350	     -0.21864136	     -0.00000001	     -0.00000000	     50.05975424
      0.75479387	     -0.05625758	     -0.00043917	     -0.19810224	     -0.06449634	      0.88303078	     -0.00013521	     -0.21863657	     -0.00000001	     -0.00000000	     50.13500243
      0.75604009	     -0.05626361	     -0.00043843	     -0.19810771	     -0.06449908	      0.88303004	     -0.00013696	     -0.21863234	     -0.00000001	     -0.00000000	     50.41747920
      0.75728632	     -0.05627110	     -0.00043768	     -0.19811465	     -0.06450189	      0.88302927	     -0.00013873	     -0.21862869	     -0.00000001	     -0.00000000	     50.39434324
      0.75853254	     -0.05627963	     -0.00043696	     -0.19812260	     -0.06450478	      0.88302847	     -0.00014053	     -0.21862559	     -0.00000001	     -0.00000000	     50.67549700
      0.75977877	     -0.05628886	     -0.00043641	     -0.19813126	     -0.06450774	      0.88302766	     -0.00014236	     -0.21862304	     -0.00000001	     -0.00000000	     50.58360205
      0.76102499	     -0.05629817	     -0.00043599	     -0.19813999	     -0.06451078	      0.88302682	     -0.00014422	     -0.21862100	     -0.00000001	     -0.00000000	     50.78342632
      0.76227121	     -0.05630943	     -0.00043596	     -0.19815066	     -0.06451389	      0.88302597	     -0.00014610	     -0.21861949	     -0.00000001	     -0.00000000	     50.65468359
      0.76351744	     -0.05632207	     -0.00043591	     -0.19816270	     -0.06451709	      0.88302511	     -0.00014801	     -0.21861851	     -0.00000001	     -0.00000000	     50.85198902
      0.76476366	     -0.05633548	     -0.00043566	     -0.19817553	     -0.06452035	      0.88302422	     -0.00014995	     -0.21861806	     -0.00000001	     -0.00000000	     50.67489815
      0.76600988	     -0.05635085	     -0.00043547	     -0.19819030	     -0.06452370	      0.88302333	     -0.00015191	     -0.21861813	     -0.00000001	     -0.00000000	     50.81560373
      0.76725611	     -0.05636943	     -0.00043555	     -0.19820828	     -0.06452712	      0.88302242	     -0.00015389	     -0.21861875	     -0.00000001	     -0.00000000	     50.60832822
      0.76850233	     -0.05639291	     -0.00043588	     -0.19823115	     -0.06453063	      0.88302150	     -0.00015589	     -0.21861995	     -0.00000001	     -0.00000001	     50.75275562
      0.76974856	     -0.05642355	     -0.00043686	     -0.19826118	     -0.06453421	      0.88302058	     -0.00015792	     -0.21862188	     -0.00000001	     -0.00000001	     50.46952023
      0.77099478	     -0.05646347	     -0.00043797	     -0.19830047	     -0.06453787	      0.88301964	     -0.00015997	     -0.21862469	     -0.00000001	     -0.00000001	     50.57146611
      0.77224100	     -0.05651556	     -0.00043959	     -0.19835193	     -0.06454160	      0.88301869	     -0.00016203	     -0.21862861	     -0.00000001	     -0.00000001	     50.27284860
      0.77348723	     -0.05658017	     -0.00044158	     -0.19841590	     -0.06454542	      0.88301773	     -0.00016411	     -0.21863385	     -0.00000001	     -0.00000001	     50.36064281
      0.77473345	     -0.05665787	     -0.00044394	     -0.19849298	     -0.06454931	      0.88301675	     -0.00016621	     -0.21864065	     -0.00000001	     -0.00000001	     50.05167596
      0.77597968	     -0.05674866	     -0.00044636	     -0.19858314	     -0.06455329	      0.88301576	     -0.00016832	     -0.21864917	     -0.00000001	     -0.00000001	     50.10369090
      0.77722590	     -0.05685245	     -0.00044876	     -0.19868633	     -0.06455734	      0.88301476	     -0.00017044	     -0.21865961	     -0.00000001	     -0.00000001	     49.77837021
      0.77847212	     -0.05696898	     -0.00045084	     -0.19880228	     -0.06456146	      0.88301373	     -0.00017257	     -0.21867207	     -0.00000001	     -0.00000001	     49.83398073
      0.77971835	     -0.05709713	     -0.00045242	     -0.19892987	     -0.06456566	      0.88301269	     -0.00017471	     -0.21868669	     -0.00000001	     -0.00000001	     49.46902364
      0.78096457	     -0.05723575	     -0.00045314	     -0.19906797	     -0.06456993	      0.88301161	     -0.00017686	     -0.21870350	     -0.00000001	     -0.00000001	     49.51175070
      0.78221079	     -0.05738551	     -0.00045283	     -0.19921726	     -0.06457428	      0.88301051	     -0.00017901	     -0.21872257	     -0.00000001	     -0.00000001	     49.13841011
      0.78345702	     -0.05754490	     -0.00045123	     -0.19937621	     -0.06457869	      0.88300937	     -0.00018117	     -0.21874391	     -0.00000001	     -0.00000001	     49.09094176
      0.78470324	     -0.05771253	     -0.00044822	     -0.19954347	     -0.06458317	      0.88300819	     -0.00018332	     -0.21876754	     -0.00000001	     -0.00000001	     48.68983112
      0.78594947	     -0.05788649	     -0.00044413	     -0.19971709	     -0.06458771	      0.88300696	     -0.00018548	     -0.21879340	     -0.00000001	     -0.00000001	     48.58982089
      0.78719569	     -0.05806873	     -0.00043903	     -0.19989905	     -0.06459232	      0.88300569	     -0.00018764	     -0.21882153	     -0.00000001	     -0.00000001	     48.12837804
      0.78844191	     -0.05825801	     -0.00043298	     -0.20008808	     -0.06459698	      0.88300436	     -0.00018981	     -0.21885187	     -0.00000001	     -0.00000001	     47.98877137
      0.78968814	     -0.05845251	     -0.00042613	     -0.20028239	     -0.06460171	      0.88300296	     -0.00019197	     -0.21888438	     -0.00000001	     -0.00000001	     47.52191399
      0.79093436	     -0.05865164	     -0.00041874	     -0.20048137	     -0.06460648	      0.88300150	     -0.00019414	     -0.21891892	     -0.00000001	     -0.00000001	     47.34003441
      0.79218059	     -0.05885587	     -0.00041109	     -0.20068549	     -0.06461130	      0.88299997	     -0.00019631	     -0.21895541	     -0.00000001	     -0.00000001	     46.84192740
      0.79342681	     -0.05906455	     -0.00040343	     -0.20089409	     -0.06461617	      0.88299835	     -0.00019848	     -0.21899376	     -0.00000001	     -0.00000001	     46.58339548
      0.79467303	     -0.05927515	     -0.00039592	     -0.20110465	     -0.06462108	      0.88299665	     -0.00020065	     -0.21903387	     -0.00000001	     -0.00000001	     46.06030375
      0.79591926	     -0.05948857	     -0.00038885	     -0.20131806	     -0.06462603	      0.88299485	     -0.00020283	     -0.21907563	     -0.00000001	     -0.00000001	     45.72620540
      0.79716548	     -0.05970481	     -0.00038226	     -0.20153432	     -0.06463100	      0.88299296	     -0.00020502	     -0.21911897	     -0.00000001	     -0.00000001	     45.13839103
      0.79841171	     -0.05992391	     -0.00037616	     -0.20175346	     -0.06463601	      0.88299097	     -0.00020722	     -0.21916376	     -0.00000001	     -0.00000001	     44.78356505
      0.79965793	     -0.06014414	     -0.00037027	     -0.20197377	     -0.06464104	      0.88298887	     -0.00020942	     -0.21920992	     -0.00000001	     -0.00000001	     44.15640447
      0.80090415	     -0.06036566	     -0.00036506	     -0.20219539	     -0.06464609	      0.88298667	     -0.00021163	     -0.21925727	     -0.00000001	     -0.00000001	     43.73914792
      0.80215038	     -0.06058903	     -0.00036044	     -0.20241890	     -0.06465115	      0.88298435	     -0.00021385	     -0.21930574	     -0.00000001	     -0.00000001	     43.09813547
      0.80339660	     -0.06081328	     -0.00035670	     -0.20264329	     -0.06465623	      0.88298191	     -0.00021608	     -0.21935517	     -0.00000001	     -0.00000001	     42.67257373
      0.80464282	     -0.06103714	     -0.00035384	     -0.20286734	     -0.06466130	      0.88297936	     -0.00021831	     -0.21940547	     -0.00000001	     -0.00000001	     42.01208220
      0.80588905	     -0.06126154	     -0.00035195	     -0.20309193	     -0.06466638	      0.88297669	     -0.00022056	     -0.21945651	     -0.00000001	     -0.00000001	     41.53287732
      0.80713527	     -0.06148629	     -0.00035051	     -0.20331692	     -0.06467146	      0.88297390	     -0.00022282	     -0.21950822	     -0.00000001	     -0.00000002	     40.85692876
      0.80838150	     -0.06171107	     -0.00034977	     -0.20354194	     -0.06467653	      0.88297100	     -0.00022509	     -0.21956048	     -0.00000001	     -0.00000002	     40.39370064
      0.80962772	     -0.06193447	     -0.00034970	     -0.20376563	     -0.06468158	      0.88296798	     -0.00022736	     -0.21961323	     -0.00000001	     -0.00000002	     39.69387303
      0.81087394	     -0.06215712	     -0.00035037	     -0.20398857	     -0.06468662	      0.88296484	     -0.00022964	     -0.21966636	     -0.00000001	     -0.00000002	     39.23394078
      0.81212017	     -0.06237704	     -0.00035173	     -0.20420883	     -0.06469164	      0.88296159	     -0.00023193	     -0.21971982	     -0.00000001	     -0.00000002	     38.56562082
      0.81336639	     -0.06259635	     -0.00035389	     -0.20442848	     -0.06469662	      0.88295824	     -0.00023422	     -0.21977360	     -0.00000001	     -0.00000002	     38.12769291
      0.81461262	     -0.06281314	     -0.00035648	     -0.20464565	     -0.06470158	      0.88295478	     -0.00023651	     -0.21982772	     -0.00000001	     -0.00000002	     37.46409494
      0.81585884	     -0.06302728	     -0.00035997	     -0.20486018	     -0.06470651	      0.88295122	     -0.00023880	     -0.21988216	     -0.00000001	     -0.00000002	     37.00981649
      0.81710506	     -0.06323971	     -0.00036340	     -0.20507304	     -0.06471139	      0.88294756	     -0.00024109	     -0.21993693	     -0.00000001	     -0.00000002	     36.36515858
      0.81835129	     -0.06344975	     -0.00036712	     -0.20528353	     -0.06471624	      0.88294382	     -0.00024338	     -0.21999191	     -0.00000001	     -0.00000002	     35.98894062
      0.81959751	     -0.06365460	     -0.00037072	     -0.20548886	     -0.06472103	      0.88294000	     -0.00024567	     -0.22004699	     -0.00000001	     -0.00000002	     35.37363106
      0.82084373	     -0.06385469	     -0.00037439	     -0.20568947	     -0.06472578	      0.88293610	     -0.00024794	     -0.22010197	     -0.00000001	     -0.00000002	     35.03889441
      0.82208996	     -0.06405029	     -0.00037813	     -0.20588561	     -0.06473047	      0.88293214	     -0.00025021	     -0.22015678	     -0.00000001	     -0.00000002	     34.47562038
      0.82333618	     -0.06424203	     -0.00038163	     -0.20607792	     -0.06473511	      0.88292813	     -0.00025246	     -0.22021128	     -0.00000001	     -0.00000002	     34.16194717
      0.82458241	     -0.06442825	     -0.00038471	     -0.20626474	     -0.06473968	      0.88292406	     -0.00025470	     -0.22026542	     -0.00000001	     -0.00000002	     33.62297460
      0.82582863	     -0.06461026	     -0.00038750	     -0.20644739	     -0.06474418	      0.88291995	     -0.00025693	     -0.22031911	     -0.00000001	     -0.00000002	     33.29574443
      0.82707485	     -0.06478729	     -0.00039038	     -0.20662508	     -0.06474862	      0.88291581	     -0.00025914	     -0.22037232	     -0.00000001	     -0.00000002	     32.76726254
      0.82832108	     -0.06496016	     -0.00039333	     -0.20679863	     -0.06475298	      0.88291165	     -0.00026134	     -0.22042497	     -0.00000001	     -0.00000002	     32.47718355
      0.82956730	     -0.06512703	     -0.00039587	     -0.20696620	     -0.06475727	      0.88290748	     -0.00026351	     -0.22047706	     -0.00000001	     -0.00000002	     31.96648762
      0.83081353	     -0.06528874	     -0.00039824	     -0.20712864	     -0.06476148	      0.88290330	     -0.00026567	     -0.22052848	     -0.00000001	     -0.00000002	     31.73397199
      0.83205975	     -0.06544527	     -0.00040055	     -0.20728593	     -0.06476561	      0.88289913	     -0.00026780	     -0.22057922	     -0.00000001	     -0.00000002	     31.27681621
      0.83330597	     -0.06559713	     -0.00040286	     -0.20743855	     -0.06476965	      0.88289498	     -0.00026991	     -0.22062921	     -0.00000001	     -0.00000002	     31.06975778
      0.83455220	     -0.06574281	     -0.00040540	     -0.20758501	     -0.06477361	      0.88289085	     -0.00027200	     -0.22067844	     -0.00000001	     -0.00000002	     30.64594596
      0.83579842	     -0.06588398	     -0.00040790	     -0.20772697	     -0.06477748	      0.88288676	     -0.00027406	     -0.22072683	     -0.00000001	     -0.00000002	     30.44467436
      0.83704465	     -0.06601974	     -0.00041034	     -0.20786355	     -0.06478125	      0.88288271	     -0.00027610	     -0.22077439	     -0.00000001	     -0.00000002	     30.01796248
      0.83829087	     -0.06615118	     -0.00041260	     -0.20799582	     -0.06478493	      0.88287871	     -0.00027811	     -0.22082106	     -0.00000001	     -0.00000002	     29.85246377
      0.83953709	     -0.06627658	     -0.00041474	     -0.20812207	     -0.06478851	      0.88287477	     -0.00028010	     -0.22086683	     -0.00000001	     -0.00000002	     29.44624246
      0.84078332	     -0.06639689	     -0.00041679	     -0.20824324	     -0.06479199	      0.88287090	     -0.00028205	     -0.22091164	     -0.00000001	     -0.00000002	     29.29862779
      0.84202954	     -0.06651246	     -0.00041871	     -0.20835968	     -0.06479537	      0.88286710	     -0.00028398	     -0.22095546	     -0.00000001	     -0.00000002	     28.91016323
      0.84327576	     -0.06662387	     -0.00042052	     -0.20847198	     -0.06479864	      0.88286337	     -0.00028588	     -0.22099824	     -0.00000001	     -0.00000002	     28.76829862
      0.84452199	     -0.06672960	     -0.00042227	     -0.20857861	     -0.06480181	      0.88285973	     -0.00028775	     -0.22103998	     -0.00000001	     -0.00000002	     28.40505805
      0.84576821	     -0.06683139	     -0.00042401	     -0.20868131	     -0.06480487	      0.88285619	     -0.00028959	     -0.22108064	     -0.00000001	     -0.00000002	     28.26387479
      0.84701444	     -0.06692857	     -0.00042580	     -0.20877941	     -0.06480782	      0.88285273	     -0.00029141	     -0.22112023	     -0.00000001	     -0.00000002	     27.91065431
      0.84826066	     -0.06702244	     -0.00042768	     -0.20887421	     -0.06481065	      0.88284938	     -0.00029319	     -0.22115871	     -0.00000001	     -0.00000002	     27.78896868
      0.84950688	     -0.06711108	     -0.00042954	     -0.20896379	     -0.06481337	      0.88284613	     -0.00029494	     -0.22119613	     -0.00000001	     -0.00000002	     27.43334012
      0.85075311	     -0.06719542	     -0.00043139	     -0.20904908	     -0.06481597	      0.88284298	     -0.00029667	     -0.22123240	     -0.00000001	     -0.00000002	     27.34310664
      0.85199933	     -0.06727502	     -0.00043326	     -0.20912964	     -0.06481846	      0.88283994	     -0.00029836	     -0.22126754	     -0.00000001	     -0.00000002	     27.02236496
      0.85324556	     -0.06735062	     -0.00043514	     -0.20920620	     -0.06482083	      0.88283701	     -0.00030002	     -0.22130149	     -0.00000001	     -0.00000002	     26.92732509
      0.85449178	     -0.06742089	     -0.00043704	     -0.20927744	     -0.06482307	      0.88283419	     -0.00030165	     -0.22133427	     -0.00000001	     -0.00000002	     26.62157485
      0.85573800	     -0.06748772	     -0.00043908	     -0.20934525	     -0.06482520	      0.88283148	     -0.00030326	     -0.22136583	     -0.00000001	     -0.00000001	     26.53038280
      0.85698423	     -0.06755010	     -0.00044120	     -0.20940861	     -0.06482720	      0.88282888	     -0.00030483	     -0.22139619	     -0.00000001	     -0.00000001	     26.21883480
      0.85823045	     -0.06760936	     -0.00044339	     -0.20946886	     -0.06482907	      0.88282640	     -0.00030637	     -0.22142534	     -0.00000001	     -0.00000001	     26.15359499
      0.85947668	     -0.06766361	     -0.00044560	     -0.20952411	     -0.06483082	      0.88282402	     -0.00030789	     -0.22145330	     -0.00000001	     -0.00000001	     25.86296990
      0.86072290	     -0.06771418	     -0.00044786	     -0.20957567	     -0.06483244	      0.88282175	     -0.00030937	     -0.22148002	     -0.00000001	     -0.00000001	     25.80198898
      0.86196912	     -0.06776019	     -0.00045014	     -0.20962269	     -0.06483394	      0.88281959	     -0.00031082	     -0.22150552	     -0.00000001	     -0.00000001	     25.52628185
      0.86321535	     -0.06780162	     -0.00045211	     -0.20966512	     -0.06483530	      0.88281754	     -0.00031225	     -0.22152976	     -0.00000001	     -0.00000001	     25.47370918
      0.86446157	     -0.06783716	     -0.00045401	     -0.20970169	     -0.06483654	      0.88281559	     -0.00031364	     -0.22155276	     -0.00000001	     -0.00000001	     25.21507490
      0.86570779	     -0.06786803	     -0.00045585	     -0.20973358	     -0.06483764	      0.88281374	     -0.00031501	     -0.22157443	     -0.00000001	     -0.00000001	     25.17053233
      0.86695402	     -0.06789253	     -0.00045777	     -0.20975910	     -0.06483861	      0.88281199	     -0.00031635	     -0.22159476	     -0.00000001	     -0.00000001	     24.91587049
      0.86820024	     -0.06791164	     -0.00045984	     -0.20977923	     -0.06483944	      0.88281033	     -0.00031766	     -0.22161366	     -0.00000001	     -0.00000001	     24.90066404
      0.86944647	     -0.06792323	     -0.00046185	     -0.20979184	     -0.06484015	      0.88280876	     -0.00031894	     -0.22163110	     -0.00000001	     -0.00000001	     24.65612689
      0.87069269	     -0.06792876	     -0.00046395	     -0.20979840	     -0.06484072	      0.88280729	     -0.00032020	     -0.22164699	     -0.00000001	     -0.00000001	     24.65319177
      0.87193891	     -0.06792750	     -0.00046631	     -0.20979816	     -0.06484115	      0.88280590	     -0.00032142	     -0.22166130	     -0.00000001	     -0.00000001	     24.43540232
      0.87318514	     -0.06792008	     -0.00046899	     -0.20979174	     -0.06484145	      0.88280459	     -0.00032262	     -0.22167394	     -0.00000001	     -0.00000001	     24.45570627
      0.87443136	     -0.06790466	     -0.00047207	     -0.20977732	     -0.06484162	      0.88280336	     -0.00032379	     -0.22168491	     -0.00000001	     -0.00000001	     24.25696024
      0.87567759	     -0.06788244	     -0.00047586	     -0.20975609	     -0.06484165	      0.88280221	     -0.00032494	     -0.22169409	     -0.00000001	     -0.00000001	     24.28982391
      0.87692381	     -0.06785300	     -0.00048018	     -0.20972761	     -0.06484155	      0.88280112	     -0.00032606	     -0.22170152	     -0.00000001	     -0.00000001	     24.08576398
      0.87817003	     -0.06781809	     -0.00048482	     -0.20969365	     -0.06484131	      0.88280011	     -0.00032716	     -0.22170712	     -0.00000001	     -0.00000001	     24.15921258
      0.87941626	     -0.06777492	     -0.00049004	     -0.20965142	     -0.06484094	      0.88279917	     -0.00032823	     -0.22171088	     -0.00000001	     -0.00000000	     23.96049328
      0.88066248	     -0.06772452	     -0.00049589	     -0.20960193	     -0.06484044	      0.88279829	     -0.00032927	     -0.22171270	     -0.00000001	     -0.00000000	     24.06418869
      0.88190870	     -0.06766595	     -0.00050244	     -0.20954426	     -0.06483980	      0.88279747	     -0.00033029	     -0.22171253	     -0.00000001	     -0.00000000	     23.90009084
      0.88315493	     -0.06760035	     -0.00050914	     -0.20947952	     -0.06483904	      0.88279671	     -0.00033129	     -0.22171029	     -0.00000001	     -0.00000000	     24.03655017
      0.88440115	     -0.06752581	     -0.00051624	     -0.20940583	     -0.06483815	      0.88279601	     -0.00033226	     -0.22170598	     -0.00000001	     -0.00000000	     23.85536690
      0.88564738	     -0.06744425	     -0.00052389	     -0.20932509	     -0.06483712	      0.88279537	     -0.00033321	     -0.22169951	     -0.00000001	     -0.00000000	     23.99768467
      0.88689360	     -0.06735461	     -0.00053207	     -0.20923625	     -0.06483597	      0.88279479	     -0.00033414	     -0.22169089	     -0.00000001	     -0.00000000	     23.83312257
      0.88813982	     -0.06725871	     -0.00054052	     -0.20914112	     -0.06483470	      0.88279426	     -0.00033504	     -0.22168010	     -0.00000001	     -0.00000000	     24.03000892
      0.88938605	     -0.06715495	     -0.00054949	     -0.20903810	     -0.06483331	      0.88279379	     -0.00033591	     -0.22166717	     -0.00000001	     -0.00000000	     23.84273207
      0.89063227	     -0.06704575	     -0.00055904	     -0.20892960	     -0.06483179	      0.88279337	     -0.00033676	     -0.22165210	     -0.00000001	     -0.00000000	     24.03506175
      0.89187850	     -0.06693120	     -0.00056925	     -0.20881571	     -0.06483016	      0.88279301	     -0.00033759	     -0.22163498	     -0.00000001	     -0.00000000	     23.85795640
      0.89312472	     -0.06681319	     -0.00058001	     -0.20869833	     -0.06482841	      0.88279270	     -0.00033838	     -0.22161586	     -0.00000001	     -0.00000000	     24.06470803
      0.89437094	     -0.06669044	     -0.00059123	     -0.20857618	     -0.06482655	      0.88279244	     -0.00033915	     -0.22159488	     -0.00000001	     -0.00000000	     23.86968080
      0.89561717	     -0.06656439	     -0.00060309	     -0.20845067	     -0.06482458	      0.88279224	     -0.00033988	     -0.22157211	     -0.00000001	     -0.00000000	     24.07470375
      0.89686339	     -0.06643533	     -0.00061543	     -0.20832214	     -0.06482251	      0.88279210	     -0.00034059	     -0.22154771	     -0.00000001	     -0.00000000	     23.84377516
      0.89810962	     -0.06630526	     -0.00062788	     -0.20819255	     -0.06482033	      0.88279202	     -0.00034126	     -0.22152179	     -0.00000001	     -0.00000000	     24.08611955
      0.89935584	     -0.06617184	     -0.00064019	     -0.20805960	     -0.06481805	      0.88279199	     -0.00034190	     -0.22149448	     -0.00000001	      0.00000000	     23.82371064
      0.90060206	     -0.06603661	     -0.00065210	     -0.20792480	     -0.06481568	      0.88279202	     -0.00034251	     -0.22146583	     -0.00000001	      0.00000000	     24.03612269
      0.90184829	     -0.06589892	     -0.00066346	     -0.20778752	     -0.06481322	      0.88279210	     -0.00034307	     -0.22143594	     -0.00000001	      0.00000000	     23.79497376
      0.90309451	     -0.06575984	     -0.00067406	     -0.20764883	     -0.06481066	      0.88279225	     -0.00034360	     -0.22140487	     -0.00000001	      0.00000000	     23.98604646
      0.90434073	     -0.06561782	     -0.00068350	     -0.20750720	     -0.06480802	      0.88279246	     -0.00034410	     -0.22137273	     -0.00000001	      0.00000000	     23.73040051
      0.90558696	     -0.06547526	     -0.00069096	     -0.20736501	     -0.06480530	      0.88279272	     -0.00034455	     -0.22133955	     -0.00000001	      0.00000000	     23.95013987
      0.90683318	     -0.06533070	     -0.00069715	     -0.20722082	     -0.06480250	      0.88279304	     -0.00034496	     -0.22130547	     -0.00000001	      0.00000000	     23.64687920
      0.90807941	     -0.06518603	     -0.00070232	     -0.20707651	     -0.06479963	      0.88279343	     -0.00034533	     -0.22127051	     -0.00000001	      0.00000000	     23.85141670
      0.90932563	     -0.06503938	     -0.00070661	     -0.20693020	     -0.06479668	      0.88279387	     -0.00034567	     -0.22123480	     -0.00000001	      0.00000000	     23.61573648
      0.91057185	     -0.06489276	     -0.00071014	     -0.20678390	     -0.06479367	      0.88279438	     -0.00034596	     -0.22119837	     -0.00000001	      0.00000000	     23.85914798
      0.91181808	     -0.06474501	     -0.00071301	     -0.20663646	     -0.06479059	      0.88279494	     -0.00034621	     -0.22116131	     -0.00000001	      0.00000000	     23.62058261
      0.91306430	     -0.06459795	     -0.00071504	     -0.20648970	     -0.06478745	      0.88279555	     -0.00034642	     -0.22112367	     -0.00000001	      0.00000000	     23.86922553
      0.91431053	     -0.06444952	     -0.00071589	     -0.20634156	     -0.06478426	      0.88279622	     -0.00034659	     -0.22108554	     -0.00000001	      0.00000000	     23.66344589
      0.91555675	     -0.06430179	     -0.00071609	     -0.20619411	     -0.06478101	      0.88279695	     -0.00034672	     -0.22104694	     -0.00000001	      0.00000000	     23.94122651
      0.91680297	     -0.06415430	     -0.00071586	     -0.20604688	     -0.06477771	      0.88279772	     -0.00034680	     -0.22100796	     -0.00000001	      0.00000000	     23.77301154
      0.91804920	     -0.06400798	     -0.00071525	     -0.20590080	     -0.06477435	      0.88279855	     -0.00034686	     -0.22096863	     -0.00000001	      0.00000000	     24.03283521
      0.91929542	     -0.06386110	     -0.00071433	     -0.20575416	     -0.06477096	      0.88279942	     -0.00034687	     -0.22092904	     -0.00000001	      0.00000000	     23.93087114
      0.92054164	     -0.06371607	     -0.00071318	     -0.20560934	     -0.06476752	      0.88280034	     -0.00034684	     -0.22088919	     -0.00000001	      0.00000001	     24.26905136
      0.92178787	     -0.06357119	     -0.00071186	     -0.20546466	     -0.06476403	      0.88280129	     -0.00034678	     -0.22084915	     -0.00000001	      0.00000001	     24.15880657
      0.92303409	     -0.06342883	     -0.00071036	     -0.20532250	     -0.06476051	      0.88280229	     -0.00034669	     -0.22080894	     -0.00000001	      0.00000001	     24.52006459
      0.92428032	     -0.06328726	     -0.00070868	     -0.20518110	     -0.06475695	      0.88280332	     -0.00034655	     -0.22076863	     -0.00000001	      0.00000001	     24.46835669
      0.92552654	     -0.06314797	     -0.00070690	     -0.20504198	     -0.06475336	      0.88280438	     -0.00034639	     -0.22072822	     -0.00000001	      0.00000001	     24.89122213
      0.92677276	     -0.06300981	     -0.00070509	     -0.20490397	     -0.06474973	      0.88280547	     -0.00034618	     -0.22068778	     -0.00000001	      0.00000001	     24.87034936
      0.92801899	     -0.06287455	     -0.00070327	     -0.20476886	     -0.06474607	      0.88280659	     -0.00034595	     -0.22064731	     -0.00000001	      0.00000001	     25.28472165
      0.92926521	     -0.06274014	     -0.00070141	     -0.20463458	     -0.06474238	      0.88280772	     -0.00034568	     -0.22060690	     -0.00000001	      0.00000001	     25.35613068
      0.93051144	     -0.06260851	     -0.00069955	     -0.20450309	     -0.06473866	      0.88280888	     -0.00034538	     -0.22056652	     -0.00000001	      0.00000001	     25.82954467
      0.93175766	     -0.06247884	     -0.00069773	     -0.20437354	     -0.06473491	      0.88281005	     -0.00034506	     -0.22052624	     -0.00000001	      0.00000001	     25.94537756
      0.93300388	     -0.06235225	     -0.00069592	     -0.20424707	     -0.06473113	      0.88281123	     -0.00034470	     -0.22048607	     -0.00000001	      0.00000001	     26.45584579
      0.93425011	     -0.06222680	     -0.00069411	     -0.20412174	     -0.06472733	      0.88281241	     -0.00034431	     -0.22044605	     -0.00000001	      0.00000001	     26.62277288
      0.93549633	     -0.06210433	     -0.00069228	     -0.20399939	     -0.06472350	      0.88281360	     -0.00034389	     -0.22040619	     -0.00000001	      0.00000001	     27.22068996
      0.93674256	     -0.06198317	     -0.00069036	     -0.20387835	     -0.06471964	      0.88281479	     -0.00034344	     -0.22036652	     -0.00000001	      0.00000001	     27.43852938
      0.93798878	     -0.06186529	     -0.00068836	     -0.20376059	     -0.06471576	      0.88281598	     -0.00034297	     -0.22032705	     -0.00000001	      0.00000001	     28.04108795
      0.93923500	     -0.06174852	     -0.00068634	     -0.20364395	     -0.06471186	      0.88281716	     -0.00034247	     -0.22028784	     -0.00000001	      0.00000001	     28.35700280
      0.94048123	     -0.06163441	     -0.00068430	     -0.20352996	     -0.06470792	      0.88281834	     -0.00034195	     -0.22024886	     -0.00000001	      0.00000001	     29.03266589
      0.94172745	     -0.06152209	     -0.00068225	     -0.20341777	     -0.06470397	      0.88281950	     -0.00034141	     -0.22021015	     -0.00000001	      0.00000001	     29.40128973
      0.94297367	     -0.06141240	     -0.00068016	     -0.20330821	     -0.06469998	      0.88282065	     -0.00034084	     -0.22017169	     -0.00000001	      0.00000001	     30.09425896
      0.94421990	     -0.06130339	     -0.00067802	     -0.20319934	     -0.06469597	      0.88282178	     -0.00034025	     -0.22013352	     -0.00000001	      0.00000001	     30.51725633
      0.94546612	     -0.06119681	     -0.00067581	     -0.20309290	     -0.06469193	      0.88282290	     -0.00033964	     -0.22009560	     -0.00000001	      0.00000001	     31.28706228
      0.94671235	     -0.06109145	     -0.00067358	     -0.20298769	     -0.06468787	      0.88282400	     -0.00033902	     -0.22005797	     -0.00000001	      0.00000001	     31.73944357
      0.94795857	     -0.06098862	     -0.00067133	     -0.20288501	     -0.06468377	      0.88282507	     -0.00033837	     -0.22002060	     -0.00000001	      0.00000001	     32.50512350
      0.94920479	     -0.06088628	     -0.00066901	     -0.20278283	     -0.06467965	      0.88282613	     -0.00033771	     -0.21998355	     -0.00000001	      0.00000001	     33.03462102
      0.95045102	     -0.06078602	     -0.00066666	     -0.20268272	     -0.06467551	      0.88282717	     -0.00033703	     -0.21994676	     -0.00000001	      0.00000001	     33.83696516
      0.95169724	     -0.06068738	     -0.00066420	     -0.20258424	     -0.06467133	      0.88282818	     -0.00033634	     -0.21991027	     -0.00000001	      0.00000001	     34.38449348
      0.95294347	     -0.06059121	     -0.00066182	     -0.20248823	     -0.06466712	      0.88282917	     -0.00033563	     -0.21987406	     -0.00000001	      0.00000001	     35.16394518
      0.95418969	     -0.06049550	     -0.00065952	     -0.20239268	     -0.06466289	      0.88283013	     -0.00033491	     -0.21983817	     -0.00000001	      0.00000001	     35.69619667
      0.95543591	     -0.06040183	     -0.00065720	     -0.20229916	     -0.06465862	      0.88283108	     -0.00033418	     -0.21980255	     -0.00000001	      0.00000001	     36.50338503
      0.95668214	     -0.06030939	     -0.00065491	     -0.20220689	     -0.06465432	      0.88283200	     -0.00033344	     -0.21976725	     -0.00000001	      0.00000000	     37.03737222
      0.95792836	     -0.06021947	     -0.00065266	     -0.20211712	     -0.06465000	      0.88283290	     -0.00033268	     -0.21973226	     -0.00000001	      0.00000000	     37.80078228
      0.95917459	     -0.06012834	     -0.00065076	     -0.20202614	     -0.06464564	      0.88283379	     -0.00033192	     -0.21969761	     -0.00000001	      0.00000000	     38.31051966
      0.96042081	     -0.06003957	     -0.00064944	     -0.20193749	     -0.06464126	      0.88283465	     -0.00033114	     -0.21966333	     -0.00000001	      0.00000000	     39.06434918
      0.96166703	     -0.05995195	     -0.00064849	     -0.20184999	     -0.06463685	      0.88283550	     -0.00033036	     -0.21962952	     -0.00000001	      0.00000000	     39.53861554
      0.96291326	     -0.05986787	     -0.00064760	     -0.20176602	     -0.06463241	      0.88283633	     -0.00032956	     -0.21959622	     -0.00000001	      0.00000000	     40.21302444
      0.96415948	     -0.05978501	     -0.00064663	     -0.20168327	     -0.06462794	      0.88283715	     -0.00032876	     -0.21956347	     -0.00000001	      0.00000000	     40.68445624
      0.96540570	     -0.05970503	     -0.00064530	     -0.20160339	     -0.06462344	      0.88283795	     -0.00032795	     -0.21953121	     -0.00000001	      0.00000000	     41.33161855
      0.96665193	     -0.05962599	     -0.00064388	     -0.20152445	     -0.06461892	      0.88283875	     -0.00032713	     -0.21949944	     -0.00000001	      0.00000000	     41.74044993
      0.96789815	     -0.05954912	     -0.00064229	     -0.20144765	     -0.06461437	      0.88283953	     -0.00032630	     -0.21946811	     -0.00000001	      0.00000000	     42.35307564
      0.96914438	     -0.05947301	     -0.00064051	     -0.20137163	     -0.06460980	      0.88284031	     -0.00032547	     -0.21943723	     -0.00000001	      0.00000000	     42.68490008
      0.97039060	     -0.05939816	     -0.00063713	     -0.20129686	     -0.06460521	      0.88284109	     -0.00032463	     -0.21940679	     -0.00000001	      0.00000000	     43.28558310
      0.97163682	     -0.05932570	     -0.00063327	     -0.20122449	     -0.06460059	      0.88284186	     -0.00032379	     -0.21937682	     -0.00000001	      0.00000000	     43.57150280
      0.97288305	     -0.05925545	     -0.00062784	     -0.20115434	     -0.06459596	      0.88284263	     -0.00032293	     -0.21934733	     -0.00000001	      0.00000000	     44.06080008
      0.97412927	     -0.05918693	     -0.00062210	     -0.20108591	     -0.06459130	      0.88284340	     -0.00032207	     -0.21931838	     -0.00000001	      0.00000000	     44.28579123
      0.97537550	     -0.05912046	     -0.00061620	     -0.20101951	     -0.06458663	      0.88284417	     -0.00032121	     -0.21928995	     -0.00000001	      0.00000000	     44.79090497
      0.97662172	     -0.05905561	     -0.00061015	     -0.20095473	     -0.06458195	      0.88284495	     -0.00032034	     -0.21926206	     -0.00000001	      0.00000000	     44.99076638
      0.97786794	     -0.05899307	     -0.00060383	     -0.20089225	     -0.06457724	      0.88284573	     -0.00031947	     -0.21923467	     -0.00000001	      0.00000000	     45.44145689
      0.97911417	     -0.05893091	     -0.00059705	     -0.20083014	     -0.06457253	      0.88284652	     -0.00031859	     -0.21920780	     -0.00000001	      0.00000000	     45.60936322
      0.98036039	     -0.05887026	     -0.00058990	     -0.20076954	     -0.06456781	      0.88284731	     -0.00031770	     -0.21918142	     -0.00000001	      0.00000000	     46.02586463
      0.98160661	     -0.05881126	     -0.00058255	     -0.20071057	     -0.06456307	      0.88284811	     -0.00031682	     -0.21915557	     -0.00000001	      0.00000000	     46.15282404
      0.98285284	     -0.05875421	     -0.00057500	     -0.20065354	     -0.06455833	      0.88284893	     -0.00031592	     -0.21913023	     -0.00000001	      0.00000000	     46.52179569
      0.98409906	     -0.05869762	     -0.00056721	     -0.20059696	     -0.06455359	      0.88284975	     -0.00031503	     -0.21910541	     -0.00000001	      0.00000000	     46.60733332
      0.98534529	     -0.05864254	     -0.00055925	     -0.20054188	     -0.06454883	      0.88285058	     -0.00031413	     -0.21908110	     -0.00000001	      0.00000000	     46.97267203
      0.98659151	     -0.05858869	     -0.00055148	     -0.20048802	     -0.06454408	      0.88285142	     -0.00031322	     -0.21905730	     -0.00000001	      0.00000000	     47.01023573
      0.98783773	     -0.05853676	     -0.00054398	     -0.20043605	     -0.06453933	      0.88285227	     -0.00031232	     -0.21903400	     -0.00000001	      0.00000000	     47.35193863
      0.98908396	     -0.05848530	     -0.00053649	     -0.20038455	     -0.06453457	      0.88285313	     -0.00031141	     -0.21901122	     -0.00000001	      0.00000000	     47.37477595
      0.99033018	     -0.05843538	     -0.00052917	     -0.20033457	     -0.06452982	      0.88285401	     -0.00031050	     -0.21898894	     -0.00000001	      0.00000000	     47.68690038
      0.99157641	     -0.05838710	     -0.00052230	     -0.20028621	     -0.06452507	      0.88285489	     -0.00030958	     -0.21896719	     -0.00000001	      0.00000000	     47.69793084
      0.99282263	     -0.05834091	     -0.00051549	     -0.20023993	     -0.06452033	      0.88285577	     -0.00030867	     -0.21894593	     -0.00000000	      0.00000000	     47.95741207
      0.99406885	     -0.05829608	     -0.00050884	     -0.20019500	     -0.06451560	      0.88285667	     -0.00030775	     -0.21892522	     -0.00000000	      0.00000000	     47.91087633
      0.99531508	     -0.05825398	     -0.00050270	     -0.20015277	     -0.06451087	      0.88285758	     -0.00030683	     -0.21890504	     -0.00000000	      0.00000000	     48.18604444
      0.99656130	     -0.05821523	     -0.00049696	     -0.20011388	     -0.06450615	      0.88285849	     -0.00030591	     -0.21888547	     -0.00000000	      0.00000001	     48.08951056
      0.99780753	     -0.05818145	     -0.00049168	     -0.20007995	     -0.06450145	      0.88285941	     -0.00030499	     -0.21886655	     -0.00000000	      0.00000001	     48.34462344
      0.99905375	     -0.05815318	     -0.00048687	     -0.20005151	     -0.06449675	      0.88286033	     -0.00030407	     -0.21884840	     -0.00000000	      0.00000001	     48.22673198
      1.00029997	     -0.05813316	     -0.00048270	     -0.20003129	     -0.06449207	      0.88286126	     -0.00030315	     -0.21883110	     -0.00000000	      0.00000001	     48.43141745
      1.00154620	     -0.05812289	     -0.00047920	     -0.20002081	     -0.06448741	      0.88286218	     -0.00030223	     -0.21881484	     -0.00000000	      0.00000001	     48.25375040
      1.00279242	     -0.05812395	     -0.00047646	     -0.20002163	     -0.06448276	      0.88286311	     -0.00030131	     -0.21879979	     -0.00000000	      0.00000001	     48.44197658
      1.00403864	     -0.05813537	     -0.00047409	     -0.20003282	     -0.06447813	      0.88286404	     -0.00030039	     -0.21878614	     -0.00000000	      0.00000001	     48.25910311
      1.00528487	     -0.05815819	     -0.00047200	     -0.20005539	     -0.06447352	      0.88286496	     -0.00029947	     -0.21877402	     -0.00000000	      0.00000001	     48.39970620
      1.00653109	     -0.05819219	     -0.00046993	     -0.20008916	     -0.06446892	      0.88286588	     -0.00029854	     -0.21876357	     -0.00000000	      0.00000000	     48.20825978
      1.00777732	     -0.05823745	     -0.00046771	     -0.20013418	     -0.06446434	      0.88286678	     -0.00029761	     -0.21875489	     -0.00000000	      0.00000000	     48.29398144
      1.00902354	     -0.05829268	     -0.00046514	     -0.20018919	     -0.06445978	      0.88286767	     -0.00029667	     -0.21874810	     -0.00000000	      0.00000000	     48.04651170
      1.01026976	     -0.05835850	     -0.00046211	     -0.20025480	     -0.06445524	      0.88286854	     -0.00029574	     -0.21874323	     -0.00000000	      0.00000000	     48.12318995
      1.01151599	     -0.05843381	     -0.00045837	     -0.20032993	     -0.06445072	      0.88286939	     -0.00029479	     -0.21874038	     -0.00000000	      0.00000000	     47.82057588
      1.01276221	     -0.05851853	     -0.00045377	     -0.20041448	     -0.06444622	      0.88287021	     -0.00029384	     -0.21873953	     -0.00000000	      0.00000000	     47.84369806
      1.01400844	     -0.05861067	     -0.00044807	     -0.20050650	     -0.06444173	      0.88287101	     -0.00029289	     -0.21874074	     -0.00000000	      0.00000000	     47.52247874
      1.01525466	     -0.05871028	     -0.00044138	     -0.20060601	     -0.06443726	      0.88287176	     -0.00029192	     -0.21874396	     -0.00000000	      0.00000000	     47.48926868
      1.01650088	     -0.05881658	     -0.00043375	     -0.20071224	     -0.06443281	      0.88287248	     -0.00029096	     -0.21874917	     -0.00000000	      0.00000000	     47.12654749
      1.01774711	     -0.05892975	     -0.00042548	     -0.20082537	     -0.06442837	      0.88287315	     -0.00028998	     -0.21875632	     -0.00000000	      0.00000000	     47.03624134
      1.01899333	     -0.05904746	     -0.00041663	     -0.20094306	     -0.06442395	      0.88287377	     -0.00028900	     -0.21876541	     -0.00000000	      0.00000000	     46.65966567
      1.02023955	     -0.05917123	     -0.00040751	     -0.20106684	     -0.06441954	      0.88287433	     -0.00028802	     -0.21877638	     -0.00000000	      0.00000000	     46.51443658
      1.02148578	     -0.05930041	     -0.00039817	     -0.20119605	     -0.06441514	      0.88287483	     -0.00028704	     -0.21878920	     -0.00000000	      0.00000000	     46.10065510
      1.02273200	     -0.05943515	     -0.00038890	     -0.20133084	     -0.06441074	      0.88287526	     -0.00028605	     -0.21880381	     -0.00000000	      0.00000000	     45.88642183
      1.02397823	     -0.05957353	     -0.00037967	     -0.20146928	     -0.06440636	      0.88287562	     -0.00028506	     -0.21882018	     -0.00000000	      0.00000000	     45.42760394
      1.02522445	     -0.05971608	     -0.00037072	     -0.20161191	     -0.06440197	      0.88287590	     -0.00028407	     -0.21883821	     -0.00000000	      0.00000000	     45.17525293
      1.02647067	     -0.05986220	     -0.00036209	     -0.20175813	     -0.06439759	      0.88287610	     -0.00028308	     -0.21885784	     -0.00000000	      0.00000000	     44.66570148
      1.02771690	     -0.06001263	     -0.00035406	     -0.20190867	     -0.06439321	      0.88287622	     -0.00028210	     -0.21887900	     -0.00000000	      0.00000000	     44.37560285
      1.02896312	     -0.06016565	     -0.00034649	     -0.20206182	     -0.06438883	      0.88287625	     -0.00028112	     -0.21890165	     -0.00000000	     -0.00000000	     43.83165533
      1.03020935	     -0.06032251	     -0.00033954	     -0.20221882	     -0.06438444	      0.88287618	     -0.00028014	     -0.21892571	     -0.00000000	     -0.00000000	     43.47082124
      1.03145557	     -0.06048294	     -0.00033318	     -0.20237940	     -0.06438004	      0.88287602	     -0.00027917	     -0.21895114	     -0.00000000	     -0.00000000	     42.90691580
      1.03270179	     -0.06064684	     -0.00032753	     -0.20254346	     -0.06437563	      0.88287576	     -0.00027820	     -0.21897787	     -0.00000000	     -0.00000000	     42.49789422
      1.03394802	     -0.06081231	     -0.00032249	     -0.20270911	     -0.06437121	      0.88287541	     -0.00027724	     -0.21900587	     -0.00000000	     -0.00000000	     41.89335012
      1.03519424	     -0.06098035	     -0.00031816	     -0.20287734	     -0.06436678	      0.88287495	     -0.00027628	     -0.21903503	     -0.00000000	     -0.00000000	     41.48198787
      1.03644047	     -0.06114981	     -0.00031432	     -0.20304701	     -0.06436232	      0.88287440	     -0.00027533	     -0.21906531	     -0.00000000	     -0.00000000	     40.85345575
      1.03768669	     -0.06132118	     -0.00031107	     -0.20321860	     -0.06435785	      0.88287374	     -0.00027439	     -0.21909660	     -0.00000000	     -0.00000000	     40.46115140
      1.03893291	     -0.06149267	     -0.00030818	     -0.20339033	     -0.06435335	      0.88287299	     -0.00027346	     -0.21912886	     -0.00000000	     -0.00000000	     39.83267896
      1.04017914	     -0.06166556	     -0.00030575	     -0.20356348	     -0.06434882	      0.88287214	     -0.00027253	     -0.21916199	     -0.00000000	     -0.00000000	     39.40980990
      1.04142536	     -0.06183921	     -0.00030381	     -0.20373740	     -0.06434427	      0.88287120	     -0.00027160	     -0.21919596	     -0.00000000	     -0.00000001	     38.78681937
      1.04267158	     -0.06201416	     -0.00030233	     -0.20391264	     -0.06433968	      0.88287016	     -0.00027068	     -0.21923068	     -0.00000000	     -0.00000001	     38.39729295
      1.04391781	     -0.06218860	     -0.00030078	     -0.20408740	     -0.06433506	      0.88286904	     -0.00026977	     -0.21926612	     -0.00000000	     -0.00000001	     37.78813219
      1.04516403	     -0.06236046	     -0.00029966	     -0.20425960	     -0.06433041	      0.88286783	     -0.00026886	     -0.21930216	     -0.00000000	     -0.00000001	     37.39832721
      1.04641026	     -0.06253168	     -0.00029903	     -0.20443118	     -0.06432571	      0.88286654	     -0.00026796	     -0.21933881	     -0.00000000	     -0.00000001	     36.79473936
      1.04765648	     -0.06270348	     -0.00029859	     -0.20460334	     -0.06432097	      0.88286518	     -0.00026706	     -0.21937603	     -0.00000000	     -0.00000001	     36.43191333
      1.04890270	     -0.06287072	     -0.00029841	     -0.20477098	     -0.06431618	      0.88286375	     -0.00026617	     -0.21941378	     -0.00000000	     -0.00000001	     35.85175852
      1.05014893	     -0.06303803	     -0.00029899	     -0.20493869	     -0.06431135	      0.88286225	     -0.00026527	     -0.21945202	     -0.00000000	     -0.00000001	     35.49819699
      1.05139515	     -0.06320461	     -0.00029987	     -0.20510570	     -0.06430647	      0.88286069	     -0.00026439	     -0.21949074	     -0.00000000	     -0.00000001	     34.93552922
      1.05264138	     -0.06336966	     -0.00030080	     -0.20527118	     -0.06430153	      0.88285908	     -0.00026350	     -0.21952984	     -0.00000000	     -0.00000001	     34.63511157
      1.05388760	     -0.06353121	     -0.00030107	     -0.20543320	     -0.06429654	      0.88285742	     -0.00026261	     -0.21956922	     -0.00000000	     -0.00000001	     34.10914839
      1.05513382	     -0.06368971	     -0.00030128	     -0.20559220	     -0.06429149	      0.88285572	     -0.00026173	     -0.21960873	     -0.00000000	     -0.00000001	     33.81055831
      1.05638005	     -0.06384420	     -0.00030135	     -0.20574721	     -0.06428638	      0.88285399	     -0.00026085	     -0.21964827	     -0.00000000	     -0.00000001	     33.30640908
      1.05762627	     -0.06399621	     -0.00030137	     -0.20589976	     -0.06428121	      0.88285224	     -0.00025997	     -0.21968772	     -0.00000000	     -0.00000001	     33.02870011
      1.05887250	     -0.06414087	     -0.00029943	     -0.20604500	     -0.06427597	      0.88285046	     -0.00025910	     -0.21972705	     -0.00000000	     -0.00000001	     32.49225397
      1.06011872	     -0.06428429	     -0.00029782	     -0.20618901	     -0.06427066	      0.88284868	     -0.00025822	     -0.21976622	     -0.00000000	     -0.00000001	     32.22812359
      1.06136494	     -0.06442480	     -0.00029603	     -0.20633014	     -0.06426529	      0.88284689	     -0.00025735	     -0.21980524	     -0.00000000	     -0.00000001	     31.71604844
      1.06261117	     -0.06456291	     -0.00029414	     -0.20646887	     -0.06425984	      0.88284511	     -0.00025648	     -0.21984399	     -0.00000000	     -0.00000001	     31.48249892
      1.06385739	     -0.06469615	     -0.00029249	     -0.20660276	     -0.06425432	      0.88284334	     -0.00025561	     -0.21988243	     -0.00000000	     -0.00000001	     31.03356910
      1.06510361	     -0.06482635	     -0.00029130	     -0.20673362	     -0.06424872	      0.88284159	     -0.00025474	     -0.21992043	     -0.00000000	     -0.00000001	     30.81512847
      1.06634984	     -0.06495238	     -0.00029053	     -0.20686031	     -0.06424304	      0.88283986	     -0.00025388	     -0.21995796	     -0.00000000	     -0.00000001	     30.36963989
      1.06759606	     -0.06507534	     -0.00029027	     -0.20698394	     -0.06423729	      0.88283817	     -0.00025302	     -0.21999493	     -0.00000000	     -0.00000001	     30.19431334
      1.06884229	     -0.06519314	     -0.00029035	     -0.20710242	     -0.06423145	      0.88283651	     -0.00025217	     -0.22003132	     -0.00000000	     -0.00000001	     29.76402731
      1.07008851	     -0.06530694	     -0.00029085	     -0.20721691	     -0.06422552	      0.88283490	     -0.00025132	     -0.22006701	     -0.00000000	     -0.00000001	     29.58337888
      1.07133473	     -0.06541618	     -0.00029174	     -0.20732685	     -0.06421951	      0.88283333	     -0.00025047	     -0.22010199	     -0.00000000	     -0.00000001	     29.17955541
      1.07258096	     -0.06552165	     -0.00029306	     -0.20743301	     -0.06421341	      0.88283182	     -0.00024963	     -0.22013616	     -0.00000000	     -0.00000001	     29.02134752
      1.07382718	     -0.06562171	     -0.00029470	     -0.20753379	     -0.06420722	      0.88283036	     -0.00024880	     -0.22016951	     -0.00000000	     -0.00000001	     28.63132632
      1.07507341	     -0.06571821	     -0.00029675	     -0.20763100	     -0.06420094	      0.88282897	     -0.00024796	     -0.22020196	     -0.00000000	     -0.00000001	     28.46548090
      1.07631963	     -0.06580986	     -0.00029914	     -0.20772337	     -0.06419456	      0.88282764	     -0.00024714	     -0.22023350	     -0.00000000	     -0.00000001	     28.07397953
      1.07756585	     -0.06589803	     -0.00030189	     -0.20781226	     -0.06418809	      0.88282638	     -0.00024632	     -0.22026408	     -0.00000000	     -0.00000001	     27.95127720
      1.07881208	     -0.06598072	     -0.00030489	     -0.20789569	     -0.06418152	      0.88282518	     -0.00024550	     -0.22029370	     -0.00000000	     -0.00000001	     27.56937998
      1.08005830	     -0.06605947	     -0.00030820	     -0.20797517	     -0.06417485	      0.88282407	     -0.00024469	     -0.22032227	     -0.00000000	     -0.00000001	     27.44255907
      1.08130452	     -0.06613367	     -0.00031178	     -0.20805012	     -0.06416809	      0.88282302	     -0.00024388	     -0.22034982	     -0.00000000	     -0.00000001	     27.08506135
      1.08255075	     -0.06620421	     -0.00031565	     -0.20812140	     -0.06416122	      0.88282205	     -0.00024308	     -0.22037628	     -0.00000000	     -0.00000001	     26.98487227
      1.08379697	     -0.06626999	     -0.00031969	     -0.20818793	     -0.06415425	      0.88282116	     -0.00024229	     -0.22040168	     -0.00000000	     -0.00000000	     26.64131085
      1.08504320	     -0.06633250	     -0.00032397	     -0.20825119	     -0.06414718	      0.88282035	     -0.00024150	     -0.22042595	     -0.00000000	     -0.00000000	     26.53373083
      1.08628942	     -0.06639066	     -0.00032816	     -0.20831012	     -0.06414000	      0.88281961	     -0.00024072	     -0.22044912	     -0.00000000	     -0.00000000	     26.19603151
      1.08753564	     -0.06644611	     -0.00033256	     -0.20836633	     -0.06413272	      0.88281895	     -0.00023994	     -0.22047118	     -0.00000000	     -0.00000000	     26.12231238
      1.08878187	     -0.06649691	     -0.00033707	     -0.20841789	     -0.06412534	      0.88281837	     -0.00023917	     -0.22049215	     -0.00000000	     -0.00000000	     25.77642903
      1.09002809	     -0.06654364	     -0.00034134	     -0.20846539	     -0.06411784	      0.88281787	     -0.00023841	     -0.22051202	     -0.00000000	     -0.00000000	     25.71118908
      1.09127432	     -0.06658713	     -0.00034585	     -0.20850966	     -0.06411024	      0.88281744	     -0.00023765	     -0.22053082	     -0.00000000	     -0.00000000	     25.40488189
      1.09252054	     -0.06662754	     -0.00035051	     -0.20855084	     -0.06410253	      0.88281709	     -0.00023690	     -0.22054854	     -0.00000000	     -0.00000000	     25.35488935
      1.09376676	     -0.06666269	     -0.00035561	     -0.20858676	     -0.06409472	      0.88281681	     -0.00023615	     -0.22056518	     -0.00000000	     -0.00000000	     25.05827711
      1.09501299	     -0.06669421	     -0.00036069	     -0.20861905	     -0.06408679	      0.88281661	     -0.00023542	     -0.22058068	     -0.00000000	     -0.00000000	     25.00934863
      1.09625921	     -0.06672052	     -0.00036576	     -0.20864614	     -0.06407876	      0.88281647	     -0.00023469	     -0.22059504	     -0.00000000	     -0.00000000	     24.70608320
      1.09750544	     -0.06674293	     -0.00037090	     -0.20866933	     -0.06407061	      0.88281641	     -0.00023397	     -0.22060821	     -0.00000000	     -0.00000000	     24.70191680
      1.09875166	     -0.06675920	     -0.00037603	     -0.20868637	     -0.06406236	      0.88281641	     -0.00023326	     -0.22062017	     -0.00000000	      0.00000000	     24.42150358
      1.09999788	     -0.06677060	     -0.00038124	     -0.20869854	     -0.06405399	      0.88281647	     -0.00023256	     -0.22063086	     -0.00000000	      0.00000000	     24.40699510
      1.10124411	     -0.06677585	     -0.00038658	     -0.20870456	     -0.06404552	      0.88281660	     -0.00023186	     -0.22064025	     -0.00000000	      0.00000000	     24.14969628
      1.10249033	     -0.06677581	     -0.00039209	     -0.20870529	     -0.06403694	      0.88281678	     -0.00023118	     -0.22064826	     -0.00000000	      0.00000000	     24.17621305
      1.10373655	     -0.06676813	     -0.00039776	     -0.20869837	     -0.06402824	      0.88281702	     -0.00023051	     -0.22065487	     -0.00000000	      0.00000000	     23.92592735
      1.10498278	     -0.06675362	     -0.00040380	     -0.20868461	     -0.06401944	      0.88281732	     -0.00022985	     -0.22065997	     -0.00000000	      0.00000000	     23.95293396
      1.10622900	     -0.06673076	     -0.00041054	     -0.20866248	     -0.06401052	      0.88281766	     -0.00022921	     -0.22066353	     -0.00000000	      0.00000000	     23.72567064
      1.10747523	     -0.06670161	     -0.00041768	     -0.20863404	     -0.06400150	      0.88281806	     -0.00022857	     -0.22066547	     -0.00000000	      0.00000000	     23.80598342
      1.10872145	     -0.06666336	     -0.00042514	     -0.20859649	     -0.06399237	      0.88281850	     -0.00022795	     -0.22066574	     -0.00000000	      0.00000000	     23.58238366
      1.10996767	     -0.06661733	     -0.00043297	     -0.20855116	     -0.06398314	      0.88281899	     -0.00022735	     -0.22066421	     -0.00000000	      0.00000000	     23.66524353
      1.11121390	     -0.06656245	     -0.00044122	     -0.20849695	     -0.06397380	      0.88281953	     -0.00022676	     -0.22066084	     -0.00000000	      0.00000000	     23.46985740
      1.11246012	     -0.06649991	     -0.00044993	     -0.20843505	     -0.06396435	      0.88282011	     -0.00022619	     -0.22065551	     -0.00000000	      0.00000000	     23.60985101
      1.11370635	     -0.06642795	     -0.00045911	     -0.20836371	     -0.06395480	      0.88282073	     -0.00022564	     -0.22064822	     -0.00000000	      0.00000000	     23.41010839
      1.11495257	     -0.06634856	     -0.00046856	     -0.20828492	     -0.06394516	      0.88282139	     -0.00022510	     -0.22063886	     -0.00000000	      0.00000000	     23.54774166
      1.11619879	     -0.06626085	     -0.00047835	     -0.20819778	     -0.06393541	      0.88282209	     -0.00022458	     -0.22062745	     -0.00000000	      0.00000000	     23.35556668
      1.11744502	     -0.06616647	     -0.00048857	     -0.20810395	     -0.06392557	      0.88282284	     -0.00022407	     -0.22061394	     -0.00000000	      0.00000000	     23.55689298
      1.11869124	     -0.06606370	     -0.00049934	     -0.20800169	     -0.06391563	      0.88282362	     -0.00022359	     -0.22059836	     -0.00000000	      0.00000000	     23.34733650
      1.11993746	     -0.06595473	     -0.00051068	     -0.20789320	     -0.06390560	      0.88282445	     -0.00022312	     -0.22058067	     -0.00000000	      0.00000000	     23.52797134
      1.12118369	     -0.06583979	     -0.00052264	     -0.20777870	     -0.06389548	      0.88282532	     -0.00022267	     -0.22056094	     -0.00000000	      0.00000000	     23.33487744
      1.12242991	     -0.06572092	     -0.00053512	     -0.20766023	     -0.06388528	      0.88282624	     -0.00022224	     -0.22053921	     -0.00000000	      0.00000001	     23.54903102
      1.12367614	     -0.06559708	     -0.00054803	     -0.20753677	     -0.06387500	      0.88282720	     -0.00022182	     -0.22051560	     -0.00000000	      0.00000001	     23.32327322
      1.12492236	     -0.06547085	     -0.00056128	     -0.20741087	     -0.06386464	      0.88282821	     -0.00022143	     -0.22049016	     -0.00000000	      0.00000001	     23.51449344
      1.12616858	     -0.06534136	     -0.00057478	     -0.20728167	     -0.06385420	      0.88282926	     -0.00022104	     -0.22046303	     -0.00000000	      0.00000001	     23.26684439
      1.12741481	     -0.06521057	     -0.00058837	     -0.20715115	     -0.06384369	      0.88283036	     -0.00022068	     -0.22043429	     -0.00000000	      0.00000001	     23.51415977
      1.12866103	     -0.06507528	     -0.00060232	     -0.20701609	     -0.06383312	      0.88283151	     -0.00022032	     -0.22040407	     -0.00000000	      0.00000001	     23.21801832
      1.12990726	     -0.06493940	     -0.00061618	     -0.20688041	     -0.06382249	      0.88283272	     -0.00021999	     -0.22037247	     -0.00000000	      0.00000001	     23.39782878
      1.13115348	     -0.06480224	     -0.00062975	     -0.20674341	     -0.06381180	      0.88283397	     -0.00021966	     -0.22033963	     -0.00000000	      0.00000001	     23.13645600
      1.13239970	     -0.06466438	     -0.00064278	     -0.20660570	     -0.06380105	      0.88283528	     -0.00021935	     -0.22030560	     -0.00000000	      0.00000001	     23.33328702
      1.13364593	     -0.06452400	     -0.00065520	     -0.20646544	     -0.06379025	      0.88283663	     -0.00021905	     -0.22027049	     -0.00000000	      0.00000001	     23.04554870
      1.13489215	     -0.06438304	     -0.00066694	     -0.20632459	     -0.06377941	      0.88283804	     -0.00021877	     -0.22023432	     -0.00000000	      0.00000001	     23.27131613
      1.13613838	     -0.06424013	     -0.00067803	     -0.20618177	     -0.06376853	      0.88283950	     -0.00021850	     -0.22019719	     -0.00000000	      0.00000001	     22.96175273
      1.13738460	     -0.06409699	     -0.00068846	     -0.20603868	     -0.06375761	      0.88284101	     -0.00021824	     -0.22015912	     -0.00000000	      0.00000001	     23.19290633
      1.13863082	     -0.06395197	     -0.00069807	     -0.20589371	     -0.06374665	      0.88284257	     -0.00021799	     -0.22012022	     -0.00000000	      0.00000001	     22.92809278
      1.13987705	     -0.06380701	     -0.00070659	     -0.20574878	     -0.06373567	      0.88284418	     -0.00021776	     -0.22008050	     -0.00000000	      0.00000001	     23.15819723
      1.14112327	     -0.06366119	     -0.00071453	     -0.20560297	     -0.06372466	      0.88284583	     -0.00021754	     -0.22004005	     -0.00000000	      0.00000001	     22.90618862
      1.14236949	     -0.06351602	     -0.00072197	     -0.20545780	     -0.06371363	      0.88284753	     -0.00021734	     -0.21999891	     -0.00000000	      0.00000001	     23.18530863
      1.14361572	     -0.06336963	     -0.00072900	     -0.20531139	     -0.06370259	      0.88284927	     -0.00021714	     -0.21995717	     -0.00000000	      0.00000001	     22.96041073
      1.14486194	     -0.06322356	     -0.00073564	     -0.20516528	     -0.06369152	      0.88285105	     -0.00021696	     -0.21991484	     -0.00000000	      0.00000001	     23.22968754
      1.14610817	     -0.06307510	     -0.00074175	     -0.20501676	     -0.06368045	      0.88285287	     -0.00021680	     -0.21987196	     -0.00000000	      0.00000001	     23.07942241
      1.14735439	     -0.06292211	     -0.00074696	     -0.20486370	     -0.06366937	      0.88285472	     -0.00021665	     -0.21982843	     -0.00000000	      0.00000001	     23.39275210
      1.14860061	     -0.06276044	     -0.00075108	     -0.20470197	     -0.06365829	      0.88285661	     -0.00021652	     -0.21978414	     -0.00000000	      0.00000001	     23.29440565
      1.14984684	     -0.06259001	     -0.00075395	     -0.20453146	     -0.06364720	      0.88285852	     -0.00021640	     -0.21973887	     -0.00000000	      0.00000001	     23.67465758
      1.15109306	     -0.06240890	     -0.00075569	     -0.20435027	     -0.06363612	      0.88286045	     -0.00021630	     -0.21969247	     -0.00000000	      0.00000001	     23.58641242
      1.15233929	     -0.06221968	     -0.00075636	     -0.20416096	     -0.06362504	      0.88286241	     -0.00021622	     -0.21964479	     -0.00000000	      0.00000001	     24.01455310
      1.15358551	     -0.06202223	     -0.00075619	     -0.20396340	     -0.06361398	      0.88286439	     -0.00021616	     -0.21959581	     -0.00000000	      0.00000001	     23.95405848
      1.15483173	     -0.06181972	     -0.00075531	     -0.20376075	     -0.06360292	      0.88286639	     -0.00021611	     -0.21954550	     -0.00000000	      0.00000001	     24.39229002
      1.15607796	     -0.06161294	     -0.00075398	     -0.20355382	     -0.06359189	      0.88286840	     -0.00021609	     -0.21949397	     -0.00000000	      0.00000001	     24.37032442
      1.15732418	     -0.06140484	     -0.00075210	     -0.20334553	     -0.06358087	      0.88287043	     -0.00021608	     -0.21944128	     -0.00000000	      0.00000001	     24.84910143
      1.15857041	     -0.06119309	     -0.00074979	     -0.20313358	     -0.06356988	      0.88287248	     -0.00021609	     -0.21938757	     -0.00000000	      0.00000001	     24.87339989
      1.15981663	     -0.06097984	     -0.00074702	     -0.20292010	     -0.06355891	      0.88287453	     -0.00021613	     -0.21933288	     -0.00000000	      0.00000001	     25.35801080
      1.16106285	     -0.06076590	     -0.00074399	     -0.20270591	     -0.06354798	      0.88287659	     -0.00021618	     -0.21927734	     -0.00000000	      0.00000001	     25.45132817
      1.16230908	     -0.06055322	     -0.00074082	     -0.20249294	     -0.06353708	      0.88287865	     -0.00021626	     -0.21922106	     -0.00000000	      0.00000001	     25.99512302
      1.16355530	     -0.06034077	     -0.00073768	     -0.20228018	     -0.06352621	      0.88288073	     -0.00021635	     -0.21916420	     -0.00000000	      0.00000001	     26.12132195
      1.16480152	     -0.06013115	     -0.00073466	     -0.20207023	     -0.06351539	      0.88288280	     -0.00021647	     -0.21910686	     -0.00000000	      0.00000001	     26.75515193
      1.16604775	     -0.05992375	     -0.00073207	     -0.20186247	     -0.06350461	      0.88288487	     -0.00021661	     -0.21904920	     -0.00000000	      0.00000001	     26.91434231
      1.16729397	     -0.05972094	     -0.00072996	     -0.20165928	     -0.06349387	      0.88288694	     -0.00021677	     -0.21899134	     -0.00000000	      0.00000001	     27.57855933
      1.16854020	     -0.05952148	     -0.00072826	     -0.20145942	     -0.06348318	      0.88288901	     -0.00021696	     -0.21893344	     -0.00000000	      0.00000001	     27.85201076
      1.16978642	     -0.05932653	     -0.00072682	     -0.20126405	     -0.06347253	      0.88289107	     -0.00021716	     -0.21887559	     -0.00000000	      0.00000001	     28.57207478
      1.17103264	     -0.05913497	     -0.00072562	     -0.20107206	     -0.06346194	      0.88289312	     -0.00021739	     -0.21881788	     -0.00000000	      0.00000001	     28.88916560
      1.17227887	     -0.05894712	     -0.00072436	     -0.20088377	     -0.06345140	      0.88289517	     -0.00021764	     -0.21876036	     -0.00000000	      0.00000001	     29.70113104
      1.17352509	     -0.05876021	     -0.00072297	     -0.20069642	     -0.06344091	      0.88289720	     -0.00021790	     -0.21870308	     -0.00000000	      0.00000001	     30.07646247
      1.17477132	     -0.05857525	     -0.00072134	     -0.20051103	     -0.06343047	      0.88289922	     -0.00021819	     -0.21864599	     -0.00000000	      0.00000001	     30.93723873
      1.17601754	     -0.05839283	     -0.00071964	     -0.20032817	     -0.06342010	      0.88290122	     -0.00021851	     -0.21858915	     -0.00000000	      0.00000001	     31.42223071
      1.17726376	     -0.05821363	     -0.00071768	     -0.20014853	     -0.06340978	      0.88290321	     -0.00021884	     -0.21853257	     -0.00000000	      0.00000001	     32.31201545
      1.17850999	     -0.05803709	     -0.00071554	     -0.19997156	     -0.06339952	      0.88290518	     -0.00021920	     -0.21847633	     -0.00000000	      0.00000001	     32.82662524
      1.17975621	     -0.05786150	     -0.00071348	     -0.19979553	     -0.06338932	      0.88290714	     -0.00021957	     -0.21842045	     -0.00000000	      0.00000001	     33.79350706
      1.18100243	     -0.05768769	     -0.00071277	     -0.19962126	     -0.06337918	      0.88290907	     -0.00021997	     -0.21836512	     -0.00000000	      0.00000001	     34.32035471
      1.18224866	     -0.05752137	     -0.00071259	     -0.19945448	     -0.06336911	      0.88291099	     -0.00022039	     -0.21831048	     -0.00000000	      0.00000001	     35.25051172
      1.18349488	     -0.05735947	     -0.00071261	     -0.19929211	     -0.06335910	      0.88291288	     -0.00022083	     -0.21825667	     -0.00000000	      0.00000001	     35.85909473
      1.18474111	     -0.05720165	     -0.00071232	     -0.19913382	     -0.06334916	      0.88291476	     -0.00022130	     -0.21820362	     -0.00000000	      0.00000001	     36.84927260
      1.18598733	     -0.05704781	     -0.00071196	     -0.19897951	     -0.06333928	      0.88291661	     -0.00022178	     -0.21815136	     -0.00000000	      0.00000001	     37.48813823
      1.18723355	     -0.05689886	     -0.00071116	     -0.19883009	     -0.06332947	      0.88291843	     -0.00022229	     -0.21809983	     -0.00000000	      0.00000001	     38.44974913
      1.18847978	     -0.05675520	     -0.00071037	     -0.19868597	     -0.06331972	      0.88292024	     -0.00022282	     -0.21804909	     -0.00000000	      0.00000001	     39.03316128
      1.18972600	     -0.05661848	     -0.00070956	     -0.19854878	     -0.06331005	      0.88292202	     -0.00022338	     -0.21799916	     -0.00000000	      0.00000001	     39.99660141
      1.19097223	     -0.05648941	     -0.00070897	     -0.19841924	     -0.06330044	      0.88292377	     -0.00022395	     -0.21795016	     -0.00000000	      0.00000001	     40.54144360
      1.19221845	     -0.05636799	     -0.00070733	     -0.19829736	     -0.06329091	      0.88292550	     -0.00022455	     -0.21790213	     -0.00000000	      0.00000001	     41.44914301
      1.19346467	     -0.05625187	     -0.00070461	     -0.19818079	     -0.06328144	      0.88292720	     -0.00022518	     -0.21785518	     -0.00000000	      0.00000001	     41.94007604
      1.19471090	     -0.05614239	     -0.00070174	     -0.19807085	     -0.06327205	      0.88292886	     -0.00022583	     -0.21780930	     -0.00000000	      0.00000001	     42.82055948
      1.19595712	     -0.05603892	     -0.00069897	     -0.19796692	     -0.06326273	      0.88293050	     -0.00022650	     -0.21776454	     -0.00000000	      0.00000001	     43.28966173
      1.19720335	     -0.05594039	     -0.00069588	     -0.19786792	     -0.06325349	      0.88293210	     -0.00022719	     -0.21772084	     -0.00000000	      0.00000001	     44.09671086
      1.19844957	     -0.05584693	     -0.00069257	     -0.19777401	     -0.06324432	      0.88293367	     -0.00022792	     -0.21767820	     -0.00000000	      0.00000001	     44.52658635
      1.19969579	     -0.05575810	     -0.00068907	     -0.19768471	     -0.06323522	      0.88293520	     -0.00022866	     -0.21763657	     -0.00000000	      0.00000001	     45.29693268
      1.20094202	     -0.05567539	     -0.00068550	     -0.19760154	     -0.06322620	      0.88293669	     -0.00022944	     -0.21759595	     -0.00000000	      0.00000001	     45.66101922
      1.20218824	     -0.05559742	     -0.00068160	     -0.19752309	     -0.06321725	      0.88293815	     -0.00023023	     -0.21755633	     -0.00000000	      0.00000001	     46.32106269
      1.20343446	     -0.05552423	     -0.00067741	     -0.19744942	     -0.06320839	      0.88293956	     -0.00023106	     -0.21751774	     -0.00000000	      0.00000001	     46.62467760
      1.20468069	     -0.05545665	     -0.00067288	     -0.19738136	     -0.06319959	      0.88294092	     -0.00023191	     -0.21748019	     -0.00000000	      0.00000001	     47.25712834
      1.20592691	     -0.05539507	     -0.00066854	     -0.19731929	     -0.06319088	      0.88294224	     -0.00023278	     -0.21744372	     -0.00000000	      0.00000001	     47.45739196
      1.20717314	     -0.05533882	     -0.00066400	     -0.19726254	     -0.06318225	      0.88294352	     -0.00023369	     -0.21740833	     -0.00000000	      0.00000001	     48.04761517
      1.20841936	     -0.05528916	     -0.00065905	     -0.19721238	     -0.06317369	      0.88294474	     -0.00023462	     -0.21737405	     -0.00000000	      0.00000001	     48.22887165
      1.20966558	     -0.05524476	     -0.00065374	     -0.19716747	     -0.06316521	      0.88294591	     -0.00023557	     -0.21734087	     -0.00000000	      0.00000001	     48.72687626
      1.21091181	     -0.05520549	     -0.00064843	     -0.19712770	     -0.06315682	      0.88294703	     -0.00023655	     -0.21730882	     -0.00000000	      0.00000001	     48.84152987
      1.21215803	     -0.05517036	     -0.00064281	     -0.19709205	     -0.06314850	      0.88294810	     -0.00023756	     -0.21727788	     -0.00000000	      0.00000001	     49.29574607
      1.21340426	     -0.05513756	     -0.00063791	     -0.19705873	     -0.06314026	      0.88294911	     -0.00023860	     -0.21724808	     -0.00000000	      0.00000001	     49.31069519
      1.21465048	     -0.05510876	     -0.00063279	     -0.19702939	     -0.06313211	      0.88295006	     -0.00023966	     -0.21721942	     -0.00000000	      0.00000001	     49.75778444
      1.21589670	     -0.05508454	     -0.00062767	     -0.19700463	     -0.06312403	      0.88295096	     -0.00024074	     -0.21719190	     -0.00000000	      0.00000000	     49.78662097
      1.21714293	     -0.05506272	     -0.00062218	     -0.19698227	     -0.06311604	      0.88295179	     -0.00024186	     -0.21716546	     -0.00000000	      0.00000000	     50.13691075
      1.21838915	     -0.05504278	     -0.00061719	     -0.19696178	     -0.06310813	      0.88295257	     -0.00024299	     -0.21714008	     -0.00000000	      0.00000000	     50.09259742
      1.21963537	     -0.05502501	     -0.00061211	     -0.19694345	     -0.06310030	      0.88295328	     -0.00024416	     -0.21711570	     -0.00000000	      0.00000000	     50.42797586
      1.22088160	     -0.05501026	     -0.00060699	     -0.19692813	     -0.06309256	      0.88295393	     -0.00024535	     -0.21709231	     -0.00000000	      0.00000000	     50.31838587
      1.22212782	     -0.05499720	     -0.00060239	     -0.19691450	     -0.06308490	      0.88295452	     -0.00024656	     -0.21706986	     -0.00000000	      0.00000000	     50.63056411
      1.22337405	     -0.05498521	     -0.00059754	     -0.19690193	     -0.06307733	      0.88295505	     -0.00024780	     -0.21704836	     -0.00000000	      0.00000000	     50.49253798
      1.22462027	     -0.05497576	     -0.00059243	     -0.19689188	     -0.06306984	      0.88295553	     -0.00024907	     -0.21702780	     -0.00000000	      0.00000000	     50.75267503
      1.22586649	     -0.05496942	     -0.00058740	     -0.19688496	     -0.06306244	      0.88295594	     -0.00025036	     -0.21700817	     -0.00000000	      0.00000000	     50.58659852
      1.22711272	     -0.05496470	     -0.00058220	     -0.19687964	     -0.06305512	      0.88295629	     -0.00025167	     -0.21698944	     -0.00000000	      0.00000000	     50.83060787
      1.22835894	     -0.05496167	     -0.00057699	     -0.19687601	     -0.06304789	      0.88295659	     -0.00025301	     -0.21697157	     -0.00000000	      0.00000000	     50.63929332
      1.22960517	     -0.05495936	     -0.00057095	     -0.19687310	     -0.06304075	      0.88295683	     -0.00025438	     -0.21695451	     -0.00000000	      0.00000000	     50.86275622
      1.23085139	     -0.05495968	     -0.00056468	     -0.19687283	     -0.06303370	      0.88295702	     -0.00025577	     -0.21693826	     -0.00000000	      0.00000000	     50.65248652
      1.23209761	     -0.05496198	     -0.00055846	     -0.19687452	     -0.06302674	      0.88295715	     -0.00025718	     -0.21692280	     -0.00000000	      0.00000000	     50.84529092
      1.23334384	     -0.05496612	     -0.00055254	     -0.19687804	     -0.06301986	      0.88295723	     -0.00025862	     -0.21690812	     -0.00000000	      0.00000000	     50.60817677
      1.23459006	     -0.05497130	     -0.00054663	     -0.19688261	     -0.06301308	      0.88295727	     -0.00026009	     -0.21689417	     -0.00000000	      0.00000000	     50.81418199
      1.23583629	     -0.05497882	     -0.00054102	     -0.19688950	     -0.06300639	      0.88295726	     -0.00026158	     -0.21688094	     -0.00000000	     -0.00000000	     50.54374458
      1.23708251	     -0.05498751	     -0.00053544	     -0.19689756	     -0.06299978	      0.88295720	     -0.00026309	     -0.21686838	     -0.00000000	     -0.00000000	     50.74822887
      1.23832873	     -0.05499767	     -0.00052980	     -0.19690709	     -0.06299327	      0.88295711	     -0.00026462	     -0.21685650	     -0.00000000	     -0.00000000	     50.47225334
      1.23957496	     -0.05500843	     -0.00052395	     -0.19691722	     -0.06298685	      0.88295697	     -0.00026618	     -0.21684523	     -0.00000000	     -0.00000000	     50.64158569
      1.24082118	     -0.05502152	     -0.00051833	     -0.19692967	     -0.06298052	      0.88295680	     -0.00026777	     -0.21683459	     -0.00000000	     -0.00000000	     50.37878843
      1.24206740	     -0.05503565	     -0.00051252	     -0.19694315	     -0.06297429	      0.88295659	     -0.00026937	     -0.21682454	     -0.00000000	     -0.00000000	     50.53102059
      1.24331363	     -0.05505158	     -0.00050680	     -0.19695844	     -0.06296814	      0.88295634	     -0.00027100	     -0.21681510	     -0.00000000	     -0.00000000	     50.21782635
      1.24455985	     -0.05506945	     -0.00050105	     -0.19697567	     -0.06296209	      0.88295607	     -0.00027265	     -0.21680626	     -0.00000000	     -0.00000000	     50.39815031
      1.24580608	     -0.05509197	     -0.00049561	     -0.19699753	     -0.06295613	      0.88295577	     -0.00027431	     -0.21679808	     -0.00000000	     -0.00000000	     50.04758327
      1.24705230	     -0.05512054	     -0.00049036	     -0.19702544	     -0.06295027	      0.88295545	     -0.00027601	     -0.21679065	     -0.00000000	     -0.00000000	     50.20247183
      1.24829852	     -0.05515819	     -0.00048559	     -0.19706243	     -0.06294450	      0.88295510	     -0.00027772	     -0.21678416	     -0.00000000	     -0.00000000	     49.84062708
      1.24954475	     -0.05520563	     -0.00048104	     -0.19710919	     -0.06293882	      0.88295473	     -0.00027945	     -0.21677878	     -0.00000000	     -0.00000000	     49.95794898
      1.25079097	     -0.05526520	     -0.00047684	     -0.19716810	     -0.06293324	      0.88295434	     -0.00028120	     -0.21677474	     -0.00000000	     -0.00000000	     49.57009933
      1.25203720	     -0.05533613	     -0.00047266	     -0.19723836	     -0.06292775	      0.88295393	     -0.00028296	     -0.21677223	     -0.00000000	     -0.00000000	     49.66737348
      1.25328342	     -0.05541822	     -0.00046845	     -0.19731978	     -0.06292235	      0.88295350	     -0.00028474	     -0.21677143	     -0.00000000	     -0.00000000	     49.29461471
      1.25452964	     -0.05551012	     -0.00046379	     -0.19741105	     -0.06291705	      0.88295306	     -0.00028654	     -0.21677243	     -0.00000000	     -0.00000000	     49.37869765
      1.25577587	     -0.05561236	     -0.00045865	     -0.19751267	     -0.06291184	      0.88295259	     -0.00028836	     -0.21677535	     -0.00000000	     -0.00000000	     49.01899172
      1.25702209	     -0.05572236	     -0.00045256	     -0.19762207	     -0.06290673	      0.88295210	     -0.00029018	     -0.21678022	     -0.00000000	     -0.00000000	     49.05202560
      1.25826832	     -0.05583925	     -0.00044543	     -0.19773841	     -0.06290170	      0.88295158	     -0.00029202	     -0.21678707	     -0.00000000	     -0.00000000	     48.65314969
      1.25951454	     -0.05596303	     -0.00043702	     -0.19786166	     -0.06289676	      0.88295105	     -0.00029387	     -0.21679589	     -0.00000000	     -0.00000000	     48.66610827
      1.26076076	     -0.05609369	     -0.00042732	     -0.19799184	     -0.06289191	      0.88295049	     -0.00029573	     -0.21680668	     -0.00000000	     -0.00000000	     48.20553235
      1.26200699	     -0.05622974	     -0.00041623	     -0.19812745	     -0.06288715	      0.88294990	     -0.00029760	     -0.21681940	     -0.00000000	     -0.00000000	     48.15977741
      1.26325321	     -0.05637061	     -0.00040391	     -0.19826793	     -0.06288248	      0.88294928	     -0.00029948	     -0.21683401	     -0.00000000	     -0.00000000	     47.71378714
      1.26449943	     -0.05651511	     -0.00039049	     -0.19841206	     -0.06287789	      0.88294862	     -0.00030137	     -0.21685042	     -0.00000000	     -0.00000000	     47.62158415
      1.26574566	     -0.05666298	     -0.00037622	     -0.19855961	     -0.06287338	      0.88294793	     -0.00030327	     -0.21686857	     -0.00000000	     -0.00000000	     47.14266418
      1.26699188	     -0.05681282	     -0.00036141	     -0.19870915	     -0.06286896	      0.88294719	     -0.00030518	     -0.21688833	     -0.00000000	     -0.00000000	     46.97879791
      1.26823811	     -0.05696276	     -0.00034677	     -0.19885882	     -0.06286461	      0.88294641	     -0.00030711	     -0.21690965	     -0.00000000	     -0.00000000	     46.45628062
      1.26948433	     -0.05711506	     -0.00033227	     -0.19901087	     -0.06286034	      0.88294558	     -0.00030905	     -0.21693245	     -0.00000000	     -0.00000000	     46.26933872
      1.27073055	     -0.05727004	     -0.00031796	     -0.19916562	     -0.06285614	      0.88294470	     -0.00031100	     -0.21695667	     -0.00000000	     -0.00000000	     45.71220093
      1.27197678	     -0.05742609	     -0.00030405	     -0.19932145	     -0.06285201	      0.88294376	     -0.00031297	     -0.21698220	     -0.00000000	     -0.00000001	     45.45784064
      1.27322300	     -0.05758213	     -0.00029062	     -0.19947729	     -0.06284795	      0.88294276	     -0.00031495	     -0.21700894	     -0.00000000	     -0.00000001	     44.89523630
      1.27446923	     -0.05773595	     -0.00027887	     -0.19963092	     -0.06284396	      0.88294170	     -0.00031696	     -0.21703674	     -0.00000000	     -0.00000001	     44.59465436
      1.27571545	     -0.05789210	     -0.00026833	     -0.19978688	     -0.06284003	      0.88294057	     -0.00031898	     -0.21706561	     -0.00000000	     -0.00000001	     43.98244943
      1.27696167	     -0.05804990	     -0.00025894	     -0.19994449	     -0.06283615	      0.88293937	     -0.00032102	     -0.21709548	     -0.00000000	     -0.00000001	     43.65201919
      1.27820790	     -0.05820742	     -0.00025006	     -0.20010185	     -0.06283234	      0.88293811	     -0.00032309	     -0.21712627	     -0.00000000	     -0.00000001	     43.01004902
      1.27945412	     -0.05836427	     -0.00024197	     -0.20025854	     -0.06282858	      0.88293677	     -0.00032517	     -0.21715782	     -0.00000000	     -0.00000001	     42.68585801
      1.28070034	     -0.05852106	     -0.00023482	     -0.20041518	     -0.06282487	      0.88293536	     -0.00032728	     -0.21719006	     -0.00000000	     -0.00000001	     42.05552155
      1.28194657	     -0.05867638	     -0.00022872	     -0.20057036	     -0.06282121	      0.88293388	     -0.00032940	     -0.21722286	     -0.00000000	     -0.00000001	     41.71514409
      1.28319279	     -0.05882999	     -0.00022366	     -0.20072384	     -0.06281760	      0.88293233	     -0.00033155	     -0.21725618	     -0.00000000	     -0.00000001	     41.07923780
      1.28443902	     -0.05898336	     -0.00021959	     -0.20087710	     -0.06281403	      0.88293071	     -0.00033372	     -0.21728992	     -0.00000000	     -0.00000001	     40.73741618
      1.28568524	     -0.05913544	     -0.00021539	     -0.20102909	     -0.06281050	      0.88292901	     -0.00033591	     -0.21732403	     -0.00000000	     -0.00000001	     40.09074330
      1.28693146	     -0.05928625	     -0.00021160	     -0.20117981	     -0.06280700	      0.88292725	     -0.00033812	     -0.21735839	     -0.00000000	     -0.00000001	     39.79163386
      1.28817769	     -0.05943487	     -0.00020760	     -0.20132838	     -0.06280355	      0.88292542	     -0.00034035	     -0.21739298	     -0.00000000	     -0.00000001	     39.16053626
      1.28942391	     -0.05958275	     -0.00020439	     -0.20147622	     -0.06280012	      0.88292353	     -0.00034259	     -0.21742772	     -0.00000000	     -0.00000001	     38.86955886
      1.29067014	     -0.05972803	     -0.00020110	     -0.20162149	     -0.06279673	      0.88292158	     -0.00034485	     -0.21746257	     -0.00000000	     -0.00000001	     38.27183205
      1.29191636	     -0.05987196	     -0.00019811	     -0.20176541	     -0.06279336	      0.88291958	     -0.00034713	     -0.21749745	     -0.00000000	     -0.00000001	     38.01977266
      1.29316258	     -0.06001268	     -0.00019517	     -0.20190615	     -0.06279002	      0.88291752	     -0.00034942	     -0.21753230	     -0.00000000	     -0.00000001	     37.44267924
      1.29440881	     -0.06015064	     -0.00019238	     -0.20204414	     -0.06278671	      0.88291542	     -0.00035173	     -0.21756702	     -0.00000000	     -0.00000001	     37.22822749
      1.29565503	     -0.06028514	     -0.00018961	     -0.20217871	     -0.06278341	      0.88291327	     -0.00035405	     -0.21760156	     -0.00000000	     -0.00000001	     36.66760359
      1.29690126	     -0.06041627	     -0.00018769	     -0.20230990	     -0.06278014	      0.88291109	     -0.00035637	     -0.21763581	     -0.00000000	     -0.00000001	     36.49048779
      1.29814748	     -0.06054290	     -0.00018609	     -0.20243661	     -0.06277688	      0.88290888	     -0.00035870	     -0.21766973	     -0.00000000	     -0.00000001	     35.95677001
      1.29939370	     -0.06066322	     -0.00018547	     -0.20255701	     -0.06277363	      0.88290665	     -0.00036105	     -0.21770321	     -0.00000000	     -0.00000001	     35.80766024
      1.30063993	     -0.06077816	     -0.00018627	     -0.20267203	     -0.06277040	      0.88290440	     -0.00036339	     -0.21773630	     -0.00000000	     -0.00000001	     35.28594882
      1.30188615	     -0.06089053	     -0.00018792	     -0.20278448	     -0.06276718	      0.88290214	     -0.00036574	     -0.21776902	     -0.00000000	     -0.00000001	     35.13698494
      1.30313237	     -0.06099915	     -0.00018960	     -0.20289319	     -0.06276397	      0.88289987	     -0.00036810	     -0.21780141	     -0.00000000	     -0.00000001	     34.64618083
      1.30437860	     -0.06110343	     -0.00019148	     -0.20299757	     -0.06276077	      0.88289761	     -0.00037045	     -0.21783335	     -0.00000000	     -0.00000001	     34.56591417
      1.30562482	     -0.06120240	     -0.00019351	     -0.20309666	     -0.06275757	      0.88289536	     -0.00037281	     -0.21786477	     -0.00000000	     -0.00000001	     34.09141645
      1.30687105	     -0.06129669	     -0.00019547	     -0.20319108	     -0.06275438	      0.88289312	     -0.00037516	     -0.21789552	     -0.00000000	     -0.00000001	     34.03338314
      1.30811727	     -0.06138437	     -0.00019729	     -0.20327890	     -0.06275119	      0.88289090	     -0.00037752	     -0.21792556	     -0.00000000	     -0.00000001	     33.60385489
      1.30936349	     -0.06146681	     -0.00019916	     -0.20336148	     -0.06274799	      0.88288872	     -0.00037987	     -0.21795477	     -0.00000000	     -0.00000001	     33.56124659
      1.31060972	     -0.06154457	     -0.00020095	     -0.20343940	     -0.06274480	      0.88288657	     -0.00038221	     -0.21798312	     -0.00000000	     -0.00000001	     33.14963693
      1.31185594	     -0.06161850	     -0.00020281	     -0.20351349	     -0.06274161	      0.88288445	     -0.00038456	     -0.21801056	     -0.00000000	     -0.00000001	     33.11453263
      1.31310217	     -0.06168751	     -0.00020398	     -0.20358268	     -0.06273841	      0.88288239	     -0.00038689	     -0.21803711	     -0.00000000	     -0.00000001	     32.69191523
      1.31434839	     -0.06175327	     -0.00020467	     -0.20364863	     -0.06273521	      0.88288038	     -0.00038922	     -0.21806272	     -0.00000000	     -0.00000001	     32.67832359
      1.31559461	     -0.06181532	     -0.00020536	     -0.20371088	     -0.06273200	      0.88287842	     -0.00039154	     -0.21808744	     -0.00000000	     -0.00000001	     32.24517401
      1.31684084	     -0.06187493	     -0.00020637	     -0.20377069	     -0.06272879	      0.88287652	     -0.00039386	     -0.21811125	     -0.00000000	     -0.00000001	     32.25157195
      1.31808706	     -0.06193031	     -0.00020746	     -0.20382627	     -0.06272557	      0.88287469	     -0.00039616	     -0.21813421	     -0.00000000	     -0.00000001	     31.87586293
      1.31933328	     -0.06198341	     -0.00020880	     -0.20387956	     -0.06272233	      0.88287293	     -0.00039846	     -0.21815631	     -0.00000000	     -0.00000001	     31.89130172
      1.32057951	     -0.06203390	     -0.00021042	     -0.20393025	     -0.06271909	      0.88287124	     -0.00040074	     -0.21817761	     -0.00000000	     -0.00000001	     31.52728135
      1.32182573	     -0.06208244	     -0.00021237	     -0.20397898	     -0.06271584	      0.88286962	     -0.00040302	     -0.21819809	     -0.00000000	     -0.00000001	     31.55138425
      1.32307196	     -0.06212751	     -0.00021482	     -0.20402425	     -0.06271257	      0.88286808	     -0.00040528	     -0.21821780	     -0.00000000	     -0.00000001	     31.18621922
      1.32431818	     -0.06217061	     -0.00021736	     -0.20406754	     -0.06270929	      0.88286661	     -0.00040753	     -0.21823671	     -0.00000000	     -0.00000001	     31.23433373
      1.32556440	     -0.06221103	     -0.00021993	     -0.20410817	     -0.06270600	      0.88286522	     -0.00040976	     -0.21825485	     -0.00000000	     -0.00000001	     30.87064974
      1.32681063	     -0.06224987	     -0.00022262	     -0.20414720	     -0.06270269	      0.88286391	     -0.00041199	     -0.21827220	     -0.00000000	     -0.00000001	     30.92139061
      1.32805685	     -0.06228558	     -0.00022540	     -0.20418312	     -0.06269937	      0.88286268	     -0.00041419	     -0.21828882	     -0.00000000	     -0.00000001	     30.59366169
      1.32930308	     -0.06231953	     -0.00022836	     -0.20421727	     -0.06269603	      0.88286153	     -0.00041638	     -0.21830467	     -0.00000000	     -0.00000001	     30.64657094
      1.33054930	     -0.06235126	     -0.00023142	     -0.20424921	     -0.06269267	      0.88286045	     -0.00041856	     -0.21831977	     -0.00000001	     -0.00000001	     30.33736241
      1.33179552	     -0.06238148	     -0.00023467	     -0.20427963	     -0.06268929	      0.88285945	     -0.00042071	     -0.21833412	     -0.00000001	     -0.00000001	     30.40166858
      1.33304175	     -0.06240805	     -0.00023787	     -0.20430641	     -0.06268589	      0.88285851	     -0.00042285	     -0.21834774	     -0.00000001	     -0.00000000	     30.08801423
      1.33428797	     -0.06243236	     -0.00024113	     -0.20433093	     -0.06268248	      0.88285765	     -0.00042498	     -0.21836058	     -0.00000001	     -0.00000000	     30.18530370
      1.33553420	     -0.06245324	     -0.00024437	     -0.20435202	     -0.06267904	      0.88285686	     -0.00042708	     -0.21837265	     -0.00000001	     -0.00000000	     29.87467105
      1.33678042	     -0.06247158	     -0.00024771	     -0.20437058	     -0.06267558	      0.88285613	     -0.00042916	     -0.21838391	     -0.00000001	     -0.00000000	     29.97977872
      1.33802664	     -0.06248504	     -0.00025093	     -0.20438427	     -0.06267210	      0.88285546	     -0.00043123	     -0.21839437	     -0.00000001	     -0.00000000	     29.71077323
      1.33927287	     -0.06249441	     -0.00025416	     -0.20439385	     -0.06266859	      0.88285485	     -0.00043328	     -0.21840393	     -0.00000001	     -0.00000000	     29.82215337
      1.34051909	     -0.06249817	     -0.00025729	     -0.20439784	     -0.06266506	      0.88285429	     -0.00043530	     -0.21841257	     -0.00000001	     -0.00000000	     29.57370700
      1.34176531	     -0.06249655	     -0.00026042	     -0.20439645	     -0.06266151	      0.88285379	     -0.00043731	     -0.21842016	     -0.00000001	     -0.00000000	     29.71193724
      1.34301154	     -0.06248705	     -0.00026345	     -0.20438718	     -0.06265793	      0.88285333	     -0.00043930	     -0.21842667	     -0.00000001	     -0.00000000	     29.47637303
      1.34425776	     -0.06247083	     -0.00026652	     -0.20437118	     -0.06265432	      0.88285292	     -0.00044126	     -0.21843193	     -0.00000001	     -0.00000000	     29.64633868
      1.34550399	     -0.06244660	     -0.00026967	     -0.20434718	     -0.06265068	      0.88285255	     -0.00044321	     -0.21843589	     -0.00000001	     -0.00000000	     29.42140833
      1.34675021	     -0.06241523	     -0.00027311	     -0.20431603	     -0.06264702	      0.88285222	     -0.00044513	     -0.21843842	     -0.00000001	     -0.00000000	     29.62040637
      1.34799643	     -0.06237459	     -0.00027686	     -0.20427560	     -0.06264333	      0.88285192	     -0.00044704	     -0.21843947	     -0.00000001	     -0.00000000	     29.43318083
      1.34924266	     -0.06232627	     -0.00028117	     -0.20422747	     -0.06263961	      0.88285166	     -0.00044892	     -0.21843891	     -0.00000001	     -0.00000000	     29.64301182
      1.35048888	     -0.06226954	     -0.00028609	     -0.20417092	     -0.06263587	      0.88285143	     -0.00045079	     -0.21843670	     -0.00000001	     -0.00000000	     29.48835315
      1.35173511	     -0.06220567	     -0.00029186	     -0.20410720	     -0.06263209	      0.88285122	     -0.00045263	     -0.21843275	     -0.00000001	     -0.00000000	     29.74758650
      1.35298133	     -0.06213366	     -0.00029857	     -0.20403532	     -0.06262829	      0.88285105	     -0.00045446	     -0.21842705	     -0.00000001	     -0.00000000	     29.58012820
      1.35422755	     -0.06205589	     -0.00030626	     -0.20395766	     -0.06262446	      0.88285090	     -0.00045626	     -0.21841955	     -0.00000001	     -0.00000000	     29.87433180
      1.35547378	     -0.06197235	     -0.00031493	     -0.20387419	     -0.06262061	      0.88285078	     -0.00045804	     -0.21841029	     -0.00000001	     -0.00000000	     29.70071155
      1.35672000	     -0.06188541	     -0.00032470	     -0.20378728	     -0.06261673	      0.88285069	     -0.00045981	     -0.21839931	     -0.00000001	     -0.00000000	     30.02044987
      1.35796622	     -0.06179387	     -0.00033538	     -0.20369575	     -0.06261282	      0.88285062	     -0.00046155	     -0.21838670	     -0.00000001	     -0.00000000	     29.86490036
      1.35921245	     -0.06170000	     -0.00034703	     -0.20360186	     -0.06260889	      0.88285058	     -0.00046327	     -0.21837249	     -0.00000001	     -0.00000000	     30.16877358
      1.36045867	     -0.06160349	     -0.00035946	     -0.20350529	     -0.06260494	      0.88285056	     -0.00046496	     -0.21835681	     -0.00000001	     -0.00000000	     30.02864711
      1.36170490	     -0.06150570	     -0.00037250	     -0.20340742	     -0.06260096	      0.88285057	     -0.00046663	     -0.21833971	     -0.00000001	      0.00000000	     30.36758766
      1.36295112	     -0.06140508	     -0.00038586	     -0.20330670	     -0.06259697	      0.88285061	     -0.00046827	     -0.21832130	     -0.00000001	      0.00000000	     30.20160754
      1.36419734	     -0.06130358	     -0.00039943	     -0.20320506	     -0.06259295	      0.88285068	     -0.00046989	     -0.21830161	     -0.00000001	      0.00000000	     30.55148211
      1.36544357	     -0.06120021	     -0.00041294	     -0.20310155	     -0.06258892	      0.88285078	     -0.00047148	     -0.21828076	     -0.00000001	      0.00000000	     30.36277772
      1.36668979	     -0.06109653	     -0.00042630	     -0.20299771	     -0.06258487	      0.88285092	     -0.00047303	     -0.21825878	     -0.00000001	      0.00000000	     30.71387129
      1.36793602	     -0.06099072	     -0.00043934	     -0.20289173	     -0.06258081	      0.88285108	     -0.00047455	     -0.21823579	     -0.00000001	      0.00000000	     30.54662422
      1.36918224	     -0.06088468	     -0.00045218	     -0.20278551	     -0.06257674	      0.88285127	     -0.00047604	     -0.21821180	     -0.00000001	      0.00000000	     30.87007604
      1.37042846	     -0.06077784	     -0.00046443	     -0.20267848	     -0.06257265	      0.88285150	     -0.00047750	     -0.21818692	     -0.00000001	      0.00000000	     30.71627886
      1.37167469	     -0.06067131	     -0.00047618	     -0.20257174	     -0.06256856	      0.88285176	     -0.00047892	     -0.21816119	     -0.00000001	      0.00000000	     31.06733106
      1.37292091	     -0.06056328	     -0.00048724	     -0.20246351	     -0.06256446	      0.88285205	     -0.00048030	     -0.21813471	     -0.00000001	      0.00000000	     30.89449498
      1.37416714	     -0.06045567	     -0.00049771	     -0.20235568	     -0.06256035	      0.88285237	     -0.00048164	     -0.21810749	     -0.00000001	      0.00000000	     31.28020466
      1.37541336	     -0.06034733	     -0.00050750	     -0.20224713	     -0.06255623	      0.88285272	     -0.00048294	     -0.21807965	     -0.00000001	      0.00000000	     31.10562971
      1.37665958	     -0.06023976	     -0.00051674	     -0.20213932	     -0.06255212	      0.88285311	     -0.00048420	     -0.21805119	     -0.00000001	      0.00000000	     31.48233762
      1.37790581	     -0.06013112	     -0.00052527	     -0.20203047	     -0.06254800	      0.88285352	     -0.00048543	     -0.21802222	     -0.00000001	      0.00000000	     31.36659452
      1.37915203	     -0.06002318	     -0.00053328	     -0.20192229	     -0.06254387	      0.88285396	     -0.00048661	     -0.21799274	     -0.00000001	      0.00000000	     31.75077395
      1.38039825	     -0.05991525	     -0.00054075	     -0.20181412	     -0.06253975	      0.88285442	     -0.00048775	     -0.21796284	     -0.00000001	      0.00000000	     31.65411242
      1.38164448	     -0.05980855	     -0.00054796	     -0.20170716	     -0.06253563	      0.88285491	     -0.00048884	     -0.21793255	     -0.00000001	      0.00000000	     32.06625105
      1.38289070	     -0.05970100	     -0.00055500	     -0.20159936	     -0.06253151	      0.88285542	     -0.00048990	     -0.21790195	     -0.00000001	      0.00000000	     32.01627087
      1.38413693	     -0.05959404	     -0.00056218	     -0.20149213	     -0.06252739	      0.88285595	     -0.00049092	     -0.21787102	     -0.00000001	      0.00000000	     32.47826223
      1.38538315	     -0.05948636	     -0.00056953	     -0.20138416	     -0.06252328	      0.88285650	     -0.00049189	     -0.21783982	     -0.00000001	      0.00000000	     32.47384959
      1.38662937	     -0.05937766	     -0.00057705	     -0.20127516	     -0.06251917	      0.88285707	     -0.00049282	     -0.21780831	     -0.00000001	      0.00000000	     32.96079125
      1.38787560	     -0.05926482	     -0.00058443	     -0.20116201	     -0.06251506	      0.88285764	     -0.00049371	     -0.21777647	     -0.00000001	      0.00000000	     33.01653326
      1.38912182	     -0.05914883	     -0.00059167	     -0.20104571	     -0.06251096	      0.88285824	     -0.00049457	     -0.21774420	     -0.00000001	      0.00000000	     33.52173579
      1.39036805	     -0.05902919	     -0.00059888	     -0.20092573	     -0.06250687	      0.88285884	     -0.00049538	     -0.21771148	     -0.00000001	      0.00000000	     33.60308948
      1.39161427	     -0.05890803	     -0.00060624	     -0.20080423	     -0.06250279	      0.88285945	     -0.00049615	     -0.21767826	     -0.00000001	      0.00000000	     34.14405021
      1.39286049	     -0.05878442	     -0.00061331	     -0.20068026	     -0.06249872	      0.88286008	     -0.00049688	     -0.21764458	     -0.00000001	      0.00000000	     34.21215143
      1.39410672	     -0.05866070	     -0.00062015	     -0.20055618	     -0.06249466	      0.88286071	     -0.00049757	     -0.21761044	     -0.00000001	      0.00000000	     34.76146620
      1.39535294	     -0.05853751	     -0.00062669	     -0.20043260	     -0.06249062	      0.88286135	     -0.00049822	     -0.21757596	     -0.00000001	      0.00000000	     34.84917813
      1.39659917	     -0.05841631	     -0.00063314	     -0.20031100	     -0.06248659	      0.88286201	     -0.00049883	     -0.21754119	     -0.00000001	      0.00000000	     35.41393338
      1.39784539	     -0.05829570	     -0.00063940	     -0.20018999	     -0.06248259	      0.88286267	     -0.00049941	     -0.21750625	     -0.00000001	      0.00000000	     35.55229816
      1.39909161	     -0.05817820	     -0.00064563	     -0.20007207	     -0.06247860	      0.88286334	     -0.00049995	     -0.21747118	     -0.00000001	      0.00000000	     36.14089961
      1.40033784	     -0.05806300	     -0.00065172	     -0.19995644	     -0.06247463	      0.88286401	     -0.00050045	     -0.21743608	     -0.00000001	      0.00000000	     36.31428407
      1.40158406	     -0.05795057	     -0.00065772	     -0.19984356	     -0.06247068	      0.88286469	     -0.00050091	     -0.21740098	     -0.00000001	      0.00000000	     36.94299988
      1.40283028	     -0.05783933	     -0.00066328	     -0.19973188	     -0.06246676	      0.88286537	     -0.00050134	     -0.21736597	     -0.00000001	      0.00000000	     37.11757445
      1.40407651	     -0.05773147	     -0.00066858	     -0.19962357	     -0.06246286	      0.88286606	     -0.00050174	     -0.21733105	     -0.00000001	      0.00000000	     37.76170476
      1.40532273	     -0.05762673	     -0.00067353	     -0.19951838	     -0.06245899	      0.88286674	     -0.00050210	     -0.21729632	     -0.00000001	      0.00000000	     37.95108253
      1.40656896	     -0.05752536	     -0.00067823	     -0.19941654	     -0.06245515	      0.88286742	     -0.00050243	     -0.21726179	     -0.00000001	      0.00000000	     38.62144533
      1.40781518	     -0.05742521	     -0.00068252	     -0.19931593	     -0.06245133	      0.88286810	     -0.00050272	     -0.21722753	     -0.00000001	      0.00000000	     38.86367207
      1.40906140	     -0.05732783	     -0.00068659	     -0.19921809	     -0.06244754	      0.88286877	     -0.00050298	     -0.21719349	     -0.00000001	      0.00000000	     39.52656225
      1.41030763	     -0.05723298	     -0.00069038	     -0.19912279	     -0.06244378	      0.88286942	     -0.00050320	     -0.21715975	     -0.00000001	      0.00000000	     39.79521329
      1.41155385	     -0.05714139	     -0.00069397	     -0.19903074	     -0.06244004	      0.88287007	     -0.00050340	     -0.21712629	     -0.00000001	      0.00000000	     40.48185438
      1.41280008	     -0.05704876	     -0.00069766	     -0.19893765	     -0.06243634	      0.88287069	     -0.00050356	     -0.21709318	     -0.00000001	      0.00000000	     40.71476768
      1.41404630	     -0.05695907	     -0.00070233	     -0.19884747	     -0.06243266	      0.88287130	     -0.00050369	     -0.21706051	     -0.00000001	      0.00000000	     41.39556098
      1.41529252	     -0.05687691	     -0.00070700	     -0.19876483	     -0.06242902	      0.88287188	     -0.00050379	     -0.21702846	     -0.00000001	      0.00000000	     41.61882965
      1.41653875	     -0.05680104	     -0.00071146	     -0.19868847	     -0.06242540	      0.88287244	     -0.00050386	     -0.21699708	     -0.00000001	      0.00000000	     42.31843949
      1.41778497	     -0.05672817	     -0.00071570	     -0.19861513	     -0.06242181	      0.88287297	     -0.00050390	     -0.21696641	     -0.00000001	      0.00000000	     42.56331235
      1.41903119	     -0.05665926	     -0.00071943	     -0.19854574	     -0.06241825	      0.88287347	     -0.00050391	     -0.21693639	     -0.00000001	      0.00000000	     43.24599456
      1.42027742	     -0.05659450	     -0.00072285	     -0.19848052	     -0.06241472	      0.88287393	     -0.00050389	     -0.21690706	     -0.00000001	      0.00000000	     43.49239570
      1.42152364	     -0.05653425	     -0.00072533	     -0.19841982	     -0.06241122	      0.88287435	     -0.00050384	     -0.21687839	     -0.00000001	      0.00000000	     44.15339684
      1.42276987	     -0.05647692	     -0.00072749	     -0.19836206	     -0.06240775	      0.88287473	     -0.00050376	     -0.21685042	     -0.00000001	      0.00000000	     44.41077709
      1.42401609	     -0.05642336	     -0.00072937	     -0.19830807	     -0.06240430	      0.88287507	     -0.00050365	     -0.21682309	     -0.00000001	      0.00000000	     45.04816153
      1.42526231	     -0.05637336	     -0.00073101	     -0.19825765	     -0.06240088	      0.88287536	     -0.00050351	     -0.21679645	     -0.00000001	      0.00000000	     45.25753817
      1.42650854	     -0.05632749	     -0.00073280	     -0.19821137	     -0.06239749	      0.88287561	     -0.00050334	     -0.21677048	     -0.00000001	      0.00000000	     45.91206616
      1.42775476	     -0.05628477	     -0.00073480	     -0.19816824	     -0.06239413	      0.88287581	     -0.00050315	     -0.21674520	     -0.00000001	      0.00000000	     46.09382496
      1.42900099	     -0.05624609	     -0.00073711	     -0.19812914	     -0.06239080	      0.88287595	     -0.00050293	     -0.21672059	     -0.00000001	      0.00000000	     46.72075439
      1.43024721	     -0.05621122	     -0.00073934	     -0.19809386	     -0.06238749	      0.88287605	     -0.00050269	     -0.21669668	     -0.00000001	      0.00000000	     46.88870384
      1.43149343	     -0.05618089	     -0.00074160	     -0.19806313	     -0.06238421	      0.88287609	     -0.00050242	     -0.21667346	     -0.00000001	      0.00000000	     47.48753280
      1.43273966	     -0.05615272	     -0.00074377	     -0.19803456	     -0.06238096	      0.88287608	     -0.00050212	     -0.21665100	     -0.00000001	     -0.00000000	     47.62244632
      1.43398588	     -0.05612854	     -0.00074590	     -0.19800998	     -0.06237774	      0.88287601	     -0.00050180	     -0.21662927	     -0.00000001	     -0.00000000	     48.18397972
      1.43523211	     -0.05610804	     -0.00074778	     -0.19798911	     -0.06237454	      0.88287589	     -0.00050145	     -0.21660830	     -0.00000001	     -0.00000000	     48.30993838
      1.43647833	     -0.05609067	     -0.00074949	     -0.19797136	     -0.06237137	      0.88287572	     -0.00050108	     -0.21658808	     -0.00000001	     -0.00000000	     48.84426109
      1.43772455	     -0.05607518	     -0.00075087	     -0.19795551	     -0.06236823	      0.88287549	     -0.00050069	     -0.21656860	     -0.00000001	     -0.00000000	     48.96715434
      1.43897078	     -0.05606272	     -0.00075191	     -0.19794270	     -0.06236511	      0.88287521	     -0.00050027	     -0.21654981	     -0.00000001	     -0.00000000	     49.45533163
      1.44021700	     -0.05605240	     -0.00075242	     -0.19793204	     -0.06236202	      0.88287487	     -0.00049983	     -0.21653175	     -0.00000001	     -0.00000000	     49.50801045
      1.44146322	     -0.05604491	     -0.00075259	     -0.19792422	     -0.06235896	      0.88287448	     -0.00049936	     -0.21651437	     -0.00000001	     -0.00000000	     50.01303136
      1.44270945	     -0.05603938	     -0.00075269	     -0.19791838	     -0.06235593	      0.88287403	     -0.00049888	     -0.21649770	     -0.00000001	     -0.00000000	     50.04447921
      1.44395567	     -0.05603569	     -0.00075243	     -0.19791437	     -0.06235292	      0.88287353	     -0.00049837	     -0.21648171	     -0.00000001	     -0.00000000	     50.53111773
      1.44520190	     -0.05603486	     -0.00075161	     -0.19791325	     -0.06234994	      0.88287299	     -0.00049785	     -0.21646645	     -0.00000001	     -0.00000000	     50.53812295
      1.44644812	     -0.05603676	     -0.00075057	     -0.19791485	     -0.06234698	      0.88287239	     -0.00049731	     -0.21645190	     -0.00000001	     -0.00000000	     51.00661698
      1.44769434	     -0.05603929	     -0.00074847	     -0.19791713	     -0.06234405	      0.88287174	     -0.00049674	     -0.21643810	     -0.00000001	     -0.00000000	     51.01024576
      1.44894057	     -0.05604434	     -0.00074610	     -0.19792191	     -0.06234115	      0.88287105	     -0.00049616	     -0.21642501	     -0.00000001	     -0.00000000	     51.43798565
      1.45018679	     -0.05605198	     -0.00074356	     -0.19792929	     -0.06233828	      0.88287031	     -0.00049556	     -0.21641268	     -0.00000001	     -0.00000000	     51.43498366
      1.45143302	     -0.05606150	     -0.00074099	     -0.19793856	     -0.06233543	      0.88286953	     -0.00049495	     -0.21640106	     -0.00000001	     -0.00000000	     51.84363646
      1.45267924	     -0.05607274	     -0.00073852	     -0.19794956	     -0.06233261	      0.88286871	     -0.00049432	     -0.21639017	     -0.00000001	     -0.00000000	     51.83702132
      1.45392546	     -0.05608554	     -0.00073579	     -0.19796212	     -0.06232982	      0.88286784	     -0.00049367	     -0.21637994	     -0.00000001	     -0.00000000	     52.21929993
      1.45517169	     -0.05609947	     -0.00073265	     -0.19797583	     -0.06232705	      0.88286694	     -0.00049302	     -0.21637038	     -0.00000001	     -0.00000001	     52.14394928
      1.45641791	     -0.05611475	     -0.00072953	     -0.19799088	     -0.06232431	      0.88286600	     -0.00049234	     -0.21636145	     -0.00000001	     -0.00000001	     52.55257200
      1.45766413	     -0.05612995	     -0.00072688	     -0.19800586	     -0.06232159	      0.88286503	     -0.00049166	     -0.21635317	     -0.00000001	     -0.00000001	     52.48876530
      1.45891036	     -0.05614730	     -0.00072419	     -0.19802299	     -0.06231890	      0.88286403	     -0.00049097	     -0.21634555	     -0.00000001	     -0.00000001	     52.83779370
      1.46015658	     -0.05616606	     -0.00072134	     -0.19804153	     -0.06231624	      0.88286299	     -0.00049026	     -0.21633859	     -0.00000001	     -0.00000001	     52.73605618
      1.46140281	     -0.05618584	     -0.00071847	     -0.19806110	     -0.06231360	      0.88286193	     -0.00048955	     -0.21633225	     -0.00000001	     -0.00000001	     53.10596427
      1.46264903	     -0.05620578	     -0.00071608	     -0.19808082	     -0.06231099	      0.88286085	     -0.00048883	     -0.21632651	     -0.00000001	     -0.00000001	     53.00195280
      1.46389525	     -0.05622565	     -0.00071343	     -0.19810049	     -0.06230841	      0.88285974	     -0.00048810	     -0.21632132	     -0.00000001	     -0.00000001	     53.32024436
      1.46514148	     -0.05624709	     -0.00071064	     -0.19812173	     -0.06230585	      0.88285861	     -0.00048737	     -0.21631668	     -0.00000001	     -0.00000001	     53.21564735
      1.46638770	     -0.05626928	     -0.00070778	     -0.19814372	     -0.06230332	      0.88285746	     -0.00048663	     -0.21631255	     -0.00000001	     -0.00000001	     53.50937151
      1.46763393	     -0.05629169	     -0.00070556	     -0.19816594	     -0.06230081	      0.88285630	     -0.00048589	     -0.21630893	     -0.00000001	     -0.00000001	     53.36977184
      1.46888015	     -0.05631479	     -0.00070343	     -0.19818883	     -0.06229833	      0.88285512	     -0.00048515	     -0.21630576	     -0.00000001	     -0.00000001	     53.65419745
      1.47012637	     -0.05633824	     -0.00070159	     -0.19821208	     -0.06229588	      0.88285393	     -0.00048440	     -0.21630306	     -0.00000001	     -0.00000001	     53.45467265
      1.47137260	     -0.05636225	     -0.00070017	     -0.19823589	     -0.06229345	      0.88285272	     -0.00048366	     -0.21630078	     -0.00000001	     -0.00000001	     53.77716049
      1.47261882	     -0.05638708	     -0.00069894	     -0.19826052	     -0.06229105	      0.88285151	     -0.00048292	     -0.21629895	     -0.00000001	     -0.00000001	     53.61050841
      1.47386505	     -0.05641242	     -0.00069786	     -0.19828566	     -0.06228867	      0.88285029	     -0.00048218	     -0.21629752	     -0.00000001	     -0.00000001	     53.86028832
      1.47511127	     -0.05643837	     -0.00069689	     -0.19831142	     -0.06228632	      0.88284907	     -0.00048145	     -0.21629649	     -0.00000001	     -0.00000001	     53.67638790
      1.47635749	     -0.05646494	     -0.00069602	     -0.19833779	     -0.06228399	      0.88284784	     -0.00048072	     -0.21629580	     -0.00000001	     -0.00000001	     53.93853222
      1.47760372	     -0.05649185	     -0.00069516	     -0.19836451	     -0.06228169	      0.88284660	     -0.00047999	     -0.21629546	     -0.00000001	     -0.00000001	     53.68387088
      1.47884994	     -0.05651921	     -0.00069428	     -0.19839169	     -0.06227941	      0.88284537	     -0.00047927	     -0.21629544	     -0.00000001	     -0.00000001	     53.95841212
      1.48009616	     -0.05654923	     -0.00069342	     -0.19842153	     -0.06227716	      0.88284413	     -0.00047856	     -0.21629578	     -0.00000001	     -0.00000001	     53.74661920
      1.48134239	     -0.05658274	     -0.00069270	     -0.19845486	     -0.06227493	      0.88284289	     -0.00047785	     -0.21629652	     -0.00000001	     -0.00000001	     53.95372216
      1.48258861	     -0.05662170	     -0.00069211	     -0.19849364	     -0.06227273	      0.88284166	     -0.00047716	     -0.21629779	     -0.00000001	     -0.00000001	     53.68050491
      1.48383484	     -0.05666780	     -0.00069164	     -0.19853957	     -0.06227055	      0.88284042	     -0.00047646	     -0.21629971	     -0.00000001	     -0.00000001	     53.87519465
      1.48508106	     -0.05672209	     -0.00069121	     -0.19859370	     -0.06226839	      0.88283918	     -0.00047578	     -0.21630248	     -0.00000001	     -0.00000001	     53.55051993
      1.48632728	     -0.05678449	     -0.00069069	     -0.19865593	     -0.06226626	      0.88283795	     -0.00047511	     -0.21630621	     -0.00000001	     -0.00000001	     53.75969706
      1.48757351	     -0.05685501	     -0.00068983	     -0.19872632	     -0.06226415	      0.88283671	     -0.00047444	     -0.21631108	     -0.00000001	     -0.00000001	     53.46867721
      1.48881973	     -0.05693298	     -0.00068835	     -0.19880417	     -0.06226205	      0.88283547	     -0.00047378	     -0.21631716	     -0.00000001	     -0.00000001	     53.59938295
      1.49006596	     -0.05701809	     -0.00068603	     -0.19888919	     -0.06225998	      0.88283423	     -0.00047312	     -0.21632456	     -0.00000001	     -0.00000001	     53.27595321
      1.49131218	     -0.05710986	     -0.00068273	     -0.19898089	     -0.06225793	      0.88283298	     -0.00047248	     -0.21633329	     -0.00000001	     -0.00000001	     53.37669556
      1.49255840	     -0.05720760	     -0.00067843	     -0.19907861	     -0.06225590	      0.88283172	     -0.00047184	     -0.21634344	     -0.00000001	     -0.00000001	     52.99926399
      1.49380463	     -0.05731042	     -0.00067317	     -0.19918143	     -0.06225389	      0.88283045	     -0.00047121	     -0.21635500	     -0.00000001	     -0.00000001	     53.09910913
      1.49505085	     -0.05741932	     -0.00066702	     -0.19929037	     -0.06225188	      0.88282917	     -0.00047059	     -0.21636800	     -0.00000001	     -0.00000001	     52.73537897
      1.49629708	     -0.05753252	     -0.00066011	     -0.19940365	     -0.06224990	      0.88282786	     -0.00046998	     -0.21638241	     -0.00000001	     -0.00000001	     52.75837900
      1.49754330	     -0.05764905	     -0.00065252	     -0.19952028	     -0.06224792	      0.88282653	     -0.00046938	     -0.21639824	     -0.00000001	     -0.00000001	     52.40177389
      1.49878952	     -0.05776913	     -0.00064444	     -0.19964050	     -0.06224595	      0.88282518	     -0.00046879	     -0.21641542	     -0.00000001	     -0.00000001	     52.36392796
      1.50003575	     -0.05789185	     -0.00063622	     -0.19976337	     -0.06224400	      0.88282379	     -0.00046822	     -0.21643394	     -0.00000001	     -0.00000001	     51.93191853
      1.50128197	     -0.05801705	     -0.00062822	     -0.19988874	     -0.06224204	      0.88282237	     -0.00046766	     -0.21645377	     -0.00000001	     -0.00000001	     51.87807366
      1.50252819	     -0.05814520	     -0.00062027	     -0.20001709	     -0.06224009	      0.88282090	     -0.00046712	     -0.21647490	     -0.00000001	     -0.00000001	     51.42487182
      1.50377442	     -0.05827531	     -0.00061241	     -0.20014740	     -0.06223813	      0.88281940	     -0.00046659	     -0.21649727	     -0.00000001	     -0.00000001	     51.29409224
      1.50502064	     -0.05840771	     -0.00060472	     -0.20028005	     -0.06223618	      0.88281784	     -0.00046609	     -0.21652083	     -0.00000001	     -0.00000001	     50.79182038
      1.50626687	     -0.05854193	     -0.00059708	     -0.20041452	     -0.06223422	      0.88281624	     -0.00046560	     -0.21654549	     -0.00000001	     -0.00000001	     50.63113092
      1.50751309	     -0.05867717	     -0.00058964	     -0.20055003	     -0.06223225	      0.88281458	     -0.00046514	     -0.21657122	     -0.00000001	     -0.00000001	     50.09182962
      1.50875931	     -0.05881343	     -0.00058259	     -0.20068657	     -0.06223027	      0.88281286	     -0.00046470	     -0.21659791	     -0.00000001	     -0.00000001	     49.86550142
      1.51000554	     -0.05895162	     -0.00057606	     -0.20082506	     -0.06222828	      0.88281109	     -0.00046429	     -0.21662552	     -0.00000001	     -0.00000001	     49.32300883
      1.51125176	     -0.05908963	     -0.00057059	     -0.20096337	     -0.06222628	      0.88280925	     -0.00046390	     -0.21665400	     -0.00000001	     -0.00000001	     49.05753309
      1.51249799	     -0.05922944	     -0.00056613	     -0.20110350	     -0.06222425	      0.88280736	     -0.00046354	     -0.21668335	     -0.00000001	     -0.00000001	     48.46061446
      1.51374421	     -0.05937045	     -0.00056227	     -0.20124482	     -0.06222221	      0.88280540	     -0.00046320	     -0.21671353	     -0.00000001	     -0.00000001	     48.19734253
      1.51499043	     -0.05951178	     -0.00055890	     -0.20138649	     -0.06222014	      0.88280338	     -0.00046290	     -0.21674449	     -0.00000001	     -0.00000001	     47.59148408
      1.51623666	     -0.05965233	     -0.00055583	     -0.20152739	     -0.06221805	      0.88280129	     -0.00046263	     -0.21677610	     -0.00000001	     -0.00000001	     47.37199157
      1.51748288	     -0.05979256	     -0.00055271	     -0.20166799	     -0.06221593	      0.88279915	     -0.00046238	     -0.21680833	     -0.00000001	     -0.00000001	     46.77081949
      1.51872910	     -0.05993327	     -0.00054991	     -0.20180909	     -0.06221378	      0.88279694	     -0.00046217	     -0.21684111	     -0.00000001	     -0.00000001	     46.49851065
      1.51997533	     -0.06007450	     -0.00054750	     -0.20195073	     -0.06221159	      0.88279467	     -0.00046199	     -0.21687439	     -0.00000001	     -0.00000001	     45.91945571
      1.52122155	     -0.06021643	     -0.00054526	     -0.20209308	     -0.06220937	      0.88279235	     -0.00046185	     -0.21690810	     -0.00000001	     -0.00000001	     45.68019314
      1.52246778	     -0.06035757	     -0.00054329	     -0.20223466	     -0.06220712	      0.88278997	     -0.00046173	     -0.21694220	     -0.00000001	     -0.00000001	     45.09325112
      1.52371400	     -0.06049766	     -0.00054166	     -0.20237521	     -0.06220482	      0.88278754	     -0.00046165	     -0.21697658	     -0.00000001	     -0.00000001	     44.88234180
      1.52496022	     -0.06063771	     -0.00054017	     -0.20251573	     -0.06220248	      0.88278505	     -0.00046161	     -0.21701120	     -0.00000001	     -0.00000001	     44.31995623
      1.52620645	     -0.06077703	     -0.00053864	     -0.20265555	     -0.06220009	      0.88278253	     -0.00046159	     -0.21704599	     -0.00000001	     -0.00000001	     44.12826858
      1.52745267	     -0.06091406	     -0.00053722	     -0.20279310	     -0.06219765	      0.88277995	     -0.00046161	     -0.21708090	     -0.00000001	     -0.00000001	     43.58298344
      1.52869890	     -0.06104984	     -0.00053582	     -0.20292941	     -0.06219516	      0.88277734	     -0.00046167	     -0.21711583	     -0.00000001	     -0.00000001	     43.38906664
      1.52994512	     -0.06118311	     -0.00053438	     -0.20306323	     -0.06219262	      0.88277470	     -0.00046176	     -0.21715075	     -0.00000001	     -0.00000001	     42.87385416
      1.53119134	     -0.06131457	     -0.00053312	     -0.20319526	     -0.06219003	      0.88277203	     -0.00046188	     -0.21718557	     -0.00000001	     -0.00000001	     42.70626900
      1.53243757	     -0.06144234	     -0.00053077	     -0.20332365	     -0.06218737	      0.88276933	     -0.00046204	     -0.21722028	     -0.00000001	     -0.00000001	     42.16421794
      1.53368379	     -0.06156781	     -0.00052860	     -0.20344974	     -0.06218465	      0.88276661	     -0.00046224	     -0.21725479	     -0.00000001	     -0.00000001	     42.03075441
      1.53493002	     -0.06169007	     -0.00052599	     -0.20357264	     -0.06218188	      0.88276388	     -0.00046246	     -0.21728909	     -0.00000001	     -0.00000001	     41.53799887
      1.53617624	     -0.06180955	     -0.00052380	     -0.20369278	     -0.06217903	      0.88276114	     -0.00046273	     -0.21732311	     -0.00000001	     -0.00000001	     41.40979422
      1.53742246	     -0.06192486	     -0.00052163	     -0.20380876	     -0.06217612	      0.88275840	     -0.00046303	     -0.21735678	     -0.00000001	     -0.00000001	     40.92274115
      1.53866869	     -0.06203669	     -0.00051981	     -0.20392128	     -0.06217314	      0.88275567	     -0.00046336	     -0.21739001	     -0.00000001	     -0.00000001	     40.81315367
      1.53991491	     -0.06214349	     -0.00051860	     -0.20402877	     -0.06217009	      0.88275294	     -0.00046374	     -0.21742276	     -0.00000001	     -0.00000001	     40.33708257
      1.54116113	     -0.06224704	     -0.00051810	     -0.20413301	     -0.06216697	      0.88275022	     -0.00046415	     -0.21745500	     -0.00000001	     -0.00000001	     40.24821634
      1.54240736	     -0.06234619	     -0.00051882	     -0.20423285	     -0.06216377	      0.88274752	     -0.00046460	     -0.21748674	     -0.00000001	     -0.00000001	     39.78695416
      1.54365358	     -0.06244045	     -0.00052127	     -0.20432778	     -0.06216049	      0.88274485	     -0.00046509	     -0.21751793	     -0.00000001	     -0.00000001	     39.69181718
      1.54489981	     -0.06253202	     -0.00052434	     -0.20442003	     -0.06215714	      0.88274221	     -0.00046561	     -0.21754857	     -0.00000001	     -0.00000001	     39.26038155
      1.54614603	     -0.06261928	     -0.00052740	     -0.20450798	     -0.06215370	      0.88273960	     -0.00046618	     -0.21757857	     -0.00000001	     -0.00000001	     39.19448541
      1.54739225	     -0.06270085	     -0.00053001	     -0.20459027	     -0.06215018	      0.88273704	     -0.00046678	     -0.21760786	     -0.00000001	     -0.00000001	     38.76486185
      1.54863848	     -0.06277761	     -0.00053246	     -0.20466775	     -0.06214658	      0.88273452	     -0.00046743	     -0.21763630	     -0.00000001	     -0.00000001	     38.72451398
      1.54988470	     -0.06284996	     -0.00053438	     -0.20474084	     -0.06214290	      0.88273206	     -0.00046811	     -0.21766386	     -0.00000001	     -0.00000001	     38.27507232
      1.55113093	     -0.06291840	     -0.00053635	     -0.20481002	     -0.06213913	      0.88272965	     -0.00046883	     -0.21769049	     -0.00000001	     -0.00000001	     38.26213188
      1.55237715	     -0.06298209	     -0.00053850	     -0.20487447	     -0.06213527	      0.88272730	     -0.00046959	     -0.21771617	     -0.00000001	     -0.00000001	     37.86455646
      1.55362337	     -0.06304164	     -0.00054079	     -0.20493478	     -0.06213133	      0.88272502	     -0.00047039	     -0.21774083	     -0.00000001	     -0.00000001	     37.85006128
      1.55486960	     -0.06309758	     -0.00054334	     -0.20499148	     -0.06212730	      0.88272280	     -0.00047122	     -0.21776449	     -0.00000001	     -0.00000001	     37.47809075
      1.55611582	     -0.06315036	     -0.00054608	     -0.20504503	     -0.06212317	      0.88272066	     -0.00047210	     -0.21778710	     -0.00000001	     -0.00000001	     37.47234065
      1.55736204	     -0.06319936	     -0.00054892	     -0.20509480	     -0.06211896	      0.88271859	     -0.00047301	     -0.21780871	     -0.00000001	     -0.00000001	     37.07035274
      1.55860827	     -0.06324544	     -0.00055179	     -0.20514165	     -0.06211465	      0.88271660	     -0.00047396	     -0.21782927	     -0.00000001	     -0.00000001	     37.09430681
      1.55985449	     -0.06328906	     -0.00055489	     -0.20518604	     -0.06211025	      0.88271469	     -0.00047495	     -0.21784885	     -0.00000001	     -0.00000001	     36.70501709
      1.56110072	     -0.06333051	     -0.00055805	     -0.20522828	     -0.06210576	      0.88271286	     -0.00047598	     -0.21786742	     -0.00000001	     -0.00000001	     36.72344556
      1.56234694	     -0.06336878	     -0.00056109	     -0.20526734	     -0.06210117	      0.88271111	     -0.00047703	     -0.21788504	     -0.00000001	     -0.00000001	     36.34396128
      1.56359316	     -0.06340441	     -0.00056396	     -0.20530375	     -0.06209649	      0.88270945	     -0.00047813	     -0.21790168	     -0.00000001	     -0.00000001	     36.37014351
      1.56483939	     -0.06343766	     -0.00056674	     -0.20533781	     -0.06209171	      0.88270787	     -0.00047926	     -0.21791737	     -0.00000001	     -0.00000001	     36.01599630
      1.56608561	     -0.06346857	     -0.00056939	     -0.20536952	     -0.06208684	      0.88270638	     -0.00048042	     -0.21793210	     -0.00000001	     -0.00000001	     36.03658267
      1.56733184	     -0.06349637	     -0.00057204	     -0.20539813	     -0.06208187	      0.88270498	     -0.00048162	     -0.21794589	     -0.00000001	     -0.00000001	     35.69337028
      1.56857806	     -0.06352134	     -0.00057427	     -0.20542392	     -0.06207681	      0.88270365	     -0.00048285	     -0.21795873	     -0.00000001	     -0.00000001	     35.74235193
      1.56982428	     -0.06354348	     -0.00057625	     -0.20544689	     -0.06207164	      0.88270242	     -0.00048411	     -0.21797064	     -0.00000001	     -0.00000001	     35.37636131
      1.57107051	     -0.06356308	     -0.00057803	     -0.20546731	     -0.06206638	      0.88270126	     -0.00048540	     -0.21798161	     -0.00000001	     -0.00000001	     35.43702168
      1.57231673	     -0.06357871	     -0.00057996	     -0.20548378	     -0.06206102	      0.88270019	     -0.00048673	     -0.21799163	     -0.00000001	     -0.00000001	     35.11212661
      1.57356296	     -0.06359070	     -0.00058153	     -0.20549662	     -0.06205556	      0.88269919	     -0.00048808	     -0.21800067	     -0.00000001	     -0.00000001	     35.17268882
      1.57480918	     -0.06359855	     -0.00058286	     -0.20550532	     -0.06205000	      0.88269827	     -0.00048947	     -0.21800869	     -0.00000001	     -0.00000000	     34.86416048
      1.57605540	     -0.06360196	     -0.00058388	     -0.20550957	     -0.06204435	      0.88269743	     -0.00049088	     -0.21801564	     -0.00000001	     -0.00000000	     34.93547995
      1.57730163	     -0.06359909	     -0.00058463	     -0.20550757	     -0.06203859	      0.88269666	     -0.00049232	     -0.21802147	     -0.00000001	     -0.00000000	     34.63370790
      1.57854785	     -0.06359026	     -0.00058510	     -0.20549960	     -0.06203273	      0.88269596	     -0.00049379	     -0.21802609	     -0.00000001	     -0.00000000	     34.74809855
      1.57979407	     -0.06357498	     -0.00058544	     -0.20548519	     -0.06202678	      0.88269533	     -0.00049529	     -0.21802943	     -0.00000001	     -0.00000000	     34.46545055
      1.58104030	     -0.06355324	     -0.00058562	     -0.20546431	     -0.06202072	      0.88269477	     -0.00049682	     -0.21803140	     -0.00000001	     -0.00000000	     34.58092615
      1.58228652	     -0.06352369	     -0.00058572	     -0.20543562	     -0.06201456	      0.88269427	     -0.00049837	     -0.21803194	     -0.00000001	     -0.00000000	     34.33152280
      1.58353275	     -0.06348714	     -0.00058583	     -0.20539993	     -0.06200831	      0.88269383	     -0.00049995	     -0.21803095	     -0.00000001	     -0.00000000	     34.47090798
      1.58477897	     -0.06344353	     -0.00058614	     -0.20535717	     -0.06200195	      0.88269345	     -0.00050156	     -0.21802840	     -0.00000001	     -0.00000000	     34.24859862
      1.58602519	     -0.06339338	     -0.00058667	     -0.20530786	     -0.06199550	      0.88269313	     -0.00050319	     -0.21802420	     -0.00000001	     -0.00000000	     34.41475167
      1.58727142	     -0.06333547	     -0.00058741	     -0.20525078	     -0.06198894	      0.88269287	     -0.00050485	     -0.21801833	     -0.00000001	     -0.00000000	     34.18259358
      1.58851764	     -0.06327065	     -0.00058851	     -0.20518677	     -0.06198229	      0.88269266	     -0.00050653	     -0.21801073	     -0.00000001	     -0.00000000	     34.40841669
      1.58976387	     -0.06319882	     -0.00059013	     -0.20511574	     -0.06197554	      0.88269251	     -0.00050824	     -0.21800137	     -0.00000001	     -0.00000000	     34.20818763
      1.59101009	     -0.06312065	     -0.00059227	     -0.20503834	     -0.06196869	      0.88269241	     -0.00050997	     -0.21799020	     -0.00000001	     -0.00000000	     34.45718281
      1.59225631	     -0.06303508	     -0.00059496	     -0.20495353	     -0.06196175	      0.88269237	     -0.00051172	     -0.21797722	     -0.00000001	     -0.00000000	     34.27613005
      1.59350254	     -0.06294367	     -0.00059818	     -0.20486284	     -0.06195471	      0.88269238	     -0.00051350	     -0.21796240	     -0.00000001	      0.00000000	     34.55283776
      1.59474876	     -0.06284741	     -0.00060206	     -0.20476729	     -0.06194758	      0.88269244	     -0.00051530	     -0.21794576	     -0.00000001	      0.00000000	     34.39341260
      1.59599499	     -0.06274729	     -0.00060652	     -0.20466785	     -0.06194036	      0.88269256	     -0.00051711	     -0.21792733	     -0.00000001	      0.00000000	     34.66310405
      1.59724121	     -0.06264284	     -0.00061152	     -0.20456405	     -0.06193304	      0.88269273	     -0.00051895	     -0.21790722	     -0.00000001	      0.00000000	     34.50408838
      1.59848743	     -0.06253592	     -0.00061696	     -0.20445775	     -0.06192564	      0.88269295	     -0.00052080	     -0.21788543	     -0.00000001	      0.00000000	     34.81288524
      1.59973366	     -0.06242607	     -0.00062283	     -0.20434850	     -0.06191815	      0.88269323	     -0.00052267	     -0.21786210	     -0.00000001	      0.00000000	     34.62022948
      1.60097988	     -0.06231442	     -0.00062897	     -0.20423743	     -0.06191058	      0.88269357	     -0.00052455	     -0.21783725	     -0.00000001	      0.00000000	     34.95104920
      1.60222610	     -0.06219996	     -0.00063525	     -0.20412353	     -0.06190292	      0.88269396	     -0.00052644	     -0.21781100	     -0.00000001	      0.00000000	     34.78228068
      1.60347233	     -0.06208380	     -0.00064148	     -0.20400790	     -0.06189518	      0.88269441	     -0.00052835	     -0.21778338	     -0.00000001	      0.00000000	     35.12578505
      1.60471855	     -0.06196592	     -0.00064758	     -0.20389054	     -0.06188737	      0.88269492	     -0.00053026	     -0.21775450	     -0.00000001	      0.00000000	     34.94753705
      1.60596478	     -0.06184696	     -0.00065334	     -0.20377208	     -0.06187947	      0.88269549	     -0.00053218	     -0.21772440	     -0.00000001	      0.00000000	     35.26649426
      1.60721100	     -0.06172546	     -0.00065860	     -0.20365108	     -0.06187150	      0.88269612	     -0.00053410	     -0.21769317	     -0.00000001	      0.00000000	     35.10113818
      1.60845722	     -0.06160259	     -0.00066326	     -0.20352870	     -0.06186346	      0.88269680	     -0.00053603	     -0.21766084	     -0.00000001	      0.00000000	     35.43255259
      1.60970345	     -0.06147836	     -0.00066733	     -0.20340493	     -0.06185535	      0.88269755	     -0.00053796	     -0.21762749	     -0.00000001	      0.00000000	     35.26749066
      1.61094967	     -0.06135333	     -0.00067073	     -0.20328037	     -0.06184717	      0.88269836	     -0.00053988	     -0.21759317	     -0.00000001	      0.00000000	     35.58447210
      1.61219590	     -0.06122618	     -0.00067346	     -0.20315368	     -0.06183892	      0.88269922	     -0.00054181	     -0.21755796	     -0.00000001	      0.00000000	     35.41166266
      1.61344212	     -0.06109806	     -0.00067552	     -0.20302600	     -0.06183061	      0.88270014	     -0.00054373	     -0.21752187	     -0.00000001	      0.00000001	     35.77626958
      1.61468834	     -0.06096866	     -0.00067701	     -0.20289704	     -0.06182224	      0.88270113	     -0.00054565	     -0.21748499	     -0.00000001	      0.00000001	     35.60514955
      1.61593457	     -0.06083876	     -0.00067795	     -0.20276755	     -0.06181380	      0.88270216	     -0.00054756	     -0.21744735	     -0.00000001	      0.00000001	     35.93570502
      1.61718079	     -0.06070702	     -0.00067836	     -0.20263623	     -0.06180531	      0.88270326	     -0.00054946	     -0.21740901	     -0.00000001	      0.00000001	     35.82049949
      1.61842701	     -0.06057472	     -0.00067830	     -0.20250433	     -0.06179677	      0.88270440	     -0.00055135	     -0.21737000	     -0.00000001	      0.00000001	     36.17530975
      1.61967324	     -0.06044197	     -0.00067787	     -0.20237197	     -0.06178816	      0.88270560	     -0.00055324	     -0.21733039	     -0.00000001	      0.00000001	     36.08110004
      1.62091946	     -0.06030926	     -0.00067708	     -0.20223962	     -0.06177951	      0.88270685	     -0.00055511	     -0.21729021	     -0.00000001	      0.00000001	     36.43084190
      1.62216569	     -0.06017549	     -0.00067600	     -0.20210622	     -0.06177081	      0.88270815	     -0.00055698	     -0.21724954	     -0.00000001	      0.00000001	     36.33419277
      1.62341191	     -0.06004250	     -0.00067484	     -0.20197356	     -0.06176206	      0.88270949	     -0.00055883	     -0.21720837	     -0.00000001	      0.00000001	     36.73917033
      1.62465813	     -0.05990921	     -0.00067354	     -0.20184059	     -0.06175326	      0.88271088	     -0.00056067	     -0.21716679	     -0.00000001	      0.00000001	     36.64477261
      1.62590436	     -0.05977657	     -0.00067208	     -0.20170825	     -0.06174442	      0.88271231	     -0.00056250	     -0.21712480	     -0.00000001	      0.00000001	     37.03814999
      1.62715058	     -0.05964357	     -0.00067046	     -0.20157554	     -0.06173553	      0.88271378	     -0.00056431	     -0.21708247	     -0.00000001	      0.00000001	     37.00297094
      1.62839681	     -0.05951136	     -0.00066874	     -0.20144360	     -0.06172660	      0.88271528	     -0.00056610	     -0.21703981	     -0.00000001	      0.00000001	     37.42216653
      1.62964303	     -0.05937900	     -0.00066688	     -0.20131149	     -0.06171764	      0.88271682	     -0.00056788	     -0.21699688	     -0.00000001	      0.00000001	     37.37975792
      1.63088925	     -0.05924697	     -0.00066479	     -0.20117969	     -0.06170863	      0.88271838	     -0.00056965	     -0.21695367	     -0.00000001	      0.00000001	     37.79548884
      1.63213548	     -0.05911341	     -0.00066244	     -0.20104635	     -0.06169959	      0.88271997	     -0.00057139	     -0.21691020	     -0.00000001	      0.00000001	     37.79733476
      1.63338170	     -0.05897849	     -0.00065987	     -0.20091164	     -0.06169051	      0.88272159	     -0.00057312	     -0.21686642	     -0.00000001	      0.00000001	     38.25418499
      1.63462793	     -0.05884204	     -0.00065742	     -0.20077538	     -0.06168141	      0.88272323	     -0.00057483	     -0.21682235	     -0.00000001	      0.00000001	     38.30155043
      1.63587415	     -0.05870518	     -0.00065535	     -0.20063868	     -0.06167226	      0.88272489	     -0.00057652	     -0.21677793	     -0.00000001	      0.00000001	     38.76135573
      1.63712037	     -0.05856762	     -0.00065381	     -0.20050125	     -0.06166309	      0.88272656	     -0.00057818	     -0.21673324	     -0.00000001	      0.00000001	     38.83042171
      1.63836660	     -0.05843236	     -0.00065255	     -0.20036610	     -0.06165389	      0.88272825	     -0.00057983	     -0.21668827	     -0.00000001	      0.00000001	     39.33805138
      1.63961282	     -0.05829849	     -0.00065168	     -0.20023231	     -0.06164467	      0.88272995	     -0.00058145	     -0.21664311	     -0.00000001	      0.00000001	     39.36039298
      1.64085904	     -0.05816664	     -0.00065123	     -0.20010051	     -0.06163542	      0.88273167	     -0.00058305	     -0.21659779	     -0.00000001	      0.00000001	     39.86604554
      1.64210527	     -0.05803594	     -0.00065096	     -0.19996985	     -0.06162615	      0.88273339	     -0.00058462	     -0.21655240	     -0.00000001	      0.00000001	     39.94907272
      1.64335149	     -0.05790746	     -0.00065074	     -0.19984138	     -0.06161685	      0.88273512	     -0.00058616	     -0.21650695	     -0.00000001	      0.00000001	     40.44849176
      1.64459772	     -0.05778039	     -0.00065042	     -0.19971431	     -0.06160754	      0.88273686	     -0.00058768	     -0.21646153	     -0.00000001	      0.00000001	     40.51179903
      1.64584394	     -0.05765589	     -0.00065017	     -0.19958978	     -0.06159821	      0.88273860	     -0.00058918	     -0.21641613	     -0.00000001	      0.00000001	     41.04473655
      1.64709016	     -0.05752892	     -0.00065061	     -0.19946277	     -0.06158887	      0.88274035	     -0.00059064	     -0.21637084	     -0.00000001	      0.00000001	     41.10032555
      1.64833639	     -0.05740547	     -0.00065190	     -0.19933924	     -0.06157952	      0.88274210	     -0.00059207	     -0.21632579	     -0.00000001	      0.00000001	     41.63539779
      1.64958261	     -0.05728623	     -0.00065318	     -0.19921991	     -0.06157015	      0.88274386	     -0.00059347	     -0.21628109	     -0.00000001	      0.00000001	     41.72487506
      1.65082884	     -0.05717000	     -0.00065417	     -0.19910357	     -0.06156078	      0.88274561	     -0.00059484	     -0.21623675	     -0.00000001	      0.00000001	     42.26014505
      1.65207506	     -0.05705484	     -0.00065473	     -0.19898829	     -0.06155140	      0.88274737	     -0.00059617	     -0.21619278	     -0.00000001	      0.00000001	     42.39529435
      1.65332128	     -0.05694220	     -0.00065505	     -0.19887552	     -0.06154201	      0.88274912	     -0.00059748	     -0.21614914	     -0.00000001	      0.00000001	     42.96451498
      1.65456751	     -0.05683094	     -0.00065519	     -0.19876412	     -0.06153263	      0.88275087	     -0.00059875	     -0.21610586	     -0.00000001	      0.00000001	     43.05654550
      1.65581373	     -0.05672343	     -0.00065506	     -0.19865647	     -0.06152324	      0.88275262	     -0.00059998	     -0.21606292	     -0.00000001	      0.00000001	     43.64212216
      1.65705995	     -0.05661919	     -0.00065496	     -0.19855207	     -0.06151385	      0.88275435	     -0.00060118	     -0.21602039	     -0.00000001	      0.00000001	     43.77413524
      1.65830618	     -0.05652011	     -0.00065440	     -0.19845282	     -0.06150446	      0.88275608	     -0.00060234	     -0.21597828	     -0.00000001	      0.00000001	     44.36008356
      1.65955240	     -0.05642464	     -0.00065272	     -0.19835720	     -0.06149507	      0.88275781	     -0.00060347	     -0.21593668	     -0.00000001	      0.00000001	     44.45285693
      1.66079863	     -0.05633312	     -0.00065091	     -0.19826550	     -0.06148569	      0.88275952	     -0.00060456	     -0.21589557	     -0.00000001	      0.00000001	     45.02732233
      1.66204485	     -0.05624403	     -0.00064917	     -0.19817623	     -0.06147632	      0.88276121	     -0.00060561	     -0.21585501	     -0.00000001	      0.00000001	     45.16377794
      1.66329107	     -0.05615868	     -0.00064786	     -0.19809069	     -0.06146695	      0.88276290	     -0.00060663	     -0.21581497	     -0.00000001	      0.00000001	     45.76205362
      1.66453730	     -0.05607713	     -0.00064674	     -0.19800892	     -0.06145759	      0.88276457	     -0.00060760	     -0.21577551	     -0.00000001	      0.00000001	     45.91272417
      1.66578352	     -0.05599949	     -0.00064597	     -0.19793107	     -0.06144824	      0.88276622	     -0.00060855	     -0.21573663	     -0.00000001	      0.00000001	     46.49544625
      1.66702975	     -0.05592435	     -0.00064534	     -0.19785569	     -0.06143890	      0.88276785	     -0.00060945	     -0.21569837	     -0.00000001	      0.00000001	     46.64720792
      1.66827597	     -0.05585206	     -0.00064492	     -0.19778316	     -0.06142957	      0.88276946	     -0.00061031	     -0.21566071	     -0.00000001	      0.00000001	     47.24203346
      1.66952219	     -0.05578275	     -0.00064447	     -0.19771360	     -0.06142025	      0.88277105	     -0.00061114	     -0.21562371	     -0.00000001	      0.00000001	     47.32139924
      1.67076842	     -0.05571690	     -0.00064415	     -0.19764750	     -0.06141095	      0.88277262	     -0.00061193	     -0.21558734	     -0.00000001	      0.00000001	     47.91551718
      1.67201464	     -0.05565315	     -0.00064338	     -0.19758349	     -0.06140165	      0.88277416	     -0.00061268	     -0.21555164	     -0.00000001	      0.00000001	     48.04115839
      1.67326087	     -0.05559243	     -0.00064252	     -0.19752252	     -0.06139238	      0.88277567	     -0.00061339	     -0.21551656	     -0.00000001	      0.00000001	     48.59004539
      1.67450709	     -0.05553345	     -0.00064065	     -0.19746329	     -0.06138312	      0.88277715	     -0.00061406	     -0.21548215	     -0.00000001	      0.00000001	     48.67944778
      1.67575331	     -0.05547845	     -0.00063857	     -0.19740804	     -0.06137387	      0.88277859	     -0.00061469	     -0.21544839	     -0.00000001	      0.00000001	     49.22178846
      1.67699954	     -0.05542452	     -0.00063505	     -0.19735388	     -0.06136464	      0.88278001	     -0.00061528	     -0.21541534	     -0.00000001	      0.00000001	     49.24815946
      1.67824576	     -0.05537419	     -0.00063141	     -0.19730330	     -0.06135543	      0.88278139	     -0.00061584	     -0.21538299	     -0.00000001	      0.00000001	     49.78873054
      1.67949198	     -0.05532716	     -0.00062743	     -0.19725604	     -0.06134623	      0.88278274	     -0.00061635	     -0.21535137	     -0.00000001	      0.00000001	     49.84393853
      1.68073821	     -0.05528317	     -0.00062370	     -0.19721180	     -0.06133706	      0.88278404	     -0.00061682	     -0.21532046	     -0.00000001	      0.00000001	     50.35111468
      1.68198443	     -0.05524116	     -0.00061961	     -0.19716955	     -0.06132790	      0.88278531	     -0.00061726	     -0.21529029	     -0.00000001	      0.00000001	     50.40287710
      1.68323066	     -0.05520239	     -0.00061537	     -0.19713053	     -0.06131876	      0.88278654	     -0.00061765	     -0.21526081	     -0.00000001	      0.00000001	     50.88539208
      1.68447688	     -0.05516574	     -0.00061077	     -0.19709364	     -0.06130964	      0.88278772	     -0.00061800	     -0.21523206	     -0.00000001	      0.00000001	     50.86325794
      1.68572310	     -0.05513210	     -0.00060614	     -0.19705975	     -0.06130054	      0.88278886	     -0.00061831	     -0.21520400	     -0.00000001	      0.00000001	     51.36021255
      1.68696933	     -0.05510046	     -0.00060124	     -0.19702787	     -0.06129146	      0.88278995	     -0.00061859	     -0.21517668	     -0.00000001	      0.00000001	     51.35046397
      1.68821555	     -0.05507174	     -0.00059642	     -0.19699889	     -0.06128240	      0.88279100	     -0.00061882	     -0.21515008	     -0.00000001	      0.00000001	     51.79232818
      1.68946178	     -0.05504550	     -0.00059122	     -0.19697240	     -0.06127336	      0.88279200	     -0.00061901	     -0.21512423	     -0.00000001	      0.00000001	     51.73134577
      1.69070800	     -0.05502233	     -0.00058600	     -0.19694898	     -0.06126435	      0.88279296	     -0.00061916	     -0.21509912	     -0.00000001	      0.00000001	     52.17433979
      1.69195422	     -0.05500076	     -0.00058040	     -0.19692717	     -0.06125535	      0.88279386	     -0.00061927	     -0.21507480	     -0.00000001	      0.00000000	     52.11086728
      1.69320045	     -0.05498066	     -0.00057513	     -0.19690680	     -0.06124637	      0.88279472	     -0.00061934	     -0.21505122	     -0.00000001	      0.00000000	     52.50940440
      1.69444667	     -0.05496350	     -0.00056932	     -0.19688939	     -0.06123742	      0.88279552	     -0.00061937	     -0.21502847	     -0.00000001	      0.00000000	     52.43966095
      1.69569290	     -0.05494976	     -0.00056337	     -0.19687539	     -0.06122848	      0.88279628	     -0.00061936	     -0.21500654	     -0.00000001	      0.00000000	     52.79913815
      1.69693912	     -0.05493745	     -0.00055725	     -0.19686283	     -0.06121957	      0.88279698	     -0.00061931	     -0.21498546	     -0.00000001	      0.00000000	     52.70723518
      1.69818534	     -0.05492748	     -0.00055137	     -0.19685260	     -0.06121067	      0.88279764	     -0.00061922	     -0.21496517	     -0.00000001	      0.00000000	     53.07131987
      1.69943157	     -0.05491909	     -0.00054558	     -0.19684396	     -0.06120180	      0.88279824	     -0.00061910	     -0.21494569	     -0.00000001	      0.00000000	     52.91408576
      1.70067779	     -0.05491286	     -0.00054030	     -0.19683745	     -0.06119296	      0.88279880	     -0.00061893	     -0.21492697	     -0.00000001	      0.00000000	     53.30357798
      1.70192401	     -0.05490730	     -0.00053507	     -0.19683162	     -0.06118413	      0.88279931	     -0.00061873	     -0.21490901	     -0.00000001	      0.00000000	     53.17907892
      1.70317024	     -0.05490411	     -0.00053037	     -0.19682814	     -0.06117532	      0.88279977	     -0.00061849	     -0.21489180	     -0.00000001	      0.00000000	     53.47936750
      1.70441646	     -0.05490277	     -0.00052595	     -0.19682652	     -0.06116654	      0.88280019	     -0.00061821	     -0.21487536	     -0.00000001	      0.00000000	     53.32064790
      1.70566269	     -0.05490380	     -0.00052226	     -0.19682724	     -0.06115778	      0.88280056	     -0.00061789	     -0.21485966	     -0.00000001	      0.00000000	     53.63669867
      1.70690891	     -0.05490608	     -0.00051853	     -0.19682922	     -0.06114904	      0.88280089	     -0.00061754	     -0.21484470	     -0.00000001	      0.00000000	     53.41322949
      1.70815513	     -0.05490990	     -0.00051505	     -0.19683273	     -0.06114032	      0.88280118	     -0.00061716	     -0.21483044	     -0.00000001	      0.00000000	     53.73276168
      1.70940136	     -0.05491597	     -0.00051165	     -0.19683850	     -0.06113163	      0.88280142	     -0.00061674	     -0.21481687	     -0.00000001	      0.00000000	     53.54413093
      1.71064758	     -0.05492406	     -0.00050878	     -0.19684627	     -0.06112296	      0.88280163	     -0.00061628	     -0.21480396	     -0.00000001	      0.00000000	     53.82559840
      1.71189381	     -0.05493310	     -0.00050617	     -0.19685499	     -0.06111431	      0.88280180	     -0.00061579	     -0.21479171	     -0.00000001	      0.00000000	     53.61903065
      1.71314003	     -0.05494406	     -0.00050444	     -0.19686562	     -0.06110568	      0.88280193	     -0.00061527	     -0.21478006	     -0.00000001	      0.00000000	     53.89139947
      1.71438625	     -0.05495634	     -0.00050271	     -0.19687757	     -0.06109708	      0.88280203	     -0.00061471	     -0.21476902	     -0.00000001	      0.00000000	     53.61800418
      1.71563248	     -0.05497025	     -0.00050140	     -0.19689114	     -0.06108849	      0.88280210	     -0.00061413	     -0.21475855	     -0.00000001	      0.00000000	     53.93614503
      1.71687870	     -0.05498485	     -0.00050004	     -0.19690540	     -0.06107994	      0.88280214	     -0.00061351	     -0.21474866	     -0.00000001	      0.00000000	     53.71249459
      1.71812492	     -0.05500079	     -0.00049898	     -0.19692101	     -0.06107140	      0.88280214	     -0.00061285	     -0.21473929	     -0.00000000	     -0.00000000	     53.96170992
      1.71937115	     -0.05501782	     -0.00049786	     -0.19693771	     -0.06106289	      0.88280212	     -0.00061217	     -0.21473046	     -0.00000000	     -0.00000000	     53.72271455
      1.72061737	     -0.05503675	     -0.00049705	     -0.19695630	     -0.06105440	      0.88280208	     -0.00061145	     -0.21472212	     -0.00000000	     -0.00000000	     53.99817737
      1.72186360	     -0.05505673	     -0.00049618	     -0.19697595	     -0.06104594	      0.88280200	     -0.00061071	     -0.21471432	     -0.00000000	     -0.00000000	     53.70196090
      1.72310982	     -0.05507877	     -0.00049569	     -0.19699764	     -0.06103749	      0.88280191	     -0.00060993	     -0.21470703	     -0.00000000	     -0.00000000	     53.97967517
      1.72435604	     -0.05510494	     -0.00049518	     -0.19702349	     -0.06102908	      0.88280180	     -0.00060912	     -0.21470033	     -0.00000000	     -0.00000000	     53.72096615
      1.72560227	     -0.05513626	     -0.00049511	     -0.19705447	     -0.06102068	      0.88280166	     -0.00060828	     -0.21469427	     -0.00000000	     -0.00000000	     53.94766898
      1.72684849	     -0.05517264	     -0.00049505	     -0.19709051	     -0.06101231	      0.88280151	     -0.00060741	     -0.21468900	     -0.00000000	     -0.00000000	     53.66643732
      1.72809472	     -0.05521515	     -0.00049531	     -0.19713268	     -0.06100396	      0.88280133	     -0.00060651	     -0.21468457	     -0.00000000	     -0.00000000	     53.88550031
      1.72934094	     -0.05526373	     -0.00049554	     -0.19718094	     -0.06099564	      0.88280115	     -0.00060557	     -0.21468112	     -0.00000000	     -0.00000000	     53.55079067
      1.73058716	     -0.05531939	     -0.00049623	     -0.19723627	     -0.06098734	      0.88280094	     -0.00060461	     -0.21467870	     -0.00000000	     -0.00000000	     53.79653690
      1.73183339	     -0.05538092	     -0.00049668	     -0.19729748	     -0.06097906	      0.88280072	     -0.00060362	     -0.21467743	     -0.00000000	     -0.00000000	     53.51330599
      1.73307961	     -0.05544854	     -0.00049715	     -0.19736479	     -0.06097081	      0.88280048	     -0.00060259	     -0.21467734	     -0.00000000	     -0.00000000	     53.68922964
      1.73432584	     -0.05552172	     -0.00049722	     -0.19743768	     -0.06096258	      0.88280022	     -0.00060154	     -0.21467851	     -0.00000000	     -0.00000000	     53.39476844
      1.73557206	     -0.05560053	     -0.00049714	     -0.19751621	     -0.06095437	      0.88279994	     -0.00060045	     -0.21468094	     -0.00000000	     -0.00000000	     53.56993888
      1.73681828	     -0.05568335	     -0.00049644	     -0.19759879	     -0.06094618	      0.88279965	     -0.00059934	     -0.21468468	     -0.00000000	     -0.00000000	     53.21805498
      1.73806451	     -0.05577002	     -0.00049533	     -0.19768522	     -0.06093802	      0.88279934	     -0.00059819	     -0.21468970	     -0.00000000	     -0.00000000	     53.38728871
      1.73931073	     -0.05586113	     -0.00049338	     -0.19777613	     -0.06092987	      0.88279900	     -0.00059702	     -0.21469601	     -0.00000000	     -0.00000000	     53.04611808
      1.74055695	     -0.05595570	     -0.00049092	     -0.19787052	     -0.06092175	      0.88279865	     -0.00059582	     -0.21470358	     -0.00000000	     -0.00000000	     53.13327899
      1.74180318	     -0.05605240	     -0.00048760	     -0.19796708	     -0.06091364	      0.88279827	     -0.00059459	     -0.21471239	     -0.00000000	     -0.00000000	     52.76743576
      1.74304940	     -0.05615170	     -0.00048386	     -0.19806625	     -0.06090555	      0.88279787	     -0.00059333	     -0.21472237	     -0.00000000	     -0.00000000	     52.82217753
      1.74429563	     -0.05625307	     -0.00047958	     -0.19816753	     -0.06089748	      0.88279744	     -0.00059205	     -0.21473351	     -0.00000000	     -0.00000000	     52.39230101
      1.74554185	     -0.05635717	     -0.00047521	     -0.19827155	     -0.06088942	      0.88279698	     -0.00059075	     -0.21474572	     -0.00000000	     -0.00000000	     52.45590360
      1.74678807	     -0.05646272	     -0.00047060	     -0.19837704	     -0.06088138	      0.88279649	     -0.00058942	     -0.21475900	     -0.00000000	     -0.00000000	     52.04796891
      1.74803430	     -0.05656989	     -0.00046625	     -0.19848417	     -0.06087336	      0.88279597	     -0.00058808	     -0.21477325	     -0.00000000	     -0.00000000	     52.02221530
      1.74928052	     -0.05667808	     -0.00046213	     -0.19859233	     -0.06086534	      0.88279541	     -0.00058671	     -0.21478845	     -0.00000000	     -0.00000000	     51.58890371
      1.75052675	     -0.05678719	     -0.00045885	     -0.19870140	     -0.06085734	      0.88279481	     -0.00058534	     -0.21480456	     -0.00000000	     -0.00000000	     51.53611811
      1.75177297	     -0.05689748	     -0.00045610	     -0.19881167	     -0.06084934	      0.88279417	     -0.00058394	     -0.21482156	     -0.00000000	     -0.00000000	     51.02639333
      1.75301919	     -0.05700859	     -0.00045405	     -0.19892276	     -0.06084135	      0.88279349	     -0.00058254	     -0.21483939	     -0.00000000	     -0.00000000	     50.96378461
      1.75426542	     -0.05712071	     -0.00045253	     -0.19903489	     -0.06083337	      0.88279276	     -0.00058112	     -0.21485800	     -0.00000000	     -0.00000000	     50.47190940
      1.75551164	     -0.05723395	     -0.00045192	     -0.19914811	     -0.06082539	      0.88279199	     -0.00057970	     -0.21487730	     -0.00000000	     -0.00000000	     50.36556766
      1.75675786	     -0.05734748	     -0.00045186	     -0.19926165	     -0.06081741	      0.88279117	     -0.00057826	     -0.21489728	     -0.00000000	     -0.00000000	     49.83746231
      1.75800409	     -0.05746188	     -0.00045265	     -0.19937606	     -0.06080943	      0.88279030	     -0.00057683	     -0.21491783	     -0.00000000	     -0.00000000	     49.69888718
      1.75925031	     -0.05757537	     -0.00045487	     -0.19948955	     -0.06080146	      0.88278938	     -0.00057539	     -0.21493897	     -0.00000000	     -0.00000001	     49.14631556
      1.76049654	     -0.05769085	     -0.00045818	     -0.19960503	     -0.06079347	      0.88278841	     -0.00057394	     -0.21496064	     -0.00000000	     -0.00000001	     49.03789898
      1.76174276	     -0.05780629	     -0.00046194	     -0.19972048	     -0.06078549	      0.88278739	     -0.00057250	     -0.21498286	     -0.00000000	     -0.00000001	     48.48977199
      1.76298898	     -0.05792197	     -0.00046625	     -0.19983617	     -0.06077750	      0.88278632	     -0.00057105	     -0.21500553	     -0.00000000	     -0.00000001	     48.32097663
      1.76423521	     -0.05803776	     -0.00047095	     -0.19995200	     -0.06076950	      0.88278520	     -0.00056961	     -0.21502861	     -0.00000000	     -0.00000001	     47.79875835
      1.76548143	     -0.05815317	     -0.00047641	     -0.20006744	     -0.06076149	      0.88278402	     -0.00056816	     -0.21505202	     -0.00000000	     -0.00000001	     47.65084544
      1.76672766	     -0.05826676	     -0.00048231	     -0.20018108	     -0.06075347	      0.88278281	     -0.00056672	     -0.21507572	     -0.00000000	     -0.00000001	     47.09896804
      1.76797388	     -0.05837879	     -0.00048873	     -0.20029316	     -0.06074544	      0.88278154	     -0.00056529	     -0.21509960	     -0.00000000	     -0.00000001	     46.98801625
      1.76922010	     -0.05848910	     -0.00049547	     -0.20040354	     -0.06073739	      0.88278023	     -0.00056386	     -0.21512360	     -0.00000000	     -0.00000001	     46.43859097
      1.77046633	     -0.05859701	     -0.00050205	     -0.20051153	     -0.06072932	      0.88277887	     -0.00056243	     -0.21514766	     -0.00000000	     -0.00000001	     46.37214730
      1.77171255	     -0.05870305	     -0.00050829	     -0.20061769	     -0.06072124	      0.88277747	     -0.00056101	     -0.21517178	     -0.00000000	     -0.00000001	     45.82005293
      1.77295878	     -0.05880767	     -0.00051487	     -0.20072242	     -0.06071314	      0.88277604	     -0.00055959	     -0.21519589	     -0.00000000	     -0.00000001	     45.72104318
      1.77420500	     -0.05891055	     -0.00052165	     -0.20082543	     -0.06070502	      0.88277457	     -0.00055819	     -0.21521998	     -0.00000000	     -0.00000001	     45.21380813
      1.77545122	     -0.05901118	     -0.00052870	     -0.20092619	     -0.06069688	      0.88277306	     -0.00055679	     -0.21524397	     -0.00000000	     -0.00000001	     45.16748809
      1.77669745	     -0.05910810	     -0.00053578	     -0.20102327	     -0.06068871	      0.88277153	     -0.00055540	     -0.21526780	     -0.00000000	     -0.00000001	     44.67687019
      1.77794367	     -0.05920166	     -0.00054330	     -0.20111699	     -0.06068052	      0.88276996	     -0.00055402	     -0.21529137	     -0.00000000	     -0.00000001	     44.61913700
      1.77918989	     -0.05929151	     -0.00055092	     -0.20120701	     -0.06067230	      0.88276838	     -0.00055265	     -0.21531464	     -0.00000000	     -0.00000001	     44.14738723
      1.78043612	     -0.05937939	     -0.00055790	     -0.20129508	     -0.06066405	      0.88276677	     -0.00055129	     -0.21533756	     -0.00000000	     -0.00000001	     44.12332650
      1.78168234	     -0.05946344	     -0.00056478	     -0.20137934	     -0.06065578	      0.88276515	     -0.00054994	     -0.21536015	     -0.00000000	     -0.00000001	     43.64485614
      1.78292857	     -0.05954400	     -0.00057177	     -0.20146010	     -0.06064747	      0.88276353	     -0.00054860	     -0.21538232	     -0.00000000	     -0.00000001	     43.64328453
      1.78417479	     -0.05962201	     -0.00057851	     -0.20153834	     -0.06063914	      0.88276189	     -0.00054728	     -0.21540406	     -0.00000000	     -0.00000001	     43.18989761
      1.78542101	     -0.05969624	     -0.00058544	     -0.20161281	     -0.06063077	      0.88276025	     -0.00054597	     -0.21542528	     -0.00000000	     -0.00000001	     43.23086853
      1.78666724	     -0.05976579	     -0.00059222	     -0.20168260	     -0.06062237	      0.88275862	     -0.00054468	     -0.21544594	     -0.00000000	     -0.00000001	     42.81696662
      1.78791346	     -0.05983173	     -0.00059922	     -0.20174879	     -0.06061394	      0.88275700	     -0.00054340	     -0.21546597	     -0.00000000	     -0.00000001	     42.84896994
      1.78915969	     -0.05989465	     -0.00060656	     -0.20181195	     -0.06060547	      0.88275539	     -0.00054215	     -0.21548535	     -0.00000000	     -0.00000001	     42.45804002
      1.79040591	     -0.05995545	     -0.00061387	     -0.20187301	     -0.06059696	      0.88275380	     -0.00054090	     -0.21550405	     -0.00000000	     -0.00000001	     42.53087263
      1.79165213	     -0.06001276	     -0.00062132	     -0.20193057	     -0.06058842	      0.88275223	     -0.00053968	     -0.21552208	     -0.00000000	     -0.00000001	     42.10490409
      1.79289836	     -0.06006774	     -0.00062879	     -0.20198581	     -0.06057985	      0.88275068	     -0.00053848	     -0.21553941	     -0.00000000	     -0.00000001	     42.19304051
      1.79414458	     -0.06012019	     -0.00063633	     -0.20203854	     -0.06057123	      0.88274917	     -0.00053729	     -0.21555604	     -0.00000000	     -0.00000001	     41.81101174
      1.79539081	     -0.06016979	     -0.00064392	     -0.20208841	     -0.06056258	      0.88274770	     -0.00053613	     -0.21557196	     -0.00000000	     -0.00000001	     41.90662318
      1.79663703	     -0.06021574	     -0.00065147	     -0.20213464	     -0.06055389	      0.88274626	     -0.00053499	     -0.21558716	     -0.00000000	     -0.00000001	     41.52187124
      1.79788325	     -0.06025853	     -0.00065895	     -0.20217771	     -0.06054516	      0.88274487	     -0.00053387	     -0.21560162	     -0.00000000	     -0.00000001	     41.61850418
      1.79912948	     -0.06029846	     -0.00066651	     -0.20221793	     -0.06053640	      0.88274352	     -0.00053278	     -0.21561534	     -0.00000000	     -0.00000001	     41.24257340
      1.80037570	     -0.06033550	     -0.00067399	     -0.20225525	     -0.06052759	      0.88274223	     -0.00053170	     -0.21562830	     -0.00000000	     -0.00000001	     41.36128106
      1.80162192	     -0.06036883	     -0.00068128	     -0.20228889	     -0.06051874	      0.88274098	     -0.00053066	     -0.21564051	     -0.00000000	     -0.00000001	     41.00228992
      1.80286815	     -0.06039912	     -0.00068838	     -0.20231949	     -0.06050985	      0.88273980	     -0.00052963	     -0.21565195	     -0.00000000	     -0.00000001	     41.10232413
      1.80411437	     -0.06042603	     -0.00069535	     -0.20234671	     -0.06050093	      0.88273867	     -0.00052864	     -0.21566263	     -0.00000000	     -0.00000001	     40.76964814
      1.80536060	     -0.06044978	     -0.00070228	     -0.20237076	     -0.06049196	      0.88273759	     -0.00052767	     -0.21567256	     -0.00000000	     -0.00000001	     40.88794285
      1.80660682	     -0.06047037	     -0.00070918	     -0.20239168	     -0.06048295	      0.88273658	     -0.00052672	     -0.21568179	     -0.00000000	     -0.00000001	     40.53067228
      1.80785304	     -0.06048816	     -0.00071586	     -0.20240979	     -0.06047390	      0.88273563	     -0.00052581	     -0.21569031	     -0.00000000	     -0.00000001	     40.67249137
      1.80909927	     -0.06050289	     -0.00072227	     -0.20242485	     -0.06046481	      0.88273474	     -0.00052492	     -0.21569810	     -0.00000000	     -0.00000000	     40.33411873
      1.81034549	     -0.06051434	     -0.00072789	     -0.20243664	     -0.06045567	      0.88273392	     -0.00052407	     -0.21570512	     -0.00000000	     -0.00000000	     40.48618082
      1.81159172	     -0.06052108	     -0.00073283	     -0.20244373	     -0.06044650	      0.88273315	     -0.00052324	     -0.21571136	     -0.00000000	     -0.00000000	     40.15814390
      1.81283794	     -0.06052405	     -0.00073744	     -0.20244706	     -0.06043729	      0.88273245	     -0.00052245	     -0.21571676	     -0.00000000	     -0.00000000	     40.29112602
      1.81408416	     -0.06052348	     -0.00074196	     -0.20244686	     -0.06042803	      0.88273181	     -0.00052169	     -0.21572132	     -0.00000000	     -0.00000000	     40.01899181
      1.81533039	     -0.06051888	     -0.00074638	     -0.20244262	     -0.06041873	      0.88273123	     -0.00052097	     -0.21572498	     -0.00000000	     -0.00000000	     40.18228431
      1.81657661	     -0.06050934	     -0.00075072	     -0.20243345	     -0.06040939	      0.88273072	     -0.00052027	     -0.21572772	     -0.00000000	     -0.00000000	     39.89392270
      1.81782283	     -0.06049513	     -0.00075471	     -0.20241960	     -0.06040001	      0.88273026	     -0.00051962	     -0.21572945	     -0.00000000	     -0.00000000	     40.09448413
      1.81906906	     -0.06047606	     -0.00075869	     -0.20240090	     -0.06039059	      0.88272986	     -0.00051900	     -0.21573016	     -0.00000000	     -0.00000000	     39.80095078
      1.82031528	     -0.06045189	     -0.00076261	     -0.20237710	     -0.06038113	      0.88272952	     -0.00051842	     -0.21572976	     -0.00000000	     -0.00000000	     40.02606103
      1.82156151	     -0.06042203	     -0.00076657	     -0.20234761	     -0.06037162	      0.88272923	     -0.00051787	     -0.21572823	     -0.00000000	     -0.00000000	     39.77081163
      1.82280773	     -0.06038672	     -0.00077054	     -0.20231266	     -0.06036208	      0.88272899	     -0.00051737	     -0.21572548	     -0.00000000	     -0.00000000	     39.97940578
      1.82405395	     -0.06034621	     -0.00077472	     -0.20227251	     -0.06035250	      0.88272881	     -0.00051691	     -0.21572149	     -0.00000000	     -0.00000000	     39.74251362
      1.82530018	     -0.06030064	     -0.00077913	     -0.20222727	     -0.06034287	      0.88272868	     -0.00051649	     -0.21571618	     -0.00000000	     -0.00000000	     39.99058227
      1.82654640	     -0.06024972	     -0.00078391	     -0.20217670	     -0.06033321	      0.88272860	     -0.00051611	     -0.21570957	     -0.00000000	     -0.00000000	     39.74298151
      1.82779263	     -0.06019443	     -0.00078903	     -0.20212172	     -0.06032350	      0.88272856	     -0.00051577	     -0.21570159	     -0.00000000	     -0.00000000	     39.99937117
      1.82903885	     -0.06013608	     -0.00079450	     -0.20206368	     -0.06031376	      0.88272858	     -0.00051548	     -0.21569227	     -0.00000000	      0.00000000	     39.77635951
      1.83028507	     -0.06007493	     -0.00080056	     -0.20200281	     -0.06030398	      0.88272864	     -0.00051523	     -0.21568164	     -0.00000000	      0.00000000	     40.05415001
      1.83153130	     -0.06001079	     -0.00080726	     -0.20193894	     -0.06029417	      0.88272874	     -0.00051503	     -0.21566974	     -0.00000000	      0.00000000	     39.84391680
      1.83277752	     -0.05994457	     -0.00081448	     -0.20187297	     -0.06028432	      0.88272889	     -0.00051488	     -0.21565657	     -0.00000000	      0.00000000	     40.11926772
      1.83402375	     -0.05987642	     -0.00082228	     -0.20180506	     -0.06027443	      0.88272907	     -0.00051476	     -0.21564221	     -0.00000000	      0.00000000	     39.92095454
      1.83526997	     -0.05980471	     -0.00083027	     -0.20173356	     -0.06026451	      0.88272930	     -0.00051470	     -0.21562664	     -0.00000000	      0.00000000	     40.26495943
      1.83651619	     -0.05972531	     -0.00083807	     -0.20165439	     -0.06025456	      0.88272957	     -0.00051468	     -0.21560982	     -0.00000000	      0.00000000	     40.06606582
      1.83776242	     -0.05963521	     -0.00084512	     -0.20156450	     -0.06024457	      0.88272988	     -0.00051470	     -0.21559153	     -0.00000000	      0.00000000	     40.45806122
      1.83900864	     -0.05953408	     -0.00085132	     -0.20146360	     -0.06023456	      0.88273023	     -0.00051476	     -0.21557162	     -0.00000000	      0.00000000	     40.33761811
      1.84025486	     -0.05942089	     -0.00085637	     -0.20135063	     -0.06022451	      0.88273062	     -0.00051487	     -0.21554987	     -0.00000000	      0.00000000	     40.73220083
      1.84150109	     -0.05929501	     -0.00086023	     -0.20122498	     -0.06021444	      0.88273104	     -0.00051502	     -0.21552618	     -0.00000000	      0.00000000	     40.60631260
      1.84274731	     -0.05915775	     -0.00086280	     -0.20108794	     -0.06020434	      0.88273151	     -0.00051522	     -0.21550041	     -0.00000000	      0.00000000	     41.02789222
      1.84399354	     -0.05901076	     -0.00086435	     -0.20094117	     -0.06019422	      0.88273202	     -0.00051545	     -0.21547254	     -0.00000000	      0.00000000	     40.86728849
      1.84523976	     -0.05885496	     -0.00086469	     -0.20078559	     -0.06018408	      0.88273257	     -0.00051572	     -0.21544256	     -0.00000000	      0.00000000	     41.30353054
      1.84648598	     -0.05869076	     -0.00086397	     -0.20062159	     -0.06017392	      0.88273316	     -0.00051603	     -0.21541055	     -0.00000000	      0.00000000	     41.17003587
      1.84773221	     -0.05851921	     -0.00086219	     -0.20045023	     -0.06016374	      0.88273380	     -0.00051639	     -0.21537653	     -0.00000000	      0.00000000	     41.60409864
      1.84897843	     -0.05834207	     -0.00085959	     -0.20027325	     -0.06015355	      0.88273448	     -0.00051678	     -0.21534060	     -0.00000000	      0.00000000	     41.50111013
      1.85022466	     -0.05815956	     -0.00085609	     -0.20009089	     -0.06014335	      0.88273521	     -0.00051721	     -0.21530286	     -0.00000000	      0.00000000	     41.94942928
      1.85147088	     -0.05797070	     -0.00085231	     -0.19990215	     -0.06013314	      0.88273599	     -0.00051767	     -0.21526346	     -0.00000000	      0.00000000	     41.84453613
      1.85271710	     -0.05777823	     -0.00084804	     -0.19970977	     -0.06012293	      0.88273681	     -0.00051818	     -0.21522252	     -0.00000000	      0.00000000	     42.33974663
      1.85396333	     -0.05758133	     -0.00084412	     -0.19951294	     -0.06011272	      0.88273769	     -0.00051872	     -0.21518022	     -0.00000000	      0.00000000	     42.25557880
      1.85520955	     -0.05738221	     -0.00084020	     -0.19931383	     -0.06010250	      0.88273862	     -0.00051929	     -0.21513666	     -0.00000000	      0.00000001	     42.80618278
      1.85645577	     -0.05718063	     -0.00083669	     -0.19911224	     -0.06009229	      0.88273959	     -0.00051990	     -0.21509196	     -0.00000000	      0.00000001	     42.81198207
      1.85770200	     -0.05697704	     -0.00083357	     -0.19890859	     -0.06008209	      0.88274062	     -0.00052055	     -0.21504618	     -0.00000000	      0.00000001	     43.39656890
      1.85894822	     -0.05677223	     -0.00083096	     -0.19870370	     -0.06007190	      0.88274170	     -0.00052123	     -0.21499941	     -0.00000000	      0.00000001	     43.46144339
      1.86019445	     -0.05656552	     -0.00082848	     -0.19849686	     -0.06006172	      0.88274283	     -0.00052195	     -0.21495172	     -0.00000000	      0.00000001	     44.07298424
      1.86144067	     -0.05635764	     -0.00082627	     -0.19828883	     -0.06005155	      0.88274402	     -0.00052270	     -0.21490319	     -0.00000000	      0.00000001	     44.11430439
      1.86268689	     -0.05614975	     -0.00082405	     -0.19808074	     -0.06004141	      0.88274526	     -0.00052348	     -0.21485387	     -0.00000000	      0.00000001	     44.77675137
      1.86393312	     -0.05594348	     -0.00082202	     -0.19787424	     -0.06003129	      0.88274655	     -0.00052430	     -0.21480392	     -0.00000000	      0.00000001	     44.80423159
      1.86517934	     -0.05573829	     -0.00081980	     -0.19766880	     -0.06002120	      0.88274790	     -0.00052514	     -0.21475340	     -0.00000000	      0.00000001	     45.46887499
      1.86642557	     -0.05553423	     -0.00081752	     -0.19746446	     -0.06001113	      0.88274931	     -0.00052602	     -0.21470244	     -0.00000000	      0.00000001	     45.55868846
      1.86767179	     -0.05533175	     -0.00081491	     -0.19726169	     -0.06000111	      0.88275077	     -0.00052693	     -0.21465113	     -0.00000000	      0.00000001	     46.23426369
      1.86891801	     -0.05513359	     -0.00081238	     -0.19706320	     -0.05999112	      0.88275228	     -0.00052787	     -0.21459960	     -0.00000000	      0.00000001	     46.33053673
      1.87016424	     -0.05493885	     -0.00080936	     -0.19686811	     -0.05998116	      0.88275384	     -0.00052884	     -0.21454793	     -0.00000000	      0.00000001	     47.03284373
      1.87141046	     -0.05474632	     -0.00080616	     -0.19667521	     -0.05997126	      0.88275546	     -0.00052983	     -0.21449621	     -0.00000000	      0.00000001	     47.14166301
      1.87265669	     -0.05455471	     -0.00080197	     -0.19648323	     -0.05996140	      0.88275712	     -0.00053086	     -0.21444442	     -0.00000000	      0.00000001	     47.90279114
      1.87390291	     -0.05436539	     -0.00079706	     -0.19629353	     -0.05995159	      0.88275883	     -0.00053191	     -0.21439260	     -0.00000000	      0.00000001	     48.03265749
      1.87514913	     -0.05417755	     -0.00079166	     -0.19610529	     -0.05994184	      0.88276059	     -0.00053299	     -0.21434080	     -0.00000000	      0.00000001	     48.75314981
      1.87639536	     -0.05399365	     -0.00078610	     -0.19592098	     -0.05993214	      0.88276238	     -0.00053410	     -0.21428908	     -0.00000000	      0.00000001	     48.92189496
      1.87764158	     -0.05381277	     -0.00078008	     -0.19573966	     -0.05992250	      0.88276422	     -0.00053523	     -0.21423746	     -0.00000000	      0.00000001	     49.67335948
      1.87888780	     -0.05363640	     -0.00077410	     -0.19556285	     -0.05991292	      0.88276608	     -0.00053638	     -0.21418603	     -0.00000000	      0.00000001	     49.83287897
      1.88013403	     -0.05346428	     -0.00076796	     -0.19539026	     -0.05990341	      0.88276798	     -0.00053756	     -0.21413483	     -0.00000000	      0.00000001	     50.59413067
      1.88138025	     -0.05329762	     -0.00076175	     -0.19522312	     -0.05989396	      0.88276990	     -0.00053876	     -0.21408396	     -0.00000000	      0.00000001	     50.70648256
      1.88262648	     -0.05313367	     -0.00075506	     -0.19505868	     -0.05988458	      0.88277185	     -0.00053998	     -0.21403343	     -0.00000000	      0.00000001	     51.50343123
      1.88387270	     -0.05297473	     -0.00074819	     -0.19489923	     -0.05987528	      0.88277381	     -0.00054123	     -0.21398329	     -0.00000000	      0.00000001	     51.66201020
      1.88511892	     -0.05281803	     -0.00074069	     -0.19474201	     -0.05986604	      0.88277578	     -0.00054249	     -0.21393354	     -0.00000000	      0.00000001	     52.39617534
      1.88636515	     -0.05266458	     -0.00073287	     -0.19458805	     -0.05985688	      0.88277776	     -0.00054378	     -0.21388419	     -0.00000000	      0.00000001	     52.55288861
      1.88761137	     -0.05251365	     -0.00072433	     -0.19443660	     -0.05984780	      0.88277973	     -0.00054508	     -0.21383521	     -0.00000000	      0.00000001	     53.33742664
      1.88885760	     -0.05236781	     -0.00071598	     -0.19429022	     -0.05983879	      0.88278171	     -0.00054640	     -0.21378663	     -0.00000000	      0.00000001	     53.43179184
      1.89010382	     -0.05222512	     -0.00070737	     -0.19414698	     -0.05982986	      0.88278368	     -0.00054774	     -0.21373849	     -0.00000000	      0.00000001	     54.18434881
      1.89135004	     -0.05208739	     -0.00069900	     -0.19400868	     -0.05982101	      0.88278563	     -0.00054910	     -0.21369083	     -0.00000000	      0.00000001	     54.31043742
      1.89259627	     -0.05195089	     -0.00069082	     -0.19387160	     -0.05981225	      0.88278756	     -0.00055047	     -0.21364371	     -0.00000000	      0.00000001	     55.04933366
      1.89384249	     -0.05182120	     -0.00068369	     -0.19374130	     -0.05980357	      0.88278947	     -0.00055185	     -0.21359721	     -0.00000000	      0.00000001	     55.13911159
      1.89508872	     -0.05169653	     -0.00067650	     -0.19361599	     -0.05979497	      0.88279135	     -0.00055325	     -0.21355144	     -0.00000000	      0.00000001	     55.83681010
      1.89633494	     -0.05157744	     -0.00066976	     -0.19349627	     -0.05978646	      0.88279319	     -0.00055467	     -0.21350644	     -0.00000000	      0.00000001	     55.89556322
      1.89758116	     -0.05146070	     -0.00066296	     -0.19337887	     -0.05977804	      0.88279500	     -0.00055609	     -0.21346220	     -0.00000000	      0.00000001	     56.63785854
      1.89882739	     -0.05134995	     -0.00065712	     -0.19326745	     -0.05976970	      0.88279677	     -0.00055753	     -0.21341876	     -0.00000000	      0.00000001	     56.67642174
      1.90007361	     -0.05124346	     -0.00065117	     -0.19316027	     -0.05976145	      0.88279849	     -0.00055897	     -0.21337617	     -0.00000000	      0.00000001	     57.35156085
      1.90131983	     -0.05114246	     -0.00064565	     -0.19305857	     -0.05975330	      0.88280016	     -0.00056042	     -0.21333445	     -0.00000000	      0.00000001	     57.39077278
      1.90256606	     -0.05104374	     -0.00063975	     -0.19295914	     -0.05974523	      0.88280178	     -0.00056188	     -0.21329356	     -0.00000000	      0.00000001	     58.06694643
      1.90381228	     -0.05095081	     -0.00063420	     -0.19286548	     -0.05973725	      0.88280334	     -0.00056335	     -0.21325352	     -0.00000000	      0.00000001	     58.09557019
      1.90505851	     -0.05086010	     -0.00062824	     -0.19277406	     -0.05972937	      0.88280484	     -0.00056482	     -0.21321429	     -0.00000000	      0.00000001	     58.73228048
      1.90630473	     -0.05077481	     -0.00062251	     -0.19268804	     -0.05972158	      0.88280628	     -0.00056630	     -0.21317588	     -0.00000000	      0.00000001	     58.70727772
      1.90755095	     -0.05069179	     -0.00061657	     -0.19260428	     -0.05971389	      0.88280765	     -0.00056778	     -0.21313827	     -0.00000000	      0.00000001	     59.38039239
      1.90879718	     -0.05061487	     -0.00061112	     -0.19252661	     -0.05970629	      0.88280896	     -0.00056926	     -0.21310147	     -0.00000000	      0.00000001	     59.30760960
      1.91004340	     -0.05054003	     -0.00060505	     -0.19245102	     -0.05969878	      0.88281020	     -0.00057074	     -0.21306549	     -0.00000000	      0.00000001	     59.92932053
      1.91128963	     -0.05047048	     -0.00059905	     -0.19238072	     -0.05969137	      0.88281137	     -0.00057222	     -0.21303035	     -0.00000000	      0.00000001	     59.85772555
      1.91253585	     -0.05040383	     -0.00059175	     -0.19231333	     -0.05968406	      0.88281247	     -0.00057370	     -0.21299607	     -0.00000000	      0.00000001	     60.46777850
      1.91378207	     -0.05034344	     -0.00058372	     -0.19225221	     -0.05967684	      0.88281350	     -0.00057518	     -0.21296264	     -0.00000000	      0.00000001	     60.37741073
      1.91502830	     -0.05028510	     -0.00057505	     -0.19219313	     -0.05966972	      0.88281445	     -0.00057665	     -0.21293009	     -0.00000000	      0.00000001	     60.93469716
      1.91627452	     -0.05023196	     -0.00056656	     -0.19213926	     -0.05966270	      0.88281534	     -0.00057812	     -0.21289841	     -0.00000000	      0.00000000	     60.80398110
      1.91752074	     -0.05018020	     -0.00055724	     -0.19208677	     -0.05965578	      0.88281615	     -0.00057958	     -0.21286761	     -0.00000000	      0.00000000	     61.40025043
      1.91876697	     -0.05013416	     -0.00054873	     -0.19203998	     -0.05964896	      0.88281689	     -0.00058104	     -0.21283773	     -0.00000000	      0.00000000	     61.20420428
      1.92001319	     -0.05009156	     -0.00054007	     -0.19199664	     -0.05964224	      0.88281757	     -0.00058248	     -0.21280882	     -0.00000000	      0.00000000	     61.76459405
      1.92125942	     -0.05005485	     -0.00053127	     -0.19195918	     -0.05963561	      0.88281817	     -0.00058392	     -0.21278092	     -0.00000000	      0.00000000	     61.60026025
      1.92250564	     -0.05002096	     -0.00052205	     -0.19192455	     -0.05962909	      0.88281870	     -0.00058534	     -0.21275405	     -0.00000000	      0.00000000	     62.13710421
      1.92375186	     -0.04999439	     -0.00051325	     -0.19189723	     -0.05962267	      0.88281916	     -0.00058676	     -0.21272822	     -0.00000000	      0.00000000	     61.95930559
      1.92499809	     -0.04997103	     -0.00050422	     -0.19187311	     -0.05961634	      0.88281956	     -0.00058816	     -0.21270345	     -0.00000000	      0.00000000	     62.46629557
      1.92624431	     -0.04995449	     -0.00049555	     -0.19185581	     -0.05961011	      0.88281988	     -0.00058954	     -0.21267976	     -0.00000001	      0.00000000	     62.21415499
      1.92749054	     -0.04994062	     -0.00048588	     -0.19184120	     -0.05960398	      0.88282015	     -0.00059091	     -0.21265718	     -0.00000001	      0.00000000	     62.74240932
      1.92873676	     -0.04993588	     -0.00047671	     -0.19183572	     -0.05959795	      0.88282034	     -0.00059227	     -0.21263576	     -0.00000001	      0.00000000	     62.44746441
      1.92998298	     -0.04993537	     -0.00046750	     -0.19183446	     -0.05959202	      0.88282047	     -0.00059360	     -0.21261554	     -0.00000001	      0.00000000	     62.93147987
      1.93122921	     -0.04994227	     -0.00045865	     -0.19184062	     -0.05958619	      0.88282054	     -0.00059492	     -0.21259655	     -0.00000001	      0.00000000	     62.62449009
      1.93247543	     -0.04995215	     -0.00044969	     -0.19184975	     -0.05958045	      0.88282055	     -0.00059622	     -0.21257877	     -0.00000001	     -0.00000000	     63.09844110
      1.93372166	     -0.04996944	     -0.00044101	     -0.19186631	     -0.05957481	      0.88282049	     -0.00059749	     -0.21256221	     -0.00000001	     -0.00000000	     62.78407428
      1.93496788	     -0.04998888	     -0.00043225	     -0.19188501	     -0.05956927	      0.88282038	     -0.00059875	     -0.21254683	     -0.00000001	     -0.00000000	     63.20549454
      1.93621410	     -0.05001310	     -0.00042365	     -0.19190851	     -0.05956382	      0.88282020	     -0.00059998	     -0.21253260	     -0.00000001	     -0.00000000	     62.89128167
      1.93746033	     -0.05003863	     -0.00041446	     -0.19193333	     -0.05955846	      0.88281997	     -0.00060119	     -0.21251946	     -0.00000001	     -0.00000000	     63.30167737
      1.93870655	     -0.05006872	     -0.00040526	     -0.19196271	     -0.05955320	      0.88281968	     -0.00060238	     -0.21250736	     -0.00000001	     -0.00000000	     62.90527595
      1.93995277	     -0.05009974	     -0.00039615	     -0.19199303	     -0.05954803	      0.88281934	     -0.00060354	     -0.21249626	     -0.00000001	     -0.00000000	     63.32939290
      1.94119900	     -0.05013444	     -0.00038691	     -0.19202704	     -0.05954295	      0.88281894	     -0.00060468	     -0.21248612	     -0.00000001	     -0.00000000	     62.94589959
      1.94244522	     -0.05016951	     -0.00037764	     -0.19206143	     -0.05953797	      0.88281849	     -0.00060579	     -0.21247688	     -0.00000001	     -0.00000000	     63.34441360
      1.94369145	     -0.05020860	     -0.00036837	     -0.19209986	     -0.05953307	      0.88281800	     -0.00060688	     -0.21246851	     -0.00000001	     -0.00000000	     62.92686982
      1.94493767	     -0.05024845	     -0.00035946	     -0.19213903	     -0.05952826	      0.88281745	     -0.00060794	     -0.21246097	     -0.00000001	     -0.00000000	     63.29260374
      1.94618389	     -0.05029103	     -0.00035065	     -0.19218095	     -0.05952354	      0.88281686	     -0.00060897	     -0.21245424	     -0.00000001	     -0.00000000	     62.86740386
      1.94743012	     -0.05033386	     -0.00034249	     -0.19222311	     -0.05951890	      0.88281622	     -0.00060997	     -0.21244827	     -0.00000001	     -0.00000000	     63.20568126
      1.94867634	     -0.05038025	     -0.00033422	     -0.19226885	     -0.05951435	      0.88281554	     -0.00061095	     -0.21244303	     -0.00000001	     -0.00000000	     62.76792213
      1.94992257	     -0.05042734	     -0.00032653	     -0.19231527	     -0.05950988	      0.88281482	     -0.00061190	     -0.21243850	     -0.00000001	     -0.00000000	     63.08000202
      1.95116879	     -0.05047661	     -0.00031873	     -0.19236391	     -0.05950550	      0.88281405	     -0.00061282	     -0.21243465	     -0.00000001	     -0.00000000	     62.61516831
      1.95241501	     -0.05052619	     -0.00031161	     -0.19241283	     -0.05950119	      0.88281325	     -0.00061371	     -0.21243144	     -0.00000001	     -0.00000000	     62.94475579
      1.95366124	     -0.05057846	     -0.00030438	     -0.19246447	     -0.05949697	      0.88281241	     -0.00061457	     -0.21242887	     -0.00000001	     -0.00000000	     62.44796180
      1.95490746	     -0.05063129	     -0.00029801	     -0.19251664	     -0.05949282	      0.88281154	     -0.00061539	     -0.21242688	     -0.00000001	     -0.00000000	     62.77343960
      1.95615368	     -0.05068573	     -0.00029148	     -0.19257045	     -0.05948875	      0.88281062	     -0.00061619	     -0.21242549	     -0.00000001	     -0.00000001	     62.30279945
      1.95739991	     -0.05074011	     -0.00028579	     -0.19262419	     -0.05948475	      0.88280968	     -0.00061695	     -0.21242464	     -0.00000001	     -0.00000001	     62.58951900
      1.95864613	     -0.05079676	     -0.00027996	     -0.19268022	     -0.05948083	      0.88280870	     -0.00061768	     -0.21242433	     -0.00000001	     -0.00000001	     62.13613670
      1.95989236	     -0.05085378	     -0.00027504	     -0.19273660	     -0.05947698	      0.88280770	     -0.00061837	     -0.21242454	     -0.00000001	     -0.00000001	     62.40411984
      1.96113858	     -0.05091191	     -0.00026984	     -0.19279412	     -0.05947320	      0.88280666	     -0.00061903	     -0.21242526	     -0.00000001	     -0.00000001	     61.90633359
      1.96238480	     -0.05097106	     -0.00026556	     -0.19285263	     -0.05946948	      0.88280560	     -0.00061965	     -0.21242648	     -0.00000001	     -0.00000001	     62.20005790
      1.96363103	     -0.05103417	     -0.00026125	     -0.19291513	     -0.05946584	      0.88280451	     -0.00062024	     -0.21242825	     -0.00000001	     -0.00000001	     61.66751529
      1.96487725	     -0.05110139	     -0.00025810	     -0.19298172	     -0.05946226	      0.88280340	     -0.00062079	     -0.21243063	     -0.00000001	     -0.00000001	     61.94613634
      1.96612348	     -0.05117441	     -0.00025480	     -0.19305412	     -0.05945875	      0.88280227	     -0.00062130	     -0.21243375	     -0.00000001	     -0.00000001	     61.43031879
      1.96736970	     -0.05125237	     -0.00025259	     -0.19313145	     -0.05945530	      0.88280112	     -0.00062178	     -0.21243766	     -0.00000001	     -0.00000001	     61.67460763
      1.96861592	     -0.05133709	     -0.00025028	     -0.19321556	     -0.05945191	      0.88279994	     -0.00062221	     -0.21244249	     -0.00000001	     -0.00000001	     61.15326720
      1.96986215	     -0.05142759	     -0.00024898	     -0.19330545	     -0.05944859	      0.88279875	     -0.00062260	     -0.21244830	     -0.00000001	     -0.00000001	     61.38373772
      1.97110837	     -0.05152371	     -0.00024735	     -0.19340098	     -0.05944532	      0.88279754	     -0.00062295	     -0.21245517	     -0.00000001	     -0.00000001	     60.87610983
      1.97235460	     -0.05162459	     -0.00024641	     -0.19350127	     -0.05944211	      0.88279631	     -0.00062326	     -0.21246314	     -0.00000001	     -0.00000001	     61.09180236
      1.97360082	     -0.05173165	     -0.00024500	     -0.19360777	     -0.05943895	      0.88279505	     -0.00062352	     -0.21247225	     -0.00000001	     -0.00000001	     60.57973384
      1.97484704	     -0.05184356	     -0.00024416	     -0.19371912	     -0.05943585	      0.88279379	     -0.00062374	     -0.21248254	     -0.00000001	     -0.00000001	     60.77231708
      1.97609327	     -0.05195957	     -0.00024260	     -0.19383461	     -0.05943280	      0.88279250	     -0.00062391	     -0.21249402	     -0.00000001	     -0.00000001	     60.25751309
      1.97733949	     -0.05207874	     -0.00024137	     -0.19395326	     -0.05942980	      0.88279119	     -0.00062403	     -0.21250667	     -0.00000001	     -0.00000001	     60.44870708
      1.97858571	     -0.05220174	     -0.00023934	     -0.19407580	     -0.05942685	      0.88278986	     -0.00062411	     -0.21252048	     -0.00000001	     -0.00000001	     59.91453848
      1.97983194	     -0.05232766	     -0.00023761	     -0.19420125	     -0.05942394	      0.88278852	     -0.00062414	     -0.21253542	     -0.00000001	     -0.00000001	     60.07119825
      1.98107816	     -0.05245575	     -0.00023495	     -0.19432893	     -0.05942107	      0.88278715	     -0.00062412	     -0.21255147	     -0.00000001	     -0.00000001	     59.54692816
      1.98232439	     -0.05258554	     -0.00023240	     -0.19445832	     -0.05941825	      0.88278576	     -0.00062404	     -0.21256856	     -0.00000001	     -0.00000001	     59.66733297
      1.98357061	     -0.05271784	     -0.00022892	     -0.19459026	     -0.05941547	      0.88278435	     -0.00062392	     -0.21258668	     -0.00000001	     -0.00000001	     59.12187553
      1.98481683	     -0.05285019	     -0.00022593	     -0.19472226	     -0.05941272	      0.88278291	     -0.00062375	     -0.21260576	     -0.00000001	     -0.00000001	     59.20179094
      1.98606306	     -0.05298422	     -0.00022245	     -0.19485597	     -0.05941001	      0.88278146	     -0.00062353	     -0.21262583	     -0.00000001	     -0.00000001	     58.61120956
      1.98730928	     -0.05312010	     -0.00021929	     -0.19499155	     -0.05940734	      0.88277998	     -0.00062327	     -0.21264684	     -0.00000001	     -0.00000001	     58.69404600
      1.98855551	     -0.05325766	     -0.00021539	     -0.19512884	     -0.05940469	      0.88277848	     -0.00062295	     -0.21266877	     -0.00000001	     -0.00000001	     58.08667899
      1.98980173	     -0.05339639	     -0.00021193	     -0.19526731	     -0.05940208	      0.88277695	     -0.00062258	     -0.21269154	     -0.00000001	     -0.00000001	     58.15260340
      1.99104795	     -0.05353554	     -0.00020792	     -0.19540623	     -0.05939949	      0.88277540	     -0.00062217	     -0.21271511	     -0.00000001	     -0.00000001	     57.57334414
      1.99229418	     -0.05367544	     -0.00020452	     -0.19554591	     -0.05939693	      0.88277382	     -0.00062171	     -0.21273941	     -0.00000001	     -0.00000001	     57.60628897
      1.99354040	     -0.05381684	     -0.00020093	     -0.19568713	     -0.05939439	      0.88277221	     -0.00062120	     -0.21276441	     -0.00000001	     -0.00000001	     57.03464776
      1.99478663	     -0.05395898	     -0.00019823	     -0.19582908	     -0.05939187	      0.88277058	     -0.00062065	     -0.21279004	     -0.00000001	     -0.00000001	     57.05257937
      1.99603285	     -0.05410103	     -0.00019557	     -0.19597097	     -0.05938937	      0.88276892	     -0.00062005	     -0.21281627	     -0.00000001	     -0.00000001	     56.46052794
      1.99727907	     -0.05424365	     -0.00019398	     -0.19611343	     -0.05938689	      0.88276723	     -0.00061942	     -0.21284303	     -0.00000001	     -0.00000001	     56.49492627
      1.99852530	     -0.05438615	     -0.00019260	     -0.19625579	     -0.05938442	      0.88276550	     -0.00061874	     -0.21287030	     -0.00000001	     -0.00000001	     55.87482430
      1.99977152	     -0.05452956	     -0.00019247	     -0.19639905	     -0.05938196	      0.88276375	     -0.00061802	     -0.21289803	     -0.00000001	     -0.00000001	     55.91422983
      2.00101774	     -0.05467243	     -0.00019267	     -0.19654178	     -0.05937951	      0.88276196	     -0.00061726	     -0.21292623	     -0.00000001	     -0.00000001	     55.32907769
      2.00226397	     -0.05481440	     -0.00019386	     -0.19668363	     -0.05937706	      0.88276014	     -0.00061646	     -0.21295478	     -0.00000001	     -0.00000001	     55.32241511
      2.00351019	     -0.05495534	     -0.00019523	     -0.19682447	     -0.05937462	      0.88275829	     -0.00061562	     -0.21298368	     -0.00000001	     -0.00000001	     54.73028057
      2.00475642	     -0.05509545	     -0.00019811	     -0.19696446	     -0.05937218	      0.88275641	     -0.00061474	     -0.21301291	     -0.00000001	     -0.00000001	     54.72072326
      2.00600264	     -0.05523510	     -0.00020135	     -0.19710401	     -0.05936974	      0.88275450	     -0.00061382	     -0.21304247	     -0.00000001	     -0.00000001	     54.12934837
      2.00724886	     -0.05537370	     -0.00020554	     -0.19724251	     -0.05936729	      0.88275255	     -0.00061287	     -0.21307227	     -0.00000001	     -0.00000001	     54.12913839
      2.00849509	     -0.05550891	     -0.00021063	     -0.19737763	     -0.05936484	      0.88275057	     -0.00061189	     -0.21310230	     -0.00000001	     -0.00000001	     53.55036178
      2.00974131	     -0.05564372	     -0.00021670	     -0.19751236	     -0.05936238	      0.88274857	     -0.00061086	     -0.21313252	     -0.00000001	     -0.00000001	     53.57094225
      2.01098754	     -0.05577630	     -0.00022289	     -0.19764487	     -0.05935991	      0.88274653	     -0.00060980	     -0.21316291	     -0.00000001	     -0.00000001	     53.01923988
      2.01223376	     -0.05590655	     -0.00022960	     -0.19777507	     -0.05935743	      0.88274447	     -0.00060870	     -0.21319337	     -0.00000001	     -0.00000001	     53.02241332
      2.01347998	     -0.05603377	     -0.00023673	     -0.19790224	     -0.05935494	      0.88274239	     -0.00060757	     -0.21322380	     -0.00000001	     -0.00000001	     52.50506729
      2.01472621	     -0.05615773	     -0.00024431	     -0.19802617	     -0.05935243	      0.88274028	     -0.00060640	     -0.21325409	     -0.00000001	     -0.00000001	     52.52950496
      2.01597243	     -0.05627724	     -0.00025181	     -0.19814567	     -0.05934990	      0.88273815	     -0.00060519	     -0.21328419	     -0.00000001	     -0.00000001	     51.99287834
      2.01721865	     -0.05639276	     -0.00025975	     -0.19826119	     -0.05934735	      0.88273600	     -0.00060395	     -0.21331398	     -0.00000001	     -0.00000001	     52.05107756
      2.01846488	     -0.05650430	     -0.00026747	     -0.19837275	     -0.05934478	      0.88273383	     -0.00060268	     -0.21334342	     -0.00000001	     -0.00000001	     51.52179126
      2.01971110	     -0.05661228	     -0.00027532	     -0.19848077	     -0.05934218	      0.88273166	     -0.00060137	     -0.21337242	     -0.00000001	     -0.00000001	     51.60824842
      2.02095733	     -0.05671635	     -0.00028315	     -0.19858489	     -0.05933956	      0.88272947	     -0.00060002	     -0.21340096	     -0.00000001	     -0.00000001	     51.10803629
      2.02220355	     -0.05681682	     -0.00029166	     -0.19868541	     -0.05933691	      0.88272728	     -0.00059865	     -0.21342898	     -0.00000001	     -0.00000001	     51.17061749
      2.02344977	     -0.05691397	     -0.00030000	     -0.19878264	     -0.05933423	      0.88272508	     -0.00059724	     -0.21345646	     -0.00000001	     -0.00000001	     50.70649292
      2.02469600	     -0.05700811	     -0.00030898	     -0.19887685	     -0.05933152	      0.88272288	     -0.00059579	     -0.21348337	     -0.00000001	     -0.00000001	     50.79982787
      2.02594222	     -0.05709852	     -0.00031823	     -0.19896734	     -0.05932879	      0.88272069	     -0.00059431	     -0.21350972	     -0.00000001	     -0.00000001	     50.34492169
      2.02718845	     -0.05718560	     -0.00032810	     -0.19905450	     -0.05932601	      0.88271851	     -0.00059281	     -0.21353547	     -0.00000001	     -0.00000001	     50.46801753
      2.02843467	     -0.05727048	     -0.00033798	     -0.19913948	     -0.05932321	      0.88271633	     -0.00059127	     -0.21356068	     -0.00000001	     -0.00000001	     49.98230225
      2.02968089	     -0.05735329	     -0.00034781	     -0.19922239	     -0.05932036	      0.88271417	     -0.00058969	     -0.21358533	     -0.00000001	     -0.00000001	     50.13781786
      2.03092712	     -0.05743213	     -0.00035693	     -0.19930136	     -0.05931749	      0.88271203	     -0.00058809	     -0.21360945	     -0.00000001	     -0.00000001	     49.70871744
      2.03217334	     -0.05750943	     -0.00036652	     -0.19937878	     -0.05931457	      0.88270991	     -0.00058646	     -0.21363302	     -0.00000001	     -0.00000001	     49.82877289
      2.03341957	     -0.05758434	     -0.00037587	     -0.19945383	     -0.05931162	      0.88270781	     -0.00058480	     -0.21365609	     -0.00000001	     -0.00000001	     49.43223353
      2.03466579	     -0.05765791	     -0.00038562	     -0.19952754	     -0.05930862	      0.88270575	     -0.00058310	     -0.21367865	     -0.00000001	     -0.00000001	     49.59820438
      2.03591201	     -0.05772856	     -0.00039536	     -0.19959834	     -0.05930559	      0.88270371	     -0.00058138	     -0.21370071	     -0.00000001	     -0.00000001	     49.17448050
      2.03715824	     -0.05779685	     -0.00040537	     -0.19966679	     -0.05930251	      0.88270171	     -0.00057963	     -0.21372224	     -0.00000001	     -0.00000001	     49.36632565
      2.03840446	     -0.05786304	     -0.00041529	     -0.19973315	     -0.05929940	      0.88269975	     -0.00057785	     -0.21374325	     -0.00000001	     -0.00000001	     48.97414958
      2.03965068	     -0.05792749	     -0.00042547	     -0.19979777	     -0.05929624	      0.88269783	     -0.00057604	     -0.21376372	     -0.00000001	     -0.00000001	     49.17575900
      2.04089691	     -0.05798897	     -0.00043562	     -0.19985944	     -0.05929304	      0.88269594	     -0.00057421	     -0.21378367	     -0.00000001	     -0.00000001	     48.80476419
      2.04214313	     -0.05804814	     -0.00044595	     -0.19991879	     -0.05928979	      0.88269411	     -0.00057234	     -0.21380306	     -0.00000001	     -0.00000001	     49.00119565
      2.04338936	     -0.05810515	     -0.00045613	     -0.19997600	     -0.05928650	      0.88269231	     -0.00057045	     -0.21382192	     -0.00000001	     -0.00000001	     48.65574628
      2.04463558	     -0.05816007	     -0.00046644	     -0.20003113	     -0.05928317	      0.88269056	     -0.00056854	     -0.21384022	     -0.00000001	     -0.00000001	     48.88144982
      2.04588180	     -0.05821180	     -0.00047654	     -0.20008307	     -0.05927978	      0.88268886	     -0.00056660	     -0.21385799	     -0.00000001	     -0.00000001	     48.56398475
      2.04712803	     -0.05826120	     -0.00048673	     -0.20013269	     -0.05927635	      0.88268721	     -0.00056464	     -0.21387518	     -0.00000001	     -0.00000001	     48.78855715
      2.04837425	     -0.05830835	     -0.00049660	     -0.20018009	     -0.05927288	      0.88268560	     -0.00056266	     -0.21389182	     -0.00000001	     -0.00000001	     48.47023120
      2.04962048	     -0.05835298	     -0.00050657	     -0.20022496	     -0.05926935	      0.88268405	     -0.00056065	     -0.21390786	     -0.00000001	     -0.00000001	     48.73932467
      2.05086670	     -0.05839389	     -0.00051633	     -0.20026613	     -0.05926578	      0.88268254	     -0.00055863	     -0.21392331	     -0.00000001	     -0.00000001	     48.44085423
      2.05211292	     -0.05843148	     -0.00052615	     -0.20030399	     -0.05926216	      0.88268107	     -0.00055658	     -0.21393812	     -0.00000001	     -0.00000001	     48.69451622
      2.05335915	     -0.05846632	     -0.00053557	     -0.20033910	     -0.05925848	      0.88267965	     -0.00055452	     -0.21395229	     -0.00000001	     -0.00000001	     48.42401338
      2.05460537	     -0.05849767	     -0.00054516	     -0.20037073	     -0.05925476	      0.88267828	     -0.00055244	     -0.21396575	     -0.00000001	     -0.00000001	     48.68711628
      2.05585159	     -0.05852428	     -0.00055438	     -0.20039765	     -0.05925098	      0.88267696	     -0.00055034	     -0.21397852	     -0.00000001	     -0.00000001	     48.43089582
      2.05709782	     -0.05854700	     -0.00056361	     -0.20042066	     -0.05924716	      0.88267568	     -0.00054823	     -0.21399049	     -0.00000001	     -0.00000001	     48.69063208
      2.05834404	     -0.05856517	     -0.00057269	     -0.20043914	     -0.05924328	      0.88267444	     -0.00054610	     -0.21400168	     -0.00000001	     -0.00000001	     48.40791577
      2.05959027	     -0.05857917	     -0.00058189	     -0.20045345	     -0.05923935	      0.88267325	     -0.00054397	     -0.21401199	     -0.00000001	     -0.00000001	     48.72793295
      2.06083649	     -0.05858794	     -0.00059099	     -0.20046254	     -0.05923537	      0.88267210	     -0.00054182	     -0.21402143	     -0.00000001	     -0.00000001	     48.47476853
      2.06208271	     -0.05859206	     -0.00060010	     -0.20046697	     -0.05923133	      0.88267099	     -0.00053966	     -0.21402991	     -0.00000001	     -0.00000001	     48.78324355
      2.06332894	     -0.05859155	     -0.00060912	     -0.20046678	     -0.05922725	      0.88266992	     -0.00053750	     -0.21403740	     -0.00000001	     -0.00000001	     48.54756163
      2.06457516	     -0.05858639	     -0.00061839	     -0.20046195	     -0.05922311	      0.88266890	     -0.00053533	     -0.21404384	     -0.00000001	     -0.00000001	     48.88895135
      2.06582139	     -0.05857595	     -0.00062770	     -0.20045183	     -0.05921892	      0.88266791	     -0.00053316	     -0.21404921	     -0.00000001	     -0.00000001	     48.67840344
      2.06706761	     -0.05856162	     -0.00063733	     -0.20043781	     -0.05921467	      0.88266697	     -0.00053098	     -0.21405348	     -0.00000001	     -0.00000001	     48.99177060
      2.06831383	     -0.05854407	     -0.00064724	     -0.20042057	     -0.05921038	      0.88266606	     -0.00052880	     -0.21405665	     -0.00000001	     -0.00000000	     48.78563590
      2.06956006	     -0.05852412	     -0.00065763	     -0.20040090	     -0.05920603	      0.88266519	     -0.00052662	     -0.21405872	     -0.00000001	     -0.00000000	     49.14313419
      2.07080628	     -0.05850117	     -0.00066835	     -0.20037825	     -0.05920163	      0.88266436	     -0.00052445	     -0.21405975	     -0.00000001	     -0.00000000	     48.89720362
      2.07205251	     -0.05847575	     -0.00067945	     -0.20035311	     -0.05919717	      0.88266356	     -0.00052228	     -0.21405973	     -0.00000001	     -0.00000000	     49.26413829
      2.07329873	     -0.05844917	     -0.00069072	     -0.20032679	     -0.05919267	      0.88266280	     -0.00052011	     -0.21405871	     -0.00000001	     -0.00000000	     49.05360500
      2.07454495	     -0.05842148	     -0.00070239	     -0.20029936	     -0.05918811	      0.88266208	     -0.00051794	     -0.21405674	     -0.00000001	     -0.00000000	     49.42778204
      2.07579118	     -0.05839170	     -0.00071428	     -0.20026984	     -0.05918351	      0.88266139	     -0.00051578	     -0.21405386	     -0.00000001	     -0.00000000	     49.21588638
      2.07703740	     -0.05836012	     -0.00072640	     -0.20023851	     -0.05917885	      0.88266073	     -0.00051363	     -0.21405006	     -0.00000001	     -0.00000000	     49.56759807
      2.07828362	     -0.05832638	     -0.00073854	     -0.20020501	     -0.05917415	      0.88266011	     -0.00051149	     -0.21404537	     -0.00000001	     -0.00000000	     49.35288739
      2.07952985	     -0.05828865	     -0.00075055	     -0.20016752	     -0.05916939	      0.88265952	     -0.00050936	     -0.21403975	     -0.00000001	     -0.00000000	     49.75822424
      2.08077607	     -0.05824410	     -0.00076199	     -0.20012323	     -0.05916459	      0.88265897	     -0.00050724	     -0.21403314	     -0.00000001	     -0.00000000	     49.56374566
      2.08202230	     -0.05819133	     -0.00077277	     -0.20007072	     -0.05915974	      0.88265844	     -0.00050513	     -0.21402540	     -0.00000001	     -0.00000000	     49.97022648
      2.08326852	     -0.05812987	     -0.00078268	     -0.20000953	     -0.05915484	      0.88265795	     -0.00050303	     -0.21401640	     -0.00000001	     -0.00000000	     49.82475344
      2.08451474	     -0.05805966	     -0.00079195	     -0.19993960	     -0.05914989	      0.88265749	     -0.00050095	     -0.21400600	     -0.00000001	     -0.00000000	     50.25675447
      2.08576097	     -0.05798055	     -0.00080041	     -0.19986077	     -0.05914490	      0.88265706	     -0.00049887	     -0.21399417	     -0.00000001	     -0.00000000	     50.12532977
      2.08700719	     -0.05789320	     -0.00080818	     -0.19977370	     -0.05913986	      0.88265666	     -0.00049682	     -0.21398081	     -0.00000001	     -0.00000000	     50.55691497
      2.08825342	     -0.05779752	     -0.00081523	     -0.19967829	     -0.05913478	      0.88265629	     -0.00049478	     -0.21396592	     -0.00000001	     -0.00000000	     50.41862619
      2.08949964	     -0.05769462	     -0.00082188	     -0.19957566	     -0.05912965	      0.88265596	     -0.00049275	     -0.21394947	     -0.00000001	     -0.00000000	     50.91739667
      2.09074586	     -0.05758516	     -0.00082824	     -0.19946646	     -0.05912448	      0.88265566	     -0.00049074	     -0.21393151	     -0.00000001	     -0.00000000	     50.79846381
      2.09199209	     -0.05746927	     -0.00083433	     -0.19935081	     -0.05911928	      0.88265540	     -0.00048875	     -0.21391206	     -0.00000001	     -0.00000000	     51.30170867
      2.09323831	     -0.05734895	     -0.00084032	     -0.19923071	     -0.05911403	      0.88265518	     -0.00048678	     -0.21389119	     -0.00000001	     -0.00000000	     51.23008359
      2.09448453	     -0.05722456	     -0.00084625	     -0.19910652	     -0.05910875	      0.88265500	     -0.00048483	     -0.21386896	     -0.00000001	     -0.00000000	     51.73724791
      2.09573076	     -0.05709611	     -0.00085188	     -0.19897826	     -0.05910343	      0.88265486	     -0.00048289	     -0.21384548	     -0.00000001	     -0.00000000	     51.69289673
      2.09697698	     -0.05696479	     -0.00085720	     -0.19884711	     -0.05909808	      0.88265476	     -0.00048098	     -0.21382078	     -0.00000001	     -0.00000000	     52.19921242
      2.09822321	     -0.05683175	     -0.00086233	     -0.19871422	     -0.05909271	      0.88265471	     -0.00047909	     -0.21379501	     -0.00000001	     -0.00000000	     52.13213043
      2.09946943	     -0.05669739	     -0.00086727	     -0.19857999	     -0.05908730	      0.88265470	     -0.00047722	     -0.21376822	     -0.00000001	      0.00000000	     52.70938155
      2.10071565	     -0.05656208	     -0.00087201	     -0.19844479	     -0.05908187	      0.88265475	     -0.00047538	     -0.21374054	     -0.00000001	      0.00000000	     52.62838273
      2.10196188	     -0.05642641	     -0.00087648	     -0.19830922	     -0.05907642	      0.88265484	     -0.00047355	     -0.21371204	     -0.00000001	      0.00000000	     53.21335547
      2.10320810	     -0.05629140	     -0.00088090	     -0.19817428	     -0.05907094	      0.88265499	     -0.00047175	     -0.21368286	     -0.00000001	      0.00000000	     53.20155479
      2.10445433	     -0.05615869	     -0.00088527	     -0.19804163	     -0.05906545	      0.88265518	     -0.00046998	     -0.21365311	     -0.00000001	      0.00000000	     53.79505363
      2.10570055	     -0.05602804	     -0.00088946	     -0.19791103	     -0.05905994	      0.88265543	     -0.00046823	     -0.21362294	     -0.00000001	      0.00000000	     53.77573551
      2.10694677	     -0.05589851	     -0.00089329	     -0.19778152	     -0.05905442	      0.88265574	     -0.00046650	     -0.21359238	     -0.00000001	      0.00000000	     54.39925083
      2.10819300	     -0.05577153	     -0.00089665	     -0.19765457	     -0.05904888	      0.88265609	     -0.00046481	     -0.21356152	     -0.00000001	      0.00000000	     54.39221750
      2.10943922	     -0.05564676	     -0.00089940	     -0.19752981	     -0.05904334	      0.88265650	     -0.00046313	     -0.21353040	     -0.00000001	      0.00000000	     55.02297800
      2.11068545	     -0.05552391	     -0.00090186	     -0.19740698	     -0.05903779	      0.88265695	     -0.00046149	     -0.21349909	     -0.00000001	      0.00000000	     55.04150537
      2.11193167	     -0.05540189	     -0.00090382	     -0.19728497	     -0.05903223	      0.88265745	     -0.00045987	     -0.21346759	     -0.00000001	      0.00000000	     55.66019829
      2.11317789	     -0.05528229	     -0.00090536	     -0.19716536	     -0.05902667	      0.88265800	     -0.00045828	     -0.21343595	     -0.00000001	      0.00000000	     55.71638450
      2.11442412	     -0.05516460	     -0.00090641	     -0.19704767	     -0.05902110	      0.88265860	     -0.00045672	     -0.21340418	     -0.00000001	      0.00000000	     56.35672060
      2.11567034	     -0.05504896	     -0.00090712	     -0.19693204	     -0.05901553	      0.88265923	     -0.00045518	     -0.21337234	     -0.00000001	      0.00000000	     56.36011610
      2.11691656	     -0.05493419	     -0.00090717	     -0.19681726	     -0.05900996	      0.88265990	     -0.00045368	     -0.21334043	     -0.00000001	      0.00000000	     57.03632772
      2.11816279	     -0.05482201	     -0.00090672	     -0.19670507	     -0.05900439	      0.88266061	     -0.00045221	     -0.21330848	     -0.00000001	      0.00000000	     57.04468029
      2.11940901	     -0.05471191	     -0.00090566	     -0.19659496	     -0.05899883	      0.88266134	     -0.00045076	     -0.21327655	     -0.00000001	      0.00000000	     57.69832216
      2.12065524	     -0.05460392	     -0.00090409	     -0.19648697	     -0.05899326	      0.88266211	     -0.00044935	     -0.21324468	     -0.00000001	      0.00000000	     57.67940789
      2.12190146	     -0.05449722	     -0.00090140	     -0.19638027	     -0.05898770	      0.88266289	     -0.00044797	     -0.21321286	     -0.00000001	      0.00000000	     58.33488356
      2.12314768	     -0.05439423	     -0.00089835	     -0.19627729	     -0.05898215	      0.88266369	     -0.00044661	     -0.21318111	     -0.00000001	      0.00000000	     58.34645753
      2.12439391	     -0.05429254	     -0.00089481	     -0.19617560	     -0.05897660	      0.88266451	     -0.00044529	     -0.21314945	     -0.00000001	      0.00000000	     58.96243355
      2.12564013	     -0.05419254	     -0.00089136	     -0.19607560	     -0.05897106	      0.88266534	     -0.00044401	     -0.21311792	     -0.00000001	      0.00000000	     58.99079408
      2.12688636	     -0.05409477	     -0.00088796	     -0.19597781	     -0.05896552	      0.88266616	     -0.00044275	     -0.21308658	     -0.00000001	      0.00000000	     59.57586530
      2.12813258	     -0.05400087	     -0.00088446	     -0.19588389	     -0.05895999	      0.88266699	     -0.00044153	     -0.21305549	     -0.00000001	      0.00000000	     59.52952666
      2.12937880	     -0.05390730	     -0.00088062	     -0.19579029	     -0.05895447	      0.88266782	     -0.00044034	     -0.21302466	     -0.00000001	      0.00000000	     60.16492310
      2.13062503	     -0.05381714	     -0.00087680	     -0.19570011	     -0.05894896	      0.88266863	     -0.00043919	     -0.21299411	     -0.00000001	      0.00000000	     60.09444919
      2.13187125	     -0.05372839	     -0.00087257	     -0.19561132	     -0.05894346	      0.88266944	     -0.00043807	     -0.21296383	     -0.00000001	      0.00000000	     60.71743779
      2.13311748	     -0.05364375	     -0.00086872	     -0.19552664	     -0.05893797	      0.88267022	     -0.00043698	     -0.21293387	     -0.00000001	      0.00000000	     60.65385861
      2.13436370	     -0.05356063	     -0.00086494	     -0.19544346	     -0.05893249	      0.88267099	     -0.00043593	     -0.21290425	     -0.00000001	      0.00000000	     61.23932644
      2.13560992	     -0.05348284	     -0.00086136	     -0.19536562	     -0.05892701	      0.88267173	     -0.00043491	     -0.21287506	     -0.00000001	      0.00000000	     61.11861594
      2.13685615	     -0.05340713	     -0.00085740	     -0.19528984	     -0.05892155	      0.88267245	     -0.00043392	     -0.21284632	     -0.00000001	      0.00000000	     61.70128179
      2.13810237	     -0.05333643	     -0.00085357	     -0.19521908	     -0.05891611	      0.88267313	     -0.00043298	     -0.21281805	     -0.00000001	      0.00000000	     61.61374141
      2.13934859	     -0.05326774	     -0.00084938	     -0.19515031	     -0.05891067	      0.88267378	     -0.00043206	     -0.21279025	     -0.00000001	      0.00000000	     62.14225052
      2.14059482	     -0.05320371	     -0.00084539	     -0.19508621	     -0.05890524	      0.88267439	     -0.00043118	     -0.21276295	     -0.00000001	      0.00000000	     62.05578850
      2.14184104	     -0.05314263	     -0.00084102	     -0.19502506	     -0.05889983	      0.88267496	     -0.00043034	     -0.21273617	     -0.00000001	      0.00000000	     62.56050818
      2.14308727	     -0.05308647	     -0.00083686	     -0.19496882	     -0.05889443	      0.88267549	     -0.00042953	     -0.21270993	     -0.00000001	      0.00000000	     62.39842100
      2.14433349	     -0.05303234	     -0.00083229	     -0.19491461	     -0.05888905	      0.88267598	     -0.00042876	     -0.21268425	     -0.00000001	      0.00000000	     62.93972700
      2.14557971	     -0.05298249	     -0.00082800	     -0.19486468	     -0.05888368	      0.88267642	     -0.00042802	     -0.21265912	     -0.00000001	      0.00000000	     62.74994667
      2.14682594	     -0.05293353	     -0.00082317	     -0.19481564	     -0.05887832	      0.88267682	     -0.00042732	     -0.21263454	     -0.00000001	      0.00000000	     63.28549802
      2.14807216	     -0.05288921	     -0.00081836	     -0.19477124	     -0.05887298	      0.88267717	     -0.00042666	     -0.21261049	     -0.00000001	      0.00000000	     63.09274788
      2.14931839	     -0.05284605	     -0.00081235	     -0.19472803	     -0.05886765	      0.88267747	     -0.00042603	     -0.21258698	     -0.00000001	      0.00000000	     63.59362347
      2.15056461	     -0.05280720	     -0.00080631	     -0.19468913	     -0.05886233	      0.88267772	     -0.00042544	     -0.21256403	     -0.00000001	      0.00000000	     63.35594115
      2.15181083	     -0.05276896	     -0.00079987	     -0.19465082	     -0.05885703	      0.88267793	     -0.00042489	     -0.21254163	     -0.00000001	      0.00000000	     63.85774387
      2.15305706	     -0.05273503	     -0.00079420	     -0.19461682	     -0.05885175	      0.88267808	     -0.00042437	     -0.21251979	     -0.00000001	      0.00000000	     63.64412516
      2.15430328	     -0.05270190	     -0.00078831	     -0.19458362	     -0.05884648	      0.88267819	     -0.00042389	     -0.21249853	     -0.00000001	      0.00000000	     64.08019400
      2.15554950	     -0.05267365	     -0.00078245	     -0.19455531	     -0.05884123	      0.88267825	     -0.00042345	     -0.21247790	     -0.00000001	      0.00000000	     63.87855883
      2.15679573	     -0.05264638	     -0.00077580	     -0.19452798	     -0.05883599	      0.88267826	     -0.00042305	     -0.21245786	     -0.00000001	     -0.00000000	     64.31211544
      2.15804195	     -0.05262250	     -0.00076952	     -0.19450405	     -0.05883077	      0.88267823	     -0.00042268	     -0.21243841	     -0.00000001	     -0.00000000	     64.04986359
      2.15928818	     -0.05259952	     -0.00076248	     -0.19448101	     -0.05882557	      0.88267816	     -0.00042234	     -0.21241954	     -0.00000001	     -0.00000000	     64.50879852
      2.16053440	     -0.05258066	     -0.00075559	     -0.19446210	     -0.05882038	      0.88267804	     -0.00042205	     -0.21240125	     -0.00000001	     -0.00000000	     64.21147088
      2.16178062	     -0.05256167	     -0.00074792	     -0.19444306	     -0.05881521	      0.88267788	     -0.00042179	     -0.21238353	     -0.00000001	     -0.00000000	     64.68562502
      2.16302685	     -0.05254729	     -0.00074062	     -0.19442864	     -0.05881006	      0.88267768	     -0.00042156	     -0.21236637	     -0.00000001	     -0.00000000	     64.39544171
      2.16427307	     -0.05253354	     -0.00073273	     -0.19441485	     -0.05880492	      0.88267745	     -0.00042138	     -0.21234975	     -0.00000001	     -0.00000000	     64.82975609
      2.16551930	     -0.05252400	     -0.00072515	     -0.19440528	     -0.05879980	      0.88267717	     -0.00042122	     -0.21233370	     -0.00000001	     -0.00000000	     64.49755010
      2.16676552	     -0.05251452	     -0.00071688	     -0.19439576	     -0.05879470	      0.88267687	     -0.00042111	     -0.21231820	     -0.00000001	     -0.00000000	     64.93311744
      2.16801174	     -0.05251069	     -0.00070895	     -0.19439189	     -0.05878961	      0.88267653	     -0.00042102	     -0.21230327	     -0.00000001	     -0.00000000	     64.60971473
      2.16925797	     -0.05250772	     -0.00070045	     -0.19438890	     -0.05878454	      0.88267617	     -0.00042098	     -0.21228893	     -0.00000001	     -0.00000000	     64.97343320
      2.17050419	     -0.05250935	     -0.00069232	     -0.19439051	     -0.05877949	      0.88267578	     -0.00042096	     -0.21227519	     -0.00000001	     -0.00000000	     64.66424022
      2.17175042	     -0.05251237	     -0.00068365	     -0.19439350	     -0.05877445	      0.88267536	     -0.00042098	     -0.21226206	     -0.00000001	     -0.00000000	     65.00808600
      2.17299664	     -0.05252104	     -0.00067542	     -0.19440215	     -0.05876943	      0.88267492	     -0.00042104	     -0.21224957	     -0.00000001	     -0.00000000	     64.61902039
      2.17424286	     -0.05253110	     -0.00066675	     -0.19441219	     -0.05876443	      0.88267445	     -0.00042112	     -0.21223772	     -0.00000001	     -0.00000000	     64.98644572
      2.17548909	     -0.05254647	     -0.00065863	     -0.19442754	     -0.05875944	      0.88267397	     -0.00042124	     -0.21222652	     -0.00000001	     -0.00000000	     64.56631494
      2.17673531	     -0.05256246	     -0.00065011	     -0.19444353	     -0.05875446	      0.88267346	     -0.00042139	     -0.21221599	     -0.00000001	     -0.00000000	     64.92608713
      2.17798153	     -0.05258340	     -0.00064212	     -0.19446445	     -0.05874950	      0.88267294	     -0.00042158	     -0.21220611	     -0.00000001	     -0.00000000	     64.50824242
      2.17922776	     -0.05260439	     -0.00063372	     -0.19448543	     -0.05874456	      0.88267240	     -0.00042179	     -0.21219686	     -0.00000001	     -0.00000000	     64.83436871
      2.18047398	     -0.05262854	     -0.00062577	     -0.19450957	     -0.05873963	      0.88267185	     -0.00042204	     -0.21218820	     -0.00000001	     -0.00000000	     64.39844657
      2.18172021	     -0.05265128	     -0.00061712	     -0.19453232	     -0.05873471	      0.88267128	     -0.00042232	     -0.21218009	     -0.00000001	     -0.00000000	     64.73203756
      2.18296643	     -0.05267770	     -0.00060894	     -0.19455875	     -0.05872980	      0.88267070	     -0.00042262	     -0.21217248	     -0.00000001	     -0.00000000	     64.31669793
      2.18421265	     -0.05270275	     -0.00060043	     -0.19458382	     -0.05872491	      0.88267011	     -0.00042296	     -0.21216534	     -0.00000001	     -0.00000000	     64.58689398
      2.18545888	     -0.05272969	     -0.00059224	     -0.19461077	     -0.05872003	      0.88266951	     -0.00042333	     -0.21215864	     -0.00000001	     -0.00000000	     64.18923368
      2.18670510	     -0.05275551	     -0.00058351	     -0.19463663	     -0.05871515	      0.88266890	     -0.00042373	     -0.21215234	     -0.00000001	     -0.00000000	     64.43797475
      2.18795133	     -0.05278328	     -0.00057498	     -0.19466443	     -0.05871029	      0.88266828	     -0.00042415	     -0.21214642	     -0.00000001	     -0.00000000	     63.98469328
      2.18919755	     -0.05280946	     -0.00056609	     -0.19469065	     -0.05870544	      0.88266766	     -0.00042461	     -0.21214083	     -0.00000001	     -0.00000000	     64.26178600
      2.19044377	     -0.05283713	     -0.00055749	     -0.19471836	     -0.05870060	      0.88266703	     -0.00042509	     -0.21213556	     -0.00000001	     -0.00000000	     63.78342072
      2.19169000	     -0.05286265	     -0.00054848	     -0.19474392	     -0.05869577	      0.88266640	     -0.00042560	     -0.21213056	     -0.00000001	     -0.00000000	     64.06496324
      2.19293622	     -0.05289019	     -0.00053972	     -0.19477151	     -0.05869094	      0.88266576	     -0.00042613	     -0.21212582	     -0.00000001	     -0.00000000	     63.60719229
      2.19418244	     -0.05291629	     -0.00053062	     -0.19479767	     -0.05868612	      0.88266513	     -0.00042669	     -0.21212133	     -0.00000001	     -0.00000000	     63.84816701
      2.19542867	     -0.05294337	     -0.00052159	     -0.19482480	     -0.05868132	      0.88266449	     -0.00042728	     -0.21211707	     -0.00000001	     -0.00000000	     63.37698544
      2.19667489	     -0.05296832	     -0.00051208	     -0.19484982	     -0.05867651	      0.88266386	     -0.00042788	     -0.21211304	     -0.00000001	     -0.00000000	     63.62580302
      2.19792112	     -0.05299525	     -0.00050274	     -0.19487682	     -0.05867172	      0.88266322	     -0.00042852	     -0.21210921	     -0.00000001	     -0.00000000	     63.17286269
      2.19916734	     -0.05302071	     -0.00049313	     -0.19490236	     -0.05866692	      0.88266259	     -0.00042917	     -0.21210558	     -0.00000001	     -0.00000000	     63.37551894
      2.20041356	     -0.05304710	     -0.00048368	     -0.19492882	     -0.05866214	      0.88266197	     -0.00042985	     -0.21210217	     -0.00000001	     -0.00000000	     62.94504511
      2.20165979	     -0.05307274	     -0.00047398	     -0.19495453	     -0.05865736	      0.88266135	     -0.00043054	     -0.21209896	     -0.00000001	     -0.00000000	     63.13742481
      2.20290601	     -0.05310130	     -0.00046457	     -0.19498318	     -0.05865258	      0.88266073	     -0.00043126	     -0.21209600	     -0.00000001	     -0.00000000	     62.64749263
      2.20415224	     -0.05313159	     -0.00045513	     -0.19501353	     -0.05864781	      0.88266013	     -0.00043200	     -0.21209334	     -0.00000001	     -0.00000000	     62.85173702
      2.20539846	     -0.05316632	     -0.00044601	     -0.19504835	     -0.05864304	      0.88265953	     -0.00043275	     -0.21209107	     -0.00000001	     -0.00000000	     62.34164474
      2.20664468	     -0.05320365	     -0.00043690	     -0.19508575	     -0.05863828	      0.88265893	     -0.00043352	     -0.21208927	     -0.00000001	     -0.00000000	     62.54462559
      2.20789091	     -0.05324729	     -0.00042814	     -0.19512945	     -0.05863351	      0.88265835	     -0.00043431	     -0.21208804	     -0.00000001	     -0.00000000	     62.04499816
      2.20913713	     -0.05329471	     -0.00041939	     -0.19517694	     -0.05862875	      0.88265777	     -0.00043511	     -0.21208746	     -0.00000001	     -0.00000000	     62.20464214
      2.21038336	     -0.05334717	     -0.00041080	     -0.19522948	     -0.05862400	      0.88265720	     -0.00043593	     -0.21208762	     -0.00000001	     -0.00000000	     61.72500796
      2.21162958	     -0.05340238	     -0.00040204	     -0.19528477	     -0.05861924	      0.88265664	     -0.00043677	     -0.21208853	     -0.00000001	     -0.00000000	     61.88560379
      2.21287580	     -0.05346249	     -0.00039332	     -0.19534498	     -0.05861448	      0.88265608	     -0.00043761	     -0.21209025	     -0.00000001	     -0.00000000	     61.41980543
      2.21412203	     -0.05352523	     -0.00038441	     -0.19540782	     -0.05860972	      0.88265553	     -0.00043847	     -0.21209278	     -0.00000001	     -0.00000000	     61.55131874
      2.21536825	     -0.05359169	     -0.00037542	     -0.19547440	     -0.05860497	      0.88265498	     -0.00043933	     -0.21209614	     -0.00000001	     -0.00000000	     61.05176078
      2.21661447	     -0.05365994	     -0.00036614	     -0.19554277	     -0.05860021	      0.88265443	     -0.00044021	     -0.21210033	     -0.00000001	     -0.00000000	     61.20821445
      2.21786070	     -0.05373182	     -0.00035669	     -0.19561481	     -0.05859544	      0.88265389	     -0.00044110	     -0.21210534	     -0.00000001	     -0.00000000	     60.70259510
      2.21910692	     -0.05380498	     -0.00034692	     -0.19568812	     -0.05859067	      0.88265334	     -0.00044199	     -0.21211115	     -0.00000001	     -0.00000000	     60.82049256
      2.22035315	     -0.05388027	     -0.00033687	     -0.19576360	     -0.05858590	      0.88265280	     -0.00044289	     -0.21211774	     -0.00000001	     -0.00000000	     60.32926072
      2.22159937	     -0.05395652	     -0.00032646	     -0.19584003	     -0.05858112	      0.88265225	     -0.00044380	     -0.21212506	     -0.00000001	     -0.00000000	     60.42167961
      2.22284559	     -0.05403541	     -0.00031583	     -0.19591914	     -0.05857634	      0.88265171	     -0.00044472	     -0.21213311	     -0.00000001	     -0.00000000	     59.93575179
      2.22409182	     -0.05411483	     -0.00030495	     -0.19599878	     -0.05857155	      0.88265115	     -0.00044564	     -0.21214183	     -0.00000001	     -0.00000000	     59.99263605
      2.22533804	     -0.05419480	     -0.00029387	     -0.19607901	     -0.05856674	      0.88265059	     -0.00044657	     -0.21215120	     -0.00000001	     -0.00000000	     59.46970992
      2.22658427	     -0.05427460	     -0.00028271	     -0.19615906	     -0.05856193	      0.88265002	     -0.00044750	     -0.21216113	     -0.00000001	     -0.00000000	     59.56656231
      2.22783049	     -0.05435613	     -0.00027161	     -0.19624087	     -0.05855711	      0.88264945	     -0.00044844	     -0.21217161	     -0.00000001	     -0.00000000	     59.03191459
      2.22907671	     -0.05443657	     -0.00026136	     -0.19632157	     -0.05855227	      0.88264886	     -0.00044938	     -0.21218261	     -0.00000001	     -0.00000000	     59.09916432
      2.23032294	     -0.05451959	     -0.00025142	     -0.19640487	     -0.05854743	      0.88264826	     -0.00045032	     -0.21219419	     -0.00000001	     -0.00000000	     58.56358099
      2.23156916	     -0.05460296	     -0.00024184	     -0.19648853	     -0.05854256	      0.88264765	     -0.00045128	     -0.21220630	     -0.00000001	     -0.00000000	     58.62543804
      2.23281539	     -0.05468797	     -0.00023258	     -0.19657382	     -0.05853768	      0.88264703	     -0.00045223	     -0.21221892	     -0.00000001	     -0.00000000	     58.11353921
      2.23406161	     -0.05477307	     -0.00022376	     -0.19665921	     -0.05853279	      0.88264639	     -0.00045319	     -0.21223198	     -0.00000001	     -0.00000000	     58.15281305
      2.23530783	     -0.05485833	     -0.00021514	     -0.19674479	     -0.05852787	      0.88264574	     -0.00045415	     -0.21224546	     -0.00000001	     -0.00000000	     57.65909012
      2.23655406	     -0.05494347	     -0.00020699	     -0.19683023	     -0.05852293	      0.88264507	     -0.00045512	     -0.21225927	     -0.00000001	     -0.00000000	     57.70243979
      2.23780028	     -0.05502830	     -0.00019914	     -0.19691538	     -0.05851798	      0.88264438	     -0.00045608	     -0.21227340	     -0.00000001	     -0.00000000	     57.17354354
      2.23904650	     -0.05511248	     -0.00019188	     -0.19699988	     -0.05851300	      0.88264367	     -0.00045706	     -0.21228775	     -0.00000001	     -0.00000000	     57.25189025
      2.24029273	     -0.05519564	     -0.00018503	     -0.19708336	     -0.05850799	      0.88264295	     -0.00045803	     -0.21230232	     -0.00000001	     -0.00000000	     56.74180428
      2.24153895	     -0.05527703	     -0.00017864	     -0.19716509	     -0.05850296	      0.88264221	     -0.00045900	     -0.21231700	     -0.00000001	     -0.00000000	     56.80910382
      2.24278518	     -0.05535793	     -0.00017261	     -0.19724632	     -0.05849791	      0.88264146	     -0.00045997	     -0.21233176	     -0.00000001	     -0.00000000	     56.30983729
      2.24403140	     -0.05543778	     -0.00016720	     -0.19732651	     -0.05849282	      0.88264068	     -0.00046095	     -0.21234655	     -0.00000001	     -0.00000000	     56.37897035
      2.24527762	     -0.05551639	     -0.00016215	     -0.19740547	     -0.05848771	      0.88263990	     -0.00046192	     -0.21236136	     -0.00000001	     -0.00000000	     55.89520238
      2.24652385	     -0.05559360	     -0.00015763	     -0.19748302	     -0.05848256	      0.88263910	     -0.00046289	     -0.21237613	     -0.00000001	     -0.00000000	     55.96513695
      2.24777007	     -0.05566807	     -0.00015404	     -0.19755783	     -0.05847739	      0.88263828	     -0.00046386	     -0.21239085	     -0.00000001	     -0.00000000	     55.48107238
      2.24901630	     -0.05574270	     -0.00015123	     -0.19763280	     -0.05847218	      0.88263745	     -0.00046483	     -0.21240554	     -0.00000001	     -0.00000000	     55.55366164
      2.25026252	     -0.05581546	     -0.00014850	     -0.19770591	     -0.05846694	      0.88263662	     -0.00046579	     -0.21242019	     -0.00000001	     -0.00000000	     55.05978253
      2.25150874	     -0.05588600	     -0.00014619	     -0.19777679	     -0.05846166	      0.88263577	     -0.00046674	     -0.21243474	     -0.00000001	     -0.00000000	     55.16939062
      2.25275497	     -0.05595537	     -0.00014409	     -0.19784653	     -0.05845635	      0.88263491	     -0.00046769	     -0.21244915	     -0.00000001	     -0.00000000	     54.70444635
      2.25400119	     -0.05602245	     -0.00014253	     -0.19791396	     -0.05845100	      0.88263406	     -0.00046863	     -0.21246337	     -0.00000001	     -0.00000000	     54.81821365
      2.25524741	     -0.05608515	     -0.00014178	     -0.19797701	     -0.05844561	      0.88263319	     -0.00046957	     -0.21247739	     -0.00000001	     -0.00000000	     54.38826135
      2.25649364	     -0.05614605	     -0.00014150	     -0.19803827	     -0.05844019	      0.88263233	     -0.00047050	     -0.21249117	     -0.00000001	     -0.00000000	     54.48991584
      2.25773986	     -0.05620447	     -0.00014133	     -0.19809704	     -0.05843472	      0.88263147	     -0.00047141	     -0.21250468	     -0.00000001	     -0.00000000	     54.05106754
      2.25898609	     -0.05626008	     -0.00014171	     -0.19815301	     -0.05842922	      0.88263061	     -0.00047232	     -0.21251786	     -0.00000001	     -0.00000000	     54.20081869
      2.26023231	     -0.05631205	     -0.00014221	     -0.19820535	     -0.05842367	      0.88262975	     -0.00047321	     -0.21253066	     -0.00000001	     -0.00000000	     53.73699633
      2.26147853	     -0.05636039	     -0.00014309	     -0.19825404	     -0.05841808	      0.88262891	     -0.00047410	     -0.21254303	     -0.00000001	     -0.00000000	     53.92002428
      2.26272476	     -0.05640665	     -0.00014411	     -0.19830066	     -0.05841245	      0.88262807	     -0.00047496	     -0.21255494	     -0.00000001	     -0.00000000	     53.51428034
      2.26397098	     -0.05645040	     -0.00014550	     -0.19834477	     -0.05840678	      0.88262725	     -0.00047582	     -0.21256637	     -0.00000001	     -0.00000000	     53.66345819
      2.26521721	     -0.05649131	     -0.00014693	     -0.19838605	     -0.05840106	      0.88262645	     -0.00047666	     -0.21257732	     -0.00000001	     -0.00000000	     53.26849383
      2.26646343	     -0.05653011	     -0.00014847	     -0.19842521	     -0.05839530	      0.88262567	     -0.00047748	     -0.21258776	     -0.00000001	     -0.00000000	     53.44134149
      2.26770965	     -0.05656687	     -0.00014998	     -0.19846235	     -0.05838949	      0.88262491	     -0.00047829	     -0.21259773	     -0.00000001	     -0.00000000	     53.00267232
      2.26895588	     -0.05660179	     -0.00015181	     -0.19849762	     -0.05838364	      0.88262417	     -0.00047908	     -0.21260719	     -0.00000001	     -0.00000000	     53.21151648
      2.27020210	     -0.05663443	     -0.00015362	     -0.19853064	     -0.05837775	      0.88262346	     -0.00047985	     -0.21261619	     -0.00000001	     -0.00000000	     52.82356074
      2.27144833	     -0.05666453	     -0.00015526	     -0.19856110	     -0.05837181	      0.88262277	     -0.00048060	     -0.21262469	     -0.00000001	     -0.00000000	     53.01730565
      2.27269455	     -0.05669361	     -0.00015733	     -0.19859055	     -0.05836582	      0.88262212	     -0.00048134	     -0.21263275	     -0.00000001	     -0.00000000	     52.61869192
      2.27394077	     -0.05672131	     -0.00015960	     -0.19861861	     -0.05835979	      0.88262150	     -0.00048205	     -0.21264036	     -0.00000001	     -0.00000000	     52.81713610
      2.27518700	     -0.05674660	     -0.00016177	     -0.19864427	     -0.05835372	      0.88262091	     -0.00048274	     -0.21264755	     -0.00000001	     -0.00000000	     52.43582081
      2.27643322	     -0.05676946	     -0.00016377	     -0.19866750	     -0.05834760	      0.88262036	     -0.00048341	     -0.21265428	     -0.00000001	     -0.00000000	     52.65578766
      2.27767944	     -0.05679117	     -0.00016580	     -0.19868958	     -0.05834143	      0.88261985	     -0.00048405	     -0.21266058	     -0.00000001	     -0.00000000	     52.28793921
      2.27892567	     -0.05681113	     -0.00016823	     -0.19870989	     -0.05833522	      0.88261937	     -0.00048467	     -0.21266642	     -0.00000001	     -0.00000000	     52.51316119
      2.28017189	     -0.05682854	     -0.00017108	     -0.19872767	     -0.05832896	      0.88261894	     -0.00048527	     -0.21267183	     -0.00000001	     -0.00000000	     52.18469943
      2.28141812	     -0.05684410	     -0.00017431	     -0.19874358	     -0.05832265	      0.88261854	     -0.00048585	     -0.21267677	     -0.00000001	     -0.00000000	     52.41901538
      2.28266434	     -0.05685761	     -0.00017774	     -0.19875744	     -0.05831630	      0.88261818	     -0.00048640	     -0.21268125	     -0.00000001	     -0.00000000	     52.09105323
      2.28391056	     -0.05686985	     -0.00018175	     -0.19877001	     -0.05830990	      0.88261787	     -0.00048693	     -0.21268526	     -0.00000001	     -0.00000000	     52.36207435
      2.28515679	     -0.05687975	     -0.00018589	     -0.19878025	     -0.05830345	      0.88261760	     -0.00048743	     -0.21268884	     -0.00000001	     -0.00000000	     52.03226080
      2.28640301	     -0.05688745	     -0.00019033	     -0.19878828	     -0.05829696	      0.88261736	     -0.00048790	     -0.21269193	     -0.00000001	     -0.00000000	     52.31988402
      2.28764924	     -0.05689354	     -0.00019486	     -0.19879471	     -0.05829042	      0.88261717	     -0.00048835	     -0.21269455	     -0.00000001	     -0.00000000	     52.01416890
      2.28889546	     -0.05689764	     -0.00019984	     -0.19879912	     -0.05828383	      0.88261702	     -0.00048878	     -0.21269667	     -0.00000001	     -0.00000000	     52.28926700
      2.29014168	     -0.05689889	     -0.00020497	     -0.19880070	     -0.05827720	      0.88261691	     -0.00048918	     -0.21269831	     -0.00000001	     -0.00000000	     52.02913445
      2.29138791	     -0.05689792	     -0.00021056	     -0.19880003	     -0.05827052	      0.88261685	     -0.00048955	     -0.21269940	     -0.00000001	     -0.00000000	     52.31071900
      2.29263413	     -0.05689419	     -0.00021638	     -0.19879661	     -0.05826380	      0.88261682	     -0.00048989	     -0.21269996	     -0.00000001	     -0.00000000	     52.03520758
      2.29388035	     -0.05688784	     -0.00022272	     -0.19879055	     -0.05825703	      0.88261684	     -0.00049021	     -0.21269992	     -0.00000001	      0.00000000	     52.37438932
      2.29512658	     -0.05687783	     -0.00022920	     -0.19878084	     -0.05825022	      0.88261690	     -0.00049051	     -0.21269928	     -0.00000001	      0.00000000	     52.07871648
      2.29637280	     -0.05686411	     -0.00023611	     -0.19876739	     -0.05824336	      0.88261699	     -0.00049077	     -0.21269798	     -0.00000001	      0.00000000	     52.43340657
      2.29761903	     -0.05684739	     -0.00024314	     -0.19875095	     -0.05823646	      0.88261713	     -0.00049101	     -0.21269599	     -0.00000000	      0.00000000	     52.18664464
      2.29886525	     -0.05682718	     -0.00025062	     -0.19873101	     -0.05822952	      0.88261731	     -0.00049123	     -0.21269325	     -0.00000000	      0.00000000	     52.52517969
      2.30011147	     -0.05680279	     -0.00025828	     -0.19870688	     -0.05822253	      0.88261752	     -0.00049142	     -0.21268977	     -0.00000000	      0.00000000	     52.28946360
      2.30135770	     -0.05677529	     -0.00026652	     -0.19867961	     -0.05821550	      0.88261778	     -0.00049158	     -0.21268546	     -0.00000000	      0.00000000	     52.65267688
      2.30260392	     -0.05674517	     -0.00027516	     -0.19864973	     -0.05820843	      0.88261807	     -0.00049172	     -0.21268037	     -0.00000000	      0.00000000	     52.39416960
      2.30385015	     -0.05671310	     -0.00028459	     -0.19861787	     -0.05820132	      0.88261840	     -0.00049183	     -0.21267445	     -0.00000000	      0.00000000	     52.79663562
      2.30509637	     -0.05667841	     -0.00029441	     -0.19858338	     -0.05819417	      0.88261877	     -0.00049192	     -0.21266776	     -0.00000000	      0.00000000	     52.57032132
      2.30634259	     -0.05664152	     -0.00030485	     -0.19854667	     -0.05818699	      0.88261918	     -0.00049198	     -0.21266027	     -0.00000000	      0.00000000	     52.93990484
      2.30758882	     -0.05660285	     -0.00031566	     -0.19850816	     -0.05817976	      0.88261962	     -0.00049202	     -0.21265200	     -0.00000000	      0.00000000	     52.74408862
      2.30883504	     -0.05656157	     -0.00032723	     -0.19846703	     -0.05817250	      0.88262010	     -0.00049203	     -0.21264294	     -0.00000000	      0.00000000	     53.15385625
      2.31008127	     -0.05651551	     -0.00033899	     -0.19842110	     -0.05816521	      0.88262061	     -0.00049202	     -0.21263307	     -0.00000000	      0.00000000	     52.96289824
      2.31132749	     -0.05646345	     -0.00035101	     -0.19836916	     -0.05815788	      0.88262116	     -0.00049198	     -0.21262228	     -0.00000000	      0.00000000	     53.42787080
      2.31257371	     -0.05640340	     -0.00036282	     -0.19830923	     -0.05815052	      0.88262174	     -0.00049192	     -0.21261048	     -0.00000000	      0.00000000	     53.23795610
      2.31381994	     -0.05633450	     -0.00037472	     -0.19824044	     -0.05814312	      0.88262236	     -0.00049183	     -0.21259750	     -0.00000000	      0.00000000	     53.76161273
      2.31506616	     -0.05625543	     -0.00038620	     -0.19816148	     -0.05813569	      0.88262301	     -0.00049172	     -0.21258325	     -0.00000000	      0.00000000	     53.65304195
      2.31631238	     -0.05616643	     -0.00039766	     -0.19807256	     -0.05812824	      0.88262370	     -0.00049159	     -0.21256756	     -0.00000000	      0.00000000	     54.15124838
      2.31755861	     -0.05606923	     -0.00040880	     -0.19797544	     -0.05812076	      0.88262442	     -0.00049142	     -0.21255040	     -0.00000000	      0.00000000	     54.05566284
      2.31880483	     -0.05596566	     -0.00042005	     -0.19787193	     -0.05811325	      0.88262518	     -0.00049124	     -0.21253173	     -0.00000000	      0.00000000	     54.57676747
      2.32005106	     -0.05585588	     -0.00043109	     -0.19776219	     -0.05810572	      0.88262597	     -0.00049103	     -0.21251162	     -0.00000000	      0.00000000	     54.42772146
      2.32129728	     -0.05574045	     -0.00044238	     -0.19764677	     -0.05809817	      0.88262681	     -0.00049079	     -0.21249010	     -0.00000000	      0.00000000	     54.99609056
      2.32254350	     -0.05561981	     -0.00045365	     -0.19752613	     -0.05809060	      0.88262768	     -0.00049053	     -0.21246724	     -0.00000000	      0.00000000	     54.90391231
      2.32378973	     -0.05549528	     -0.00046530	     -0.19740154	     -0.05808301	      0.88262860	     -0.00049025	     -0.21244310	     -0.00000000	      0.00000001	     55.49852948
      2.32503595	     -0.05536646	     -0.00047672	     -0.19727267	     -0.05807541	      0.88262956	     -0.00048994	     -0.21241776	     -0.00000000	      0.00000001	     55.40749053
      2.32628218	     -0.05523431	     -0.00048828	     -0.19714043	     -0.05806780	      0.88263056	     -0.00048961	     -0.21239128	     -0.00000000	      0.00000001	     56.00205759
      2.32752840	     -0.05510049	     -0.00049949	     -0.19700650	     -0.05806018	      0.88263161	     -0.00048925	     -0.21236375	     -0.00000000	      0.00000001	     55.94103037
      2.32877462	     -0.05496504	     -0.00051077	     -0.19687090	     -0.05805255	      0.88263270	     -0.00048887	     -0.21233524	     -0.00000000	      0.00000001	     56.55125963
      2.33002085	     -0.05482748	     -0.00052181	     -0.19673319	     -0.05804492	      0.88263384	     -0.00048847	     -0.21230587	     -0.00000000	      0.00000001	     56.53567695
      2.33126707	     -0.05468878	     -0.00053300	     -0.19659430	     -0.05803729	      0.88263502	     -0.00048804	     -0.21227567	     -0.00000000	      0.00000001	     57.14984929
      2.33251330	     -0.05454932	     -0.00054377	     -0.19645464	     -0.05802966	      0.88263625	     -0.00048759	     -0.21224475	     -0.00000000	      0.00000001	     57.10095659
      2.33375952	     -0.05440975	     -0.00055461	     -0.19631483	     -0.05802203	      0.88263752	     -0.00048712	     -0.21221315	     -0.00000000	      0.00000001	     57.77903009
      2.33500574	     -0.05427016	     -0.00056512	     -0.19617500	     -0.05801441	      0.88263884	     -0.00048662	     -0.21218097	     -0.00000000	      0.00000001	     57.72155442
      2.33625197	     -0.05412978	     -0.00057572	     -0.19603434	     -0.05800680	      0.88264021	     -0.00048610	     -0.21214825	     -0.00000000	      0.00000001	     58.41763377
      2.33749819	     -0.05398990	     -0.00058591	     -0.19589418	     -0.05799920	      0.88264162	     -0.00048556	     -0.21211506	     -0.00000000	      0.00000001	     58.42517168
      2.33874441	     -0.05384978	     -0.00059623	     -0.19575375	     -0.05799162	      0.88264307	     -0.00048499	     -0.21208142	     -0.00000000	      0.00000001	     59.11721027
      2.33999064	     -0.05370918	     -0.00060609	     -0.19561282	     -0.05798405	      0.88264456	     -0.00048441	     -0.21204742	     -0.00000000	      0.00000001	     59.14854327
      2.34123686	     -0.05357005	     -0.00061603	     -0.19547334	     -0.05797650	      0.88264610	     -0.00048380	     -0.21201309	     -0.00000000	      0.00000001	     59.83379793
      2.34248309	     -0.05343307	     -0.00062509	     -0.19533601	     -0.05796897	      0.88264766	     -0.00048317	     -0.21197853	     -0.00000000	      0.00000001	     59.80451271
      2.34372931	     -0.05329791	     -0.00063399	     -0.19520048	     -0.05796147	      0.88264927	     -0.00048252	     -0.21194377	     -0.00000000	      0.00000001	     60.52500697
      2.34497553	     -0.05316517	     -0.00064231	     -0.19506737	     -0.05795399	      0.88265090	     -0.00048185	     -0.21190892	     -0.00000000	      0.00000001	     60.49914366
      2.34622176	     -0.05303494	     -0.00065078	     -0.19493675	     -0.05794653	      0.88265256	     -0.00048115	     -0.21187401	     -0.00000000	      0.00000001	     61.20815949
      2.34746798	     -0.05290889	     -0.00065880	     -0.19481029	     -0.05793911	      0.88265425	     -0.00048044	     -0.21183914	     -0.00000000	      0.00000001	     61.19850327
      2.34871421	     -0.05278498	     -0.00066686	     -0.19468595	     -0.05793172	      0.88265596	     -0.00047971	     -0.21180435	     -0.00000000	      0.00000001	     61.90392955
      2.34996043	     -0.05266358	     -0.00067434	     -0.19456412	     -0.05792436	      0.88265769	     -0.00047895	     -0.21176968	     -0.00000000	      0.00000001	     61.91878042
      2.35120665	     -0.05254393	     -0.00068213	     -0.19444403	     -0.05791704	      0.88265943	     -0.00047818	     -0.21173517	     -0.00000000	      0.00000001	     62.59162400
      2.35245288	     -0.05242773	     -0.00068985	     -0.19432738	     -0.05790975	      0.88266118	     -0.00047739	     -0.21170090	     -0.00000000	      0.00000001	     62.56657221
      2.35369910	     -0.05231337	     -0.00069753	     -0.19421253	     -0.05790250	      0.88266293	     -0.00047659	     -0.21166693	     -0.00000000	      0.00000001	     63.27305999
      2.35494532	     -0.05220182	     -0.00070446	     -0.19410051	     -0.05789529	      0.88266469	     -0.00047576	     -0.21163329	     -0.00000000	      0.00000001	     63.17810480
      2.35619155	     -0.05209069	     -0.00071141	     -0.19398890	     -0.05788813	      0.88266645	     -0.00047492	     -0.21159995	     -0.00000000	      0.00000001	     63.88658348
      2.35743777	     -0.05198372	     -0.00071813	     -0.19388145	     -0.05788100	      0.88266819	     -0.00047406	     -0.21156697	     -0.00000000	      0.00000001	     63.85377873
      2.35868400	     -0.05187962	     -0.00072503	     -0.19377683	     -0.05787392	      0.88266993	     -0.00047318	     -0.21153439	     -0.00000000	      0.00000001	     64.52216709
      2.35993022	     -0.05177888	     -0.00073132	     -0.19367559	     -0.05786688	      0.88267165	     -0.00047229	     -0.21150222	     -0.00000000	      0.00000001	     64.47068799
      2.36117644	     -0.05167972	     -0.00073750	     -0.19357592	     -0.05785989	      0.88267335	     -0.00047139	     -0.21147045	     -0.00000000	      0.00000001	     65.16509588
      2.36242267	     -0.05158393	     -0.00074296	     -0.19347962	     -0.05785295	      0.88267502	     -0.00047047	     -0.21143907	     -0.00000000	      0.00000001	     65.03045025
      2.36366889	     -0.05148999	     -0.00074844	     -0.19338515	     -0.05784606	      0.88267667	     -0.00046954	     -0.21140808	     -0.00000000	      0.00000001	     65.73045055
      2.36491512	     -0.05139961	     -0.00075324	     -0.19329427	     -0.05783921	      0.88267828	     -0.00046859	     -0.21137752	     -0.00000000	      0.00000001	     65.64688872
      2.36616134	     -0.05131072	     -0.00075807	     -0.19320485	     -0.05783242	      0.88267986	     -0.00046763	     -0.21134736	     -0.00000000	      0.00000001	     66.27818205
      2.36740756	     -0.05122643	     -0.00076232	     -0.19312003	     -0.05782568	      0.88268140	     -0.00046667	     -0.21131765	     -0.00000000	      0.00000001	     66.15530367
      2.36865379	     -0.05114436	     -0.00076647	     -0.19303743	     -0.05781899	      0.88268289	     -0.00046568	     -0.21128839	     -0.00000000	      0.00000001	     66.81178331
      2.36990001	     -0.05106663	     -0.00077007	     -0.19295918	     -0.05781236	      0.88268435	     -0.00046469	     -0.21125963	     -0.00000000	      0.00000001	     66.60351003
      2.37114624	     -0.05099078	     -0.00077367	     -0.19288279	     -0.05780578	      0.88268575	     -0.00046369	     -0.21123136	     -0.00000000	      0.00000001	     67.25835379
      2.37239246	     -0.05092075	     -0.00077676	     -0.19281223	     -0.05779925	      0.88268710	     -0.00046268	     -0.21120362	     -0.00000000	      0.00000001	     67.10398458
      2.37363868	     -0.05085212	     -0.00077996	     -0.19274306	     -0.05779278	      0.88268840	     -0.00046167	     -0.21117642	     -0.00000000	      0.00000001	     67.71527419
      2.37488491	     -0.05078651	     -0.00078335	     -0.19267691	     -0.05778637	      0.88268964	     -0.00046064	     -0.21114979	     -0.00000000	      0.00000001	     67.52299533
      2.37613113	     -0.05072485	     -0.00078754	     -0.19261467	     -0.05778001	      0.88269083	     -0.00045961	     -0.21112380	     -0.00000000	      0.00000001	     68.12782697
      2.37737735	     -0.05066970	     -0.00079107	     -0.19255896	     -0.05777372	      0.88269195	     -0.00045857	     -0.21109852	     -0.00000000	      0.00000001	     67.84335990
      2.37862358	     -0.05061659	     -0.00079469	     -0.19250528	     -0.05776748	      0.88269302	     -0.00045752	     -0.21107398	     -0.00000000	      0.00000001	     68.48605505
      2.37986980	     -0.05056912	     -0.00079799	     -0.19245725	     -0.05776130	      0.88269403	     -0.00045647	     -0.21105017	     -0.00000000	      0.00000001	     68.25496429
      2.38111603	     -0.05052267	     -0.00080120	     -0.19241023	     -0.05775518	      0.88269498	     -0.00045542	     -0.21102707	     -0.00000000	      0.00000001	     68.83688555
      2.38236225	     -0.05048272	     -0.00080419	     -0.19236972	     -0.05774912	      0.88269586	     -0.00045436	     -0.21100468	     -0.00000000	      0.00000000	     68.56966465
      2.38360847	     -0.05044452	     -0.00080685	     -0.19233095	     -0.05774312	      0.88269668	     -0.00045329	     -0.21098300	     -0.00000000	      0.00000000	     69.17401280
      2.38485470	     -0.05041312	     -0.00080928	     -0.19229901	     -0.05773718	      0.88269744	     -0.00045223	     -0.21096206	     -0.00000000	      0.00000000	     68.80444503
      2.38610092	     -0.05038198	     -0.00081151	     -0.19226730	     -0.05773131	      0.88269814	     -0.00045116	     -0.21094186	     -0.00000000	      0.00000000	     69.42359581
      2.38734715	     -0.05035816	     -0.00081334	     -0.19224294	     -0.05772549	      0.88269877	     -0.00045008	     -0.21092239	     -0.00000000	      0.00000000	     69.10637953
      2.38859337	     -0.05033465	     -0.00081480	     -0.19221889	     -0.05771974	      0.88269934	     -0.00044901	     -0.21090369	     -0.00000000	      0.00000000	     69.67628907
      2.38983959	     -0.05031739	     -0.00081629	     -0.19220109	     -0.05771404	      0.88269986	     -0.00044794	     -0.21088572	     -0.00000000	      0.00000000	     69.31913337
      2.39108582	     -0.05029882	     -0.00081754	     -0.19218198	     -0.05770841	      0.88270031	     -0.00044686	     -0.21086848	     -0.00000000	      0.00000000	     69.91928978
      2.39233204	     -0.05028728	     -0.00081900	     -0.19216992	     -0.05770284	      0.88270070	     -0.00044579	     -0.21085191	     -0.00000000	      0.00000000	     69.47470243
      2.39357826	     -0.05027383	     -0.00081976	     -0.19215594	     -0.05769733	      0.88270103	     -0.00044471	     -0.21083603	     -0.00000000	      0.00000000	     70.09716813
      2.39482449	     -0.05026724	     -0.00082076	     -0.19214884	     -0.05769189	      0.88270131	     -0.00044364	     -0.21082080	     -0.00000000	      0.00000000	     69.67161826
      2.39607071	     -0.05025779	     -0.00082080	     -0.19213888	     -0.05768650	      0.88270153	     -0.00044257	     -0.21080622	     -0.00000000	      0.00000000	     70.24810597
      2.39731694	     -0.05025702	     -0.00082137	     -0.19213760	     -0.05768118	      0.88270170	     -0.00044150	     -0.21079225	     -0.00000000	      0.00000000	     69.79314079
      2.39856316	     -0.05025395	     -0.00082089	     -0.19213404	     -0.05767591	      0.88270181	     -0.00044044	     -0.21077896	     -0.00000000	      0.00000000	     70.37855553
      2.39966071	     -0.05025770	     -0.00082122	     -0.19213735	     -0.05767133	      0.88270187	     -0.00043950	     -0.21076778	     -0.00000000	      0.00000000	     70.02090816
      2.40075827	     -0.05026159	     -0.00082110	     -0.19214081	     -0.05766679	      0.88270189	     -0.00043856	     -0.21075713	     -0.00000000	      0.00000000	     70.26775814
      2.40211245	     -0.05027130	     -0.00082100	     -0.19214999	     -0.05766125	      0.88270186	     -0.00043741	     -0.21074471	     -0.00000000	     -0.00000000	     70.07230914
      2.40346662	     -0.05028321	     -0.00082021	     -0.19216138	     -0.05765579	      0.88270178	     -0.00043627	     -0.21073310	     -0.00000000	     -0.00000000	     70.51169637
      2.40454249	     -0.05029656	     -0.00081994	     -0.19217433	     -0.05765150	      0.88270168	     -0.00043536	     -0.21072446	     -0.00000000	     -0.00000000	     70.07223632
      2.40561836	     -0.05031142	     -0.00081903	     -0.19218880	     -0.05764725	      0.88270154	     -0.00043446	     -0.21071633	     -0.00000000	     -0.00000000	     70.28910603
      2.40703614	     -0.05033608	     -0.00081780	     -0.19221294	     -0.05764172	      0.88270132	     -0.00043328	     -0.21070643	     -0.00000000	     -0.00000000	     70.06737341
      2.40825729	     -0.05035924	     -0.00081612	     -0.19223567	     -0.05763702	      0.88270108	     -0.00043226	     -0.21069865	     -0.00000000	     -0.00000000	     70.33464581
      2.40947844	     -0.05038647	     -0.00081454	     -0.19226248	     -0.05763237	      0.88270081	     -0.00043125	     -0.21069155	     -0.00000000	     -0.00000000	     69.92360332
      2.41069959	     -0.05041481	     -0.00081230	     -0.19229041	     -0.05762777	      0.88270050	     -0.00043025	     -0.21068513	     -0.00000000	     -0.00000000	     70.25992768
      2.41192074	     -0.05044759	     -0.00081017	     -0.19232280	     -0.05762323	      0.88270015	     -0.00042925	     -0.21067938	     -0.00000000	     -0.00000000	     69.79328391
      2.41314189	     -0.05048106	     -0.00080742	     -0.19235589	     -0.05761874	      0.88269977	     -0.00042826	     -0.21067429	     -0.00000000	     -0.00000000	     70.12754851
      2.41436304	     -0.05051911	     -0.00080486	     -0.19239356	     -0.05761431	      0.88269936	     -0.00042727	     -0.21066987	     -0.00000000	     -0.00000000	     69.66094057
      2.41558419	     -0.05055773	     -0.00080168	     -0.19243182	     -0.05760992	      0.88269891	     -0.00042629	     -0.21066609	     -0.00000000	     -0.00000000	     69.96889028
      2.41680534	     -0.05060062	     -0.00079859	     -0.19247437	     -0.05760559	      0.88269843	     -0.00042532	     -0.21066295	     -0.00000000	     -0.00000000	     69.46397971
      2.41802649	     -0.05064365	     -0.00079491	     -0.19251706	     -0.05760130	      0.88269792	     -0.00042436	     -0.21066044	     -0.00000000	     -0.00000000	     69.76498247
      2.41924764	     -0.05069091	     -0.00079147	     -0.19256399	     -0.05759706	      0.88269738	     -0.00042340	     -0.21065854	     -0.00000000	     -0.00000000	     69.25905484
      2.42046879	     -0.05073813	     -0.00078744	     -0.19261090	     -0.05759287	      0.88269681	     -0.00042246	     -0.21065723	     -0.00000000	     -0.00000000	     69.53260280
      2.42168994	     -0.05078919	     -0.00078364	     -0.19266165	     -0.05758873	      0.88269622	     -0.00042152	     -0.21065650	     -0.00000000	     -0.00000000	     68.99614524
      2.42291109	     -0.05083982	     -0.00077925	     -0.19271199	     -0.05758463	      0.88269559	     -0.00042059	     -0.21065634	     -0.00000000	     -0.00000000	     69.25963603
      2.42413224	     -0.05089410	     -0.00077512	     -0.19276600	     -0.05758057	      0.88269493	     -0.00041968	     -0.21065672	     -0.00000000	     -0.00000000	     68.72516341
      2.42535339	     -0.05094777	     -0.00077041	     -0.19281940	     -0.05757656	      0.88269425	     -0.00041877	     -0.21065763	     -0.00000000	     -0.00000000	     68.96888131
      2.42657454	     -0.05100448	     -0.00076595	     -0.19287585	     -0.05757259	      0.88269354	     -0.00041787	     -0.21065905	     -0.00000000	     -0.00000000	     68.41981142
      2.42779569	     -0.05106002	     -0.00076082	     -0.19293115	     -0.05756866	      0.88269281	     -0.00041699	     -0.21066095	     -0.00000000	     -0.00000000	     68.65858708
      2.42901684	     -0.05111876	     -0.00075593	     -0.19298967	     -0.05756476	      0.88269205	     -0.00041611	     -0.21066332	     -0.00000000	     -0.00000000	     68.11400136
      2.43023799	     -0.05117674	     -0.00075058	     -0.19304743	     -0.05756091	      0.88269126	     -0.00041525	     -0.21066614	     -0.00000000	     -0.00000000	     68.33594666
      2.43145913	     -0.05123689	     -0.00074539	     -0.19310737	     -0.05755709	      0.88269045	     -0.00041440	     -0.21066939	     -0.00000000	     -0.00000000	     67.78441665
      2.43268028	     -0.05129528	     -0.00073957	     -0.19316557	     -0.05755331	      0.88268962	     -0.00041355	     -0.21067303	     -0.00000000	     -0.00000000	     68.00317990
      2.43390143	     -0.05135524	     -0.00073383	     -0.19322536	     -0.05754956	      0.88268876	     -0.00041272	     -0.21067704	     -0.00000000	     -0.00000000	     67.46142653
      2.43512258	     -0.05141309	     -0.00072741	     -0.19328305	     -0.05754585	      0.88268789	     -0.00041191	     -0.21068138	     -0.00000000	     -0.00000000	     67.66977117
      2.43634373	     -0.05147194	     -0.00072099	     -0.19334176	     -0.05754216	      0.88268699	     -0.00041110	     -0.21068603	     -0.00000000	     -0.00000001	     67.12453578
      2.43756488	     -0.05152840	     -0.00071389	     -0.19339809	     -0.05753851	      0.88268607	     -0.00041031	     -0.21069094	     -0.00000000	     -0.00000001	     67.33031968
      2.43878603	     -0.05158562	     -0.00070683	     -0.19345519	     -0.05753489	      0.88268513	     -0.00040953	     -0.21069609	     -0.00000000	     -0.00000001	     66.79593687
      2.44000718	     -0.05164045	     -0.00069911	     -0.19350992	     -0.05753130	      0.88268418	     -0.00040876	     -0.21070145	     -0.00000000	     -0.00000001	     66.99547464
      2.44122833	     -0.05169583	     -0.00069138	     -0.19356521	     -0.05752773	      0.88268320	     -0.00040800	     -0.21070701	     -0.00000000	     -0.00000001	     66.46321835
      2.44244948	     -0.05174880	     -0.00068306	     -0.19361810	     -0.05752419	      0.88268222	     -0.00040725	     -0.21071273	     -0.00000000	     -0.00000001	     66.66497175
      2.44367063	     -0.05180221	     -0.00067478	     -0.19367146	     -0.05752067	      0.88268122	     -0.00040652	     -0.21071860	     -0.00000000	     -0.00000001	     66.14427668
      2.44489178	     -0.05185333	     -0.00066601	     -0.19372252	     -0.05751718	      0.88268020	     -0.00040580	     -0.21072460	     -0.00000000	     -0.00000001	     66.34254775
      2.44611293	     -0.05190474	     -0.00065729	     -0.19377389	     -0.05751372	      0.88267918	     -0.00040509	     -0.21073073	     -0.00000000	     -0.00000001	     65.82550080
      2.44733408	     -0.05195391	     -0.00064814	     -0.19382303	     -0.05751027	      0.88267814	     -0.00040440	     -0.21073695	     -0.00000000	     -0.00000001	     66.02414788
      2.44855523	     -0.05200343	     -0.00063912	     -0.19387253	     -0.05750685	      0.88267710	     -0.00040371	     -0.21074327	     -0.00000000	     -0.00000001	     65.51491638
      2.44977638	     -0.05205110	     -0.00062979	     -0.19392019	     -0.05750344	      0.88267604	     -0.00040305	     -0.21074967	     -0.00000000	     -0.00000001	     65.70707961
      2.45099753	     -0.05209970	     -0.00062069	     -0.19396877	     -0.05750006	      0.88267499	     -0.00040239	     -0.21075617	     -0.00000000	     -0.00000001	     65.19613815
      2.45221868	     -0.05214763	     -0.00061142	     -0.19401669	     -0.05749669	      0.88267392	     -0.00040175	     -0.21076277	     -0.00000000	     -0.00000001	     65.38147226
      2.45343983	     -0.05219752	     -0.00060247	     -0.19406658	     -0.05749334	      0.88267286	     -0.00040112	     -0.21076952	     -0.00000000	     -0.00000001	     64.87331847
      2.45466098	     -0.05224757	     -0.00059343	     -0.19411663	     -0.05749001	      0.88267179	     -0.00040050	     -0.21077643	     -0.00000000	     -0.00000001	     65.05388686
      2.45588213	     -0.05230033	     -0.00058473	     -0.19416940	     -0.05748670	      0.88267072	     -0.00039990	     -0.21078357	     -0.00000000	     -0.00000001	     64.54801922
      2.45710328	     -0.05235404	     -0.00057597	     -0.19422311	     -0.05748340	      0.88266965	     -0.00039931	     -0.21079097	     -0.00000000	     -0.00000001	     64.72825962
      2.45832443	     -0.05241055	     -0.00056751	     -0.19427964	     -0.05748011	      0.88266858	     -0.00039874	     -0.21079868	     -0.00000000	     -0.00000001	     64.23243014
      2.45954558	     -0.05246793	     -0.00055894	     -0.19433703	     -0.05747684	      0.88266751	     -0.00039818	     -0.21080671	     -0.00000000	     -0.00000001	     64.40960975
      2.46076673	     -0.05252778	     -0.00055057	     -0.19439692	     -0.05747357	      0.88266644	     -0.00039763	     -0.21081511	     -0.00000000	     -0.00000001	     63.91749338
      2.46198788	     -0.05258808	     -0.00054201	     -0.19445725	     -0.05747032	      0.88266537	     -0.00039709	     -0.21082388	     -0.00000000	     -0.00000001	     64.09238480
      2.46320903	     -0.05265020	     -0.00053354	     -0.19451942	     -0.05746708	      0.88266431	     -0.00039657	     -0.21083303	     -0.00000000	     -0.00000001	     63.60653524
      2.46443018	     -0.05271227	     -0.00052481	     -0.19458155	     -0.05746385	      0.88266324	     -0.00039606	     -0.21084253	     -0.00000000	     -0.00000001	     63.77402223
      2.46565133	     -0.05277598	     -0.00051606	     -0.19464533	     -0.05746063	      0.88266218	     -0.00039557	     -0.21085241	     -0.00000000	     -0.00000001	     63.28139014
      2.46687247	     -0.05283945	     -0.00050689	     -0.19470889	     -0.05745742	      0.88266112	     -0.00039509	     -0.21086263	     -0.00000000	     -0.00000001	     63.43606249
      2.46809362	     -0.05290421	     -0.00049767	     -0.19477376	     -0.05745421	      0.88266007	     -0.00039462	     -0.21087321	     -0.00000000	     -0.00000001	     62.94908250
      2.46931477	     -0.05296860	     -0.00048816	     -0.19483826	     -0.05745100	      0.88265901	     -0.00039416	     -0.21088410	     -0.00000000	     -0.00000001	     63.10204510
      2.47053592	     -0.05303370	     -0.00047858	     -0.19490350	     -0.05744781	      0.88265796	     -0.00039372	     -0.21089532	     -0.00000000	     -0.00000001	     62.61889115
      2.47175707	     -0.05309789	     -0.00046873	     -0.19496783	     -0.05744461	      0.88265691	     -0.00039329	     -0.21090681	     -0.00000000	     -0.00000001	     62.77057718
      2.47297822	     -0.05316232	     -0.00045887	     -0.19503242	     -0.05744142	      0.88265586	     -0.00039287	     -0.21091855	     -0.00000000	     -0.00000001	     62.29301721
      2.47419937	     -0.05322593	     -0.00044883	     -0.19509620	     -0.05743823	      0.88265481	     -0.00039247	     -0.21093052	     -0.00000000	     -0.00000001	     62.43579308
      2.47542052	     -0.05328999	     -0.00043885	     -0.19516044	     -0.05743504	      0.88265376	     -0.00039208	     -0.21094270	     -0.00000000	     -0.00000001	     61.95277836
      2.47664167	     -0.05335351	     -0.00042881	     -0.19522415	     -0.05743185	      0.88265271	     -0.00039171	     -0.21095506	     -0.00000000	     -0.00000001	     62.08632803
      2.47786282	     -0.05341712	     -0.00041887	     -0.19528797	     -0.05742866	      0.88265166	     -0.00039135	     -0.21096760	     -0.00000000	     -0.00000001	     61.60535329
      2.47908397	     -0.05347934	     -0.00040891	     -0.19535040	     -0.05742546	      0.88265061	     -0.00039100	     -0.21098026	     -0.00000000	     -0.00000001	     61.74135892
      2.48030512	     -0.05354066	     -0.00039900	     -0.19541195	     -0.05742227	      0.88264955	     -0.00039067	     -0.21099304	     -0.00000000	     -0.00000001	     61.26445448
      2.48152627	     -0.05360074	     -0.00038909	     -0.19547225	     -0.05741907	      0.88264850	     -0.00039036	     -0.21100586	     -0.00000000	     -0.00000001	     61.40086612
      2.48274742	     -0.05366058	     -0.00037939	     -0.19553233	     -0.05741586	      0.88264744	     -0.00039006	     -0.21101873	     -0.00000000	     -0.00000001	     60.93224630
      2.48396857	     -0.05371903	     -0.00036985	     -0.19559103	     -0.05741265	      0.88264638	     -0.00038978	     -0.21103159	     -0.00000000	     -0.00000001	     61.07608261
      2.48518972	     -0.05377664	     -0.00036060	     -0.19564889	     -0.05740944	      0.88264532	     -0.00038951	     -0.21104442	     -0.00000000	     -0.00000001	     60.61665851
      2.48641087	     -0.05383260	     -0.00035158	     -0.19570511	     -0.05740621	      0.88264426	     -0.00038926	     -0.21105719	     -0.00000000	     -0.00000001	     60.76988996
      2.48763202	     -0.05388749	     -0.00034290	     -0.19576027	     -0.05740298	      0.88264319	     -0.00038902	     -0.21106987	     -0.00000000	     -0.00000001	     60.31988297
      2.48885317	     -0.05393898	     -0.00033481	     -0.19581200	     -0.05739973	      0.88264212	     -0.00038880	     -0.21108241	     -0.00000000	     -0.00000001	     60.48648346
      2.49007432	     -0.05398963	     -0.00032745	     -0.19586291	     -0.05739648	      0.88264105	     -0.00038860	     -0.21109484	     -0.00000000	     -0.00000001	     60.03523800
      2.49129547	     -0.05403855	     -0.00032043	     -0.19591208	     -0.05739322	      0.88263997	     -0.00038841	     -0.21110712	     -0.00000000	     -0.00000001	     60.20881650
      2.49251662	     -0.05408557	     -0.00031376	     -0.19595937	     -0.05738994	      0.88263890	     -0.00038824	     -0.21111924	     -0.00000000	     -0.00000001	     59.78438620
      2.49373777	     -0.05413004	     -0.00030743	     -0.19600409	     -0.05738665	      0.88263782	     -0.00038809	     -0.21113111	     -0.00000000	     -0.00000001	     59.97959439
      2.49495892	     -0.05417240	     -0.00030149	     -0.19604672	     -0.05738335	      0.88263675	     -0.00038795	     -0.21114271	     -0.00000000	     -0.00000001	     59.56966512
      2.49618007	     -0.05421222	     -0.00029594	     -0.19608679	     -0.05738004	      0.88263568	     -0.00038783	     -0.21115399	     -0.00000000	     -0.00000001	     59.78204468
      2.49740122	     -0.05424980	     -0.00029083	     -0.19612464	     -0.05737671	      0.88263460	     -0.00038772	     -0.21116492	     -0.00000000	     -0.00000001	     59.38851453
      2.49862237	     -0.05428462	     -0.00028592	     -0.19615972	     -0.05737336	      0.88263353	     -0.00038763	     -0.21117546	     -0.00000000	     -0.00000001	     59.61719300
      2.49984352	     -0.05431744	     -0.00028115	     -0.19619281	     -0.05737000	      0.88263247	     -0.00038756	     -0.21118560	     -0.00000000	     -0.00000001	     59.22712586
      2.50106467	     -0.05434757	     -0.00027670	     -0.19622320	     -0.05736663	      0.88263141	     -0.00038750	     -0.21119529	     -0.00000000	     -0.00000001	     59.46581092
      2.50228582	     -0.05437517	     -0.00027264	     -0.19625107	     -0.05736324	      0.88263036	     -0.00038746	     -0.21120454	     -0.00000000	     -0.00000001	     59.09311488
      2.50350696	     -0.05439995	     -0.00026892	     -0.19627610	     -0.05735983	      0.88262932	     -0.00038743	     -0.21121330	     -0.00000000	     -0.00000001	     59.34674635
      2.50472811	     -0.05442227	     -0.00026552	     -0.19629868	     -0.05735640	      0.88262829	     -0.00038742	     -0.21122159	     -0.00000000	     -0.00000001	     58.98238680
      2.50594926	     -0.05444175	     -0.00026235	     -0.19631842	     -0.05735296	      0.88262727	     -0.00038742	     -0.21122937	     -0.00000000	     -0.00000001	     59.24880485
      2.50717041	     -0.05445846	     -0.00025944	     -0.19633539	     -0.05734950	      0.88262626	     -0.00038744	     -0.21123664	     -0.00000000	     -0.00000001	     58.90221142
      2.50839156	     -0.05447170	     -0.00025654	     -0.19634888	     -0.05734602	      0.88262528	     -0.00038747	     -0.21124338	     -0.00000000	     -0.00000001	     59.19459174
      2.50961271	     -0.05448243	     -0.00025386	     -0.19635988	     -0.05734253	      0.88262431	     -0.00038751	     -0.21124961	     -0.00000000	     -0.00000001	     58.86975218
      2.51083386	     -0.05449033	     -0.00025158	     -0.19636801	     -0.05733902	      0.88262336	     -0.00038756	     -0.21125531	     -0.00000000	     -0.00000001	     59.18499353
      2.51205501	     -0.05449547	     -0.00024970	     -0.19637340	     -0.05733549	      0.88262244	     -0.00038762	     -0.21126048	     -0.00000000	     -0.00000001	     58.88353621
      2.51327616	     -0.05449760	     -0.00024818	     -0.19637577	     -0.05733195	      0.88262154	     -0.00038769	     -0.21126509	     -0.00000000	     -0.00000000	     59.21774127
      2.51449731	     -0.05449662	     -0.00024692	     -0.19637502	     -0.05732839	      0.88262067	     -0.00038778	     -0.21126915	     -0.00000000	     -0.00000000	     58.93050051
      2.51571846	     -0.05449202	     -0.00024607	     -0.19637064	     -0.05732482	      0.88261983	     -0.00038787	     -0.21127263	     -0.00000000	     -0.00000000	     59.27855436
      2.51693961	     -0.05448488	     -0.00024545	     -0.19636373	     -0.05732123	      0.88261903	     -0.00038797	     -0.21127556	     -0.00000000	     -0.00000000	     59.00379420
      2.51816076	     -0.05447309	     -0.00024461	     -0.19635215	     -0.05731762	      0.88261826	     -0.00038809	     -0.21127787	     -0.00000000	     -0.00000000	     59.38247960
      2.51938191	     -0.05445646	     -0.00024368	     -0.19633575	     -0.05731400	      0.88261753	     -0.00038821	     -0.21127955	     -0.00000000	     -0.00000000	     59.12933487
      2.52060306	     -0.05443514	     -0.00024274	     -0.19631465	     -0.05731037	      0.88261684	     -0.00038834	     -0.21128052	     -0.00000000	     -0.00000000	     59.52214564
      2.52182421	     -0.05440907	     -0.00024177	     -0.19628879	     -0.05730672	      0.88261619	     -0.00038847	     -0.21128076	     -0.00000000	     -0.00000000	     59.28633698
      2.52304536	     -0.05437820	     -0.00024090	     -0.19625813	     -0.05730307	      0.88261559	     -0.00038862	     -0.21128022	     -0.00000000	     -0.00000000	     59.69971387
      2.52426651	     -0.05434309	     -0.00023996	     -0.19622322	     -0.05729940	      0.88261504	     -0.00038877	     -0.21127891	     -0.00000000	     -0.00000000	     59.46860832
      2.52548766	     -0.05430417	     -0.00023904	     -0.19618449	     -0.05729572	      0.88261453	     -0.00038893	     -0.21127679	     -0.00000000	     -0.00000000	     59.88295755
      2.52670881	     -0.05426218	     -0.00023820	     -0.19614269	     -0.05729204	      0.88261407	     -0.00038909	     -0.21127389	     -0.00000000	     -0.00000000	     59.65819820
      2.52792996	     -0.05421718	     -0.00023764	     -0.19609786	     -0.05728835	      0.88261367	     -0.00038927	     -0.21127022	     -0.00000000	     -0.00000000	     60.09450493
      2.52915111	     -0.05416986	     -0.00023746	     -0.19605071	     -0.05728465	      0.88261331	     -0.00038945	     -0.21126581	     -0.00000000	     -0.00000000	     59.89187050
      2.53037226	     -0.05412035	     -0.00023776	     -0.19600133	     -0.05728094	      0.88261301	     -0.00038963	     -0.21126067	     -0.00000000	     -0.00000000	     60.34639199
      2.53159341	     -0.05406929	     -0.00023835	     -0.19595039	     -0.05727723	      0.88261277	     -0.00038982	     -0.21125487	     -0.00000000	     -0.00000000	     60.14343095
      2.53281456	     -0.05401642	     -0.00023959	     -0.19589762	     -0.05727352	      0.88261257	     -0.00039002	     -0.21124841	     -0.00000000	     -0.00000000	     60.60945452
      2.53403571	     -0.05396107	     -0.00024109	     -0.19584237	     -0.05726981	      0.88261244	     -0.00039022	     -0.21124132	     -0.00000000	     -0.00000000	     60.41885496
      2.53525686	     -0.05390323	     -0.00024282	     -0.19578460	     -0.05726609	      0.88261235	     -0.00039043	     -0.21123358	     -0.00000000	     -0.00000000	     60.89832469
      2.53647801	     -0.05384311	     -0.00024463	     -0.19572455	     -0.05726238	      0.88261233	     -0.00039064	     -0.21122521	     -0.00000000	     -0.00000000	     60.71873282
      2.53769916	     -0.05378103	     -0.00024671	     -0.19566251	     -0.05725866	      0.88261235	     -0.00039086	     -0.21121620	     -0.00000000	      0.00000000	     61.21508303
      2.53892030	     -0.05371781	     -0.00024900	     -0.19559933	     -0.05725495	      0.88261243	     -0.00039108	     -0.21120658	     -0.00000000	      0.00000000	     61.04244251
      2.54014145	     -0.05365289	     -0.00025157	     -0.19553443	     -0.05725125	      0.88261256	     -0.00039131	     -0.21119637	     -0.00000000	      0.00000000	     61.54825188
      2.54136260	     -0.05358576	     -0.00025416	     -0.19546731	     -0.05724754	      0.88261274	     -0.00039154	     -0.21118558	     -0.00000000	      0.00000000	     61.38547916
      2.54258375	     -0.05351541	     -0.00025694	     -0.19539696	     -0.05724385	      0.88261297	     -0.00039177	     -0.21117417	     -0.00000000	      0.00000000	     61.91758329
      2.54380490	     -0.05344164	     -0.00025968	     -0.19532318	     -0.05724015	      0.88261325	     -0.00039200	     -0.21116213	     -0.00000000	      0.00000000	     61.77567590
      2.54502605	     -0.05336449	     -0.00026272	     -0.19524601	     -0.05723647	      0.88261357	     -0.00039224	     -0.21114941	     -0.00000000	      0.00000000	     62.31234313
      2.54624720	     -0.05328417	     -0.00026558	     -0.19516565	     -0.05723280	      0.88261394	     -0.00039248	     -0.21113601	     -0.00000000	      0.00000000	     62.16521603
      2.54746835	     -0.05320110	     -0.00026849	     -0.19508253	     -0.05722913	      0.88261434	     -0.00039272	     -0.21112191	     -0.00000000	      0.00000000	     62.70458120
      2.54868950	     -0.05311551	     -0.00027130	     -0.19499689	     -0.05722548	      0.88261479	     -0.00039296	     -0.21110713	     -0.00000000	      0.00000000	     62.56556219
      2.54991065	     -0.05302706	     -0.00027422	     -0.19490836	     -0.05722184	      0.88261528	     -0.00039320	     -0.21109167	     -0.00000000	      0.00000000	     63.12640704
      2.55113180	     -0.05293666	     -0.00027708	     -0.19481788	     -0.05721821	      0.88261580	     -0.00039345	     -0.21107554	     -0.00000000	      0.00000000	     62.99269140
      2.55235295	     -0.05284393	     -0.00028010	     -0.19472505	     -0.05721460	      0.88261636	     -0.00039369	     -0.21105876	     -0.00000000	      0.00000000	     63.57000479
      2.55357410	     -0.05274881	     -0.00028313	     -0.19462982	     -0.05721100	      0.88261694	     -0.00039393	     -0.21104134	     -0.00000000	      0.00000000	     63.45845373
      2.55479525	     -0.05265121	     -0.00028640	     -0.19453208	     -0.05720742	      0.88261756	     -0.00039417	     -0.21102329	     -0.00000000	      0.00000000	     64.05181220
      2.55601640	     -0.05255179	     -0.00028956	     -0.19443252	     -0.05720386	      0.88261820	     -0.00039441	     -0.21100464	     -0.00000000	      0.00000000	     63.93417861
      2.55723755	     -0.05245060	     -0.00029275	     -0.19433116	     -0.05720032	      0.88261887	     -0.00039465	     -0.21098539	     -0.00000000	      0.00000000	     64.51988392
      2.55845870	     -0.05234848	     -0.00029579	     -0.19422888	     -0.05719680	      0.88261957	     -0.00039489	     -0.21096558	     -0.00000000	      0.00000000	     64.39177075
      2.55967985	     -0.05224532	     -0.00029888	     -0.19412552	     -0.05719329	      0.88262028	     -0.00039512	     -0.21094525	     -0.00000000	      0.00000000	     64.97986997
      2.56090100	     -0.05214121	     -0.00030189	     -0.19402122	     -0.05718982	      0.88262102	     -0.00039534	     -0.21092443	     -0.00000000	      0.00000000	     64.86833075
      2.56212215	     -0.05203656	     -0.00030528	     -0.19391634	     -0.05718636	      0.88262177	     -0.00039557	     -0.21090314	     -0.00000000	      0.00000000	     65.48456486
      2.56334330	     -0.05193226	     -0.00030898	     -0.19381180	     -0.05718293	      0.88262254	     -0.00039579	     -0.21088146	     -0.00000000	      0.00000000	     65.37217352
      2.56456445	     -0.05182825	     -0.00031311	     -0.19370751	     -0.05717953	      0.88262332	     -0.00039600	     -0.21085942	     -0.00000000	      0.00000000	     65.98417356
      2.56578560	     -0.05172449	     -0.00031733	     -0.19360347	     -0.05717616	      0.88262411	     -0.00039621	     -0.21083710	     -0.00000000	      0.00000000	     65.88001086
      2.56700675	     -0.05162038	     -0.00032190	     -0.19349905	     -0.05717281	      0.88262492	     -0.00039641	     -0.21081448	     -0.00000000	      0.00000000	     66.51770106
      2.56822790	     -0.05151747	     -0.00032683	     -0.19339582	     -0.05716949	      0.88262573	     -0.00039660	     -0.21079162	     -0.00000000	      0.00000000	     66.41741287
      2.56944905	     -0.05141523	     -0.00033205	     -0.19329323	     -0.05716621	      0.88262655	     -0.00039679	     -0.21076852	     -0.00000000	      0.00000000	     67.04782930
      2.57067020	     -0.05131491	     -0.00033724	     -0.19319255	     -0.05716296	      0.88262738	     -0.00039697	     -0.21074526	     -0.00000000	      0.00000000	     66.92625236
      2.57189135	     -0.05121610	     -0.00034256	     -0.19309336	     -0.05715974	      0.88262822	     -0.00039714	     -0.21072186	     -0.00000000	      0.00000000	     67.54767385
      2.57311250	     -0.05111937	     -0.00034790	     -0.19299624	     -0.05715656	      0.88262905	     -0.00039730	     -0.21069839	     -0.00000000	      0.00000000	     67.42851359
      2.57433365	     -0.05102412	     -0.00035354	     -0.19290057	     -0.05715341	      0.88262990	     -0.00039745	     -0.21067487	     -0.00000000	      0.00000000	     68.06149783
      2.57555479	     -0.05093117	     -0.00035917	     -0.19280720	     -0.05715030	      0.88263074	     -0.00039759	     -0.21065136	     -0.00000000	      0.00000000	     67.93996391
      2.57677594	     -0.05083942	     -0.00036500	     -0.19271500	     -0.05714723	      0.88263158	     -0.00039772	     -0.21062785	     -0.00000000	      0.00000000	     68.57773684
      2.57799709	     -0.05075056	     -0.00037086	     -0.19262570	     -0.05714420	      0.88263242	     -0.00039784	     -0.21060441	     -0.00000000	      0.00000000	     68.44974866
      2.57921824	     -0.05066459	     -0.00037705	     -0.19253926	     -0.05714121	      0.88263326	     -0.00039795	     -0.21058108	     -0.00000000	      0.00000000	     69.07333991
      2.58043939	     -0.05058209	     -0.00038310	     -0.19245628	     -0.05713826	      0.88263409	     -0.00039805	     -0.21055793	     -0.00000000	      0.00000000	     68.92230452
      2.58166054	     -0.05050180	     -0.00038918	     -0.19237550	     -0.05713536	      0.88263492	     -0.00039813	     -0.21053498	     -0.00000000	      0.00000000	     69.53391468
      2.58288169	     -0.05042567	     -0.00039496	     -0.19229888	     -0.05713249	      0.88263575	     -0.00039820	     -0.21051228	     -0.00000000	      0.00000000	     69.37097680
      2.58410284	     -0.05035179	     -0.00040085	     -0.19222450	     -0.05712968	      0.88263656	     -0.00039826	     -0.21048985	     -0.00000000	      0.00000000	     69.98599229
      2.58532399	     -0.05028080	     -0.00040627	     -0.19215301	     -0.05712690	      0.88263736	     -0.00039830	     -0.21046773	     -0.00000000	      0.00000000	     69.82076020
      2.58654514	     -0.05021201	     -0.00041161	     -0.19208370	     -0.05712418	      0.88263815	     -0.00039833	     -0.21044591	     -0.00000000	      0.00000000	     70.41098013
      2.58776629	     -0.05014636	     -0.00041653	     -0.19201755	     -0.05712150	      0.88263893	     -0.00039834	     -0.21042443	     -0.00000000	      0.00000000	     70.21831313
      2.58898744	     -0.05008266	     -0.00042139	     -0.19195333	     -0.05711886	      0.88263970	     -0.00039834	     -0.21040328	     -0.00000000	      0.00000000	     70.80432974
      2.59020859	     -0.05002297	     -0.00042595	     -0.19189312	     -0.05711628	      0.88264044	     -0.00039832	     -0.21038251	     -0.00000000	      0.00000000	     70.59517861
      2.59142974	     -0.04996613	     -0.00043054	     -0.19183576	     -0.05711374	      0.88264118	     -0.00039829	     -0.21036213	     -0.00000000	      0.00000000	     71.16741978
      2.59265089	     -0.04991390	     -0.00043480	     -0.19178301	     -0.05711126	      0.88264189	     -0.00039824	     -0.21034220	     -0.00000000	      0.00000000	     70.93764646
      2.59387204	     -0.04986320	     -0.00043945	     -0.19173176	     -0.05710882	      0.88264258	     -0.00039817	     -0.21032276	     -0.00000000	      0.00000000	     71.49627761
      2.59509319	     -0.04981800	     -0.00044393	     -0.19168603	     -0.05710643	      0.88264324	     -0.00039809	     -0.21030387	     -0.00000000	      0.00000000	     71.24583884
      2.59631434	     -0.04977544	     -0.00044844	     -0.19164293	     -0.05710410	      0.88264389	     -0.00039799	     -0.21028555	     -0.00000000	      0.00000000	     71.80132656
      2.59753549	     -0.04973600	     -0.00045254	     -0.19160296	     -0.05710181	      0.88264450	     -0.00039788	     -0.21026779	     -0.00000000	      0.00000000	     71.55785287
      2.59875664	     -0.04969821	     -0.00045668	     -0.19156462	     -0.05709957	      0.88264509	     -0.00039774	     -0.21025056	     -0.00000000	      0.00000000	     72.10622975
      2.59997779	     -0.04966419	     -0.00046051	     -0.19153007	     -0.05709738	      0.88264565	     -0.00039759	     -0.21023387	     -0.00000000	      0.00000000	     71.83701072
      2.60119894	     -0.04963204	     -0.00046443	     -0.19149739	     -0.05709525	      0.88264617	     -0.00039742	     -0.21021771	     -0.00000000	      0.00000000	     72.36613429
      2.60242009	     -0.04960357	     -0.00046805	     -0.19146838	     -0.05709316	      0.88264666	     -0.00039723	     -0.21020208	     -0.00000000	      0.00000000	     72.07790913
      2.60364124	     -0.04957640	     -0.00047145	     -0.19144068	     -0.05709112	      0.88264712	     -0.00039703	     -0.21018697	     -0.00000000	      0.00000000	     72.59506958
      2.60486239	     -0.04955320	     -0.00047455	     -0.19141696	     -0.05708913	      0.88264754	     -0.00039680	     -0.21017240	     -0.00000000	      0.00000000	     72.28416357
      2.60608354	     -0.04953161	     -0.00047777	     -0.19139484	     -0.05708719	      0.88264793	     -0.00039656	     -0.21015836	     -0.00000000	      0.00000000	     72.78510550
      2.60730469	     -0.04951368	     -0.00048076	     -0.19137639	     -0.05708531	      0.88264828	     -0.00039630	     -0.21014486	     -0.00000000	      0.00000000	     72.45835575
      2.60852584	     -0.04949713	     -0.00048388	     -0.19135930	     -0.05708347	      0.88264858	     -0.00039602	     -0.21013189	     -0.00000000	      0.00000000	     72.94639843
      2.60974699	     -0.04948413	     -0.00048675	     -0.19134578	     -0.05708168	      0.88264885	     -0.00039572	     -0.21011944	     -0.00000000	      0.00000000	     72.60416757
      2.61096814	     -0.04947235	     -0.00048974	     -0.19133348	     -0.05707993	      0.88264909	     -0.00039540	     -0.21010750	     -0.00000000	      0.00000000	     73.08117357
      2.61218928	     -0.04946412	     -0.00049246	     -0.19132473	     -0.05707824	      0.88264928	     -0.00039507	     -0.21009608	     -0.00000000	      0.00000000	     72.72252597
      2.61341043	     -0.04945678	     -0.00049510	     -0.19131687	     -0.05707660	      0.88264943	     -0.00039471	     -0.21008516	     -0.00000000	      0.00000000	     73.18730102
      2.61463158	     -0.04945311	     -0.00049744	     -0.19131269	     -0.05707500	      0.88264954	     -0.00039434	     -0.21007478	     -0.00000000	      0.00000000	     72.81033301
      2.61585273	     -0.04945082	     -0.00049989	     -0.19130990	     -0.05707345	      0.88264962	     -0.00039395	     -0.21006492	     -0.00000000	      0.00000000	     73.26069317
      2.61707388	     -0.04945223	     -0.00050209	     -0.19131080	     -0.05707195	      0.88264965	     -0.00039354	     -0.21005559	     -0.00000000	      0.00000000	     72.87348573
      2.61829503	     -0.04945487	     -0.00050441	     -0.19131294	     -0.05707050	      0.88264965	     -0.00039311	     -0.21004679	     -0.00000000	     -0.00000000	     73.31934331
      2.61951618	     -0.04946110	     -0.00050648	     -0.19131868	     -0.05706909	      0.88264961	     -0.00039267	     -0.21003851	     -0.00000000	     -0.00000000	     72.92421368
      2.62073733	     -0.04946832	     -0.00050866	     -0.19132540	     -0.05706773	      0.88264954	     -0.00039220	     -0.21003075	     -0.00000000	     -0.00000000	     73.36335965
      2.62195848	     -0.04947907	     -0.00051058	     -0.19133567	     -0.05706641	      0.88264942	     -0.00039172	     -0.21002351	     -0.00000000	     -0.00000000	     72.95705300
      2.62317963	     -0.04949080	     -0.00051259	     -0.19134691	     -0.05706514	      0.88264927	     -0.00039121	     -0.21001678	     -0.00000000	     -0.00000000	     73.38405664
      2.62440078	     -0.04950608	     -0.00051435	     -0.19136172	     -0.05706391	      0.88264909	     -0.00039069	     -0.21001056	     -0.00000000	     -0.00000000	     72.96235516
      2.62562193	     -0.04952247	     -0.00051619	     -0.19137763	     -0.05706273	      0.88264888	     -0.00039015	     -0.21000484	     -0.00000000	     -0.00000000	     73.37333483
      2.62684308	     -0.04954245	     -0.00051776	     -0.19139715	     -0.05706159	      0.88264863	     -0.00038959	     -0.20999964	     -0.00000000	     -0.00000000	     72.93572379
      2.62806423	     -0.04956343	     -0.00051939	     -0.19141767	     -0.05706050	      0.88264835	     -0.00038901	     -0.20999495	     -0.00000000	     -0.00000000	     73.33316114
      2.62928538	     -0.04958787	     -0.00052075	     -0.19144166	     -0.05705944	      0.88264803	     -0.00038841	     -0.20999077	     -0.00000000	     -0.00000000	     72.88413480
      2.63050653	     -0.04961332	     -0.00052243	     -0.19146665	     -0.05705843	      0.88264769	     -0.00038780	     -0.20998710	     -0.00000000	     -0.00000000	     73.27072052
      2.63172768	     -0.04964238	     -0.00052394	     -0.19149528	     -0.05705746	      0.88264733	     -0.00038716	     -0.20998394	     -0.00000000	     -0.00000000	     72.80593496
      2.63294883	     -0.04967254	     -0.00052551	     -0.19152499	     -0.05705653	      0.88264693	     -0.00038651	     -0.20998129	     -0.00000000	     -0.00000000	     73.18084679
      2.63416998	     -0.04970631	     -0.00052684	     -0.19155834	     -0.05705563	      0.88264651	     -0.00038583	     -0.20997916	     -0.00000000	     -0.00000000	     72.71268333
      2.63539113	     -0.04974110	     -0.00052821	     -0.19159270	     -0.05705478	      0.88264606	     -0.00038514	     -0.20997755	     -0.00000000	     -0.00000000	     73.07918197
      2.63661228	     -0.04977936	     -0.00052922	     -0.19163056	     -0.05705396	      0.88264559	     -0.00038444	     -0.20997646	     -0.00000000	     -0.00000000	     72.60447558
      2.63783343	     -0.04981859	     -0.00053027	     -0.19166938	     -0.05705318	      0.88264509	     -0.00038371	     -0.20997588	     -0.00000000	     -0.00000000	     72.96047713
      2.63905458	     -0.04986117	     -0.00053107	     -0.19171157	     -0.05705244	      0.88264458	     -0.00038296	     -0.20997582	     -0.00000000	     -0.00000000	     72.47899420
      2.64027573	     -0.04990469	     -0.00053189	     -0.19175471	     -0.05705173	      0.88264404	     -0.00038220	     -0.20997626	     -0.00000000	     -0.00000000	     72.82231006
      2.64149688	     -0.04995154	     -0.00053247	     -0.19180120	     -0.05705105	      0.88264348	     -0.00038142	     -0.20997722	     -0.00000000	     -0.00000000	     72.33135877
      2.64271803	     -0.04999941	     -0.00053308	     -0.19184869	     -0.05705041	      0.88264291	     -0.00038062	     -0.20997867	     -0.00000000	     -0.00000000	     72.65781484
      2.64393918	     -0.05005056	     -0.00053347	     -0.19189950	     -0.05704980	      0.88264231	     -0.00037980	     -0.20998064	     -0.00000000	     -0.00000000	     72.15642350
      2.64516033	     -0.05010269	     -0.00053391	     -0.19195129	     -0.05704922	      0.88264170	     -0.00037897	     -0.20998310	     -0.00000000	     -0.00000000	     72.46862668
      2.64638148	     -0.05015814	     -0.00053423	     -0.19200641	     -0.05704867	      0.88264107	     -0.00037811	     -0.20998607	     -0.00000000	     -0.00000000	     71.95927222
      2.64760262	     -0.05021466	     -0.00053467	     -0.19206260	     -0.05704814	      0.88264042	     -0.00037724	     -0.20998953	     -0.00000000	     -0.00000000	     72.25717313
      2.64882377	     -0.05027404	     -0.00053489	     -0.19212169	     -0.05704765	      0.88263976	     -0.00037635	     -0.20999348	     -0.00000000	     -0.00000000	     71.74211787
      2.65004492	     -0.05033410	     -0.00053515	     -0.19218144	     -0.05704718	      0.88263908	     -0.00037545	     -0.20999790	     -0.00000000	     -0.00000000	     72.02709050
      2.65126607	     -0.05039683	     -0.00053521	     -0.19224389	     -0.05704674	      0.88263839	     -0.00037453	     -0.21000280	     -0.00000000	     -0.00000000	     71.50572331
      2.65248722	     -0.05046024	     -0.00053535	     -0.19230702	     -0.05704632	      0.88263768	     -0.00037359	     -0.21000815	     -0.00000000	     -0.00000000	     71.77532074
      2.65370837	     -0.05052620	     -0.00053533	     -0.19237272	     -0.05704593	      0.88263696	     -0.00037264	     -0.21001396	     -0.00000000	     -0.00000000	     71.24710776
      2.65492952	     -0.05059276	     -0.00053540	     -0.19243903	     -0.05704555	      0.88263622	     -0.00037167	     -0.21002021	     -0.00000000	     -0.00000000	     71.50381194
      2.65615067	     -0.05066151	     -0.00053516	     -0.19250754	     -0.05704520	      0.88263548	     -0.00037069	     -0.21002690	     -0.00000000	     -0.00000000	     70.97420927
      2.65737182	     -0.05073041	     -0.00053492	     -0.19257622	     -0.05704487	      0.88263472	     -0.00036970	     -0.21003399	     -0.00000000	     -0.00000000	     71.22433655
      2.65859297	     -0.05080114	     -0.00053446	     -0.19264674	     -0.05704455	      0.88263394	     -0.00036869	     -0.21004150	     -0.00000000	     -0.00000000	     70.69442124
      2.65981412	     -0.05087187	     -0.00053409	     -0.19271728	     -0.05704426	      0.88263316	     -0.00036766	     -0.21004939	     -0.00000000	     -0.00000000	     70.93483930
[truncated: 358,293 more chars]
