# Supplementary material for: A Neural Controller Model Considering the Vestibulospinal Tract in Human Postural Control
Source: Front Comput Neurosci. 2022 Feb 25;16:785099. doi: 10.3389/fncom.2022.785099 (PMC8913724; doi:10.3389/fncom.2022.785099)
Supplement: Supplementary file 8 [file Data_Sheet_3.zip › SimulationResults/VST-/4.513/opt_6/jiang_CoPpositon_pos.sto]

CoP
version=1
nRows=4157
nColumns=11
inDegrees=no

This file contains CoP trajectory (of origin) and orientations.

Units are S.I. units (seconds, meters, Newtons, ...)
Angles are in degrees.

endheader
time	cop-x	cop-z	cop-x-calcn-r	com-x	com-y	com-z	com-x-calcn-r	com-x-vel	com-y-vel	s_torques
      0.00078456	     -0.06044879	     -0.00059265	     -0.20231501	     -0.06478675	      0.88307430	     -0.00050854	     -0.21970011	      0.00000000	      0.00000000	     55.26511431
      0.00156913	     -0.05897920	     -0.00053695	     -0.20084615	     -0.06478673	      0.88307441	     -0.00050851	     -0.21963574	      0.00000000	      0.00000000	     38.49153836
      0.00281516	     -0.05790996	     -0.00050505	     -0.19977609	     -0.06478679	      0.88307483	     -0.00050844	     -0.21951324	      0.00000000	      0.00000000	     32.51579842
      0.00444442	     -0.05774015	     -0.00051282	     -0.19960334	     -0.06478719	      0.88307590	     -0.00050832	     -0.21937484	      0.00000000	      0.00000001	     37.41004879
      0.00610437	     -0.05801093	     -0.00053450	     -0.19987071	     -0.06478806	      0.88307757	     -0.00050817	     -0.21928328	      0.00000000	      0.00000001	     34.85223784
      0.00747185	     -0.05820498	     -0.00054800	     -0.20006223	     -0.06478914	      0.88307933	     -0.00050802	     -0.21923925	      0.00000000	      0.00000001	     31.32878943
      0.00883933	     -0.05829153	     -0.00055312	     -0.20014658	     -0.06479051	      0.88308137	     -0.00050785	     -0.21921311	      0.00000000	      0.00000001	     28.05000851
      0.01020681	     -0.05827935	     -0.00055465	     -0.20013242	     -0.06479216	      0.88308365	     -0.00050767	     -0.21919676	      0.00000000	      0.00000001	     26.36105773
      0.01157429	     -0.05820794	     -0.00055215	     -0.20005917	     -0.06479407	      0.88308611	     -0.00050747	     -0.21918491	      0.00000000	      0.00000001	     25.38050246
      0.01294177	     -0.05810843	     -0.00055002	     -0.19995787	     -0.06479625	      0.88308873	     -0.00050726	     -0.21917474	      0.00000000	      0.00000001	     25.07542776
      0.01430925	     -0.05800679	     -0.00054666	     -0.19985445	     -0.06479867	      0.88309146	     -0.00050705	     -0.21916499	      0.00000000	      0.00000001	     25.16167862
      0.01567673	     -0.05791514	     -0.00054486	     -0.19976102	     -0.06480136	      0.88309428	     -0.00050682	     -0.21915532	      0.00000000	      0.00000001	     25.29198868
      0.01733062	     -0.05782748	     -0.00054226	     -0.19967120	     -0.06480494	      0.88309775	     -0.00050653	     -0.21914380	      0.00000000	      0.00000001	     25.78178781
      0.01859004	     -0.05777711	     -0.00054291	     -0.19961916	     -0.06480791	      0.88310039	     -0.00050630	     -0.21913535	      0.00000000	      0.00000001	     25.65384643
      0.01984946	     -0.05774220	     -0.00054288	     -0.19958260	     -0.06481109	      0.88310302	     -0.00050607	     -0.21912729	      0.00000000	      0.00000001	     25.84669915
      0.02146455	     -0.05771553	     -0.00054500	     -0.19955380	     -0.06481548	      0.88310632	     -0.00050576	     -0.21911775	      0.00000000	      0.00000001	     25.46426861
      0.02286160	     -0.05770894	     -0.00054634	     -0.19954539	     -0.06481956	      0.88310908	     -0.00050549	     -0.21911034	      0.00000000	      0.00000001	     25.83872848
      0.02425865	     -0.05771365	     -0.00054990	     -0.19954828	     -0.06482388	      0.88311170	     -0.00050522	     -0.21910386	      0.00000000	      0.00000001	     24.91068570
      0.02565570	     -0.05773085	     -0.00055251	     -0.19956369	     -0.06482845	      0.88311416	     -0.00050494	     -0.21909833	      0.00000000	      0.00000001	     24.86911722
      0.02705274	     -0.05775135	     -0.00055654	     -0.19958242	     -0.06483326	      0.88311643	     -0.00050466	     -0.21909390	      0.00000000	      0.00000001	     24.35245350
      0.02844979	     -0.05778327	     -0.00055955	     -0.19961261	     -0.06483831	      0.88311848	     -0.00050438	     -0.21909055	      0.00000000	      0.00000001	     23.74589597
      0.02984684	     -0.05781934	     -0.00056356	     -0.19964697	     -0.06484360	      0.88312030	     -0.00050409	     -0.21908851	      0.00000000	      0.00000001	     23.25063079
      0.03124389	     -0.05786469	     -0.00056679	     -0.19969065	     -0.06484911	      0.88312185	     -0.00050380	     -0.21908777	      0.00000000	      0.00000001	     23.18609419
      0.03264094	     -0.05790585	     -0.00057039	     -0.19973019	     -0.06485484	      0.88312312	     -0.00050350	     -0.21908850	      0.00000000	      0.00000001	     22.95671487
      0.03403799	     -0.05795516	     -0.00057342	     -0.19977792	     -0.06486079	      0.88312409	     -0.00050320	     -0.21909061	      0.00000000	      0.00000000	     22.84112888
      0.03543504	     -0.05800321	     -0.00057639	     -0.19982444	     -0.06486696	      0.88312477	     -0.00050289	     -0.21909430	      0.00000000	      0.00000000	     22.70214499
      0.03683209	     -0.05805425	     -0.00057882	     -0.19987400	     -0.06487332	      0.88312513	     -0.00050258	     -0.21909950	      0.00000000	      0.00000000	     23.25561141
      0.03801996	     -0.05809618	     -0.00058078	     -0.19991471	     -0.06487889	      0.88312520	     -0.00050230	     -0.21910519	      0.00000000	     -0.00000000	     23.22018822
      0.03920784	     -0.05813952	     -0.00058235	     -0.19995688	     -0.06488459	      0.88312504	     -0.00050203	     -0.21911200	      0.00000000	     -0.00000000	     23.72317857
      0.04071681	     -0.05819433	     -0.00058399	     -0.20001027	     -0.06489202	      0.88312451	     -0.00050167	     -0.21912231	      0.00000000	     -0.00000000	     24.24444869
      0.04182784	     -0.05823469	     -0.00058495	     -0.20004963	     -0.06489762	      0.88312390	     -0.00050140	     -0.21913106	      0.00000000	     -0.00000000	     25.02671787
      0.04293887	     -0.05827357	     -0.00058570	     -0.20008757	     -0.06490333	      0.88312311	     -0.00050112	     -0.21914078	      0.00000000	     -0.00000001	     25.67449956
      0.04404990	     -0.05831338	     -0.00058628	     -0.20012648	     -0.06490913	      0.88312213	     -0.00050084	     -0.21915143	      0.00000000	     -0.00000001	     26.56926785
      0.04554295	     -0.05836573	     -0.00058686	     -0.20017770	     -0.06491707	      0.88312056	     -0.00050046	     -0.21916719	      0.00000000	     -0.00000001	     27.84290762
      0.04663650	     -0.05840440	     -0.00058716	     -0.20021560	     -0.06492299	      0.88311922	     -0.00050018	     -0.21917971	      0.00000000	     -0.00000001	     29.00395790
      0.04773005	     -0.05844121	     -0.00058738	     -0.20025169	     -0.06492899	      0.88311774	     -0.00049989	     -0.21919305	      0.00000000	     -0.00000001	     30.22009121
      0.04882359	     -0.05847830	     -0.00058752	     -0.20028813	     -0.06493506	      0.88311613	     -0.00049959	     -0.21920712	      0.00000000	     -0.00000001	     31.56437123
      0.05037133	     -0.05852849	     -0.00058775	     -0.20033746	     -0.06494376	      0.88311363	     -0.00049917	     -0.21922821	      0.00000000	     -0.00000001	     33.58053434
      0.05145609	     -0.05856285	     -0.00058794	     -0.20037129	     -0.06494994	      0.88311175	     -0.00049887	     -0.21924371	      0.00000000	     -0.00000001	     35.05201713
      0.05254085	     -0.05859465	     -0.00058816	     -0.20040260	     -0.06495616	      0.88310978	     -0.00049856	     -0.21925973	      0.00000000	     -0.00000001	     36.62688822
      0.05385566	     -0.05863278	     -0.00058853	     -0.20044020	     -0.06496377	      0.88310728	     -0.00049819	     -0.21927971	      0.00000000	     -0.00000001	     38.46941547
      0.05517046	     -0.05866807	     -0.00058909	     -0.20047505	     -0.06497145	      0.88310468	     -0.00049781	     -0.21930023	      0.00000000	     -0.00000001	     40.31238262
      0.05648526	     -0.05870178	     -0.00058993	     -0.20050835	     -0.06497918	      0.88310201	     -0.00049743	     -0.21932110	      0.00000000	     -0.00000001	     42.01582095
      0.05761757	     -0.05872586	     -0.00059070	     -0.20053215	     -0.06498589	      0.88309967	     -0.00049709	     -0.21933926	      0.00000000	     -0.00000001	     43.47727333
      0.05874988	     -0.05874798	     -0.00059133	     -0.20055402	     -0.06499262	      0.88309730	     -0.00049676	     -0.21935746	      0.00000000	     -0.00000001	     44.88118394
      0.06028797	     -0.05877491	     -0.00059217	     -0.20058067	     -0.06500182	      0.88309407	     -0.00049630	     -0.21938218	      0.00000000	     -0.00000001	     46.46725487
      0.06134436	     -0.05879189	     -0.00059269	     -0.20059748	     -0.06500816	      0.88309185	     -0.00049597	     -0.21939904	      0.00000000	     -0.00000001	     47.33687270
      0.06240075	     -0.05880577	     -0.00059328	     -0.20061121	     -0.06501453	      0.88308966	     -0.00049565	     -0.21941577	      0.00000000	     -0.00000001	     48.19683910
      0.06374259	     -0.05882147	     -0.00059409	     -0.20062675	     -0.06502265	      0.88308691	     -0.00049524	     -0.21943671	      0.00000000	     -0.00000001	     48.99323010
      0.06511536	     -0.05883317	     -0.00059466	     -0.20063832	     -0.06503099	      0.88308416	     -0.00049481	     -0.21945771	      0.00000000	     -0.00000001	     49.55740783
      0.06630107	     -0.05884068	     -0.00059504	     -0.20064571	     -0.06503822	      0.88308186	     -0.00049443	     -0.21947540	      0.00000000	     -0.00000001	     49.92711181
      0.06748679	     -0.05884447	     -0.00059530	     -0.20064940	     -0.06504547	      0.88307963	     -0.00049405	     -0.21949265	      0.00000000	     -0.00000001	     50.16813936
      0.06867250	     -0.05884671	     -0.00059533	     -0.20065153	     -0.06505276	      0.88307749	     -0.00049367	     -0.21950937	      0.00000000	     -0.00000001	     50.29439568
      0.06985822	     -0.05884507	     -0.00059519	     -0.20064979	     -0.06506006	      0.88307545	     -0.00049329	     -0.21952556	      0.00000000	     -0.00000001	     50.29015598
      0.07104393	     -0.05884162	     -0.00059490	     -0.20064622	     -0.06506740	      0.88307350	     -0.00049290	     -0.21954115	      0.00000000	     -0.00000001	     50.17956672
      0.07222965	     -0.05883516	     -0.00059448	     -0.20063965	     -0.06507477	      0.88307167	     -0.00049250	     -0.21955616	      0.00000000	     -0.00000001	     49.98342418
      0.07341537	     -0.05882757	     -0.00059397	     -0.20063192	     -0.06508216	      0.88306995	     -0.00049210	     -0.21957056	      0.00000000	     -0.00000001	     49.74005728
      0.07460108	     -0.05881734	     -0.00059338	     -0.20062155	     -0.06508959	      0.88306835	     -0.00049170	     -0.21958437	      0.00000000	     -0.00000001	     49.41654905
      0.07578680	     -0.05880609	     -0.00059273	     -0.20061013	     -0.06509706	      0.88306687	     -0.00049130	     -0.21959758	      0.00000000	     -0.00000001	     49.09930727
      0.07697251	     -0.05879234	     -0.00059203	     -0.20059619	     -0.06510457	      0.88306552	     -0.00049089	     -0.21961022	      0.00000000	     -0.00000001	     48.69965815
      0.07815823	     -0.05877752	     -0.00059128	     -0.20058116	     -0.06511211	      0.88306430	     -0.00049047	     -0.21962228	      0.00000000	     -0.00000001	     48.35016358
      0.07958186	     -0.05875728	     -0.00059025	     -0.20056065	     -0.06512123	      0.88306300	     -0.00048997	     -0.21963603	      0.00000000	     -0.00000001	     47.71448129
      0.08074518	     -0.05874333	     -0.00058945	     -0.20054644	     -0.06512874	      0.88306207	     -0.00048956	     -0.21964670	      0.00000000	     -0.00000001	     47.41531054
      0.08190851	     -0.05875188	     -0.00058930	     -0.20055471	     -0.06513629	      0.88306126	     -0.00048914	     -0.21965731	      0.00000000	     -0.00000000	     46.66682121
      0.08307183	     -0.05880808	     -0.00059043	     -0.20061057	     -0.06514389	      0.88306057	     -0.00048872	     -0.21966891	      0.00000000	     -0.00000000	     45.87715685
      0.08423516	     -0.05891747	     -0.00059272	     -0.20071958	     -0.06515154	      0.88305999	     -0.00048829	     -0.21968287	     -0.00000000	     -0.00000000	     45.00305905
      0.08539848	     -0.05906735	     -0.00059540	     -0.20086908	     -0.06515924	      0.88305950	     -0.00048786	     -0.21970020	     -0.00000000	     -0.00000000	     44.45812344
      0.08686227	     -0.05927490	     -0.00059773	     -0.20107620	     -0.06516902	      0.88305901	     -0.00048732	     -0.21972711	     -0.00000000	     -0.00000000	     43.96385317
      0.08796332	     -0.05942006	     -0.00059783	     -0.20122109	     -0.06517642	      0.88305872	     -0.00048690	     -0.21975043	     -0.00000000	     -0.00000000	     43.90852814
      0.08906437	     -0.05954208	     -0.00059632	     -0.20134290	     -0.06518387	      0.88305847	     -0.00048648	     -0.21977544	     -0.00000000	     -0.00000000	     43.79303421
      0.09016542	     -0.05963973	     -0.00059339	     -0.20144038	     -0.06519136	      0.88305826	     -0.00048606	     -0.21980117	     -0.00000000	     -0.00000000	     43.64651050
      0.09169135	     -0.05973671	     -0.00058749	     -0.20153718	     -0.06520180	      0.88305802	     -0.00048547	     -0.21983666	     -0.00000000	     -0.00000000	     43.17119076
      0.09278906	     -0.05978547	     -0.00058239	     -0.20158584	     -0.06520936	      0.88305786	     -0.00048505	     -0.21986133	     -0.00000000	     -0.00000000	     42.82015281
      0.09388678	     -0.05982046	     -0.00057689	     -0.20162074	     -0.06521696	      0.88305772	     -0.00048462	     -0.21988495	     -0.00000000	     -0.00000000	     42.34633219
      0.09498450	     -0.05984746	     -0.00057124	     -0.20164765	     -0.06522459	      0.88305759	     -0.00048419	     -0.21990736	     -0.00000000	     -0.00000000	     41.92794450
      0.09654062	     -0.05987664	     -0.00056326	     -0.20167668	     -0.06523547	      0.88305741	     -0.00048359	     -0.21993705	     -0.00000000	     -0.00000000	     41.17417449
      0.09762847	     -0.05989526	     -0.00055776	     -0.20169518	     -0.06524313	      0.88305728	     -0.00048317	     -0.21995640	     -0.00000000	     -0.00000000	     40.86953450
      0.09871632	     -0.05991319	     -0.00055231	     -0.20171298	     -0.06525082	      0.88305715	     -0.00048276	     -0.21997473	     -0.00000000	     -0.00000000	     40.38259837
      0.10003695	     -0.05993886	     -0.00054588	     -0.20173848	     -0.06526021	      0.88305698	     -0.00048226	     -0.21999577	     -0.00000000	     -0.00000000	     40.02016238
      0.10135759	     -0.05997095	     -0.00053988	     -0.20177039	     -0.06526967	      0.88305678	     -0.00048177	     -0.22001575	     -0.00000000	     -0.00000000	     39.33437048
      0.10267823	     -0.06001516	     -0.00053467	     -0.20181438	     -0.06527918	      0.88305657	     -0.00048128	     -0.22003502	     -0.00000000	     -0.00000000	     39.18508348
      0.10380461	     -0.06006355	     -0.00053106	     -0.20186258	     -0.06528734	      0.88305636	     -0.00048088	     -0.22005126	     -0.00000000	     -0.00000000	     38.44897702
      0.10493100	     -0.06012600	     -0.00052838	     -0.20192482	     -0.06529554	      0.88305612	     -0.00048048	     -0.22006758	     -0.00000000	     -0.00000000	     38.16207920
      0.10646482	     -0.06023306	     -0.00052624	     -0.20203159	     -0.06530677	      0.88305573	     -0.00047995	     -0.22009056	     -0.00000000	     -0.00000000	     37.38537844
      0.10753497	     -0.06032333	     -0.00052578	     -0.20212164	     -0.06531465	      0.88305542	     -0.00047959	     -0.22010740	     -0.00000000	     -0.00000000	     37.14748002
      0.10860511	     -0.06042431	     -0.00052600	     -0.20222241	     -0.06532257	      0.88305507	     -0.00047923	     -0.22012516	     -0.00000000	     -0.00000000	     36.64192971
      0.10993713	     -0.06056584	     -0.00052708	     -0.20236368	     -0.06533247	      0.88305455	     -0.00047881	     -0.22014873	     -0.00000000	     -0.00000000	     36.25541378
      0.11126915	     -0.06072075	     -0.00052884	     -0.20251835	     -0.06534242	      0.88305395	     -0.00047839	     -0.22017418	     -0.00000000	     -0.00000000	     35.66314875
      0.11260117	     -0.06088808	     -0.00053109	     -0.20268547	     -0.06535240	      0.88305325	     -0.00047798	     -0.22020159	     -0.00000000	     -0.00000000	     35.49562800
      0.11372730	     -0.06103463	     -0.00053321	     -0.20283187	     -0.06536088	      0.88305257	     -0.00047764	     -0.22022638	     -0.00000000	     -0.00000000	     35.00158757
      0.11485343	     -0.06118648	     -0.00053544	     -0.20298359	     -0.06536937	      0.88305180	     -0.00047731	     -0.22025262	     -0.00000000	     -0.00000000	     34.84966302
      0.11642047	     -0.06140510	     -0.00053821	     -0.20320208	     -0.06538123	      0.88305058	     -0.00047686	     -0.22029166	     -0.00000000	     -0.00000001	     34.41854475
      0.11747105	     -0.06155473	     -0.00053975	     -0.20335166	     -0.06538919	      0.88304965	     -0.00047657	     -0.22031940	     -0.00000000	     -0.00000001	     34.23618351
      0.11852163	     -0.06170275	     -0.00054106	     -0.20349966	     -0.06539716	      0.88304864	     -0.00047627	     -0.22034836	     -0.00000000	     -0.00000001	     33.99569251
      0.11988478	     -0.06189662	     -0.00054267	     -0.20369353	     -0.06540752	      0.88304718	     -0.00047590	     -0.22038766	     -0.00000000	     -0.00000001	     33.67366273
      0.12127813	     -0.06209273	     -0.00054396	     -0.20388970	     -0.06541811	      0.88304553	     -0.00047552	     -0.22042974	     -0.00000000	     -0.00000001	     33.23759069
      0.12244129	     -0.06225338	     -0.00054464	     -0.20405044	     -0.06542696	      0.88304402	     -0.00047521	     -0.22046615	     -0.00000000	     -0.00000001	     32.94197347
      0.12360446	     -0.06240926	     -0.00054489	     -0.20420644	     -0.06543580	      0.88304239	     -0.00047490	     -0.22050355	     -0.00000000	     -0.00000001	     32.58948705
      0.12476762	     -0.06256181	     -0.00054463	     -0.20435915	     -0.06544464	      0.88304064	     -0.00047459	     -0.22054178	     -0.00000000	     -0.00000001	     32.22210388
      0.12593078	     -0.06270850	     -0.00054388	     -0.20450603	     -0.06545347	      0.88303877	     -0.00047428	     -0.22058068	     -0.00000000	     -0.00000001	     31.81968648
      0.12709395	     -0.06285084	     -0.00054269	     -0.20464858	     -0.06546228	      0.88303679	     -0.00047397	     -0.22062006	     -0.00000000	     -0.00000001	     31.40981316
      0.12857432	     -0.06302405	     -0.00054081	     -0.20482212	     -0.06547348	      0.88303410	     -0.00047358	     -0.22067070	     -0.00000000	     -0.00000001	     30.81418591
      0.12966137	     -0.06314620	     -0.00053908	     -0.20494452	     -0.06548169	      0.88303202	     -0.00047330	     -0.22070807	     -0.00000000	     -0.00000001	     30.47169570
      0.13074842	     -0.06326310	     -0.00053714	     -0.20506171	     -0.06548987	      0.88302985	     -0.00047301	     -0.22074548	     -0.00000000	     -0.00000001	     30.10254655
      0.13183547	     -0.06337664	     -0.00053502	     -0.20517554	     -0.06549804	      0.88302760	     -0.00047272	     -0.22078282	     -0.00000000	     -0.00000001	     29.78053741
      0.13342427	     -0.06353455	     -0.00053165	     -0.20533390	     -0.06550995	      0.88302416	     -0.00047230	     -0.22083711	     -0.00000000	     -0.00000002	     29.25868723
      0.13451463	     -0.06363883	     -0.00052921	     -0.20543852	     -0.06551809	      0.88302172	     -0.00047201	     -0.22087403	     -0.00000000	     -0.00000002	     29.02522077
      0.13560499	     -0.06373887	     -0.00052657	     -0.20553891	     -0.06552620	      0.88301921	     -0.00047172	     -0.22091060	     -0.00000000	     -0.00000002	     28.72478926
      0.13693514	     -0.06385766	     -0.00052327	     -0.20565813	     -0.06553607	      0.88301608	     -0.00047137	     -0.22095462	     -0.00000000	     -0.00000002	     28.48975130
      0.13826528	     -0.06397106	     -0.00051994	     -0.20577199	     -0.06554589	      0.88301287	     -0.00047102	     -0.22099793	     -0.00000000	     -0.00000002	     28.08373646
      0.13959543	     -0.06408068	     -0.00051660	     -0.20588207	     -0.06555568	      0.88300960	     -0.00047066	     -0.22104038	     -0.00000000	     -0.00000002	     28.05744127
      0.14072473	     -0.06416956	     -0.00051386	     -0.20597136	     -0.06556395	      0.88300679	     -0.00047037	     -0.22107572	     -0.00000000	     -0.00000002	     27.66057641
      0.14185402	     -0.06425741	     -0.00051123	     -0.20605962	     -0.06557218	      0.88300394	     -0.00047007	     -0.22111038	     -0.00000000	     -0.00000002	     27.58557793
      0.14338613	     -0.06437287	     -0.00050778	     -0.20617565	     -0.06558330	      0.88300006	     -0.00046967	     -0.22115631	     -0.00000000	     -0.00000002	     27.21348481
      0.14445861	     -0.06445210	     -0.00050548	     -0.20625528	     -0.06559105	      0.88299732	     -0.00046939	     -0.22118769	     -0.00000000	     -0.00000002	     27.17351117
      0.14553108	     -0.06452871	     -0.00050328	     -0.20633230	     -0.06559876	      0.88299458	     -0.00046912	     -0.22121844	     -0.00000000	     -0.00000002	     26.91918355
      0.14686023	     -0.06462329	     -0.00050078	     -0.20642739	     -0.06560827	      0.88299119	     -0.00046878	     -0.22125566	     -0.00000000	     -0.00000002	     26.77377156
      0.14818937	     -0.06471551	     -0.00049850	     -0.20652014	     -0.06561772	      0.88298781	     -0.00046844	     -0.22129199	     -0.00000000	     -0.00000002	     26.39819101
      0.14951851	     -0.06480702	     -0.00049645	     -0.20661217	     -0.06562712	      0.88298445	     -0.00046810	     -0.22132741	     -0.00000000	     -0.00000002	     26.41386861
      0.15064565	     -0.06488126	     -0.00049488	     -0.20668687	     -0.06563505	      0.88298163	     -0.00046782	     -0.22135679	     -0.00000000	     -0.00000002	     26.00594290
      0.15177278	     -0.06495523	     -0.00049342	     -0.20676129	     -0.06564293	      0.88297882	     -0.00046754	     -0.22138554	     -0.00000000	     -0.00000002	     25.94422360
      0.15333258	     -0.06505421	     -0.00049143	     -0.20686093	     -0.06565377	      0.88297499	     -0.00046715	     -0.22142441	     -0.00000000	     -0.00000002	     25.61454859
      0.15438299	     -0.06511938	     -0.00049009	     -0.20692654	     -0.06566102	      0.88297245	     -0.00046690	     -0.22144995	     -0.00000000	     -0.00000002	     25.58166699
      0.15543340	     -0.06518184	     -0.00048874	     -0.20698946	     -0.06566823	      0.88296994	     -0.00046664	     -0.22147503	     -0.00000000	     -0.00000002	     25.39585819
      0.15679260	     -0.06526125	     -0.00048701	     -0.20706945	     -0.06567749	      0.88296674	     -0.00046631	     -0.22150678	     -0.00000000	     -0.00000002	     25.28545637
      0.15818050	     -0.06533872	     -0.00048525	     -0.20714754	     -0.06568689	      0.88296353	     -0.00046598	     -0.22153845	     -0.00000000	     -0.00000002	     25.01077780
      0.15935096	     -0.06540184	     -0.00048376	     -0.20721119	     -0.06569475	      0.88296088	     -0.00046570	     -0.22156455	     -0.00000000	     -0.00000002	     25.01200649
      0.16052143	     -0.06546169	     -0.00048226	     -0.20727159	     -0.06570256	      0.88295828	     -0.00046542	     -0.22159014	     -0.00000000	     -0.00000001	     24.82080383
      0.16169190	     -0.06552046	     -0.00048073	     -0.20733089	     -0.06571031	      0.88295573	     -0.00046515	     -0.22161521	     -0.00000000	     -0.00000001	     24.78720338
      0.16286237	     -0.06557588	     -0.00047915	     -0.20738687	     -0.06571800	      0.88295324	     -0.00046487	     -0.22163980	     -0.00000000	     -0.00000001	     24.64540901
      0.16403284	     -0.06562892	     -0.00047751	     -0.20744047	     -0.06572564	      0.88295080	     -0.00046460	     -0.22166387	     -0.00000000	     -0.00000001	     24.60268724
      0.16546066	     -0.06568691	     -0.00047546	     -0.20749917	     -0.06573488	      0.88294789	     -0.00046427	     -0.22169253	     -0.00000000	     -0.00000001	     24.42572095
      0.16659231	     -0.06572738	     -0.00047383	     -0.20754020	     -0.06574214	      0.88294564	     -0.00046401	     -0.22171457	     -0.00000000	     -0.00000001	     24.45240815
      0.16772396	     -0.06576087	     -0.00047221	     -0.20757426	     -0.06574934	      0.88294344	     -0.00046375	     -0.22173594	     -0.00000000	     -0.00000001	     24.35271050
      0.16885562	     -0.06578928	     -0.00047062	     -0.20760324	     -0.06575649	      0.88294130	     -0.00046349	     -0.22175653	     -0.00000000	     -0.00000001	     24.33990151
      0.17027944	     -0.06581552	     -0.00046866	     -0.20763021	     -0.06576539	      0.88293867	     -0.00046316	     -0.22178124	     -0.00000000	     -0.00000001	     24.19514974
      0.17140288	     -0.06583040	     -0.00046715	     -0.20764567	     -0.06577235	      0.88293665	     -0.00046291	     -0.22179968	     -0.00000000	     -0.00000001	     24.20838141
      0.17252633	     -0.06583868	     -0.00046570	     -0.20765453	     -0.06577925	      0.88293468	     -0.00046265	     -0.22181716	     -0.00000000	     -0.00000001	     24.09412795
      0.17364977	     -0.06584341	     -0.00046434	     -0.20765984	     -0.06578609	      0.88293276	     -0.00046240	     -0.22183362	     -0.00000000	     -0.00000001	     24.08498455
      0.17509367	     -0.06584305	     -0.00046278	     -0.20766021	     -0.06579480	      0.88293036	     -0.00046207	     -0.22185328	     -0.00000000	     -0.00000001	     23.93191218
      0.17620893	     -0.06584008	     -0.00046178	     -0.20765780	     -0.06580145	      0.88292857	     -0.00046182	     -0.22186730	     -0.00000000	     -0.00000001	     23.97994547
      0.17732419	     -0.06583350	     -0.00046099	     -0.20765179	     -0.06580805	      0.88292682	     -0.00046157	     -0.22188035	     -0.00000000	     -0.00000001	     23.86233416
      0.17843944	     -0.06582639	     -0.00046044	     -0.20764523	     -0.06581459	      0.88292511	     -0.00046131	     -0.22189243	     -0.00000000	     -0.00000001	     23.88064715
      0.17991027	     -0.06581473	     -0.00046010	     -0.20763428	     -0.06582312	      0.88292293	     -0.00046098	     -0.22190699	     -0.00000000	     -0.00000001	     23.73942513
      0.18101586	     -0.06580629	     -0.00046017	     -0.20762638	     -0.06582946	      0.88292134	     -0.00046073	     -0.22191695	     -0.00000000	     -0.00000001	     23.83172142
      0.18212144	     -0.06579664	     -0.00046050	     -0.20761725	     -0.06583575	      0.88291979	     -0.00046048	     -0.22192613	     -0.00000000	     -0.00000001	     23.71886565
      0.18322703	     -0.06578859	     -0.00046111	     -0.20760972	     -0.06584198	      0.88291827	     -0.00046022	     -0.22193459	     -0.00000000	     -0.00000001	     23.75386901
      0.18473354	     -0.06577824	     -0.00046235	     -0.20760007	     -0.06585037	      0.88291627	     -0.00045988	     -0.22194508	     -0.00000000	     -0.00000001	     23.62090306
      0.18582879	     -0.06577270	     -0.00046356	     -0.20759503	     -0.06585640	      0.88291485	     -0.00045962	     -0.22195203	     -0.00000000	     -0.00000001	     23.72618298
      0.18692404	     -0.06576679	     -0.00046495	     -0.20758962	     -0.06586237	      0.88291346	     -0.00045937	     -0.22195849	     -0.00000000	     -0.00000001	     23.62095596
      0.18801929	     -0.06576272	     -0.00046650	     -0.20758604	     -0.06586828	      0.88291210	     -0.00045911	     -0.22196450	     -0.00000000	     -0.00000001	     23.65658126
      0.18956952	     -0.06575718	     -0.00046888	     -0.20758120	     -0.06587655	      0.88291022	     -0.00045874	     -0.22197234	     -0.00000000	     -0.00000001	     23.54532381
      0.19065367	     -0.06575438	     -0.00047061	     -0.20757889	     -0.06588226	      0.88290892	     -0.00045848	     -0.22197740	     -0.00000000	     -0.00000001	     23.65253603
      0.19173781	     -0.06575001	     -0.00047231	     -0.20757501	     -0.06588791	      0.88290765	     -0.00045821	     -0.22198215	     -0.00000000	     -0.00000001	     23.57835119
      0.19305540	     -0.06574526	     -0.00047430	     -0.20757086	     -0.06589470	      0.88290611	     -0.00045789	     -0.22198750	     -0.00000000	     -0.00000001	     23.65697519
      0.19437298	     -0.06573804	     -0.00047613	     -0.20756424	     -0.06590140	      0.88290460	     -0.00045755	     -0.22199246	     -0.00000000	     -0.00000001	     23.54762462
      0.19569057	     -0.06572961	     -0.00047778	     -0.20755641	     -0.06590801	      0.88290310	     -0.00045721	     -0.22199697	     -0.00000000	     -0.00000001	     23.75631963
      0.19682139	     -0.06571826	     -0.00047899	     -0.20754559	     -0.06591362	      0.88290182	     -0.00045691	     -0.22200052	     -0.00000000	     -0.00000001	     23.61293317
      0.19795221	     -0.06570562	     -0.00047999	     -0.20753347	     -0.06591916	      0.88290055	     -0.00045660	     -0.22200370	     -0.00000000	     -0.00000001	     23.73900489
      0.19948822	     -0.06568297	     -0.00048092	     -0.20751156	     -0.06592657	      0.88289882	     -0.00045617	     -0.22200746	     -0.00000000	     -0.00000001	     23.71864966
      0.20054620	     -0.06566444	     -0.00048129	     -0.20749352	     -0.06593161	      0.88289763	     -0.00045587	     -0.22200961	     -0.00000000	     -0.00000001	     23.87484573
      0.20160417	     -0.06564144	     -0.00048141	     -0.20747103	     -0.06593658	      0.88289644	     -0.00045556	     -0.22201139	     -0.00000000	     -0.00000001	     23.88706063
      0.20294211	     -0.06560876	     -0.00048122	     -0.20743899	     -0.06594280	      0.88289492	     -0.00045515	     -0.22201303	     -0.00000000	     -0.00000001	     24.03382846
      0.20428005	     -0.06556960	     -0.00048058	     -0.20740049	     -0.06594891	      0.88289340	     -0.00045473	     -0.22201397	     -0.00000000	     -0.00000001	     24.02305397
      0.20546950	     -0.06553097	     -0.00047966	     -0.20736243	     -0.06595427	      0.88289204	     -0.00045435	     -0.22201413	     -0.00000000	     -0.00000001	     24.25902449
      0.20665894	     -0.06548667	     -0.00047837	     -0.20731871	     -0.06595956	      0.88289068	     -0.00045395	     -0.22201365	     -0.00000000	     -0.00000001	     24.24196255
      0.20784839	     -0.06543935	     -0.00047678	     -0.20727196	     -0.06596478	      0.88288930	     -0.00045354	     -0.22201246	     -0.00000000	     -0.00000001	     24.48457287
      0.20903783	     -0.06538700	     -0.00047489	     -0.20722018	     -0.06596992	      0.88288792	     -0.00045312	     -0.22201056	     -0.00000000	     -0.00000001	     24.52559072
      0.21022728	     -0.06533215	     -0.00047278	     -0.20716590	     -0.06597499	      0.88288653	     -0.00045269	     -0.22200789	     -0.00000000	     -0.00000001	     24.78182502
      0.21141672	     -0.06527278	     -0.00047048	     -0.20710709	     -0.06597999	      0.88288513	     -0.00045225	     -0.22200447	     -0.00000000	     -0.00000001	     24.83499932
      0.21260617	     -0.06521155	     -0.00046805	     -0.20704641	     -0.06598493	      0.88288373	     -0.00045180	     -0.22200026	     -0.00000000	     -0.00000001	     25.12782736
      0.21379561	     -0.06514644	     -0.00046550	     -0.20698184	     -0.06598979	      0.88288232	     -0.00045133	     -0.22199528	     -0.00000000	     -0.00000001	     25.19613033
      0.21498506	     -0.06508018	     -0.00046286	     -0.20691611	     -0.06599459	      0.88288090	     -0.00045086	     -0.22198951	     -0.00000000	     -0.00000001	     25.52400878
      0.21617450	     -0.06501083	     -0.00046015	     -0.20684728	     -0.06599932	      0.88287949	     -0.00045037	     -0.22198298	     -0.00000000	     -0.00000001	     25.60092829
      0.21736395	     -0.06494113	     -0.00045739	     -0.20677809	     -0.06600399	      0.88287807	     -0.00044987	     -0.22197567	     -0.00000000	     -0.00000001	     25.95393727
      0.21855339	     -0.06486915	     -0.00045461	     -0.20670660	     -0.06600859	      0.88287665	     -0.00044936	     -0.22196765	     -0.00000000	     -0.00000001	     26.03414031
      0.21974284	     -0.06479759	     -0.00045185	     -0.20663552	     -0.06601313	      0.88287524	     -0.00044884	     -0.22195891	     -0.00000000	     -0.00000001	     26.40356330
      0.22093228	     -0.06472440	     -0.00044914	     -0.20656280	     -0.06601761	      0.88287383	     -0.00044830	     -0.22194952	     -0.00000000	     -0.00000001	     26.48564360
      0.22212173	     -0.06465228	     -0.00044657	     -0.20649112	     -0.06602203	      0.88287243	     -0.00044776	     -0.22193948	     -0.00000000	     -0.00000001	     26.86826533
      0.22331117	     -0.06457909	     -0.00044415	     -0.20641837	     -0.06602639	      0.88287104	     -0.00044721	     -0.22192888	     -0.00000000	     -0.00000001	     26.96002012
      0.22450062	     -0.06450745	     -0.00044193	     -0.20634716	     -0.06603069	      0.88286965	     -0.00044664	     -0.22191773	     -0.00000000	     -0.00000001	     27.35907493
      0.22569006	     -0.06443528	     -0.00043994	     -0.20627539	     -0.06603494	      0.88286828	     -0.00044607	     -0.22190611	     -0.00000000	     -0.00000001	     27.47219117
      0.22687951	     -0.06436507	     -0.00043822	     -0.20620558	     -0.06603913	      0.88286692	     -0.00044548	     -0.22189404	     -0.00000000	     -0.00000001	     27.88903456
      0.22806895	     -0.06429449	     -0.00043676	     -0.20613539	     -0.06604326	      0.88286557	     -0.00044489	     -0.22188162	     -0.00000000	     -0.00000001	     28.03146317
      0.22925840	     -0.06422588	     -0.00043559	     -0.20606715	     -0.06604733	      0.88286424	     -0.00044428	     -0.22186887	     -0.00000000	     -0.00000001	     28.46962858
      0.23044784	     -0.06415684	     -0.00043467	     -0.20599847	     -0.06605135	      0.88286293	     -0.00044367	     -0.22185586	     -0.00000000	     -0.00000001	     28.65324592
      0.23163729	     -0.06408964	     -0.00043402	     -0.20593162	     -0.06605532	      0.88286164	     -0.00044304	     -0.22184262	     -0.00000000	     -0.00000001	     29.11928930
      0.23282673	     -0.06402184	     -0.00043358	     -0.20586416	     -0.06605923	      0.88286036	     -0.00044241	     -0.22182922	     -0.00000000	     -0.00000001	     29.35676273
      0.23401618	     -0.06395576	     -0.00043335	     -0.20579841	     -0.06606308	      0.88285911	     -0.00044177	     -0.22181567	     -0.00000000	     -0.00000001	     29.85518175
      0.23520562	     -0.06388888	     -0.00043329	     -0.20573186	     -0.06606689	      0.88285787	     -0.00044112	     -0.22180203	     -0.00000000	     -0.00000001	     30.14869452
      0.23639507	     -0.06382337	     -0.00043339	     -0.20566668	     -0.06607063	      0.88285666	     -0.00044046	     -0.22178832	     -0.00000000	     -0.00000001	     30.67812328
      0.23758451	     -0.06375678	     -0.00043359	     -0.20560041	     -0.06607433	      0.88285547	     -0.00043979	     -0.22177458	     -0.00000000	     -0.00000001	     31.02553069
      0.23877396	     -0.06369137	     -0.00043390	     -0.20553531	     -0.06607796	      0.88285430	     -0.00043911	     -0.22176082	     -0.00000000	     -0.00000001	     31.58053687
      0.23996340	     -0.06362462	     -0.00043429	     -0.20546888	     -0.06608155	      0.88285315	     -0.00043842	     -0.22174707	     -0.00000000	     -0.00000001	     31.97624151
      0.24115285	     -0.06355867	     -0.00043477	     -0.20540325	     -0.06608507	      0.88285203	     -0.00043773	     -0.22173332	     -0.00000000	     -0.00000001	     32.55239670
      0.24234229	     -0.06349096	     -0.00043533	     -0.20533586	     -0.06608854	      0.88285094	     -0.00043702	     -0.22171961	     -0.00000000	     -0.00000001	     32.98355107
      0.24353174	     -0.06342378	     -0.00043596	     -0.20526899	     -0.06609196	      0.88284987	     -0.00043630	     -0.22170589	     -0.00000000	     -0.00000001	     33.57002639
      0.24472118	     -0.06335481	     -0.00043662	     -0.20520035	     -0.06609532	      0.88284883	     -0.00043558	     -0.22169220	     -0.00000000	     -0.00000001	     34.02510689
      0.24591063	     -0.06328647	     -0.00043732	     -0.20513232	     -0.06609862	      0.88284781	     -0.00043484	     -0.22167850	     -0.00000000	     -0.00000001	     34.61865939
      0.24710007	     -0.06321652	     -0.00043802	     -0.20506269	     -0.06610187	      0.88284683	     -0.00043410	     -0.22166483	     -0.00000000	     -0.00000001	     35.09124278
      0.24828952	     -0.06314730	     -0.00043874	     -0.20499379	     -0.06610506	      0.88284587	     -0.00043334	     -0.22165114	     -0.00000000	     -0.00000001	     35.69118594
      0.24947896	     -0.06307665	     -0.00043945	     -0.20492346	     -0.06610820	      0.88284494	     -0.00043258	     -0.22163746	     -0.00000000	     -0.00000001	     36.17421808
      0.25066841	     -0.06300697	     -0.00044019	     -0.20485411	     -0.06611127	      0.88284404	     -0.00043180	     -0.22162376	     -0.00000000	     -0.00000001	     36.77452383
      0.25185785	     -0.06293613	     -0.00044091	     -0.20478359	     -0.06611429	      0.88284318	     -0.00043102	     -0.22161006	     -0.00000000	     -0.00000000	     37.25819881
      0.25304730	     -0.06286668	     -0.00044167	     -0.20471446	     -0.06611726	      0.88284234	     -0.00043022	     -0.22159633	     -0.00000000	     -0.00000000	     37.85584373
      0.25423674	     -0.06279654	     -0.00044244	     -0.20464466	     -0.06612016	      0.88284154	     -0.00042942	     -0.22158260	     -0.00000000	     -0.00000000	     38.33290780
      0.25542619	     -0.06272826	     -0.00044329	     -0.20457670	     -0.06612301	      0.88284076	     -0.00042860	     -0.22156885	     -0.00000000	     -0.00000000	     38.91906420
      0.25661563	     -0.06265999	     -0.00044428	     -0.20450875	     -0.06612581	      0.88284003	     -0.00042778	     -0.22155511	     -0.00000000	     -0.00000000	     39.37719797
      0.25780508	     -0.06259406	     -0.00044536	     -0.20444313	     -0.06612854	      0.88283932	     -0.00042694	     -0.22154137	     -0.00000000	     -0.00000000	     39.94399370
      0.25899452	     -0.06252851	     -0.00044648	     -0.20437791	     -0.06613122	      0.88283865	     -0.00042610	     -0.22152768	     -0.00000000	     -0.00000000	     40.37808978
      0.26018397	     -0.06246589	     -0.00044762	     -0.20431560	     -0.06613385	      0.88283801	     -0.00042524	     -0.22151403	     -0.00000000	     -0.00000000	     40.92048907
      0.26137341	     -0.06240396	     -0.00044883	     -0.20425399	     -0.06613642	      0.88283741	     -0.00042438	     -0.22150046	     -0.00000000	     -0.00000000	     41.32394642
      0.26256286	     -0.06234510	     -0.00045010	     -0.20419544	     -0.06613893	      0.88283684	     -0.00042351	     -0.22148698	     -0.00000000	     -0.00000000	     41.83980710
      0.26375230	     -0.06228736	     -0.00045141	     -0.20413800	     -0.06614139	      0.88283630	     -0.00042262	     -0.22147363	     -0.00000000	     -0.00000000	     42.20989134
      0.26494175	     -0.06223299	     -0.00045275	     -0.20408393	     -0.06614379	      0.88283580	     -0.00042173	     -0.22146043	     -0.00000000	     -0.00000000	     42.68929350
      0.26613119	     -0.06217983	     -0.00045407	     -0.20403108	     -0.06614614	      0.88283533	     -0.00042082	     -0.22144742	     -0.00000000	     -0.00000000	     43.01905271
      0.26732064	     -0.06213003	     -0.00045536	     -0.20398157	     -0.06614844	      0.88283490	     -0.00041991	     -0.22143462	     -0.00000000	     -0.00000000	     43.45893796
      0.26851008	     -0.06208133	     -0.00045657	     -0.20393317	     -0.06615068	      0.88283449	     -0.00041899	     -0.22142206	     -0.00000000	     -0.00000000	     43.75226496
      0.26969953	     -0.06203576	     -0.00045770	     -0.20388788	     -0.06615288	      0.88283412	     -0.00041806	     -0.22140975	     -0.00000000	     -0.00000000	     44.15687907
      0.27088897	     -0.06199121	     -0.00045873	     -0.20384363	     -0.06615502	      0.88283378	     -0.00041712	     -0.22139773	     -0.00000000	     -0.00000000	     44.41268612
      0.27207842	     -0.06194970	     -0.00045965	     -0.20380240	     -0.06615711	      0.88283347	     -0.00041617	     -0.22138600	     -0.00000000	     -0.00000000	     44.77855664
      0.27326786	     -0.06190900	     -0.00046043	     -0.20376198	     -0.06615915	      0.88283319	     -0.00041521	     -0.22137460	     -0.00000000	     -0.00000000	     44.99831471
      0.27445731	     -0.06187111	     -0.00046110	     -0.20372437	     -0.06616114	      0.88283293	     -0.00041424	     -0.22136351	     -0.00000000	     -0.00000000	     45.32600977
      0.27564675	     -0.06183398	     -0.00046161	     -0.20368751	     -0.06616308	      0.88283270	     -0.00041327	     -0.22135278	     -0.00000000	     -0.00000000	     45.50858334
      0.27683620	     -0.06179960	     -0.00046201	     -0.20365340	     -0.06616498	      0.88283250	     -0.00041228	     -0.22134240	     -0.00000000	     -0.00000000	     45.79934971
      0.27802564	     -0.06176597	     -0.00046226	     -0.20362004	     -0.06616683	      0.88283232	     -0.00041129	     -0.22133241	     -0.00000000	     -0.00000000	     45.94868157
      0.27921509	     -0.06173481	     -0.00046220	     -0.20358914	     -0.06616863	      0.88283216	     -0.00041029	     -0.22132278	     -0.00000000	     -0.00000000	     46.20304409
      0.28040453	     -0.06170350	     -0.00046173	     -0.20355810	     -0.06617039	      0.88283203	     -0.00040928	     -0.22131357	     -0.00000000	     -0.00000000	     46.30997381
      0.28159398	     -0.06167541	     -0.00046134	     -0.20353026	     -0.06617210	      0.88283191	     -0.00040827	     -0.22130479	     -0.00000000	     -0.00000000	     46.51434964
      0.28278342	     -0.06164916	     -0.00046103	     -0.20350426	     -0.06617377	      0.88283181	     -0.00040725	     -0.22129650	     -0.00000000	     -0.00000000	     46.58332670
      0.28397287	     -0.06162633	     -0.00046057	     -0.20348167	     -0.06617540	      0.88283173	     -0.00040622	     -0.22128870	     -0.00000000	     -0.00000000	     46.76879774
      0.28516231	     -0.06160543	     -0.00046009	     -0.20346100	     -0.06617699	      0.88283167	     -0.00040519	     -0.22128144	     -0.00000000	     -0.00000000	     46.80878096
      0.28635176	     -0.06158859	     -0.00045962	     -0.20344438	     -0.06617854	      0.88283162	     -0.00040416	     -0.22127471	     -0.00000000	     -0.00000000	     46.96311055
      0.28754120	     -0.06157443	     -0.00045901	     -0.20343045	     -0.06618005	      0.88283159	     -0.00040312	     -0.22126857	     -0.00000000	     -0.00000000	     46.96079171
      0.28873065	     -0.06156543	     -0.00045838	     -0.20342166	     -0.06618152	      0.88283156	     -0.00040207	     -0.22126304	     -0.00000000	     -0.00000000	     47.06836398
      0.28992009	     -0.06156001	     -0.00045793	     -0.20341646	     -0.06618296	      0.88283155	     -0.00040102	     -0.22125820	     -0.00000000	     -0.00000000	     47.01831717
      0.29110954	     -0.06155979	     -0.00045750	     -0.20341644	     -0.06618435	      0.88283155	     -0.00039997	     -0.22125406	     -0.00000000	      0.00000000	     47.08549990
      0.29229898	     -0.06156408	     -0.00045699	     -0.20342093	     -0.06618572	      0.88283156	     -0.00039892	     -0.22125073	     -0.00000000	      0.00000000	     46.99297508
      0.29348843	     -0.06157491	     -0.00045638	     -0.20343195	     -0.06618704	      0.88283157	     -0.00039786	     -0.22124821	     -0.00000000	      0.00000000	     47.02438899
      0.29467787	     -0.06159050	     -0.00045606	     -0.20344773	     -0.06618834	      0.88283159	     -0.00039680	     -0.22124658	     -0.00000000	      0.00000000	     46.90145156
      0.29586732	     -0.06161285	     -0.00045569	     -0.20347027	     -0.06618959	      0.88283160	     -0.00039575	     -0.22124587	     -0.00000000	      0.00000000	     46.89334752
      0.29705676	     -0.06164095	     -0.00045530	     -0.20349856	     -0.06619082	      0.88283162	     -0.00039469	     -0.22124615	     -0.00000000	      0.00000000	     46.73161176
      0.29824621	     -0.06167711	     -0.00045497	     -0.20353491	     -0.06619201	      0.88283164	     -0.00039363	     -0.22124746	     -0.00000000	      0.00000000	     46.68585776
      0.29943565	     -0.06171980	     -0.00045475	     -0.20357778	     -0.06619316	      0.88283165	     -0.00039258	     -0.22124990	     -0.00000000	      0.00000000	     46.49505969
      0.30062510	     -0.06177114	     -0.00045468	     -0.20362931	     -0.06619429	      0.88283165	     -0.00039152	     -0.22125351	     -0.00000000	     -0.00000000	     46.40936396
      0.30181454	     -0.06182941	     -0.00045479	     -0.20368777	     -0.06619537	      0.88283164	     -0.00039047	     -0.22125838	     -0.00000000	     -0.00000000	     46.18806848
      0.30300399	     -0.06189672	     -0.00045515	     -0.20375527	     -0.06619642	      0.88283162	     -0.00038942	     -0.22126455	     -0.00000000	     -0.00000000	     46.05822436
      0.30419343	     -0.06197131	     -0.00045577	     -0.20383006	     -0.06619744	      0.88283158	     -0.00038838	     -0.22127212	     -0.00000000	     -0.00000000	     45.80686285
      0.30538288	     -0.06205478	     -0.00045665	     -0.20391374	     -0.06619841	      0.88283151	     -0.00038734	     -0.22128109	     -0.00000000	     -0.00000000	     45.63428162
      0.30657232	     -0.06214513	     -0.00045779	     -0.20400429	     -0.06619935	      0.88283142	     -0.00038630	     -0.22129155	     -0.00000000	     -0.00000000	     45.35137568
      0.30776177	     -0.06224390	     -0.00045917	     -0.20410328	     -0.06620025	      0.88283130	     -0.00038527	     -0.22130349	     -0.00000000	     -0.00000000	     45.12889397
      0.30895121	     -0.06234793	     -0.00046080	     -0.20420754	     -0.06620110	      0.88283114	     -0.00038425	     -0.22131696	     -0.00000000	     -0.00000000	     44.81480021
      0.31014066	     -0.06245933	     -0.00046271	     -0.20431918	     -0.06620191	      0.88283095	     -0.00038323	     -0.22133193	     -0.00000000	     -0.00000000	     44.54093789
      0.31133010	     -0.06257635	     -0.00046480	     -0.20443646	     -0.06620268	      0.88283072	     -0.00038222	     -0.22134844	     -0.00000000	     -0.00000000	     44.18554317
      0.31251955	     -0.06270016	     -0.00046704	     -0.20456053	     -0.06620339	      0.88283044	     -0.00038121	     -0.22136645	     -0.00000000	     -0.00000000	     43.86583550
      0.31370899	     -0.06282819	     -0.00046939	     -0.20468885	     -0.06620406	      0.88283012	     -0.00038021	     -0.22138595	     -0.00000000	     -0.00000000	     43.47621147
      0.31489844	     -0.06296185	     -0.00047175	     -0.20482282	     -0.06620467	      0.88282974	     -0.00037922	     -0.22140688	     -0.00000000	     -0.00000000	     43.11265391
      0.31608788	     -0.06309891	     -0.00047392	     -0.20496020	     -0.06620523	      0.88282932	     -0.00037824	     -0.22142922	     -0.00000000	     -0.00000000	     42.68011495
      0.31727733	     -0.06323984	     -0.00047619	     -0.20510148	     -0.06620574	      0.88282884	     -0.00037726	     -0.22145287	     -0.00000000	     -0.00000000	     42.27423506
      0.31846677	     -0.06338246	     -0.00047892	     -0.20524446	     -0.06620618	      0.88282830	     -0.00037629	     -0.22147784	     -0.00000000	     -0.00000000	     41.81047238
      0.31965622	     -0.06352969	     -0.00048180	     -0.20539206	     -0.06620656	      0.88282771	     -0.00037534	     -0.22150405	     -0.00000000	     -0.00000000	     41.37428872
      0.32084566	     -0.06367858	     -0.00048473	     -0.20554135	     -0.06620688	      0.88282706	     -0.00037438	     -0.22153147	     -0.00000000	     -0.00000000	     40.88846936
      0.32203511	     -0.06383000	     -0.00048699	     -0.20569320	     -0.06620714	      0.88282636	     -0.00037344	     -0.22155998	     -0.00000000	     -0.00000000	     40.43380836
      0.32322455	     -0.06398153	     -0.00048899	     -0.20584519	     -0.06620732	      0.88282559	     -0.00037251	     -0.22158951	     -0.00000000	     -0.00000000	     39.92081062
      0.32441400	     -0.06413462	     -0.00049082	     -0.20599875	     -0.06620743	      0.88282477	     -0.00037158	     -0.22161992	     -0.00000000	     -0.00000000	     39.45873353
      0.32560344	     -0.06428726	     -0.00049250	     -0.20615189	     -0.06620748	      0.88282390	     -0.00037067	     -0.22165115	     -0.00000000	     -0.00000001	     38.94224440
      0.32679289	     -0.06444119	     -0.00049406	     -0.20630635	     -0.06620744	      0.88282297	     -0.00036976	     -0.22168306	     -0.00000000	     -0.00000001	     38.48255653
      0.32798233	     -0.06459502	     -0.00049541	     -0.20646072	     -0.06620733	      0.88282200	     -0.00036887	     -0.22171562	     -0.00000000	     -0.00000001	     37.96486958
      0.32917178	     -0.06475001	     -0.00049659	     -0.20661627	     -0.06620714	      0.88282098	     -0.00036798	     -0.22174872	     -0.00000000	     -0.00000001	     37.51843144
      0.33036122	     -0.06490375	     -0.00049762	     -0.20677060	     -0.06620687	      0.88281991	     -0.00036710	     -0.22178230	     -0.00000000	     -0.00000001	     37.00326319
      0.33155067	     -0.06505715	     -0.00049824	     -0.20692460	     -0.06620651	      0.88281881	     -0.00036624	     -0.22181626	     -0.00000000	     -0.00000001	     36.57312685
      0.33274011	     -0.06520893	     -0.00049843	     -0.20707702	     -0.06620608	      0.88281767	     -0.00036538	     -0.22185056	     -0.00000000	     -0.00000001	     36.06205649
      0.33392956	     -0.06536115	     -0.00049834	     -0.20722989	     -0.06620555	      0.88281650	     -0.00036454	     -0.22188511	     -0.00000000	     -0.00000001	     35.63826299
      0.33511900	     -0.06551209	     -0.00049826	     -0.20738150	     -0.06620493	      0.88281530	     -0.00036371	     -0.22191991	     -0.00000000	     -0.00000001	     35.13305986
      0.33630845	     -0.06566329	     -0.00049822	     -0.20753338	     -0.06620423	      0.88281408	     -0.00036288	     -0.22195485	     -0.00000000	     -0.00000001	     34.72866749
      0.33749789	     -0.06581306	     -0.00049818	     -0.20768385	     -0.06620343	      0.88281284	     -0.00036207	     -0.22198993	     -0.00000000	     -0.00000001	     34.23776721
      0.33868734	     -0.06596319	     -0.00049815	     -0.20783470	     -0.06620253	      0.88281160	     -0.00036128	     -0.22202506	     -0.00000000	     -0.00000001	     33.84369365
      0.33987678	     -0.06611166	     -0.00049840	     -0.20798390	     -0.06620154	      0.88281034	     -0.00036049	     -0.22206025	     -0.00000000	     -0.00000001	     33.36340703
      0.34106623	     -0.06625981	     -0.00049907	     -0.20813278	     -0.06620046	      0.88280909	     -0.00035972	     -0.22209541	     -0.00000000	     -0.00000001	     32.97896008
      0.34225567	     -0.06640586	     -0.00049967	     -0.20827959	     -0.06619927	      0.88280783	     -0.00035896	     -0.22213053	     -0.00000000	     -0.00000001	     32.50764296
      0.34344512	     -0.06655159	     -0.00050027	     -0.20842609	     -0.06619798	      0.88280659	     -0.00035822	     -0.22216553	     -0.00000000	     -0.00000001	     32.13574169
      0.34463456	     -0.06669504	     -0.00050087	     -0.20857033	     -0.06619659	      0.88280536	     -0.00035749	     -0.22220043	     -0.00000000	     -0.00000001	     31.68157267
      0.34582401	     -0.06683788	     -0.00050144	     -0.20871395	     -0.06619509	      0.88280415	     -0.00035678	     -0.22223515	     -0.00000000	     -0.00000001	     31.31651050
      0.34701345	     -0.06697833	     -0.00050196	     -0.20885522	     -0.06619349	      0.88280296	     -0.00035609	     -0.22226970	     -0.00000000	     -0.00000001	     30.87494917
      0.34820290	     -0.06711803	     -0.00050250	     -0.20899575	     -0.06619178	      0.88280180	     -0.00035541	     -0.22230403	     -0.00000000	     -0.00000001	     30.51892941
      0.34939234	     -0.06725527	     -0.00050309	     -0.20913383	     -0.06618996	      0.88280067	     -0.00035474	     -0.22233813	     -0.00000000	     -0.00000001	     30.09674722
      0.35058179	     -0.06739193	     -0.00050362	     -0.20927134	     -0.06618803	      0.88279958	     -0.00035410	     -0.22237196	      0.00000000	     -0.00000001	     29.75172676
      0.35177123	     -0.06752495	     -0.00050416	     -0.20940523	     -0.06618598	      0.88279853	     -0.00035347	     -0.22240550	      0.00000000	     -0.00000001	     29.35608415
      0.35296067	     -0.06765566	     -0.00050471	     -0.20953683	     -0.06618382	      0.88279752	     -0.00035287	     -0.22243866	      0.00000000	     -0.00000001	     29.02872395
      0.35415012	     -0.06778228	     -0.00050527	     -0.20966435	     -0.06618155	      0.88279656	     -0.00035228	     -0.22247142	      0.00000000	     -0.00000001	     28.65401228
      0.35533956	     -0.06790624	     -0.00050594	     -0.20978921	     -0.06617916	      0.88279565	     -0.00035171	     -0.22250372	      0.00000000	     -0.00000001	     28.33565336
      0.35652901	     -0.06802555	     -0.00050667	     -0.20990945	     -0.06617665	      0.88279480	     -0.00035117	     -0.22253551	      0.00000000	     -0.00000000	     27.98068985
      0.35771845	     -0.06814194	     -0.00050746	     -0.21002676	     -0.06617402	      0.88279400	     -0.00035064	     -0.22256674	      0.00000000	     -0.00000000	     27.67202051
      0.35890790	     -0.06825369	     -0.00050835	     -0.21013947	     -0.06617126	      0.88279326	     -0.00035014	     -0.22259739	      0.00000000	     -0.00000000	     27.33468003
      0.36009734	     -0.06836206	     -0.00050931	     -0.21024879	     -0.06616838	      0.88279258	     -0.00034966	     -0.22262737	      0.00000000	     -0.00000000	     27.03900404
      0.36128679	     -0.06846519	     -0.00051036	     -0.21035288	     -0.06616538	      0.88279197	     -0.00034920	     -0.22265668	      0.00000000	     -0.00000000	     26.72214915
      0.36247623	     -0.06856449	     -0.00051155	     -0.21045316	     -0.06616225	      0.88279142	     -0.00034877	     -0.22268523	      0.00000000	     -0.00000000	     26.44169056
      0.36366568	     -0.06865814	     -0.00051289	     -0.21054779	     -0.06615900	      0.88279094	     -0.00034836	     -0.22271299	      0.00000000	     -0.00000000	     26.14539770
      0.36485512	     -0.06874786	     -0.00051434	     -0.21063850	     -0.06615562	      0.88279053	     -0.00034797	     -0.22273987	      0.00000000	     -0.00000000	     25.87900304
      0.36604457	     -0.06883208	     -0.00051592	     -0.21072373	     -0.06615210	      0.88279019	     -0.00034761	     -0.22276588	      0.00000000	     -0.00000000	     25.59638145
      0.36723401	     -0.06891248	     -0.00051761	     -0.21080514	     -0.06614846	      0.88278993	     -0.00034728	     -0.22279093	      0.00000000	     -0.00000000	     25.34743652
      0.36842346	     -0.06898740	     -0.00051945	     -0.21088107	     -0.06614468	      0.88278974	     -0.00034696	     -0.22281502	      0.00000000	     -0.00000000	     25.08640225
      0.36961290	     -0.06905843	     -0.00052140	     -0.21095312	     -0.06614078	      0.88278962	     -0.00034668	     -0.22283809	      0.00000000	     -0.00000000	     24.86072890
      0.37080235	     -0.06912366	     -0.00052348	     -0.21101937	     -0.06613673	      0.88278958	     -0.00034641	     -0.22286013	      0.00000000	     -0.00000000	     24.62080611
      0.37199179	     -0.06918459	     -0.00052561	     -0.21108133	     -0.06613256	      0.88278962	     -0.00034618	     -0.22288107	      0.00000000	      0.00000000	     24.41483792
      0.37318124	     -0.06923969	     -0.00052775	     -0.21113746	     -0.06612825	      0.88278973	     -0.00034596	     -0.22290091	      0.00000000	      0.00000000	     24.18842127
      0.37437068	     -0.06929096	     -0.00052994	     -0.21118977	     -0.06612380	      0.88278992	     -0.00034578	     -0.22291958	      0.00000000	      0.00000000	     24.00148316
      0.37556013	     -0.06933711	     -0.00053230	     -0.21123696	     -0.06611922	      0.88279019	     -0.00034561	     -0.22293711	      0.00000000	      0.00000000	     23.79186991
      0.37674957	     -0.06938008	     -0.00053482	     -0.21128097	     -0.06611451	      0.88279054	     -0.00034547	     -0.22295347	      0.00000000	      0.00000000	     23.62370764
      0.37817936	     -0.06942624	     -0.00053807	     -0.21132838	     -0.06610865	      0.88279106	     -0.00034534	     -0.22297165	      0.00000000	      0.00000000	     23.33000441
      0.37935797	     -0.06946070	     -0.00054085	     -0.21136386	     -0.06610368	      0.88279157	     -0.00034525	     -0.22298539	      0.00000000	      0.00000000	     23.23652789
      0.38053657	     -0.06949088	     -0.00054368	     -0.21139507	     -0.06609857	      0.88279216	     -0.00034519	     -0.22299804	      0.00000000	      0.00000000	     23.04712421
      0.38171518	     -0.06951877	     -0.00054645	     -0.21142399	     -0.06609333	      0.88279283	     -0.00034515	     -0.22300960	      0.00000000	      0.00000000	     22.93720475
      0.38289379	     -0.06954234	     -0.00054912	     -0.21144860	     -0.06608796	      0.88279358	     -0.00034513	     -0.22302011	      0.00000000	      0.00000000	     22.77327044
      0.38407240	     -0.06956331	     -0.00055162	     -0.21147060	     -0.06608244	      0.88279439	     -0.00034513	     -0.22302955	      0.00000000	      0.00000000	     22.66378783
      0.38525101	     -0.06957957	     -0.00055392	     -0.21148789	     -0.06607680	      0.88279529	     -0.00034516	     -0.22303794	      0.00000000	      0.00000001	     22.51746621
      0.38642962	     -0.06959258	     -0.00055598	     -0.21150194	     -0.06607102	      0.88279626	     -0.00034520	     -0.22304526	      0.00000000	      0.00000001	     22.42258856
      0.38786619	     -0.06960191	     -0.00055818	     -0.21151254	     -0.06606379	      0.88279753	     -0.00034528	     -0.22305275	      0.00000000	      0.00000001	     22.21712706
      0.38901988	     -0.06960499	     -0.00055902	     -0.21151665	     -0.06605784	      0.88279864	     -0.00034537	     -0.22305758	      0.00000000	      0.00000001	     22.18454710
      0.39017357	     -0.06960265	     -0.00055919	     -0.21151534	     -0.06605176	      0.88279981	     -0.00034547	     -0.22306135	      0.00000000	      0.00000001	     22.04894972
      0.39132725	     -0.06959690	     -0.00055911	     -0.21151061	     -0.06604556	      0.88280104	     -0.00034560	     -0.22306403	      0.00000000	      0.00000001	     21.99620086
      0.39248094	     -0.06958567	     -0.00055896	     -0.21150041	     -0.06603922	      0.88280235	     -0.00034574	     -0.22306564	      0.00000000	      0.00000001	     21.90770796
      0.39388989	     -0.06956654	     -0.00055876	     -0.21148253	     -0.06603132	      0.88280403	     -0.00034593	     -0.22306607	      0.00000000	      0.00000001	     21.86236220
      0.39507275	     -0.06954341	     -0.00055864	     -0.21146045	     -0.06602454	      0.88280551	     -0.00034612	     -0.22306513	      0.00000000	      0.00000001	     21.73369753
      0.39625560	     -0.06951583	     -0.00055850	     -0.21143389	     -0.06601763	      0.88280706	     -0.00034632	     -0.22306295	      0.00000000	      0.00000001	     21.74925246
      0.39767869	     -0.06947418	     -0.00055859	     -0.21139348	     -0.06600914	      0.88280902	     -0.00034659	     -0.22305869	      0.00000000	      0.00000001	     21.61595893
      0.39885211	     -0.06943474	     -0.00055871	     -0.21135504	     -0.06600200	      0.88281070	     -0.00034682	     -0.22305378	      0.00000000	      0.00000001	     21.65250898
      0.40002553	     -0.06938897	     -0.00055883	     -0.21131026	     -0.06599473	      0.88281244	     -0.00034708	     -0.22304761	      0.00000000	      0.00000001	     21.56244978
      0.40119896	     -0.06933907	     -0.00055899	     -0.21126134	     -0.06598735	      0.88281424	     -0.00034735	     -0.22304013	      0.00000000	      0.00000001	     21.58457998
      0.40237238	     -0.06928268	     -0.00055908	     -0.21120592	     -0.06597983	      0.88281610	     -0.00034764	     -0.22303133	      0.00000000	      0.00000001	     21.51331173
      0.40354580	     -0.06922156	     -0.00055892	     -0.21114576	     -0.06597220	      0.88281803	     -0.00034794	     -0.22302116	      0.00000000	      0.00000001	     21.52981048
      0.40496082	     -0.06913920	     -0.00055853	     -0.21106454	     -0.06596284	      0.88282042	     -0.00034833	     -0.22300704	      0.00000000	      0.00000001	     21.40257429
      0.40612548	     -0.06906530	     -0.00055808	     -0.21099156	     -0.06595500	      0.88282246	     -0.00034866	     -0.22299383	      0.00000000	      0.00000001	     21.49091566
      0.40729014	     -0.06898410	     -0.00055777	     -0.21091127	     -0.06594706	      0.88282456	     -0.00034901	     -0.22297916	      0.00000000	      0.00000001	     21.38854871
      0.40845479	     -0.06889790	     -0.00055735	     -0.21082594	     -0.06593900	      0.88282671	     -0.00034937	     -0.22296298	      0.00000000	      0.00000001	     21.44541156
      0.40961945	     -0.06880464	     -0.00055680	     -0.21073356	     -0.06593083	      0.88282891	     -0.00034974	     -0.22294530	      0.00000000	      0.00000001	     21.36182494
      0.41078410	     -0.06870638	     -0.00055625	     -0.21063614	     -0.06592256	      0.88283117	     -0.00035013	     -0.22292607	      0.00000000	      0.00000001	     21.39928415
      0.41224181	     -0.06857431	     -0.00055561	     -0.21050509	     -0.06591206	      0.88283408	     -0.00035063	     -0.22289984	      0.00000000	      0.00000001	     21.24777273
      0.41335990	     -0.06846748	     -0.00055514	     -0.21039902	     -0.06590390	      0.88283636	     -0.00035103	     -0.22287805	      0.00000000	      0.00000001	     21.36306256
      0.41447799	     -0.06835440	     -0.00055474	     -0.21028668	     -0.06589565	      0.88283870	     -0.00035143	     -0.22285482	      0.00000000	      0.00000001	     21.23097401
      0.41559608	     -0.06823764	     -0.00055419	     -0.21017063	     -0.06588732	      0.88284108	     -0.00035185	     -0.22283015	      0.00000000	      0.00000001	     21.26012634
      0.41706142	     -0.06807678	     -0.00055342	     -0.21001068	     -0.06587627	      0.88284428	     -0.00035241	     -0.22279570	      0.00000000	      0.00000002	     21.08300487
      0.41816878	     -0.06795052	     -0.00055291	     -0.20988506	     -0.06586783	      0.88284676	     -0.00035284	     -0.22276805	      0.00000000	      0.00000002	     21.18503264
      0.41927613	     -0.06781834	     -0.00055268	     -0.20975350	     -0.06585931	      0.88284927	     -0.00035329	     -0.22273909	      0.00000000	      0.00000002	     21.01187757
      0.42038349	     -0.06768353	     -0.00055253	     -0.20961928	     -0.06585072	      0.88285184	     -0.00035373	     -0.22270882	      0.00000000	      0.00000002	     21.02304870
      0.42188198	     -0.06749437	     -0.00055199	     -0.20943087	     -0.06583898	      0.88285538	     -0.00035435	     -0.22266589	      0.00000000	      0.00000002	     20.81791981
      0.42297893	     -0.06735267	     -0.00055109	     -0.20928969	     -0.06583032	      0.88285803	     -0.00035481	     -0.22263303	      0.00000000	      0.00000002	     20.91067191
      0.42407588	     -0.06720665	     -0.00055013	     -0.20914417	     -0.06582159	      0.88286072	     -0.00035528	     -0.22259904	      0.00000000	      0.00000002	     20.71497450
      0.42517283	     -0.06705911	     -0.00054919	     -0.20899710	     -0.06581281	      0.88286345	     -0.00035575	     -0.22256394	      0.00000000	      0.00000002	     20.71694373
      0.42671303	     -0.06684765	     -0.00054799	     -0.20878624	     -0.06580039	      0.88286736	     -0.00035641	     -0.22251292	      0.00000000	      0.00000002	     20.49166598
      0.42779835	     -0.06669749	     -0.00054666	     -0.20863647	     -0.06579159	      0.88287016	     -0.00035689	     -0.22247581	      0.00000000	      0.00000002	     20.60898377
      0.42888367	     -0.06654462	     -0.00054520	     -0.20848396	     -0.06578273	      0.88287301	     -0.00035736	     -0.22243784	      0.00000000	      0.00000002	     20.41134882
      0.43019593	     -0.06635949	     -0.00054329	     -0.20829922	     -0.06577198	      0.88287650	     -0.00035794	     -0.22239083	      0.00000000	      0.00000002	     20.46149360
      0.43150819	     -0.06617181	     -0.00054125	     -0.20811190	     -0.06576117	      0.88288004	     -0.00035852	     -0.22234275	      0.00000000	      0.00000002	     20.20100093
      0.43282045	     -0.06598391	     -0.00053906	     -0.20792430	     -0.06575031	      0.88288363	     -0.00035910	     -0.22229364	      0.00000000	      0.00000002	     20.45635480
      0.43395827	     -0.06581804	     -0.00053705	     -0.20775867	     -0.06574087	      0.88288678	     -0.00035960	     -0.22225034	      0.00000000	      0.00000002	     20.11471441
      0.43509609	     -0.06565291	     -0.00053491	     -0.20759374	     -0.06573139	      0.88288997	     -0.00036010	     -0.22220637	      0.00000000	      0.00000002	     20.17872909
      0.43664193	     -0.06542738	     -0.00053180	     -0.20736844	     -0.06571849	      0.88289435	     -0.00036077	     -0.22214576	      0.00000000	      0.00000002	     19.96168954
      0.43769048	     -0.06527485	     -0.00052957	     -0.20721603	     -0.06570971	      0.88289735	     -0.00036123	     -0.22210409	      0.00000000	      0.00000002	     20.15436277
      0.43873904	     -0.06512103	     -0.00052725	     -0.20706229	     -0.06570093	      0.88290037	     -0.00036168	     -0.22206205	      0.00000000	      0.00000002	     20.00852228
      0.44008889	     -0.06492439	     -0.00052417	     -0.20686573	     -0.06568961	      0.88290428	     -0.00036225	     -0.22200740	      0.00000000	      0.00000002	     20.10037040
      0.44147580	     -0.06472208	     -0.00052086	     -0.20666345	     -0.06567797	      0.88290833	     -0.00036284	     -0.22195077	      0.00000000	      0.00000002	     19.88521559
      0.44266006	     -0.06455060	     -0.00051796	     -0.20649197	     -0.06566802	      0.88291180	     -0.00036333	     -0.22190205	      0.00000000	      0.00000002	     20.14510795
      0.44384431	     -0.06437851	     -0.00051497	     -0.20631984	     -0.06565808	      0.88291529	     -0.00036381	     -0.22185308	      0.00000000	      0.00000002	     19.90237321
      0.44502857	     -0.06420859	     -0.00051192	     -0.20614984	     -0.06564815	      0.88291878	     -0.00036428	     -0.22180388	      0.00000000	      0.00000002	     20.09294929
      0.44621282	     -0.06403864	     -0.00050878	     -0.20597979	     -0.06563822	      0.88292227	     -0.00036474	     -0.22175452	      0.00000000	      0.00000002	     19.91705301
      0.44739708	     -0.06387146	     -0.00050555	     -0.20581248	     -0.06562831	      0.88292576	     -0.00036520	     -0.22170503	      0.00000000	      0.00000002	     20.10183465
      0.44858133	     -0.06370504	     -0.00050216	     -0.20564589	     -0.06561842	      0.88292924	     -0.00036564	     -0.22165547	      0.00000000	      0.00000002	     19.93825479
      0.44976559	     -0.06354132	     -0.00049870	     -0.20548197	     -0.06560855	      0.88293272	     -0.00036607	     -0.22160586	      0.00000000	      0.00000002	     20.12508173
      0.45094984	     -0.06337833	     -0.00049516	     -0.20531875	     -0.06559870	      0.88293617	     -0.00036649	     -0.22155627	      0.00000000	      0.00000002	     19.97033883
      0.45213410	     -0.06321857	     -0.00049158	     -0.20515873	     -0.06558888	      0.88293961	     -0.00036689	     -0.22150672	      0.00000000	      0.00000002	     20.15815795
      0.45331835	     -0.06306003	     -0.00048795	     -0.20499991	     -0.06557909	      0.88294303	     -0.00036728	     -0.22145727	      0.00000000	      0.00000002	     20.01124371
      0.45450261	     -0.06290518	     -0.00048431	     -0.20484474	     -0.06556934	      0.88294641	     -0.00036765	     -0.22140796	      0.00000000	      0.00000002	     20.19873601
      0.45568686	     -0.06275176	     -0.00048050	     -0.20469098	     -0.06555963	      0.88294976	     -0.00036801	     -0.22135884	      0.00000000	      0.00000002	     20.05841207
      0.45687112	     -0.06260247	     -0.00047675	     -0.20454132	     -0.06554995	      0.88295307	     -0.00036835	     -0.22130996	      0.00000000	      0.00000002	     20.24361978
      0.45830255	     -0.06242518	     -0.00047216	     -0.20436355	     -0.06553832	      0.88295702	     -0.00036874	     -0.22125129	      0.00000000	      0.00000002	     20.05138160
      0.45946901	     -0.06228448	     -0.00046838	     -0.20422243	     -0.06552890	      0.88296019	     -0.00036904	     -0.22120380	      0.00000000	      0.00000002	     20.39440176
      0.46063548	     -0.06214555	     -0.00046455	     -0.20408306	     -0.06551952	      0.88296331	     -0.00036931	     -0.22115669	      0.00000000	      0.00000002	     20.15155887
      0.46180194	     -0.06201097	     -0.00046066	     -0.20394802	     -0.06551020	      0.88296637	     -0.00036957	     -0.22110993	      0.00000000	      0.00000002	     20.38944963
      0.46296841	     -0.06187832	     -0.00045670	     -0.20381489	     -0.06550093	      0.88296937	     -0.00036981	     -0.22106361	      0.00000000	      0.00000002	     20.23369121
      0.46413488	     -0.06174976	     -0.00045270	     -0.20368583	     -0.06549172	      0.88297232	     -0.00037003	     -0.22101771	      0.00000000	      0.00000002	     20.42991378
      0.46556832	     -0.06159499	     -0.00044768	     -0.20353041	     -0.06548049	      0.88297584	     -0.00037026	     -0.22096198	      0.00000000	      0.00000002	     20.24376769
      0.46670196	     -0.06147657	     -0.00044366	     -0.20341146	     -0.06547167	      0.88297856	     -0.00037043	     -0.22091843	      0.00000000	      0.00000002	     20.59857845
      0.46783560	     -0.06135960	     -0.00043974	     -0.20329395	     -0.06546291	      0.88298121	     -0.00037057	     -0.22087538	      0.00000000	      0.00000002	     20.38178996
      0.46896925	     -0.06124683	     -0.00043578	     -0.20318063	     -0.06545421	      0.88298378	     -0.00037069	     -0.22083283	      0.00000000	      0.00000002	     20.58644411
      0.47038019	     -0.06110947	     -0.00043075	     -0.20304255	     -0.06544348	      0.88298689	     -0.00037082	     -0.22078065	      0.00000000	      0.00000001	     20.42168011
      0.47150954	     -0.06100359	     -0.00042670	     -0.20293609	     -0.06543497	      0.88298928	     -0.00037089	     -0.22073950	      0.00000000	      0.00000001	     20.78949147
      0.47263890	     -0.06089888	     -0.00042262	     -0.20283080	     -0.06542652	      0.88299160	     -0.00037093	     -0.22069893	      0.00000000	      0.00000001	     20.58952354
      0.47376825	     -0.06079858	     -0.00041843	     -0.20272989	     -0.06541814	      0.88299384	     -0.00037096	     -0.22065895	      0.00000000	      0.00000001	     20.80640786
      0.47518527	     -0.06067587	     -0.00041303	     -0.20260642	     -0.06540773	      0.88299654	     -0.00037096	     -0.22060966	      0.00000000	      0.00000001	     20.67801931
      0.47631014	     -0.06058246	     -0.00040887	     -0.20251240	     -0.06539954	      0.88299858	     -0.00037093	     -0.22057121	      0.00000000	      0.00000001	     21.06382375
      0.47743501	     -0.06049091	     -0.00040483	     -0.20242023	     -0.06539143	      0.88300054	     -0.00037087	     -0.22053341	      0.00000000	      0.00000001	     20.91074963
      0.47855988	     -0.06040342	     -0.00040092	     -0.20233211	     -0.06538339	      0.88300242	     -0.00037080	     -0.22049624	      0.00000000	      0.00000001	     21.15571400
      0.47998790	     -0.06029525	     -0.00039649	     -0.20222314	     -0.06537329	      0.88300467	     -0.00037066	     -0.22045002	      0.00000000	      0.00000001	     21.10061207
      0.48110600	     -0.06021447	     -0.00039348	     -0.20214172	     -0.06536547	      0.88300635	     -0.00037052	     -0.22041457	      0.00000000	      0.00000001	     21.52307030
      0.48222409	     -0.06013469	     -0.00039082	     -0.20206131	     -0.06535772	      0.88300794	     -0.00037036	     -0.22037981	      0.00000000	      0.00000001	     21.44743936
      0.48334219	     -0.06005878	     -0.00038851	     -0.20198476	     -0.06535005	      0.88300944	     -0.00037018	     -0.22034571	      0.00000000	      0.00000001	     21.73936133
      0.48478917	     -0.05996340	     -0.00038596	     -0.20188856	     -0.06534024	      0.88301127	     -0.00036989	     -0.22030262	      0.00000000	      0.00000001	     21.79158624
      0.48589799	     -0.05989408	     -0.00038418	     -0.20181861	     -0.06533281	      0.88301258	     -0.00036965	     -0.22027037	      0.00000000	      0.00000001	     22.26158625
      0.48700680	     -0.05982565	     -0.00038235	     -0.20174956	     -0.06532545	      0.88301381	     -0.00036938	     -0.22023882	      0.00000000	      0.00000001	     22.28226811
      0.48811562	     -0.05976108	     -0.00038029	     -0.20168438	     -0.06531817	      0.88301497	     -0.00036908	     -0.22020795	      0.00000000	      0.00000001	     22.62652907
      0.48959227	     -0.05967583	     -0.00037684	     -0.20159836	     -0.06530860	      0.88301639	     -0.00036863	     -0.22016794	      0.00000000	      0.00000001	     22.81523381
      0.49069042	     -0.05961650	     -0.00037418	     -0.20153847	     -0.06530156	      0.88301737	     -0.00036827	     -0.22013902	      0.00000000	      0.00000001	     23.32791248
      0.49178856	     -0.05955749	     -0.00037134	     -0.20147891	     -0.06529461	      0.88301828	     -0.00036789	     -0.22011085	      0.00000000	      0.00000001	     23.46698360
      0.49288671	     -0.05950152	     -0.00036854	     -0.20142240	     -0.06528772	      0.88301912	     -0.00036747	     -0.22008344	      0.00000000	      0.00000001	     23.87896069
      0.49440435	     -0.05942761	     -0.00036442	     -0.20134778	     -0.06527833	      0.88302018	     -0.00036686	     -0.22004685	      0.00000000	      0.00000000	     24.26138612
      0.49549039	     -0.05937777	     -0.00036135	     -0.20129745	     -0.06527170	      0.88302086	     -0.00036639	     -0.22002154	      0.00000000	      0.00000000	     24.87741894
      0.49657644	     -0.05932824	     -0.00035808	     -0.20124745	     -0.06526513	      0.88302149	     -0.00036589	     -0.21999693	      0.00000000	      0.00000000	     25.22302266
      0.49766248	     -0.05928098	     -0.00035470	     -0.20119974	     -0.06525863	      0.88302206	     -0.00036536	     -0.21997299	      0.00000000	      0.00000000	     25.79384218
      0.49923359	     -0.05921391	     -0.00034955	     -0.20113205	     -0.06524935	      0.88302280	     -0.00036455	     -0.21993950	      0.00000000	      0.00000000	     26.50065931
      0.50030700	     -0.05917002	     -0.00034582	     -0.20108775	     -0.06524309	      0.88302324	     -0.00036397	     -0.21991734	      0.00000000	      0.00000000	     27.25407567
      0.50138040	     -0.05912565	     -0.00034167	     -0.20104300	     -0.06523689	      0.88302364	     -0.00036336	     -0.21989576	      0.00000000	      0.00000000	     27.83476803
      0.50270826	     -0.05907376	     -0.00033647	     -0.20099066	     -0.06522930	      0.88302406	     -0.00036257	     -0.21986984	      0.00000000	      0.00000000	     28.79442396
      0.50403613	     -0.05902220	     -0.00033075	     -0.20093868	     -0.06522179	      0.88302443	     -0.00036175	     -0.21984477	      0.00000000	      0.00000000	     29.65198314
      0.50536399	     -0.05897361	     -0.00032490	     -0.20088968	     -0.06521437	      0.88302473	     -0.00036088	     -0.21982049	      0.00000000	      0.00000000	     30.88232484
      0.50649312	     -0.05893085	     -0.00032000	     -0.20084659	     -0.06520812	      0.88302495	     -0.00036012	     -0.21980048	      0.00000000	      0.00000000	     31.73763214
      0.50762225	     -0.05889045	     -0.00031522	     -0.20080587	     -0.06520192	      0.88302513	     -0.00035933	     -0.21978097	      0.00000000	      0.00000000	     32.91839659
      0.50918357	     -0.05883527	     -0.00030896	     -0.20075025	     -0.06519343	      0.88302532	     -0.00035819	     -0.21975485	      0.00000000	      0.00000000	     34.51766699
      0.51021928	     -0.05879964	     -0.00030543	     -0.20071433	     -0.06518784	      0.88302542	     -0.00035741	     -0.21973801	      0.00000000	      0.00000000	     35.74659210
      0.51125500	     -0.05876323	     -0.00030215	     -0.20067764	     -0.06518229	      0.88302550	     -0.00035661	     -0.21972155	      0.00000000	      0.00000000	     37.00524000
      0.51262040	     -0.05871675	     -0.00029829	     -0.20063078	     -0.06517502	      0.88302557	     -0.00035552	     -0.21970037	      0.00000000	      0.00000000	     38.73702607
      0.51402004	     -0.05866904	     -0.00029489	     -0.20058269	     -0.06516762	      0.88302562	     -0.00035437	     -0.21967926	      0.00000000	      0.00000000	     40.51640240
      0.51517801	     -0.05863044	     -0.00029287	     -0.20054375	     -0.06516153	      0.88302564	     -0.00035340	     -0.21966220	      0.00000000	      0.00000000	     42.07722236
      0.51633598	     -0.05859121	     -0.00029151	     -0.20050418	     -0.06515546	      0.88302566	     -0.00035240	     -0.21964550	      0.00000000	      0.00000000	     43.63947255
      0.51749396	     -0.05855361	     -0.00029070	     -0.20046623	     -0.06514942	      0.88302566	     -0.00035138	     -0.21962910	      0.00000000	      0.00000000	     45.12596395
      0.51865193	     -0.05851555	     -0.00029044	     -0.20042781	     -0.06514340	      0.88302567	     -0.00035034	     -0.21961302	      0.00000000	      0.00000000	     46.58009469
      0.51980990	     -0.05847870	     -0.00029076	     -0.20039058	     -0.06513741	      0.88302568	     -0.00034927	     -0.21959722	      0.00000000	      0.00000000	     47.89177204
      0.52127866	     -0.05843193	     -0.00029220	     -0.20034332	     -0.06512982	      0.88302571	     -0.00034789	     -0.21957756	      0.00000000	      0.00000000	     49.35763761
      0.52237111	     -0.05839806	     -0.00029390	     -0.20030907	     -0.06512419	      0.88302574	     -0.00034685	     -0.21956317	      0.00000000	      0.00000000	     50.30614860
      0.52346356	     -0.05836359	     -0.00029610	     -0.20027421	     -0.06511858	      0.88302579	     -0.00034578	     -0.21954899	      0.00000000	      0.00000000	     51.19993777
      0.52455601	     -0.05833067	     -0.00029881	     -0.20024088	     -0.06511297	      0.88302585	     -0.00034470	     -0.21953498	      0.00000000	      0.00000000	     51.89361345
      0.52609440	     -0.05828482	     -0.00030350	     -0.20019442	     -0.06510510	      0.88302598	     -0.00034314	     -0.21951557	      0.00000000	      0.00000000	     52.60633700
      0.52718113	     -0.05825396	     -0.00030738	     -0.20016312	     -0.06509956	      0.88302610	     -0.00034202	     -0.21950204	      0.00000000	      0.00000000	     52.91041163
      0.52826785	     -0.05822294	     -0.00031166	     -0.20013165	     -0.06509403	      0.88302624	     -0.00034088	     -0.21948870	      0.00000000	      0.00000000	     53.17902563
      0.52957554	     -0.05818874	     -0.00031736	     -0.20009688	     -0.06508739	      0.88302646	     -0.00033949	     -0.21947286	      0.00000000	      0.00000000	     53.29536764
      0.53088323	     -0.05815637	     -0.00032355	     -0.20006392	     -0.06508077	      0.88302671	     -0.00033807	     -0.21945734	      0.00000000	      0.00000000	     53.20656807
      0.53219092	     -0.05812773	     -0.00033021	     -0.20003467	     -0.06507418	      0.88302701	     -0.00033663	     -0.21944212	      0.00000000	      0.00000000	     53.13262447
      0.53331741	     -0.05810442	     -0.00033620	     -0.20001083	     -0.06506853	      0.88302730	     -0.00033536	     -0.21942934	      0.00000000	      0.00000000	     52.86974668
      0.53444390	     -0.05808652	     -0.00034252	     -0.19999237	     -0.06506289	      0.88302763	     -0.00033407	     -0.21941688	      0.00000000	      0.00000000	     52.75553263
      0.53596181	     -0.05807028	     -0.00035141	     -0.19997537	     -0.06505534	      0.88302813	     -0.00033230	     -0.21940084	      0.00000000	      0.00000000	     52.27908741
      0.53702715	     -0.05806555	     -0.00035791	     -0.19997008	     -0.06505008	      0.88302852	     -0.00033104	     -0.21939019	      0.00000000	      0.00000000	     52.00786072
      0.53809250	     -0.05806583	     -0.00036452	     -0.19996980	     -0.06504483	      0.88302893	     -0.00032975	     -0.21938016	      0.00000000	      0.00000000	     51.67441479
      0.53941576	     -0.05807665	     -0.00037283	     -0.19997991	     -0.06503837	      0.88302949	     -0.00032812	     -0.21936871	      0.00000000	      0.00000000	     51.27685029
      0.54073902	     -0.05809740	     -0.00038098	     -0.19999995	     -0.06503194	      0.88303008	     -0.00032646	     -0.21935858	      0.00000000	      0.00000000	     50.72520614
      0.54206229	     -0.05812949	     -0.00038885	     -0.20003131	     -0.06502558	      0.88303071	     -0.00032476	     -0.21934989	      0.00000000	      0.00000000	     50.43801909
      0.54318795	     -0.05816244	     -0.00039506	     -0.20006366	     -0.06502020	      0.88303127	     -0.00032328	     -0.21934377	      0.00000000	      0.00000000	     49.90897718
      0.54431361	     -0.05820358	     -0.00040078	     -0.20010421	     -0.06501487	      0.88303185	     -0.00032178	     -0.21933884	      0.00000000	      0.00000000	     49.70633939
      0.54587181	     -0.05827038	     -0.00040754	     -0.20017019	     -0.06500756	      0.88303267	     -0.00031966	     -0.21933414	      0.00000000	      0.00000000	     49.12239420
      0.54691689	     -0.05832152	     -0.00041129	     -0.20022080	     -0.06500270	      0.88303323	     -0.00031821	     -0.21933237	      0.00000000	      0.00000000	     48.88233604
      0.54796197	     -0.05837630	     -0.00041425	     -0.20027507	     -0.06499789	      0.88303380	     -0.00031673	     -0.21933173	      0.00000000	      0.00000000	     48.53489250
      0.54931945	     -0.05845488	     -0.00041691	     -0.20035300	     -0.06499169	      0.88303454	     -0.00031477	     -0.21933260	      0.00000000	      0.00000000	     48.13972673
      0.55070305	     -0.05854221	     -0.00041813	     -0.20043970	     -0.06498546	      0.88303529	     -0.00031273	     -0.21933553	      0.00000000	      0.00000000	     47.52598139
      0.55186778	     -0.05862164	     -0.00041813	     -0.20051862	     -0.06498026	      0.88303590	     -0.00031098	     -0.21933956	      0.00000000	      0.00000000	     47.26560283
      0.55303251	     -0.05870504	     -0.00041712	     -0.20060153	     -0.06497512	      0.88303650	     -0.00030920	     -0.21934504	      0.00000000	      0.00000000	     46.79476323
      0.55419724	     -0.05879406	     -0.00041529	     -0.20069008	     -0.06497004	      0.88303708	     -0.00030739	     -0.21935193	      0.00000000	      0.00000000	     46.47755516
      0.55536197	     -0.05888666	     -0.00041275	     -0.20078222	     -0.06496501	      0.88303763	     -0.00030555	     -0.21936025	      0.00000000	      0.00000000	     46.02742141
      0.55652670	     -0.05898445	     -0.00040981	     -0.20087958	     -0.06496004	      0.88303814	     -0.00030368	     -0.21936995	      0.00000000	      0.00000000	     45.66920629
      0.55796523	     -0.05911050	     -0.00040580	     -0.20100512	     -0.06495397	      0.88303872	     -0.00030134	     -0.21938384	      0.00000000	      0.00000000	     45.02733624
      0.55908375	     -0.05921328	     -0.00040265	     -0.20110750	     -0.06494931	      0.88303912	     -0.00029950	     -0.21939604	      0.00000000	      0.00000000	     44.73294388
      0.56020228	     -0.05931873	     -0.00039950	     -0.20121258	     -0.06494471	      0.88303947	     -0.00029763	     -0.21940946	      0.00000000	      0.00000000	     44.27852800
      0.56132080	     -0.05942905	     -0.00039647	     -0.20132253	     -0.06494015	      0.88303977	     -0.00029574	     -0.21942405	      0.00000000	      0.00000000	     43.90365628
      0.56277496	     -0.05957734	     -0.00039287	     -0.20147035	     -0.06493429	      0.88304007	     -0.00029326	     -0.21944479	      0.00000000	      0.00000000	     43.25172594
      0.56388462	     -0.05969474	     -0.00039056	     -0.20158741	     -0.06492988	      0.88304023	     -0.00029135	     -0.21946189	      0.00000000	      0.00000000	     42.88001085
      0.56499428	     -0.05981395	     -0.00038862	     -0.20170628	     -0.06492551	      0.88304031	     -0.00028942	     -0.21948008	      0.00000000	      0.00000000	     42.39161357
      0.56610394	     -0.05993718	     -0.00038715	     -0.20182918	     -0.06492119	      0.88304033	     -0.00028748	     -0.21949929	      0.00000000	     -0.00000000	     41.97212384
      0.56758825	     -0.06010594	     -0.00038594	     -0.20199751	     -0.06491548	      0.88304024	     -0.00028487	     -0.21952658	      0.00000000	     -0.00000000	     41.25670608
      0.56868978	     -0.06023484	     -0.00038578	     -0.20212610	     -0.06491129	      0.88304007	     -0.00028291	     -0.21954794	      0.00000000	     -0.00000000	     40.84440342
      0.56979131	     -0.06036496	     -0.00038605	     -0.20225592	     -0.06490714	      0.88303983	     -0.00028095	     -0.21957023	      0.00000000	     -0.00000000	     40.31815645
      0.57089283	     -0.06049826	     -0.00038687	     -0.20238892	     -0.06490303	      0.88303951	     -0.00027897	     -0.21959337	      0.00000000	     -0.00000000	     39.86463720
      0.57241247	     -0.06068529	     -0.00038868	     -0.20257556	     -0.06489743	      0.88303892	     -0.00027624	     -0.21962668	      0.00000000	     -0.00000000	     39.09938053
      0.57350554	     -0.06082209	     -0.00039054	     -0.20271210	     -0.06489344	      0.88303840	     -0.00027426	     -0.21965153	      0.00000000	     -0.00000000	     38.67246688
      0.57459861	     -0.06095845	     -0.00039266	     -0.20284821	     -0.06488948	      0.88303779	     -0.00027228	     -0.21967711	      0.00000000	     -0.00000000	     38.14023679
      0.57569169	     -0.06109643	     -0.00039525	     -0.20298594	     -0.06488556	      0.88303710	     -0.00027029	     -0.21970332	      0.00000000	     -0.00000000	     37.68072551
      0.57725343	     -0.06129354	     -0.00039979	     -0.20318272	     -0.06488001	      0.88303596	     -0.00026744	     -0.21974183	      0.00000000	     -0.00000001	     36.89443451
      0.57833738	     -0.06143044	     -0.00040325	     -0.20331940	     -0.06487619	      0.88303507	     -0.00026546	     -0.21976917	      0.00000000	     -0.00000001	     36.47848220
      0.57942134	     -0.06156538	     -0.00040782	     -0.20345412	     -0.06487240	      0.88303409	     -0.00026347	     -0.21979702	      0.00000000	     -0.00000001	     35.95110790
      0.58074414	     -0.06173147	     -0.00041348	     -0.20361997	     -0.06486781	      0.88303279	     -0.00026105	     -0.21983164	      0.00000000	     -0.00000001	     35.40663929
      0.58206695	     -0.06189336	     -0.00041960	     -0.20378163	     -0.06486326	      0.88303137	     -0.00025861	     -0.21986699	      0.00000000	     -0.00000001	     34.69366202
      0.58338976	     -0.06205782	     -0.00042667	     -0.20394587	     -0.06485873	      0.88302984	     -0.00025618	     -0.21990302	      0.00000000	     -0.00000001	     34.29622897
      0.58451629	     -0.06219495	     -0.00043265	     -0.20408284	     -0.06485491	      0.88302845	     -0.00025410	     -0.21993421	      0.00000000	     -0.00000001	     33.65129904
      0.58564281	     -0.06233162	     -0.00043917	     -0.20421936	     -0.06485110	      0.88302699	     -0.00025202	     -0.21996572	      0.00000000	     -0.00000001	     33.30986414
      0.58717681	     -0.06251347	     -0.00044806	     -0.20440101	     -0.06484595	      0.88302489	     -0.00024918	     -0.22000902	      0.00000000	     -0.00000001	     32.61601106
      0.58824648	     -0.06263783	     -0.00045434	     -0.20452526	     -0.06484237	      0.88302336	     -0.00024720	     -0.22003934	      0.00000000	     -0.00000001	     32.31615064
      0.58931615	     -0.06275931	     -0.00046053	     -0.20464664	     -0.06483881	      0.88302177	     -0.00024522	     -0.22006970	      0.00000000	     -0.00000001	     31.87389228
      0.59064963	     -0.06290875	     -0.00046774	     -0.20479598	     -0.06483438	      0.88301973	     -0.00024275	     -0.22010749	      0.00000000	     -0.00000001	     31.45658755
      0.59198312	     -0.06305360	     -0.00047408	     -0.20494076	     -0.06482997	      0.88301762	     -0.00024028	     -0.22014516	      0.00000000	     -0.00000001	     30.84227617
      0.59317978	     -0.06318059	     -0.00047894	     -0.20506771	     -0.06482603	      0.88301568	     -0.00023806	     -0.22017874	      0.00000000	     -0.00000001	     30.56324665
      0.59437644	     -0.06330310	     -0.00048348	     -0.20519021	     -0.06482209	      0.88301370	     -0.00023584	     -0.22021207	      0.00000000	     -0.00000001	     30.03310659
      0.59557309	     -0.06342296	     -0.00048803	     -0.20531006	     -0.06481816	      0.88301168	     -0.00023362	     -0.22024505	      0.00000000	     -0.00000001	     29.78265562
      0.59676975	     -0.06353780	     -0.00049281	     -0.20542491	     -0.06481424	      0.88300965	     -0.00023140	     -0.22027765	      0.00000000	     -0.00000001	     29.33419305
      0.59796641	     -0.06364922	     -0.00049772	     -0.20553634	     -0.06481032	      0.88300760	     -0.00022918	     -0.22030978	      0.00000000	     -0.00000001	     29.08658970
      0.59916307	     -0.06375488	     -0.00050271	     -0.20564204	     -0.06480640	      0.88300554	     -0.00022696	     -0.22034139	      0.00000000	     -0.00000001	     28.66204026
      0.60035973	     -0.06385680	     -0.00050778	     -0.20574398	     -0.06480249	      0.88300348	     -0.00022475	     -0.22037239	      0.00000000	     -0.00000001	     28.43561875
      0.60155639	     -0.06395333	     -0.00051290	     -0.20584056	     -0.06479857	      0.88300142	     -0.00022253	     -0.22040277	      0.00000000	     -0.00000001	     28.02457289
      0.60275304	     -0.06404675	     -0.00051810	     -0.20593403	     -0.06479465	      0.88299938	     -0.00022032	     -0.22043247	      0.00000000	     -0.00000001	     27.81512528
      0.60394970	     -0.06413504	     -0.00052334	     -0.20602238	     -0.06479073	      0.88299736	     -0.00021811	     -0.22046148	      0.00000000	     -0.00000001	     27.42111969
      0.60514636	     -0.06422037	     -0.00052864	     -0.20610778	     -0.06478680	      0.88299536	     -0.00021590	     -0.22048976	      0.00000000	     -0.00000001	     27.23121198
      0.60634302	     -0.06430105	     -0.00053398	     -0.20618853	     -0.06478287	      0.88299340	     -0.00021370	     -0.22051732	      0.00000000	     -0.00000001	     26.85579161
      0.60753968	     -0.06437907	     -0.00053932	     -0.20626663	     -0.06477893	      0.88299148	     -0.00021150	     -0.22054412	      0.00000000	     -0.00000001	     26.68488974
      0.60873634	     -0.06445248	     -0.00054460	     -0.20634013	     -0.06477499	      0.88298960	     -0.00020930	     -0.22057018	      0.00000000	     -0.00000001	     26.32417829
      0.60993300	     -0.06452348	     -0.00054979	     -0.20641121	     -0.06477103	      0.88298777	     -0.00020711	     -0.22059547	      0.00000000	     -0.00000001	     26.16901994
      0.61112965	     -0.06459017	     -0.00055482	     -0.20647800	     -0.06476707	      0.88298600	     -0.00020492	     -0.22062002	      0.00000000	     -0.00000001	     25.82274669
      0.61232631	     -0.06465458	     -0.00055966	     -0.20654251	     -0.06476310	      0.88298429	     -0.00020274	     -0.22064379	      0.00000000	     -0.00000001	     25.68266483
      0.61352297	     -0.06471477	     -0.00056421	     -0.20660282	     -0.06475912	      0.88298264	     -0.00020056	     -0.22066681	      0.00000000	     -0.00000001	     25.35129057
      0.61471963	     -0.06477285	     -0.00056844	     -0.20666101	     -0.06475512	      0.88298107	     -0.00019839	     -0.22068905	      0.00000000	     -0.00000001	     25.22432623
      0.61591629	     -0.06482692	     -0.00057230	     -0.20671521	     -0.06475112	      0.88297956	     -0.00019622	     -0.22071054	      0.00000000	     -0.00000001	     24.90646079
      0.61711295	     -0.06487902	     -0.00057577	     -0.20676745	     -0.06474710	      0.88297813	     -0.00019406	     -0.22073126	      0.00000000	     -0.00000001	     24.79180527
      0.61830961	     -0.06492722	     -0.00057881	     -0.20681579	     -0.06474308	      0.88297678	     -0.00019190	     -0.22075124	      0.00000000	     -0.00000001	     24.48912165
      0.61950626	     -0.06497338	     -0.00058156	     -0.20686210	     -0.06473904	      0.88297550	     -0.00018975	     -0.22077044	      0.00000000	     -0.00000001	     24.38869059
      0.62070292	     -0.06501550	     -0.00058402	     -0.20690438	     -0.06473498	      0.88297431	     -0.00018761	     -0.22078890	      0.00000000	     -0.00000001	     24.10306000
      0.62189958	     -0.06505526	     -0.00058574	     -0.20694431	     -0.06473092	      0.88297320	     -0.00018548	     -0.22080657	      0.00000000	     -0.00000001	     24.01702507
      0.62309624	     -0.06509119	     -0.00058708	     -0.20698042	     -0.06472684	      0.88297217	     -0.00018336	     -0.22082349	      0.00000000	     -0.00000001	     23.75321625
      0.62429290	     -0.06512467	     -0.00058809	     -0.20701409	     -0.06472274	      0.88297122	     -0.00018124	     -0.22083962	      0.00000000	     -0.00000001	     23.68347856
      0.62548956	     -0.06515368	     -0.00058881	     -0.20704329	     -0.06471863	      0.88297036	     -0.00017914	     -0.22085495	      0.00000000	     -0.00000000	     23.43836487
      0.62668622	     -0.06517998	     -0.00058925	     -0.20706978	     -0.06471451	      0.88296958	     -0.00017704	     -0.22086944	      0.00000000	     -0.00000000	     23.38007485
      0.62788287	     -0.06520148	     -0.00058951	     -0.20709148	     -0.06471037	      0.88296888	     -0.00017496	     -0.22088309	      0.00000000	     -0.00000000	     23.15117683
      0.62907953	     -0.06521978	     -0.00058956	     -0.20710998	     -0.06470621	      0.88296825	     -0.00017289	     -0.22089585	      0.00000000	     -0.00000000	     23.10720986
      0.63027619	     -0.06523275	     -0.00058949	     -0.20712316	     -0.06470204	      0.88296771	     -0.00017083	     -0.22090769	      0.00000000	     -0.00000000	     22.89812950
      0.63147285	     -0.06524184	     -0.00058932	     -0.20713245	     -0.06469785	      0.88296724	     -0.00016879	     -0.22091856	      0.00000000	     -0.00000000	     22.87041991
      0.63266951	     -0.06524476	     -0.00058910	     -0.20713558	     -0.06469364	      0.88296685	     -0.00016676	     -0.22092842	      0.00000000	     -0.00000000	     22.68185263
      0.63386617	     -0.06524283	     -0.00058887	     -0.20713384	     -0.06468942	      0.88296653	     -0.00016475	     -0.22093719	      0.00000000	     -0.00000000	     22.67234467
      0.63506283	     -0.06523384	     -0.00058869	     -0.20712506	     -0.06468518	      0.88296628	     -0.00016276	     -0.22094483	      0.00000000	     -0.00000000	     22.50271675
      0.63625948	     -0.06521923	     -0.00058863	     -0.20711063	     -0.06468092	      0.88296610	     -0.00016079	     -0.22095122	      0.00000000	     -0.00000000	     22.51078903
      0.63745614	     -0.06519707	     -0.00058878	     -0.20708867	     -0.06467665	      0.88296598	     -0.00015883	     -0.22095633	      0.00000000	     -0.00000000	     22.35833403
      0.63865280	     -0.06516895	     -0.00058919	     -0.20706072	     -0.06467236	      0.88296593	     -0.00015690	     -0.22096006	      0.00000000	     -0.00000000	     22.38388350
      0.63984946	     -0.06513307	     -0.00058995	     -0.20702500	     -0.06466805	      0.88296593	     -0.00015499	     -0.22096238	      0.00000000	      0.00000000	     22.24916246
      0.64104612	     -0.06509104	     -0.00059112	     -0.20698312	     -0.06466372	      0.88296600	     -0.00015310	     -0.22096320	      0.00000000	      0.00000000	     22.29499582
      0.64249669	     -0.06503015	     -0.00059316	     -0.20692239	     -0.06465846	      0.88296616	     -0.00015085	     -0.22096214	      0.00000000	      0.00000000	     22.09845455
      0.64362074	     -0.06497650	     -0.00059523	     -0.20686884	     -0.06465436	      0.88296633	     -0.00014913	     -0.22095970	      0.00000000	      0.00000000	     22.26613186
      0.64474479	     -0.06491579	     -0.00059778	     -0.20680822	     -0.06465025	      0.88296655	     -0.00014744	     -0.22095583	      0.00000000	      0.00000000	     22.12146663
      0.64586884	     -0.06485044	     -0.00060081	     -0.20674293	     -0.06464613	      0.88296682	     -0.00014577	     -0.22095049	      0.00000000	      0.00000000	     22.19614337
      0.64733964	     -0.06475562	     -0.00060560	     -0.20664817	     -0.06464073	      0.88296723	     -0.00014362	     -0.22094128	     -0.00000000	      0.00000000	     22.05547145
      0.64845157	     -0.06467877	     -0.00060984	     -0.20657132	     -0.06463663	      0.88296759	     -0.00014203	     -0.22093262	     -0.00000000	      0.00000000	     22.25044780
      0.64956351	     -0.06459601	     -0.00061462	     -0.20648856	     -0.06463253	      0.88296799	     -0.00014047	     -0.22092252	     -0.00000000	      0.00000000	     22.11093604
      0.65067544	     -0.06451048	     -0.00062005	     -0.20640299	     -0.06462842	      0.88296843	     -0.00013893	     -0.22091099	     -0.00000000	      0.00000000	     22.19989209
      0.65219016	     -0.06438814	     -0.00062851	     -0.20628056	     -0.06462281	      0.88296909	     -0.00013688	     -0.22089310	     -0.00000000	      0.00000000	     22.05487465
      0.65329293	     -0.06429692	     -0.00063539	     -0.20618922	     -0.06461872	      0.88296962	     -0.00013542	     -0.22087853	     -0.00000000	      0.00000000	     22.27185130
      0.65439571	     -0.06420229	     -0.00064281	     -0.20609447	     -0.06461464	      0.88297018	     -0.00013399	     -0.22086275	     -0.00000000	      0.00000000	     22.11533099
      0.65549848	     -0.06410692	     -0.00065068	     -0.20599894	     -0.06461055	      0.88297078	     -0.00013258	     -0.22084580	     -0.00000000	      0.00000000	     22.19587681
      0.65705755	     -0.06396869	     -0.00066239	     -0.20586044	     -0.06460478	      0.88297168	     -0.00013065	     -0.22082002	     -0.00000000	      0.00000000	     22.02636175
      0.65814908	     -0.06387119	     -0.00067082	     -0.20576272	     -0.06460075	      0.88297236	     -0.00012932	     -0.22080075	     -0.00000000	      0.00000000	     22.24966338
      0.65924060	     -0.06377128	     -0.00067928	     -0.20566258	     -0.06459672	      0.88297307	     -0.00012803	     -0.22078057	     -0.00000000	      0.00000000	     22.07117964
      0.66056699	     -0.06364991	     -0.00068939	     -0.20554090	     -0.06459185	      0.88297397	     -0.00012649	     -0.22075488	     -0.00000000	      0.00000000	     22.20422218
      0.66189337	     -0.06352623	     -0.00069908	     -0.20541689	     -0.06458699	      0.88297493	     -0.00012499	     -0.22072803	     -0.00000000	      0.00000001	     21.92692195
      0.66321975	     -0.06340234	     -0.00070810	     -0.20529264	     -0.06458215	      0.88297593	     -0.00012353	     -0.22070007	     -0.00000000	      0.00000001	     22.31277935
      0.66434258	     -0.06329446	     -0.00071519	     -0.20518445	     -0.06457808	      0.88297682	     -0.00012233	     -0.22067563	     -0.00000000	      0.00000001	     21.88108703
      0.66546540	     -0.06318730	     -0.00072165	     -0.20507696	     -0.06457403	      0.88297774	     -0.00012115	     -0.22065050	     -0.00000000	      0.00000001	     21.96260319
      0.66701206	     -0.06303810	     -0.00072953	     -0.20492729	     -0.06456850	      0.88297906	     -0.00011958	     -0.22061491	     -0.00000000	      0.00000001	     21.71458861
      0.66808110	     -0.06293500	     -0.00073426	     -0.20482385	     -0.06456470	      0.88298001	     -0.00011852	     -0.22058968	     -0.00000000	      0.00000001	     21.94486152
      0.66915013	     -0.06283002	     -0.00073843	     -0.20471853	     -0.06456093	      0.88298099	     -0.00011749	     -0.22056399	     -0.00000000	      0.00000001	     21.74735873
      0.67049363	     -0.06269878	     -0.00074288	     -0.20458683	     -0.06455624	      0.88298225	     -0.00011623	     -0.22053110	     -0.00000000	      0.00000001	     21.85764149
      0.67183713	     -0.06256629	     -0.00074653	     -0.20445387	     -0.06455160	      0.88298355	     -0.00011501	     -0.22049764	     -0.00000000	      0.00000001	     21.58447117
      0.67302512	     -0.06244956	     -0.00074899	     -0.20433672	     -0.06454755	      0.88298474	     -0.00011397	     -0.22046758	     -0.00000000	      0.00000001	     21.87689098
      0.67421311	     -0.06232886	     -0.00075057	     -0.20421559	     -0.06454354	      0.88298595	     -0.00011296	     -0.22043713	     -0.00000000	      0.00000001	     21.57839004
      0.67540109	     -0.06220501	     -0.00075115	     -0.20409129	     -0.06453959	      0.88298718	     -0.00011198	     -0.22040618	     -0.00000000	      0.00000001	     21.80603637
      0.67658908	     -0.06207415	     -0.00075061	     -0.20395998	     -0.06453568	      0.88298844	     -0.00011104	     -0.22037468	     -0.00000000	      0.00000001	     21.60571119
      0.67777707	     -0.06193687	     -0.00074880	     -0.20382226	     -0.06453184	      0.88298972	     -0.00011013	     -0.22034249	     -0.00000000	      0.00000001	     21.83324815
      0.67896505	     -0.06179107	     -0.00074583	     -0.20367599	     -0.06452805	      0.88299101	     -0.00010925	     -0.22030952	     -0.00000000	      0.00000001	     21.67009875
      0.68015304	     -0.06163985	     -0.00074173	     -0.20352431	     -0.06452432	      0.88299233	     -0.00010842	     -0.22027566	     -0.00000000	      0.00000001	     21.89643176
      0.68134103	     -0.06148204	     -0.00073676	     -0.20336601	     -0.06452066	      0.88299366	     -0.00010761	     -0.22024093	     -0.00000000	      0.00000001	     21.75873402
      0.68252901	     -0.06132093	     -0.00073107	     -0.20320439	     -0.06451708	      0.88299500	     -0.00010685	     -0.22020530	     -0.00000000	      0.00000001	     21.98745124
      0.68371700	     -0.06115509	     -0.00072476	     -0.20303802	     -0.06451356	      0.88299636	     -0.00010612	     -0.22016884	     -0.00000000	      0.00000001	     21.87758892
      0.68490498	     -0.06098735	     -0.00071806	     -0.20286973	     -0.06451012	      0.88299773	     -0.00010543	     -0.22013158	     -0.00000000	      0.00000001	     22.11255998
      0.68635001	     -0.06078060	     -0.00071002	     -0.20266227	     -0.06450605	      0.88299940	     -0.00010465	     -0.22008532	     -0.00000000	      0.00000001	     21.97282643
      0.68748125	     -0.06061906	     -0.00070408	     -0.20250012	     -0.06450294	      0.88300072	     -0.00010407	     -0.22004846	     -0.00000000	      0.00000001	     22.38075919
      0.68861250	     -0.06045758	     -0.00069865	     -0.20233800	     -0.06449992	      0.88300204	     -0.00010353	     -0.22001117	     -0.00000000	      0.00000001	     22.23088628
      0.68974374	     -0.06029889	     -0.00069368	     -0.20217864	     -0.06449698	      0.88300336	     -0.00010303	     -0.21997354	     -0.00000000	      0.00000001	     22.48615678
      0.69118060	     -0.06009916	     -0.00068785	     -0.20197802	     -0.06449337	      0.88300504	     -0.00010245	     -0.21992544	     -0.00000000	      0.00000001	     22.40094480
      0.69229808	     -0.05994674	     -0.00068346	     -0.20182486	     -0.06449066	      0.88300635	     -0.00010203	     -0.21988788	     -0.00000000	      0.00000001	     22.84226469
      0.69341556	     -0.05979502	     -0.00067916	     -0.20167240	     -0.06448804	      0.88300765	     -0.00010165	     -0.21985027	     -0.00000000	      0.00000001	     22.71775754
      0.69453305	     -0.05964653	     -0.00067492	     -0.20152315	     -0.06448551	      0.88300895	     -0.00010131	     -0.21981266	     -0.00000000	      0.00000001	     22.99248769
      0.69600393	     -0.05945389	     -0.00066939	     -0.20132948	     -0.06448233	      0.88301066	     -0.00010092	     -0.21976329	     -0.00000000	      0.00000001	     22.96825045
      0.69711088	     -0.05931282	     -0.00066517	     -0.20118761	     -0.06448006	      0.88301193	     -0.00010066	     -0.21972630	     -0.00000000	      0.00000001	     23.45272126
      0.69821783	     -0.05917292	     -0.00066086	     -0.20104691	     -0.06447788	      0.88301319	     -0.00010045	     -0.21968951	     -0.00000000	      0.00000001	     23.38793260
      0.69932479	     -0.05903651	     -0.00065642	     -0.20090969	     -0.06447580	      0.88301444	     -0.00010026	     -0.21965295	     -0.00000000	      0.00000001	     23.70120081
      0.70083610	     -0.05885318	     -0.00065025	     -0.20072525	     -0.06447313	      0.88301612	     -0.00010007	     -0.21960349	     -0.00000000	      0.00000001	     23.78212837
      0.70193241	     -0.05872442	     -0.00064573	     -0.20059568	     -0.06447132	      0.88301732	     -0.00009998	     -0.21956796	     -0.00000000	      0.00000001	     24.32222903
      0.70302873	     -0.05859790	     -0.00064120	     -0.20046836	     -0.06446961	      0.88301850	     -0.00009991	     -0.21953281	     -0.00000000	      0.00000001	     24.35159439
      0.70412505	     -0.05847600	     -0.00063660	     -0.20034565	     -0.06446801	      0.88301966	     -0.00009989	     -0.21949806	     -0.00000000	      0.00000001	     24.72254948
      0.70568361	     -0.05830764	     -0.00062994	     -0.20017616	     -0.06446592	      0.88302127	     -0.00009991	     -0.21944947	     -0.00000000	      0.00000001	     24.95303367
      0.70676862	     -0.05819477	     -0.00062522	     -0.20006251	     -0.06446460	      0.88302236	     -0.00009997	     -0.21941623	     -0.00000000	      0.00000001	     25.56594755
      0.70785363	     -0.05808196	     -0.00062086	     -0.19994892	     -0.06446338	      0.88302342	     -0.00010006	     -0.21938352	     -0.00000000	      0.00000001	     25.73831949
      0.70917520	     -0.05794887	     -0.00061687	     -0.19981488	     -0.06446204	      0.88302467	     -0.00010022	     -0.21934447	     -0.00000000	      0.00000001	     26.37191671
      0.71049678	     -0.05782392	     -0.00061302	     -0.19968900	     -0.06446086	      0.88302587	     -0.00010043	     -0.21930653	     -0.00000000	      0.00000001	     26.61981142
      0.71181835	     -0.05770724	     -0.00060948	     -0.19957140	     -0.06445985	      0.88302702	     -0.00010068	     -0.21926971	     -0.00000000	      0.00000001	     27.61077196
      0.71294145	     -0.05761071	     -0.00060674	     -0.19947411	     -0.06445911	      0.88302795	     -0.00010094	     -0.21923936	     -0.00000000	      0.00000001	     27.72631392
      0.71406454	     -0.05751916	     -0.00060399	     -0.19938183	     -0.06445848	      0.88302885	     -0.00010123	     -0.21920983	     -0.00000000	      0.00000001	     28.38473137
      0.71561277	     -0.05739869	     -0.00060027	     -0.19926037	     -0.06445781	      0.88303000	     -0.00010170	     -0.21917049	     -0.00000000	      0.00000000	     28.99576998
      0.71667007	     -0.05732113	     -0.00059774	     -0.19918216	     -0.06445747	      0.88303075	     -0.00010205	     -0.21914451	     -0.00000000	      0.00000000	     29.79155198
      0.71772736	     -0.05724682	     -0.00059535	     -0.19910722	     -0.06445724	      0.88303145	     -0.00010244	     -0.21911928	     -0.00000000	      0.00000000	     30.24462521
      0.71907565	     -0.05716044	     -0.00059120	     -0.19902007	     -0.06445707	      0.88303228	     -0.00010298	     -0.21908820	     -0.00000000	      0.00000000	     31.12237897
      0.72045235	     -0.05707839	     -0.00058627	     -0.19893730	     -0.06445707	      0.88303306	     -0.00010358	     -0.21905780	     -0.00000000	      0.00000000	     31.71506396
      0.72162023	     -0.05701363	     -0.00058201	     -0.19887194	     -0.06445720	      0.88303366	     -0.00010413	     -0.21903303	     -0.00000000	      0.00000000	     32.65587350
      0.72278811	     -0.05695182	     -0.00057782	     -0.19880955	     -0.06445744	      0.88303421	     -0.00010472	     -0.21900922	     -0.00000000	      0.00000000	     33.17283610
      0.72395598	     -0.05689456	     -0.00057395	     -0.19875173	     -0.06445779	      0.88303470	     -0.00010534	     -0.21898630	     -0.00000000	      0.00000000	     34.03927836
      0.72512386	     -0.05683953	     -0.00056995	     -0.19869617	     -0.06445825	      0.88303514	     -0.00010601	     -0.21896429	     -0.00000000	      0.00000000	     34.65498683
      0.72629174	     -0.05678933	     -0.00056614	     -0.19864545	     -0.06445882	      0.88303552	     -0.00010671	     -0.21894315	     -0.00000000	      0.00000000	     35.48338888
      0.72772406	     -0.05673243	     -0.00056145	     -0.19858794	     -0.06445966	      0.88303591	     -0.00010762	     -0.21891843	     -0.00000000	      0.00000000	     36.23198889
      0.72884102	     -0.05669206	     -0.00055774	     -0.19854710	     -0.06446043	      0.88303616	     -0.00010837	     -0.21890004	     -0.00000000	      0.00000000	     37.12029713
      0.72995798	     -0.05665361	     -0.00055417	     -0.19850820	     -0.06446128	      0.88303636	     -0.00010915	     -0.21888243	     -0.00000000	      0.00000000	     37.75165583
      0.73107494	     -0.05662017	     -0.00055073	     -0.19847431	     -0.06446223	      0.88303650	     -0.00010997	     -0.21886560	     -0.00000000	      0.00000000	     38.55733553
      0.73253919	     -0.05658178	     -0.00054663	     -0.19843534	     -0.06446360	      0.88303662	     -0.00011110	     -0.21884478	     -0.00000000	      0.00000000	     39.43271025
      0.73364639	     -0.05655744	     -0.00054363	     -0.19841057	     -0.06446473	      0.88303665	     -0.00011199	     -0.21882994	     -0.00000000	      0.00000000	     40.28909992
      0.73475360	     -0.05653538	     -0.00054074	     -0.19838808	     -0.06446595	      0.88303664	     -0.00011291	     -0.21881588	     -0.00000000	     -0.00000000	     40.99216558
      0.73586080	     -0.05651706	     -0.00053801	     -0.19836933	     -0.06446724	      0.88303657	     -0.00011387	     -0.21880259	     -0.00000000	     -0.00000000	     41.81396017
      0.73736245	     -0.05649613	     -0.00053423	     -0.19834784	     -0.06446912	      0.88303641	     -0.00011522	     -0.21878576	     -0.00000000	     -0.00000000	     42.78008916
      0.73846033	     -0.05648381	     -0.00053150	     -0.19833511	     -0.06447057	      0.88303624	     -0.00011624	     -0.21877427	     -0.00000000	     -0.00000000	     43.60828667
      0.73955820	     -0.05647271	     -0.00052886	     -0.19832360	     -0.06447210	      0.88303603	     -0.00011730	     -0.21876345	     -0.00000000	     -0.00000000	     44.32507080
      0.74065608	     -0.05646438	     -0.00052617	     -0.19831486	     -0.06447369	      0.88303578	     -0.00011839	     -0.21875327	     -0.00000000	     -0.00000000	     45.09123237
      0.74220095	     -0.05645518	     -0.00052245	     -0.19830509	     -0.06447604	      0.88303535	     -0.00011998	     -0.21874001	     -0.00000000	     -0.00000000	     45.99142147
      0.74328755	     -0.05645105	     -0.00051984	     -0.19830054	     -0.06447778	      0.88303501	     -0.00012114	     -0.21873138	     -0.00000000	     -0.00000000	     46.67867033
      0.74437415	     -0.05644771	     -0.00051742	     -0.19829680	     -0.06447957	      0.88303463	     -0.00012233	     -0.21872333	     -0.00000000	     -0.00000000	     47.26995711
      0.74569054	     -0.05644657	     -0.00051451	     -0.19829516	     -0.06448182	      0.88303413	     -0.00012380	     -0.21871430	     -0.00000000	     -0.00000000	     47.97855416
      0.74700693	     -0.05644687	     -0.00051171	     -0.19829496	     -0.06448416	      0.88303357	     -0.00012533	     -0.21870608	     -0.00000000	     -0.00000000	     48.48457104
      0.74832333	     -0.05644929	     -0.00050949	     -0.19829686	     -0.06448659	      0.88303298	     -0.00012689	     -0.21869859	     -0.00000001	     -0.00000000	     49.14603243
      0.74944175	     -0.05645114	     -0.00050783	     -0.19829828	     -0.06448871	      0.88303243	     -0.00012826	     -0.21869282	     -0.00000001	     -0.00000000	     49.42458644
      0.75056017	     -0.05645500	     -0.00050619	     -0.19830169	     -0.06449090	      0.88303187	     -0.00012965	     -0.21868754	     -0.00000001	     -0.00000000	     49.91714677
      0.75208677	     -0.05646194	     -0.00050461	     -0.19830800	     -0.06449398	      0.88303104	     -0.00013160	     -0.21868116	     -0.00000001	     -0.00000000	     50.25381410
      0.75316179	     -0.05646778	     -0.00050376	     -0.19831340	     -0.06449621	      0.88303044	     -0.00013301	     -0.21867719	     -0.00000001	     -0.00000000	     50.54713966
      0.75423681	     -0.05647338	     -0.00050289	     -0.19831855	     -0.06449850	      0.88302981	     -0.00013445	     -0.21867367	     -0.00000001	     -0.00000000	     50.73358848
      0.75555993	     -0.05648182	     -0.00050155	     -0.19832644	     -0.06450139	      0.88302901	     -0.00013625	     -0.21866989	     -0.00000001	     -0.00000000	     50.97265537
      0.75688306	     -0.05649106	     -0.00050037	     -0.19833512	     -0.06450437	      0.88302819	     -0.00013808	     -0.21866676	     -0.00000001	     -0.00000000	     50.99643830
      0.75820619	     -0.05650166	     -0.00049922	     -0.19834515	     -0.06450742	      0.88302734	     -0.00013996	     -0.21866419	     -0.00000001	     -0.00000000	     51.26921465
      0.75932462	     -0.05650979	     -0.00049836	     -0.19835281	     -0.06451007	      0.88302660	     -0.00014157	     -0.21866249	     -0.00000001	     -0.00000000	     51.15333059
      0.76044306	     -0.05651971	     -0.00049739	     -0.19836224	     -0.06451278	      0.88302585	     -0.00014321	     -0.21866115	     -0.00000001	     -0.00000000	     51.35173415
      0.76198639	     -0.05653437	     -0.00049637	     -0.19837623	     -0.06451662	      0.88302479	     -0.00014551	     -0.21865997	     -0.00000001	     -0.00000000	     51.27379321
      0.76305325	     -0.05654520	     -0.00049557	     -0.19838659	     -0.06451934	      0.88302405	     -0.00014713	     -0.21865958	     -0.00000001	     -0.00000000	     51.37278112
      0.76412012	     -0.05655674	     -0.00049485	     -0.19839765	     -0.06452211	      0.88302330	     -0.00014876	     -0.21865957	     -0.00000001	     -0.00000000	     51.31813117
      0.76545650	     -0.05657398	     -0.00049403	     -0.19841430	     -0.06452566	      0.88302234	     -0.00015084	     -0.21866007	     -0.00000001	     -0.00000000	     51.34965577
      0.76679289	     -0.05659355	     -0.00049339	     -0.19843327	     -0.06452931	      0.88302137	     -0.00015295	     -0.21866118	     -0.00000001	     -0.00000000	     51.13444212
      0.76797574	     -0.05661475	     -0.00049290	     -0.19845393	     -0.06453260	      0.88302051	     -0.00015484	     -0.21866268	     -0.00000001	     -0.00000001	     51.23329792
      0.76915860	     -0.05664146	     -0.00049253	     -0.19848010	     -0.06453597	      0.88301963	     -0.00015675	     -0.21866476	     -0.00000001	     -0.00000001	     51.00546068
      0.77034145	     -0.05667719	     -0.00049254	     -0.19851528	     -0.06453941	      0.88301875	     -0.00015869	     -0.21866757	     -0.00000001	     -0.00000001	     51.04702515
      0.77152430	     -0.05672260	     -0.00049314	     -0.19856014	     -0.06454292	      0.88301786	     -0.00016064	     -0.21867131	     -0.00000001	     -0.00000001	     50.83341081
      0.77270716	     -0.05677981	     -0.00049420	     -0.19861679	     -0.06454650	      0.88301696	     -0.00016261	     -0.21867615	     -0.00000001	     -0.00000001	     50.81159569
      0.77389001	     -0.05684817	     -0.00049561	     -0.19868459	     -0.06455014	      0.88301606	     -0.00016460	     -0.21868231	     -0.00000001	     -0.00000001	     50.59057659
      0.77507287	     -0.05692897	     -0.00049717	     -0.19876483	     -0.06455386	      0.88301514	     -0.00016660	     -0.21868994	     -0.00000001	     -0.00000001	     50.55135860
      0.77625572	     -0.05702108	     -0.00049878	     -0.19885640	     -0.06455765	      0.88301421	     -0.00016862	     -0.21869922	     -0.00000001	     -0.00000001	     50.33263631
      0.77743857	     -0.05712513	     -0.00050021	     -0.19895992	     -0.06456151	      0.88301327	     -0.00017065	     -0.21871025	     -0.00000001	     -0.00000001	     50.27805946
      0.77886877	     -0.05726513	     -0.00050148	     -0.19909932	     -0.06456626	      0.88301210	     -0.00017312	     -0.21872611	     -0.00000001	     -0.00000001	     49.90472417
      0.78000158	     -0.05738628	     -0.00050187	     -0.19922002	     -0.06457009	      0.88301116	     -0.00017509	     -0.21874066	     -0.00000001	     -0.00000001	     49.94984454
      0.78113440	     -0.05751548	     -0.00050154	     -0.19934881	     -0.06457399	      0.88301019	     -0.00017706	     -0.21875704	     -0.00000001	     -0.00000001	     49.70262457
      0.78226722	     -0.05765336	     -0.00050023	     -0.19948630	     -0.06457794	      0.88300920	     -0.00017904	     -0.21877525	     -0.00000001	     -0.00000001	     49.60634112
      0.78368588	     -0.05783600	     -0.00049699	     -0.19966852	     -0.06458297	      0.88300792	     -0.00018152	     -0.21880066	     -0.00000001	     -0.00000001	     49.21763409
      0.78480951	     -0.05798700	     -0.00049329	     -0.19981922	     -0.06458701	      0.88300687	     -0.00018350	     -0.21882281	     -0.00000001	     -0.00000001	     49.11321237
      0.78593313	     -0.05814345	     -0.00048874	     -0.19997543	     -0.06459111	      0.88300578	     -0.00018547	     -0.21884677	     -0.00000001	     -0.00000001	     48.79943956
      0.78705675	     -0.05830604	     -0.00048324	     -0.20013781	     -0.06459525	      0.88300465	     -0.00018745	     -0.21887250	     -0.00000001	     -0.00000001	     48.61322009
      0.78849731	     -0.05852127	     -0.00047511	     -0.20035283	     -0.06460064	      0.88300314	     -0.00019000	     -0.21890801	     -0.00000001	     -0.00000001	     48.15913217
      0.78961350	     -0.05869352	     -0.00046818	     -0.20052495	     -0.06460486	      0.88300191	     -0.00019197	     -0.21893738	     -0.00000001	     -0.00000001	     47.95943078
      0.79072970	     -0.05886871	     -0.00046089	     -0.20070005	     -0.06460913	      0.88300062	     -0.00019395	     -0.21896834	     -0.00000001	     -0.00000001	     47.61387389
      0.79184589	     -0.05904792	     -0.00045338	     -0.20087919	     -0.06461343	      0.88299928	     -0.00019594	     -0.21900079	     -0.00000001	     -0.00000001	     47.34756114
      0.79331319	     -0.05928683	     -0.00044345	     -0.20111806	     -0.06461915	      0.88299741	     -0.00019855	     -0.21904561	     -0.00000001	     -0.00000001	     46.81228604
      0.79442108	     -0.05946919	     -0.00043621	     -0.20130042	     -0.06462350	      0.88299593	     -0.00020054	     -0.21908096	     -0.00000001	     -0.00000001	     46.50736979
      0.79552898	     -0.05965327	     -0.00042928	     -0.20148452	     -0.06462788	      0.88299437	     -0.00020253	     -0.21911756	     -0.00000001	     -0.00000001	     46.09409852
      0.79663687	     -0.05984043	     -0.00042279	     -0.20167173	     -0.06463229	      0.88299273	     -0.00020452	     -0.21915534	     -0.00000001	     -0.00000001	     45.72676379
      0.79813708	     -0.06009623	     -0.00041488	     -0.20192763	     -0.06463830	      0.88299040	     -0.00020724	     -0.21920827	     -0.00000001	     -0.00000001	     45.07601401
      0.79923611	     -0.06028557	     -0.00040977	     -0.20211705	     -0.06464272	      0.88298858	     -0.00020924	     -0.21924821	     -0.00000001	     -0.00000001	     44.67779129
      0.80033514	     -0.06047560	     -0.00040467	     -0.20230719	     -0.06464716	      0.88298669	     -0.00021125	     -0.21928907	     -0.00000001	     -0.00000001	     44.20191931
      0.80143417	     -0.06066729	     -0.00040020	     -0.20249902	     -0.06465161	      0.88298471	     -0.00021327	     -0.21933073	     -0.00000001	     -0.00000001	     43.75690694
      0.80297328	     -0.06093658	     -0.00039518	     -0.20276852	     -0.06465786	      0.88298178	     -0.00021612	     -0.21939034	     -0.00000001	     -0.00000001	     43.00183042
      0.80406334	     -0.06112815	     -0.00039251	     -0.20296027	     -0.06466229	      0.88297960	     -0.00021815	     -0.21943333	     -0.00000001	     -0.00000001	     42.54458888
      0.80515339	     -0.06131942	     -0.00039031	     -0.20315173	     -0.06466673	      0.88297733	     -0.00022018	     -0.21947691	     -0.00000001	     -0.00000001	     42.02654133
      0.80646478	     -0.06155073	     -0.00038854	     -0.20338329	     -0.06467206	      0.88297448	     -0.00022265	     -0.21952998	     -0.00000001	     -0.00000002	     41.44560468
      0.80777617	     -0.06178145	     -0.00038773	     -0.20361429	     -0.06467739	      0.88297150	     -0.00022513	     -0.21958371	     -0.00000001	     -0.00000002	     40.71847414
      0.80908755	     -0.06201220	     -0.00038762	     -0.20384535	     -0.06468270	      0.88296838	     -0.00022762	     -0.21963796	     -0.00000001	     -0.00000002	     40.21289939
      0.81021213	     -0.06220753	     -0.00038803	     -0.20404097	     -0.06468724	      0.88296561	     -0.00022977	     -0.21968485	     -0.00000001	     -0.00000002	     39.56324706
      0.81133670	     -0.06240241	     -0.00038883	     -0.20423615	     -0.06469177	      0.88296275	     -0.00023192	     -0.21973197	     -0.00000001	     -0.00000002	     39.16145963
      0.81285815	     -0.06266189	     -0.00039078	     -0.20449608	     -0.06469786	      0.88295873	     -0.00023485	     -0.21979610	     -0.00000001	     -0.00000002	     38.38543097
      0.81393043	     -0.06284495	     -0.00039275	     -0.20467947	     -0.06470213	      0.88295580	     -0.00023691	     -0.21984153	     -0.00000001	     -0.00000002	     37.95327452
      0.81500270	     -0.06302231	     -0.00039548	     -0.20485718	     -0.06470638	      0.88295279	     -0.00023898	     -0.21988718	     -0.00000001	     -0.00000002	     37.44743388
      0.81632568	     -0.06324235	     -0.00039907	     -0.20507767	     -0.06471158	      0.88294898	     -0.00024154	     -0.21994379	     -0.00000001	     -0.00000002	     36.90098361
      0.81764866	     -0.06345969	     -0.00040279	     -0.20529550	     -0.06471673	      0.88294507	     -0.00024410	     -0.22000070	     -0.00000001	     -0.00000002	     36.22910934
      0.81897164	     -0.06367396	     -0.00040686	     -0.20551028	     -0.06472184	      0.88294107	     -0.00024665	     -0.22005774	     -0.00000001	     -0.00000002	     35.84146008
      0.82009697	     -0.06385047	     -0.00041020	     -0.20568726	     -0.06472613	      0.88293759	     -0.00024882	     -0.22010625	     -0.00000001	     -0.00000002	     35.24670497
      0.82122229	     -0.06402485	     -0.00041338	     -0.20586214	     -0.06473039	      0.88293406	     -0.00025099	     -0.22015464	     -0.00000001	     -0.00000002	     34.94516636
      0.82278262	     -0.06426103	     -0.00041798	     -0.20609904	     -0.06473621	      0.88292907	     -0.00025398	     -0.22022144	     -0.00000001	     -0.00000002	     34.28674908
      0.82383180	     -0.06441612	     -0.00042098	     -0.20625463	     -0.06474007	      0.88292567	     -0.00025599	     -0.22026607	     -0.00000001	     -0.00000002	     33.99540995
      0.82488097	     -0.06456702	     -0.00042330	     -0.20640607	     -0.06474389	      0.88292223	     -0.00025799	     -0.22031044	     -0.00000001	     -0.00000002	     33.60188997
      0.82623920	     -0.06475830	     -0.00042639	     -0.20659806	     -0.06474875	      0.88291775	     -0.00026056	     -0.22036739	     -0.00000001	     -0.00000002	     33.17206906
      0.82762444	     -0.06494680	     -0.00042926	     -0.20678733	     -0.06475363	      0.88291314	     -0.00026316	     -0.22042487	     -0.00000001	     -0.00000002	     32.57163406
      0.82879293	     -0.06510128	     -0.00043152	     -0.20694247	     -0.06475767	      0.88290923	     -0.00026534	     -0.22047280	     -0.00000001	     -0.00000002	     32.30753386
      0.82996141	     -0.06525044	     -0.00043368	     -0.20709232	     -0.06476165	      0.88290531	     -0.00026751	     -0.22052021	     -0.00000001	     -0.00000002	     31.87958305
      0.83112990	     -0.06539612	     -0.00043576	     -0.20723870	     -0.06476555	      0.88290139	     -0.00026965	     -0.22056702	     -0.00000001	     -0.00000002	     31.62839812
      0.83229838	     -0.06553658	     -0.00043776	     -0.20737987	     -0.06476938	      0.88289748	     -0.00027178	     -0.22061323	     -0.00000001	     -0.00000002	     31.25816163
      0.83346686	     -0.06567316	     -0.00043960	     -0.20751719	     -0.06477314	      0.88289359	     -0.00027390	     -0.22065879	     -0.00000001	     -0.00000002	     31.00068628
      0.83489838	     -0.06583370	     -0.00044212	     -0.20767866	     -0.06477763	      0.88288884	     -0.00027645	     -0.22071370	     -0.00000001	     -0.00000002	     30.51163015
      0.83602695	     -0.06595583	     -0.00044410	     -0.20780152	     -0.06478108	      0.88288514	     -0.00027845	     -0.22075621	     -0.00000001	     -0.00000002	     30.34821641
      0.83715551	     -0.06607278	     -0.00044600	     -0.20791922	     -0.06478446	      0.88288147	     -0.00028042	     -0.22079803	     -0.00000001	     -0.00000002	     30.02148692
      0.83828407	     -0.06618633	     -0.00044779	     -0.20803354	     -0.06478776	      0.88287784	     -0.00028238	     -0.22083910	     -0.00000001	     -0.00000002	     29.81264725
      0.83971471	     -0.06632356	     -0.00044991	     -0.20817176	     -0.06479182	      0.88287331	     -0.00028482	     -0.22089010	     -0.00000001	     -0.00000002	     29.39305599
      0.84083563	     -0.06642719	     -0.00045150	     -0.20827617	     -0.06479491	      0.88286982	     -0.00028671	     -0.22092916	     -0.00000001	     -0.00000002	     29.23033258
      0.84195654	     -0.06652615	     -0.00045298	     -0.20837593	     -0.06479792	      0.88286639	     -0.00028858	     -0.22096742	     -0.00000001	     -0.00000002	     28.93447279
      0.84307746	     -0.06662173	     -0.00045444	     -0.20847231	     -0.06480084	      0.88286302	     -0.00029043	     -0.22100483	     -0.00000001	     -0.00000002	     28.75476311
      0.84452841	     -0.06673892	     -0.00045640	     -0.20859056	     -0.06480449	      0.88285876	     -0.00029278	     -0.22105199	     -0.00000001	     -0.00000002	     28.37395953
      0.84564142	     -0.06682545	     -0.00045798	     -0.20867791	     -0.06480718	      0.88285558	     -0.00029456	     -0.22108716	     -0.00000001	     -0.00000002	     28.23565786
      0.84675444	     -0.06690770	     -0.00045964	     -0.20876098	     -0.06480979	      0.88285247	     -0.00029632	     -0.22112148	     -0.00000001	     -0.00000002	     27.96324473
      0.84786746	     -0.06698762	     -0.00046135	     -0.20884173	     -0.06481231	      0.88284944	     -0.00029805	     -0.22115492	     -0.00000001	     -0.00000002	     27.79985213
      0.84934554	     -0.06708773	     -0.00046368	     -0.20894295	     -0.06481550	      0.88284553	     -0.00030032	     -0.22119799	     -0.00000001	     -0.00000002	     27.44671942
      0.85044942	     -0.06715901	     -0.00046547	     -0.20901506	     -0.06481778	      0.88284272	     -0.00030199	     -0.22122911	     -0.00000001	     -0.00000002	     27.33242064
      0.85155329	     -0.06722562	     -0.00046731	     -0.20908252	     -0.06481997	      0.88283998	     -0.00030363	     -0.22125933	     -0.00000001	     -0.00000002	     27.09038751
      0.85265717	     -0.06728961	     -0.00046914	     -0.20914735	     -0.06482206	      0.88283733	     -0.00030525	     -0.22128863	     -0.00000001	     -0.00000002	     26.94819943
      0.85417045	     -0.06737134	     -0.00047177	     -0.20923026	     -0.06482478	      0.88283384	     -0.00030743	     -0.22132729	     -0.00000001	     -0.00000002	     26.62455174
      0.85526456	     -0.06742739	     -0.00047384	     -0.20928716	     -0.06482662	      0.88283142	     -0.00030898	     -0.22135413	     -0.00000001	     -0.00000001	     26.53200609
      0.85635867	     -0.06747945	     -0.00047602	     -0.20934007	     -0.06482838	      0.88282909	     -0.00031050	     -0.22138005	     -0.00000001	     -0.00000001	     26.31626255
      0.85745278	     -0.06752948	     -0.00047827	     -0.20939095	     -0.06483003	      0.88282684	     -0.00031201	     -0.22140504	     -0.00000001	     -0.00000001	     26.19063987
      0.85900891	     -0.06759489	     -0.00048156	     -0.20945759	     -0.06483221	      0.88282379	     -0.00031410	     -0.22143901	     -0.00000001	     -0.00000001	     25.89018849
      0.86009224	     -0.06763727	     -0.00048387	     -0.20950083	     -0.06483361	      0.88282177	     -0.00031553	     -0.22146153	     -0.00000001	     -0.00000001	     25.81442083
      0.86117557	     -0.06767528	     -0.00048616	     -0.20953970	     -0.06483492	      0.88281983	     -0.00031694	     -0.22148313	     -0.00000001	     -0.00000001	     25.62372887
      0.86249575	     -0.06771793	     -0.00048886	     -0.20958340	     -0.06483637	      0.88281758	     -0.00031863	     -0.22150817	     -0.00000001	     -0.00000001	     25.50236807
      0.86381593	     -0.06775377	     -0.00049118	     -0.20962031	     -0.06483768	      0.88281544	     -0.00032028	     -0.22153180	     -0.00000001	     -0.00000001	     25.22237414
      0.86513611	     -0.06778492	     -0.00049345	     -0.20965252	     -0.06483884	      0.88281342	     -0.00032189	     -0.22155394	     -0.00000001	     -0.00000001	     25.21446762
      0.86626712	     -0.06780481	     -0.00049556	     -0.20967333	     -0.06483971	      0.88281178	     -0.00032325	     -0.22157172	     -0.00000001	     -0.00000001	     24.92938208
      0.86739813	     -0.06782109	     -0.00049757	     -0.20969053	     -0.06484047	      0.88281022	     -0.00032458	     -0.22158833	     -0.00000001	     -0.00000001	     24.89899817
      0.86895008	     -0.06783484	     -0.00050030	     -0.20970554	     -0.06484134	      0.88280821	     -0.00032637	     -0.22160919	     -0.00000001	     -0.00000001	     24.65698079
      0.86999779	     -0.06783884	     -0.00050218	     -0.20971039	     -0.06484180	      0.88280693	     -0.00032755	     -0.22162194	     -0.00000001	     -0.00000001	     24.64990435
      0.87104549	     -0.06783697	     -0.00050414	     -0.20970937	     -0.06484217	      0.88280572	     -0.00032870	     -0.22163359	     -0.00000001	     -0.00000001	     24.51593958
      0.87240025	     -0.06782839	     -0.00050691	     -0.20970187	     -0.06484250	      0.88280423	     -0.00033017	     -0.22164692	     -0.00000001	     -0.00000001	     24.45348337
      0.87378972	     -0.06781065	     -0.00050998	     -0.20968524	     -0.06484268	      0.88280281	     -0.00033164	     -0.22165854	     -0.00000001	     -0.00000001	     24.22102756
      0.87496519	     -0.06778965	     -0.00051255	     -0.20966518	     -0.06484270	      0.88280169	     -0.00033285	     -0.22166667	     -0.00000001	     -0.00000001	     24.27074930
      0.87614066	     -0.06776163	     -0.00051557	     -0.20963808	     -0.06484259	      0.88280063	     -0.00033404	     -0.22167322	     -0.00000001	     -0.00000001	     24.08737499
      0.87731612	     -0.06772862	     -0.00051923	     -0.20960597	     -0.06484237	      0.88279964	     -0.00033520	     -0.22167815	     -0.00000001	     -0.00000001	     24.12481076
      0.87849159	     -0.06768806	     -0.00052377	     -0.20956630	     -0.06484202	      0.88279871	     -0.00033634	     -0.22168145	     -0.00000001	     -0.00000001	     23.99435429
      0.87966706	     -0.06764265	     -0.00052845	     -0.20952175	     -0.06484155	      0.88279784	     -0.00033745	     -0.22168308	     -0.00000001	     -0.00000000	     24.02510151
      0.88084252	     -0.06758992	     -0.00053357	     -0.20946987	     -0.06484097	      0.88279703	     -0.00033854	     -0.22168303	     -0.00000001	     -0.00000000	     23.90798473
      0.88201799	     -0.06753110	     -0.00053927	     -0.20941188	     -0.06484027	      0.88279627	     -0.00033960	     -0.22168121	     -0.00000001	     -0.00000000	     23.95861171
      0.88347241	     -0.06744804	     -0.00054661	     -0.20932983	     -0.06483923	      0.88279541	     -0.00034088	     -0.22167648	     -0.00000001	     -0.00000000	     23.79320430
      0.88459847	     -0.06737702	     -0.00055286	     -0.20925956	     -0.06483831	      0.88279481	     -0.00034185	     -0.22167085	     -0.00000001	     -0.00000000	     23.96026972
      0.88572453	     -0.06729889	     -0.00055968	     -0.20918216	     -0.06483728	      0.88279425	     -0.00034280	     -0.22166352	     -0.00000001	     -0.00000000	     23.83882554
      0.88685058	     -0.06721600	     -0.00056705	     -0.20909997	     -0.06483615	      0.88279374	     -0.00034372	     -0.22165445	     -0.00000001	     -0.00000000	     23.93275737
      0.88828956	     -0.06710106	     -0.00057718	     -0.20898589	     -0.06483455	      0.88279315	     -0.00034486	     -0.22164037	     -0.00000001	     -0.00000000	     23.80098570
      0.88940500	     -0.06700680	     -0.00058554	     -0.20889226	     -0.06483320	      0.88279275	     -0.00034572	     -0.22162750	     -0.00000001	     -0.00000000	     23.99952547
      0.89052043	     -0.06690669	     -0.00059436	     -0.20879277	     -0.06483175	      0.88279239	     -0.00034656	     -0.22161300	     -0.00000001	     -0.00000000	     23.86454641
      0.89163587	     -0.06680374	     -0.00060360	     -0.20869040	     -0.06483021	      0.88279208	     -0.00034737	     -0.22159687	     -0.00000001	     -0.00000000	     23.96847196
      0.89310049	     -0.06666210	     -0.00061652	     -0.20854948	     -0.06482804	      0.88279174	     -0.00034840	     -0.22157337	     -0.00000001	     -0.00000000	     23.82131810
      0.89420630	     -0.06655292	     -0.00062688	     -0.20844081	     -0.06482630	      0.88279153	     -0.00034914	     -0.22155397	     -0.00000001	     -0.00000000	     24.03735629
      0.89531212	     -0.06644043	     -0.00063752	     -0.20832881	     -0.06482447	      0.88279137	     -0.00034986	     -0.22153325	     -0.00000001	     -0.00000000	     23.87909855
      0.89641793	     -0.06632697	     -0.00064829	     -0.20821580	     -0.06482255	      0.88279125	     -0.00035055	     -0.22151129	     -0.00000001	     -0.00000000	     23.97502078
      0.89791670	     -0.06616932	     -0.00066287	     -0.20805873	     -0.06481983	      0.88279116	     -0.00035144	     -0.22147968	     -0.00000001	     -0.00000000	     23.81061187
      0.89901127	     -0.06605274	     -0.00067331	     -0.20794255	     -0.06481774	      0.88279115	     -0.00035205	     -0.22145530	     -0.00000001	      0.00000000	     24.03835236
      0.90010583	     -0.06593306	     -0.00068344	     -0.20782326	     -0.06481558	      0.88279118	     -0.00035263	     -0.22142992	     -0.00000001	      0.00000000	     23.86613175
      0.90120040	     -0.06581273	     -0.00069309	     -0.20770329	     -0.06481335	      0.88279126	     -0.00035319	     -0.22140358	     -0.00000001	      0.00000000	     23.94154815
      0.90274441	     -0.06563986	     -0.00070575	     -0.20753092	     -0.06481007	      0.88279145	     -0.00035391	     -0.22136492	     -0.00000001	      0.00000000	     23.74929423
      0.90382710	     -0.06551795	     -0.00071387	     -0.20740934	     -0.06480770	      0.88279163	     -0.00035437	     -0.22133681	     -0.00000001	      0.00000000	     23.96104705
      0.90490979	     -0.06539365	     -0.00072133	     -0.20728536	     -0.06480526	      0.88279186	     -0.00035481	     -0.22130796	     -0.00000001	      0.00000000	     23.78003541
      0.90622389	     -0.06524281	     -0.00072950	     -0.20713490	     -0.06480221	      0.88279219	     -0.00035529	     -0.22127201	     -0.00000001	      0.00000000	     23.90683677
      0.90753799	     -0.06508993	     -0.00073605	     -0.20698238	     -0.06479908	      0.88279259	     -0.00035572	     -0.22123514	     -0.00000001	      0.00000000	     23.65477548
      0.90885209	     -0.06493718	     -0.00074027	     -0.20682999	     -0.06479587	      0.88279305	     -0.00035610	     -0.22119740	     -0.00000001	      0.00000000	     23.99977621
      0.90998451	     -0.06480307	     -0.00074292	     -0.20669620	     -0.06479304	      0.88279350	     -0.00035638	     -0.22116428	     -0.00000001	      0.00000000	     23.63166877
      0.91111693	     -0.06467004	     -0.00074487	     -0.20656347	     -0.06479015	      0.88279400	     -0.00035663	     -0.22113062	     -0.00000001	      0.00000000	     23.75370381
      0.91266193	     -0.06448792	     -0.00074673	     -0.20638173	     -0.06478612	      0.88279475	     -0.00035691	     -0.22108401	     -0.00000001	      0.00000000	     23.58540485
      0.91370856	     -0.06436511	     -0.00074755	     -0.20625917	     -0.06478335	      0.88279531	     -0.00035706	     -0.22105200	     -0.00000001	      0.00000000	     23.84692708
      0.91475520	     -0.06424117	     -0.00074804	     -0.20613546	     -0.06478053	      0.88279590	     -0.00035718	     -0.22101970	     -0.00000001	      0.00000000	     23.74984064
      0.91610507	     -0.06408267	     -0.00074738	     -0.20597726	     -0.06477683	      0.88279672	     -0.00035728	     -0.22097763	     -0.00000001	      0.00000000	     23.91941650
      0.91749142	     -0.06391956	     -0.00074603	     -0.20581445	     -0.06477298	      0.88279762	     -0.00035734	     -0.22093405	     -0.00000001	      0.00000000	     23.77661162
      0.91866631	     -0.06378239	     -0.00074453	     -0.20567751	     -0.06476966	      0.88279843	     -0.00035734	     -0.22089683	     -0.00000001	      0.00000000	     24.12131340
      0.91984120	     -0.06364477	     -0.00074283	     -0.20554012	     -0.06476630	      0.88279928	     -0.00035731	     -0.22085942	     -0.00000001	      0.00000001	     23.98706140
      0.92101609	     -0.06350972	     -0.00074092	     -0.20540528	     -0.06476291	      0.88280016	     -0.00035724	     -0.22082182	     -0.00000001	      0.00000001	     24.27283258
      0.92219098	     -0.06337485	     -0.00073886	     -0.20527061	     -0.06475947	      0.88280108	     -0.00035714	     -0.22078411	     -0.00000001	      0.00000001	     24.24359196
      0.92336587	     -0.06324221	     -0.00073673	     -0.20513814	     -0.06475601	      0.88280203	     -0.00035700	     -0.22074627	     -0.00000001	      0.00000001	     24.52756593
      0.92454075	     -0.06310998	     -0.00073457	     -0.20500610	     -0.06475251	      0.88280301	     -0.00035683	     -0.22070837	     -0.00000001	      0.00000001	     24.55751426
      0.92571564	     -0.06298025	     -0.00073239	     -0.20487652	     -0.06474897	      0.88280402	     -0.00035662	     -0.22067042	     -0.00000001	      0.00000001	     24.85493385
      0.92715478	     -0.06282293	     -0.00072974	     -0.20471940	     -0.06474461	      0.88280528	     -0.00035632	     -0.22062396	     -0.00000001	      0.00000001	     24.90828363
      0.92829130	     -0.06270107	     -0.00072764	     -0.20459767	     -0.06474113	      0.88280631	     -0.00035604	     -0.22058727	     -0.00000001	      0.00000001	     25.35616993
      0.92942782	     -0.06257990	     -0.00072558	     -0.20447663	     -0.06473762	      0.88280735	     -0.00035574	     -0.22055065	     -0.00000001	      0.00000001	     25.41395827
      0.93056434	     -0.06246176	     -0.00072352	     -0.20435862	     -0.06473409	      0.88280840	     -0.00035541	     -0.22051409	     -0.00000001	      0.00000001	     25.78514505
      0.93196806	     -0.06231767	     -0.00072100	     -0.20421468	     -0.06472970	      0.88280972	     -0.00035496	     -0.22046909	     -0.00000001	      0.00000001	     25.96019740
      0.93310048	     -0.06220438	     -0.00071898	     -0.20410151	     -0.06472613	      0.88281080	     -0.00035457	     -0.22043290	     -0.00000001	      0.00000001	     26.46518057
      0.93423289	     -0.06209170	     -0.00071698	     -0.20398894	     -0.06472254	      0.88281188	     -0.00035415	     -0.22039688	     -0.00000001	      0.00000001	     26.62335358
      0.93536531	     -0.06198189	     -0.00071486	     -0.20387924	     -0.06471893	      0.88281296	     -0.00035370	     -0.22036099	     -0.00000001	      0.00000001	     27.07254703
      0.93677275	     -0.06184733	     -0.00071210	     -0.20374483	     -0.06471441	      0.88281431	     -0.00035311	     -0.22031667	     -0.00000001	      0.00000001	     27.37560251
      0.93790221	     -0.06174237	     -0.00070989	     -0.20363998	     -0.06471077	      0.88281539	     -0.00035261	     -0.22028131	     -0.00000001	      0.00000001	     27.94937262
      0.93903168	     -0.06163786	     -0.00070772	     -0.20353558	     -0.06470710	      0.88281646	     -0.00035209	     -0.22024618	     -0.00000001	      0.00000001	     28.22177498
      0.94016115	     -0.06153628	     -0.00070555	     -0.20343412	     -0.06470341	      0.88281753	     -0.00035154	     -0.22021125	     -0.00000001	      0.00000001	     28.75293848
      0.94157586	     -0.06141060	     -0.00070280	     -0.20330859	     -0.06469875	      0.88281886	     -0.00035083	     -0.22016785	     -0.00000001	      0.00000001	     29.19569516
      0.94270057	     -0.06131326	     -0.00070056	     -0.20321136	     -0.06469503	      0.88281990	     -0.00035024	     -0.22013358	     -0.00000001	      0.00000001	     29.83744771
      0.94382528	     -0.06121614	     -0.00069830	     -0.20311437	     -0.06469129	      0.88282093	     -0.00034963	     -0.22009955	     -0.00000001	      0.00000001	     30.22595110
      0.94494999	     -0.06112172	     -0.00069599	     -0.20302008	     -0.06468753	      0.88282195	     -0.00034900	     -0.22006575	     -0.00000001	      0.00000001	     30.82922214
      0.94637751	     -0.06100324	     -0.00069301	     -0.20290176	     -0.06468272	      0.88282321	     -0.00034817	     -0.22002321	     -0.00000001	      0.00000001	     31.40152515
      0.94749524	     -0.06091282	     -0.00069063	     -0.20281146	     -0.06467893	      0.88282419	     -0.00034751	     -0.21999016	     -0.00000001	      0.00000001	     32.08899001
      0.94861298	     -0.06082250	     -0.00068823	     -0.20272127	     -0.06467512	      0.88282515	     -0.00034683	     -0.21995737	     -0.00000001	      0.00000001	     32.57321718
      0.94973071	     -0.06073477	     -0.00068580	     -0.20263368	     -0.06467129	      0.88282609	     -0.00034613	     -0.21992480	     -0.00000001	      0.00000001	     33.22312191
      0.95117935	     -0.06062294	     -0.00068238	     -0.20252203	     -0.06466629	      0.88282728	     -0.00034521	     -0.21988299	     -0.00000001	      0.00000001	     33.89555212
      0.95228790	     -0.06053955	     -0.00067976	     -0.20243878	     -0.06466244	      0.88282817	     -0.00034449	     -0.21985127	     -0.00000001	      0.00000001	     34.59456679
      0.95339645	     -0.06045620	     -0.00067715	     -0.20235556	     -0.06465857	      0.88282904	     -0.00034375	     -0.21981980	     -0.00000001	      0.00000001	     35.13281139
      0.95450500	     -0.06037522	     -0.00067486	     -0.20227471	     -0.06465467	      0.88282989	     -0.00034301	     -0.21978858	     -0.00000001	      0.00000001	     35.78728087
      0.95598491	     -0.06026849	     -0.00067179	     -0.20216815	     -0.06464943	      0.88283100	     -0.00034200	     -0.21974733	     -0.00000001	      0.00000001	     36.50152302
      0.95708335	     -0.06019156	     -0.00066953	     -0.20209135	     -0.06464551	      0.88283180	     -0.00034124	     -0.21971700	     -0.00000001	      0.00000000	     37.17028730
      0.95818178	     -0.06011448	     -0.00066740	     -0.20201440	     -0.06464158	      0.88283259	     -0.00034047	     -0.21968694	     -0.00000001	      0.00000000	     37.71050323
      0.95928022	     -0.06003846	     -0.00066596	     -0.20193848	     -0.06463761	      0.88283336	     -0.00033969	     -0.21965719	     -0.00000001	      0.00000000	     38.31925223
      0.96080125	     -0.05993550	     -0.00066445	     -0.20183565	     -0.06463209	      0.88283440	     -0.00033860	     -0.21961660	     -0.00000001	      0.00000000	     39.00466595
      0.96188858	     -0.05986469	     -0.00066364	     -0.20176493	     -0.06462812	      0.88283513	     -0.00033781	     -0.21958806	     -0.00000001	      0.00000000	     39.59803282
      0.96297592	     -0.05979483	     -0.00066277	     -0.20169514	     -0.06462412	      0.88283585	     -0.00033701	     -0.21955996	     -0.00000001	      0.00000000	     40.08907838
      0.96406325	     -0.05972763	     -0.00066160	     -0.20162802	     -0.06462011	      0.88283655	     -0.00033621	     -0.21953227	     -0.00000001	      0.00000000	     40.63828448
      0.96563410	     -0.05963182	     -0.00065968	     -0.20153232	     -0.06461427	      0.88283756	     -0.00033504	     -0.21949297	     -0.00000001	      0.00000000	     41.27904632
      0.96671117	     -0.05956816	     -0.00065838	     -0.20146872	     -0.06461024	      0.88283823	     -0.00033423	     -0.21946645	     -0.00000001	      0.00000000	     41.80121789
      0.96778825	     -0.05950454	     -0.00065696	     -0.20140516	     -0.06460619	      0.88283890	     -0.00033342	     -0.21944029	     -0.00000001	      0.00000000	     42.22249056
      0.96911425	     -0.05942882	     -0.00065485	     -0.20132951	     -0.06460118	      0.88283972	     -0.00033241	     -0.21940852	     -0.00000001	      0.00000000	     42.78409634
      0.97044026	     -0.05935429	     -0.00065155	     -0.20125505	     -0.06459615	      0.88284053	     -0.00033140	     -0.21937730	     -0.00000001	      0.00000000	     43.14797269
      0.97176627	     -0.05928288	     -0.00064685	     -0.20118372	     -0.06459109	      0.88284134	     -0.00033038	     -0.21934661	     -0.00000001	      0.00000000	     43.73641200
      0.97289082	     -0.05922231	     -0.00064193	     -0.20112322	     -0.06458678	      0.88284203	     -0.00032951	     -0.21932105	     -0.00000001	      0.00000000	     43.92841305
      0.97401538	     -0.05916495	     -0.00063679	     -0.20106593	     -0.06458246	      0.88284271	     -0.00032863	     -0.21929589	     -0.00000001	      0.00000000	     44.39829288
      0.97556502	     -0.05908810	     -0.00062943	     -0.20098916	     -0.06457647	      0.88284366	     -0.00032742	     -0.21926195	     -0.00000000	      0.00000000	     44.76275652
      0.97661298	     -0.05903781	     -0.00062430	     -0.20093890	     -0.06457241	      0.88284430	     -0.00032660	     -0.21923945	     -0.00000000	      0.00000000	     45.13652579
      0.97766095	     -0.05898788	     -0.00061888	     -0.20088902	     -0.06456834	      0.88284495	     -0.00032578	     -0.21921730	     -0.00000000	      0.00000000	     45.39661225
      0.97901118	     -0.05892557	     -0.00061149	     -0.20082675	     -0.06456308	      0.88284579	     -0.00032471	     -0.21918927	     -0.00000000	      0.00000000	     45.77984779
      0.98039010	     -0.05886319	     -0.00060357	     -0.20076441	     -0.06455770	      0.88284666	     -0.00032362	     -0.21916127	     -0.00000000	      0.00000000	     45.94596560
      0.98155749	     -0.05881206	     -0.00059666	     -0.20071329	     -0.06455313	      0.88284740	     -0.00032269	     -0.21913802	     -0.00000000	      0.00000000	     46.32561344
      0.98272488	     -0.05876117	     -0.00058955	     -0.20066242	     -0.06454855	      0.88284815	     -0.00032176	     -0.21911523	     -0.00000000	      0.00000000	     46.47898553
      0.98389227	     -0.05871241	     -0.00058224	     -0.20061366	     -0.06454397	      0.88284891	     -0.00032083	     -0.21909286	     -0.00000000	      0.00000000	     46.78928982
      0.98505965	     -0.05866394	     -0.00057477	     -0.20056519	     -0.06453938	      0.88284968	     -0.00031990	     -0.21907093	     -0.00000000	      0.00000000	     46.93919365
      0.98622704	     -0.05861737	     -0.00056724	     -0.20051860	     -0.06453479	      0.88285046	     -0.00031897	     -0.21904943	     -0.00000000	      0.00000000	     47.18756234
      0.98764721	     -0.05856169	     -0.00055869	     -0.20046288	     -0.06452921	      0.88285142	     -0.00031783	     -0.21902388	     -0.00000000	      0.00000000	     47.24835539
      0.98878016	     -0.05851873	     -0.00055192	     -0.20041988	     -0.06452475	      0.88285219	     -0.00031692	     -0.21900394	     -0.00000000	      0.00000000	     47.53877553
      0.98991312	     -0.05847598	     -0.00054515	     -0.20037707	     -0.06452029	      0.88285298	     -0.00031602	     -0.21898442	     -0.00000000	      0.00000000	     47.62034529
      0.99104607	     -0.05843538	     -0.00053894	     -0.20033639	     -0.06451584	      0.88285377	     -0.00031511	     -0.21896530	     -0.00000000	      0.00000000	     47.83036728
      0.99245494	     -0.05838632	     -0.00053131	     -0.20028723	     -0.06451031	      0.88285476	     -0.00031398	     -0.21894211	     -0.00000000	      0.00000000	     47.85378288
      0.99358221	     -0.05834982	     -0.00052536	     -0.20025063	     -0.06450589	      0.88285557	     -0.00031308	     -0.21892403	     -0.00000000	      0.00000000	     48.07282322
      0.99470949	     -0.05831450	     -0.00051970	     -0.20021521	     -0.06450147	      0.88285638	     -0.00031218	     -0.21890640	     -0.00000000	      0.00000000	     48.09766309
      0.99583677	     -0.05828305	     -0.00051452	     -0.20018363	     -0.06449706	      0.88285719	     -0.00031128	     -0.21888926	     -0.00000000	      0.00000000	     48.25377316
      0.99725813	     -0.05824845	     -0.00050844	     -0.20014886	     -0.06449152	      0.88285823	     -0.00031015	     -0.21886845	     -0.00000000	      0.00000001	     48.21318899
      0.99837952	     -0.05822782	     -0.00050415	     -0.20012807	     -0.06448715	      0.88285906	     -0.00030926	     -0.21885272	     -0.00000000	      0.00000001	     48.37695835
      0.99950090	     -0.05821287	     -0.00050036	     -0.20011296	     -0.06448279	      0.88285989	     -0.00030838	     -0.21883772	     -0.00000000	      0.00000001	     48.33667615
      1.00062229	     -0.05820647	     -0.00049714	     -0.20010636	     -0.06447845	      0.88286072	     -0.00030749	     -0.21882356	     -0.00000000	      0.00000001	     48.43020954
      1.00206214	     -0.05820998	     -0.00049372	     -0.20010963	     -0.06447289	      0.88286179	     -0.00030636	     -0.21880683	     -0.00000000	      0.00000001	     48.31349105
      1.00317561	     -0.05822345	     -0.00049151	     -0.20012289	     -0.06446860	      0.88286262	     -0.00030548	     -0.21879513	     -0.00000000	      0.00000001	     48.42155756
      1.00428908	     -0.05824461	     -0.00048950	     -0.20014385	     -0.06446433	      0.88286344	     -0.00030461	     -0.21878465	     -0.00000000	      0.00000001	     48.33616463
      1.00540256	     -0.05827544	     -0.00048762	     -0.20017446	     -0.06446007	      0.88286426	     -0.00030373	     -0.21877547	     -0.00000000	      0.00000000	     48.37931617
      1.00686907	     -0.05832856	     -0.00048502	     -0.20022732	     -0.06445448	      0.88286533	     -0.00030258	     -0.21876551	     -0.00000000	      0.00000000	     48.21054710
      1.00797390	     -0.05837853	     -0.00048284	     -0.20027710	     -0.06445029	      0.88286612	     -0.00030171	     -0.21875966	     -0.00000000	      0.00000000	     48.25847601
      1.00907873	     -0.05843488	     -0.00048040	     -0.20033327	     -0.06444611	      0.88286690	     -0.00030084	     -0.21875530	     -0.00000000	      0.00000000	     48.13053733
      1.01018356	     -0.05849919	     -0.00047755	     -0.20039742	     -0.06444194	      0.88286767	     -0.00029997	     -0.21875244	     -0.00000000	      0.00000000	     48.10688606
      1.01168391	     -0.05859674	     -0.00047273	     -0.20049477	     -0.06443631	      0.88286868	     -0.00029878	     -0.21875102	     -0.00000000	      0.00000000	     47.85487200
      1.01277964	     -0.05867570	     -0.00046840	     -0.20057361	     -0.06443221	      0.88286939	     -0.00029791	     -0.21875175	     -0.00000000	      0.00000000	     47.81432413
      1.01387538	     -0.05875915	     -0.00046327	     -0.20065697	     -0.06442812	      0.88287008	     -0.00029704	     -0.21875398	     -0.00000000	      0.00000000	     47.61788352
      1.01497111	     -0.05884887	     -0.00045737	     -0.20074661	     -0.06442404	      0.88287074	     -0.00029617	     -0.21875770	     -0.00000000	      0.00000000	     47.49739450
      1.01651149	     -0.05898293	     -0.00044779	     -0.20088061	     -0.06441834	      0.88287162	     -0.00029494	     -0.21876542	     -0.00000000	      0.00000000	     47.13955125
      1.01759804	     -0.05908273	     -0.00044028	     -0.20098040	     -0.06441432	      0.88287220	     -0.00029407	     -0.21877257	     -0.00000000	      0.00000000	     47.00643968
      1.01868458	     -0.05918585	     -0.00043229	     -0.20108352	     -0.06441032	      0.88287274	     -0.00029319	     -0.21878112	     -0.00000000	      0.00000000	     46.75336333
      1.01999521	     -0.05931689	     -0.00042223	     -0.20121459	     -0.06440550	      0.88287334	     -0.00029214	     -0.21879326	     -0.00000000	      0.00000000	     46.51264636
      1.02130583	     -0.05945256	     -0.00041183	     -0.20135032	     -0.06440070	      0.88287388	     -0.00029109	     -0.21880735	     -0.00000000	      0.00000000	     46.08364886
      1.02261646	     -0.05959400	     -0.00040144	     -0.20149183	     -0.06439590	      0.88287434	     -0.00029004	     -0.21882330	     -0.00000000	      0.00000000	     45.88246276
      1.02374105	     -0.05971753	     -0.00039256	     -0.20161544	     -0.06439180	      0.88287467	     -0.00028914	     -0.21883845	     -0.00000000	      0.00000000	     45.45295963
      1.02486565	     -0.05984550	     -0.00038395	     -0.20174350	     -0.06438769	      0.88287495	     -0.00028825	     -0.21885487	     -0.00000000	      0.00000000	     45.25671821
      1.02638802	     -0.06002345	     -0.00037276	     -0.20192160	     -0.06438214	      0.88287522	     -0.00028704	     -0.21887911	     -0.00000000	      0.00000000	     44.71537467
      1.02745623	     -0.06015197	     -0.00036547	     -0.20205023	     -0.06437824	      0.88287534	     -0.00028620	     -0.21889741	     -0.00000000	      0.00000000	     44.42518066
      1.02852444	     -0.06028193	     -0.00035862	     -0.20218031	     -0.06437435	      0.88287539	     -0.00028537	     -0.21891677	     -0.00000000	      0.00000000	     44.06086175
      1.02984841	     -0.06044721	     -0.00035087	     -0.20234575	     -0.06436951	      0.88287537	     -0.00028435	     -0.21894213	     -0.00000000	     -0.00000000	     43.62212371
      1.03117238	     -0.06061515	     -0.00034392	     -0.20251387	     -0.06436467	      0.88287525	     -0.00028333	     -0.21896898	     -0.00000000	     -0.00000000	     43.04152442
      1.03249635	     -0.06078720	     -0.00033785	     -0.20268611	     -0.06435982	      0.88287501	     -0.00028233	     -0.21899720	     -0.00000000	     -0.00000000	     42.63505063
      1.03362252	     -0.06093357	     -0.00033324	     -0.20283264	     -0.06435569	      0.88287473	     -0.00028149	     -0.21902226	     -0.00000000	     -0.00000000	     42.06426314
      1.03474869	     -0.06108325	     -0.00032925	     -0.20298250	     -0.06435154	      0.88287438	     -0.00028066	     -0.21904821	     -0.00000000	     -0.00000000	     41.73311412
      1.03630913	     -0.06129292	     -0.00032453	     -0.20319244	     -0.06434577	      0.88287375	     -0.00027952	     -0.21908563	     -0.00000000	     -0.00000000	     41.01807908
      1.03735636	     -0.06143500	     -0.00032206	     -0.20333472	     -0.06434188	      0.88287324	     -0.00027877	     -0.21911159	     -0.00000000	     -0.00000000	     40.63526081
      1.03840360	     -0.06157673	     -0.00031995	     -0.20347665	     -0.06433798	      0.88287266	     -0.00027803	     -0.21913822	     -0.00000000	     -0.00000000	     40.19192918
      1.03976182	     -0.06176216	     -0.00031774	     -0.20366235	     -0.06433289	      0.88287182	     -0.00027707	     -0.21917363	     -0.00000000	     -0.00000000	     39.64932145
      1.04114549	     -0.06195083	     -0.00031594	     -0.20385134	     -0.06432767	      0.88287084	     -0.00027612	     -0.21921066	     -0.00000000	     -0.00000001	     38.94802242
      1.04231493	     -0.06211133	     -0.00031458	     -0.20401212	     -0.06432323	      0.88286993	     -0.00027532	     -0.21924262	     -0.00000000	     -0.00000001	     38.55878137
      1.04348437	     -0.06227061	     -0.00031350	     -0.20417170	     -0.06431876	      0.88286894	     -0.00027454	     -0.21927514	     -0.00000000	     -0.00000001	     38.01978550
      1.04465380	     -0.06242840	     -0.00031311	     -0.20432979	     -0.06431427	      0.88286787	     -0.00027376	     -0.21930816	     -0.00000000	     -0.00000001	     37.61591143
      1.04582324	     -0.06258544	     -0.00031331	     -0.20448716	     -0.06430974	      0.88286674	     -0.00027299	     -0.21934171	     -0.00000000	     -0.00000001	     37.09705389
      1.04699267	     -0.06274351	     -0.00031365	     -0.20464556	     -0.06430517	      0.88286553	     -0.00027223	     -0.21937575	     -0.00000000	     -0.00000001	     36.67723407
      1.04841687	     -0.06293200	     -0.00031426	     -0.20483449	     -0.06429956	      0.88286398	     -0.00027131	     -0.21941783	     -0.00000000	     -0.00000001	     36.01028964
      1.04955443	     -0.06308143	     -0.00031549	     -0.20498428	     -0.06429503	      0.88286267	     -0.00027059	     -0.21945187	     -0.00000000	     -0.00000001	     35.68581296
      1.05069200	     -0.06322915	     -0.00031673	     -0.20513237	     -0.06429047	      0.88286132	     -0.00026988	     -0.21948631	     -0.00000000	     -0.00000001	     35.21937991
      1.05182956	     -0.06337627	     -0.00031810	     -0.20527989	     -0.06428586	      0.88285992	     -0.00026917	     -0.21952105	     -0.00000000	     -0.00000001	     34.87395660
      1.05323528	     -0.06355472	     -0.00031924	     -0.20545886	     -0.06428011	      0.88285813	     -0.00026830	     -0.21956430	     -0.00000000	     -0.00000001	     34.29903472
      1.05437054	     -0.06369638	     -0.00032009	     -0.20560095	     -0.06427541	      0.88285664	     -0.00026760	     -0.21959935	     -0.00000000	     -0.00000001	     34.00822815
      1.05550579	     -0.06383428	     -0.00032077	     -0.20573931	     -0.06427067	      0.88285512	     -0.00026691	     -0.21963446	     -0.00000000	     -0.00000001	     33.58143931
      1.05664105	     -0.06397129	     -0.00032132	     -0.20587679	     -0.06426588	      0.88285358	     -0.00026623	     -0.21966953	     -0.00000000	     -0.00000001	     33.27364004
      1.05804983	     -0.06413456	     -0.00032046	     -0.20604070	     -0.06425985	      0.88285163	     -0.00026539	     -0.21971297	     -0.00000000	     -0.00000001	     32.73712665
      1.05918390	     -0.06426405	     -0.00031963	     -0.20617072	     -0.06425495	      0.88285005	     -0.00026471	     -0.21974783	     -0.00000000	     -0.00000001	     32.44173774
      1.06031797	     -0.06439013	     -0.00031905	     -0.20629733	     -0.06424998	      0.88284847	     -0.00026405	     -0.21978261	     -0.00000000	     -0.00000001	     32.03316577
      1.06145204	     -0.06451496	     -0.00031784	     -0.20642271	     -0.06424496	      0.88284688	     -0.00026339	     -0.21981721	     -0.00000000	     -0.00000001	     31.73897931
      1.06286415	     -0.06466532	     -0.00031656	     -0.20657379	     -0.06423863	      0.88284490	     -0.00026257	     -0.21985999	     -0.00000000	     -0.00000001	     31.23901001
      1.06399629	     -0.06478260	     -0.00031579	     -0.20669165	     -0.06423349	      0.88284333	     -0.00026192	     -0.21989393	     -0.00000000	     -0.00000001	     31.02767823
      1.06512842	     -0.06489517	     -0.00031523	     -0.20680481	     -0.06422828	      0.88284177	     -0.00026128	     -0.21992750	     -0.00000000	     -0.00000001	     30.66704052
      1.06626056	     -0.06500534	     -0.00031501	     -0.20691558	     -0.06422301	      0.88284024	     -0.00026064	     -0.21996063	     -0.00000000	     -0.00000001	     30.43836257
      1.06767840	     -0.06513754	     -0.00031514	     -0.20704855	     -0.06421632	      0.88283835	     -0.00025985	     -0.22000144	     -0.00000000	     -0.00000001	     29.98919981
      1.06880730	     -0.06523926	     -0.00031563	     -0.20715087	     -0.06421092	      0.88283688	     -0.00025923	     -0.22003330	     -0.00000000	     -0.00000001	     29.81170734
      1.06993620	     -0.06533614	     -0.00031642	     -0.20724838	     -0.06420544	      0.88283544	     -0.00025862	     -0.22006458	     -0.00000000	     -0.00000001	     29.47810806
      1.07106510	     -0.06543062	     -0.00031757	     -0.20734347	     -0.06419990	      0.88283405	     -0.00025801	     -0.22009522	     -0.00000000	     -0.00000001	     29.27235991
      1.07249189	     -0.06554451	     -0.00031946	     -0.20745816	     -0.06419280	      0.88283234	     -0.00025725	     -0.22013300	     -0.00000000	     -0.00000001	     28.84735966
      1.07361616	     -0.06563116	     -0.00032136	     -0.20754544	     -0.06418712	      0.88283105	     -0.00025666	     -0.22016198	     -0.00000000	     -0.00000001	     28.69308010
      1.07474042	     -0.06571308	     -0.00032353	     -0.20762799	     -0.06418137	      0.88282980	     -0.00025608	     -0.22019025	     -0.00000000	     -0.00000001	     28.38255861
      1.07586468	     -0.06579245	     -0.00032599	     -0.20770800	     -0.06417554	      0.88282861	     -0.00025551	     -0.22021775	     -0.00000000	     -0.00000001	     28.20130112
      1.07730510	     -0.06588833	     -0.00032954	     -0.20780471	     -0.06416796	      0.88282716	     -0.00025478	     -0.22025188	     -0.00000000	     -0.00000001	     27.80681156
      1.07842305	     -0.06595933	     -0.00033261	     -0.20787636	     -0.06416199	      0.88282610	     -0.00025423	     -0.22027743	     -0.00000000	     -0.00000001	     27.68083161
      1.07954101	     -0.06602545	     -0.00033591	     -0.20794313	     -0.06415595	      0.88282510	     -0.00025368	     -0.22030218	     -0.00000000	     -0.00000001	     27.39617239
      1.08065896	     -0.06608895	     -0.00033946	     -0.20800727	     -0.06414983	      0.88282416	     -0.00025314	     -0.22032606	     -0.00000000	     -0.00000001	     27.24023069
      1.08211951	     -0.06616604	     -0.00034446	     -0.20808521	     -0.06414171	      0.88282301	     -0.00025245	     -0.22035598	     -0.00000000	     -0.00000001	     26.87593696
      1.08322941	     -0.06622219	     -0.00034842	     -0.20814201	     -0.06413545	      0.88282221	     -0.00025193	     -0.22037769	     -0.00000000	     -0.00000000	     26.77581877
      1.08433931	     -0.06627401	     -0.00035241	     -0.20819449	     -0.06412911	      0.88282148	     -0.00025142	     -0.22039854	     -0.00000000	     -0.00000000	     26.51175689
      1.08544921	     -0.06632391	     -0.00035665	     -0.20824505	     -0.06412269	      0.88282080	     -0.00025092	     -0.22041851	     -0.00000000	     -0.00000000	     26.37364640
      1.08693804	     -0.06638567	     -0.00036259	     -0.20830769	     -0.06411396	      0.88281999	     -0.00025026	     -0.22044394	     -0.00000000	     -0.00000000	     26.03229063
      1.08803873	     -0.06642868	     -0.00036715	     -0.20835135	     -0.06410740	      0.88281946	     -0.00024979	     -0.22046172	     -0.00000000	     -0.00000000	     25.95443560
      1.08913942	     -0.06646721	     -0.00037158	     -0.20839054	     -0.06410077	      0.88281900	     -0.00024931	     -0.22047866	     -0.00000000	     -0.00000000	     25.71290583
      1.09024011	     -0.06650383	     -0.00037594	     -0.20842782	     -0.06409405	      0.88281859	     -0.00024885	     -0.22049474	     -0.00000000	     -0.00000000	     25.59022422
      1.09176545	     -0.06654939	     -0.00038215	     -0.20847430	     -0.06408461	      0.88281813	     -0.00024823	     -0.22051567	     -0.00000000	     -0.00000000	     25.27398417
      1.09285613	     -0.06657893	     -0.00038704	     -0.20850449	     -0.06407776	      0.88281787	     -0.00024779	     -0.22052962	     -0.00000000	     -0.00000000	     25.22205266
      1.09394680	     -0.06660395	     -0.00039186	     -0.20853017	     -0.06407083	      0.88281766	     -0.00024736	     -0.22054273	     -0.00000000	     -0.00000000	     25.00637640
      1.09503748	     -0.06662628	     -0.00039665	     -0.20855316	     -0.06406382	      0.88281751	     -0.00024694	     -0.22055495	     -0.00000000	     -0.00000000	     24.90743657
      1.09660800	     -0.06665131	     -0.00040351	     -0.20857913	     -0.06405358	      0.88281739	     -0.00024634	     -0.22057097	     -0.00000000	     -0.00000000	     24.62215728
      1.09768733	     -0.06666455	     -0.00040823	     -0.20859302	     -0.06404645	      0.88281737	     -0.00024595	     -0.22058084	     -0.00000000	      0.00000000	     24.59855712
      1.09876666	     -0.06667277	     -0.00041297	     -0.20860189	     -0.06403923	      0.88281739	     -0.00024556	     -0.22058978	     -0.00000000	      0.00000000	     24.41298484
      1.10009413	     -0.06667832	     -0.00041887	     -0.20860824	     -0.06403025	      0.88281750	     -0.00024509	     -0.22059943	     -0.00000000	      0.00000000	     24.34353021
      1.10142161	     -0.06667642	     -0.00042489	     -0.20860713	     -0.06402114	      0.88281767	     -0.00024464	     -0.22060756	     -0.00000000	      0.00000000	     24.07234859
      1.10274909	     -0.06666820	     -0.00043109	     -0.20859970	     -0.06401191	      0.88281790	     -0.00024421	     -0.22061407	     -0.00000000	      0.00000000	     24.16697036
      1.10388187	     -0.06665297	     -0.00043654	     -0.20858514	     -0.06400395	      0.88281815	     -0.00024385	     -0.22061831	     -0.00000000	      0.00000000	     23.86859051
      1.10501466	     -0.06663295	     -0.00044221	     -0.20856576	     -0.06399589	      0.88281845	     -0.00024350	     -0.22062124	     -0.00000000	      0.00000000	     23.88484477
      1.10657923	     -0.06659455	     -0.00045050	     -0.20852826	     -0.06398461	      0.88281893	     -0.00024304	     -0.22062308	     -0.00000000	      0.00000000	     23.66437070
      1.10761935	     -0.06656181	     -0.00045660	     -0.20849609	     -0.06397703	      0.88281929	     -0.00024275	     -0.22062280	     -0.00000000	      0.00000000	     23.73898440
      1.10865947	     -0.06652287	     -0.00046310	     -0.20845772	     -0.06396937	      0.88281969	     -0.00024247	     -0.22062131	     -0.00000000	      0.00000000	     23.61573330
      1.11002572	     -0.06646450	     -0.00047214	     -0.20840006	     -0.06395920	      0.88282026	     -0.00024212	     -0.22061743	     -0.00000000	      0.00000000	     23.62185559
      1.11142640	     -0.06639396	     -0.00048202	     -0.20833023	     -0.06394864	      0.88282090	     -0.00024178	     -0.22061113	     -0.00000000	      0.00000000	     23.40629528
      1.11259679	     -0.06632765	     -0.00049068	     -0.20826448	     -0.06393972	      0.88282147	     -0.00024152	     -0.22060398	     -0.00000000	      0.00000000	     23.56102844
      1.11376718	     -0.06625320	     -0.00049935	     -0.20819058	     -0.06393072	      0.88282208	     -0.00024127	     -0.22059509	     -0.00000000	      0.00000000	     23.37056144
      1.11493756	     -0.06617296	     -0.00050844	     -0.20811087	     -0.06392163	      0.88282273	     -0.00024104	     -0.22058440	     -0.00000000	      0.00000000	     23.47923195
      1.11610795	     -0.06608505	     -0.00051784	     -0.20802348	     -0.06391245	      0.88282342	     -0.00024082	     -0.22057192	     -0.00000000	      0.00000000	     23.34774294
      1.11727833	     -0.06599152	     -0.00052783	     -0.20793042	     -0.06390319	      0.88282414	     -0.00024062	     -0.22055761	     -0.00000000	      0.00000000	     23.45051025
      1.11869976	     -0.06586904	     -0.00054078	     -0.20780848	     -0.06389183	      0.88282507	     -0.00024040	     -0.22053782	     -0.00000000	      0.00000000	     23.26678979
      1.11984915	     -0.06576473	     -0.00055187	     -0.20770457	     -0.06388257	      0.88282585	     -0.00024024	     -0.22051985	     -0.00000000	      0.00000000	     23.49638266
      1.12099854	     -0.06565499	     -0.00056353	     -0.20759519	     -0.06387323	      0.88282668	     -0.00024009	     -0.22050021	     -0.00000000	      0.00000001	     23.31051305
      1.12214794	     -0.06554275	     -0.00057563	     -0.20748330	     -0.06386382	      0.88282754	     -0.00023996	     -0.22047891	     -0.00000000	      0.00000001	     23.44784258
      1.12352929	     -0.06540316	     -0.00059065	     -0.20734407	     -0.06385242	      0.88282863	     -0.00023982	     -0.22045126	     -0.00000000	      0.00000001	     23.24435319
      1.12468885	     -0.06528366	     -0.00060360	     -0.20722485	     -0.06384278	      0.88282958	     -0.00023972	     -0.22042639	     -0.00000000	      0.00000001	     23.49270046
      1.12584841	     -0.06516011	     -0.00061705	     -0.20710153	     -0.06383307	      0.88283058	     -0.00023963	     -0.22040013	     -0.00000000	      0.00000001	     23.25473366
      1.12700798	     -0.06503644	     -0.00063062	     -0.20697807	     -0.06382331	      0.88283162	     -0.00023955	     -0.22037255	     -0.00000000	      0.00000001	     23.41098737
      1.12816754	     -0.06491048	     -0.00064415	     -0.20685230	     -0.06381349	      0.88283270	     -0.00023948	     -0.22034377	     -0.00000000	      0.00000001	     23.24529826
      1.12932710	     -0.06478384	     -0.00065742	     -0.20672582	     -0.06380361	      0.88283382	     -0.00023943	     -0.22031384	     -0.00000000	      0.00000001	     23.34585691
      1.13080116	     -0.06462011	     -0.00067372	     -0.20656225	     -0.06379098	      0.88283530	     -0.00023938	     -0.22027427	     -0.00000000	      0.00000001	     23.09592697
      1.13189760	     -0.06449745	     -0.00068530	     -0.20643970	     -0.06378154	      0.88283646	     -0.00023935	     -0.22024377	     -0.00000000	      0.00000001	     23.34591182
      1.13299405	     -0.06437261	     -0.00069636	     -0.20631496	     -0.06377206	      0.88283765	     -0.00023933	     -0.22021243	     -0.00000000	      0.00000001	     23.13273020
      1.13409049	     -0.06424774	     -0.00070685	     -0.20619017	     -0.06376255	      0.88283888	     -0.00023931	     -0.22018027	     -0.00000000	      0.00000001	     23.20524121
      1.13562101	     -0.06407126	     -0.00072051	     -0.20601377	     -0.06374921	      0.88284066	     -0.00023931	     -0.22013416	     -0.00000000	      0.00000001	     22.99229955
      1.13670839	     -0.06394572	     -0.00072951	     -0.20588827	     -0.06373970	      0.88284198	     -0.00023931	     -0.22010055	     -0.00000000	      0.00000001	     23.22854659
      1.13779577	     -0.06381838	     -0.00073788	     -0.20576096	     -0.06373016	      0.88284333	     -0.00023932	     -0.22006632	     -0.00000000	      0.00000001	     23.03815614
      1.13910159	     -0.06366612	     -0.00074713	     -0.20560872	     -0.06371868	      0.88284499	     -0.00023935	     -0.22002440	     -0.00000000	      0.00000001	     23.20095794
      1.14040740	     -0.06351263	     -0.00075569	     -0.20545524	     -0.06370716	      0.88284671	     -0.00023938	     -0.21998171	     -0.00000000	      0.00000001	     22.96390708
      1.14171322	     -0.06335999	     -0.00076342	     -0.20530259	     -0.06369562	      0.88284848	     -0.00023943	     -0.21993826	     -0.00000000	      0.00000001	     23.36674117
      1.14284889	     -0.06322524	     -0.00076934	     -0.20516781	     -0.06368557	      0.88285005	     -0.00023947	     -0.21989995	     -0.00000000	      0.00000001	     23.03557636
      1.14398456	     -0.06309082	     -0.00077466	     -0.20503336	     -0.06367551	      0.88285166	     -0.00023953	     -0.21986113	     -0.00000000	      0.00000001	     23.20298965
      1.14551484	     -0.06290558	     -0.00078086	     -0.20484806	     -0.06366193	      0.88285387	     -0.00023962	     -0.21980806	     -0.00000000	      0.00000001	     23.08997418
      1.14656888	     -0.06277386	     -0.00078430	     -0.20471629	     -0.06365257	      0.88285542	     -0.00023969	     -0.21977090	     -0.00000000	      0.00000001	     23.42322519
      1.14762291	     -0.06263579	     -0.00078700	     -0.20457817	     -0.06364320	      0.88285700	     -0.00023977	     -0.21973318	     -0.00000000	      0.00000001	     23.37605970
      1.14896000	     -0.06245393	     -0.00078934	     -0.20439623	     -0.06363132	      0.88285903	     -0.00023988	     -0.21968435	     -0.00000000	      0.00000001	     23.64514159
      1.15033461	     -0.06225720	     -0.00079059	     -0.20419941	     -0.06361910	      0.88286115	     -0.00024000	     -0.21963293	     -0.00000000	      0.00000001	     23.58776096
      1.15152027	     -0.06208037	     -0.00079073	     -0.20402248	     -0.06360857	      0.88286300	     -0.00024013	     -0.21958745	     -0.00000000	      0.00000001	     24.03036351
      1.15270592	     -0.06189567	     -0.00079017	     -0.20383769	     -0.06359805	      0.88286486	     -0.00024026	     -0.21954090	     -0.00000000	      0.00000001	     23.95418220
      1.15389158	     -0.06170613	     -0.00078883	     -0.20364802	     -0.06358754	      0.88286675	     -0.00024041	     -0.21949322	     -0.00000000	      0.00000001	     24.34334747
      1.15507723	     -0.06151105	     -0.00078688	     -0.20345281	     -0.06357704	      0.88286865	     -0.00024057	     -0.21944444	     -0.00000000	      0.00000001	     24.36230554
      1.15626288	     -0.06131358	     -0.00078446	     -0.20325517	     -0.06356655	      0.88287057	     -0.00024075	     -0.21939458	     -0.00000000	      0.00000001	     24.75867081
      1.15744854	     -0.06111240	     -0.00078171	     -0.20305381	     -0.06355609	      0.88287249	     -0.00024094	     -0.21934376	     -0.00000000	      0.00000001	     24.81645317
      1.15863419	     -0.06091106	     -0.00077869	     -0.20285226	     -0.06354565	      0.88287443	     -0.00024114	     -0.21929202	     -0.00000000	      0.00000001	     25.24015495
      1.15981985	     -0.06070921	     -0.00077560	     -0.20265017	     -0.06353523	      0.88287638	     -0.00024136	     -0.21923953	     -0.00000000	      0.00000001	     25.33485546
      1.16100550	     -0.06050897	     -0.00077236	     -0.20244967	     -0.06352485	      0.88287834	     -0.00024159	     -0.21918639	     -0.00000000	      0.00000001	     25.79208039
      1.16219116	     -0.06030854	     -0.00076917	     -0.20224895	     -0.06351449	      0.88288030	     -0.00024184	     -0.21913272	     -0.00000000	      0.00000001	     25.94516284
      1.16337681	     -0.06011062	     -0.00076627	     -0.20205073	     -0.06350417	      0.88288227	     -0.00024211	     -0.21907862	     -0.00000000	      0.00000001	     26.45445566
      1.16456246	     -0.05991404	     -0.00076382	     -0.20185381	     -0.06349388	      0.88288424	     -0.00024239	     -0.21902420	     -0.00000000	      0.00000001	     26.66905496
      1.16574812	     -0.05972149	     -0.00076188	     -0.20166090	     -0.06348363	      0.88288621	     -0.00024268	     -0.21896958	     -0.00000000	      0.00000001	     27.22345353
      1.16693377	     -0.05953126	     -0.00076047	     -0.20147029	     -0.06347343	      0.88288817	     -0.00024299	     -0.21891489	     -0.00000000	      0.00000001	     27.49855659
      1.16811943	     -0.05934514	     -0.00075942	     -0.20128376	     -0.06346326	      0.88289014	     -0.00024332	     -0.21886018	     -0.00000000	      0.00000001	     28.10096234
      1.16930508	     -0.05916048	     -0.00075856	     -0.20109869	     -0.06345314	      0.88289210	     -0.00024366	     -0.21880556	     -0.00000000	      0.00000001	     28.43962103
      1.17049073	     -0.05897880	     -0.00075766	     -0.20091659	     -0.06344306	      0.88289405	     -0.00024402	     -0.21875102	     -0.00000000	      0.00000001	     29.08982172
      1.17167639	     -0.05879889	     -0.00075670	     -0.20073625	     -0.06343303	      0.88289600	     -0.00024440	     -0.21869663	     -0.00000000	      0.00000001	     29.48407834
      1.17286204	     -0.05862295	     -0.00075557	     -0.20055988	     -0.06342305	      0.88289794	     -0.00024479	     -0.21864242	     -0.00000000	      0.00000001	     30.17526938
      1.17404770	     -0.05844926	     -0.00075431	     -0.20038576	     -0.06341312	      0.88289987	     -0.00024520	     -0.21858846	     -0.00000000	      0.00000001	     30.63017105
      1.17523335	     -0.05827953	     -0.00075283	     -0.20021560	     -0.06340324	      0.88290179	     -0.00024562	     -0.21853478	     -0.00000000	      0.00000001	     31.36897674
      1.17641900	     -0.05811184	     -0.00075121	     -0.20004747	     -0.06339341	      0.88290370	     -0.00024606	     -0.21848143	     -0.00000000	      0.00000001	     31.88858855
      1.17760466	     -0.05794738	     -0.00074935	     -0.19988258	     -0.06338364	      0.88290559	     -0.00024651	     -0.21842842	     -0.00000000	      0.00000001	     32.67564640
      1.17879031	     -0.05778218	     -0.00074776	     -0.19971694	     -0.06337393	      0.88290747	     -0.00024698	     -0.21837579	     -0.00000000	      0.00000001	     33.25404753
      1.17997597	     -0.05761834	     -0.00074720	     -0.19955264	     -0.06336427	      0.88290933	     -0.00024747	     -0.21832361	     -0.00000000	      0.00000001	     34.05893525
      1.18140502	     -0.05742797	     -0.00074729	     -0.19936172	     -0.06335271	      0.88291156	     -0.00024808	     -0.21826156	     -0.00000000	      0.00000001	     34.69084053
      1.18257190	     -0.05727784	     -0.00074741	     -0.19921112	     -0.06334333	      0.88291335	     -0.00024859	     -0.21821163	     -0.00000000	      0.00000001	     35.63935388
      1.18373877	     -0.05713218	     -0.00074762	     -0.19906500	     -0.06333401	      0.88291513	     -0.00024912	     -0.21816240	     -0.00000000	      0.00000001	     36.19470349
      1.18490565	     -0.05699307	     -0.00074778	     -0.19892542	     -0.06332475	      0.88291690	     -0.00024967	     -0.21811388	     -0.00000000	      0.00000001	     37.05169284
      1.18607252	     -0.05685889	     -0.00074784	     -0.19879077	     -0.06331555	      0.88291864	     -0.00025023	     -0.21806614	     -0.00000000	      0.00000001	     37.66477065
      1.18723940	     -0.05673094	     -0.00074783	     -0.19866235	     -0.06330642	      0.88292036	     -0.00025081	     -0.21801918	     -0.00000000	      0.00000001	     38.48139459
      1.18865989	     -0.05658292	     -0.00074796	     -0.19851377	     -0.06329538	      0.88292242	     -0.00025154	     -0.21796315	     -0.00000000	      0.00000001	     39.16693479
      1.18979477	     -0.05647149	     -0.00074813	     -0.19840188	     -0.06328662	      0.88292405	     -0.00025214	     -0.21791930	     -0.00000000	      0.00000001	     40.04197181
      1.19092965	     -0.05636514	     -0.00074850	     -0.19829506	     -0.06327793	      0.88292565	     -0.00025275	     -0.21787633	     -0.00000000	      0.00000001	     40.59590451
      1.19206453	     -0.05626417	     -0.00074835	     -0.19819363	     -0.06326929	      0.88292723	     -0.00025338	     -0.21783423	     -0.00000000	      0.00000001	     41.36214477
      1.19346860	     -0.05614480	     -0.00074639	     -0.19807372	     -0.06325869	      0.88292915	     -0.00025419	     -0.21778341	     -0.00000000	      0.00000001	     41.99144558
      1.19459750	     -0.05605481	     -0.00074425	     -0.19798329	     -0.06325024	      0.88293067	     -0.00025486	     -0.21774353	     -0.00000000	      0.00000001	     42.75459380
      1.19572640	     -0.05596810	     -0.00074197	     -0.19789616	     -0.06324185	      0.88293216	     -0.00025554	     -0.21770453	     -0.00000000	      0.00000001	     43.24439726
      1.19685530	     -0.05588585	     -0.00073977	     -0.19781347	     -0.06323351	      0.88293361	     -0.00025624	     -0.21766636	     -0.00000000	      0.00000001	     43.92313439
      1.19826898	     -0.05578815	     -0.00073657	     -0.19771522	     -0.06322317	      0.88293540	     -0.00025715	     -0.21761974	     -0.00000000	      0.00000001	     44.49119911
      1.19939280	     -0.05571509	     -0.00073363	     -0.19764173	     -0.06321502	      0.88293678	     -0.00025789	     -0.21758357	     -0.00000000	      0.00000001	     45.16662134
      1.20051662	     -0.05564494	     -0.00073045	     -0.19757115	     -0.06320693	      0.88293814	     -0.00025864	     -0.21754819	     -0.00000000	      0.00000001	     45.56633810
      1.20164044	     -0.05557942	     -0.00072686	     -0.19750519	     -0.06319890	      0.88293945	     -0.00025942	     -0.21751361	     -0.00000000	      0.00000001	     46.12332966
      1.20306831	     -0.05550258	     -0.00072270	     -0.19742778	     -0.06318879	      0.88294108	     -0.00026043	     -0.21747088	     -0.00000000	      0.00000001	     46.55478697
      1.20418538	     -0.05544781	     -0.00071916	     -0.19737257	     -0.06318095	      0.88294231	     -0.00026125	     -0.21743839	     -0.00000000	      0.00000001	     47.11080782
      1.20530246	     -0.05539699	     -0.00071548	     -0.19732130	     -0.06317318	      0.88294350	     -0.00026208	     -0.21740677	     -0.00000000	      0.00000001	     47.41813283
      1.20641953	     -0.05535228	     -0.00071129	     -0.19727614	     -0.06316547	      0.88294466	     -0.00026293	     -0.21737601	     -0.00000000	      0.00000001	     47.86987718
      1.20786857	     -0.05530066	     -0.00070569	     -0.19722394	     -0.06315556	      0.88294610	     -0.00026406	     -0.21733745	     -0.00000000	      0.00000001	     48.18448754
      1.20897739	     -0.05526621	     -0.00070136	     -0.19718903	     -0.06314805	      0.88294715	     -0.00026495	     -0.21730895	     -0.00000000	      0.00000001	     48.63458521
      1.21008621	     -0.05523449	     -0.00069694	     -0.19715685	     -0.06314061	      0.88294816	     -0.00026585	     -0.21728134	     -0.00000000	      0.00000001	     48.84880112
      1.21119503	     -0.05520658	     -0.00069227	     -0.19712849	     -0.06313323	      0.88294913	     -0.00026678	     -0.21725459	     -0.00000000	      0.00000001	     49.19709917
      1.21267439	     -0.05517235	     -0.00068587	     -0.19709364	     -0.06312348	      0.88295035	     -0.00026804	     -0.21722026	     -0.00000000	      0.00000001	     49.39967059
      1.21377375	     -0.05514939	     -0.00068126	     -0.19707020	     -0.06311631	      0.88295121	     -0.00026900	     -0.21719572	     -0.00000000	      0.00000001	     49.74140397
      1.21487312	     -0.05512892	     -0.00067651	     -0.19704927	     -0.06310921	      0.88295202	     -0.00026998	     -0.21717205	     -0.00000000	      0.00000000	     49.86073494
      1.21597248	     -0.05511147	     -0.00067148	     -0.19703135	     -0.06310217	      0.88295278	     -0.00027098	     -0.21714922	     -0.00000000	      0.00000000	     50.10968963
      1.21749035	     -0.05509014	     -0.00066422	     -0.19700937	     -0.06309255	      0.88295376	     -0.00027238	     -0.21711903	     -0.00000000	      0.00000000	     50.21272923
      1.21858027	     -0.05507663	     -0.00065880	     -0.19699538	     -0.06308572	      0.88295440	     -0.00027341	     -0.21709825	     -0.00000000	      0.00000000	     50.48034395
      1.21967019	     -0.05506428	     -0.00065344	     -0.19698256	     -0.06307896	      0.88295500	     -0.00027446	     -0.21707822	     -0.00000000	      0.00000000	     50.53033379
      1.22076012	     -0.05505434	     -0.00064844	     -0.19697213	     -0.06307225	      0.88295555	     -0.00027553	     -0.21705892	     -0.00000000	      0.00000000	     50.69483712
      1.22232159	     -0.05504225	     -0.00064042	     -0.19695934	     -0.06306277	      0.88295626	     -0.00027708	     -0.21703251	     -0.00000000	      0.00000000	     50.69585437
      1.22340288	     -0.05503560	     -0.00063529	     -0.19695220	     -0.06305628	      0.88295669	     -0.00027819	     -0.21701507	     -0.00000000	      0.00000000	     50.88248751
      1.22448418	     -0.05503036	     -0.00063068	     -0.19694646	     -0.06304985	      0.88295707	     -0.00027930	     -0.21699833	     -0.00000000	      0.00000000	     50.86122081
      1.22580464	     -0.05502701	     -0.00062491	     -0.19694249	     -0.06304209	      0.88295748	     -0.00028069	     -0.21697879	     -0.00000000	      0.00000000	     50.99619969
      1.22712511	     -0.05502553	     -0.00061914	     -0.19694038	     -0.06303443	      0.88295783	     -0.00028211	     -0.21696025	     -0.00000000	      0.00000000	     50.83213829
      1.22844557	     -0.05502550	     -0.00061211	     -0.19693973	     -0.06302686	      0.88295811	     -0.00028355	     -0.21694264	     -0.00000000	      0.00000000	     51.13599280
      1.22956433	     -0.05502656	     -0.00060624	     -0.19694027	     -0.06302053	      0.88295829	     -0.00028479	     -0.21692844	     -0.00000000	      0.00000000	     50.86840895
      1.23068309	     -0.05502994	     -0.00060046	     -0.19694312	     -0.06301427	      0.88295844	     -0.00028606	     -0.21691488	     -0.00000000	      0.00000000	     51.03230278
      1.23220543	     -0.05503734	     -0.00059294	     -0.19694978	     -0.06300587	      0.88295856	     -0.00028780	     -0.21689745	     -0.00000000	      0.00000000	     50.86744354
      1.23327800	     -0.05504383	     -0.00058775	     -0.19695574	     -0.06300003	      0.88295861	     -0.00028906	     -0.21688584	     -0.00000000	      0.00000000	     51.01763655
      1.23435057	     -0.05505090	     -0.00058277	     -0.19696229	     -0.06299426	      0.88295861	     -0.00029033	     -0.21687477	     -0.00000000	     -0.00000000	     50.91414257
      1.23567076	     -0.05506185	     -0.00057668	     -0.19697258	     -0.06298724	      0.88295857	     -0.00029191	     -0.21686183	     -0.00000000	     -0.00000000	     50.97877013
      1.23699094	     -0.05507420	     -0.00057045	     -0.19698428	     -0.06298033	      0.88295848	     -0.00029353	     -0.21684965	     -0.00000000	     -0.00000000	     50.72702790
      1.23831113	     -0.05508841	     -0.00056424	     -0.19699782	     -0.06297352	      0.88295835	     -0.00029517	     -0.21683817	     -0.00000000	     -0.00000000	     50.98292904
      1.23943034	     -0.05510046	     -0.00055918	     -0.19700931	     -0.06296783	      0.88295820	     -0.00029657	     -0.21682899	     -0.00000000	     -0.00000000	     50.63547378
      1.24054955	     -0.05511445	     -0.00055412	     -0.19702273	     -0.06296221	      0.88295801	     -0.00029800	     -0.21682029	     -0.00000000	     -0.00000000	     50.75986366
      1.24208491	     -0.05513618	     -0.00054725	     -0.19704368	     -0.06295463	      0.88295772	     -0.00029999	     -0.21680915	     -0.00000000	     -0.00000000	     50.51743551
      1.24315122	     -0.05515297	     -0.00054237	     -0.19705992	     -0.06294944	      0.88295748	     -0.00030138	     -0.21680195	     -0.00000000	     -0.00000000	     50.64454787
      1.24421752	     -0.05517134	     -0.00053763	     -0.19707775	     -0.06294433	      0.88295723	     -0.00030280	     -0.21679520	     -0.00000000	     -0.00000000	     50.48896882
      1.24554826	     -0.05520021	     -0.00053198	     -0.19710593	     -0.06293804	      0.88295688	     -0.00030458	     -0.21678748	     -0.00000000	     -0.00000000	     50.49442311
      1.24687899	     -0.05523753	     -0.00052674	     -0.19714256	     -0.06293185	      0.88295649	     -0.00030639	     -0.21678071	     -0.00000000	     -0.00000000	     50.15792895
      1.24806854	     -0.05527998	     -0.00052232	     -0.19718438	     -0.06292642	      0.88295613	     -0.00030802	     -0.21677562	     -0.00000000	     -0.00000000	     50.27347151
      1.24925809	     -0.05533154	     -0.00051819	     -0.19723531	     -0.06292107	      0.88295575	     -0.00030967	     -0.21677163	     -0.00000000	     -0.00000000	     49.93858233
      1.25044764	     -0.05539303	     -0.00051411	     -0.19729617	     -0.06291580	      0.88295534	     -0.00031134	     -0.21676889	     -0.00000000	     -0.00000000	     50.00468426
      1.25163719	     -0.05546388	     -0.00051003	     -0.19736640	     -0.06291062	      0.88295492	     -0.00031302	     -0.21676755	     -0.00000000	     -0.00000000	     49.73217645
      1.25282674	     -0.05554463	     -0.00050574	     -0.19744654	     -0.06290553	      0.88295448	     -0.00031471	     -0.21676772	     -0.00000000	     -0.00000000	     49.73712385
      1.25401629	     -0.05563387	     -0.00050111	     -0.19753520	     -0.06290052	      0.88295401	     -0.00031642	     -0.21676951	     -0.00000000	     -0.00000000	     49.46508346
      1.25520585	     -0.05573220	     -0.00049591	     -0.19763295	     -0.06289559	      0.88295353	     -0.00031814	     -0.21677299	     -0.00000000	     -0.00000000	     49.44664527
      1.25639540	     -0.05583801	     -0.00049010	     -0.19773821	     -0.06289075	      0.88295303	     -0.00031988	     -0.21677825	     -0.00000000	     -0.00000000	     49.16465389
      1.25758495	     -0.05595181	     -0.00048349	     -0.19785149	     -0.06288599	      0.88295251	     -0.00032162	     -0.21678530	     -0.00000000	     -0.00000000	     49.11493003
      1.25877450	     -0.05607142	     -0.00047589	     -0.19797062	     -0.06288131	      0.88295196	     -0.00032337	     -0.21679417	     -0.00000000	     -0.00000000	     48.81341662
      1.25996405	     -0.05619697	     -0.00046707	     -0.19809571	     -0.06287671	      0.88295139	     -0.00032513	     -0.21680480	     -0.00000000	     -0.00000000	     48.71635352
      1.26115360	     -0.05632630	     -0.00045694	     -0.19822463	     -0.06287220	      0.88295079	     -0.00032690	     -0.21681719	     -0.00000000	     -0.00000000	     48.38102541
      1.26234315	     -0.05645974	     -0.00044550	     -0.19835770	     -0.06286776	      0.88295017	     -0.00032868	     -0.21683124	     -0.00000000	     -0.00000000	     48.23526628
      1.26353270	     -0.05659563	     -0.00043291	     -0.19849326	     -0.06286340	      0.88294951	     -0.00033047	     -0.21684689	     -0.00000000	     -0.00000000	     47.87186341
      1.26472225	     -0.05673504	     -0.00041939	     -0.19863237	     -0.06285911	      0.88294882	     -0.00033226	     -0.21686406	     -0.00000000	     -0.00000000	     47.67985462
      1.26591180	     -0.05687627	     -0.00040522	     -0.19877333	     -0.06285490	      0.88294810	     -0.00033407	     -0.21688269	     -0.00000000	     -0.00000000	     47.28871038
      1.26710135	     -0.05701886	     -0.00039110	     -0.19891567	     -0.06285077	      0.88294734	     -0.00033589	     -0.21690272	     -0.00000000	     -0.00000000	     47.05108594
      1.26829090	     -0.05716327	     -0.00037702	     -0.19905985	     -0.06284670	      0.88294653	     -0.00033772	     -0.21692413	     -0.00000000	     -0.00000000	     46.62733477
      1.26948045	     -0.05731008	     -0.00036301	     -0.19920645	     -0.06284270	      0.88294569	     -0.00033956	     -0.21694683	     -0.00000000	     -0.00000001	     46.35012897
      1.27067000	     -0.05745699	     -0.00034921	     -0.19935317	     -0.06283877	      0.88294479	     -0.00034142	     -0.21697076	     -0.00000000	     -0.00000001	     45.90920189
      1.27185955	     -0.05760505	     -0.00033582	     -0.19950106	     -0.06283490	      0.88294384	     -0.00034329	     -0.21699577	     -0.00000000	     -0.00000001	     45.59790475
      1.27304910	     -0.05775191	     -0.00032326	     -0.19964775	     -0.06283109	      0.88294284	     -0.00034518	     -0.21702180	     -0.00000000	     -0.00000001	     45.12916488
      1.27423865	     -0.05789845	     -0.00031225	     -0.19979412	     -0.06282735	      0.88294178	     -0.00034709	     -0.21704877	     -0.00000000	     -0.00000001	     44.77606434
      1.27542820	     -0.05804520	     -0.00030212	     -0.19994072	     -0.06282366	      0.88294066	     -0.00034902	     -0.21707664	     -0.00000000	     -0.00000001	     44.27401929
      1.27661775	     -0.05819245	     -0.00029297	     -0.20008781	     -0.06282002	      0.88293949	     -0.00035096	     -0.21710532	     -0.00000000	     -0.00000001	     43.89825037
      1.27780730	     -0.05833892	     -0.00028490	     -0.20023413	     -0.06281644	      0.88293825	     -0.00035293	     -0.21713472	     -0.00000000	     -0.00000001	     43.38091701
      1.27899685	     -0.05848585	     -0.00027757	     -0.20038093	     -0.06281291	      0.88293695	     -0.00035491	     -0.21716475	     -0.00000000	     -0.00000001	     42.99337642
      1.28018640	     -0.05863169	     -0.00027093	     -0.20052664	     -0.06280943	      0.88293558	     -0.00035692	     -0.21719534	     -0.00000000	     -0.00000001	     42.45186792
      1.28137595	     -0.05877654	     -0.00026530	     -0.20067137	     -0.06280599	      0.88293415	     -0.00035895	     -0.21722640	     -0.00000000	     -0.00000001	     42.05138854
      1.28256550	     -0.05892029	     -0.00026077	     -0.20081500	     -0.06280259	      0.88293266	     -0.00036100	     -0.21725789	     -0.00000000	     -0.00000001	     41.50523637
      1.28375505	     -0.05906433	     -0.00025721	     -0.20095894	     -0.06279924	      0.88293110	     -0.00036307	     -0.21728975	     -0.00000000	     -0.00000001	     41.10899960
      1.28494460	     -0.05920696	     -0.00025455	     -0.20110147	     -0.06279593	      0.88292948	     -0.00036516	     -0.21732195	     -0.00000000	     -0.00000001	     40.57383092
      1.28613415	     -0.05934903	     -0.00025177	     -0.20124346	     -0.06279265	      0.88292780	     -0.00036728	     -0.21735437	     -0.00000000	     -0.00000001	     40.19448537
      1.28732370	     -0.05948825	     -0.00024860	     -0.20138263	     -0.06278940	      0.88292605	     -0.00036941	     -0.21738699	     -0.00000000	     -0.00000001	     39.66465632
      1.28851326	     -0.05962677	     -0.00024592	     -0.20152111	     -0.06278619	      0.88292426	     -0.00037155	     -0.21741973	     -0.00000000	     -0.00000001	     39.29970733
      1.28970281	     -0.05976243	     -0.00024349	     -0.20165676	     -0.06278301	      0.88292240	     -0.00037372	     -0.21745255	     -0.00000000	     -0.00000001	     38.78803596
      1.29089236	     -0.05989745	     -0.00024122	     -0.20179177	     -0.06277985	      0.88292050	     -0.00037590	     -0.21748540	     -0.00000000	     -0.00000001	     38.45223546
      1.29208191	     -0.06002966	     -0.00023913	     -0.20192399	     -0.06277673	      0.88291854	     -0.00037809	     -0.21751823	     -0.00000000	     -0.00000001	     37.96555744
      1.29327146	     -0.06015973	     -0.00023730	     -0.20205408	     -0.06277362	      0.88291654	     -0.00038030	     -0.21755096	     -0.00000000	     -0.00000001	     37.66462052
      1.29446101	     -0.06028622	     -0.00023557	     -0.20218062	     -0.06277054	      0.88291451	     -0.00038252	     -0.21758354	     -0.00000000	     -0.00000001	     37.20311111
      1.29565056	     -0.06040999	     -0.00023382	     -0.20230445	     -0.06276747	      0.88291243	     -0.00038475	     -0.21761588	     -0.00000000	     -0.00000001	     36.92335472
      1.29707844	     -0.06055382	     -0.00023228	     -0.20244837	     -0.06276382	      0.88290990	     -0.00038744	     -0.21765434	     -0.00000000	     -0.00000001	     36.30861855
      1.29824495	     -0.06066770	     -0.00023159	     -0.20256232	     -0.06276085	      0.88290781	     -0.00038965	     -0.21768537	     -0.00000000	     -0.00000001	     36.18662111
      1.29941146	     -0.06077455	     -0.00023188	     -0.20266926	     -0.06275790	      0.88290569	     -0.00039186	     -0.21771602	     -0.00000000	     -0.00000001	     35.73049875
      1.30057797	     -0.06087778	     -0.00023347	     -0.20277256	     -0.06275496	      0.88290357	     -0.00039407	     -0.21774628	     -0.00000000	     -0.00000001	     35.53442038
      1.30174448	     -0.06097715	     -0.00023582	     -0.20287202	     -0.06275202	      0.88290143	     -0.00039630	     -0.21777621	     -0.00000000	     -0.00000001	     35.12398206
      1.30291100	     -0.06107482	     -0.00023830	     -0.20296977	     -0.06274910	      0.88289929	     -0.00039852	     -0.21780580	     -0.00000000	     -0.00000001	     34.92565729
      1.30436003	     -0.06119107	     -0.00024123	     -0.20308615	     -0.06274548	      0.88289664	     -0.00040128	     -0.21784203	     -0.00000000	     -0.00000001	     34.40831365
      1.30547705	     -0.06127620	     -0.00024388	     -0.20317138	     -0.06274269	      0.88289460	     -0.00040341	     -0.21786944	     -0.00000000	     -0.00000001	     34.36821391
      1.30659406	     -0.06135594	     -0.00024648	     -0.20325122	     -0.06273991	      0.88289257	     -0.00040554	     -0.21789634	     -0.00000000	     -0.00000001	     34.01693083
      1.30771108	     -0.06143194	     -0.00024905	     -0.20332735	     -0.06273713	      0.88289056	     -0.00040767	     -0.21792265	     -0.00000000	     -0.00000001	     33.88569010
      1.30917881	     -0.06152453	     -0.00025221	     -0.20342010	     -0.06273348	      0.88288796	     -0.00041046	     -0.21795624	     -0.00000000	     -0.00000001	     33.45997102
      1.31028728	     -0.06159071	     -0.00025447	     -0.20348643	     -0.06273072	      0.88288602	     -0.00041257	     -0.21798080	     -0.00000000	     -0.00000001	     33.43121590
      1.31139575	     -0.06165230	     -0.00025677	     -0.20354816	     -0.06272796	      0.88288412	     -0.00041467	     -0.21800465	     -0.00000000	     -0.00000001	     33.10561574
      1.31250423	     -0.06171174	     -0.00025874	     -0.20360775	     -0.06272520	      0.88288225	     -0.00041677	     -0.21802778	     -0.00000000	     -0.00000001	     32.98651819
      1.31400282	     -0.06178715	     -0.00026017	     -0.20368338	     -0.06272146	      0.88287979	     -0.00041959	     -0.21805792	     -0.00000000	     -0.00000001	     32.56828441
      1.31510145	     -0.06184006	     -0.00026145	     -0.20373646	     -0.06271872	      0.88287803	     -0.00042166	     -0.21807919	     -0.00000000	     -0.00000001	     32.54322344
      1.31620008	     -0.06188961	     -0.00026294	     -0.20378619	     -0.06271597	      0.88287632	     -0.00042372	     -0.21809978	     -0.00000000	     -0.00000001	     32.24673637
      1.31729872	     -0.06193789	     -0.00026475	     -0.20383462	     -0.06271321	      0.88287466	     -0.00042577	     -0.21811970	     -0.00000000	     -0.00000001	     32.15272957
      1.31883667	     -0.06200070	     -0.00026742	     -0.20389767	     -0.06270934	      0.88287242	     -0.00042863	     -0.21814650	     -0.00000000	     -0.00000001	     31.79106023
      1.31992642	     -0.06204354	     -0.00026956	     -0.20394068	     -0.06270659	      0.88287090	     -0.00043064	     -0.21816472	     -0.00000000	     -0.00000001	     31.80617150
      1.32101617	     -0.06208342	     -0.00027188	     -0.20398073	     -0.06270384	      0.88286944	     -0.00043265	     -0.21818236	     -0.00000000	     -0.00000001	     31.54462953
      1.32232601	     -0.06213005	     -0.00027534	     -0.20402754	     -0.06270051	      0.88286775	     -0.00043505	     -0.21820274	     -0.00000000	     -0.00000001	     31.48339838
      1.32363585	     -0.06217330	     -0.00027883	     -0.20407100	     -0.06269717	      0.88286615	     -0.00043744	     -0.21822228	     -0.00000000	     -0.00000001	     31.11334622
      1.32494569	     -0.06221473	     -0.00028242	     -0.20411262	     -0.06269381	      0.88286463	     -0.00043981	     -0.21824096	     -0.00000000	     -0.00000001	     31.23377864
      1.32607886	     -0.06224693	     -0.00028551	     -0.20414499	     -0.06269089	      0.88286339	     -0.00044184	     -0.21825644	     -0.00000000	     -0.00000001	     30.82824627
      1.32721202	     -0.06227840	     -0.00028864	     -0.20417664	     -0.06268796	      0.88286221	     -0.00044387	     -0.21827129	     -0.00000000	     -0.00000001	     30.82713525
      1.32873940	     -0.06231774	     -0.00029284	     -0.20421623	     -0.06268399	      0.88286072	     -0.00044658	     -0.21829034	     -0.00000000	     -0.00000001	     30.50075892
      1.32980292	     -0.06234358	     -0.00029581	     -0.20424223	     -0.06268122	      0.88285975	     -0.00044845	     -0.21830294	     -0.00000001	     -0.00000001	     30.57039545
      1.33086643	     -0.06236666	     -0.00029879	     -0.20426549	     -0.06267842	      0.88285884	     -0.00045031	     -0.21831502	     -0.00000001	     -0.00000001	     30.36505557
      1.33219851	     -0.06239415	     -0.00030265	     -0.20429320	     -0.06267491	      0.88285777	     -0.00045261	     -0.21832937	     -0.00000001	     -0.00000001	     30.33412486
      1.33353058	     -0.06241763	     -0.00030646	     -0.20431690	     -0.06267137	      0.88285679	     -0.00045490	     -0.21834287	     -0.00000001	     -0.00000000	     30.03416529
      1.33472884	     -0.06243635	     -0.00030988	     -0.20433582	     -0.06266816	      0.88285597	     -0.00045694	     -0.21835424	     -0.00000001	     -0.00000000	     30.14455832
      1.33592710	     -0.06245122	     -0.00031341	     -0.20435090	     -0.06266494	      0.88285521	     -0.00045896	     -0.21836489	     -0.00000001	     -0.00000000	     29.84823463
      1.33712536	     -0.06246323	     -0.00031692	     -0.20436311	     -0.06266169	      0.88285451	     -0.00046097	     -0.21837474	     -0.00000001	     -0.00000000	     29.93112446
      1.33832362	     -0.06247029	     -0.00032034	     -0.20437038	     -0.06265843	      0.88285386	     -0.00046295	     -0.21838378	     -0.00000001	     -0.00000000	     29.71803627
      1.33952188	     -0.06247341	     -0.00032371	     -0.20437372	     -0.06265514	      0.88285327	     -0.00046492	     -0.21839194	     -0.00000001	     -0.00000000	     29.79115562
      1.34072014	     -0.06246995	     -0.00032698	     -0.20437047	     -0.06265183	      0.88285273	     -0.00046687	     -0.21839917	     -0.00000001	     -0.00000000	     29.58760295
      1.34191840	     -0.06246139	     -0.00033024	     -0.20436212	     -0.06264850	      0.88285223	     -0.00046880	     -0.21840536	     -0.00000001	     -0.00000000	     29.68899442
      1.34311666	     -0.06244509	     -0.00033347	     -0.20434604	     -0.06264514	      0.88285178	     -0.00047071	     -0.21841047	     -0.00000001	     -0.00000000	     29.49823633
      1.34431492	     -0.06242287	     -0.00033679	     -0.20432402	     -0.06264176	      0.88285138	     -0.00047260	     -0.21841436	     -0.00000001	     -0.00000000	     29.62669322
      1.34551318	     -0.06239237	     -0.00034022	     -0.20429373	     -0.06263835	      0.88285101	     -0.00047447	     -0.21841699	     -0.00000001	     -0.00000000	     29.44850291
      1.34671144	     -0.06235557	     -0.00034391	     -0.20425713	     -0.06263492	      0.88285068	     -0.00047632	     -0.21841824	     -0.00000001	     -0.00000000	     29.60386115
      1.34790970	     -0.06231037	     -0.00034794	     -0.20421212	     -0.06263146	      0.88285038	     -0.00047815	     -0.21841808	     -0.00000001	     -0.00000000	     29.44070145
      1.34910796	     -0.06225888	     -0.00035252	     -0.20416080	     -0.06262798	      0.88285011	     -0.00047997	     -0.21841642	     -0.00000001	     -0.00000000	     29.62665326
      1.35030622	     -0.06219887	     -0.00035768	     -0.20410095	     -0.06262447	      0.88284988	     -0.00048176	     -0.21841321	     -0.00000001	     -0.00000000	     29.48401012
      1.35150448	     -0.06213272	     -0.00036356	     -0.20403493	     -0.06262094	      0.88284967	     -0.00048354	     -0.21840838	     -0.00000001	     -0.00000000	     29.70431174
      1.35270274	     -0.06205898	     -0.00037023	     -0.20396130	     -0.06261738	      0.88284949	     -0.00048530	     -0.21840193	     -0.00000001	     -0.00000000	     29.57420303
      1.35390100	     -0.06198080	     -0.00037785	     -0.20388321	     -0.06261380	      0.88284934	     -0.00048704	     -0.21839382	     -0.00000001	     -0.00000000	     29.81793391
      1.35509926	     -0.06189700	     -0.00038642	     -0.20379947	     -0.06261020	      0.88284921	     -0.00048875	     -0.21838411	     -0.00000001	     -0.00000000	     29.68981592
      1.35629752	     -0.06181065	     -0.00039603	     -0.20371314	     -0.06260657	      0.88284911	     -0.00049045	     -0.21837281	     -0.00000001	     -0.00000000	     29.95278310
      1.35749578	     -0.06172053	     -0.00040663	     -0.20362301	     -0.06260291	      0.88284904	     -0.00049213	     -0.21836003	     -0.00000001	     -0.00000000	     29.82513199
      1.35869404	     -0.06162904	     -0.00041810	     -0.20353149	     -0.06259924	      0.88284899	     -0.00049378	     -0.21834579	     -0.00000001	     -0.00000000	     30.10659569
      1.35989230	     -0.06153441	     -0.00043032	     -0.20343680	     -0.06259555	      0.88284896	     -0.00049541	     -0.21833020	     -0.00000001	     -0.00000000	     29.98052354
      1.36109056	     -0.06143916	     -0.00044320	     -0.20334146	     -0.06259183	      0.88284897	     -0.00049702	     -0.21831331	     -0.00000001	      0.00000000	     30.28101563
      1.36228882	     -0.06134129	     -0.00045651	     -0.20324348	     -0.06258810	      0.88284900	     -0.00049860	     -0.21829521	     -0.00000001	      0.00000000	     30.15612825
      1.36348708	     -0.06124318	     -0.00047005	     -0.20314524	     -0.06258435	      0.88284905	     -0.00050016	     -0.21827594	     -0.00000001	      0.00000000	     30.46599573
      1.36468534	     -0.06114275	     -0.00048356	     -0.20304467	     -0.06258058	      0.88284914	     -0.00050168	     -0.21825561	     -0.00000001	      0.00000000	     30.33375976
      1.36588360	     -0.06104234	     -0.00049720	     -0.20294409	     -0.06257680	      0.88284925	     -0.00050318	     -0.21823423	     -0.00000001	      0.00000000	     30.64741845
      1.36708186	     -0.06093988	     -0.00051044	     -0.20284146	     -0.06257300	      0.88284940	     -0.00050464	     -0.21821191	     -0.00000001	      0.00000000	     30.50766859
      1.36828012	     -0.06083775	     -0.00052318	     -0.20273915	     -0.06256920	      0.88284957	     -0.00050607	     -0.21818867	     -0.00000001	      0.00000000	     30.82361016
      1.36947838	     -0.06073390	     -0.00053532	     -0.20263511	     -0.06256538	      0.88284977	     -0.00050746	     -0.21816461	     -0.00000001	      0.00000000	     30.68767275
      1.37067664	     -0.06063067	     -0.00054687	     -0.20253168	     -0.06256155	      0.88285000	     -0.00050882	     -0.21813975	     -0.00000001	      0.00000000	     31.01217490
      1.37187490	     -0.06052592	     -0.00055774	     -0.20242674	     -0.06255771	      0.88285026	     -0.00051014	     -0.21811418	     -0.00000001	      0.00000000	     30.88370481
      1.37307316	     -0.06042197	     -0.00056794	     -0.20232259	     -0.06255387	      0.88285055	     -0.00051142	     -0.21808793	     -0.00000001	      0.00000000	     31.21231544
      1.37427142	     -0.06031668	     -0.00057741	     -0.20221710	     -0.06255002	      0.88285088	     -0.00051265	     -0.21806109	     -0.00000001	      0.00000000	     31.09333284
      1.37546968	     -0.06021237	     -0.00058621	     -0.20211258	     -0.06254617	      0.88285122	     -0.00051385	     -0.21803367	     -0.00000001	      0.00000000	     31.42955517
      1.37666794	     -0.06010684	     -0.00059430	     -0.20200684	     -0.06254231	      0.88285160	     -0.00051501	     -0.21800575	     -0.00000001	      0.00000000	     31.32785141
      1.37786620	     -0.06000243	     -0.00060178	     -0.20190222	     -0.06253845	      0.88285200	     -0.00051613	     -0.21797736	     -0.00000001	      0.00000000	     31.67509658
      1.37906446	     -0.05989707	     -0.00060861	     -0.20179664	     -0.06253459	      0.88285243	     -0.00051720	     -0.21794856	     -0.00000001	      0.00000000	     31.59429918
      1.38026272	     -0.05979314	     -0.00061494	     -0.20169249	     -0.06253073	      0.88285289	     -0.00051823	     -0.21791937	     -0.00000001	      0.00000000	     31.95382341
      1.38146098	     -0.05968841	     -0.00062079	     -0.20158753	     -0.06252687	      0.88285336	     -0.00051922	     -0.21788987	     -0.00000001	      0.00000000	     31.90195599
      1.38265924	     -0.05958495	     -0.00062650	     -0.20148384	     -0.06252301	      0.88285386	     -0.00052016	     -0.21786007	     -0.00000001	      0.00000000	     32.29411454
      1.38385750	     -0.05947980	     -0.00063223	     -0.20137845	     -0.06251915	      0.88285437	     -0.00052106	     -0.21783000	     -0.00000001	      0.00000000	     32.30166922
      1.38505576	     -0.05937400	     -0.00063807	     -0.20127238	     -0.06251530	      0.88285491	     -0.00052192	     -0.21779963	     -0.00000001	      0.00000000	     32.74105692
      1.38625402	     -0.05926499	     -0.00064404	     -0.20116311	     -0.06251145	      0.88285545	     -0.00052273	     -0.21776896	     -0.00000001	      0.00000000	     32.79646247
      1.38745228	     -0.05915489	     -0.00065016	     -0.20105272	     -0.06250760	      0.88285602	     -0.00052350	     -0.21773792	     -0.00000001	      0.00000000	     33.25696052
      1.38865054	     -0.05904116	     -0.00065624	     -0.20093869	     -0.06250376	      0.88285659	     -0.00052423	     -0.21770653	     -0.00000001	      0.00000000	     33.33414239
      1.38984880	     -0.05892601	     -0.00066228	     -0.20082324	     -0.06249993	      0.88285718	     -0.00052491	     -0.21767471	     -0.00000001	      0.00000000	     33.81323096
      1.39104706	     -0.05880816	     -0.00066815	     -0.20070507	     -0.06249610	      0.88285778	     -0.00052556	     -0.21764248	     -0.00000001	      0.00000000	     33.90789617
      1.39224532	     -0.05869041	     -0.00067387	     -0.20058699	     -0.06249228	      0.88285840	     -0.00052616	     -0.21760985	     -0.00000001	      0.00000000	     34.38889604
      1.39344358	     -0.05857187	     -0.00067938	     -0.20046812	     -0.06248848	      0.88285902	     -0.00052672	     -0.21757688	     -0.00000001	      0.00000000	     34.48976009
      1.39464184	     -0.05845600	     -0.00068497	     -0.20035188	     -0.06248469	      0.88285965	     -0.00052724	     -0.21754363	     -0.00000001	      0.00000000	     34.98774637
      1.39584010	     -0.05834093	     -0.00069084	     -0.20023644	     -0.06248091	      0.88286030	     -0.00052771	     -0.21751022	     -0.00000001	      0.00000000	     35.11887598
      1.39703836	     -0.05822878	     -0.00069657	     -0.20012391	     -0.06247715	      0.88286095	     -0.00052815	     -0.21747669	     -0.00000001	      0.00000000	     35.64751166
      1.39823662	     -0.05811730	     -0.00070201	     -0.20001203	     -0.06247341	      0.88286162	     -0.00052855	     -0.21744311	     -0.00000001	      0.00000000	     35.80790111
      1.39943488	     -0.05800902	     -0.00070737	     -0.19990334	     -0.06246968	      0.88286229	     -0.00052891	     -0.21740950	     -0.00000001	      0.00000000	     36.36097631
      1.40063314	     -0.05790211	     -0.00071263	     -0.19979602	     -0.06246598	      0.88286297	     -0.00052923	     -0.21737595	     -0.00000001	      0.00000000	     36.54993754
      1.40183140	     -0.05779864	     -0.00071780	     -0.19969212	     -0.06246230	      0.88286365	     -0.00052951	     -0.21734248	     -0.00000001	      0.00000000	     37.12883756
      1.40302966	     -0.05769642	     -0.00072275	     -0.19958948	     -0.06245864	      0.88286434	     -0.00052976	     -0.21730916	     -0.00000001	      0.00000000	     37.34318869
      1.40422792	     -0.05759761	     -0.00072744	     -0.19949024	     -0.06245500	      0.88286503	     -0.00052996	     -0.21727600	     -0.00000001	      0.00000000	     37.93806136
      1.40542618	     -0.05750013	     -0.00073172	     -0.19939232	     -0.06245138	      0.88286572	     -0.00053013	     -0.21724304	     -0.00000001	      0.00000000	     38.17018593
      1.40662444	     -0.05740647	     -0.00073580	     -0.19929822	     -0.06244780	      0.88286641	     -0.00053027	     -0.21721030	     -0.00000001	      0.00000000	     38.77828763
      1.40782270	     -0.05731453	     -0.00073961	     -0.19920585	     -0.06244423	      0.88286709	     -0.00053036	     -0.21717783	     -0.00000001	      0.00000000	     39.03103786
      1.40902096	     -0.05722590	     -0.00074320	     -0.19911678	     -0.06244069	      0.88286777	     -0.00053043	     -0.21714564	     -0.00000001	      0.00000000	     39.65598795
      1.41021922	     -0.05713837	     -0.00074646	     -0.19902881	     -0.06243718	      0.88286844	     -0.00053045	     -0.21711375	     -0.00000001	      0.00000000	     39.92669191
      1.41141748	     -0.05705227	     -0.00074986	     -0.19894227	     -0.06243369	      0.88286909	     -0.00053044	     -0.21708216	     -0.00000001	      0.00000000	     40.55633097
      1.41261574	     -0.05696641	     -0.00075395	     -0.19885596	     -0.06243023	      0.88286973	     -0.00053040	     -0.21705098	     -0.00000001	      0.00000000	     40.82184334
      1.41381400	     -0.05688750	     -0.00075804	     -0.19877659	     -0.06242680	      0.88287036	     -0.00053033	     -0.21702031	     -0.00000001	      0.00000000	     41.43087307
      1.41501226	     -0.05681218	     -0.00076199	     -0.19870081	     -0.06242340	      0.88287096	     -0.00053021	     -0.21699022	     -0.00000001	      0.00000000	     41.70737389
      1.41621052	     -0.05674144	     -0.00076587	     -0.19862961	     -0.06242002	      0.88287154	     -0.00053007	     -0.21696071	     -0.00000001	      0.00000000	     42.33534803
      1.41740878	     -0.05667246	     -0.00076949	     -0.19856018	     -0.06241666	      0.88287209	     -0.00052989	     -0.21693179	     -0.00000001	      0.00000000	     42.62316673
      1.41860704	     -0.05660759	     -0.00077284	     -0.19849486	     -0.06241334	      0.88287262	     -0.00052968	     -0.21690342	     -0.00000001	      0.00000000	     43.24264761
      1.41980530	     -0.05654538	     -0.00077535	     -0.19843222	     -0.06241004	      0.88287311	     -0.00052944	     -0.21687561	     -0.00000001	      0.00000000	     43.51559858
      1.42100356	     -0.05648755	     -0.00077762	     -0.19837396	     -0.06240677	      0.88287357	     -0.00052916	     -0.21684835	     -0.00000001	      0.00000000	     44.11015055
      1.42220182	     -0.05643203	     -0.00077848	     -0.19831804	     -0.06240352	      0.88287399	     -0.00052885	     -0.21682168	     -0.00000001	      0.00000000	     44.37141227
      1.42340008	     -0.05638119	     -0.00077915	     -0.19826680	     -0.06240031	      0.88287438	     -0.00052851	     -0.21679559	     -0.00000001	      0.00000000	     44.94722856
      1.42459834	     -0.05633277	     -0.00077978	     -0.19821799	     -0.06239711	      0.88287472	     -0.00052814	     -0.21677012	     -0.00000001	      0.00000000	     45.20135438
      1.42579660	     -0.05628875	     -0.00078052	     -0.19817358	     -0.06239395	      0.88287502	     -0.00052774	     -0.21674525	     -0.00000001	      0.00000000	     45.77490252
      1.42699486	     -0.05624719	     -0.00078129	     -0.19813164	     -0.06239081	      0.88287528	     -0.00052731	     -0.21672102	     -0.00000001	      0.00000000	     46.01653373
      1.42819312	     -0.05621011	     -0.00078219	     -0.19809416	     -0.06238770	      0.88287549	     -0.00052684	     -0.21669741	     -0.00000001	      0.00000000	     46.56813419
      1.42939138	     -0.05617584	     -0.00078336	     -0.19805951	     -0.06238461	      0.88287566	     -0.00052635	     -0.21667446	     -0.00000001	      0.00000000	     46.78770722
      1.43058964	     -0.05614623	     -0.00078489	     -0.19802952	     -0.06238155	      0.88287577	     -0.00052583	     -0.21665215	     -0.00000001	      0.00000000	     47.31624245
      1.43178789	     -0.05611832	     -0.00078637	     -0.19800123	     -0.06237851	      0.88287584	     -0.00052528	     -0.21663051	     -0.00000001	      0.00000000	     47.51477655
      1.43298615	     -0.05609442	     -0.00078786	     -0.19797694	     -0.06237550	      0.88287585	     -0.00052470	     -0.21660953	     -0.00000001	     -0.00000000	     48.01543539
      1.43418441	     -0.05607257	     -0.00078914	     -0.19795473	     -0.06237252	      0.88287582	     -0.00052410	     -0.21658924	     -0.00000001	     -0.00000000	     48.18896149
      1.43538267	     -0.05605430	     -0.00079024	     -0.19793609	     -0.06236956	      0.88287573	     -0.00052346	     -0.21656961	     -0.00000001	     -0.00000000	     48.66882805
      1.43658093	     -0.05603758	     -0.00079103	     -0.19791903	     -0.06236663	      0.88287559	     -0.00052280	     -0.21655066	     -0.00000001	     -0.00000000	     48.82076305
      1.43777919	     -0.05602421	     -0.00079158	     -0.19790531	     -0.06236372	      0.88287540	     -0.00052211	     -0.21653234	     -0.00000001	     -0.00000000	     49.27581957
      1.43897745	     -0.05601227	     -0.00079171	     -0.19789304	     -0.06236084	      0.88287516	     -0.00052140	     -0.21651470	     -0.00000001	     -0.00000000	     49.40325886
      1.44017571	     -0.05600355	     -0.00079148	     -0.19788400	     -0.06235798	      0.88287487	     -0.00052066	     -0.21649768	     -0.00000001	     -0.00000000	     49.82699386
      1.44137397	     -0.05599607	     -0.00079072	     -0.19787621	     -0.06235515	      0.88287452	     -0.00051990	     -0.21648133	     -0.00000001	     -0.00000000	     49.92776012
      1.44257223	     -0.05599133	     -0.00078907	     -0.19787118	     -0.06235234	      0.88287413	     -0.00051911	     -0.21646562	     -0.00000001	     -0.00000000	     50.33374790
      1.44377049	     -0.05598834	     -0.00078715	     -0.19786791	     -0.06234956	      0.88287369	     -0.00051830	     -0.21645060	     -0.00000001	     -0.00000000	     50.41569383
      1.44496875	     -0.05598790	     -0.00078511	     -0.19786719	     -0.06234681	      0.88287320	     -0.00051747	     -0.21643624	     -0.00000001	     -0.00000000	     50.80828873
      1.44616701	     -0.05598866	     -0.00078239	     -0.19786769	     -0.06234408	      0.88287266	     -0.00051661	     -0.21642258	     -0.00000001	     -0.00000000	     50.86767564
      1.44736527	     -0.05599265	     -0.00077944	     -0.19787142	     -0.06234137	      0.88287207	     -0.00051573	     -0.21640962	     -0.00000001	     -0.00000000	     51.23688795
      1.44856353	     -0.05599764	     -0.00077615	     -0.19787617	     -0.06233870	      0.88287144	     -0.00051483	     -0.21639736	     -0.00000001	     -0.00000000	     51.28855775
      1.44976179	     -0.05600515	     -0.00077262	     -0.19788343	     -0.06233604	      0.88287077	     -0.00051391	     -0.21638577	     -0.00000001	     -0.00000000	     51.64632405
      1.45096005	     -0.05601342	     -0.00076878	     -0.19789147	     -0.06233342	      0.88287005	     -0.00051297	     -0.21637485	     -0.00000001	     -0.00000000	     51.68328159
      1.45215831	     -0.05602405	     -0.00076485	     -0.19790188	     -0.06233081	      0.88286929	     -0.00051201	     -0.21636458	     -0.00000001	     -0.00000000	     52.02283181
      1.45335657	     -0.05603529	     -0.00076065	     -0.19791291	     -0.06232824	      0.88286850	     -0.00051103	     -0.21635496	     -0.00000001	     -0.00000000	     52.04397072
      1.45455483	     -0.05604916	     -0.00075660	     -0.19792655	     -0.06232569	      0.88286766	     -0.00051004	     -0.21634595	     -0.00000001	     -0.00000000	     52.36709782
      1.45575309	     -0.05606356	     -0.00075242	     -0.19794074	     -0.06232316	      0.88286679	     -0.00050903	     -0.21633758	     -0.00000001	     -0.00000001	     52.37415594
      1.45695135	     -0.05607901	     -0.00074831	     -0.19795599	     -0.06232066	      0.88286589	     -0.00050800	     -0.21632978	     -0.00000001	     -0.00000001	     52.68057758
      1.45814961	     -0.05609485	     -0.00074455	     -0.19797162	     -0.06231819	      0.88286495	     -0.00050696	     -0.21632260	     -0.00000001	     -0.00000001	     52.66471172
      1.45934787	     -0.05611327	     -0.00074089	     -0.19798984	     -0.06231574	      0.88286399	     -0.00050591	     -0.21631603	     -0.00000001	     -0.00000001	     52.95037134
      1.46054613	     -0.05613193	     -0.00073714	     -0.19800829	     -0.06231332	      0.88286300	     -0.00050484	     -0.21631008	     -0.00000001	     -0.00000001	     52.92516648
      1.46174439	     -0.05615175	     -0.00073320	     -0.19802792	     -0.06231092	      0.88286198	     -0.00050377	     -0.21630468	     -0.00000001	     -0.00000001	     53.20128523
      1.46294265	     -0.05617165	     -0.00072921	     -0.19804763	     -0.06230855	      0.88286094	     -0.00050268	     -0.21629986	     -0.00000001	     -0.00000001	     53.15901436
      1.46414091	     -0.05619297	     -0.00072588	     -0.19806875	     -0.06230620	      0.88285987	     -0.00050159	     -0.21629555	     -0.00000001	     -0.00000001	     53.41683147
      1.46533917	     -0.05621417	     -0.00072213	     -0.19808977	     -0.06230388	      0.88285879	     -0.00050048	     -0.21629176	     -0.00000001	     -0.00000001	     53.34960936
      1.46653743	     -0.05623678	     -0.00071845	     -0.19811219	     -0.06230158	      0.88285769	     -0.00049937	     -0.21628843	     -0.00000001	     -0.00000001	     53.58236962
      1.46773569	     -0.05625935	     -0.00071492	     -0.19813458	     -0.06229931	      0.88285657	     -0.00049826	     -0.21628557	     -0.00000001	     -0.00000001	     53.50358925
      1.46893395	     -0.05628337	     -0.00071237	     -0.19815841	     -0.06229706	      0.88285544	     -0.00049714	     -0.21628314	     -0.00000001	     -0.00000001	     53.73079617
      1.47013221	     -0.05630733	     -0.00071005	     -0.19818218	     -0.06229484	      0.88285430	     -0.00049602	     -0.21628114	     -0.00000001	     -0.00000001	     53.62815079
      1.47133047	     -0.05633204	     -0.00070819	     -0.19820669	     -0.06229264	      0.88285314	     -0.00049490	     -0.21627954	     -0.00000001	     -0.00000001	     53.83992698
      1.47252873	     -0.05635718	     -0.00070660	     -0.19823164	     -0.06229047	      0.88285198	     -0.00049378	     -0.21627835	     -0.00000001	     -0.00000001	     53.72311140
      1.47372699	     -0.05638371	     -0.00070525	     -0.19825797	     -0.06228833	      0.88285081	     -0.00049265	     -0.21627755	     -0.00000001	     -0.00000001	     53.92328257
      1.47492525	     -0.05640996	     -0.00070404	     -0.19828403	     -0.06228620	      0.88284963	     -0.00049153	     -0.21627713	     -0.00000001	     -0.00000001	     53.79412414
      1.47612351	     -0.05643734	     -0.00070294	     -0.19831122	     -0.06228411	      0.88284844	     -0.00049041	     -0.21627704	     -0.00000001	     -0.00000001	     53.98375344
      1.47732177	     -0.05646482	     -0.00070187	     -0.19833851	     -0.06228203	      0.88284726	     -0.00048930	     -0.21627730	     -0.00000001	     -0.00000001	     53.83523449
      1.47852003	     -0.05649441	     -0.00070091	     -0.19836792	     -0.06227998	      0.88284607	     -0.00048818	     -0.21627788	     -0.00000001	     -0.00000001	     54.00909992
      1.47971829	     -0.05652584	     -0.00070002	     -0.19839916	     -0.06227796	      0.88284487	     -0.00048707	     -0.21627884	     -0.00000001	     -0.00000001	     53.83965181
      1.48091655	     -0.05656162	     -0.00069913	     -0.19843477	     -0.06227596	      0.88284368	     -0.00048597	     -0.21628021	     -0.00000001	     -0.00000001	     53.99128877
      1.48211481	     -0.05660174	     -0.00069831	     -0.19847471	     -0.06227398	      0.88284249	     -0.00048487	     -0.21628211	     -0.00000001	     -0.00000001	     53.79533355
      1.48331307	     -0.05664878	     -0.00069774	     -0.19852158	     -0.06227202	      0.88284129	     -0.00048378	     -0.21628463	     -0.00000001	     -0.00000001	     53.92432506
      1.48451133	     -0.05670250	     -0.00069729	     -0.19857514	     -0.06227009	      0.88284010	     -0.00048269	     -0.21628794	     -0.00000001	     -0.00000001	     53.70560728
      1.48570959	     -0.05676472	     -0.00069678	     -0.19863720	     -0.06226818	      0.88283890	     -0.00048161	     -0.21629214	     -0.00000001	     -0.00000001	     53.81108961
      1.48690785	     -0.05683408	     -0.00069602	     -0.19870641	     -0.06226629	      0.88283771	     -0.00048053	     -0.21629740	     -0.00000001	     -0.00000001	     53.58178469
      1.48810611	     -0.05691144	     -0.00069482	     -0.19878365	     -0.06226443	      0.88283651	     -0.00047946	     -0.21630379	     -0.00000001	     -0.00000001	     53.66682666
      1.48930437	     -0.05699476	     -0.00069291	     -0.19886687	     -0.06226258	      0.88283531	     -0.00047840	     -0.21631140	     -0.00000001	     -0.00000001	     53.42208296
      1.49050263	     -0.05708493	     -0.00069012	     -0.19895696	     -0.06226075	      0.88283411	     -0.00047733	     -0.21632026	     -0.00000001	     -0.00000001	     53.46797408
      1.49170089	     -0.05718022	     -0.00068635	     -0.19905221	     -0.06225894	      0.88283289	     -0.00047628	     -0.21633044	     -0.00000001	     -0.00000001	     53.19835001
      1.49289915	     -0.05728130	     -0.00068159	     -0.19915329	     -0.06225715	      0.88283167	     -0.00047523	     -0.21634192	     -0.00000001	     -0.00000001	     53.20930185
      1.49409741	     -0.05738643	     -0.00067588	     -0.19925844	     -0.06225537	      0.88283043	     -0.00047419	     -0.21635474	     -0.00000001	     -0.00000001	     52.92461197
      1.49529567	     -0.05749636	     -0.00066929	     -0.19936843	     -0.06225361	      0.88282918	     -0.00047315	     -0.21636886	     -0.00000001	     -0.00000001	     52.89758678
      1.49649393	     -0.05760926	     -0.00066190	     -0.19948143	     -0.06225186	      0.88282791	     -0.00047212	     -0.21638429	     -0.00000001	     -0.00000001	     52.59573433
      1.49769219	     -0.05772591	     -0.00065392	     -0.19959819	     -0.06225012	      0.88282661	     -0.00047111	     -0.21640097	     -0.00000001	     -0.00000001	     52.52982098
      1.49889045	     -0.05784330	     -0.00064567	     -0.19971574	     -0.06224839	      0.88282529	     -0.00047010	     -0.21641888	     -0.00000001	     -0.00000001	     52.20964670
      1.50008871	     -0.05796370	     -0.00063735	     -0.19983630	     -0.06224667	      0.88282394	     -0.00046910	     -0.21643799	     -0.00000001	     -0.00000001	     52.08729850
      1.50128697	     -0.05808573	     -0.00062891	     -0.19995852	     -0.06224495	      0.88282256	     -0.00046812	     -0.21645828	     -0.00000001	     -0.00000001	     51.72763019
      1.50248523	     -0.05821036	     -0.00062053	     -0.20008334	     -0.06224323	      0.88282114	     -0.00046715	     -0.21647967	     -0.00000001	     -0.00000001	     51.56231049
      1.50368349	     -0.05833605	     -0.00061234	     -0.20020926	     -0.06224152	      0.88281968	     -0.00046620	     -0.21650215	     -0.00000001	     -0.00000001	     51.17284971
      1.50488175	     -0.05846390	     -0.00060451	     -0.20033734	     -0.06223980	      0.88281818	     -0.00046527	     -0.21652563	     -0.00000001	     -0.00000001	     50.96336940
      1.50608001	     -0.05859238	     -0.00059709	     -0.20046608	     -0.06223808	      0.88281663	     -0.00046435	     -0.21655008	     -0.00000001	     -0.00000001	     50.53858260
      1.50727827	     -0.05872263	     -0.00058988	     -0.20059659	     -0.06223636	      0.88281503	     -0.00046346	     -0.21657542	     -0.00000001	     -0.00000001	     50.28995991
      1.50847653	     -0.05885313	     -0.00058296	     -0.20072737	     -0.06223462	      0.88281338	     -0.00046259	     -0.21660161	     -0.00000001	     -0.00000001	     49.82427846
      1.50967479	     -0.05898485	     -0.00057670	     -0.20085937	     -0.06223288	      0.88281168	     -0.00046174	     -0.21662857	     -0.00000001	     -0.00000001	     49.53978873
      1.51087305	     -0.05911642	     -0.00057169	     -0.20099124	     -0.06223112	      0.88280992	     -0.00046092	     -0.21665632	     -0.00000001	     -0.00000001	     49.05024707
      1.51207131	     -0.05925131	     -0.00056747	     -0.20112642	     -0.06222935	      0.88280810	     -0.00046013	     -0.21668485	     -0.00000001	     -0.00000001	     48.74493976
      1.51326957	     -0.05938678	     -0.00056389	     -0.20126219	     -0.06222756	      0.88280623	     -0.00045936	     -0.21671415	     -0.00000001	     -0.00000001	     48.24381316
      1.51446783	     -0.05952364	     -0.00056094	     -0.20139936	     -0.06222575	      0.88280431	     -0.00045862	     -0.21674413	     -0.00000001	     -0.00000001	     47.93985761
      1.51566609	     -0.05965897	     -0.00055861	     -0.20153502	     -0.06222392	      0.88280232	     -0.00045792	     -0.21677476	     -0.00000001	     -0.00000001	     47.43767650
      1.51686435	     -0.05979559	     -0.00055668	     -0.20167198	     -0.06222206	      0.88280028	     -0.00045724	     -0.21680595	     -0.00000001	     -0.00000001	     47.13258656
      1.51806261	     -0.05993200	     -0.00055469	     -0.20180875	     -0.06222018	      0.88279818	     -0.00045659	     -0.21683769	     -0.00000001	     -0.00000001	     46.61713595
      1.51926087	     -0.06006932	     -0.00055305	     -0.20194644	     -0.06221827	      0.88279603	     -0.00045598	     -0.21686990	     -0.00000001	     -0.00000001	     46.32198009
      1.52045913	     -0.06020595	     -0.00055179	     -0.20208345	     -0.06221633	      0.88279382	     -0.00045539	     -0.21690255	     -0.00000001	     -0.00000001	     45.81735115
      1.52165739	     -0.06034358	     -0.00055059	     -0.20222149	     -0.06221435	      0.88279156	     -0.00045484	     -0.21693554	     -0.00000001	     -0.00000001	     45.54219216
      1.52285565	     -0.06047966	     -0.00054963	     -0.20235800	     -0.06221234	      0.88278925	     -0.00045432	     -0.21696885	     -0.00000001	     -0.00000001	     45.04535404
      1.52405391	     -0.06061545	     -0.00054888	     -0.20249422	     -0.06221029	      0.88278689	     -0.00045384	     -0.21700239	     -0.00000001	     -0.00000001	     44.78645966
      1.52525217	     -0.06074965	     -0.00054814	     -0.20262888	     -0.06220819	      0.88278449	     -0.00045339	     -0.21703611	     -0.00000001	     -0.00000001	     44.30105443
      1.52645043	     -0.06088315	     -0.00054733	     -0.20276286	     -0.06220606	      0.88278204	     -0.00045297	     -0.21706995	     -0.00000001	     -0.00000001	     44.05416895
      1.52764869	     -0.06101395	     -0.00054659	     -0.20289416	     -0.06220388	      0.88277956	     -0.00045259	     -0.21710384	     -0.00000001	     -0.00000001	     43.57556557
      1.52884695	     -0.06114396	     -0.00054592	     -0.20302467	     -0.06220165	      0.88277704	     -0.00045224	     -0.21713772	     -0.00000001	     -0.00000001	     43.35253203
      1.53004521	     -0.06127089	     -0.00054518	     -0.20315214	     -0.06219938	      0.88277449	     -0.00045192	     -0.21717155	     -0.00000001	     -0.00000001	     42.89096975
      1.53124347	     -0.06139650	     -0.00054457	     -0.20327830	     -0.06219705	      0.88277191	     -0.00045164	     -0.21720526	     -0.00000001	     -0.00000001	     42.68171240
      1.53244173	     -0.06151850	     -0.00054308	     -0.20340088	     -0.06219466	      0.88276931	     -0.00045140	     -0.21723883	     -0.00000001	     -0.00000001	     42.23202370
      1.53363999	     -0.06163918	     -0.00054169	     -0.20352215	     -0.06219222	      0.88276669	     -0.00045119	     -0.21727221	     -0.00000001	     -0.00000001	     42.03377867
      1.53483825	     -0.06175571	     -0.00054011	     -0.20363929	     -0.06218973	      0.88276406	     -0.00045102	     -0.21730539	     -0.00000001	     -0.00000002	     41.59356493
      1.53603651	     -0.06187038	     -0.00053868	     -0.20375458	     -0.06218717	      0.88276142	     -0.00045088	     -0.21733829	     -0.00000001	     -0.00000002	     41.40731454
      1.53723477	     -0.06198122	     -0.00053741	     -0.20386607	     -0.06218455	      0.88275877	     -0.00045078	     -0.21737089	     -0.00000001	     -0.00000002	     40.97540960
      1.53843303	     -0.06208916	     -0.00053637	     -0.20397465	     -0.06218187	      0.88275613	     -0.00045072	     -0.21740309	     -0.00000001	     -0.00000002	     40.81574904
      1.53963129	     -0.06219035	     -0.00053597	     -0.20407650	     -0.06217912	      0.88275350	     -0.00045070	     -0.21743485	     -0.00000001	     -0.00000001	     40.40821528
      1.54082955	     -0.06228910	     -0.00053610	     -0.20417590	     -0.06217630	      0.88275087	     -0.00045072	     -0.21746612	     -0.00000001	     -0.00000001	     40.25499491
      1.54202781	     -0.06238227	     -0.00053750	     -0.20426972	     -0.06217341	      0.88274827	     -0.00045077	     -0.21749689	     -0.00000001	     -0.00000001	     39.85122422
      1.54322607	     -0.06247213	     -0.00054034	     -0.20436022	     -0.06217045	      0.88274568	     -0.00045087	     -0.21752711	     -0.00000001	     -0.00000001	     39.71028943
      1.54442433	     -0.06255843	     -0.00054375	     -0.20444717	     -0.06216742	      0.88274312	     -0.00045100	     -0.21755680	     -0.00000001	     -0.00000001	     39.31106996
      1.54562259	     -0.06264156	     -0.00054730	     -0.20453094	     -0.06216432	      0.88274060	     -0.00045118	     -0.21758586	     -0.00000001	     -0.00000001	     39.20633218
      1.54682085	     -0.06271983	     -0.00055065	     -0.20460988	     -0.06216114	      0.88273811	     -0.00045140	     -0.21761427	     -0.00000001	     -0.00000001	     38.83901575
      1.54801911	     -0.06279494	     -0.00055409	     -0.20468566	     -0.06215789	      0.88273566	     -0.00045165	     -0.21764192	     -0.00000001	     -0.00000001	     38.74161979
      1.54921737	     -0.06286555	     -0.00055694	     -0.20475696	     -0.06215455	      0.88273326	     -0.00045195	     -0.21766881	     -0.00000001	     -0.00000001	     38.37528395
      1.55041563	     -0.06293304	     -0.00055973	     -0.20482514	     -0.06215114	      0.88273091	     -0.00045229	     -0.21769486	     -0.00000001	     -0.00000001	     38.29478924
      1.55161389	     -0.06299569	     -0.00056262	     -0.20488851	     -0.06214765	      0.88272861	     -0.00045268	     -0.21772006	     -0.00000001	     -0.00000001	     37.94547349
      1.55281215	     -0.06305506	     -0.00056564	     -0.20494858	     -0.06214408	      0.88272637	     -0.00045310	     -0.21774435	     -0.00000001	     -0.00000001	     37.89366231
      1.55401041	     -0.06310995	     -0.00056884	     -0.20500419	     -0.06214042	      0.88272420	     -0.00045356	     -0.21776772	     -0.00000001	     -0.00000001	     37.55576188
      1.55520867	     -0.06316221	     -0.00057220	     -0.20505717	     -0.06213669	      0.88272208	     -0.00045407	     -0.21779014	     -0.00000001	     -0.00000001	     37.51058512
      1.55640693	     -0.06321068	     -0.00057570	     -0.20510637	     -0.06213286	      0.88272004	     -0.00045462	     -0.21781162	     -0.00000001	     -0.00000001	     37.17274400
      1.55760519	     -0.06325718	     -0.00057927	     -0.20515359	     -0.06212896	      0.88271807	     -0.00045521	     -0.21783216	     -0.00000001	     -0.00000001	     37.13623544
      1.55880345	     -0.06330041	     -0.00058293	     -0.20519756	     -0.06212497	      0.88271616	     -0.00045584	     -0.21785177	     -0.00000001	     -0.00000001	     36.80732579
      1.56000171	     -0.06334204	     -0.00058683	     -0.20523991	     -0.06212089	      0.88271434	     -0.00045651	     -0.21787047	     -0.00000001	     -0.00000001	     36.78102006
      1.56119997	     -0.06338055	     -0.00059078	     -0.20527916	     -0.06211672	      0.88271259	     -0.00045722	     -0.21788828	     -0.00000001	     -0.00000001	     36.46092569
      1.56239823	     -0.06341744	     -0.00059467	     -0.20531679	     -0.06211247	      0.88271091	     -0.00045797	     -0.21790518	     -0.00000001	     -0.00000001	     36.44415315
      1.56359648	     -0.06345113	     -0.00059854	     -0.20535123	     -0.06210813	      0.88270931	     -0.00045876	     -0.21792123	     -0.00000001	     -0.00000001	     36.12977444
      1.56479474	     -0.06348315	     -0.00060229	     -0.20538400	     -0.06210370	      0.88270780	     -0.00045959	     -0.21793638	     -0.00000001	     -0.00000001	     36.11947830
      1.56599300	     -0.06351200	     -0.00060593	     -0.20541361	     -0.06209918	      0.88270636	     -0.00046046	     -0.21795067	     -0.00000001	     -0.00000001	     35.81141641
      1.56719126	     -0.06353923	     -0.00060940	     -0.20544160	     -0.06209457	      0.88270499	     -0.00046136	     -0.21796409	     -0.00000001	     -0.00000001	     35.80829585
      1.56838952	     -0.06356304	     -0.00061273	     -0.20546618	     -0.06208987	      0.88270371	     -0.00046231	     -0.21797666	     -0.00000001	     -0.00000001	     35.50863515
      1.56958778	     -0.06358421	     -0.00061545	     -0.20548813	     -0.06208508	      0.88270251	     -0.00046328	     -0.21798834	     -0.00000001	     -0.00000001	     35.51318509
      1.57078604	     -0.06360193	     -0.00061804	     -0.20550664	     -0.06208020	      0.88270138	     -0.00046430	     -0.21799915	     -0.00000001	     -0.00000001	     35.22137690
      1.57198430	     -0.06361730	     -0.00062059	     -0.20552280	     -0.06207523	      0.88270032	     -0.00046535	     -0.21800907	     -0.00000001	     -0.00000001	     35.23529712
      1.57318256	     -0.06362821	     -0.00062280	     -0.20553451	     -0.06207017	      0.88269934	     -0.00046644	     -0.21801808	     -0.00000001	     -0.00000001	     34.95737287
      1.57438082	     -0.06363574	     -0.00062465	     -0.20554283	     -0.06206501	      0.88269843	     -0.00046756	     -0.21802613	     -0.00000001	     -0.00000000	     34.98799780
      1.57557908	     -0.06363774	     -0.00062621	     -0.20554565	     -0.06205976	      0.88269759	     -0.00046872	     -0.21803318	     -0.00000001	     -0.00000000	     34.72936435
      1.57677734	     -0.06363539	     -0.00062745	     -0.20554411	     -0.06205442	      0.88269682	     -0.00046991	     -0.21803915	     -0.00000001	     -0.00000000	     34.77861506
      1.57797560	     -0.06362660	     -0.00062847	     -0.20553615	     -0.06204899	      0.88269612	     -0.00047113	     -0.21804400	     -0.00000001	     -0.00000000	     34.53908946
      1.57917386	     -0.06361266	     -0.00062928	     -0.20552303	     -0.06204346	      0.88269548	     -0.00047239	     -0.21804765	     -0.00000001	     -0.00000000	     34.60874822
      1.58037212	     -0.06359177	     -0.00062998	     -0.20550296	     -0.06203784	      0.88269490	     -0.00047368	     -0.21805004	     -0.00000001	     -0.00000000	     34.38562620
      1.58157038	     -0.06356528	     -0.00063060	     -0.20547729	     -0.06203213	      0.88269438	     -0.00047500	     -0.21805109	     -0.00000001	     -0.00000000	     34.47279521
      1.58276864	     -0.06353140	     -0.00063129	     -0.20544423	     -0.06202633	      0.88269392	     -0.00047635	     -0.21805075	     -0.00000001	     -0.00000000	     34.26310536
      1.58396690	     -0.06349170	     -0.00063204	     -0.20540534	     -0.06202043	      0.88269352	     -0.00047774	     -0.21804896	     -0.00000001	     -0.00000000	     34.37213632
      1.58516516	     -0.06344444	     -0.00063290	     -0.20535889	     -0.06201444	      0.88269318	     -0.00047916	     -0.21804567	     -0.00000001	     -0.00000000	     34.17845160
      1.58636342	     -0.06339144	     -0.00063403	     -0.20530668	     -0.06200836	      0.88269289	     -0.00048061	     -0.21804082	     -0.00000001	     -0.00000000	     34.31467842
      1.58756168	     -0.06333112	     -0.00063555	     -0.20524713	     -0.06200219	      0.88269265	     -0.00048209	     -0.21803439	     -0.00000001	     -0.00000000	     34.13936304
      1.58875994	     -0.06326535	     -0.00063749	     -0.20518213	     -0.06199592	      0.88269246	     -0.00048361	     -0.21802633	     -0.00000001	     -0.00000000	     34.30728886
      1.58995820	     -0.06319251	     -0.00063995	     -0.20511002	     -0.06198957	      0.88269232	     -0.00048515	     -0.21801663	     -0.00000001	     -0.00000000	     34.15132812
      1.59115646	     -0.06311449	     -0.00064293	     -0.20503272	     -0.06198313	      0.88269224	     -0.00048672	     -0.21800525	     -0.00000001	     -0.00000000	     34.35153950
      1.59235472	     -0.06302991	     -0.00064648	     -0.20494885	     -0.06197660	      0.88269220	     -0.00048832	     -0.21799221	     -0.00000001	     -0.00000000	     34.20852434
      1.59355298	     -0.06294124	     -0.00065060	     -0.20486085	     -0.06196998	      0.88269222	     -0.00048995	     -0.21797748	     -0.00000001	      0.00000000	     34.43297395
      1.59475124	     -0.06284755	     -0.00065532	     -0.20476781	     -0.06196328	      0.88269228	     -0.00049161	     -0.21796111	     -0.00000001	      0.00000000	     34.29318904
      1.59594950	     -0.06275119	     -0.00066059	     -0.20467208	     -0.06195649	      0.88269240	     -0.00049329	     -0.21794313	     -0.00000001	      0.00000000	     34.53497470
      1.59714776	     -0.06265095	     -0.00066639	     -0.20457245	     -0.06194961	      0.88269256	     -0.00049500	     -0.21792362	     -0.00000001	      0.00000000	     34.39569040
      1.59834602	     -0.06254900	     -0.00067259	     -0.20447107	     -0.06194266	      0.88269278	     -0.00049673	     -0.21790262	     -0.00000001	      0.00000000	     34.65281218
      1.59954428	     -0.06244383	     -0.00067911	     -0.20436646	     -0.06193562	      0.88269304	     -0.00049848	     -0.21788021	     -0.00000001	      0.00000000	     34.51419803
      1.60074254	     -0.06233746	     -0.00068580	     -0.20426062	     -0.06192851	      0.88269336	     -0.00050026	     -0.21785645	     -0.00000001	      0.00000000	     34.78767679
      1.60194080	     -0.06222828	     -0.00069258	     -0.20415196	     -0.06192132	      0.88269373	     -0.00050205	     -0.21783141	     -0.00000001	      0.00000000	     34.65443196
      1.60313906	     -0.06211826	     -0.00069930	     -0.20404244	     -0.06191405	      0.88269416	     -0.00050386	     -0.21780514	     -0.00000001	      0.00000000	     34.94167430
      1.60433732	     -0.06200568	     -0.00070577	     -0.20393035	     -0.06190671	      0.88269464	     -0.00050568	     -0.21777773	     -0.00000001	      0.00000000	     34.80738200
      1.60553558	     -0.06189238	     -0.00071184	     -0.20381752	     -0.06189929	      0.88269517	     -0.00050752	     -0.21774920	     -0.00000001	      0.00000000	     35.09563688
      1.60673384	     -0.06177659	     -0.00071742	     -0.20370221	     -0.06189181	      0.88269575	     -0.00050937	     -0.21771963	     -0.00000001	      0.00000000	     34.95625359
      1.60793210	     -0.06166024	     -0.00072239	     -0.20358631	     -0.06188426	      0.88269640	     -0.00051123	     -0.21768905	     -0.00000001	      0.00000000	     35.24385935
      1.60913036	     -0.06154161	     -0.00072672	     -0.20346813	     -0.06187664	      0.88269709	     -0.00051309	     -0.21765755	     -0.00000001	      0.00000000	     35.10519771
      1.61032862	     -0.06142263	     -0.00073037	     -0.20334959	     -0.06186896	      0.88269784	     -0.00051497	     -0.21762513	     -0.00000001	      0.00000000	     35.39560461
      1.61152688	     -0.06130154	     -0.00073335	     -0.20322894	     -0.06186121	      0.88269865	     -0.00051685	     -0.21759189	     -0.00000001	      0.00000000	     35.26385036
      1.61272514	     -0.06118026	     -0.00073564	     -0.20310809	     -0.06185340	      0.88269951	     -0.00051873	     -0.21755785	     -0.00000001	      0.00000001	     35.55890880
      1.61392340	     -0.06105704	     -0.00073733	     -0.20298529	     -0.06184554	      0.88270042	     -0.00052061	     -0.21752307	     -0.00000001	      0.00000001	     35.43995197
      1.61512166	     -0.06093384	     -0.00073841	     -0.20286249	     -0.06183762	      0.88270138	     -0.00052250	     -0.21748759	     -0.00000001	      0.00000001	     35.74173329
      1.61631992	     -0.06080894	     -0.00073896	     -0.20273800	     -0.06182964	      0.88270240	     -0.00052438	     -0.21745146	     -0.00000001	      0.00000001	     35.63823615
      1.61751818	     -0.06068427	     -0.00073898	     -0.20261372	     -0.06182161	      0.88270347	     -0.00052627	     -0.21741471	     -0.00000001	      0.00000001	     35.94747476
      1.61871644	     -0.06055804	     -0.00073852	     -0.20248787	     -0.06181353	      0.88270459	     -0.00052815	     -0.21737742	     -0.00000001	      0.00000001	     35.86246775
      1.61991470	     -0.06043221	     -0.00073765	     -0.20236240	     -0.06180540	      0.88270575	     -0.00053003	     -0.21733957	     -0.00000001	      0.00000001	     36.18113211
      1.62111296	     -0.06030503	     -0.00073644	     -0.20223558	     -0.06179723	      0.88270696	     -0.00053190	     -0.21730126	     -0.00000001	      0.00000001	     36.11666595
      1.62231122	     -0.06017855	     -0.00073493	     -0.20210944	     -0.06178900	      0.88270822	     -0.00053377	     -0.21726248	     -0.00000001	      0.00000001	     36.44618767
      1.62350948	     -0.06005105	     -0.00073320	     -0.20198227	     -0.06178073	      0.88270952	     -0.00053564	     -0.21722329	     -0.00000001	      0.00000001	     36.40285950
      1.62470774	     -0.05992460	     -0.00073129	     -0.20185613	     -0.06177242	      0.88271086	     -0.00053750	     -0.21718371	     -0.00000001	      0.00000001	     36.74374942
      1.62590600	     -0.05979738	     -0.00072924	     -0.20172921	     -0.06176407	      0.88271223	     -0.00053935	     -0.21714381	     -0.00000001	      0.00000001	     36.72056463
      1.62710426	     -0.05967150	     -0.00072715	     -0.20160361	     -0.06175568	      0.88271364	     -0.00054119	     -0.21710357	     -0.00000001	      0.00000001	     37.07496889
      1.62830252	     -0.05954413	     -0.00072491	     -0.20147651	     -0.06174725	      0.88271509	     -0.00054303	     -0.21706304	     -0.00000001	      0.00000001	     37.07803165
      1.62950078	     -0.05941615	     -0.00072237	     -0.20134877	     -0.06173878	      0.88271656	     -0.00054486	     -0.21702218	     -0.00000001	      0.00000001	     37.45520906
      1.63069904	     -0.05928535	     -0.00071951	     -0.20121821	     -0.06173028	      0.88271807	     -0.00054668	     -0.21698099	     -0.00000001	      0.00000001	     37.48205466
      1.63189730	     -0.05915369	     -0.00071636	     -0.20108678	     -0.06172174	      0.88271960	     -0.00054849	     -0.21693941	     -0.00000001	      0.00000001	     37.87342647
      1.63309556	     -0.05901940	     -0.00071294	     -0.20095270	     -0.06171317	      0.88272115	     -0.00055029	     -0.21689747	     -0.00000001	      0.00000001	     37.91497499
      1.63429382	     -0.05888553	     -0.00070938	     -0.20081903	     -0.06170457	      0.88272273	     -0.00055207	     -0.21685514	     -0.00000001	      0.00000001	     38.31630074
      1.63549208	     -0.05875109	     -0.00070591	     -0.20068476	     -0.06169594	      0.88272432	     -0.00055385	     -0.21681250	     -0.00000001	      0.00000001	     38.37506859
      1.63669034	     -0.05861834	     -0.00070281	     -0.20055216	     -0.06168729	      0.88272593	     -0.00055561	     -0.21676957	     -0.00000001	      0.00000001	     38.80152159
      1.63788860	     -0.05848603	     -0.00070004	     -0.20041997	     -0.06167861	      0.88272755	     -0.00055735	     -0.21672644	     -0.00000001	      0.00000001	     38.88273026
      1.63908686	     -0.05835637	     -0.00069756	     -0.20029042	     -0.06166990	      0.88272919	     -0.00055908	     -0.21668313	     -0.00000001	      0.00000001	     39.32557868
      1.64028512	     -0.05822778	     -0.00069542	     -0.20016190	     -0.06166117	      0.88273084	     -0.00056080	     -0.21663970	     -0.00000001	      0.00000001	     39.42293032
      1.64148338	     -0.05810202	     -0.00069368	     -0.20003620	     -0.06165242	      0.88273249	     -0.00056249	     -0.21659618	     -0.00000001	      0.00000001	     39.87413191
      1.64268164	     -0.05797740	     -0.00069229	     -0.19991161	     -0.06164365	      0.88273416	     -0.00056417	     -0.21655266	     -0.00000001	      0.00000001	     39.97793836
      1.64387990	     -0.05785512	     -0.00069113	     -0.19978934	     -0.06163486	      0.88273583	     -0.00056584	     -0.21650915	     -0.00000001	      0.00000001	     40.44887949
      1.64507816	     -0.05773279	     -0.00069006	     -0.19966701	     -0.06162606	      0.88273751	     -0.00056748	     -0.21646569	     -0.00000001	      0.00000001	     40.56579830
      1.64627642	     -0.05760854	     -0.00068984	     -0.19954272	     -0.06161724	      0.88273919	     -0.00056910	     -0.21642229	     -0.00000001	      0.00000001	     41.03970380
      1.64747468	     -0.05748768	     -0.00069013	     -0.19942180	     -0.06160840	      0.88274088	     -0.00057070	     -0.21637912	     -0.00000001	      0.00000001	     41.12857625
      1.64867294	     -0.05737184	     -0.00069047	     -0.19930589	     -0.06159956	      0.88274257	     -0.00057227	     -0.21633624	     -0.00000001	      0.00000001	     41.59812807
      1.64987120	     -0.05725798	     -0.00069071	     -0.19919194	     -0.06159071	      0.88274426	     -0.00057383	     -0.21629372	     -0.00000001	      0.00000001	     41.72378228
      1.65106946	     -0.05714826	     -0.00069072	     -0.19908212	     -0.06158185	      0.88274595	     -0.00057536	     -0.21625154	     -0.00000001	      0.00000001	     42.21998023
      1.65226772	     -0.05704044	     -0.00069025	     -0.19897420	     -0.06157298	      0.88274764	     -0.00057686	     -0.21620975	     -0.00000001	      0.00000001	     42.36108035
      1.65346598	     -0.05693656	     -0.00068976	     -0.19887020	     -0.06156411	      0.88274933	     -0.00057834	     -0.21616835	     -0.00000001	      0.00000001	     42.86925375
      1.65466424	     -0.05683400	     -0.00068925	     -0.19876752	     -0.06155524	      0.88275101	     -0.00057979	     -0.21612737	     -0.00000001	      0.00000001	     43.02992211
      1.65586250	     -0.05673526	     -0.00068867	     -0.19866864	     -0.06154636	      0.88275269	     -0.00058121	     -0.21608678	     -0.00000001	      0.00000001	     43.55081774
      1.65706076	     -0.05663877	     -0.00068792	     -0.19857201	     -0.06153749	      0.88275436	     -0.00058261	     -0.21604662	     -0.00000001	      0.00000001	     43.71468876
      1.65825902	     -0.05654626	     -0.00068705	     -0.19847934	     -0.06152861	      0.88275603	     -0.00058397	     -0.21600687	     -0.00000001	      0.00000001	     44.23749447
      1.65945728	     -0.05645618	     -0.00068536	     -0.19838911	     -0.06151974	      0.88275768	     -0.00058531	     -0.21596757	     -0.00000001	      0.00000001	     44.39766694
      1.66065554	     -0.05637015	     -0.00068284	     -0.19830294	     -0.06151087	      0.88275932	     -0.00058662	     -0.21592872	     -0.00000001	      0.00000001	     44.90269033
      1.66185380	     -0.05628627	     -0.00068029	     -0.19821890	     -0.06150200	      0.88276095	     -0.00058790	     -0.21589036	     -0.00000001	      0.00000001	     45.06108797
      1.66305206	     -0.05620638	     -0.00067794	     -0.19813884	     -0.06149314	      0.88276257	     -0.00058914	     -0.21585248	     -0.00000001	      0.00000001	     45.58320803
      1.66425032	     -0.05612860	     -0.00067574	     -0.19806090	     -0.06148428	      0.88276417	     -0.00059036	     -0.21581514	     -0.00000001	      0.00000001	     45.75399002
      1.66544858	     -0.05605495	     -0.00067374	     -0.19798706	     -0.06147544	      0.88276576	     -0.00059155	     -0.21577831	     -0.00000001	      0.00000001	     46.27447337
      1.66664684	     -0.05598338	     -0.00067186	     -0.19791530	     -0.06146660	      0.88276733	     -0.00059270	     -0.21574204	     -0.00000001	      0.00000001	     46.44423104
      1.66784510	     -0.05591496	     -0.00067028	     -0.19784667	     -0.06145777	      0.88276887	     -0.00059382	     -0.21570632	     -0.00000001	      0.00000001	     46.96433078
      1.66904336	     -0.05584893	     -0.00066885	     -0.19778043	     -0.06144895	      0.88277040	     -0.00059491	     -0.21567121	     -0.00000001	      0.00000001	     47.12859388
      1.67024162	     -0.05578665	     -0.00066767	     -0.19771792	     -0.06144014	      0.88277191	     -0.00059597	     -0.21563669	     -0.00000001	      0.00000001	     47.63838381
      1.67143988	     -0.05572595	     -0.00066638	     -0.19765700	     -0.06143135	      0.88277339	     -0.00059699	     -0.21560277	     -0.00000001	      0.00000001	     47.79221903
      1.67263814	     -0.05566866	     -0.00066508	     -0.19759947	     -0.06142257	      0.88277485	     -0.00059798	     -0.21556943	     -0.00000001	      0.00000001	     48.29241287
      1.67383640	     -0.05561257	     -0.00066317	     -0.19754317	     -0.06141379	      0.88277628	     -0.00059894	     -0.21553668	     -0.00000001	      0.00000001	     48.43219157
      1.67503466	     -0.05555985	     -0.00066060	     -0.19749022	     -0.06140504	      0.88277769	     -0.00059987	     -0.21550453	     -0.00000001	      0.00000001	     48.90397450
      1.67623292	     -0.05550907	     -0.00065752	     -0.19743923	     -0.06139630	      0.88277906	     -0.00060075	     -0.21547301	     -0.00000001	      0.00000001	     49.01160227
      1.67743118	     -0.05546104	     -0.00065323	     -0.19739099	     -0.06138757	      0.88278041	     -0.00060161	     -0.21544211	     -0.00000001	      0.00000001	     49.45840685
      1.67862944	     -0.05541547	     -0.00064867	     -0.19734521	     -0.06137886	      0.88278172	     -0.00060243	     -0.21541189	     -0.00000001	      0.00000001	     49.55241806
      1.67982770	     -0.05537353	     -0.00064412	     -0.19730306	     -0.06137016	      0.88278300	     -0.00060322	     -0.21538233	     -0.00000001	      0.00000001	     49.99844315
      1.68102596	     -0.05533311	     -0.00063949	     -0.19726242	     -0.06136148	      0.88278425	     -0.00060397	     -0.21535346	     -0.00000001	      0.00000001	     50.08902530
      1.68222422	     -0.05529600	     -0.00063473	     -0.19722509	     -0.06135282	      0.88278546	     -0.00060468	     -0.21532523	     -0.00000001	      0.00000001	     50.52174664
      1.68342248	     -0.05526053	     -0.00062968	     -0.19718941	     -0.06134417	      0.88278663	     -0.00060536	     -0.21529768	     -0.00000001	      0.00000001	     50.59968065
      1.68462074	     -0.05522841	     -0.00062448	     -0.19715707	     -0.06133555	      0.88278777	     -0.00060600	     -0.21527078	     -0.00000001	      0.00000001	     51.01452508
      1.68581900	     -0.05519760	     -0.00061911	     -0.19712604	     -0.06132694	      0.88278886	     -0.00060661	     -0.21524456	     -0.00000001	      0.00000001	     51.07265620
      1.68701726	     -0.05517002	     -0.00061380	     -0.19709824	     -0.06131834	      0.88278992	     -0.00060718	     -0.21521899	     -0.00000001	      0.00000001	     51.46264831
      1.68821552	     -0.05514378	     -0.00060823	     -0.19707178	     -0.06130977	      0.88279093	     -0.00060771	     -0.21519410	     -0.00000001	      0.00000001	     51.49743975
      1.68941378	     -0.05512070	     -0.00060254	     -0.19704848	     -0.06130121	      0.88279190	     -0.00060821	     -0.21516988	     -0.00000001	      0.00000001	     51.86056389
      1.69061204	     -0.05509887	     -0.00059658	     -0.19702643	     -0.06129267	      0.88279283	     -0.00060867	     -0.21514636	     -0.00000001	      0.00000001	     51.87167608
      1.69181030	     -0.05508010	     -0.00059053	     -0.19700744	     -0.06128415	      0.88279371	     -0.00060910	     -0.21512352	     -0.00000001	      0.00000000	     52.21128748
      1.69300856	     -0.05506119	     -0.00058480	     -0.19698830	     -0.06127564	      0.88279455	     -0.00060949	     -0.21510139	     -0.00000001	      0.00000000	     52.20443999
      1.69420682	     -0.05504584	     -0.00057909	     -0.19697272	     -0.06126716	      0.88279535	     -0.00060984	     -0.21507999	     -0.00000001	      0.00000000	     52.51863676
      1.69540507	     -0.05503200	     -0.00057262	     -0.19695865	     -0.06125869	      0.88279610	     -0.00061015	     -0.21505936	     -0.00000001	      0.00000000	     52.49193959
      1.69660333	     -0.05502134	     -0.00056605	     -0.19694777	     -0.06125024	      0.88279680	     -0.00061043	     -0.21503947	     -0.00000001	      0.00000000	     52.78402250
      1.69780159	     -0.05501172	     -0.00055950	     -0.19693792	     -0.06124181	      0.88279746	     -0.00061067	     -0.21502033	     -0.00000001	      0.00000000	     52.74309094
      1.69899985	     -0.05500457	     -0.00055327	     -0.19693054	     -0.06123340	      0.88279807	     -0.00061088	     -0.21500190	     -0.00000001	      0.00000000	     53.03028952
      1.70019811	     -0.05499811	     -0.00054719	     -0.19692384	     -0.06122500	      0.88279864	     -0.00061105	     -0.21498419	     -0.00000001	      0.00000000	     52.97502421
      1.70139637	     -0.05499407	     -0.00054141	     -0.19691956	     -0.06121663	      0.88279917	     -0.00061119	     -0.21496714	     -0.00000001	      0.00000000	     53.24368987
      1.70259463	     -0.05499024	     -0.00053587	     -0.19691549	     -0.06120827	      0.88279965	     -0.00061129	     -0.21495079	     -0.00000001	      0.00000000	     53.16474495
      1.70379289	     -0.05498949	     -0.00053105	     -0.19691447	     -0.06119994	      0.88280009	     -0.00061136	     -0.21493510	     -0.00000001	      0.00000000	     53.41095703
      1.70499115	     -0.05498938	     -0.00052660	     -0.19691409	     -0.06119162	      0.88280049	     -0.00061139	     -0.21492011	     -0.00000001	      0.00000000	     53.30571820
      1.70618941	     -0.05499209	     -0.00052250	     -0.19691653	     -0.06118332	      0.88280085	     -0.00061139	     -0.21490578	     -0.00000001	      0.00000000	     53.53814746
      1.70738767	     -0.05499556	     -0.00051846	     -0.19691973	     -0.06117504	      0.88280117	     -0.00061135	     -0.21489211	     -0.00000001	      0.00000000	     53.42391348
      1.70858593	     -0.05500151	     -0.00051454	     -0.19692539	     -0.06116677	      0.88280146	     -0.00061129	     -0.21487906	     -0.00000001	      0.00000000	     53.64304066
      1.70978419	     -0.05500812	     -0.00051083	     -0.19693172	     -0.06115853	      0.88280170	     -0.00061119	     -0.21486663	     -0.00000001	      0.00000000	     53.51136978
      1.71098245	     -0.05501713	     -0.00050790	     -0.19694044	     -0.06115031	      0.88280191	     -0.00061106	     -0.21485478	     -0.00000001	      0.00000000	     53.72597357
      1.71218071	     -0.05502673	     -0.00050534	     -0.19694974	     -0.06114210	      0.88280209	     -0.00061090	     -0.21484352	     -0.00000001	      0.00000000	     53.57731233
      1.71337897	     -0.05503857	     -0.00050311	     -0.19696128	     -0.06113392	      0.88280223	     -0.00061070	     -0.21483280	     -0.00000001	      0.00000000	     53.78286322
      1.71457723	     -0.05505079	     -0.00050101	     -0.19697320	     -0.06112575	      0.88280234	     -0.00061048	     -0.21482263	     -0.00000000	      0.00000000	     53.62895543
      1.71577549	     -0.05506506	     -0.00049922	     -0.19698716	     -0.06111761	      0.88280243	     -0.00061022	     -0.21481296	     -0.00000000	      0.00000000	     53.83027800
      1.71697375	     -0.05507950	     -0.00049750	     -0.19700130	     -0.06110948	      0.88280248	     -0.00060994	     -0.21480380	     -0.00000000	      0.00000000	     53.66674168
      1.71817201	     -0.05509579	     -0.00049601	     -0.19701727	     -0.06110137	      0.88280251	     -0.00060963	     -0.21479511	     -0.00000000	      0.00000000	     53.86313518
      1.71937027	     -0.05511248	     -0.00049467	     -0.19703366	     -0.06109329	      0.88280251	     -0.00060928	     -0.21478691	     -0.00000000	     -0.00000000	     53.69000739
      1.72056853	     -0.05513142	     -0.00049353	     -0.19705229	     -0.06108522	      0.88280248	     -0.00060891	     -0.21477916	     -0.00000000	     -0.00000000	     53.87846383
      1.72176679	     -0.05515152	     -0.00049245	     -0.19707209	     -0.06107717	      0.88280244	     -0.00060850	     -0.21477190	     -0.00000000	     -0.00000000	     53.69198971
      1.72296505	     -0.05517584	     -0.00049166	     -0.19709609	     -0.06106914	      0.88280237	     -0.00060807	     -0.21476514	     -0.00000000	     -0.00000000	     53.86373339
      1.72416331	     -0.05520392	     -0.00049104	     -0.19712387	     -0.06106113	      0.88280228	     -0.00060761	     -0.21475900	     -0.00000000	     -0.00000000	     53.65864405
      1.72536157	     -0.05523825	     -0.00049075	     -0.19715788	     -0.06105314	      0.88280217	     -0.00060712	     -0.21475353	     -0.00000000	     -0.00000000	     53.81471120
      1.72655983	     -0.05527808	     -0.00049073	     -0.19719740	     -0.06104517	      0.88280204	     -0.00060659	     -0.21474887	     -0.00000000	     -0.00000000	     53.60078721
      1.72775809	     -0.05532475	     -0.00049100	     -0.19724375	     -0.06103722	      0.88280190	     -0.00060604	     -0.21474509	     -0.00000000	     -0.00000000	     53.74651459
      1.72895635	     -0.05537644	     -0.00049127	     -0.19729514	     -0.06102929	      0.88280173	     -0.00060546	     -0.21474229	     -0.00000000	     -0.00000000	     53.52911039
      1.73015461	     -0.05543436	     -0.00049156	     -0.19735276	     -0.06102139	      0.88280155	     -0.00060485	     -0.21474050	     -0.00000000	     -0.00000000	     53.66541042
      1.73135287	     -0.05549671	     -0.00049163	     -0.19741483	     -0.06101350	      0.88280136	     -0.00060420	     -0.21473981	     -0.00000000	     -0.00000000	     53.44872255
      1.73255113	     -0.05556517	     -0.00049163	     -0.19748302	     -0.06100562	      0.88280114	     -0.00060353	     -0.21474024	     -0.00000000	     -0.00000000	     53.56927479
      1.73374939	     -0.05563770	     -0.00049130	     -0.19755529	     -0.06099777	      0.88280091	     -0.00060283	     -0.21474183	     -0.00000000	     -0.00000000	     53.34537725
      1.73494765	     -0.05571545	     -0.00049073	     -0.19763280	     -0.06098994	      0.88280066	     -0.00060209	     -0.21474459	     -0.00000000	     -0.00000000	     53.44490164
      1.73614591	     -0.05579654	     -0.00048971	     -0.19771367	     -0.06098212	      0.88280039	     -0.00060133	     -0.21474855	     -0.00000000	     -0.00000000	     53.20714149
      1.73734417	     -0.05588195	     -0.00048832	     -0.19779888	     -0.06097433	      0.88280010	     -0.00060053	     -0.21475367	     -0.00000000	     -0.00000000	     53.27806043
      1.73854243	     -0.05596941	     -0.00048627	     -0.19788616	     -0.06096654	      0.88279979	     -0.00059971	     -0.21475997	     -0.00000000	     -0.00000000	     53.01413831
      1.73974069	     -0.05606025	     -0.00048362	     -0.19797686	     -0.06095878	      0.88279945	     -0.00059886	     -0.21476738	     -0.00000000	     -0.00000000	     53.03896683
      1.74093895	     -0.05615271	     -0.00048027	     -0.19806919	     -0.06095103	      0.88279910	     -0.00059798	     -0.21477590	     -0.00000000	     -0.00000000	     52.74205674
      1.74213721	     -0.05624849	     -0.00047639	     -0.19816487	     -0.06094330	      0.88279872	     -0.00059707	     -0.21478547	     -0.00000000	     -0.00000000	     52.73124882
      1.74333547	     -0.05634554	     -0.00047195	     -0.19826184	     -0.06093558	      0.88279832	     -0.00059613	     -0.21479607	     -0.00000000	     -0.00000000	     52.41093194
      1.74453373	     -0.05644517	     -0.00046729	     -0.19836141	     -0.06092787	      0.88279789	     -0.00059518	     -0.21480764	     -0.00000000	     -0.00000000	     52.37079201
      1.74573199	     -0.05654535	     -0.00046243	     -0.19846156	     -0.06092018	      0.88279743	     -0.00059419	     -0.21482016	     -0.00000000	     -0.00000000	     52.03605017
      1.74693025	     -0.05664714	     -0.00045775	     -0.19856331	     -0.06091249	      0.88279694	     -0.00059319	     -0.21483354	     -0.00000000	     -0.00000000	     51.97382583
      1.74812851	     -0.05674919	     -0.00045339	     -0.19866534	     -0.06090482	      0.88279642	     -0.00059216	     -0.21484779	     -0.00000000	     -0.00000000	     51.61776524
      1.74932677	     -0.05685265	     -0.00044972	     -0.19876879	     -0.06089716	      0.88279586	     -0.00059112	     -0.21486284	     -0.00000000	     -0.00000000	     51.52030258
      1.75052503	     -0.05695695	     -0.00044646	     -0.19887309	     -0.06088950	      0.88279527	     -0.00059006	     -0.21487871	     -0.00000000	     -0.00000000	     51.13624534
      1.75172329	     -0.05706325	     -0.00044384	     -0.19897938	     -0.06088185	      0.88279465	     -0.00058898	     -0.21489532	     -0.00000000	     -0.00000000	     51.01377571
      1.75292155	     -0.05716943	     -0.00044182	     -0.19908557	     -0.06087421	      0.88279398	     -0.00058789	     -0.21491265	     -0.00000000	     -0.00000000	     50.61835552
      1.75411981	     -0.05727704	     -0.00044061	     -0.19919319	     -0.06086656	      0.88279328	     -0.00058678	     -0.21493060	     -0.00000000	     -0.00000000	     50.47635896
      1.75531807	     -0.05738508	     -0.00043988	     -0.19930125	     -0.06085893	      0.88279253	     -0.00058567	     -0.21494917	     -0.00000000	     -0.00000000	     50.05445883
      1.75651633	     -0.05749475	     -0.00043997	     -0.19941093	     -0.06085129	      0.88279174	     -0.00058455	     -0.21496827	     -0.00000000	     -0.00000000	     49.88737314
      1.75771459	     -0.05760245	     -0.00044148	     -0.19951865	     -0.06084365	      0.88279090	     -0.00058341	     -0.21498792	     -0.00000000	     -0.00000000	     49.44260244
      1.75891285	     -0.05771276	     -0.00044400	     -0.19962896	     -0.06083601	      0.88279002	     -0.00058227	     -0.21500808	     -0.00000000	     -0.00000001	     49.25425785
      1.76011111	     -0.05782283	     -0.00044730	     -0.19973905	     -0.06082836	      0.88278909	     -0.00058113	     -0.21502875	     -0.00000000	     -0.00000001	     48.79881587
      1.76130937	     -0.05793349	     -0.00045136	     -0.19984973	     -0.06082071	      0.88278812	     -0.00057998	     -0.21504985	     -0.00000000	     -0.00000001	     48.61124032
      1.76250763	     -0.05804274	     -0.00045566	     -0.19995900	     -0.06081305	      0.88278711	     -0.00057882	     -0.21507134	     -0.00000000	     -0.00000001	     48.14501246
      1.76370589	     -0.05815200	     -0.00046041	     -0.20006830	     -0.06080539	      0.88278604	     -0.00057767	     -0.21509312	     -0.00000000	     -0.00000001	     47.94980206
      1.76490415	     -0.05825962	     -0.00046559	     -0.20017597	     -0.06079771	      0.88278494	     -0.00057651	     -0.21511517	     -0.00000000	     -0.00000001	     47.47401471
      1.76610241	     -0.05836734	     -0.00047156	     -0.20028375	     -0.06079002	      0.88278378	     -0.00057534	     -0.21513739	     -0.00000000	     -0.00000001	     47.28614832
      1.76730067	     -0.05847372	     -0.00047803	     -0.20039018	     -0.06078232	      0.88278259	     -0.00057418	     -0.21515980	     -0.00000000	     -0.00000001	     46.81376490
      1.76849893	     -0.05857939	     -0.00048502	     -0.20049592	     -0.06077461	      0.88278135	     -0.00057301	     -0.21518231	     -0.00000000	     -0.00000001	     46.64127237
      1.76969719	     -0.05868290	     -0.00049238	     -0.20059951	     -0.06076688	      0.88278008	     -0.00057185	     -0.21520494	     -0.00000000	     -0.00000001	     46.17730480
      1.77089545	     -0.05878585	     -0.00049913	     -0.20070256	     -0.06075914	      0.88277876	     -0.00057069	     -0.21522764	     -0.00000000	     -0.00000001	     46.01893581
      1.77209371	     -0.05888651	     -0.00050601	     -0.20080334	     -0.06075137	      0.88277741	     -0.00056952	     -0.21525039	     -0.00000000	     -0.00000001	     45.55964133
      1.77329197	     -0.05898578	     -0.00051310	     -0.20090273	     -0.06074359	      0.88277603	     -0.00056836	     -0.21527310	     -0.00000000	     -0.00000001	     45.42629387
      1.77449023	     -0.05908170	     -0.00052032	     -0.20099879	     -0.06073579	      0.88277461	     -0.00056720	     -0.21529575	     -0.00000000	     -0.00000001	     44.99171652
      1.77568849	     -0.05917552	     -0.00052770	     -0.20109276	     -0.06072796	      0.88277316	     -0.00056605	     -0.21531824	     -0.00000000	     -0.00000001	     44.88253421
      1.77688675	     -0.05926537	     -0.00053518	     -0.20118277	     -0.06072011	      0.88277169	     -0.00056489	     -0.21534053	     -0.00000000	     -0.00000001	     44.46160978
      1.77808501	     -0.05935259	     -0.00054309	     -0.20127015	     -0.06071224	      0.88277020	     -0.00056374	     -0.21536253	     -0.00000000	     -0.00000001	     44.37521243
      1.77928327	     -0.05943561	     -0.00055042	     -0.20135336	     -0.06070434	      0.88276868	     -0.00056260	     -0.21538422	     -0.00000000	     -0.00000001	     43.96220977
      1.78048153	     -0.05951691	     -0.00055793	     -0.20143484	     -0.06069642	      0.88276715	     -0.00056146	     -0.21540555	     -0.00000000	     -0.00000001	     43.88946959
      1.78167979	     -0.05959366	     -0.00056498	     -0.20151181	     -0.06068847	      0.88276560	     -0.00056032	     -0.21542653	     -0.00000000	     -0.00000001	     43.49194295
      1.78287805	     -0.05966922	     -0.00057229	     -0.20158758	     -0.06068049	      0.88276405	     -0.00055919	     -0.21544708	     -0.00000000	     -0.00000001	     43.44199716
      1.78407631	     -0.05974067	     -0.00057957	     -0.20165925	     -0.06067248	      0.88276249	     -0.00055807	     -0.21546720	     -0.00000000	     -0.00000001	     43.05347561
      1.78527457	     -0.05980931	     -0.00058700	     -0.20172812	     -0.06066444	      0.88276093	     -0.00055696	     -0.21548681	     -0.00000000	     -0.00000001	     43.03330151
      1.78647283	     -0.05987377	     -0.00059437	     -0.20179281	     -0.06065637	      0.88275937	     -0.00055585	     -0.21550589	     -0.00000000	     -0.00000001	     42.66870701
      1.78767109	     -0.05993572	     -0.00060191	     -0.20185500	     -0.06064827	      0.88275783	     -0.00055475	     -0.21552437	     -0.00000000	     -0.00000001	     42.66975809
      1.78886935	     -0.05999419	     -0.00060950	     -0.20191372	     -0.06064014	      0.88275629	     -0.00055367	     -0.21554226	     -0.00000000	     -0.00000001	     42.31662516
      1.79006761	     -0.06005073	     -0.00061728	     -0.20197051	     -0.06063197	      0.88275477	     -0.00055259	     -0.21555951	     -0.00000000	     -0.00000001	     42.33353939
      1.79126587	     -0.06010400	     -0.00062519	     -0.20202402	     -0.06062377	      0.88275326	     -0.00055152	     -0.21557615	     -0.00000000	     -0.00000001	     41.98977153
      1.79246413	     -0.06015607	     -0.00063315	     -0.20207635	     -0.06061554	      0.88275179	     -0.00055047	     -0.21559212	     -0.00000000	     -0.00000001	     42.01745908
      1.79366239	     -0.06020483	     -0.00064121	     -0.20212537	     -0.06060727	      0.88275033	     -0.00054943	     -0.21560748	     -0.00000000	     -0.00000001	     41.67996081
      1.79486065	     -0.06025169	     -0.00064931	     -0.20217248	     -0.06059897	      0.88274892	     -0.00054840	     -0.21562217	     -0.00000000	     -0.00000001	     41.71876373
      1.79605891	     -0.06029506	     -0.00065742	     -0.20221612	     -0.06059063	      0.88274753	     -0.00054738	     -0.21563622	     -0.00000000	     -0.00000001	     41.39209876
      1.79725717	     -0.06033640	     -0.00066549	     -0.20225772	     -0.06058226	      0.88274618	     -0.00054638	     -0.21564961	     -0.00000000	     -0.00000001	     41.44380439
      1.79845543	     -0.06037422	     -0.00067362	     -0.20229582	     -0.06057385	      0.88274488	     -0.00054539	     -0.21566233	     -0.00000000	     -0.00000001	     41.12752622
      1.79965369	     -0.06040994	     -0.00068174	     -0.20233182	     -0.06056540	      0.88274361	     -0.00054442	     -0.21567437	     -0.00000000	     -0.00000001	     41.18888041
      1.80085195	     -0.06044205	     -0.00068971	     -0.20236421	     -0.06055692	      0.88274239	     -0.00054347	     -0.21568574	     -0.00000000	     -0.00000001	     40.88243755
      1.80205021	     -0.06047149	     -0.00069757	     -0.20239393	     -0.06054840	      0.88274122	     -0.00054253	     -0.21569640	     -0.00000000	     -0.00000001	     40.95209811
      1.80324847	     -0.06049738	     -0.00070535	     -0.20242012	     -0.06053984	      0.88274010	     -0.00054160	     -0.21570640	     -0.00000000	     -0.00000001	     40.65142098
      1.80444673	     -0.06052056	     -0.00071317	     -0.20244359	     -0.06053125	      0.88273903	     -0.00054070	     -0.21571573	     -0.00000000	     -0.00000001	     40.72721999
      1.80564499	     -0.06054079	     -0.00072079	     -0.20246412	     -0.06052261	      0.88273802	     -0.00053981	     -0.21572442	     -0.00000000	     -0.00000001	     40.43035497
      1.80684325	     -0.06055906	     -0.00072817	     -0.20248269	     -0.06051394	      0.88273706	     -0.00053894	     -0.21573246	     -0.00000000	     -0.00000001	     40.51402852
      1.80804151	     -0.06057346	     -0.00073532	     -0.20249739	     -0.06050523	      0.88273615	     -0.00053809	     -0.21573984	     -0.00000000	     -0.00000001	     40.23691040
      1.80923977	     -0.06058506	     -0.00074184	     -0.20250931	     -0.06049649	      0.88273530	     -0.00053726	     -0.21574651	     -0.00000000	     -0.00000000	     40.33753196
      1.81043803	     -0.06059225	     -0.00074767	     -0.20251683	     -0.06048770	      0.88273450	     -0.00053645	     -0.21575245	     -0.00000000	     -0.00000000	     40.04775333
      1.81163629	     -0.06059631	     -0.00075310	     -0.20252122	     -0.06047888	      0.88273376	     -0.00053567	     -0.21575760	     -0.00000000	     -0.00000000	     40.14540004
      1.81283455	     -0.06059546	     -0.00075808	     -0.20252072	     -0.06047002	      0.88273307	     -0.00053490	     -0.21576196	     -0.00000000	     -0.00000000	     39.88983582
      1.81403281	     -0.06059172	     -0.00076295	     -0.20251733	     -0.06046112	      0.88273244	     -0.00053416	     -0.21576548	     -0.00000000	     -0.00000000	     40.00615245
      1.81523107	     -0.06058321	     -0.00076774	     -0.20250917	     -0.06045218	      0.88273187	     -0.00053344	     -0.21576816	     -0.00000000	     -0.00000000	     39.76543113
      1.81642933	     -0.06057108	     -0.00077242	     -0.20249738	     -0.06044320	      0.88273135	     -0.00053275	     -0.21576992	     -0.00000000	     -0.00000000	     39.89665204
      1.81762759	     -0.06055363	     -0.00077682	     -0.20248028	     -0.06043419	      0.88273088	     -0.00053208	     -0.21577075	     -0.00000000	     -0.00000000	     39.66768628
      1.81882585	     -0.06053214	     -0.00078116	     -0.20245914	     -0.06042514	      0.88273047	     -0.00053144	     -0.21577058	     -0.00000000	     -0.00000000	     39.81442551
      1.82002411	     -0.06050498	     -0.00078549	     -0.20243233	     -0.06041605	      0.88273010	     -0.00053082	     -0.21576938	     -0.00000000	     -0.00000000	     39.59839416
      1.82122237	     -0.06047348	     -0.00078981	     -0.20240117	     -0.06040692	      0.88272979	     -0.00053023	     -0.21576707	     -0.00000000	     -0.00000000	     39.76288516
      1.82242063	     -0.06043617	     -0.00079423	     -0.20236420	     -0.06039776	      0.88272953	     -0.00052967	     -0.21576364	     -0.00000000	     -0.00000000	     39.55879304
      1.82361889	     -0.06039442	     -0.00079877	     -0.20232278	     -0.06038855	      0.88272931	     -0.00052914	     -0.21575901	     -0.00000000	     -0.00000000	     39.74368247
      1.82481715	     -0.06034703	     -0.00080354	     -0.20227571	     -0.06037931	      0.88272914	     -0.00052864	     -0.21575316	     -0.00000000	     -0.00000000	     39.55231431
      1.82601541	     -0.06029593	     -0.00080862	     -0.20222493	     -0.06037004	      0.88272902	     -0.00052817	     -0.21574605	     -0.00000000	     -0.00000000	     39.75532639
      1.82721366	     -0.06024039	     -0.00081417	     -0.20216968	     -0.06036073	      0.88272894	     -0.00052774	     -0.21573769	     -0.00000000	     -0.00000000	     39.56958599
      1.82841192	     -0.06018236	     -0.00082018	     -0.20211193	     -0.06035138	      0.88272891	     -0.00052733	     -0.21572808	     -0.00000000	     -0.00000000	     39.78771672
      1.82961018	     -0.06012094	     -0.00082658	     -0.20205077	     -0.06034200	      0.88272892	     -0.00052696	     -0.21571726	     -0.00000000	      0.00000000	     39.60748240
      1.83080844	     -0.06005796	     -0.00083342	     -0.20198804	     -0.06033259	      0.88272896	     -0.00052663	     -0.21570523	     -0.00000000	      0.00000000	     39.84138791
      1.83200670	     -0.05999233	     -0.00084086	     -0.20192264	     -0.06032314	      0.88272905	     -0.00052632	     -0.21569205	     -0.00000000	      0.00000000	     39.66755633
      1.83320496	     -0.05992565	     -0.00084881	     -0.20185617	     -0.06031366	      0.88272918	     -0.00052605	     -0.21567775	     -0.00000000	      0.00000000	     39.92073734
      1.83440322	     -0.05985643	     -0.00085724	     -0.20178716	     -0.06030414	      0.88272935	     -0.00052582	     -0.21566237	     -0.00000000	      0.00000000	     39.75814536
      1.83560148	     -0.05978471	     -0.00086582	     -0.20171562	     -0.06029460	      0.88272955	     -0.00052562	     -0.21564590	     -0.00000000	      0.00000000	     40.04083158
      1.83679974	     -0.05970642	     -0.00087425	     -0.20163751	     -0.06028503	      0.88272979	     -0.00052545	     -0.21562831	     -0.00000000	      0.00000000	     39.91366434
      1.83799800	     -0.05962003	     -0.00088207	     -0.20155130	     -0.06027542	      0.88273007	     -0.00052531	     -0.21560946	     -0.00000000	      0.00000000	     40.24781272
      1.83919626	     -0.05952255	     -0.00088905	     -0.20145401	     -0.06026579	      0.88273038	     -0.00052520	     -0.21558918	     -0.00000000	      0.00000000	     40.15229062
      1.84039452	     -0.05941520	     -0.00089500	     -0.20134685	     -0.06025613	      0.88273073	     -0.00052513	     -0.21556731	     -0.00000000	      0.00000000	     40.50712474
      1.84159278	     -0.05929685	     -0.00089991	     -0.20122869	     -0.06024645	      0.88273111	     -0.00052508	     -0.21554374	     -0.00000000	      0.00000000	     40.41299370
      1.84279104	     -0.05916930	     -0.00090366	     -0.20110134	     -0.06023674	      0.88273153	     -0.00052507	     -0.21551838	     -0.00000000	      0.00000000	     40.77674605
      1.84398930	     -0.05903147	     -0.00090628	     -0.20096369	     -0.06022701	      0.88273198	     -0.00052508	     -0.21549120	     -0.00000000	      0.00000000	     40.68589357
      1.84518756	     -0.05888501	     -0.00090765	     -0.20081742	     -0.06021725	      0.88273247	     -0.00052512	     -0.21546214	     -0.00000000	      0.00000000	     41.06492386
      1.84638582	     -0.05872952	     -0.00090793	     -0.20066211	     -0.06020748	      0.88273300	     -0.00052519	     -0.21543123	     -0.00000000	      0.00000000	     40.98008646
      1.84758408	     -0.05856777	     -0.00090708	     -0.20050053	     -0.06019769	      0.88273357	     -0.00052528	     -0.21539847	     -0.00000000	      0.00000000	     41.36904778
      1.84878234	     -0.05839998	     -0.00090533	     -0.20033290	     -0.06018789	      0.88273418	     -0.00052540	     -0.21536398	     -0.00000000	      0.00000000	     41.28563997
      1.84998060	     -0.05822868	     -0.00090273	     -0.20016173	     -0.06017807	      0.88273482	     -0.00052554	     -0.21532784	     -0.00000000	      0.00000000	     41.68518398
      1.85117886	     -0.05805087	     -0.00089976	     -0.19998404	     -0.06016825	      0.88273551	     -0.00052571	     -0.21529020	     -0.00000000	      0.00000000	     41.61632413
      1.85237712	     -0.05787042	     -0.00089630	     -0.19980368	     -0.06015842	      0.88273625	     -0.00052590	     -0.21525116	     -0.00000000	      0.00000000	     42.03474750
      1.85357538	     -0.05768547	     -0.00089299	     -0.19961880	     -0.06014858	      0.88273702	     -0.00052611	     -0.21521090	     -0.00000000	      0.00000000	     41.99599524
      1.85477364	     -0.05749911	     -0.00088956	     -0.19943247	     -0.06013874	      0.88273784	     -0.00052635	     -0.21516952	     -0.00000000	      0.00000000	     42.46842822
      1.85597190	     -0.05730924	     -0.00088620	     -0.19924260	     -0.06012890	      0.88273870	     -0.00052660	     -0.21512710	     -0.00000000	      0.00000001	     42.49263497
      1.85717016	     -0.05711736	     -0.00088293	     -0.19905068	     -0.06011906	      0.88273961	     -0.00052688	     -0.21508367	     -0.00000000	      0.00000001	     43.01751022
      1.85836842	     -0.05692299	     -0.00087993	     -0.19885626	     -0.06010923	      0.88274056	     -0.00052718	     -0.21503932	     -0.00000000	      0.00000001	     43.07279829
      1.85956668	     -0.05672836	     -0.00087719	     -0.19866153	     -0.06009940	      0.88274156	     -0.00052750	     -0.21499409	     -0.00000000	      0.00000001	     43.61906434
      1.86076494	     -0.05653284	     -0.00087482	     -0.19846588	     -0.06008959	      0.88274260	     -0.00052785	     -0.21494811	     -0.00000000	      0.00000001	     43.69407644
      1.86196320	     -0.05633795	     -0.00087260	     -0.19827083	     -0.06007979	      0.88274369	     -0.00052821	     -0.21490142	     -0.00000000	      0.00000001	     44.25959116
      1.86316146	     -0.05614267	     -0.00087050	     -0.19807537	     -0.06007000	      0.88274483	     -0.00052859	     -0.21485414	     -0.00000000	      0.00000001	     44.34968130
      1.86435972	     -0.05594880	     -0.00086819	     -0.19788129	     -0.06006024	      0.88274602	     -0.00052899	     -0.21480631	     -0.00000000	      0.00000001	     44.93093796
      1.86555798	     -0.05575527	     -0.00086570	     -0.19768752	     -0.06005049	      0.88274725	     -0.00052941	     -0.21475803	     -0.00000000	      0.00000001	     45.03599416
      1.86675624	     -0.05556252	     -0.00086297	     -0.19749452	     -0.06004077	      0.88274853	     -0.00052984	     -0.21470934	     -0.00000000	      0.00000001	     45.63925101
      1.86795450	     -0.05537029	     -0.00086028	     -0.19730201	     -0.06003108	      0.88274986	     -0.00053030	     -0.21466033	     -0.00000000	      0.00000001	     45.75756794
      1.86915276	     -0.05518163	     -0.00085766	     -0.19711304	     -0.06002143	      0.88275124	     -0.00053077	     -0.21461108	     -0.00000000	      0.00000001	     46.37950810
      1.87035102	     -0.05499404	     -0.00085491	     -0.19692513	     -0.06001180	      0.88275266	     -0.00053126	     -0.21456167	     -0.00000000	      0.00000001	     46.52854989
      1.87154928	     -0.05480860	     -0.00085138	     -0.19673935	     -0.06000221	      0.88275413	     -0.00053176	     -0.21451211	     -0.00000000	      0.00000001	     47.17480360
      1.87274754	     -0.05462465	     -0.00084750	     -0.19655506	     -0.05999267	      0.88275564	     -0.00053229	     -0.21446246	     -0.00000000	      0.00000001	     47.32803130
      1.87394580	     -0.05444433	     -0.00084263	     -0.19637438	     -0.05998316	      0.88275719	     -0.00053282	     -0.21441277	     -0.00000000	      0.00000001	     47.98583815
      1.87514406	     -0.05426673	     -0.00083702	     -0.19619641	     -0.05997371	      0.88275878	     -0.00053337	     -0.21436310	     -0.00000000	      0.00000001	     48.13414092
      1.87634232	     -0.05409281	     -0.00083109	     -0.19602211	     -0.05996429	      0.88276041	     -0.00053394	     -0.21431352	     -0.00000000	      0.00000001	     48.79138628
      1.87754058	     -0.05392235	     -0.00082513	     -0.19585125	     -0.05995493	      0.88276207	     -0.00053452	     -0.21426413	     -0.00000000	      0.00000001	     48.96502253
      1.87873884	     -0.05375602	     -0.00081891	     -0.19568451	     -0.05994563	      0.88276377	     -0.00053512	     -0.21421495	     -0.00000000	      0.00000001	     49.64322945
      1.87993710	     -0.05359285	     -0.00081234	     -0.19552092	     -0.05993637	      0.88276549	     -0.00053572	     -0.21416603	     -0.00000000	      0.00000001	     49.83293585
      1.88113536	     -0.05343306	     -0.00080545	     -0.19536069	     -0.05992718	      0.88276724	     -0.00053634	     -0.21411737	     -0.00000000	      0.00000001	     50.51582263
      1.88233362	     -0.05327567	     -0.00079831	     -0.19520286	     -0.05991804	      0.88276901	     -0.00053698	     -0.21406902	     -0.00000000	      0.00000001	     50.70634620
      1.88353188	     -0.05312142	     -0.00079090	     -0.19504816	     -0.05990896	      0.88277079	     -0.00053762	     -0.21402095	     -0.00000000	      0.00000001	     51.39477860
      1.88473014	     -0.05296995	     -0.00078348	     -0.19489621	     -0.05989995	      0.88277259	     -0.00053828	     -0.21397322	     -0.00000000	      0.00000001	     51.60094139
      1.88592840	     -0.05282250	     -0.00077537	     -0.19474830	     -0.05989100	      0.88277440	     -0.00053895	     -0.21392579	     -0.00000000	      0.00000001	     52.28741127
      1.88712666	     -0.05267733	     -0.00076714	     -0.19460265	     -0.05988212	      0.88277621	     -0.00053963	     -0.21387871	     -0.00000000	      0.00000001	     52.48332064
      1.88832492	     -0.05253587	     -0.00075874	     -0.19446068	     -0.05987330	      0.88277802	     -0.00054031	     -0.21383196	     -0.00000000	      0.00000001	     53.15843831
      1.88952318	     -0.05239826	     -0.00075042	     -0.19432258	     -0.05986455	      0.88277982	     -0.00054101	     -0.21378563	     -0.00000000	      0.00000001	     53.33563181
      1.89072144	     -0.05226542	     -0.00074205	     -0.19418921	     -0.05985587	      0.88278162	     -0.00054172	     -0.21373975	     -0.00000000	      0.00000001	     53.99496692
      1.89191970	     -0.05213595	     -0.00073388	     -0.19405921	     -0.05984726	      0.88278340	     -0.00054243	     -0.21369437	     -0.00000000	      0.00000001	     54.16626004
      1.89311796	     -0.05200885	     -0.00072652	     -0.19393155	     -0.05983872	      0.88278517	     -0.00054315	     -0.21364951	     -0.00000000	      0.00000001	     54.81892364
      1.89431622	     -0.05188665	     -0.00071980	     -0.19380877	     -0.05983025	      0.88278691	     -0.00054388	     -0.21360529	     -0.00000000	      0.00000001	     54.96192933
      1.89551448	     -0.05176986	     -0.00071315	     -0.19369138	     -0.05982186	      0.88278863	     -0.00054462	     -0.21356174	     -0.00000000	      0.00000001	     55.59285546
      1.89671274	     -0.05165671	     -0.00070660	     -0.19357763	     -0.05981355	      0.88279032	     -0.00054536	     -0.21351892	     -0.00000000	      0.00000001	     55.74001375
      1.89791100	     -0.05154741	     -0.00070022	     -0.19346772	     -0.05980531	      0.88279197	     -0.00054610	     -0.21347678	     -0.00000000	      0.00000001	     56.36334684
      1.89910926	     -0.05144216	     -0.00069442	     -0.19336183	     -0.05979715	      0.88279359	     -0.00054685	     -0.21343541	     -0.00000000	      0.00000001	     56.48659612
      1.90030752	     -0.05134229	     -0.00068868	     -0.19326132	     -0.05978906	      0.88279517	     -0.00054760	     -0.21339482	     -0.00000000	      0.00000001	     57.08354433
      1.90150578	     -0.05124619	     -0.00068303	     -0.19316457	     -0.05978106	      0.88279671	     -0.00054835	     -0.21335504	     -0.00000000	      0.00000001	     57.19197996
      1.90270404	     -0.05115414	     -0.00067726	     -0.19307186	     -0.05977313	      0.88279820	     -0.00054911	     -0.21331604	     -0.00000000	      0.00000001	     57.77378816
      1.90390230	     -0.05106549	     -0.00067149	     -0.19298256	     -0.05976529	      0.88279964	     -0.00054986	     -0.21327782	     -0.00000000	      0.00000001	     57.86517520
      1.90510056	     -0.05098164	     -0.00066575	     -0.19289803	     -0.05975752	      0.88280102	     -0.00055062	     -0.21324037	     -0.00000000	      0.00000001	     58.43192336
      1.90629882	     -0.05090097	     -0.00065989	     -0.19281669	     -0.05974984	      0.88280236	     -0.00055137	     -0.21320369	     -0.00000000	      0.00000001	     58.50616230
      1.90749708	     -0.05082390	     -0.00065369	     -0.19273894	     -0.05974224	      0.88280363	     -0.00055212	     -0.21316777	     -0.00000000	      0.00000001	     59.05189140
      1.90869534	     -0.05075045	     -0.00064754	     -0.19266482	     -0.05973472	      0.88280485	     -0.00055287	     -0.21313263	     -0.00000000	      0.00000001	     59.09861249
      1.90989360	     -0.05068104	     -0.00064116	     -0.19259472	     -0.05972729	      0.88280601	     -0.00055362	     -0.21309827	     -0.00000000	      0.00000001	     59.62416547
      1.91109186	     -0.05061580	     -0.00063454	     -0.19252879	     -0.05971994	      0.88280710	     -0.00055436	     -0.21306472	     -0.00000000	      0.00000001	     59.65204610
      1.91229012	     -0.05055430	     -0.00062770	     -0.19246661	     -0.05971267	      0.88280814	     -0.00055510	     -0.21303194	     -0.00000000	      0.00000001	     60.15398025
      1.91348838	     -0.05049603	     -0.00062011	     -0.19240767	     -0.05970549	      0.88280911	     -0.00055583	     -0.21299996	     -0.00000000	      0.00000001	     60.15761396
      1.91468664	     -0.05044174	     -0.00061180	     -0.19235270	     -0.05969840	      0.88281002	     -0.00055656	     -0.21296878	     -0.00000000	      0.00000000	     60.62308432
      1.91588490	     -0.05039086	     -0.00060330	     -0.19230115	     -0.05969139	      0.88281086	     -0.00055727	     -0.21293841	     -0.00000000	      0.00000000	     60.59509673
      1.91708316	     -0.05034412	     -0.00059467	     -0.19225373	     -0.05968447	      0.88281165	     -0.00055798	     -0.21290887	     -0.00000000	      0.00000000	     61.05165599
      1.91828142	     -0.05030044	     -0.00058538	     -0.19220939	     -0.05967764	      0.88281236	     -0.00055868	     -0.21288017	     -0.00000000	      0.00000000	     61.01267991
      1.91947968	     -0.05025969	     -0.00057597	     -0.19216796	     -0.05967089	      0.88281302	     -0.00055937	     -0.21285234	     -0.00000000	      0.00000000	     61.43705508
      1.92067794	     -0.05022400	     -0.00056701	     -0.19213160	     -0.05966423	      0.88281361	     -0.00056005	     -0.21282545	     -0.00000000	      0.00000000	     61.36038796
      1.92187620	     -0.05019314	     -0.00055802	     -0.19210006	     -0.05965766	      0.88281413	     -0.00056072	     -0.21279952	     -0.00000000	      0.00000000	     61.77440745
      1.92307446	     -0.05016616	     -0.00054905	     -0.19207240	     -0.05965117	      0.88281460	     -0.00056137	     -0.21277457	     -0.00000000	      0.00000000	     61.69401886
      1.92427272	     -0.05014323	     -0.00053957	     -0.19204878	     -0.05964478	      0.88281500	     -0.00056202	     -0.21275059	     -0.00000000	      0.00000000	     62.09704972
      1.92547098	     -0.05012524	     -0.00052999	     -0.19203012	     -0.05963847	      0.88281534	     -0.00056264	     -0.21272762	     -0.00000000	      0.00000000	     61.98361830
      1.92666924	     -0.05011277	     -0.00052051	     -0.19201697	     -0.05963225	      0.88281561	     -0.00056326	     -0.21270569	     -0.00000000	      0.00000000	     62.35549544
      1.92786750	     -0.05010522	     -0.00051113	     -0.19200875	     -0.05962611	      0.88281583	     -0.00056386	     -0.21268482	     -0.00000000	      0.00000000	     62.22441569
      1.92906576	     -0.05010331	     -0.00050187	     -0.19200616	     -0.05962006	      0.88281599	     -0.00056444	     -0.21266502	     -0.00000000	      0.00000000	     62.57209085
      1.93026402	     -0.05010636	     -0.00049271	     -0.19200853	     -0.05961410	      0.88281609	     -0.00056501	     -0.21264632	     -0.00000000	      0.00000000	     62.41705040
      1.93146228	     -0.05011481	     -0.00048369	     -0.19201630	     -0.05960823	      0.88281613	     -0.00056556	     -0.21262872	     -0.00000000	      0.00000000	     62.74172486
      1.93266054	     -0.05012742	     -0.00047474	     -0.19202824	     -0.05960244	      0.88281611	     -0.00056609	     -0.21261224	     -0.00000000	     -0.00000000	     62.56896451
      1.93385880	     -0.05014430	     -0.00046586	     -0.19204444	     -0.05959673	      0.88281604	     -0.00056660	     -0.21259683	     -0.00000000	     -0.00000000	     62.87593758
      1.93505706	     -0.05016416	     -0.00045675	     -0.19206365	     -0.05959111	      0.88281591	     -0.00056710	     -0.21258249	     -0.00000000	     -0.00000000	     62.68620529
      1.93625532	     -0.05018736	     -0.00044765	     -0.19208618	     -0.05958558	      0.88281572	     -0.00056758	     -0.21256916	     -0.00000000	     -0.00000000	     62.97516494
      1.93745358	     -0.05021283	     -0.00043826	     -0.19211101	     -0.05958012	      0.88281549	     -0.00056803	     -0.21255682	     -0.00000000	     -0.00000000	     62.76895870
      1.93865184	     -0.05024112	     -0.00042878	     -0.19213867	     -0.05957475	      0.88281520	     -0.00056847	     -0.21254541	     -0.00000000	     -0.00000000	     63.02398349
      1.93985010	     -0.05027128	     -0.00041924	     -0.19216820	     -0.05956946	      0.88281486	     -0.00056889	     -0.21253491	     -0.00000000	     -0.00000000	     62.79407206
      1.94104836	     -0.05030401	     -0.00040991	     -0.19220030	     -0.05956426	      0.88281447	     -0.00056929	     -0.21252526	     -0.00000000	     -0.00000000	     63.04394979
      1.94224662	     -0.05033836	     -0.00040067	     -0.19223403	     -0.05955913	      0.88281403	     -0.00056966	     -0.21251645	     -0.00000000	     -0.00000000	     62.79899664
      1.94344488	     -0.05037509	     -0.00039168	     -0.19227015	     -0.05955408	      0.88281355	     -0.00057002	     -0.21250842	     -0.00000000	     -0.00000000	     63.03075948
      1.94464314	     -0.05041326	     -0.00038278	     -0.19230770	     -0.05954911	      0.88281302	     -0.00057035	     -0.21250117	     -0.00000000	     -0.00000000	     62.76506393
      1.94584140	     -0.05045365	     -0.00037415	     -0.19234748	     -0.05954422	      0.88281245	     -0.00057066	     -0.21249465	     -0.00000000	     -0.00000000	     62.97502734
      1.94703966	     -0.05049527	     -0.00036559	     -0.19238850	     -0.05953941	      0.88281184	     -0.00057095	     -0.21248884	     -0.00000000	     -0.00000000	     62.68770394
      1.94823792	     -0.05053897	     -0.00035768	     -0.19243158	     -0.05953467	      0.88281118	     -0.00057121	     -0.21248370	     -0.00000001	     -0.00000000	     62.88165135
      1.94943618	     -0.05058372	     -0.00034994	     -0.19247573	     -0.05953000	      0.88281049	     -0.00057146	     -0.21247922	     -0.00000001	     -0.00000000	     62.57336131
      1.95063444	     -0.05063039	     -0.00034253	     -0.19252180	     -0.05952541	      0.88280976	     -0.00057168	     -0.21247535	     -0.00000001	     -0.00000000	     62.75563012
      1.95183270	     -0.05067795	     -0.00033528	     -0.19256876	     -0.05952089	      0.88280899	     -0.00057187	     -0.21247211	     -0.00000001	     -0.00000000	     62.44524517
      1.95303096	     -0.05072733	     -0.00032846	     -0.19261754	     -0.05951644	      0.88280819	     -0.00057204	     -0.21246943	     -0.00000001	     -0.00000000	     62.62214908
      1.95422922	     -0.05077745	     -0.00032184	     -0.19266707	     -0.05951206	      0.88280736	     -0.00057219	     -0.21246732	     -0.00000001	     -0.00000000	     62.30531808
      1.95542748	     -0.05082925	     -0.00031568	     -0.19271828	     -0.05950775	      0.88280649	     -0.00057231	     -0.21246574	     -0.00000001	     -0.00000001	     62.47517272
      1.95662574	     -0.05088158	     -0.00030973	     -0.19277003	     -0.05950351	      0.88280560	     -0.00057240	     -0.21246470	     -0.00000001	     -0.00000001	     62.15134470
      1.95782400	     -0.05093529	     -0.00030417	     -0.19282315	     -0.05949933	      0.88280467	     -0.00057247	     -0.21246414	     -0.00000001	     -0.00000001	     62.31364181
      1.95902225	     -0.05098934	     -0.00029870	     -0.19287661	     -0.05949522	      0.88280372	     -0.00057251	     -0.21246410	     -0.00000001	     -0.00000001	     61.98245279
      1.96022051	     -0.05104517	     -0.00029373	     -0.19293187	     -0.05949117	      0.88280274	     -0.00057252	     -0.21246453	     -0.00000001	     -0.00000001	     62.13619665
      1.96141877	     -0.05110187	     -0.00028899	     -0.19298799	     -0.05948718	      0.88280173	     -0.00057251	     -0.21246546	     -0.00000001	     -0.00000001	     61.79842682
      1.96261703	     -0.05116151	     -0.00028481	     -0.19304705	     -0.05948325	      0.88280071	     -0.00057246	     -0.21246688	     -0.00000001	     -0.00000001	     61.93887848
      1.96381529	     -0.05122432	     -0.00028087	     -0.19310929	     -0.05947939	      0.88279965	     -0.00057239	     -0.21246886	     -0.00000001	     -0.00000001	     61.58371293
      1.96501355	     -0.05129287	     -0.00027759	     -0.19317726	     -0.05947558	      0.88279858	     -0.00057229	     -0.21247147	     -0.00000001	     -0.00000001	     61.70162468
      1.96621181	     -0.05136692	     -0.00027474	     -0.19325074	     -0.05947183	      0.88279749	     -0.00057216	     -0.21247483	     -0.00000001	     -0.00000001	     61.33127477
      1.96741007	     -0.05144760	     -0.00027249	     -0.19333084	     -0.05946814	      0.88279638	     -0.00057199	     -0.21247902	     -0.00000001	     -0.00000001	     61.43708116
      1.96860833	     -0.05153315	     -0.00027044	     -0.19341583	     -0.05946450	      0.88279526	     -0.00057180	     -0.21248416	     -0.00000001	     -0.00000001	     61.07017189
      1.96980659	     -0.05162471	     -0.00026877	     -0.19350682	     -0.05946092	      0.88279411	     -0.00057157	     -0.21249026	     -0.00000001	     -0.00000001	     61.16874866
      1.97100485	     -0.05172119	     -0.00026712	     -0.19360276	     -0.05945739	      0.88279295	     -0.00057131	     -0.21249741	     -0.00000001	     -0.00000001	     60.79967141
      1.97220311	     -0.05182369	     -0.00026569	     -0.19370472	     -0.05945390	      0.88279177	     -0.00057102	     -0.21250564	     -0.00000001	     -0.00000001	     60.88490892
      1.97340137	     -0.05193048	     -0.00026409	     -0.19381100	     -0.05945047	      0.88279057	     -0.00057069	     -0.21251500	     -0.00000001	     -0.00000001	     60.51546150
      1.97459963	     -0.05204227	     -0.00026253	     -0.19392229	     -0.05944709	      0.88278936	     -0.00057032	     -0.21252549	     -0.00000001	     -0.00000001	     60.58852149
      1.97579789	     -0.05215727	     -0.00026064	     -0.19403683	     -0.05944375	      0.88278813	     -0.00056992	     -0.21253713	     -0.00000001	     -0.00000001	     60.21611358
      1.97699615	     -0.05227642	     -0.00025866	     -0.19415551	     -0.05944045	      0.88278688	     -0.00056948	     -0.21254988	     -0.00000001	     -0.00000001	     60.27147033
      1.97819441	     -0.05239791	     -0.00025627	     -0.19427658	     -0.05943720	      0.88278561	     -0.00056901	     -0.21256375	     -0.00000001	     -0.00000001	     59.89093688
      1.97939267	     -0.05252237	     -0.00025369	     -0.19440064	     -0.05943399	      0.88278432	     -0.00056849	     -0.21257869	     -0.00000001	     -0.00000001	     59.92906932
      1.98059093	     -0.05264806	     -0.00025061	     -0.19452596	     -0.05943081	      0.88278301	     -0.00056794	     -0.21259467	     -0.00000001	     -0.00000001	     59.53716801
      1.98178919	     -0.05277631	     -0.00024735	     -0.19465386	     -0.05942767	      0.88278169	     -0.00056735	     -0.21261162	     -0.00000001	     -0.00000001	     59.55175492
      1.98298745	     -0.05290445	     -0.00024373	     -0.19478168	     -0.05942457	      0.88278034	     -0.00056672	     -0.21262953	     -0.00000001	     -0.00000001	     59.13956755
      1.98418571	     -0.05303446	     -0.00024038	     -0.19491139	     -0.05942151	      0.88277897	     -0.00056605	     -0.21264837	     -0.00000001	     -0.00000001	     59.11587539
      1.98538397	     -0.05316646	     -0.00023661	     -0.19504311	     -0.05941847	      0.88277759	     -0.00056535	     -0.21266815	     -0.00000001	     -0.00000001	     58.66934582
      1.98658223	     -0.05330086	     -0.00023274	     -0.19517725	     -0.05941546	      0.88277618	     -0.00056460	     -0.21268883	     -0.00000001	     -0.00000001	     58.62840565
      1.98778049	     -0.05343541	     -0.00022850	     -0.19531157	     -0.05941249	      0.88277475	     -0.00056382	     -0.21271039	     -0.00000001	     -0.00000001	     58.17951005
      1.98897875	     -0.05357111	     -0.00022429	     -0.19544706	     -0.05940954	      0.88277329	     -0.00056301	     -0.21273272	     -0.00000001	     -0.00000001	     58.13305126
      1.99017701	     -0.05370646	     -0.00021995	     -0.19558221	     -0.05940661	      0.88277182	     -0.00056215	     -0.21275578	     -0.00000001	     -0.00000001	     57.68029355
      1.99137527	     -0.05384283	     -0.00021593	     -0.19571840	     -0.05940371	      0.88277032	     -0.00056127	     -0.21277950	     -0.00000001	     -0.00000001	     57.62556472
      1.99257353	     -0.05397880	     -0.00021202	     -0.19585422	     -0.05940083	      0.88276879	     -0.00056035	     -0.21280383	     -0.00000001	     -0.00000001	     57.16459442
      1.99377179	     -0.05411617	     -0.00020871	     -0.19599144	     -0.05939796	      0.88276724	     -0.00055940	     -0.21282872	     -0.00000001	     -0.00000001	     57.09813047
      1.99497005	     -0.05425334	     -0.00020579	     -0.19612848	     -0.05939512	      0.88276567	     -0.00055841	     -0.21285414	     -0.00000001	     -0.00000001	     56.63210344
      1.99616831	     -0.05439113	     -0.00020359	     -0.19626613	     -0.05939229	      0.88276406	     -0.00055740	     -0.21288003	     -0.00000001	     -0.00000001	     56.55991019
      1.99736657	     -0.05452812	     -0.00020192	     -0.19640300	     -0.05938947	      0.88276243	     -0.00055635	     -0.21290639	     -0.00000001	     -0.00000001	     56.08682789
      1.99856483	     -0.05466616	     -0.00020115	     -0.19654092	     -0.05938666	      0.88276077	     -0.00055528	     -0.21293316	     -0.00000001	     -0.00000001	     56.00442891
      1.99976309	     -0.05480338	     -0.00020101	     -0.19667804	     -0.05938386	      0.88275909	     -0.00055418	     -0.21296031	     -0.00000001	     -0.00000001	     55.52796043
      2.00096135	     -0.05494096	     -0.00020185	     -0.19681551	     -0.05938107	      0.88275737	     -0.00055306	     -0.21298779	     -0.00000001	     -0.00000001	     55.44098104
      2.00215961	     -0.05507695	     -0.00020342	     -0.19695141	     -0.05937828	      0.88275563	     -0.00055190	     -0.21301559	     -0.00000001	     -0.00000001	     54.95688334
      2.00335787	     -0.05521299	     -0.00020595	     -0.19708735	     -0.05937549	      0.88275386	     -0.00055073	     -0.21304370	     -0.00000001	     -0.00000001	     54.85220750
      2.00455613	     -0.05534848	     -0.00020909	     -0.19722275	     -0.05937271	      0.88275206	     -0.00054952	     -0.21307213	     -0.00000001	     -0.00000001	     54.36010887
      2.00575439	     -0.05548365	     -0.00021304	     -0.19735784	     -0.05936992	      0.88275023	     -0.00054830	     -0.21310081	     -0.00000001	     -0.00000001	     54.27247481
      2.00695265	     -0.05561508	     -0.00021784	     -0.19748918	     -0.05936713	      0.88274837	     -0.00054705	     -0.21312969	     -0.00000001	     -0.00000001	     53.79875465
      2.00815091	     -0.05574563	     -0.00022377	     -0.19761966	     -0.05936433	      0.88274649	     -0.00054577	     -0.21315873	     -0.00000001	     -0.00000001	     53.71037802
      2.00934917	     -0.05587465	     -0.00023000	     -0.19774860	     -0.05936152	      0.88274459	     -0.00054448	     -0.21318793	     -0.00000001	     -0.00000001	     53.23239194
      2.01054743	     -0.05600270	     -0.00023664	     -0.19787660	     -0.05935871	      0.88274265	     -0.00054316	     -0.21321721	     -0.00000001	     -0.00000001	     53.16051959
      2.01174569	     -0.05612705	     -0.00024347	     -0.19800091	     -0.05935589	      0.88274070	     -0.00054181	     -0.21324651	     -0.00000001	     -0.00000001	     52.70088026
      2.01294395	     -0.05624899	     -0.00025073	     -0.19812281	     -0.05935305	      0.88273873	     -0.00054045	     -0.21327572	     -0.00000001	     -0.00000001	     52.64723733
      2.01414221	     -0.05636661	     -0.00025814	     -0.19824043	     -0.05935019	      0.88273673	     -0.00053906	     -0.21330479	     -0.00000001	     -0.00000001	     52.19886487
      2.01534047	     -0.05648141	     -0.00026642	     -0.19835521	     -0.05934733	      0.88273472	     -0.00053765	     -0.21333361	     -0.00000001	     -0.00000001	     52.15542529
      2.01653873	     -0.05659175	     -0.00027472	     -0.19846556	     -0.05934444	      0.88273270	     -0.00053622	     -0.21336216	     -0.00000001	     -0.00000001	     51.70663734
      2.01773699	     -0.05669958	     -0.00028318	     -0.19857340	     -0.05934153	      0.88273066	     -0.00053476	     -0.21339034	     -0.00000001	     -0.00000001	     51.67631312
      2.01893525	     -0.05680292	     -0.00029137	     -0.19867678	     -0.05933860	      0.88272861	     -0.00053329	     -0.21341814	     -0.00000001	     -0.00000001	     51.25017797
      2.02013351	     -0.05690347	     -0.00029955	     -0.19877738	     -0.05933565	      0.88272655	     -0.00053179	     -0.21344548	     -0.00000001	     -0.00000001	     51.23040998
      2.02133177	     -0.05699988	     -0.00030788	     -0.19887385	     -0.05933268	      0.88272450	     -0.00053028	     -0.21347236	     -0.00000001	     -0.00000001	     50.80718409
      2.02253003	     -0.05709391	     -0.00031673	     -0.19896794	     -0.05932968	      0.88272244	     -0.00052874	     -0.21349871	     -0.00000001	     -0.00000001	     50.81576466
      2.02372829	     -0.05718401	     -0.00032585	     -0.19905811	     -0.05932665	      0.88272038	     -0.00052718	     -0.21352456	     -0.00000001	     -0.00000001	     50.40104493
      2.02492655	     -0.05727193	     -0.00033534	     -0.19914611	     -0.05932359	      0.88271833	     -0.00052560	     -0.21354986	     -0.00000001	     -0.00000001	     50.42813218
      2.02612481	     -0.05735573	     -0.00034516	     -0.19923000	     -0.05932051	      0.88271628	     -0.00052401	     -0.21357464	     -0.00000001	     -0.00000001	     50.03982522
      2.02732307	     -0.05743839	     -0.00035555	     -0.19931273	     -0.05931740	      0.88271425	     -0.00052239	     -0.21359889	     -0.00000001	     -0.00000001	     50.08843673
      2.02852133	     -0.05751727	     -0.00036533	     -0.19939171	     -0.05931426	      0.88271223	     -0.00052076	     -0.21362266	     -0.00000001	     -0.00000001	     49.71888485
      2.02971959	     -0.05759529	     -0.00037501	     -0.19946984	     -0.05931108	      0.88271023	     -0.00051910	     -0.21364593	     -0.00000001	     -0.00000001	     49.76833802
      2.03091785	     -0.05767008	     -0.00038448	     -0.19954476	     -0.05930787	      0.88270825	     -0.00051743	     -0.21366874	     -0.00000001	     -0.00000001	     49.40380881
      2.03211611	     -0.05774368	     -0.00039408	     -0.19961848	     -0.05930463	      0.88270630	     -0.00051575	     -0.21369108	     -0.00000001	     -0.00000001	     49.49181009
      2.03331437	     -0.05781445	     -0.00040388	     -0.19968939	     -0.05930136	      0.88270437	     -0.00051405	     -0.21371296	     -0.00000001	     -0.00000001	     49.15790067
      2.03451263	     -0.05788381	     -0.00041399	     -0.19975889	     -0.05929805	      0.88270247	     -0.00051233	     -0.21373436	     -0.00000001	     -0.00000001	     49.27179786
      2.03571089	     -0.05795008	     -0.00042417	     -0.19982531	     -0.05929470	      0.88270060	     -0.00051059	     -0.21375528	     -0.00000001	     -0.00000001	     48.95597287
      2.03690915	     -0.05801491	     -0.00043454	     -0.19989029	     -0.05929132	      0.88269877	     -0.00050884	     -0.21377569	     -0.00000001	     -0.00000001	     49.08403941
      2.03810741	     -0.05807672	     -0.00044492	     -0.19995226	     -0.05928790	      0.88269698	     -0.00050708	     -0.21379562	     -0.00000001	     -0.00000001	     48.78156188
      2.03930567	     -0.05813711	     -0.00045543	     -0.20001282	     -0.05928444	      0.88269522	     -0.00050530	     -0.21381502	     -0.00000001	     -0.00000001	     48.92137711
      2.04050393	     -0.05819450	     -0.00046589	     -0.20007039	     -0.05928095	      0.88269350	     -0.00050351	     -0.21383392	     -0.00000001	     -0.00000001	     48.63562153
      2.04170219	     -0.05825048	     -0.00047647	     -0.20012655	     -0.05927741	      0.88269182	     -0.00050171	     -0.21385230	     -0.00000001	     -0.00000001	     48.79096998
      2.04290045	     -0.05830342	     -0.00048695	     -0.20017968	     -0.05927384	      0.88269018	     -0.00049990	     -0.21387017	     -0.00000001	     -0.00000001	     48.52176811
      2.04409871	     -0.05835515	     -0.00049734	     -0.20023161	     -0.05927022	      0.88268859	     -0.00049807	     -0.21388750	     -0.00000001	     -0.00000001	     48.68725177
      2.04529697	     -0.05840348	     -0.00050760	     -0.20028016	     -0.05926656	      0.88268704	     -0.00049624	     -0.21390431	     -0.00000001	     -0.00000001	     48.43062223
      2.04649523	     -0.05845002	     -0.00051794	     -0.20032691	     -0.05926286	      0.88268553	     -0.00049440	     -0.21392056	     -0.00000001	     -0.00000001	     48.60269435
      2.04769349	     -0.05849344	     -0.00052809	     -0.20037056	     -0.05925912	      0.88268407	     -0.00049254	     -0.21393626	     -0.00000001	     -0.00000001	     48.35539040
      2.04889175	     -0.05853517	     -0.00053812	     -0.20041252	     -0.05925534	      0.88268265	     -0.00049068	     -0.21395139	     -0.00000001	     -0.00000001	     48.53298364
      2.05009001	     -0.05857312	     -0.00054786	     -0.20045073	     -0.05925151	      0.88268128	     -0.00048882	     -0.21396594	     -0.00000001	     -0.00000001	     48.29576647
      2.05128827	     -0.05860860	     -0.00055751	     -0.20048646	     -0.05924764	      0.88267995	     -0.00048695	     -0.21397988	     -0.00000001	     -0.00000001	     48.48463356
      2.05248653	     -0.05863990	     -0.00056701	     -0.20051803	     -0.05924372	      0.88267866	     -0.00048507	     -0.21399320	     -0.00000001	     -0.00000001	     48.26095002
      2.05368479	     -0.05866845	     -0.00057647	     -0.20054684	     -0.05923976	      0.88267742	     -0.00048319	     -0.21400585	     -0.00000001	     -0.00000001	     48.46142935
      2.05488305	     -0.05869253	     -0.00058576	     -0.20057121	     -0.05923576	      0.88267622	     -0.00048131	     -0.21401783	     -0.00000001	     -0.00000001	     48.25008371
      2.05608131	     -0.05871361	     -0.00059505	     -0.20059256	     -0.05923171	      0.88267506	     -0.00047942	     -0.21402906	     -0.00000001	     -0.00000001	     48.46231410
      2.05727957	     -0.05872993	     -0.00060415	     -0.20060918	     -0.05922761	      0.88267395	     -0.00047754	     -0.21403955	     -0.00000001	     -0.00000001	     48.26052990
      2.05847783	     -0.05874266	     -0.00061323	     -0.20062220	     -0.05922347	      0.88267288	     -0.00047566	     -0.21404922	     -0.00000001	     -0.00000001	     48.48736927
      2.05967609	     -0.05875006	     -0.00062222	     -0.20062990	     -0.05921929	      0.88267185	     -0.00047378	     -0.21405806	     -0.00000001	     -0.00000001	     48.30036941
      2.06087435	     -0.05875350	     -0.00063124	     -0.20063365	     -0.05921505	      0.88267086	     -0.00047190	     -0.21406599	     -0.00000001	     -0.00000001	     48.54269343
      2.06207261	     -0.05875170	     -0.00064032	     -0.20063215	     -0.05921077	      0.88266991	     -0.00047003	     -0.21407299	     -0.00000001	     -0.00000001	     48.36665362
      2.06327087	     -0.05874601	     -0.00064950	     -0.20062676	     -0.05920645	      0.88266900	     -0.00046816	     -0.21407900	     -0.00000001	     -0.00000001	     48.62462605
      2.06446913	     -0.05873532	     -0.00065879	     -0.20061638	     -0.05920208	      0.88266813	     -0.00046630	     -0.21408402	     -0.00000001	     -0.00000000	     48.45511801
      2.06566739	     -0.05872161	     -0.00066831	     -0.20060296	     -0.05919766	      0.88266730	     -0.00046445	     -0.21408800	     -0.00000001	     -0.00000000	     48.72115063
      2.06686565	     -0.05870393	     -0.00067782	     -0.20058557	     -0.05919319	      0.88266651	     -0.00046261	     -0.21409097	     -0.00000001	     -0.00000000	     48.55077868
      2.06806391	     -0.05868421	     -0.00068762	     -0.20056614	     -0.05918868	      0.88266575	     -0.00046078	     -0.21409291	     -0.00000001	     -0.00000000	     48.82516155
      2.06926217	     -0.05866142	     -0.00069765	     -0.20054363	     -0.05918413	      0.88266503	     -0.00045896	     -0.21409389	     -0.00000001	     -0.00000000	     48.65470235
      2.07046043	     -0.05863761	     -0.00070817	     -0.20052009	     -0.05917953	      0.88266435	     -0.00045716	     -0.21409389	     -0.00000001	     -0.00000000	     48.93274070
      2.07165869	     -0.05861137	     -0.00071909	     -0.20049412	     -0.05917488	      0.88266370	     -0.00045537	     -0.21409299	     -0.00000001	     -0.00000000	     48.76319676
      2.07285695	     -0.05858416	     -0.00073039	     -0.20046715	     -0.05917019	      0.88266309	     -0.00045359	     -0.21409117	     -0.00000001	     -0.00000000	     49.05152804
      2.07405521	     -0.05855440	     -0.00074195	     -0.20043764	     -0.05916545	      0.88266251	     -0.00045183	     -0.21408847	     -0.00000001	     -0.00000000	     48.88763128
      2.07525347	     -0.05852277	     -0.00075370	     -0.20040625	     -0.05916067	      0.88266196	     -0.00045009	     -0.21408487	     -0.00000001	     -0.00000000	     49.18861668
      2.07645173	     -0.05848609	     -0.00076533	     -0.20036981	     -0.05915585	      0.88266145	     -0.00044836	     -0.21408036	     -0.00000001	     -0.00000000	     49.04360548
      2.07764999	     -0.05844348	     -0.00077660	     -0.20032743	     -0.05915098	      0.88266097	     -0.00044666	     -0.21407483	     -0.00000001	     -0.00000000	     49.37948628
      2.07884825	     -0.05839230	     -0.00078728	     -0.20027651	     -0.05914607	      0.88266052	     -0.00044497	     -0.21406819	     -0.00000001	     -0.00000000	     49.26226753
      2.08004651	     -0.05833348	     -0.00079732	     -0.20021794	     -0.05914112	      0.88266011	     -0.00044330	     -0.21406030	     -0.00000001	     -0.00000000	     49.61611831
      2.08124477	     -0.05826488	     -0.00080657	     -0.20014960	     -0.05913613	      0.88265973	     -0.00044165	     -0.21405107	     -0.00000001	     -0.00000000	     49.51294817
      2.08244303	     -0.05818719	     -0.00081485	     -0.20007218	     -0.05913109	      0.88265938	     -0.00044003	     -0.21404038	     -0.00000001	     -0.00000000	     49.88373823
      2.08364129	     -0.05809984	     -0.00082226	     -0.19998511	     -0.05912602	      0.88265906	     -0.00043842	     -0.21402817	     -0.00000001	     -0.00000000	     49.78684416
      2.08483955	     -0.05800540	     -0.00082899	     -0.19989093	     -0.05912090	      0.88265878	     -0.00043684	     -0.21401439	     -0.00000001	     -0.00000000	     50.15741401
      2.08603781	     -0.05790355	     -0.00083512	     -0.19978935	     -0.05911575	      0.88265853	     -0.00043528	     -0.21399907	     -0.00000001	     -0.00000000	     50.06085873
      2.08723607	     -0.05779613	     -0.00084072	     -0.19968219	     -0.05911056	      0.88265831	     -0.00043374	     -0.21398222	     -0.00000001	     -0.00000000	     50.44284624
      2.08843433	     -0.05768261	     -0.00084581	     -0.19956892	     -0.05910534	      0.88265813	     -0.00043222	     -0.21396392	     -0.00000001	     -0.00000000	     50.36025475
      2.08963259	     -0.05756470	     -0.00085048	     -0.19945124	     -0.05910008	      0.88265799	     -0.00043073	     -0.21394419	     -0.00000001	     -0.00000000	     50.76839974
      2.09083084	     -0.05744173	     -0.00085499	     -0.19932850	     -0.05909479	      0.88265789	     -0.00042927	     -0.21392312	     -0.00000001	     -0.00000000	     50.72479453
      2.09202910	     -0.05731519	     -0.00085948	     -0.19920215	     -0.05908947	      0.88265782	     -0.00042783	     -0.21390076	     -0.00000001	     -0.00000000	     51.17528338
      2.09322736	     -0.05718381	     -0.00086385	     -0.19907096	     -0.05908412	      0.88265779	     -0.00042641	     -0.21387717	     -0.00000001	     -0.00000000	     51.16405885
      2.09442562	     -0.05704900	     -0.00086777	     -0.19893631	     -0.05907874	      0.88265781	     -0.00042502	     -0.21385238	     -0.00000001	      0.00000000	     51.64121740
      2.09562388	     -0.05691036	     -0.00087152	     -0.19879782	     -0.05907334	      0.88265787	     -0.00042366	     -0.21382648	     -0.00000001	      0.00000000	     51.64669564
      2.09682214	     -0.05677018	     -0.00087512	     -0.19865777	     -0.05906791	      0.88265797	     -0.00042232	     -0.21379949	     -0.00000001	      0.00000000	     52.13692863
      2.09802040	     -0.05662851	     -0.00087862	     -0.19851622	     -0.05906247	      0.88265812	     -0.00042101	     -0.21377155	     -0.00000001	      0.00000000	     52.14828962
      2.09921866	     -0.05648770	     -0.00088199	     -0.19837549	     -0.05905700	      0.88265831	     -0.00041973	     -0.21374274	     -0.00000001	      0.00000000	     52.64438539
      2.10041692	     -0.05634704	     -0.00088542	     -0.19823491	     -0.05905152	      0.88265855	     -0.00041848	     -0.21371323	     -0.00000001	      0.00000000	     52.65681095
      2.10161518	     -0.05620965	     -0.00088882	     -0.19809756	     -0.05904602	      0.88265884	     -0.00041725	     -0.21368314	     -0.00000001	      0.00000000	     53.16993684
      2.10281344	     -0.05607402	     -0.00089219	     -0.19796196	     -0.05904051	      0.88265917	     -0.00041605	     -0.21365261	     -0.00000001	      0.00000000	     53.20878544
      2.10401170	     -0.05594022	     -0.00089543	     -0.19782818	     -0.05903499	      0.88265956	     -0.00041488	     -0.21362170	     -0.00000001	      0.00000000	     53.75609006
      2.10520996	     -0.05580680	     -0.00089838	     -0.19769476	     -0.05902945	      0.88265999	     -0.00041374	     -0.21359047	     -0.00000001	      0.00000000	     53.82050767
      2.10640822	     -0.05567493	     -0.00090094	     -0.19756289	     -0.05902391	      0.88266047	     -0.00041263	     -0.21355892	     -0.00000001	      0.00000000	     54.38130149
      2.10760648	     -0.05554460	     -0.00090320	     -0.19743255	     -0.05901837	      0.88266099	     -0.00041154	     -0.21352713	     -0.00000001	      0.00000000	     54.44907526
      2.10880474	     -0.05541710	     -0.00090506	     -0.19730503	     -0.05901282	      0.88266156	     -0.00041049	     -0.21349513	     -0.00000001	      0.00000000	     55.01684311
      2.11000300	     -0.05529192	     -0.00090651	     -0.19717983	     -0.05900727	      0.88266218	     -0.00040946	     -0.21346300	     -0.00000001	      0.00000000	     55.09166183
      2.11120126	     -0.05516903	     -0.00090743	     -0.19705690	     -0.05900172	      0.88266283	     -0.00040847	     -0.21343076	     -0.00000001	      0.00000000	     55.67320969
      2.11239952	     -0.05504776	     -0.00090781	     -0.19693561	     -0.05899617	      0.88266352	     -0.00040751	     -0.21339845	     -0.00000001	      0.00000000	     55.76169383
      2.11359778	     -0.05492792	     -0.00090765	     -0.19681573	     -0.05899062	      0.88266425	     -0.00040657	     -0.21336605	     -0.00000001	      0.00000000	     56.35172833
      2.11479604	     -0.05480973	     -0.00090715	     -0.19669751	     -0.05898507	      0.88266502	     -0.00040567	     -0.21333364	     -0.00000001	      0.00000000	     56.43653781
      2.11599430	     -0.05469410	     -0.00090615	     -0.19658184	     -0.05897953	      0.88266581	     -0.00040480	     -0.21330123	     -0.00000001	      0.00000000	     57.02274679
      2.11719256	     -0.05458011	     -0.00090475	     -0.19646781	     -0.05897399	      0.88266663	     -0.00040395	     -0.21326885	     -0.00000001	      0.00000000	     57.10869395
      2.11839082	     -0.05446827	     -0.00090272	     -0.19635593	     -0.05896846	      0.88266748	     -0.00040314	     -0.21323650	     -0.00000001	      0.00000000	     57.68876231
      2.11958908	     -0.05435862	     -0.00090034	     -0.19624624	     -0.05896294	      0.88266835	     -0.00040237	     -0.21320423	     -0.00000001	      0.00000000	     57.76490814
      2.12078734	     -0.05425160	     -0.00089745	     -0.19613918	     -0.05895743	      0.88266923	     -0.00040162	     -0.21317205	     -0.00000001	      0.00000001	     58.33791690
      2.12198560	     -0.05414646	     -0.00089424	     -0.19603399	     -0.05895192	      0.88267013	     -0.00040090	     -0.21313999	     -0.00000001	      0.00000001	     58.40877176
      2.12318386	     -0.05404274	     -0.00089107	     -0.19593022	     -0.05894643	      0.88267104	     -0.00040022	     -0.21310808	     -0.00000001	      0.00000001	     58.96751770
      2.12438212	     -0.05394303	     -0.00088758	     -0.19583046	     -0.05894095	      0.88267195	     -0.00039957	     -0.21307639	     -0.00000001	      0.00000001	     59.01570125
      2.12558038	     -0.05384548	     -0.00088373	     -0.19573284	     -0.05893548	      0.88267286	     -0.00039896	     -0.21304495	     -0.00000001	      0.00000001	     59.56283453
      2.12677864	     -0.05375017	     -0.00087962	     -0.19563747	     -0.05893002	      0.88267377	     -0.00039837	     -0.21301379	     -0.00000001	      0.00000001	     59.60489657
      2.12797690	     -0.05365689	     -0.00087477	     -0.19554414	     -0.05892458	      0.88267468	     -0.00039782	     -0.21298290	     -0.00000001	      0.00000001	     60.13693953
      2.12917516	     -0.05356587	     -0.00086967	     -0.19545306	     -0.05891914	      0.88267557	     -0.00039730	     -0.21295230	     -0.00000001	      0.00000001	     60.16912099
      2.13037342	     -0.05347685	     -0.00086431	     -0.19536398	     -0.05891373	      0.88267645	     -0.00039682	     -0.21292199	     -0.00000001	      0.00000000	     60.69205825
      2.13157168	     -0.05339003	     -0.00085951	     -0.19527708	     -0.05890833	      0.88267731	     -0.00039637	     -0.21289200	     -0.00000001	      0.00000000	     60.70717282
      2.13276994	     -0.05330675	     -0.00085446	     -0.19519372	     -0.05890294	      0.88267815	     -0.00039595	     -0.21286237	     -0.00000001	      0.00000000	     61.20812103
      2.13396820	     -0.05322640	     -0.00084941	     -0.19511329	     -0.05889757	      0.88267896	     -0.00039556	     -0.21283313	     -0.00000001	      0.00000000	     61.21031206
      2.13516646	     -0.05314882	     -0.00084408	     -0.19503561	     -0.05889222	      0.88267975	     -0.00039521	     -0.21280428	     -0.00000001	      0.00000000	     61.70493930
      2.13636472	     -0.05307401	     -0.00083878	     -0.19496071	     -0.05888688	      0.88268050	     -0.00039490	     -0.21277583	     -0.00000001	      0.00000000	     61.69400401
      2.13756298	     -0.05300272	     -0.00083329	     -0.19488933	     -0.05888156	      0.88268122	     -0.00039461	     -0.21274778	     -0.00000001	      0.00000000	     62.16822984
      2.13876124	     -0.05293538	     -0.00082794	     -0.19482189	     -0.05887625	      0.88268191	     -0.00039436	     -0.21272020	     -0.00000001	      0.00000000	     62.13149456
      2.13995950	     -0.05287194	     -0.00082249	     -0.19475835	     -0.05887096	      0.88268256	     -0.00039414	     -0.21269309	     -0.00000001	      0.00000000	     62.58623116
      2.14115776	     -0.05281196	     -0.00081716	     -0.19469826	     -0.05886569	      0.88268316	     -0.00039396	     -0.21266649	     -0.00000001	      0.00000000	     62.53662411
      2.14235602	     -0.05275501	     -0.00081160	     -0.19464119	     -0.05886044	      0.88268373	     -0.00039380	     -0.21264041	     -0.00000001	      0.00000000	     62.98362660
      2.14355428	     -0.05270079	     -0.00080607	     -0.19458686	     -0.05885521	      0.88268425	     -0.00039368	     -0.21261484	     -0.00000001	      0.00000000	     62.92249673
      2.14475254	     -0.05264914	     -0.00080028	     -0.19453511	     -0.05884999	      0.88268472	     -0.00039360	     -0.21258977	     -0.00000001	      0.00000000	     63.35542291
      2.14595080	     -0.05260016	     -0.00079455	     -0.19448602	     -0.05884479	      0.88268514	     -0.00039355	     -0.21256522	     -0.00000001	      0.00000000	     63.27592993
      2.14714906	     -0.05255373	     -0.00078857	     -0.19443947	     -0.05883961	      0.88268552	     -0.00039353	     -0.21254115	     -0.00000001	      0.00000000	     63.69264737
      2.14834732	     -0.05250991	     -0.00078245	     -0.19439554	     -0.05883444	      0.88268585	     -0.00039354	     -0.21251758	     -0.00000001	      0.00000000	     63.59573714
      2.14954558	     -0.05246729	     -0.00077596	     -0.19435282	     -0.05882930	      0.88268613	     -0.00039358	     -0.21249451	     -0.00000001	      0.00000000	     63.99309018
      2.15074384	     -0.05242780	     -0.00077028	     -0.19431320	     -0.05882417	      0.88268637	     -0.00039366	     -0.21247198	     -0.00000001	      0.00000000	     63.86282424
      2.15194210	     -0.05239085	     -0.00076371	     -0.19427614	     -0.05881907	      0.88268655	     -0.00039377	     -0.21245001	     -0.00000001	      0.00000000	     64.24234857
      2.15314036	     -0.05235684	     -0.00075707	     -0.19424202	     -0.05881398	      0.88268668	     -0.00039391	     -0.21242861	     -0.00000001	      0.00000000	     64.11197536
      2.15433862	     -0.05232503	     -0.00074996	     -0.19421011	     -0.05880891	      0.88268677	     -0.00039408	     -0.21240776	     -0.00000001	      0.00000000	     64.48491215
      2.15553688	     -0.05229562	     -0.00074289	     -0.19418060	     -0.05880386	      0.88268681	     -0.00039428	     -0.21238746	     -0.00000001	      0.00000000	     64.34259020
      2.15673514	     -0.05226806	     -0.00073568	     -0.19415293	     -0.05879883	      0.88268681	     -0.00039451	     -0.21236767	     -0.00000001	     -0.00000000	     64.69972670
      2.15793340	     -0.05224273	     -0.00072844	     -0.19412750	     -0.05879382	      0.88268676	     -0.00039478	     -0.21234841	     -0.00000001	     -0.00000000	     64.54319515
      2.15913166	     -0.05221948	     -0.00072089	     -0.19410414	     -0.05878883	      0.88268667	     -0.00039507	     -0.21232964	     -0.00000001	     -0.00000000	     64.89367157
      2.16032992	     -0.05219808	     -0.00071297	     -0.19408265	     -0.05878386	      0.88268654	     -0.00039540	     -0.21231139	     -0.00000001	     -0.00000000	     64.72764642
      2.16152818	     -0.05217935	     -0.00070457	     -0.19406384	     -0.05877891	      0.88268636	     -0.00039575	     -0.21229366	     -0.00000001	     -0.00000000	     65.05471723
      2.16272644	     -0.05216351	     -0.00069622	     -0.19404791	     -0.05877399	      0.88268615	     -0.00039613	     -0.21227648	     -0.00000001	     -0.00000000	     64.86663665
      2.16392470	     -0.05215025	     -0.00068752	     -0.19403457	     -0.05876908	      0.88268591	     -0.00039655	     -0.21225985	     -0.00000001	     -0.00000000	     65.17987452
      2.16512296	     -0.05214000	     -0.00067863	     -0.19402424	     -0.05876419	      0.88268562	     -0.00039699	     -0.21224380	     -0.00000001	     -0.00000000	     64.97294903
      2.16632122	     -0.05213267	     -0.00066952	     -0.19401684	     -0.05875932	      0.88268531	     -0.00039745	     -0.21222832	     -0.00000001	     -0.00000000	     65.26677122
      2.16751948	     -0.05212868	     -0.00066053	     -0.19401277	     -0.05875447	      0.88268497	     -0.00039795	     -0.21221345	     -0.00000001	     -0.00000000	     65.04245206
      2.16871774	     -0.05212785	     -0.00065135	     -0.19401187	     -0.05874964	      0.88268459	     -0.00039847	     -0.21219917	     -0.00000001	     -0.00000000	     65.31718111
      2.16991600	     -0.05213052	     -0.00064227	     -0.19401447	     -0.05874483	      0.88268419	     -0.00039902	     -0.21218554	     -0.00000001	     -0.00000000	     65.07788355
      2.17111426	     -0.05213655	     -0.00063296	     -0.19402043	     -0.05874003	      0.88268377	     -0.00039959	     -0.21217254	     -0.00000001	     -0.00000000	     65.33552941
      2.17231252	     -0.05214589	     -0.00062378	     -0.19402970	     -0.05873526	      0.88268332	     -0.00040019	     -0.21216019	     -0.00000001	     -0.00000000	     65.07987485
      2.17351078	     -0.05215834	     -0.00061448	     -0.19404210	     -0.05873051	      0.88268285	     -0.00040081	     -0.21214848	     -0.00000001	     -0.00000000	     65.31657232
      2.17470904	     -0.05217403	     -0.00060537	     -0.19405773	     -0.05872578	      0.88268236	     -0.00040146	     -0.21213743	     -0.00000001	     -0.00000000	     65.04371850
      2.17590730	     -0.05219234	     -0.00059615	     -0.19407598	     -0.05872106	      0.88268184	     -0.00040213	     -0.21212704	     -0.00000001	     -0.00000000	     65.26278480
      2.17710556	     -0.05221294	     -0.00058711	     -0.19409653	     -0.05871636	      0.88268131	     -0.00040282	     -0.21211728	     -0.00000001	     -0.00000000	     64.97812480
      2.17830382	     -0.05223517	     -0.00057795	     -0.19411872	     -0.05871168	      0.88268077	     -0.00040354	     -0.21210812	     -0.00000001	     -0.00000000	     65.18252462
      2.17950208	     -0.05225884	     -0.00056896	     -0.19414234	     -0.05870701	      0.88268020	     -0.00040428	     -0.21209954	     -0.00000001	     -0.00000000	     64.88686765
      2.18070034	     -0.05228355	     -0.00055976	     -0.19416702	     -0.05870236	      0.88267963	     -0.00040504	     -0.21209149	     -0.00000001	     -0.00000000	     65.07719373
      2.18189860	     -0.05230920	     -0.00055061	     -0.19419264	     -0.05869773	      0.88267903	     -0.00040582	     -0.21208393	     -0.00000001	     -0.00000000	     64.77043516
      2.18309686	     -0.05233550	     -0.00054156	     -0.19421892	     -0.05869311	      0.88267843	     -0.00040663	     -0.21207682	     -0.00000001	     -0.00000000	     64.94677102
      2.18429512	     -0.05236235	     -0.00053269	     -0.19424574	     -0.05868851	      0.88267781	     -0.00040745	     -0.21207014	     -0.00000001	     -0.00000000	     64.62517777
      2.18549338	     -0.05238959	     -0.00052374	     -0.19427296	     -0.05868392	      0.88267719	     -0.00040829	     -0.21206384	     -0.00000001	     -0.00000000	     64.78661079
      2.18669164	     -0.05241716	     -0.00051467	     -0.19430052	     -0.05867934	      0.88267655	     -0.00040916	     -0.21205791	     -0.00000001	     -0.00000000	     64.45835984
      2.18788990	     -0.05244477	     -0.00050538	     -0.19432813	     -0.05867478	      0.88267590	     -0.00041004	     -0.21205230	     -0.00000001	     -0.00000000	     64.61258454
      2.18908816	     -0.05247269	     -0.00049623	     -0.19435605	     -0.05867023	      0.88267525	     -0.00041094	     -0.21204702	     -0.00000001	     -0.00000000	     64.27439846
      2.19028642	     -0.05250076	     -0.00048701	     -0.19438412	     -0.05866569	      0.88267460	     -0.00041186	     -0.21204202	     -0.00000001	     -0.00000000	     64.41581371
      2.19148468	     -0.05252877	     -0.00047781	     -0.19441213	     -0.05866116	      0.88267393	     -0.00041279	     -0.21203731	     -0.00000001	     -0.00000000	     64.07326975
      2.19268294	     -0.05255674	     -0.00046836	     -0.19444011	     -0.05865665	      0.88267327	     -0.00041374	     -0.21203284	     -0.00000001	     -0.00000000	     64.20514638
      2.19388120	     -0.05258444	     -0.00045895	     -0.19446784	     -0.05865214	      0.88267260	     -0.00041470	     -0.21202863	     -0.00000001	     -0.00000000	     63.85777874
      2.19507946	     -0.05261197	     -0.00044940	     -0.19449539	     -0.05864764	      0.88267193	     -0.00041568	     -0.21202462	     -0.00000001	     -0.00000000	     63.98955535
      2.19627772	     -0.05263910	     -0.00043990	     -0.19452255	     -0.05864316	      0.88267126	     -0.00041667	     -0.21202083	     -0.00000001	     -0.00000000	     63.64538251
      2.19747598	     -0.05266613	     -0.00043029	     -0.19454960	     -0.05863868	      0.88267059	     -0.00041768	     -0.21201722	     -0.00000001	     -0.00000000	     63.77652183
      2.19867424	     -0.05269294	     -0.00042073	     -0.19457645	     -0.05863421	      0.88266993	     -0.00041869	     -0.21201382	     -0.00000001	     -0.00000000	     63.43194161
      2.19987250	     -0.05272035	     -0.00041114	     -0.19460389	     -0.05862975	      0.88266926	     -0.00041972	     -0.21201060	     -0.00000001	     -0.00000000	     63.55643320
      2.20107076	     -0.05274907	     -0.00040171	     -0.19463265	     -0.05862529	      0.88266860	     -0.00042075	     -0.21200760	     -0.00000001	     -0.00000000	     63.20145940
      2.20226902	     -0.05278035	     -0.00039239	     -0.19466397	     -0.05862085	      0.88266794	     -0.00042179	     -0.21200488	     -0.00000001	     -0.00000000	     63.30750479
      2.20346728	     -0.05281455	     -0.00038332	     -0.19469820	     -0.05861641	      0.88266728	     -0.00042284	     -0.21200250	     -0.00000001	     -0.00000000	     62.93605346
      2.20466554	     -0.05285279	     -0.00037443	     -0.19473647	     -0.05861197	      0.88266663	     -0.00042390	     -0.21200054	     -0.00000001	     -0.00000000	     63.02106635
      2.20586380	     -0.05289521	     -0.00036582	     -0.19477893	     -0.05860754	      0.88266599	     -0.00042497	     -0.21199910	     -0.00000001	     -0.00000000	     62.64050602
      2.20706206	     -0.05294236	     -0.00035733	     -0.19482611	     -0.05860312	      0.88266535	     -0.00042603	     -0.21199825	     -0.00000001	     -0.00000000	     62.71617605
      2.20826032	     -0.05299358	     -0.00034900	     -0.19487736	     -0.05859870	      0.88266471	     -0.00042711	     -0.21199806	     -0.00000001	     -0.00000000	     62.33603396
      2.20945858	     -0.05304882	     -0.00034064	     -0.19493264	     -0.05859428	      0.88266408	     -0.00042818	     -0.21199859	     -0.00000001	     -0.00000000	     62.40423616
      2.21065684	     -0.05310694	     -0.00033226	     -0.19499082	     -0.05858987	      0.88266345	     -0.00042926	     -0.21199986	     -0.00000001	     -0.00000000	     62.02761003
      2.21185510	     -0.05316813	     -0.00032374	     -0.19505207	     -0.05858546	      0.88266282	     -0.00043033	     -0.21200187	     -0.00000001	     -0.00000000	     62.08969737
      2.21305336	     -0.05323174	     -0.00031513	     -0.19511576	     -0.05858105	      0.88266219	     -0.00043141	     -0.21200464	     -0.00000001	     -0.00000000	     61.71337489
      2.21425162	     -0.05329848	     -0.00030637	     -0.19518258	     -0.05857664	      0.88266157	     -0.00043248	     -0.21200816	     -0.00000001	     -0.00000000	     61.76308791
      2.21544988	     -0.05336746	     -0.00029748	     -0.19525166	     -0.05857223	      0.88266095	     -0.00043355	     -0.21201246	     -0.00000001	     -0.00000000	     61.38293846
      2.21664814	     -0.05343895	     -0.00028842	     -0.19532327	     -0.05856782	      0.88266032	     -0.00043462	     -0.21201750	     -0.00000001	     -0.00000000	     61.42314066
      2.21784640	     -0.05351207	     -0.00027919	     -0.19539651	     -0.05856340	      0.88265970	     -0.00043568	     -0.21202329	     -0.00000001	     -0.00000000	     61.04030895
      2.21904466	     -0.05358734	     -0.00026978	     -0.19547192	     -0.05855899	      0.88265907	     -0.00043674	     -0.21202980	     -0.00000001	     -0.00000000	     61.06970711
      2.22024292	     -0.05366380	     -0.00026011	     -0.19554854	     -0.05855457	      0.88265844	     -0.00043779	     -0.21203701	     -0.00000001	     -0.00000000	     60.67879790
      2.22144118	     -0.05374218	     -0.00025021	     -0.19562709	     -0.05855014	      0.88265780	     -0.00043883	     -0.21204488	     -0.00000001	     -0.00000000	     60.68981962
      2.22263944	     -0.05382154	     -0.00024013	     -0.19570666	     -0.05854571	      0.88265716	     -0.00043987	     -0.21205341	     -0.00000001	     -0.00000000	     60.28303821
      2.22383769	     -0.05390252	     -0.00022989	     -0.19578784	     -0.05854127	      0.88265651	     -0.00044090	     -0.21206255	     -0.00000001	     -0.00000000	     60.27699972
      2.22503595	     -0.05398383	     -0.00021950	     -0.19586937	     -0.05853683	      0.88265586	     -0.00044192	     -0.21207228	     -0.00000001	     -0.00000000	     59.86181663
      2.22623421	     -0.05406610	     -0.00020906	     -0.19595188	     -0.05853238	      0.88265520	     -0.00044293	     -0.21208254	     -0.00000001	     -0.00000000	     59.85085889
      2.22743247	     -0.05414675	     -0.00019901	     -0.19603276	     -0.05852791	      0.88265453	     -0.00044393	     -0.21209331	     -0.00000001	     -0.00000000	     59.43829987
      2.22863073	     -0.05422911	     -0.00018951	     -0.19611537	     -0.05852344	      0.88265384	     -0.00044492	     -0.21210457	     -0.00000001	     -0.00000000	     59.40793133
      2.22982899	     -0.05431194	     -0.00018021	     -0.19619845	     -0.05851895	      0.88265315	     -0.00044590	     -0.21211635	     -0.00000001	     -0.00000000	     58.98479695
      2.23102725	     -0.05439582	     -0.00017122	     -0.19628259	     -0.05851445	      0.88265245	     -0.00044687	     -0.21212859	     -0.00000001	     -0.00000000	     58.96958780
      2.23222551	     -0.05447973	     -0.00016252	     -0.19636677	     -0.05850994	      0.88265174	     -0.00044783	     -0.21214125	     -0.00000001	     -0.00000000	     58.55115900
      2.23342377	     -0.05456477	     -0.00015427	     -0.19645207	     -0.05850541	      0.88265101	     -0.00044878	     -0.21215429	     -0.00000001	     -0.00000000	     58.53418677
      2.23462203	     -0.05464960	     -0.00014646	     -0.19653719	     -0.05850087	      0.88265027	     -0.00044971	     -0.21216770	     -0.00000001	     -0.00000000	     58.11891622
      2.23582029	     -0.05473487	     -0.00013921	     -0.19662273	     -0.05849630	      0.88264951	     -0.00045064	     -0.21218139	     -0.00000001	     -0.00000000	     58.10742874
      2.23701855	     -0.05481889	     -0.00013242	     -0.19670703	     -0.05849172	      0.88264875	     -0.00045156	     -0.21219535	     -0.00000001	     -0.00000000	     57.69479132
      2.23821681	     -0.05490282	     -0.00012611	     -0.19679125	     -0.05848712	      0.88264797	     -0.00045246	     -0.21220951	     -0.00000001	     -0.00000000	     57.68063590
      2.23941507	     -0.05498582	     -0.00012003	     -0.19687454	     -0.05848250	      0.88264717	     -0.00045335	     -0.21222388	     -0.00000001	     -0.00000000	     57.26043703
      2.24061333	     -0.05506905	     -0.00011458	     -0.19695806	     -0.05847786	      0.88264636	     -0.00045423	     -0.21223839	     -0.00000001	     -0.00000000	     57.24690731
      2.24181159	     -0.05515151	     -0.00010955	     -0.19704082	     -0.05847320	      0.88264554	     -0.00045510	     -0.21225303	     -0.00000001	     -0.00000000	     56.83539477
      2.24300985	     -0.05523408	     -0.00010514	     -0.19712368	     -0.05846851	      0.88264470	     -0.00045595	     -0.21226774	     -0.00000001	     -0.00000000	     56.83208337
      2.24420811	     -0.05531524	     -0.00010118	     -0.19720515	     -0.05846379	      0.88264385	     -0.00045679	     -0.21228253	     -0.00000001	     -0.00000000	     56.42676992
      2.24540637	     -0.05539590	     -0.00009780	     -0.19728611	     -0.05845905	      0.88264300	     -0.00045761	     -0.21229733	     -0.00000001	     -0.00000000	     56.43100774
      2.24660463	     -0.05547290	     -0.00009529	     -0.19736341	     -0.05845428	      0.88264213	     -0.00045842	     -0.21231215	     -0.00000001	     -0.00000000	     56.02832115
      2.24780289	     -0.05555046	     -0.00009349	     -0.19744127	     -0.05844949	      0.88264125	     -0.00045921	     -0.21232698	     -0.00000001	     -0.00000001	     56.02727153
      2.24900115	     -0.05562604	     -0.00009192	     -0.19751715	     -0.05844466	      0.88264036	     -0.00045998	     -0.21234184	     -0.00000001	     -0.00000001	     55.62740174
      2.25019941	     -0.05570023	     -0.00009065	     -0.19759165	     -0.05843981	      0.88263946	     -0.00046074	     -0.21235664	     -0.00000001	     -0.00000001	     55.65008928
      2.25139767	     -0.05577119	     -0.00008959	     -0.19766293	     -0.05843492	      0.88263856	     -0.00046148	     -0.21237135	     -0.00000001	     -0.00000001	     55.26743288
      2.25259593	     -0.05583935	     -0.00008910	     -0.19773140	     -0.05843000	      0.88263766	     -0.00046220	     -0.21238589	     -0.00000001	     -0.00000001	     55.30767899
      2.25379419	     -0.05590396	     -0.00008934	     -0.19779632	     -0.05842504	      0.88263675	     -0.00046290	     -0.21240026	     -0.00000001	     -0.00000001	     54.92342898
      2.25499245	     -0.05596774	     -0.00009000	     -0.19786041	     -0.05842006	      0.88263584	     -0.00046358	     -0.21241443	     -0.00000001	     -0.00000001	     54.96554219
      2.25619071	     -0.05602830	     -0.00009076	     -0.19792129	     -0.05841503	      0.88263494	     -0.00046424	     -0.21242837	     -0.00000001	     -0.00000001	     54.59755303
      2.25738897	     -0.05608646	     -0.00009180	     -0.19797977	     -0.05840998	      0.88263403	     -0.00046487	     -0.21244202	     -0.00000001	     -0.00000001	     54.66628792
      2.25858723	     -0.05614049	     -0.00009302	     -0.19803412	     -0.05840488	      0.88263314	     -0.00046548	     -0.21245532	     -0.00000001	     -0.00000001	     54.31228840
      2.25978549	     -0.05619192	     -0.00009447	     -0.19808587	     -0.05839975	      0.88263225	     -0.00046607	     -0.21246821	     -0.00000001	     -0.00000001	     54.39649093
      2.26098375	     -0.05623961	     -0.00009604	     -0.19813390	     -0.05839458	      0.88263137	     -0.00046664	     -0.21248067	     -0.00000001	     -0.00000000	     54.05378644
      2.26218201	     -0.05628540	     -0.00009792	     -0.19818001	     -0.05838937	      0.88263050	     -0.00046718	     -0.21249266	     -0.00000001	     -0.00000000	     54.15164448
      2.26338027	     -0.05632812	     -0.00009994	     -0.19822306	     -0.05838413	      0.88262964	     -0.00046769	     -0.21250419	     -0.00000001	     -0.00000000	     53.81671806
      2.26457853	     -0.05636942	     -0.00010232	     -0.19826468	     -0.05837884	      0.88262881	     -0.00046818	     -0.21251524	     -0.00000001	     -0.00000000	     53.93018516
      2.26577679	     -0.05640794	     -0.00010488	     -0.19830354	     -0.05837352	      0.88262799	     -0.00046864	     -0.21252583	     -0.00000001	     -0.00000000	     53.60831065
      2.26697505	     -0.05644532	     -0.00010779	     -0.19834124	     -0.05836815	      0.88262719	     -0.00046907	     -0.21253594	     -0.00000001	     -0.00000000	     53.73457259
      2.26817331	     -0.05648017	     -0.00011070	     -0.19837642	     -0.05836275	      0.88262641	     -0.00046947	     -0.21254560	     -0.00000001	     -0.00000000	     53.41879536
      2.26937157	     -0.05651407	     -0.00011388	     -0.19841064	     -0.05835730	      0.88262566	     -0.00046985	     -0.21255480	     -0.00000001	     -0.00000000	     53.54750991
      2.27056983	     -0.05654550	     -0.00011766	     -0.19844239	     -0.05835182	      0.88262493	     -0.00047019	     -0.21256357	     -0.00000001	     -0.00000000	     53.23288848
      2.27176809	     -0.05657600	     -0.00012161	     -0.19847320	     -0.05834629	      0.88262423	     -0.00047051	     -0.21257189	     -0.00000001	     -0.00000000	     53.37082272
      2.27296635	     -0.05660349	     -0.00012511	     -0.19850102	     -0.05834072	      0.88262356	     -0.00047079	     -0.21257980	     -0.00000001	     -0.00000000	     53.06488760
      2.27416461	     -0.05663060	     -0.00012888	     -0.19852845	     -0.05833510	      0.88262292	     -0.00047104	     -0.21258729	     -0.00000001	     -0.00000000	     53.21956790
      2.27536287	     -0.05665536	     -0.00013285	     -0.19855353	     -0.05832945	      0.88262231	     -0.00047126	     -0.21259439	     -0.00000001	     -0.00000000	     52.93552231
      2.27656113	     -0.05667903	     -0.00013711	     -0.19857751	     -0.05832376	      0.88262174	     -0.00047145	     -0.21260108	     -0.00000001	     -0.00000000	     53.11264854
      2.27775939	     -0.05670028	     -0.00014181	     -0.19859908	     -0.05831802	      0.88262120	     -0.00047161	     -0.21260739	     -0.00000001	     -0.00000000	     52.83775937
      2.27895765	     -0.05672080	     -0.00014683	     -0.19861989	     -0.05831224	      0.88262070	     -0.00047173	     -0.21261330	     -0.00000001	     -0.00000000	     53.01358245
      2.28015591	     -0.05673848	     -0.00015207	     -0.19863788	     -0.05830642	      0.88262023	     -0.00047182	     -0.21261882	     -0.00000001	     -0.00000000	     52.75299420
      2.28135417	     -0.05675535	     -0.00015785	     -0.19865504	     -0.05830055	      0.88261981	     -0.00047187	     -0.21262394	     -0.00000001	     -0.00000000	     52.95481637
      2.28255243	     -0.05676973	     -0.00016388	     -0.19866971	     -0.05829464	      0.88261942	     -0.00047189	     -0.21262867	     -0.00000001	     -0.00000000	     52.70880811
      2.28375069	     -0.05678311	     -0.00017038	     -0.19868336	     -0.05828870	      0.88261907	     -0.00047188	     -0.21263299	     -0.00000001	     -0.00000000	     52.92097836
      2.28494895	     -0.05679387	     -0.00017703	     -0.19869440	     -0.05828271	      0.88261876	     -0.00047183	     -0.21263690	     -0.00000001	     -0.00000000	     52.68167809
      2.28614721	     -0.05680350	     -0.00018402	     -0.19870430	     -0.05827668	      0.88261850	     -0.00047175	     -0.21264037	     -0.00000001	     -0.00000000	     52.90396343
      2.28734547	     -0.05681033	     -0.00019113	     -0.19871140	     -0.05827060	      0.88261827	     -0.00047164	     -0.21264342	     -0.00000001	     -0.00000000	     52.67600478
      2.28854373	     -0.05681580	     -0.00019851	     -0.19871712	     -0.05826449	      0.88261809	     -0.00047149	     -0.21264600	     -0.00000001	     -0.00000000	     52.90976163
      2.28974199	     -0.05681806	     -0.00020579	     -0.19871965	     -0.05825834	      0.88261795	     -0.00047131	     -0.21264813	     -0.00000001	     -0.00000000	     52.68818784
      2.29094025	     -0.05681847	     -0.00021311	     -0.19872032	     -0.05825214	      0.88261786	     -0.00047109	     -0.21264974	     -0.00000001	     -0.00000000	     52.93167086
      2.29213851	     -0.05681514	     -0.00022051	     -0.19871726	     -0.05824591	      0.88261780	     -0.00047084	     -0.21265085	     -0.00000001	     -0.00000000	     52.73174317
      2.29333677	     -0.05680944	     -0.00022831	     -0.19871180	     -0.05823964	      0.88261779	     -0.00047055	     -0.21265138	     -0.00000001	      0.00000000	     53.00728988
      2.29453503	     -0.05679965	     -0.00023628	     -0.19870226	     -0.05823333	      0.88261782	     -0.00047023	     -0.21265134	     -0.00000001	      0.00000000	     52.82544330
      2.29573329	     -0.05678732	     -0.00024461	     -0.19869017	     -0.05822698	      0.88261789	     -0.00046988	     -0.21265065	     -0.00000001	      0.00000000	     53.11374768
      2.29693155	     -0.05677088	     -0.00025310	     -0.19867396	     -0.05822059	      0.88261801	     -0.00046950	     -0.21264932	     -0.00000001	      0.00000000	     52.93388816
      2.29812981	     -0.05675176	     -0.00026186	     -0.19865506	     -0.05821417	      0.88261816	     -0.00046908	     -0.21264727	     -0.00000001	      0.00000000	     53.22506673
      2.29932807	     -0.05672845	     -0.00027075	     -0.19863197	     -0.05820771	      0.88261835	     -0.00046863	     -0.21264451	     -0.00000001	      0.00000000	     53.04782125
      2.30052633	     -0.05670295	     -0.00028013	     -0.19860667	     -0.05820121	      0.88261859	     -0.00046815	     -0.21264099	     -0.00000001	      0.00000000	     53.35931092
      2.30172459	     -0.05667418	     -0.00028992	     -0.19857810	     -0.05819468	      0.88261886	     -0.00046764	     -0.21263672	     -0.00000001	      0.00000000	     53.19318404
      2.30292285	     -0.05664409	     -0.00030029	     -0.19854817	     -0.05818811	      0.88261918	     -0.00046709	     -0.21263169	     -0.00000001	      0.00000000	     53.51433378
      2.30412111	     -0.05661143	     -0.00031103	     -0.19851568	     -0.05818152	      0.88261953	     -0.00046652	     -0.21262594	     -0.00000001	      0.00000000	     53.35007546
      2.30531937	     -0.05657791	     -0.00032234	     -0.19848229	     -0.05817488	      0.88261992	     -0.00046592	     -0.21261946	     -0.00000001	      0.00000000	     53.68168327
      2.30651763	     -0.05654179	     -0.00033398	     -0.19844631	     -0.05816822	      0.88262034	     -0.00046528	     -0.21261228	     -0.00000001	      0.00000000	     53.52058724
      2.30771589	     -0.05650451	     -0.00034607	     -0.19840914	     -0.05816153	      0.88262080	     -0.00046462	     -0.21260438	     -0.00000001	      0.00000000	     53.85786840
      2.30891415	     -0.05646370	     -0.00035832	     -0.19836843	     -0.05815481	      0.88262129	     -0.00046393	     -0.21259578	     -0.00000001	      0.00000000	     53.70738389
      2.31011241	     -0.05641898	     -0.00037095	     -0.19832381	     -0.05814805	      0.88262182	     -0.00046321	     -0.21258641	     -0.00000001	      0.00000000	     54.08651095
      2.31131067	     -0.05636672	     -0.00038366	     -0.19827163	     -0.05814127	      0.88262238	     -0.00046246	     -0.21257619	     -0.00000001	      0.00000000	     53.98042934
      2.31250893	     -0.05630737	     -0.00039635	     -0.19821236	     -0.05813446	      0.88262297	     -0.00046168	     -0.21256498	     -0.00000001	      0.00000000	     54.39111437
      2.31370719	     -0.05623918	     -0.00040874	     -0.19814424	     -0.05812763	      0.88262358	     -0.00046087	     -0.21255268	     -0.00000001	      0.00000000	     54.29682368
      2.31490545	     -0.05616385	     -0.00042113	     -0.19806896	     -0.05812077	      0.88262423	     -0.00046004	     -0.21253918	     -0.00000001	      0.00000000	     54.72695298
      2.31610371	     -0.05607988	     -0.00043324	     -0.19798505	     -0.05811389	      0.88262491	     -0.00045918	     -0.21252444	     -0.00000001	      0.00000000	     54.65062112
      2.31730197	     -0.05598905	     -0.00044528	     -0.19789425	     -0.05810698	      0.88262562	     -0.00045829	     -0.21250838	     -0.00000001	      0.00000000	     55.10118414
      2.31850023	     -0.05589064	     -0.00045716	     -0.19779587	     -0.05810005	      0.88262636	     -0.00045738	     -0.21249100	     -0.00000001	      0.00000000	     55.03194537
      2.31969849	     -0.05578717	     -0.00046917	     -0.19769239	     -0.05809311	      0.88262714	     -0.00045644	     -0.21247229	     -0.00000001	      0.00000000	     55.49458286
      2.32089675	     -0.05567745	     -0.00048111	     -0.19758266	     -0.05808614	      0.88262794	     -0.00045547	     -0.21245231	     -0.00000001	      0.00000000	     55.44123619
      2.32209501	     -0.05556318	     -0.00049325	     -0.19746833	     -0.05807916	      0.88262877	     -0.00045447	     -0.21243108	     -0.00000001	      0.00000000	     55.91998865
      2.32329327	     -0.05544580	     -0.00050536	     -0.19735089	     -0.05807217	      0.88262964	     -0.00045345	     -0.21240870	     -0.00000001	      0.00000001	     55.85526868
      2.32449153	     -0.05532748	     -0.00051766	     -0.19723246	     -0.05806517	      0.88263055	     -0.00045241	     -0.21238527	     -0.00000001	      0.00000001	     56.33962408
      2.32568979	     -0.05520564	     -0.00052982	     -0.19711051	     -0.05805816	      0.88263149	     -0.00045134	     -0.21236090	     -0.00000001	      0.00000001	     56.30594440
      2.32688805	     -0.05508117	     -0.00054176	     -0.19698590	     -0.05805114	      0.88263246	     -0.00045024	     -0.21233560	     -0.00000001	      0.00000001	     56.82887518
      2.32808631	     -0.05495347	     -0.00055339	     -0.19685805	     -0.05804412	      0.88263347	     -0.00044912	     -0.21230943	     -0.00000001	      0.00000001	     56.81661829
      2.32928457	     -0.05482460	     -0.00056510	     -0.19672900	     -0.05803710	      0.88263452	     -0.00044797	     -0.21228241	     -0.00000001	      0.00000001	     57.35977865
      2.33048283	     -0.05469269	     -0.00057650	     -0.19659690	     -0.05803007	      0.88263560	     -0.00044680	     -0.21225464	     -0.00000001	      0.00000001	     57.36293481
      2.33168109	     -0.05455902	     -0.00058782	     -0.19646301	     -0.05802305	      0.88263673	     -0.00044561	     -0.21222611	     -0.00000001	      0.00000001	     57.93036183
      2.33287935	     -0.05442299	     -0.00059882	     -0.19632675	     -0.05801603	      0.88263789	     -0.00044439	     -0.21219688	     -0.00000000	      0.00000001	     57.94998436
      2.33407761	     -0.05428688	     -0.00060981	     -0.19619038	     -0.05800903	      0.88263908	     -0.00044315	     -0.21216698	     -0.00000000	      0.00000001	     58.53452165
      2.33527587	     -0.05415022	     -0.00062067	     -0.19605345	     -0.05800203	      0.88264032	     -0.00044188	     -0.21213652	     -0.00000000	      0.00000001	     58.56770941
      2.33647413	     -0.05401479	     -0.00063156	     -0.19591771	     -0.05799504	      0.88264159	     -0.00044060	     -0.21210554	     -0.00000000	      0.00000001	     59.16433637
      2.33767239	     -0.05387961	     -0.00064219	     -0.19578222	     -0.05798806	      0.88264290	     -0.00043929	     -0.21207414	     -0.00000000	      0.00000001	     59.19806861
      2.33887065	     -0.05374548	     -0.00065260	     -0.19564776	     -0.05798110	      0.88264425	     -0.00043796	     -0.21204238	     -0.00000000	      0.00000001	     59.79875269
      2.34006891	     -0.05361194	     -0.00066241	     -0.19551388	     -0.05797416	      0.88264563	     -0.00043661	     -0.21201034	     -0.00000000	      0.00000001	     59.83339289
      2.34126717	     -0.05348039	     -0.00067199	     -0.19538197	     -0.05796724	      0.88264705	     -0.00043524	     -0.21197807	     -0.00000000	      0.00000001	     60.44389461
      2.34246543	     -0.05334983	     -0.00068121	     -0.19525104	     -0.05796034	      0.88264850	     -0.00043385	     -0.21194564	     -0.00000000	      0.00000001	     60.49174889
      2.34366369	     -0.05322157	     -0.00069031	     -0.19512240	     -0.05795347	      0.88264998	     -0.00043244	     -0.21191308	     -0.00000000	      0.00000001	     61.11221980
      2.34486195	     -0.05309483	     -0.00069904	     -0.19499526	     -0.05794662	      0.88265148	     -0.00043101	     -0.21188045	     -0.00000000	      0.00000001	     61.15881554
      2.34606021	     -0.05297139	     -0.00070758	     -0.19487141	     -0.05793980	      0.88265302	     -0.00042956	     -0.21184778	     -0.00000000	      0.00000001	     61.76715761
      2.34725847	     -0.05285010	     -0.00071572	     -0.19474971	     -0.05793301	      0.88265457	     -0.00042809	     -0.21181516	     -0.00000000	      0.00000001	     61.80787183
      2.34845673	     -0.05273173	     -0.00072364	     -0.19463091	     -0.05792626	      0.88265615	     -0.00042661	     -0.21178261	     -0.00000000	      0.00000001	     62.41691938
      2.34965499	     -0.05261541	     -0.00073114	     -0.19451416	     -0.05791953	      0.88265775	     -0.00042511	     -0.21175018	     -0.00000000	      0.00000001	     62.45270606
      2.35085325	     -0.05250029	     -0.00073906	     -0.19439858	     -0.05791284	      0.88265936	     -0.00042359	     -0.21171790	     -0.00000000	      0.00000001	     63.05572078
      2.35205151	     -0.05238799	     -0.00074664	     -0.19428583	     -0.05790619	      0.88266098	     -0.00042206	     -0.21168587	     -0.00000000	      0.00000001	     63.07029752
      2.35324977	     -0.05227924	     -0.00075414	     -0.19417660	     -0.05789957	      0.88266261	     -0.00042051	     -0.21165411	     -0.00000000	      0.00000001	     63.65930076
      2.35444803	     -0.05217261	     -0.00076124	     -0.19406950	     -0.05789299	      0.88266424	     -0.00041895	     -0.21162269	     -0.00000000	      0.00000001	     63.68327051
      2.35564628	     -0.05206716	     -0.00076840	     -0.19396356	     -0.05788646	      0.88266587	     -0.00041737	     -0.21159157	     -0.00000000	      0.00000001	     64.27070501
      2.35684454	     -0.05196498	     -0.00077522	     -0.19386089	     -0.05787996	      0.88266750	     -0.00041578	     -0.21156082	     -0.00000000	      0.00000001	     64.26891838
      2.35804280	     -0.05186662	     -0.00078178	     -0.19376202	     -0.05787351	      0.88266913	     -0.00041418	     -0.21153044	     -0.00000000	      0.00000001	     64.83812512
      2.35924106	     -0.05177090	     -0.00078787	     -0.19366581	     -0.05786710	      0.88267074	     -0.00041256	     -0.21150048	     -0.00000000	      0.00000001	     64.84232705
      2.36043932	     -0.05167779	     -0.00079362	     -0.19357219	     -0.05786074	      0.88267234	     -0.00041094	     -0.21147090	     -0.00000000	      0.00000001	     65.40892273
      2.36163758	     -0.05158662	     -0.00079886	     -0.19348051	     -0.05785442	      0.88267392	     -0.00040931	     -0.21144171	     -0.00000000	      0.00000001	     65.39357373
      2.36283584	     -0.05149787	     -0.00080371	     -0.19339127	     -0.05784815	      0.88267548	     -0.00040766	     -0.21141290	     -0.00000000	      0.00000001	     65.94109325
      2.36403410	     -0.05141103	     -0.00080800	     -0.19330392	     -0.05784193	      0.88267701	     -0.00040601	     -0.21138447	     -0.00000000	      0.00000001	     65.90875050
      2.36523236	     -0.05132698	     -0.00081191	     -0.19321937	     -0.05783576	      0.88267852	     -0.00040435	     -0.21135642	     -0.00000000	      0.00000001	     66.43702336
      2.36643062	     -0.05124538	     -0.00081549	     -0.19313727	     -0.05782963	      0.88267999	     -0.00040268	     -0.21132877	     -0.00000000	      0.00000001	     66.38780622
      2.36762888	     -0.05116614	     -0.00081881	     -0.19305752	     -0.05782356	      0.88268143	     -0.00040101	     -0.21130152	     -0.00000000	      0.00000001	     66.90831826
      2.36882714	     -0.05108871	     -0.00082183	     -0.19297959	     -0.05781753	      0.88268283	     -0.00039934	     -0.21127468	     -0.00000000	      0.00000001	     66.84891038
      2.37002540	     -0.05101378	     -0.00082468	     -0.19290415	     -0.05781156	      0.88268419	     -0.00039766	     -0.21124823	     -0.00000000	      0.00000001	     67.35686908
      2.37122366	     -0.05094183	     -0.00082727	     -0.19283168	     -0.05780564	      0.88268551	     -0.00039597	     -0.21122220	     -0.00000000	      0.00000001	     67.27932924
      2.37242192	     -0.05087320	     -0.00082993	     -0.19276253	     -0.05779977	      0.88268678	     -0.00039429	     -0.21119660	     -0.00000000	      0.00000001	     67.76269884
      2.37362018	     -0.05080730	     -0.00083323	     -0.19269610	     -0.05779396	      0.88268801	     -0.00039260	     -0.21117154	     -0.00000000	      0.00000001	     67.65288994
      2.37481844	     -0.05074614	     -0.00083661	     -0.19263438	     -0.05778820	      0.88268919	     -0.00039091	     -0.21114706	     -0.00000000	      0.00000001	     68.11791499
      2.37601670	     -0.05068789	     -0.00083977	     -0.19257559	     -0.05778249	      0.88269032	     -0.00038923	     -0.21112320	     -0.00000000	      0.00000001	     68.00676623
      2.37721496	     -0.05063314	     -0.00084277	     -0.19252029	     -0.05777685	      0.88269140	     -0.00038754	     -0.21109995	     -0.00000000	      0.00000001	     68.46617154
      2.37841322	     -0.05058285	     -0.00084572	     -0.19246944	     -0.05777125	      0.88269243	     -0.00038586	     -0.21107735	     -0.00000000	      0.00000001	     68.32818161
      2.37961148	     -0.05053676	     -0.00084857	     -0.19242280	     -0.05776571	      0.88269340	     -0.00038418	     -0.21105540	     -0.00000000	      0.00000001	     68.77307208
      2.38080974	     -0.05049490	     -0.00085138	     -0.19238039	     -0.05776023	      0.88269433	     -0.00038251	     -0.21103414	     -0.00000000	      0.00000001	     68.62420176
      2.38200800	     -0.05045749	     -0.00085409	     -0.19234242	     -0.05775481	      0.88269519	     -0.00038084	     -0.21101357	     -0.00000000	      0.00000000	     69.05386387
      2.38320626	     -0.05042463	     -0.00085679	     -0.19230900	     -0.05774944	      0.88269601	     -0.00037917	     -0.21099373	     -0.00000000	      0.00000000	     68.88633560
      2.38440452	     -0.05039571	     -0.00085914	     -0.19227952	     -0.05774413	      0.88269677	     -0.00037751	     -0.21097462	     -0.00000000	      0.00000000	     69.30651586
      2.38560278	     -0.05037063	     -0.00086124	     -0.19225390	     -0.05773888	      0.88269747	     -0.00037586	     -0.21095624	     -0.00000000	      0.00000000	     69.11646735
      2.38680104	     -0.05034859	     -0.00086306	     -0.19223132	     -0.05773369	      0.88269813	     -0.00037422	     -0.21093857	     -0.00000000	      0.00000000	     69.52188598
      2.38799930	     -0.05032929	     -0.00086432	     -0.19221149	     -0.05772855	      0.88269872	     -0.00037258	     -0.21092162	     -0.00000000	      0.00000000	     69.32965135
      2.38919756	     -0.05031284	     -0.00086530	     -0.19219452	     -0.05772347	      0.88269926	     -0.00037096	     -0.21090535	     -0.00000000	      0.00000000	     69.72677948
      2.39039582	     -0.05029919	     -0.00086637	     -0.19218035	     -0.05771845	      0.88269975	     -0.00036934	     -0.21088978	     -0.00000000	      0.00000000	     69.52602378
      2.39159408	     -0.05028756	     -0.00086725	     -0.19216821	     -0.05771349	      0.88270018	     -0.00036774	     -0.21087484	     -0.00000000	      0.00000000	     69.91320155
      2.39279234	     -0.05027853	     -0.00086797	     -0.19215867	     -0.05770858	      0.88270056	     -0.00036615	     -0.21086055	     -0.00000000	      0.00000000	     69.69327535
      2.39399060	     -0.05027137	     -0.00086827	     -0.19215101	     -0.05770374	      0.88270089	     -0.00036456	     -0.21084686	     -0.00000000	      0.00000000	     70.06623269
      2.39518886	     -0.05026691	     -0.00086844	     -0.19214606	     -0.05769895	      0.88270117	     -0.00036299	     -0.21083378	     -0.00000000	      0.00000000	     69.82944979
      2.39638712	     -0.05026447	     -0.00086820	     -0.19214313	     -0.05769421	      0.88270140	     -0.00036144	     -0.21082128	     -0.00000000	      0.00000000	     70.18823609
      2.39758538	     -0.05026502	     -0.00086785	     -0.19214320	     -0.05768954	      0.88270158	     -0.00035990	     -0.21080938	     -0.00000000	      0.00000000	     69.93364869
      2.39878364	     -0.05026794	     -0.00086755	     -0.19214564	     -0.05768492	      0.88270171	     -0.00035837	     -0.21079807	     -0.00000000	      0.00000000	     70.27623887
      2.39998190	     -0.05027406	     -0.00086734	     -0.19215130	     -0.05768036	      0.88270179	     -0.00035686	     -0.21078736	     -0.00000000	      0.00000000	     69.99862172
      2.40118016	     -0.05028239	     -0.00086665	     -0.19215916	     -0.05767585	      0.88270183	     -0.00035536	     -0.21077725	     -0.00000000	      0.00000000	     70.32254102
      2.40237842	     -0.05029414	     -0.00086585	     -0.19217046	     -0.05767141	      0.88270183	     -0.00035388	     -0.21076775	     -0.00000000	     -0.00000000	     70.02954528
      2.40357668	     -0.05030832	     -0.00086460	     -0.19218419	     -0.05766701	      0.88270179	     -0.00035241	     -0.21075887	     -0.00000000	     -0.00000000	     70.33719428
      2.40477494	     -0.05032599	     -0.00086328	     -0.19220143	     -0.05766268	      0.88270170	     -0.00035096	     -0.21075063	     -0.00000000	     -0.00000000	     70.02720330
      2.40597320	     -0.05034589	     -0.00086149	     -0.19222090	     -0.05765839	      0.88270158	     -0.00034953	     -0.21074302	     -0.00000000	     -0.00000000	     70.31833134
      2.40717146	     -0.05036922	     -0.00085964	     -0.19224382	     -0.05765417	      0.88270142	     -0.00034811	     -0.21073607	     -0.00000000	     -0.00000000	     69.99025604
      2.40836972	     -0.05039464	     -0.00085731	     -0.19226883	     -0.05764999	      0.88270122	     -0.00034672	     -0.21072975	     -0.00000000	     -0.00000000	     70.26305133
      2.40956798	     -0.05042337	     -0.00085493	     -0.19229716	     -0.05764587	      0.88270098	     -0.00034534	     -0.21072408	     -0.00000000	     -0.00000000	     69.91704166
      2.41076624	     -0.05045404	     -0.00085207	     -0.19232745	     -0.05764180	      0.88270071	     -0.00034398	     -0.21071905	     -0.00000000	     -0.00000000	     70.17059994
      2.41196450	     -0.05048783	     -0.00084917	     -0.19236087	     -0.05763779	      0.88270041	     -0.00034264	     -0.21071467	     -0.00000000	     -0.00000000	     69.80720357
      2.41316276	     -0.05052324	     -0.00084580	     -0.19239592	     -0.05763382	      0.88270008	     -0.00034132	     -0.21071091	     -0.00000000	     -0.00000000	     70.04340202
      2.41436102	     -0.05056158	     -0.00084243	     -0.19243391	     -0.05762991	      0.88269971	     -0.00034003	     -0.21070778	     -0.00000000	     -0.00000000	     69.66445238
      2.41555928	     -0.05060140	     -0.00083860	     -0.19247339	     -0.05762605	      0.88269931	     -0.00033875	     -0.21070525	     -0.00000000	     -0.00000000	     69.88368428
      2.41675754	     -0.05064403	     -0.00083481	     -0.19251570	     -0.05762223	      0.88269888	     -0.00033750	     -0.21070333	     -0.00000000	     -0.00000000	     69.49212408
      2.41795580	     -0.05068794	     -0.00083058	     -0.19255930	     -0.05761846	      0.88269843	     -0.00033626	     -0.21070198	     -0.00000000	     -0.00000000	     69.69786402
      2.41915406	     -0.05073426	     -0.00082641	     -0.19260531	     -0.05761474	      0.88269794	     -0.00033505	     -0.21070121	     -0.00000000	     -0.00000000	     69.29585800
      2.42035232	     -0.05078140	     -0.00082193	     -0.19265216	     -0.05761107	      0.88269743	     -0.00033387	     -0.21070101	     -0.00000000	     -0.00000000	     69.48554407
      2.42155058	     -0.05083132	     -0.00081753	     -0.19270180	     -0.05760744	      0.88269689	     -0.00033270	     -0.21070137	     -0.00000000	     -0.00000000	     69.07256504
      2.42274884	     -0.05088226	     -0.00081280	     -0.19275247	     -0.05760385	      0.88269632	     -0.00033156	     -0.21070226	     -0.00000000	     -0.00000000	     69.25210180
      2.42394710	     -0.05093489	     -0.00080804	     -0.19280485	     -0.05760031	      0.88269572	     -0.00033045	     -0.21070367	     -0.00000000	     -0.00000000	     68.83460760
      2.42514536	     -0.05098786	     -0.00080284	     -0.19285757	     -0.05759681	      0.88269510	     -0.00032936	     -0.21070556	     -0.00000000	     -0.00000000	     68.99984889
      2.42634362	     -0.05104243	     -0.00079764	     -0.19291190	     -0.05759335	      0.88269446	     -0.00032829	     -0.21070792	     -0.00000000	     -0.00000000	     68.57245518
      2.42754188	     -0.05109720	     -0.00079197	     -0.19296645	     -0.05758992	      0.88269379	     -0.00032725	     -0.21071071	     -0.00000000	     -0.00000000	     68.72522468
      2.42874014	     -0.05115336	     -0.00078617	     -0.19302241	     -0.05758654	      0.88269309	     -0.00032623	     -0.21071392	     -0.00000000	     -0.00000000	     68.29073495
      2.42993840	     -0.05120966	     -0.00077993	     -0.19307853	     -0.05758319	      0.88269238	     -0.00032524	     -0.21071754	     -0.00000000	     -0.00000000	     68.43085414
      2.43113666	     -0.05126709	     -0.00077363	     -0.19313578	     -0.05757988	      0.88269164	     -0.00032427	     -0.21072156	     -0.00000000	     -0.00000000	     67.98983104
      2.43233492	     -0.05132428	     -0.00076677	     -0.19319281	     -0.05757661	      0.88269088	     -0.00032333	     -0.21072595	     -0.00000000	     -0.00000000	     68.11994823
      2.43353318	     -0.05138232	     -0.00075987	     -0.19325071	     -0.05757336	      0.88269010	     -0.00032242	     -0.21073069	     -0.00000000	     -0.00000000	     67.67424983
      2.43473144	     -0.05143981	     -0.00075248	     -0.19330806	     -0.05757016	      0.88268929	     -0.00032153	     -0.21073577	     -0.00000000	     -0.00000000	     67.79785916
      2.43592970	     -0.05149756	     -0.00074498	     -0.19336569	     -0.05756698	      0.88268847	     -0.00032066	     -0.21074116	     -0.00000000	     -0.00000000	     67.35280146
      2.43712796	     -0.05155432	     -0.00073710	     -0.19342235	     -0.05756383	      0.88268763	     -0.00031983	     -0.21074682	     -0.00000000	     -0.00000000	     67.47526272
      2.43832622	     -0.05161063	     -0.00072919	     -0.19347856	     -0.05756071	      0.88268678	     -0.00031902	     -0.21075274	     -0.00000000	     -0.00000000	     67.03188157
      2.43952448	     -0.05166594	     -0.00072087	     -0.19353379	     -0.05755762	      0.88268590	     -0.00031823	     -0.21075889	     -0.00000000	     -0.00000001	     67.14967315
      2.44072274	     -0.05172107	     -0.00071247	     -0.19358886	     -0.05755456	      0.88268502	     -0.00031747	     -0.21076526	     -0.00000000	     -0.00000001	     66.71188715
      2.44192100	     -0.05177496	     -0.00070362	     -0.19364269	     -0.05755153	      0.88268411	     -0.00031674	     -0.21077181	     -0.00000000	     -0.00000001	     66.83738317
      2.44311926	     -0.05182845	     -0.00069472	     -0.19369613	     -0.05754852	      0.88268320	     -0.00031603	     -0.21077854	     -0.00000000	     -0.00000001	     66.40883643
      2.44431752	     -0.05188063	     -0.00068541	     -0.19374828	     -0.05754553	      0.88268227	     -0.00031535	     -0.21078541	     -0.00000000	     -0.00000001	     66.53948766
      2.44551578	     -0.05193233	     -0.00067609	     -0.19379996	     -0.05754257	      0.88268133	     -0.00031470	     -0.21079242	     -0.00000000	     -0.00000001	     66.11813452
      2.44671404	     -0.05198274	     -0.00066644	     -0.19385035	     -0.05753963	      0.88268038	     -0.00031408	     -0.21079953	     -0.00000000	     -0.00000001	     66.25010364
      2.44791230	     -0.05203264	     -0.00065682	     -0.19390025	     -0.05753671	      0.88267942	     -0.00031348	     -0.21080675	     -0.00000000	     -0.00000001	     65.83228806
      2.44911056	     -0.05208153	     -0.00064683	     -0.19394915	     -0.05753382	      0.88267846	     -0.00031290	     -0.21081404	     -0.00000000	     -0.00000001	     65.96123063
      2.45030882	     -0.05213067	     -0.00063698	     -0.19399831	     -0.05753094	      0.88267748	     -0.00031236	     -0.21082143	     -0.00000000	     -0.00000001	     65.53990160
      2.45150708	     -0.05217999	     -0.00062701	     -0.19404764	     -0.05752808	      0.88267651	     -0.00031184	     -0.21082892	     -0.00000000	     -0.00000001	     65.65842748
      2.45270534	     -0.05223070	     -0.00061727	     -0.19409837	     -0.05752524	      0.88267552	     -0.00031135	     -0.21083656	     -0.00000000	     -0.00000001	     65.23054270
      2.45390360	     -0.05228261	     -0.00060750	     -0.19415031	     -0.05752241	      0.88267454	     -0.00031088	     -0.21084436	     -0.00000000	     -0.00000001	     65.33897062
      2.45510186	     -0.05233662	     -0.00059801	     -0.19420435	     -0.05751960	      0.88267355	     -0.00031045	     -0.21085240	     -0.00000000	     -0.00000001	     64.90763534
      2.45630012	     -0.05239227	     -0.00058851	     -0.19426003	     -0.05751681	      0.88267256	     -0.00031004	     -0.21086069	     -0.00000000	     -0.00000001	     65.01160522
      2.45749838	     -0.05245004	     -0.00057923	     -0.19431784	     -0.05751403	      0.88267156	     -0.00030965	     -0.21086929	     -0.00000000	     -0.00000001	     64.58465411
      2.45869664	     -0.05250929	     -0.00056987	     -0.19437713	     -0.05751127	      0.88267057	     -0.00030930	     -0.21087822	     -0.00000000	     -0.00000001	     64.68768724
      2.45989490	     -0.05257027	     -0.00056066	     -0.19443817	     -0.05750851	      0.88266958	     -0.00030897	     -0.21088750	     -0.00000000	     -0.00000001	     64.26612521
      2.46109316	     -0.05263251	     -0.00055132	     -0.19450047	     -0.05750577	      0.88266858	     -0.00030866	     -0.21089714	     -0.00000000	     -0.00000001	     64.36602770
      2.46229142	     -0.05269643	     -0.00054209	     -0.19456447	     -0.05750304	      0.88266759	     -0.00030839	     -0.21090716	     -0.00000000	     -0.00000001	     63.94586805
      2.46348968	     -0.05276148	     -0.00053268	     -0.19462960	     -0.05750032	      0.88266659	     -0.00030814	     -0.21091754	     -0.00000000	     -0.00000001	     64.04015023
      2.46468794	     -0.05282769	     -0.00052329	     -0.19469591	     -0.05749760	      0.88266560	     -0.00030791	     -0.21092832	     -0.00000000	     -0.00000001	     63.62155203
      2.46588620	     -0.05289429	     -0.00051365	     -0.19476262	     -0.05749490	      0.88266460	     -0.00030771	     -0.21093946	     -0.00000000	     -0.00000001	     63.71130798
      2.46708446	     -0.05296137	     -0.00050398	     -0.19482982	     -0.05749220	      0.88266361	     -0.00030754	     -0.21095095	     -0.00000000	     -0.00000001	     63.29288128
      2.46828272	     -0.05302857	     -0.00049405	     -0.19489716	     -0.05748951	      0.88266261	     -0.00030740	     -0.21096276	     -0.00000000	     -0.00000001	     63.37381766
      2.46948098	     -0.05309595	     -0.00048403	     -0.19496469	     -0.05748682	      0.88266161	     -0.00030728	     -0.21097489	     -0.00000000	     -0.00000001	     62.95057124
      2.47067924	     -0.05316324	     -0.00047371	     -0.19503215	     -0.05748414	      0.88266062	     -0.00030719	     -0.21098729	     -0.00000000	     -0.00000001	     63.01874178
      2.47187750	     -0.05323051	     -0.00046327	     -0.19509961	     -0.05748145	      0.88265962	     -0.00030712	     -0.21099996	     -0.00000000	     -0.00000001	     62.58783942
      2.47307576	     -0.05329730	     -0.00045252	     -0.19516659	     -0.05747878	      0.88265862	     -0.00030708	     -0.21101286	     -0.00000000	     -0.00000001	     62.65220537
      2.47427402	     -0.05336389	     -0.00044168	     -0.19523339	     -0.05747610	      0.88265762	     -0.00030707	     -0.21102598	     -0.00000000	     -0.00000001	     62.22664718
      2.47547228	     -0.05342969	     -0.00043068	     -0.19529941	     -0.05747342	      0.88265661	     -0.00030708	     -0.21103925	     -0.00000000	     -0.00000001	     62.29556040
      2.47667054	     -0.05349450	     -0.00041974	     -0.19536445	     -0.05747075	      0.88265561	     -0.00030713	     -0.21105267	     -0.00000000	     -0.00000001	     61.87919918
      2.47786880	     -0.05355841	     -0.00040875	     -0.19542860	     -0.05746807	      0.88265460	     -0.00030720	     -0.21106617	     -0.00000000	     -0.00000001	     61.94899920
      2.47906706	     -0.05362174	     -0.00039793	     -0.19549219	     -0.05746539	      0.88265359	     -0.00030729	     -0.21107974	     -0.00000000	     -0.00000001	     61.52947402
      2.48026532	     -0.05368456	     -0.00038718	     -0.19555526	     -0.05746270	      0.88265258	     -0.00030742	     -0.21109336	     -0.00000000	     -0.00000001	     61.59447637
      2.48146358	     -0.05374648	     -0.00037667	     -0.19561744	     -0.05746002	      0.88265156	     -0.00030758	     -0.21110702	     -0.00000000	     -0.00000001	     61.17632613
      2.48266184	     -0.05380753	     -0.00036631	     -0.19567875	     -0.05745732	      0.88265054	     -0.00030776	     -0.21112066	     -0.00000000	     -0.00000001	     61.24202982
      2.48386010	     -0.05386753	     -0.00035626	     -0.19573904	     -0.05745463	      0.88264952	     -0.00030797	     -0.21113429	     -0.00000000	     -0.00000001	     60.82447064
      2.48505836	     -0.05392648	     -0.00034640	     -0.19579826	     -0.05745192	      0.88264849	     -0.00030821	     -0.21114786	     -0.00000000	     -0.00000001	     60.89318975
      2.48625662	     -0.05398414	     -0.00033690	     -0.19585620	     -0.05744921	      0.88264746	     -0.00030848	     -0.21116135	     -0.00000000	     -0.00000001	     60.48448422
      2.48745487	     -0.05404045	     -0.00032772	     -0.19591279	     -0.05744649	      0.88264643	     -0.00030878	     -0.21117472	     -0.00000000	     -0.00000001	     60.56679557
      2.48865313	     -0.05409359	     -0.00031952	     -0.19596620	     -0.05744376	      0.88264539	     -0.00030912	     -0.21118799	     -0.00000000	     -0.00000001	     60.16884638
      2.48985139	     -0.05414638	     -0.00031172	     -0.19601926	     -0.05744102	      0.88264435	     -0.00030948	     -0.21120114	     -0.00000000	     -0.00000001	     60.25816848
      2.49104965	     -0.05419734	     -0.00030432	     -0.19607050	     -0.05743827	      0.88264331	     -0.00030987	     -0.21121417	     -0.00000000	     -0.00000001	     59.87748477
      2.49224791	     -0.05424655	     -0.00029713	     -0.19611999	     -0.05743551	      0.88264227	     -0.00031029	     -0.21122699	     -0.00000000	     -0.00000001	     59.99530456
      2.49344617	     -0.05429316	     -0.00029024	     -0.19616689	     -0.05743274	      0.88264122	     -0.00031074	     -0.21123959	     -0.00000000	     -0.00000001	     59.63183810
      2.49464443	     -0.05433724	     -0.00028356	     -0.19621125	     -0.05742996	      0.88264017	     -0.00031122	     -0.21125189	     -0.00000000	     -0.00000001	     59.76414605
      2.49584269	     -0.05437821	     -0.00027718	     -0.19625251	     -0.05742716	      0.88263913	     -0.00031172	     -0.21126386	     -0.00000000	     -0.00000001	     59.41420043
      2.49704095	     -0.05441650	     -0.00027091	     -0.19629109	     -0.05742434	      0.88263808	     -0.00031226	     -0.21127543	     -0.00000000	     -0.00000001	     59.56619704
      2.49823921	     -0.05445197	     -0.00026483	     -0.19632686	     -0.05742151	      0.88263704	     -0.00031283	     -0.21128659	     -0.00000000	     -0.00000001	     59.22756110
      2.49943747	     -0.05448521	     -0.00025906	     -0.19636039	     -0.05741867	      0.88263599	     -0.00031342	     -0.21129730	     -0.00000000	     -0.00000001	     59.39543721
      2.50063573	     -0.05451592	     -0.00025369	     -0.19639140	     -0.05741581	      0.88263496	     -0.00031405	     -0.21130756	     -0.00000000	     -0.00000001	     59.07555577
      2.50183399	     -0.05454440	     -0.00024846	     -0.19642017	     -0.05741293	      0.88263392	     -0.00031470	     -0.21131735	     -0.00000000	     -0.00000001	     59.26248519
      2.50303225	     -0.05457051	     -0.00024332	     -0.19644659	     -0.05741004	      0.88263290	     -0.00031538	     -0.21132669	     -0.00000000	     -0.00000001	     58.95282712
      2.50423051	     -0.05459474	     -0.00023844	     -0.19647111	     -0.05740713	      0.88263188	     -0.00031608	     -0.21133557	     -0.00000000	     -0.00000001	     59.15463046
      2.50542877	     -0.05461606	     -0.00023377	     -0.19649274	     -0.05740420	      0.88263087	     -0.00031681	     -0.21134400	     -0.00000000	     -0.00000001	     58.86286920
      2.50662703	     -0.05463486	     -0.00022925	     -0.19651184	     -0.05740125	      0.88262987	     -0.00031756	     -0.21135192	     -0.00000000	     -0.00000001	     59.08470371
      2.50782529	     -0.05465064	     -0.00022509	     -0.19652793	     -0.05739829	      0.88262889	     -0.00031834	     -0.21135934	     -0.00000000	     -0.00000001	     58.81001686
      2.50902355	     -0.05466389	     -0.00022112	     -0.19654147	     -0.05739531	      0.88262792	     -0.00031915	     -0.21136622	     -0.00000000	     -0.00000001	     59.05214600
      2.51022181	     -0.05467406	     -0.00021751	     -0.19655194	     -0.05739230	      0.88262696	     -0.00031998	     -0.21137257	     -0.00000000	     -0.00000001	     58.79648231
      2.51142007	     -0.05468143	     -0.00021402	     -0.19655960	     -0.05738928	      0.88262603	     -0.00032083	     -0.21137837	     -0.00000000	     -0.00000001	     59.05742268
      2.51261833	     -0.05468528	     -0.00021096	     -0.19656375	     -0.05738624	      0.88262511	     -0.00032170	     -0.21138363	     -0.00000000	     -0.00000001	     58.81123001
      2.51381659	     -0.05468714	     -0.00020828	     -0.19656589	     -0.05738318	      0.88262421	     -0.00032260	     -0.21138836	     -0.00000000	     -0.00000001	     59.08272114
      2.51501485	     -0.05468600	     -0.00020593	     -0.19656503	     -0.05738010	      0.88262334	     -0.00032351	     -0.21139255	     -0.00000000	     -0.00000000	     58.84773111
      2.51621311	     -0.05468250	     -0.00020375	     -0.19656179	     -0.05737700	      0.88262249	     -0.00032445	     -0.21139619	     -0.00000000	     -0.00000000	     59.12286128
      2.51741137	     -0.05467616	     -0.00020179	     -0.19655572	     -0.05737389	      0.88262167	     -0.00032540	     -0.21139928	     -0.00000000	     -0.00000000	     58.88829483
      2.51860963	     -0.05466706	     -0.00020001	     -0.19654689	     -0.05737075	      0.88262089	     -0.00032638	     -0.21140180	     -0.00000000	     -0.00000000	     59.18323080
      2.51980789	     -0.05465433	     -0.00019848	     -0.19653443	     -0.05736760	      0.88262013	     -0.00032737	     -0.21140374	     -0.00000000	     -0.00000000	     58.97579703
      2.52100615	     -0.05463804	     -0.00019709	     -0.19651839	     -0.05736443	      0.88261940	     -0.00032838	     -0.21140507	     -0.00000000	     -0.00000000	     59.30170784
      2.52220441	     -0.05461747	     -0.00019590	     -0.19649806	     -0.05736125	      0.88261871	     -0.00032941	     -0.21140575	     -0.00000000	     -0.00000000	     59.11898664
      2.52340267	     -0.05459317	     -0.00019490	     -0.19647401	     -0.05735805	      0.88261806	     -0.00033046	     -0.21140575	     -0.00000000	     -0.00000000	     59.46730127
      2.52460093	     -0.05456447	     -0.00019407	     -0.19644555	     -0.05735483	      0.88261745	     -0.00033152	     -0.21140504	     -0.00000000	     -0.00000000	     59.30082025
      2.52579919	     -0.05453231	     -0.00019336	     -0.19641361	     -0.05735160	      0.88261687	     -0.00033260	     -0.21140358	     -0.00000000	     -0.00000000	     59.66303931
      2.52699745	     -0.05449651	     -0.00019271	     -0.19637803	     -0.05734836	      0.88261634	     -0.00033370	     -0.21140138	     -0.00000000	     -0.00000000	     59.49886245
      2.52819571	     -0.05445801	     -0.00019212	     -0.19633975	     -0.05734510	      0.88261585	     -0.00033481	     -0.21139842	     -0.00000000	     -0.00000000	     59.86584867
      2.52939397	     -0.05441645	     -0.00019166	     -0.19629839	     -0.05734183	      0.88261541	     -0.00033593	     -0.21139473	     -0.00000000	     -0.00000000	     59.70983539
      2.53059223	     -0.05437302	     -0.00019144	     -0.19625515	     -0.05733855	      0.88261501	     -0.00033707	     -0.21139032	     -0.00000000	     -0.00000000	     60.08868065
      2.53179049	     -0.05432707	     -0.00019147	     -0.19620939	     -0.05733526	      0.88261466	     -0.00033823	     -0.21138523	     -0.00000000	     -0.00000000	     59.94224236
      2.53298875	     -0.05427875	     -0.00019182	     -0.19616123	     -0.05733196	      0.88261435	     -0.00033939	     -0.21137945	     -0.00000000	     -0.00000000	     60.34279754
      2.53418701	     -0.05422747	     -0.00019240	     -0.19611012	     -0.05732865	      0.88261409	     -0.00034058	     -0.21137301	     -0.00000000	     -0.00000000	     60.21803960
      2.53538527	     -0.05417422	     -0.00019329	     -0.19605701	     -0.05732534	      0.88261388	     -0.00034177	     -0.21136590	     -0.00000000	     -0.00000000	     60.63349299
      2.53658353	     -0.05411842	     -0.00019437	     -0.19600134	     -0.05732202	      0.88261372	     -0.00034298	     -0.21135814	     -0.00000000	     -0.00000000	     60.51011580
      2.53778179	     -0.05406041	     -0.00019573	     -0.19594345	     -0.05731869	      0.88261360	     -0.00034419	     -0.21134970	     -0.00000000	     -0.00000000	     60.93124549
      2.53898005	     -0.05399959	     -0.00019739	     -0.19588274	     -0.05731535	      0.88261352	     -0.00034542	     -0.21134062	     -0.00000000	     -0.00000000	     60.81175936
      2.54017831	     -0.05393644	     -0.00019910	     -0.19581967	     -0.05731202	      0.88261349	     -0.00034666	     -0.21133086	     -0.00000000	     -0.00000000	     61.24625675
      2.54137657	     -0.05386997	     -0.00020083	     -0.19575329	     -0.05730868	      0.88261351	     -0.00034792	     -0.21132044	     -0.00000000	      0.00000000	     61.14346595
      2.54257483	     -0.05380090	     -0.00020267	     -0.19568430	     -0.05730533	      0.88261357	     -0.00034918	     -0.21130932	     -0.00000000	      0.00000000	     61.59743284
      2.54377309	     -0.05372834	     -0.00020455	     -0.19561180	     -0.05730199	      0.88261367	     -0.00035045	     -0.21129751	     -0.00000000	      0.00000000	     61.50999549
      2.54497135	     -0.05365285	     -0.00020646	     -0.19553636	     -0.05729864	      0.88261381	     -0.00035172	     -0.21128497	     -0.00000000	      0.00000000	     61.97642939
      2.54616961	     -0.05357379	     -0.00020831	     -0.19545735	     -0.05729530	      0.88261399	     -0.00035301	     -0.21127173	     -0.00000000	      0.00000000	     61.89487177
      2.54736787	     -0.05349202	     -0.00021017	     -0.19537560	     -0.05729196	      0.88261421	     -0.00035430	     -0.21125774	     -0.00000000	      0.00000000	     62.37408150
      2.54856613	     -0.05340723	     -0.00021205	     -0.19529083	     -0.05728862	      0.88261447	     -0.00035560	     -0.21124304	     -0.00000000	      0.00000000	     62.30252536
      2.54976439	     -0.05332022	     -0.00021396	     -0.19520382	     -0.05728528	      0.88261476	     -0.00035691	     -0.21122761	     -0.00000000	      0.00000000	     62.79024685
      2.55096265	     -0.05323046	     -0.00021590	     -0.19511406	     -0.05728195	      0.88261508	     -0.00035822	     -0.21121148	     -0.00000000	      0.00000000	     62.71881702
      2.55216091	     -0.05313857	     -0.00021804	     -0.19502214	     -0.05727862	      0.88261544	     -0.00035953	     -0.21119466	     -0.00000000	      0.00000000	     63.21711109
      2.55335917	     -0.05304428	     -0.00022035	     -0.19492782	     -0.05727530	      0.88261583	     -0.00036085	     -0.21117718	     -0.00000000	      0.00000000	     63.15369293
      2.55455743	     -0.05294863	     -0.00022280	     -0.19483211	     -0.05727198	      0.88261624	     -0.00036217	     -0.21115906	     -0.00000000	      0.00000000	     63.66065861
      2.55575569	     -0.05285104	     -0.00022529	     -0.19473445	     -0.05726868	      0.88261668	     -0.00036349	     -0.21114034	     -0.00000000	      0.00000000	     63.60047412
      2.55695395	     -0.05275232	     -0.00022786	     -0.19463565	     -0.05726538	      0.88261715	     -0.00036481	     -0.21112102	     -0.00000000	      0.00000000	     64.11591363
      2.55815221	     -0.05265237	     -0.00023051	     -0.19453559	     -0.05726210	      0.88261764	     -0.00036614	     -0.21110117	     -0.00000000	      0.00000000	     64.05543855
      2.55935047	     -0.05255173	     -0.00023344	     -0.19443483	     -0.05725882	      0.88261815	     -0.00036746	     -0.21108079	     -0.00000000	      0.00000000	     64.57872918
      2.56054873	     -0.05245029	     -0.00023649	     -0.19433325	     -0.05725556	      0.88261868	     -0.00036878	     -0.21105994	     -0.00000000	      0.00000000	     64.52154242
      2.56174699	     -0.05234850	     -0.00023965	     -0.19423132	     -0.05725231	      0.88261923	     -0.00037010	     -0.21103865	     -0.00000000	      0.00000000	     65.04974228
      2.56294525	     -0.05224585	     -0.00024285	     -0.19412849	     -0.05724908	      0.88261980	     -0.00037142	     -0.21101694	     -0.00000000	      0.00000000	     64.99585703
      2.56414351	     -0.05214298	     -0.00024620	     -0.19402543	     -0.05724586	      0.88262038	     -0.00037273	     -0.21099482	     -0.00000000	      0.00000000	     65.53446615
      2.56534177	     -0.05203955	     -0.00024963	     -0.19392180	     -0.05724266	      0.88262098	     -0.00037404	     -0.21097234	     -0.00000000	      0.00000000	     65.48361402
      2.56654003	     -0.05193635	     -0.00025336	     -0.19381839	     -0.05723948	      0.88262158	     -0.00037535	     -0.21094951	     -0.00000000	      0.00000000	     66.02566108
      2.56773829	     -0.05183357	     -0.00025756	     -0.19371537	     -0.05723631	      0.88262220	     -0.00037664	     -0.21092640	     -0.00000000	      0.00000000	     65.97189114
      2.56893655	     -0.05173295	     -0.00026218	     -0.19361448	     -0.05723317	      0.88262283	     -0.00037793	     -0.21090306	     -0.00000000	      0.00000000	     66.51031422
      2.57013481	     -0.05163361	     -0.00026707	     -0.19351485	     -0.05723005	      0.88262347	     -0.00037922	     -0.21087959	     -0.00000000	      0.00000000	     66.45754727
      2.57133307	     -0.05153545	     -0.00027221	     -0.19341638	     -0.05722695	      0.88262412	     -0.00038049	     -0.21085598	     -0.00000000	      0.00000000	     67.01188534
      2.57253133	     -0.05143789	     -0.00027751	     -0.19331850	     -0.05722387	      0.88262477	     -0.00038175	     -0.21083228	     -0.00000000	      0.00000000	     66.96440467
      2.57372959	     -0.05134166	     -0.00028293	     -0.19322194	     -0.05722082	      0.88262543	     -0.00038301	     -0.21080847	     -0.00000000	      0.00000000	     67.51697025
      2.57492785	     -0.05124721	     -0.00028840	     -0.19312715	     -0.05721779	      0.88262608	     -0.00038425	     -0.21078462	     -0.00000000	      0.00000000	     67.46368398
      2.57612611	     -0.05115506	     -0.00029408	     -0.19303462	     -0.05721480	      0.88262675	     -0.00038548	     -0.21076073	     -0.00000000	      0.00000000	     68.01451400
      2.57732437	     -0.05106467	     -0.00029979	     -0.19294386	     -0.05721182	      0.88262741	     -0.00038670	     -0.21073689	     -0.00000000	      0.00000000	     67.95359914
      2.57852263	     -0.05097685	     -0.00030557	     -0.19285565	     -0.05720888	      0.88262807	     -0.00038791	     -0.21071309	     -0.00000000	      0.00000000	     68.49339467
[truncated: 377,741 more chars]
