# Supplementary material for: A Neural Controller Model Considering the Vestibulospinal Tract in Human Postural Control
Source: Front Comput Neurosci. 2022 Feb 25;16:785099. doi: 10.3389/fncom.2022.785099 (PMC8913724; doi:10.3389/fncom.2022.785099)
Supplement: Supplementary file 8 [file Data_Sheet_3.zip › SimulationResults/VST-/4.513/opt_7/jiang_CoPpositon_pos.sto]

CoP
version=1
nRows=4167
nColumns=11
inDegrees=no

This file contains CoP trajectory (of origin) and orientations.

Units are S.I. units (seconds, meters, Newtons, ...)
Angles are in degrees.

endheader
time	cop-x	cop-z	cop-x-calcn-r	com-x	com-y	com-z	com-x-calcn-r	com-x-vel	com-y-vel	s_torques
      0.00078460	     -0.06044868	     -0.00059264	     -0.20231489	     -0.06478675	      0.88307430	     -0.00050854	     -0.21970011	      0.00000000	      0.00000000	     55.26478924
      0.00156920	     -0.05897893	     -0.00053687	     -0.20084588	     -0.06478673	      0.88307441	     -0.00050851	     -0.21963573	      0.00000000	      0.00000000	     38.48493020
      0.00281523	     -0.05790912	     -0.00050469	     -0.19977525	     -0.06478679	      0.88307483	     -0.00050844	     -0.21951321	      0.00000000	      0.00000000	     32.47464190
      0.00444449	     -0.05773779	     -0.00051181	     -0.19960099	     -0.06478719	      0.88307590	     -0.00050832	     -0.21937475	      0.00000000	      0.00000001	     37.29896915
      0.00610451	     -0.05800652	     -0.00053261	     -0.19986632	     -0.06478806	      0.88307757	     -0.00050817	     -0.21928304	      0.00000000	      0.00000001	     34.69950321
      0.00747125	     -0.05819872	     -0.00054537	     -0.20005599	     -0.06478914	      0.88307933	     -0.00050802	     -0.21923886	      0.00000000	      0.00000001	     31.17122574
      0.00883799	     -0.05828362	     -0.00054980	     -0.20013870	     -0.06479051	      0.88308137	     -0.00050786	     -0.21921250	      0.00000000	      0.00000001	     27.91711162
      0.01020472	     -0.05827007	     -0.00055073	     -0.20012317	     -0.06479215	      0.88308364	     -0.00050768	     -0.21919591	      0.00000000	      0.00000001	     26.25524708
      0.01157146	     -0.05819752	     -0.00054770	     -0.20004878	     -0.06479407	      0.88308611	     -0.00050749	     -0.21918379	      0.00000000	      0.00000001	     25.31024090
      0.01293820	     -0.05809708	     -0.00054519	     -0.19994654	     -0.06479623	      0.88308873	     -0.00050729	     -0.21917334	      0.00000000	      0.00000001	     25.03414481
      0.01430493	     -0.05799468	     -0.00054163	     -0.19984237	     -0.06479866	      0.88309147	     -0.00050708	     -0.21916330	      0.00000000	      0.00000001	     25.14222558
      0.01567167	     -0.05790244	     -0.00053975	     -0.19974833	     -0.06480134	      0.88309429	     -0.00050686	     -0.21915334	      0.00000000	      0.00000001	     25.29312601
      0.01733956	     -0.05781351	     -0.00053723	     -0.19965722	     -0.06480494	      0.88309779	     -0.00050659	     -0.21914137	      0.00000000	      0.00000001	     25.78181710
      0.01859210	     -0.05776321	     -0.00053806	     -0.19960524	     -0.06480790	      0.88310044	     -0.00050638	     -0.21913270	      0.00000000	      0.00000001	     25.68125253
      0.01984464	     -0.05772820	     -0.00053835	     -0.19956857	     -0.06481106	      0.88310306	     -0.00050616	     -0.21912442	      0.00000000	      0.00000001	     25.83293032
      0.02147011	     -0.05770147	     -0.00054100	     -0.19953968	     -0.06481547	      0.88310640	     -0.00050588	     -0.21911449	      0.00000000	      0.00000001	     25.57482043
      0.02309559	     -0.05769409	     -0.00054289	     -0.19953017	     -0.06482023	      0.88310961	     -0.00050560	     -0.21910565	      0.00000000	      0.00000001	     25.66586456
      0.02422392	     -0.05769949	     -0.00054692	     -0.19953407	     -0.06482373	      0.88311174	     -0.00050540	     -0.21910022	      0.00000000	      0.00000001	     25.15991525
      0.02535225	     -0.05770936	     -0.00054983	     -0.19954248	     -0.06482739	      0.88311376	     -0.00050520	     -0.21909545	      0.00000000	      0.00000001	     24.68759376
      0.02678435	     -0.05773379	     -0.00055428	     -0.19956507	     -0.06483227	      0.88311616	     -0.00050495	     -0.21909037	      0.00000000	      0.00000001	     24.39060337
      0.02821645	     -0.05776400	     -0.00055845	     -0.19959348	     -0.06483740	      0.88311833	     -0.00050469	     -0.21908655	      0.00000000	      0.00000001	     24.16860895
      0.02964855	     -0.05779983	     -0.00056340	     -0.19962753	     -0.06484277	      0.88312026	     -0.00050444	     -0.21908402	      0.00000000	      0.00000001	     23.22423696
      0.03088136	     -0.05783480	     -0.00056703	     -0.19966100	     -0.06484759	      0.88312170	     -0.00050422	     -0.21908293	      0.00000000	      0.00000001	     23.31502339
      0.03211418	     -0.05787395	     -0.00057093	     -0.19969869	     -0.06485258	      0.88312293	     -0.00050400	     -0.21908293	      0.00000000	      0.00000001	     22.84047432
      0.03334700	     -0.05791475	     -0.00057446	     -0.19973805	     -0.06485775	      0.88312394	     -0.00050377	     -0.21908407	      0.00000000	      0.00000000	     22.80784702
      0.03520765	     -0.05798013	     -0.00057969	     -0.19980134	     -0.06486585	      0.88312502	     -0.00050343	     -0.21908805	      0.00000000	      0.00000000	     22.64108080
      0.03622939	     -0.05801507	     -0.00058220	     -0.19983517	     -0.06487046	      0.88312539	     -0.00050324	     -0.21909138	      0.00000000	      0.00000000	     22.98087873
      0.03725113	     -0.05805116	     -0.00058466	     -0.19987018	     -0.06487517	      0.88312558	     -0.00050305	     -0.21909555	      0.00000000	      0.00000000	     23.07694484
      0.03873286	     -0.05810430	     -0.00058766	     -0.19992180	     -0.06488220	      0.88312558	     -0.00050277	     -0.21910309	      0.00000000	     -0.00000000	     23.55118078
      0.04010788	     -0.05815365	     -0.00059009	     -0.19996982	     -0.06488890	      0.88312526	     -0.00050250	     -0.21911169	      0.00000000	     -0.00000000	     23.92824031
      0.04148291	     -0.05820363	     -0.00059215	     -0.20001851	     -0.06489577	      0.88312465	     -0.00050223	     -0.21912180	      0.00000000	     -0.00000000	     24.76962423
      0.04266766	     -0.05824481	     -0.00059373	     -0.20005866	     -0.06490183	      0.88312390	     -0.00050199	     -0.21913173	      0.00000000	     -0.00000000	     25.29091536
      0.04385241	     -0.05828672	     -0.00059513	     -0.20009958	     -0.06490800	      0.88312295	     -0.00050175	     -0.21914272	      0.00000000	     -0.00000001	     26.18338255
      0.04528785	     -0.05833738	     -0.00059666	     -0.20014913	     -0.06491563	      0.88312153	     -0.00050145	     -0.21915746	      0.00000000	     -0.00000001	     27.24304294
      0.04655827	     -0.05838226	     -0.00059780	     -0.20019309	     -0.06492250	      0.88312005	     -0.00050118	     -0.21917173	      0.00000000	     -0.00000001	     28.54836455
      0.04782868	     -0.05842470	     -0.00059859	     -0.20023469	     -0.06492948	      0.88311837	     -0.00050090	     -0.21918712	      0.00000000	     -0.00000001	     29.78761074
      0.04909909	     -0.05846601	     -0.00059915	     -0.20027523	     -0.06493657	      0.88311652	     -0.00050063	     -0.21920349	      0.00000000	     -0.00000001	     31.32393849
      0.05036950	     -0.05850746	     -0.00059955	     -0.20031599	     -0.06494374	      0.88311450	     -0.00050034	     -0.21922078	      0.00000000	     -0.00000001	     32.87732133
      0.05163991	     -0.05854659	     -0.00059995	     -0.20035449	     -0.06495100	      0.88311233	     -0.00050005	     -0.21923891	      0.00000000	     -0.00000001	     34.65917323
      0.05379633	     -0.05861264	     -0.00060096	     -0.20041964	     -0.06496349	      0.88310837	     -0.00049956	     -0.21927128	      0.00000000	     -0.00000001	     37.27018458
      0.05482661	     -0.05863996	     -0.00060133	     -0.20044660	     -0.06496953	      0.88310638	     -0.00049931	     -0.21928733	      0.00000000	     -0.00000001	     39.05640570
      0.05608835	     -0.05867297	     -0.00060204	     -0.20047921	     -0.06497697	      0.88310387	     -0.00049901	     -0.21930735	      0.00000000	     -0.00000001	     40.83801155
      0.05735010	     -0.05870539	     -0.00060283	     -0.20051130	     -0.06498447	      0.88310130	     -0.00049871	     -0.21932766	      0.00000000	     -0.00000001	     42.44605869
      0.05861185	     -0.05873296	     -0.00060356	     -0.20053859	     -0.06499201	      0.88309869	     -0.00049840	     -0.21934817	      0.00000000	     -0.00000001	     43.93654024
      0.05987360	     -0.05875702	     -0.00060409	     -0.20056241	     -0.06499959	      0.88309606	     -0.00049809	     -0.21936867	      0.00000000	     -0.00000001	     45.41067034
      0.06153984	     -0.05878604	     -0.00060481	     -0.20059118	     -0.06500965	      0.88309260	     -0.00049767	     -0.21939564	      0.00000000	     -0.00000001	     46.71208061
      0.06266425	     -0.05880190	     -0.00060530	     -0.20060690	     -0.06501648	      0.88309028	     -0.00049739	     -0.21941363	      0.00000000	     -0.00000001	     47.75702582
      0.06378866	     -0.05881505	     -0.00060571	     -0.20061992	     -0.06502333	      0.88308799	     -0.00049710	     -0.21943139	      0.00000000	     -0.00000001	     48.52988763
      0.06491306	     -0.05882679	     -0.00060604	     -0.20063155	     -0.06503021	      0.88308575	     -0.00049681	     -0.21944883	      0.00000000	     -0.00000001	     49.09748964
      0.06642368	     -0.05883745	     -0.00060604	     -0.20064209	     -0.06503948	      0.88308282	     -0.00049642	     -0.21947172	      0.00000000	     -0.00000001	     49.60787725
      0.06752448	     -0.05884324	     -0.00060599	     -0.20064778	     -0.06504627	      0.88308076	     -0.00049613	     -0.21948792	      0.00000000	     -0.00000001	     49.82034411
      0.06862528	     -0.05884592	     -0.00060581	     -0.20065037	     -0.06505307	      0.88307876	     -0.00049584	     -0.21950369	      0.00000000	     -0.00000001	     49.98657365
      0.06972608	     -0.05884752	     -0.00060557	     -0.20065188	     -0.06505990	      0.88307685	     -0.00049555	     -0.21951899	      0.00000000	     -0.00000001	     50.02764898
      0.07126171	     -0.05884537	     -0.00060516	     -0.20064959	     -0.06506947	      0.88307433	     -0.00049514	     -0.21953954	      0.00000000	     -0.00000001	     49.88708820
      0.07235252	     -0.05884222	     -0.00060485	     -0.20064633	     -0.06507630	      0.88307265	     -0.00049484	     -0.21955352	      0.00000000	     -0.00000001	     49.72186049
      0.07344333	     -0.05883614	     -0.00060449	     -0.20064013	     -0.06508316	      0.88307106	     -0.00049454	     -0.21956701	      0.00000000	     -0.00000001	     49.52126620
      0.07475235	     -0.05882775	     -0.00060395	     -0.20063157	     -0.06509142	      0.88306929	     -0.00049418	     -0.21958253	      0.00000000	     -0.00000001	     49.21856121
      0.07606137	     -0.05881579	     -0.00060320	     -0.20061943	     -0.06509973	      0.88306767	     -0.00049382	     -0.21959733	      0.00000000	     -0.00000001	     48.74569458
      0.07737039	     -0.05880162	     -0.00060233	     -0.20060505	     -0.06510809	      0.88306619	     -0.00049345	     -0.21961137	      0.00000000	     -0.00000001	     48.46272804
      0.07850623	     -0.05878691	     -0.00060157	     -0.20059014	     -0.06511538	      0.88306504	     -0.00049313	     -0.21962298	      0.00000000	     -0.00000001	     47.97725114
      0.07964207	     -0.05877189	     -0.00060090	     -0.20057490	     -0.06512271	      0.88306400	     -0.00049281	     -0.21963406	      0.00000000	     -0.00000001	     47.74142901
      0.08114716	     -0.05875383	     -0.00060029	     -0.20055652	     -0.06513249	      0.88306280	     -0.00049237	     -0.21964806	      0.00000000	     -0.00000000	     47.09687662
      0.08223039	     -0.05876516	     -0.00060062	     -0.20056757	     -0.06513958	      0.88306206	     -0.00049206	     -0.21965800	      0.00000000	     -0.00000000	     46.51790196
      0.08331363	     -0.05881780	     -0.00060209	     -0.20061989	     -0.06514672	      0.88306142	     -0.00049175	     -0.21966885	     -0.00000000	     -0.00000000	     45.67236619
      0.08462357	     -0.05894470	     -0.00060518	     -0.20074635	     -0.06515540	      0.88306077	     -0.00049136	     -0.21968478	     -0.00000000	     -0.00000000	     44.81509340
      0.08593352	     -0.05911563	     -0.00060852	     -0.20091685	     -0.06516416	      0.88306024	     -0.00049097	     -0.21970502	     -0.00000000	     -0.00000000	     44.12932718
      0.08724346	     -0.05929637	     -0.00061069	     -0.20109720	     -0.06517298	      0.88305981	     -0.00049058	     -0.21972958	     -0.00000000	     -0.00000000	     43.95043260
      0.08837011	     -0.05943472	     -0.00061091	     -0.20123528	     -0.06518062	      0.88305951	     -0.00049024	     -0.21975342	     -0.00000000	     -0.00000000	     43.73092850
      0.08949676	     -0.05954963	     -0.00060955	     -0.20134997	     -0.06518831	      0.88305926	     -0.00048989	     -0.21977869	     -0.00000000	     -0.00000000	     43.72582923
      0.09102586	     -0.05966532	     -0.00060557	     -0.20146543	     -0.06519881	      0.88305897	     -0.00048942	     -0.21981368	     -0.00000000	     -0.00000000	     43.34803132
      0.09209590	     -0.05972280	     -0.00060169	     -0.20152278	     -0.06520620	      0.88305881	     -0.00048909	     -0.21983775	     -0.00000000	     -0.00000000	     43.07152284
      0.09316594	     -0.05976458	     -0.00059723	     -0.20156445	     -0.06521363	      0.88305866	     -0.00048876	     -0.21986103	     -0.00000000	     -0.00000000	     42.66199139
      0.09449572	     -0.05980324	     -0.00059125	     -0.20160298	     -0.06522291	      0.88305849	     -0.00048834	     -0.21988852	     -0.00000000	     -0.00000000	     42.16459643
      0.09582549	     -0.05983146	     -0.00058507	     -0.20163106	     -0.06523224	      0.88305833	     -0.00048793	     -0.21991432	     -0.00000000	     -0.00000000	     41.46845102
      0.09715526	     -0.05985575	     -0.00057882	     -0.20165519	     -0.06524164	      0.88305817	     -0.00048752	     -0.21993841	     -0.00000000	     -0.00000000	     41.16947731
      0.09828275	     -0.05987384	     -0.00057352	     -0.20167314	     -0.06524965	      0.88305804	     -0.00048718	     -0.21995762	     -0.00000000	     -0.00000000	     40.48350477
      0.09941023	     -0.05989485	     -0.00056819	     -0.20169400	     -0.06525770	      0.88305790	     -0.00048684	     -0.21997583	     -0.00000000	     -0.00000000	     40.22419641
      0.10097689	     -0.05993159	     -0.00056111	     -0.20173051	     -0.06526896	      0.88305769	     -0.00048637	     -0.21999982	     -0.00000000	     -0.00000000	     39.50045709
      0.10202662	     -0.05996520	     -0.00055687	     -0.20176396	     -0.06527655	      0.88305754	     -0.00048606	     -0.22001529	     -0.00000000	     -0.00000000	     39.30283688
      0.10307636	     -0.06000746	     -0.00055322	     -0.20180604	     -0.06528418	      0.88305736	     -0.00048576	     -0.22003055	     -0.00000000	     -0.00000000	     38.81809612
      0.10444009	     -0.06007985	     -0.00054952	     -0.20187818	     -0.06529415	      0.88305710	     -0.00048538	     -0.22005043	     -0.00000000	     -0.00000000	     38.39050923
      0.10582729	     -0.06017350	     -0.00054701	     -0.20197156	     -0.06530435	      0.88305679	     -0.00048500	     -0.22007127	     -0.00000000	     -0.00000000	     37.62015490
      0.10699562	     -0.06026877	     -0.00054585	     -0.20206660	     -0.06531299	      0.88305648	     -0.00048469	     -0.22008964	     -0.00000000	     -0.00000000	     37.39593162
      0.10816396	     -0.06037743	     -0.00054545	     -0.20217504	     -0.06532167	      0.88305613	     -0.00048438	     -0.22010906	     -0.00000000	     -0.00000000	     36.78326229
      0.10933229	     -0.06050011	     -0.00054571	     -0.20229750	     -0.06533040	      0.88305571	     -0.00048409	     -0.22012971	     -0.00000000	     -0.00000000	     36.49980664
      0.11050062	     -0.06063389	     -0.00054650	     -0.20243108	     -0.06533916	      0.88305523	     -0.00048380	     -0.22015179	     -0.00000000	     -0.00000000	     36.01799615
      0.11166895	     -0.06077877	     -0.00054769	     -0.20257577	     -0.06534795	      0.88305468	     -0.00048352	     -0.22017540	     -0.00000000	     -0.00000000	     35.73865712
      0.11311384	     -0.06096936	     -0.00054949	     -0.20276616	     -0.06535886	      0.88305388	     -0.00048318	     -0.22020686	     -0.00000000	     -0.00000000	     35.20957537
      0.11422965	     -0.06112405	     -0.00055100	     -0.20292072	     -0.06536732	      0.88305317	     -0.00048293	     -0.22023287	     -0.00000000	     -0.00000000	     35.05544133
      0.11534546	     -0.06128069	     -0.00055243	     -0.20307727	     -0.06537580	      0.88305238	     -0.00048268	     -0.22026040	     -0.00000000	     -0.00000001	     34.76184187
      0.11646127	     -0.06144192	     -0.00055368	     -0.20323843	     -0.06538429	      0.88305148	     -0.00048243	     -0.22028942	     -0.00000000	     -0.00000001	     34.54818143
      0.11794055	     -0.06165783	     -0.00055465	     -0.20345432	     -0.06539558	      0.88305014	     -0.00048212	     -0.22033014	     -0.00000000	     -0.00000001	     34.16918290
      0.11904931	     -0.06181875	     -0.00055503	     -0.20361525	     -0.06540404	      0.88304901	     -0.00048188	     -0.22036221	     -0.00000000	     -0.00000001	     33.92914648
      0.12015807	     -0.06197808	     -0.00055529	     -0.20377463	     -0.06541252	      0.88304778	     -0.00048165	     -0.22039555	     -0.00000000	     -0.00000001	     33.64966907
      0.12126683	     -0.06213676	     -0.00055526	     -0.20393339	     -0.06542099	      0.88304644	     -0.00048142	     -0.22043004	     -0.00000000	     -0.00000001	     33.36681189
      0.12277740	     -0.06234811	     -0.00055472	     -0.20414490	     -0.06543254	      0.88304443	     -0.00048111	     -0.22047870	     -0.00000000	     -0.00000001	     32.89402043
      0.12387816	     -0.06249892	     -0.00055394	     -0.20429585	     -0.06544095	      0.88304284	     -0.00048089	     -0.22051517	     -0.00000000	     -0.00000001	     32.53082941
      0.12497892	     -0.06264447	     -0.00055272	     -0.20444159	     -0.06544935	      0.88304114	     -0.00048066	     -0.22055235	     -0.00000000	     -0.00000001	     32.17488223
      0.12607967	     -0.06278629	     -0.00055114	     -0.20458361	     -0.06545775	      0.88303933	     -0.00048044	     -0.22059008	     -0.00000000	     -0.00000001	     31.79972528
      0.12762712	     -0.06297661	     -0.00054833	     -0.20477428	     -0.06546953	      0.88303660	     -0.00048012	     -0.22064380	     -0.00000000	     -0.00000001	     31.21309071
      0.12871962	     -0.06310587	     -0.00054620	     -0.20490380	     -0.06547783	      0.88303456	     -0.00047990	     -0.22068200	     -0.00000000	     -0.00000001	     30.82779275
      0.12981212	     -0.06322938	     -0.00054386	     -0.20502760	     -0.06548611	      0.88303242	     -0.00047968	     -0.22072031	     -0.00000000	     -0.00000001	     30.44759488
      0.13112825	     -0.06337341	     -0.00054079	     -0.20517200	     -0.06549606	      0.88302972	     -0.00047941	     -0.22076643	     -0.00000000	     -0.00000001	     30.03119662
      0.13244438	     -0.06350987	     -0.00053745	     -0.20530886	     -0.06550599	      0.88302690	     -0.00047915	     -0.22081238	     -0.00000000	     -0.00000001	     29.53936076
      0.13376050	     -0.06364056	     -0.00053390	     -0.20543996	     -0.06551587	      0.88302397	     -0.00047888	     -0.22085793	     -0.00000000	     -0.00000002	     29.29194339
      0.13489356	     -0.06374737	     -0.00053070	     -0.20554715	     -0.06552436	      0.88302136	     -0.00047865	     -0.22089674	     -0.00000000	     -0.00000002	     28.87312707
      0.13602662	     -0.06385166	     -0.00052731	     -0.20565183	     -0.06553282	      0.88301869	     -0.00047842	     -0.22093507	     -0.00000000	     -0.00000002	     28.70757841
      0.13753610	     -0.06398448	     -0.00052276	     -0.20578519	     -0.06554404	      0.88301503	     -0.00047811	     -0.22098531	     -0.00000000	     -0.00000002	     28.29331602
      0.13862524	     -0.06407702	     -0.00051951	     -0.20587813	     -0.06555210	      0.88301234	     -0.00047789	     -0.22102088	     -0.00000000	     -0.00000002	     28.19470443
      0.13971439	     -0.06416568	     -0.00051628	     -0.20596720	     -0.06556013	      0.88300961	     -0.00047767	     -0.22105584	     -0.00000000	     -0.00000002	     27.93116846
      0.14102169	     -0.06427041	     -0.00051252	     -0.20607243	     -0.06556973	      0.88300629	     -0.00047741	     -0.22109695	     -0.00000000	     -0.00000002	     27.77991375
      0.14232900	     -0.06437128	     -0.00050895	     -0.20617380	     -0.06557928	      0.88300293	     -0.00047715	     -0.22113713	     -0.00000000	     -0.00000002	     27.41374344
      0.14363631	     -0.06447014	     -0.00050558	     -0.20627317	     -0.06558879	      0.88299955	     -0.00047689	     -0.22117632	     -0.00000000	     -0.00000002	     27.40976697
      0.14476770	     -0.06455163	     -0.00050278	     -0.20635511	     -0.06559697	      0.88299661	     -0.00047667	     -0.22120945	     -0.00000000	     -0.00000002	     27.01152268
      0.14589910	     -0.06463194	     -0.00050011	     -0.20643588	     -0.06560512	      0.88299367	     -0.00047645	     -0.22124181	     -0.00000000	     -0.00000002	     26.94086885
      0.14741175	     -0.06473571	     -0.00049669	     -0.20654027	     -0.06561595	      0.88298975	     -0.00047616	     -0.22128393	     -0.00000000	     -0.00000002	     26.56371250
      0.14848903	     -0.06480827	     -0.00049441	     -0.20661327	     -0.06562362	      0.88298696	     -0.00047596	     -0.22131310	     -0.00000000	     -0.00000002	     26.52142975
      0.14956631	     -0.06487843	     -0.00049227	     -0.20668388	     -0.06563125	      0.88298420	     -0.00047575	     -0.22134163	     -0.00000000	     -0.00000002	     26.26573364
      0.15088368	     -0.06496427	     -0.00048993	     -0.20677028	     -0.06564052	      0.88298084	     -0.00047550	     -0.22137567	     -0.00000000	     -0.00000002	     26.12721328
      0.15220105	     -0.06504808	     -0.00048782	     -0.20685465	     -0.06564974	      0.88297752	     -0.00047526	     -0.22140888	     -0.00000000	     -0.00000002	     25.78612980
      0.15351842	     -0.06513112	     -0.00048587	     -0.20693826	     -0.06565890	      0.88297424	     -0.00047502	     -0.22144128	     -0.00000000	     -0.00000002	     25.79078198
      0.15464490	     -0.06519865	     -0.00048428	     -0.20700628	     -0.06566668	      0.88297148	     -0.00047481	     -0.22146839	     -0.00000000	     -0.00000002	     25.44622819
      0.15577137	     -0.06526600	     -0.00048274	     -0.20707414	     -0.06567441	      0.88296875	     -0.00047461	     -0.22149496	     -0.00000000	     -0.00000002	     25.40459133
      0.15732112	     -0.06535522	     -0.00048064	     -0.20716406	     -0.06568497	      0.88296506	     -0.00047433	     -0.22153071	     -0.00000000	     -0.00000002	     25.14669274
      0.15837613	     -0.06541413	     -0.00047922	     -0.20722345	     -0.06569210	      0.88296260	     -0.00047414	     -0.22155451	     -0.00000000	     -0.00000002	     25.12714895
      0.15943114	     -0.06547015	     -0.00047785	     -0.20727997	     -0.06569919	      0.88296018	     -0.00047395	     -0.22157789	     -0.00000000	     -0.00000002	     24.99080768
      0.16078124	     -0.06554056	     -0.00047616	     -0.20735102	     -0.06570819	      0.88295714	     -0.00047371	     -0.22160721	     -0.00000000	     -0.00000002	     24.91070017
      0.16216054	     -0.06560868	     -0.00047439	     -0.20741981	     -0.06571731	      0.88295411	     -0.00047347	     -0.22163653	     -0.00000000	     -0.00000001	     24.69054488
      0.16333731	     -0.06566425	     -0.00047280	     -0.20747595	     -0.06572503	      0.88295158	     -0.00047326	     -0.22166101	     -0.00000000	     -0.00000001	     24.69028282
      0.16451408	     -0.06571518	     -0.00047109	     -0.20752747	     -0.06573268	      0.88294911	     -0.00047305	     -0.22168500	     -0.00000000	     -0.00000001	     24.54165950
      0.16569085	     -0.06576221	     -0.00046929	     -0.20757509	     -0.06574028	      0.88294669	     -0.00047284	     -0.22170841	     -0.00000000	     -0.00000001	     24.53136651
      0.16686762	     -0.06580228	     -0.00046744	     -0.20761577	     -0.06574781	      0.88294433	     -0.00047263	     -0.22173121	     -0.00000000	     -0.00000001	     24.42983482
      0.16804439	     -0.06583680	     -0.00046558	     -0.20765090	     -0.06575527	      0.88294202	     -0.00047242	     -0.22175325	     -0.00000000	     -0.00000001	     24.40756763
      0.16922116	     -0.06586367	     -0.00046370	     -0.20767839	     -0.06576268	      0.88293976	     -0.00047221	     -0.22177446	     -0.00000000	     -0.00000001	     24.30865138
      0.17039793	     -0.06588478	     -0.00046183	     -0.20770012	     -0.06577001	      0.88293756	     -0.00047200	     -0.22179473	     -0.00000000	     -0.00000001	     24.27684891
      0.17185193	     -0.06590160	     -0.00045953	     -0.20771771	     -0.06577899	      0.88293492	     -0.00047174	     -0.22181840	     -0.00000000	     -0.00000001	     24.09270423
      0.17297333	     -0.06590918	     -0.00045781	     -0.20772589	     -0.06578584	      0.88293294	     -0.00047153	     -0.22183553	     -0.00000000	     -0.00000001	     24.12689352
      0.17409473	     -0.06591153	     -0.00045617	     -0.20772883	     -0.06579263	      0.88293101	     -0.00047133	     -0.22185166	     -0.00000000	     -0.00000001	     24.00852812
      0.17521613	     -0.06591132	     -0.00045464	     -0.20772922	     -0.06579935	      0.88292913	     -0.00047112	     -0.22186678	     -0.00000000	     -0.00000001	     24.00028495
      0.17667257	     -0.06590627	     -0.00045289	     -0.20772493	     -0.06580800	      0.88292676	     -0.00047085	     -0.22188494	     -0.00000000	     -0.00000001	     23.84565180
      0.17778162	     -0.06590092	     -0.00045177	     -0.20772015	     -0.06581451	      0.88292500	     -0.00047065	     -0.22189766	     -0.00000000	     -0.00000001	     23.90470707
      0.17889068	     -0.06589303	     -0.00045085	     -0.20771283	     -0.06582097	      0.88292330	     -0.00047044	     -0.22190948	     -0.00000000	     -0.00000001	     23.78983047
      0.17999973	     -0.06588544	     -0.00045015	     -0.20770580	     -0.06582736	      0.88292163	     -0.00047022	     -0.22192042	     -0.00000000	     -0.00000001	     23.81142216
      0.18149161	     -0.06587403	     -0.00044956	     -0.20769514	     -0.06583586	      0.88291946	     -0.00046994	     -0.22193386	     -0.00000000	     -0.00000001	     23.67404256
      0.18259078	     -0.06586656	     -0.00044940	     -0.20768822	     -0.06584205	      0.88291791	     -0.00046972	     -0.22194287	     -0.00000000	     -0.00000001	     23.76981147
      0.18368995	     -0.06585833	     -0.00044947	     -0.20768052	     -0.06584819	      0.88291639	     -0.00046950	     -0.22195121	     -0.00000000	     -0.00000001	     23.65998477
      0.18478912	     -0.06585185	     -0.00044979	     -0.20767458	     -0.06585426	      0.88291491	     -0.00046928	     -0.22195891	     -0.00000000	     -0.00000001	     23.69038544
      0.18632158	     -0.06584336	     -0.00045058	     -0.20766682	     -0.06586263	      0.88291289	     -0.00046896	     -0.22196872	     -0.00000000	     -0.00000001	     23.55875852
      0.18740974	     -0.06583892	     -0.00045138	     -0.20766289	     -0.06586850	      0.88291150	     -0.00046873	     -0.22197508	     -0.00000000	     -0.00000001	     23.65758483
      0.18849790	     -0.06583368	     -0.00045232	     -0.20765817	     -0.06587430	      0.88291013	     -0.00046850	     -0.22198100	     -0.00000000	     -0.00000001	     23.55866981
      0.18980667	     -0.06582901	     -0.00045361	     -0.20765412	     -0.06588121	      0.88290852	     -0.00046822	     -0.22198757	     -0.00000000	     -0.00000001	     23.62005851
      0.19111544	     -0.06582319	     -0.00045499	     -0.20764892	     -0.06588803	      0.88290693	     -0.00046792	     -0.22199362	     -0.00000000	     -0.00000001	     23.47602046
      0.19242420	     -0.06581776	     -0.00045642	     -0.20764410	     -0.06589476	      0.88290537	     -0.00046762	     -0.22199914	     -0.00000000	     -0.00000001	     23.66386542
      0.19355493	     -0.06581007	     -0.00045761	     -0.20763695	     -0.06590050	      0.88290404	     -0.00046735	     -0.22200354	     -0.00000000	     -0.00000001	     23.49047637
      0.19468565	     -0.06580223	     -0.00045873	     -0.20762964	     -0.06590617	      0.88290272	     -0.00046708	     -0.22200757	     -0.00000000	     -0.00000001	     23.59646373
      0.19621452	     -0.06578785	     -0.00046004	     -0.20761600	     -0.06591373	      0.88290095	     -0.00046669	     -0.22201247	     -0.00000000	     -0.00000001	     23.54065038
      0.19727350	     -0.06577591	     -0.00046081	     -0.20760456	     -0.06591890	      0.88289973	     -0.00046642	     -0.22201546	     -0.00000000	     -0.00000001	     23.67917632
      0.19833248	     -0.06576014	     -0.00046143	     -0.20758930	     -0.06592401	      0.88289852	     -0.00046614	     -0.22201811	     -0.00000000	     -0.00000001	     23.66829498
      0.19966726	     -0.06573734	     -0.00046199	     -0.20756715	     -0.06593036	      0.88289698	     -0.00046577	     -0.22202092	     -0.00000000	     -0.00000001	     23.78657113
      0.20100205	     -0.06570856	     -0.00046224	     -0.20753903	     -0.06593661	      0.88289545	     -0.00046538	     -0.22202311	     -0.00000000	     -0.00000001	     23.75357458
      0.20219126	     -0.06567924	     -0.00046223	     -0.20751029	     -0.06594210	      0.88289408	     -0.00046503	     -0.22202446	     -0.00000000	     -0.00000001	     23.95123820
      0.20338047	     -0.06564403	     -0.00046197	     -0.20747565	     -0.06594752	      0.88289270	     -0.00046466	     -0.22202524	     -0.00000000	     -0.00000001	     23.91520467
      0.20456969	     -0.06560539	     -0.00046148	     -0.20743760	     -0.06595286	      0.88289132	     -0.00046428	     -0.22202535	     -0.00000000	     -0.00000001	     24.11607733
      0.20575890	     -0.06556123	     -0.00046074	     -0.20739402	     -0.06595813	      0.88288993	     -0.00046388	     -0.22202481	     -0.00000000	     -0.00000001	     24.13771933
      0.20694811	     -0.06551389	     -0.00045976	     -0.20734726	     -0.06596332	      0.88288853	     -0.00046348	     -0.22202354	     -0.00000000	     -0.00000001	     24.35217639
      0.20813733	     -0.06546121	     -0.00045854	     -0.20729515	     -0.06596843	      0.88288712	     -0.00046305	     -0.22202154	     -0.00000000	     -0.00000001	     24.39341048
      0.20932654	     -0.06540572	     -0.00045709	     -0.20724022	     -0.06597348	      0.88288571	     -0.00046262	     -0.22201876	     -0.00000000	     -0.00000001	     24.64566275
      0.21051575	     -0.06534535	     -0.00045543	     -0.20718042	     -0.06597845	      0.88288428	     -0.00046217	     -0.22201520	     -0.00000000	     -0.00000001	     24.70382676
      0.21170497	     -0.06528281	     -0.00045360	     -0.20711843	     -0.06598334	      0.88288285	     -0.00046171	     -0.22201082	     -0.00000000	     -0.00000001	     24.99428583
      0.21289418	     -0.06521610	     -0.00045163	     -0.20705227	     -0.06598817	      0.88288141	     -0.00046123	     -0.22200565	     -0.00000000	     -0.00000001	     25.06530488
      0.21408339	     -0.06514792	     -0.00044961	     -0.20698462	     -0.06599293	      0.88287996	     -0.00046074	     -0.22199965	     -0.00000000	     -0.00000001	     25.38911004
      0.21527261	     -0.06507635	     -0.00044752	     -0.20691357	     -0.06599762	      0.88287851	     -0.00046024	     -0.22199287	     -0.00000000	     -0.00000001	     25.46669468
      0.21646182	     -0.06500426	     -0.00044543	     -0.20684198	     -0.06600224	      0.88287706	     -0.00045972	     -0.22198527	     -0.00000000	     -0.00000001	     25.81519174
      0.21765104	     -0.06492979	     -0.00044334	     -0.20676800	     -0.06600680	      0.88287560	     -0.00045919	     -0.22197693	     -0.00000000	     -0.00000001	     25.89580535
      0.21884025	     -0.06485565	     -0.00044131	     -0.20669434	     -0.06601129	      0.88287415	     -0.00045864	     -0.22196785	     -0.00000000	     -0.00000001	     26.26468119
      0.22002946	     -0.06477979	     -0.00043933	     -0.20661893	     -0.06601571	      0.88287270	     -0.00045808	     -0.22195808	     -0.00000000	     -0.00000001	     26.34810304
      0.22121868	     -0.06470490	     -0.00043746	     -0.20654449	     -0.06602008	      0.88287125	     -0.00045751	     -0.22194765	     -0.00000000	     -0.00000001	     26.73291884
      0.22240789	     -0.06462890	     -0.00043572	     -0.20646892	     -0.06602438	      0.88286981	     -0.00045692	     -0.22193662	     -0.00000000	     -0.00000001	     26.82324531
      0.22359710	     -0.06455439	     -0.00043415	     -0.20639483	     -0.06602862	      0.88286838	     -0.00045633	     -0.22192502	     -0.00000000	     -0.00000001	     27.21948063
      0.22478632	     -0.06447926	     -0.00043276	     -0.20632010	     -0.06603281	      0.88286696	     -0.00045571	     -0.22191292	     -0.00000000	     -0.00000001	     27.32144669
      0.22597553	     -0.06440599	     -0.00043158	     -0.20624722	     -0.06603693	      0.88286555	     -0.00045509	     -0.22190035	     -0.00000000	     -0.00000001	     27.72952204
      0.22716474	     -0.06433234	     -0.00043062	     -0.20617395	     -0.06604100	      0.88286416	     -0.00045445	     -0.22188741	     -0.00000000	     -0.00000001	     27.85298142
      0.22835396	     -0.06426079	     -0.00042990	     -0.20610275	     -0.06604500	      0.88286278	     -0.00045380	     -0.22187410	     -0.00000000	     -0.00000001	     28.28105434
      0.22954317	     -0.06418891	     -0.00042938	     -0.20603123	     -0.06604896	      0.88286142	     -0.00045314	     -0.22186053	     -0.00000000	     -0.00000001	     28.44528483
      0.23073238	     -0.06411910	     -0.00042910	     -0.20596175	     -0.06605285	      0.88286007	     -0.00045246	     -0.22184671	     -0.00000000	     -0.00000001	     28.90157488
      0.23192160	     -0.06404900	     -0.00042899	     -0.20589198	     -0.06605669	      0.88285875	     -0.00045178	     -0.22183272	     -0.00000000	     -0.00000001	     29.11902737
      0.23311081	     -0.06398087	     -0.00042907	     -0.20582418	     -0.06606047	      0.88285745	     -0.00045108	     -0.22181859	     -0.00000000	     -0.00000001	     29.61034326
      0.23430002	     -0.06391206	     -0.00042926	     -0.20575569	     -0.06606420	      0.88285616	     -0.00045037	     -0.22180439	     -0.00000000	     -0.00000001	     29.88891848
      0.23548924	     -0.06384484	     -0.00042962	     -0.20568878	     -0.06606787	      0.88285490	     -0.00044965	     -0.22179012	     -0.00000000	     -0.00000001	     30.41404165
      0.23667845	     -0.06377668	     -0.00043011	     -0.20562093	     -0.06607149	      0.88285367	     -0.00044891	     -0.22177584	     -0.00000000	     -0.00000001	     30.74824506
      0.23786767	     -0.06370975	     -0.00043074	     -0.20555431	     -0.06607504	      0.88285245	     -0.00044816	     -0.22176155	     -0.00000000	     -0.00000001	     31.30099329
      0.23905688	     -0.06364143	     -0.00043144	     -0.20548630	     -0.06607855	      0.88285127	     -0.00044741	     -0.22174729	     -0.00000000	     -0.00000001	     31.68752269
      0.24024609	     -0.06357399	     -0.00043222	     -0.20541916	     -0.06608199	      0.88285010	     -0.00044664	     -0.22173304	     -0.00000000	     -0.00000001	     32.26381818
      0.24143531	     -0.06350511	     -0.00043305	     -0.20535060	     -0.06608538	      0.88284896	     -0.00044585	     -0.22171885	     -0.00000000	     -0.00000001	     32.69485321
      0.24262452	     -0.06343713	     -0.00043394	     -0.20528292	     -0.06608871	      0.88284785	     -0.00044506	     -0.22170468	     -0.00000000	     -0.00000001	     33.29004761
      0.24381373	     -0.06336748	     -0.00043483	     -0.20521358	     -0.06609199	      0.88284677	     -0.00044425	     -0.22169058	     -0.00000000	     -0.00000001	     33.75256234
      0.24500295	     -0.06329847	     -0.00043578	     -0.20514488	     -0.06609521	      0.88284571	     -0.00044343	     -0.22167651	     -0.00000000	     -0.00000001	     34.35588665
      0.24619216	     -0.06322772	     -0.00043675	     -0.20507445	     -0.06609836	      0.88284469	     -0.00044260	     -0.22166248	     -0.00000000	     -0.00000001	     34.83520980
      0.24738137	     -0.06315757	     -0.00043772	     -0.20500461	     -0.06610147	      0.88284369	     -0.00044176	     -0.22164847	     -0.00000000	     -0.00000001	     35.43886033
      0.24857059	     -0.06308578	     -0.00043866	     -0.20493314	     -0.06610451	      0.88284272	     -0.00044091	     -0.22163449	     -0.00000000	     -0.00000001	     35.92680111
      0.24975980	     -0.06301479	     -0.00043959	     -0.20486247	     -0.06610749	      0.88284178	     -0.00044004	     -0.22162049	     -0.00000000	     -0.00000001	     36.53030583
      0.25094901	     -0.06294244	     -0.00044051	     -0.20479045	     -0.06611042	      0.88284088	     -0.00043916	     -0.22160651	     -0.00000000	     -0.00000001	     37.01848359
      0.25213823	     -0.06287118	     -0.00044144	     -0.20471950	     -0.06611329	      0.88284001	     -0.00043827	     -0.22159251	     -0.00000000	     -0.00000000	     37.61956431
      0.25332744	     -0.06279889	     -0.00044235	     -0.20464754	     -0.06611609	      0.88283917	     -0.00043737	     -0.22157850	     -0.00000000	     -0.00000000	     38.10622581
      0.25451665	     -0.06272814	     -0.00044334	     -0.20457711	     -0.06611884	      0.88283836	     -0.00043646	     -0.22156446	     -0.00000000	     -0.00000000	     38.70143926
      0.25570587	     -0.06265691	     -0.00044437	     -0.20450621	     -0.06612154	      0.88283759	     -0.00043554	     -0.22155041	     -0.00000000	     -0.00000000	     39.17397752
      0.25689508	     -0.06258767	     -0.00044549	     -0.20443729	     -0.06612417	      0.88283686	     -0.00043460	     -0.22153634	     -0.00000000	     -0.00000000	     39.75637127
      0.25808429	     -0.06251852	     -0.00044662	     -0.20436846	     -0.06612675	      0.88283616	     -0.00043366	     -0.22152228	     -0.00000000	     -0.00000000	     40.21205774
      0.25927351	     -0.06245207	     -0.00044782	     -0.20430233	     -0.06612926	      0.88283550	     -0.00043270	     -0.22150821	     -0.00000000	     -0.00000000	     40.77845999
      0.26046272	     -0.06238630	     -0.00044918	     -0.20423688	     -0.06613173	      0.88283487	     -0.00043173	     -0.22149418	     -0.00000000	     -0.00000000	     41.20606898
      0.26165194	     -0.06232352	     -0.00045064	     -0.20417441	     -0.06613413	      0.88283428	     -0.00043075	     -0.22148020	     -0.00000000	     -0.00000000	     41.74409726
      0.26284115	     -0.06226164	     -0.00045218	     -0.20411284	     -0.06613648	      0.88283372	     -0.00042976	     -0.22146630	     -0.00000000	     -0.00000000	     42.13810304
      0.26403036	     -0.06220289	     -0.00045380	     -0.20405439	     -0.06613877	      0.88283320	     -0.00042877	     -0.22145250	     -0.00000000	     -0.00000000	     42.64335056
      0.26521958	     -0.06214519	     -0.00045545	     -0.20399699	     -0.06614100	      0.88283271	     -0.00042776	     -0.22143884	     -0.00000000	     -0.00000000	     43.00038080
      0.26640879	     -0.06209078	     -0.00045713	     -0.20394288	     -0.06614318	      0.88283227	     -0.00042673	     -0.22142532	     -0.00000000	     -0.00000000	     43.46697827
      0.26759800	     -0.06203752	     -0.00045875	     -0.20388991	     -0.06614531	      0.88283185	     -0.00042570	     -0.22141200	     -0.00000000	     -0.00000000	     43.77997766
      0.26878722	     -0.06198743	     -0.00046033	     -0.20384011	     -0.06614738	      0.88283147	     -0.00042466	     -0.22139888	     -0.00000000	     -0.00000000	     44.20375082
      0.26997643	     -0.06193835	     -0.00046181	     -0.20379132	     -0.06614940	      0.88283112	     -0.00042361	     -0.22138600	     -0.00000000	     -0.00000000	     44.47766605
      0.27116564	     -0.06189243	     -0.00046322	     -0.20374569	     -0.06615137	      0.88283081	     -0.00042255	     -0.22137337	     -0.00000000	     -0.00000000	     44.86333741
      0.27235486	     -0.06184754	     -0.00046451	     -0.20370107	     -0.06615329	      0.88283052	     -0.00042148	     -0.22136103	     -0.00000000	     -0.00000000	     45.10141903
      0.27354407	     -0.06180563	     -0.00046571	     -0.20365943	     -0.06615515	      0.88283027	     -0.00042040	     -0.22134898	     -0.00000000	     -0.00000000	     45.44799271
      0.27473328	     -0.06176458	     -0.00046678	     -0.20361866	     -0.06615697	      0.88283004	     -0.00041931	     -0.22133726	     -0.00000000	     -0.00000000	     45.64830702
      0.27592250	     -0.06172639	     -0.00046776	     -0.20358073	     -0.06615873	      0.88282985	     -0.00041822	     -0.22132587	     -0.00000000	     -0.00000000	     45.95536187
      0.27711171	     -0.06168893	     -0.00046862	     -0.20354354	     -0.06616045	      0.88282968	     -0.00041711	     -0.22131484	     -0.00000000	     -0.00000000	     46.12122144
      0.27830092	     -0.06165415	     -0.00046936	     -0.20350901	     -0.06616212	      0.88282953	     -0.00041600	     -0.22130417	     -0.00000000	     -0.00000000	     46.39304519
      0.27949014	     -0.06161886	     -0.00046993	     -0.20347397	     -0.06616375	      0.88282941	     -0.00041488	     -0.22129390	     -0.00000000	     -0.00000000	     46.52233127
      0.28067935	     -0.06158638	     -0.00047061	     -0.20344174	     -0.06616533	      0.88282931	     -0.00041375	     -0.22128403	     -0.00000000	     -0.00000000	     46.74772066
      0.28186856	     -0.06155511	     -0.00047087	     -0.20341070	     -0.06616687	      0.88282923	     -0.00041261	     -0.22127463	     -0.00000000	     -0.00000000	     46.82791852
      0.28305778	     -0.06152641	     -0.00047089	     -0.20338223	     -0.06616836	      0.88282917	     -0.00041147	     -0.22126567	     -0.00000000	     -0.00000000	     47.01841234
      0.28424699	     -0.06149857	     -0.00047079	     -0.20335463	     -0.06616981	      0.88282913	     -0.00041032	     -0.22125718	     -0.00000000	     -0.00000000	     47.06696656
      0.28543621	     -0.06147434	     -0.00047080	     -0.20333061	     -0.06617122	      0.88282911	     -0.00040916	     -0.22124916	     -0.00000000	     -0.00000000	     47.22690289
      0.28662542	     -0.06145249	     -0.00047092	     -0.20330897	     -0.06617260	      0.88282910	     -0.00040800	     -0.22124165	     -0.00000000	      0.00000000	     47.23558557
      0.28781463	     -0.06143533	     -0.00047111	     -0.20329201	     -0.06617393	      0.88282911	     -0.00040684	     -0.22123468	     -0.00000000	      0.00000000	     47.36008641
      0.28900385	     -0.06142128	     -0.00047129	     -0.20327816	     -0.06617523	      0.88282914	     -0.00040567	     -0.22122836	     -0.00000000	      0.00000000	     47.31804880
      0.29019306	     -0.06141391	     -0.00047152	     -0.20327096	     -0.06617649	      0.88282918	     -0.00040450	     -0.22122272	     -0.00000000	      0.00000000	     47.39487469
      0.29138227	     -0.06141136	     -0.00047198	     -0.20326858	     -0.06617771	      0.88282922	     -0.00040333	     -0.22121787	     -0.00000000	      0.00000000	     47.31376733
      0.29257149	     -0.06141547	     -0.00047230	     -0.20327286	     -0.06617890	      0.88282928	     -0.00040215	     -0.22121384	     -0.00000000	      0.00000000	     47.35851219
      0.29376070	     -0.06142460	     -0.00047243	     -0.20328217	     -0.06618006	      0.88282935	     -0.00040097	     -0.22121071	     -0.00000000	      0.00000000	     47.24383758
      0.29494991	     -0.06144132	     -0.00047238	     -0.20329905	     -0.06618118	      0.88282943	     -0.00039979	     -0.22120851	     -0.00000000	      0.00000000	     47.25427968
      0.29613913	     -0.06146434	     -0.00047245	     -0.20332224	     -0.06618227	      0.88282951	     -0.00039861	     -0.22120734	     -0.00000000	      0.00000000	     47.10318910
      0.29732834	     -0.06149590	     -0.00047269	     -0.20335395	     -0.06618333	      0.88282959	     -0.00039743	     -0.22120724	     -0.00000000	      0.00000000	     47.07182190
      0.29851755	     -0.06153416	     -0.00047287	     -0.20339238	     -0.06618436	      0.88282967	     -0.00039625	     -0.22120832	     -0.00000000	      0.00000000	     46.89287087
      0.29970677	     -0.06158110	     -0.00047308	     -0.20343948	     -0.06618535	      0.88282975	     -0.00039507	     -0.22121061	     -0.00000000	      0.00000000	     46.83243170
      0.30089598	     -0.06163513	     -0.00047336	     -0.20349367	     -0.06618631	      0.88282982	     -0.00039389	     -0.22121421	     -0.00000000	      0.00000000	     46.62747545
      0.30208519	     -0.06169837	     -0.00047377	     -0.20355708	     -0.06618724	      0.88282988	     -0.00039271	     -0.22121914	     -0.00000000	      0.00000000	     46.52211631
      0.30327441	     -0.06176903	     -0.00047431	     -0.20362791	     -0.06618813	      0.88282993	     -0.00039154	     -0.22122550	     -0.00000000	      0.00000000	     46.28591073
      0.30446362	     -0.06184880	     -0.00047502	     -0.20370786	     -0.06618899	      0.88282996	     -0.00039037	     -0.22123331	     -0.00000000	      0.00000000	     46.13320899
      0.30565283	     -0.06193573	     -0.00047589	     -0.20379498	     -0.06618981	      0.88282996	     -0.00038921	     -0.22124265	     -0.00000000	     -0.00000000	     45.86329582
      0.30684205	     -0.06203136	     -0.00047693	     -0.20389081	     -0.06619060	      0.88282995	     -0.00038805	     -0.22125352	     -0.00000000	     -0.00000000	     45.66278906
      0.30803126	     -0.06213373	     -0.00047808	     -0.20399339	     -0.06619134	      0.88282990	     -0.00038689	     -0.22126596	     -0.00000000	     -0.00000000	     45.36000873
      0.30922048	     -0.06224412	     -0.00047937	     -0.20410399	     -0.06619205	      0.88282982	     -0.00038574	     -0.22127996	     -0.00000000	     -0.00000000	     45.10835432
      0.31040969	     -0.06236032	     -0.00048080	     -0.20422043	     -0.06619271	      0.88282970	     -0.00038460	     -0.22129554	     -0.00000000	     -0.00000000	     44.76914589
      0.31159890	     -0.06248273	     -0.00048246	     -0.20434309	     -0.06619333	      0.88282954	     -0.00038346	     -0.22131267	     -0.00000000	     -0.00000000	     44.46845857
      0.31278812	     -0.06261027	     -0.00048450	     -0.20447090	     -0.06619390	      0.88282933	     -0.00038234	     -0.22133136	     -0.00000000	     -0.00000000	     44.08601949
      0.31397733	     -0.06274451	     -0.00048675	     -0.20460541	     -0.06619443	      0.88282908	     -0.00038122	     -0.22135158	     -0.00000000	     -0.00000000	     43.73205147
      0.31516654	     -0.06288263	     -0.00048912	     -0.20474382	     -0.06619490	      0.88282877	     -0.00038010	     -0.22137332	     -0.00000000	     -0.00000000	     43.31360166
      0.31635576	     -0.06302558	     -0.00049127	     -0.20488710	     -0.06619532	      0.88282841	     -0.00037900	     -0.22139649	     -0.00000000	     -0.00000000	     42.91572443
      0.31754497	     -0.06317111	     -0.00049331	     -0.20503297	     -0.06619569	      0.88282800	     -0.00037791	     -0.22142104	     -0.00000000	     -0.00000000	     42.45207388
      0.31873418	     -0.06331945	     -0.00049546	     -0.20518166	     -0.06619599	      0.88282753	     -0.00037682	     -0.22144686	     -0.00000000	     -0.00000000	     42.01589303
      0.31992340	     -0.06346866	     -0.00049806	     -0.20533125	     -0.06619624	      0.88282700	     -0.00037574	     -0.22147393	     -0.00000000	     -0.00000000	     41.52031101
      0.32111261	     -0.06362171	     -0.00050072	     -0.20548470	     -0.06619643	      0.88282642	     -0.00037468	     -0.22150216	     -0.00000000	     -0.00000000	     41.05360041
      0.32230182	     -0.06377587	     -0.00050299	     -0.20563929	     -0.06619655	      0.88282577	     -0.00037362	     -0.22153151	     -0.00000000	     -0.00000000	     40.53920533
      0.32349104	     -0.06393206	     -0.00050477	     -0.20579592	     -0.06619660	      0.88282507	     -0.00037257	     -0.22156186	     -0.00000000	     -0.00000000	     40.05334973
      0.32468025	     -0.06408806	     -0.00050637	     -0.20595240	     -0.06619659	      0.88282431	     -0.00037154	     -0.22159313	     -0.00000000	     -0.00000000	     39.52187133
      0.32586946	     -0.06424490	     -0.00050780	     -0.20610973	     -0.06619650	      0.88282349	     -0.00037051	     -0.22162517	     -0.00000000	     -0.00000000	     39.04949942
      0.32705868	     -0.06440061	     -0.00050909	     -0.20626596	     -0.06619634	      0.88282262	     -0.00036950	     -0.22165792	     -0.00000000	     -0.00000001	     38.51867141
      0.32824789	     -0.06455694	     -0.00051023	     -0.20642283	     -0.06619611	      0.88282170	     -0.00036849	     -0.22169123	     -0.00000000	     -0.00000001	     38.05789586
      0.32943711	     -0.06471251	     -0.00051117	     -0.20657896	     -0.06619580	      0.88282074	     -0.00036750	     -0.22172505	     -0.00000000	     -0.00000001	     37.52993110
      0.33062632	     -0.06486891	     -0.00051211	     -0.20673594	     -0.06619541	      0.88281973	     -0.00036652	     -0.22175927	     -0.00000000	     -0.00000001	     37.07924025
      0.33181553	     -0.06502448	     -0.00051298	     -0.20689211	     -0.06619494	      0.88281868	     -0.00036556	     -0.22179388	     -0.00000000	     -0.00000001	     36.55229522
      0.33300475	     -0.06518034	     -0.00051345	     -0.20704859	     -0.06619439	      0.88281759	     -0.00036460	     -0.22182879	     -0.00000000	     -0.00000001	     36.11361815
      0.33419396	     -0.06533500	     -0.00051361	     -0.20720389	     -0.06619375	      0.88281648	     -0.00036366	     -0.22186400	     -0.00000000	     -0.00000001	     35.59484167
      0.33538317	     -0.06549045	     -0.00051379	     -0.20736000	     -0.06619303	      0.88281533	     -0.00036274	     -0.22189943	     -0.00000000	     -0.00000001	     35.17264198
      0.33657239	     -0.06564459	     -0.00051406	     -0.20751480	     -0.06619222	      0.88281417	     -0.00036182	     -0.22193506	     -0.00000000	     -0.00000001	     34.66410624
      0.33776160	     -0.06579870	     -0.00051434	     -0.20766961	     -0.06619132	      0.88281299	     -0.00036093	     -0.22197081	     -0.00000000	     -0.00000001	     34.25788697
      0.33895081	     -0.06595110	     -0.00051457	     -0.20782271	     -0.06619032	      0.88281179	     -0.00036004	     -0.22200664	     -0.00000000	     -0.00000001	     33.76136326
      0.34014003	     -0.06610336	     -0.00051485	     -0.20797568	     -0.06618924	      0.88281059	     -0.00035918	     -0.22204248	     -0.00000000	     -0.00000001	     33.36785086
      0.34132924	     -0.06625375	     -0.00051577	     -0.20812681	     -0.06618805	      0.88280939	     -0.00035833	     -0.22207831	     -0.00000000	     -0.00000001	     32.88298406
      0.34251845	     -0.06640394	     -0.00051659	     -0.20827773	     -0.06618678	      0.88280820	     -0.00035749	     -0.22211408	     -0.00000000	     -0.00000001	     32.49541756
      0.34370767	     -0.06655227	     -0.00051739	     -0.20842682	     -0.06618540	      0.88280701	     -0.00035667	     -0.22214977	     -0.00000000	     -0.00000001	     32.02471561
      0.34489688	     -0.06670021	     -0.00051817	     -0.20857554	     -0.06618392	      0.88280584	     -0.00035587	     -0.22218533	     -0.00000000	     -0.00000001	     31.65136443
      0.34608609	     -0.06684595	     -0.00051894	     -0.20872206	     -0.06618234	      0.88280469	     -0.00035509	     -0.22222076	     -0.00000000	     -0.00000001	     31.19811849
      0.34727531	     -0.06699064	     -0.00051955	     -0.20886756	     -0.06618066	      0.88280356	     -0.00035433	     -0.22225600	     -0.00000000	     -0.00000001	     30.83418360
      0.34846452	     -0.06713283	     -0.00052011	     -0.20901057	     -0.06617887	      0.88280245	     -0.00035358	     -0.22229106	     -0.00000000	     -0.00000001	     30.39769089
      0.34965373	     -0.06727374	     -0.00052056	     -0.20915231	     -0.06617698	      0.88280139	     -0.00035286	     -0.22232587	      0.00000000	     -0.00000001	     30.04523411
      0.35084295	     -0.06741157	     -0.00052084	     -0.20929100	     -0.06617498	      0.88280035	     -0.00035215	     -0.22236041	      0.00000000	     -0.00000001	     29.63368216
      0.35203216	     -0.06754711	     -0.00052100	     -0.20942741	     -0.06617287	      0.88279936	     -0.00035147	     -0.22239460	      0.00000000	     -0.00000001	     29.29405688
      0.35322138	     -0.06767876	     -0.00052111	     -0.20955995	     -0.06617064	      0.88279842	     -0.00035080	     -0.22242842	      0.00000000	     -0.00000001	     28.90540701
      0.35441059	     -0.06780801	     -0.00052119	     -0.20969010	     -0.06616831	      0.88279752	     -0.00035016	     -0.22246180	      0.00000000	     -0.00000001	     28.57743221
      0.35559980	     -0.06793306	     -0.00052139	     -0.20981606	     -0.06616586	      0.88279667	     -0.00034954	     -0.22249474	      0.00000000	     -0.00000000	     28.21152067
      0.35678902	     -0.06805554	     -0.00052163	     -0.20993946	     -0.06616329	      0.88279588	     -0.00034895	     -0.22252716	      0.00000000	     -0.00000000	     27.89473047
      0.35797823	     -0.06817374	     -0.00052198	     -0.21005860	     -0.06616061	      0.88279514	     -0.00034837	     -0.22255906	      0.00000000	     -0.00000000	     27.54900002
      0.35916744	     -0.06828877	     -0.00052239	     -0.21017458	     -0.06615780	      0.88279446	     -0.00034782	     -0.22259038	      0.00000000	     -0.00000000	     27.24500962
      0.36035666	     -0.06839861	     -0.00052286	     -0.21028537	     -0.06615488	      0.88279385	     -0.00034730	     -0.22262108	      0.00000000	     -0.00000000	     26.91865094
      0.36154587	     -0.06850482	     -0.00052340	     -0.21039255	     -0.06615183	      0.88279330	     -0.00034680	     -0.22265109	      0.00000000	     -0.00000000	     26.62603831
      0.36273508	     -0.06860585	     -0.00052406	     -0.21049457	     -0.06614866	      0.88279281	     -0.00034633	     -0.22268037	      0.00000000	     -0.00000000	     26.31567773
      0.36392430	     -0.06870305	     -0.00052481	     -0.21059275	     -0.06614537	      0.88279240	     -0.00034588	     -0.22270887	      0.00000000	     -0.00000000	     26.03799114
      0.36511351	     -0.06879461	     -0.00052573	     -0.21068531	     -0.06614195	      0.88279205	     -0.00034546	     -0.22273655	      0.00000000	     -0.00000000	     25.74937890
      0.36630272	     -0.06888210	     -0.00052674	     -0.21077381	     -0.06613841	      0.88279177	     -0.00034506	     -0.22276334	      0.00000000	     -0.00000000	     25.49113633
      0.36773219	     -0.06898047	     -0.00052811	     -0.21087340	     -0.06613397	      0.88279154	     -0.00034462	     -0.22279433	      0.00000000	     -0.00000000	     25.09670233
      0.36890831	     -0.06905661	     -0.00052932	     -0.21095055	     -0.06613019	      0.88279142	     -0.00034429	     -0.22281876	      0.00000000	     -0.00000000	     24.91042034
      0.37008444	     -0.06912745	     -0.00053066	     -0.21102241	     -0.06612628	      0.88279138	     -0.00034398	     -0.22284222	      0.00000000	     -0.00000000	     24.65401657
      0.37126056	     -0.06919467	     -0.00053206	     -0.21109065	     -0.06612223	      0.88279141	     -0.00034370	     -0.22286466	      0.00000000	      0.00000000	     24.45964813
      0.37243668	     -0.06925610	     -0.00053339	     -0.21115311	     -0.06611806	      0.88279152	     -0.00034344	     -0.22288606	      0.00000000	      0.00000000	     24.23224887
      0.37361281	     -0.06931342	     -0.00053472	     -0.21121147	     -0.06611376	      0.88279170	     -0.00034321	     -0.22290635	      0.00000000	      0.00000000	     24.04467236
      0.37478893	     -0.06936515	     -0.00053614	     -0.21126423	     -0.06610934	      0.88279196	     -0.00034301	     -0.22292554	      0.00000000	      0.00000000	     23.83605990
      0.37596505	     -0.06941323	     -0.00053764	     -0.21131336	     -0.06610478	      0.88279229	     -0.00034283	     -0.22294358	      0.00000000	      0.00000000	     23.66557221
      0.37742119	     -0.06946661	     -0.00053967	     -0.21136803	     -0.06609895	      0.88279281	     -0.00034264	     -0.22296435	      0.00000000	      0.00000000	     23.37072676
      0.37855253	     -0.06950453	     -0.00054138	     -0.21140695	     -0.06609428	      0.88279329	     -0.00034253	     -0.22297926	      0.00000000	      0.00000000	     23.26898026
      0.37968388	     -0.06953819	     -0.00054324	     -0.21144162	     -0.06608949	      0.88279384	     -0.00034243	     -0.22299315	      0.00000000	      0.00000000	     23.10219101
      0.38081522	     -0.06956967	     -0.00054514	     -0.21147410	     -0.06608458	      0.88279447	     -0.00034236	     -0.22300599	      0.00000000	      0.00000000	     22.98514199
      0.38224548	     -0.06960403	     -0.00054754	     -0.21150974	     -0.06607820	      0.88279535	     -0.00034230	     -0.22302079	      0.00000000	      0.00000000	     22.76397186
      0.38337002	     -0.06962794	     -0.00054931	     -0.21153464	     -0.06607304	      0.88279612	     -0.00034228	     -0.22303128	      0.00000000	      0.00000000	     22.67095248
      0.38449457	     -0.06964712	     -0.00055096	     -0.21155482	     -0.06606776	      0.88279696	     -0.00034228	     -0.22304078	      0.00000000	      0.00000001	     22.52922453
      0.38561912	     -0.06966372	     -0.00055243	     -0.21157243	     -0.06606236	      0.88279787	     -0.00034230	     -0.22304927	      0.00000000	      0.00000001	     22.44215772
      0.38706271	     -0.06967876	     -0.00055406	     -0.21158877	     -0.06605525	      0.88279913	     -0.00034235	     -0.22305872	      0.00000000	      0.00000001	     22.25962186
      0.38818140	     -0.06968664	     -0.00055510	     -0.21159765	     -0.06604961	      0.88280018	     -0.00034242	     -0.22306488	      0.00000000	      0.00000001	     22.19647304
      0.38930008	     -0.06968914	     -0.00055599	     -0.21160116	     -0.06604384	      0.88280130	     -0.00034250	     -0.22307004	      0.00000000	      0.00000001	     22.08673834
      0.39041877	     -0.06968842	     -0.00055607	     -0.21160145	     -0.06603796	      0.88280247	     -0.00034261	     -0.22307415	      0.00000000	      0.00000001	     22.03072179
      0.39188406	     -0.06968002	     -0.00055536	     -0.21159438	     -0.06603007	      0.88280411	     -0.00034277	     -0.22307799	      0.00000000	      0.00000001	     21.86695853
      0.39299206	     -0.06966911	     -0.00055463	     -0.21158447	     -0.06602397	      0.88280541	     -0.00034291	     -0.22307966	      0.00000000	      0.00000001	     21.83406509
      0.39410005	     -0.06965225	     -0.00055390	     -0.21156861	     -0.06601776	      0.88280678	     -0.00034308	     -0.22308027	      0.00000000	      0.00000001	     21.75826385
      0.39520804	     -0.06963128	     -0.00055326	     -0.21154863	     -0.06601143	      0.88280820	     -0.00034326	     -0.22307978	      0.00000000	      0.00000001	     21.73705024
      0.39670698	     -0.06959412	     -0.00055281	     -0.21151280	     -0.06600269	      0.88281022	     -0.00034353	     -0.22307739	      0.00000000	      0.00000001	     21.63330155
      0.39780642	     -0.06956241	     -0.00055255	     -0.21148205	     -0.06599615	      0.88281176	     -0.00034375	     -0.22307432	      0.00000000	      0.00000001	     21.63468519
      0.39890585	     -0.06952470	     -0.00055233	     -0.21144530	     -0.06598949	      0.88281336	     -0.00034398	     -0.22307014	      0.00000000	      0.00000001	     21.57384214
      0.40000528	     -0.06948311	     -0.00055210	     -0.21140465	     -0.06598273	      0.88281501	     -0.00034423	     -0.22306480	      0.00000000	      0.00000001	     21.57112873
      0.40154111	     -0.06941613	     -0.00055189	     -0.21133898	     -0.06597310	      0.88281741	     -0.00034461	     -0.22305540	      0.00000000	      0.00000001	     21.48053591
      0.40262969	     -0.06936338	     -0.00055173	     -0.21128714	     -0.06596615	      0.88281917	     -0.00034490	     -0.22304728	      0.00000000	      0.00000001	     21.51465573
      0.40371826	     -0.06930411	     -0.00055151	     -0.21122877	     -0.06595909	      0.88282098	     -0.00034520	     -0.22303796	      0.00000000	      0.00000001	     21.45648843
      0.40502839	     -0.06922684	     -0.00055111	     -0.21115256	     -0.06595047	      0.88282323	     -0.00034558	     -0.22302504	      0.00000000	      0.00000001	     21.48389648
      0.40633852	     -0.06914069	     -0.00055047	     -0.21106746	     -0.06594170	      0.88282555	     -0.00034599	     -0.22301028	      0.00000000	      0.00000001	     21.36650993
      0.40764865	     -0.06904723	     -0.00054969	     -0.21097503	     -0.06593279	      0.88282795	     -0.00034641	     -0.22299356	      0.00000000	      0.00000001	     21.49373194
      0.40878894	     -0.06895783	     -0.00054900	     -0.21088652	     -0.06592492	      0.88283009	     -0.00034680	     -0.22297743	      0.00000000	      0.00000001	     21.32198152
      0.40992924	     -0.06886391	     -0.00054830	     -0.21079345	     -0.06591695	      0.88283228	     -0.00034720	     -0.22295977	      0.00000000	      0.00000001	     21.38995367
      0.41146992	     -0.06872761	     -0.00054746	     -0.21065828	     -0.06590602	      0.88283533	     -0.00034776	     -0.22293353	      0.00000000	      0.00000001	     21.26444190
      0.41252489	     -0.06862913	     -0.00054695	     -0.21056054	     -0.06589843	      0.88283747	     -0.00034816	     -0.22291395	      0.00000000	      0.00000001	     21.36344168
      0.41357986	     -0.06852500	     -0.00054650	     -0.21045713	     -0.06589076	      0.88283966	     -0.00034857	     -0.22289307	      0.00000000	      0.00000001	     21.27286857
      0.41492378	     -0.06838715	     -0.00054586	     -0.21032017	     -0.06588088	      0.88284250	     -0.00034911	     -0.22286459	      0.00000000	      0.00000001	     21.30230302
      0.41630330	     -0.06823770	     -0.00054523	     -0.21017161	     -0.06587061	      0.88284550	     -0.00034968	     -0.22283321	      0.00000000	      0.00000001	     21.10710623
      0.41749763	     -0.06810317	     -0.00054469	     -0.21003781	     -0.06586161	      0.88284815	     -0.00035019	     -0.22280427	      0.00000000	      0.00000002	     21.23582983
      0.41869196	     -0.06796224	     -0.00054418	     -0.20989757	     -0.06585253	      0.88285086	     -0.00035071	     -0.22277374	      0.00000000	      0.00000002	     21.01972637
      0.41988628	     -0.06781706	     -0.00054377	     -0.20975306	     -0.06584335	      0.88285363	     -0.00035124	     -0.22274161	      0.00000000	      0.00000002	     21.09907265
      0.42108061	     -0.06766553	     -0.00054373	     -0.20960215	     -0.06583410	      0.88285644	     -0.00035178	     -0.22270797	      0.00000000	      0.00000002	     20.90856437
      0.42227494	     -0.06751139	     -0.00054333	     -0.20944861	     -0.06582477	      0.88285931	     -0.00035233	     -0.22267285	      0.00000000	      0.00000002	     20.96986285
      0.42346927	     -0.06735247	     -0.00054262	     -0.20929026	     -0.06581537	      0.88286223	     -0.00035289	     -0.22263634	      0.00000000	      0.00000002	     20.74688574
      0.42466360	     -0.06719154	     -0.00054186	     -0.20912986	     -0.06580589	      0.88286521	     -0.00035345	     -0.22259848	      0.00000000	      0.00000002	     20.81124243
      0.42585793	     -0.06702667	     -0.00054115	     -0.20896548	     -0.06579635	      0.88286823	     -0.00035402	     -0.22255936	      0.00000000	      0.00000002	     20.58985514
      0.42705225	     -0.06686067	     -0.00054050	     -0.20879993	     -0.06578675	      0.88287131	     -0.00035460	     -0.22251903	      0.00000000	      0.00000002	     20.66902590
      0.42824658	     -0.06669147	     -0.00053935	     -0.20863116	     -0.06577709	      0.88287443	     -0.00035518	     -0.22247760	      0.00000000	      0.00000002	     20.43995116
      0.42944091	     -0.06652180	     -0.00053798	     -0.20846187	     -0.06576739	      0.88287760	     -0.00035577	     -0.22243511	      0.00000000	      0.00000002	     20.52396151
      0.43063524	     -0.06634944	     -0.00053647	     -0.20828987	     -0.06575763	      0.88288082	     -0.00035636	     -0.22239168	      0.00000000	      0.00000002	     20.29097416
      0.43182957	     -0.06617703	     -0.00053483	     -0.20811776	     -0.06574783	      0.88288408	     -0.00035695	     -0.22234734	      0.00000000	      0.00000002	     20.39462640
      0.43302390	     -0.06600229	     -0.00053305	     -0.20794331	     -0.06573800	      0.88288738	     -0.00035755	     -0.22230219	      0.00000000	      0.00000002	     20.16752814
      0.43421822	     -0.06582791	     -0.00053113	     -0.20776917	     -0.06572813	      0.88289072	     -0.00035814	     -0.22225627	      0.00000000	      0.00000002	     20.28964127
      0.43541255	     -0.06565161	     -0.00052905	     -0.20759308	     -0.06571823	      0.88289410	     -0.00035873	     -0.22220968	      0.00000000	      0.00000002	     20.06922010
      0.43660688	     -0.06547607	     -0.00052682	     -0.20741772	     -0.06570831	      0.88289751	     -0.00035932	     -0.22216244	      0.00000000	      0.00000002	     20.20988561
      0.43780121	     -0.06529898	     -0.00052445	     -0.20724076	     -0.06569837	      0.88290095	     -0.00035991	     -0.22211465	      0.00000000	      0.00000002	     19.99662492
      0.43899554	     -0.06512297	     -0.00052193	     -0.20706485	     -0.06568841	      0.88290442	     -0.00036049	     -0.22206633	      0.00000000	      0.00000002	     20.15540472
      0.44018987	     -0.06494574	     -0.00051926	     -0.20688769	     -0.06567844	      0.88290791	     -0.00036107	     -0.22201757	      0.00000000	      0.00000002	     19.94818961
      0.44138419	     -0.06477002	     -0.00051647	     -0.20671200	     -0.06566846	      0.88291142	     -0.00036164	     -0.22196840	      0.00000000	      0.00000002	     20.12371919
      0.44257852	     -0.06459350	     -0.00051355	     -0.20653549	     -0.06565848	      0.88291495	     -0.00036221	     -0.22191890	      0.00000000	      0.00000002	     19.92083967
      0.44377285	     -0.06441888	     -0.00051050	     -0.20636083	     -0.06564851	      0.88291848	     -0.00036277	     -0.22186909	      0.00000000	      0.00000002	     20.11209586
      0.44496718	     -0.06424383	     -0.00050733	     -0.20618572	     -0.06563853	      0.88292203	     -0.00036332	     -0.22181904	      0.00000000	      0.00000002	     19.91178506
      0.44616151	     -0.06407114	     -0.00050406	     -0.20601292	     -0.06562857	      0.88292557	     -0.00036386	     -0.22176879	      0.00000000	      0.00000002	     20.11803403
      0.44735584	     -0.06389845	     -0.00050070	     -0.20584011	     -0.06561862	      0.88292911	     -0.00036440	     -0.22171841	      0.00000000	      0.00000002	     19.91874568
      0.44855016	     -0.06372915	     -0.00049720	     -0.20567064	     -0.06560869	      0.88293265	     -0.00036492	     -0.22166791	      0.00000000	      0.00000002	     20.13836630
      0.44974449	     -0.06356042	     -0.00049357	     -0.20550171	     -0.06559878	      0.88293617	     -0.00036542	     -0.22161737	      0.00000000	      0.00000002	     19.93893206
      0.45093882	     -0.06339485	     -0.00048989	     -0.20533592	     -0.06558889	      0.88293968	     -0.00036592	     -0.22156680	      0.00000000	      0.00000002	     20.17151631
      0.45213315	     -0.06323007	     -0.00048616	     -0.20517089	     -0.06557903	      0.88294317	     -0.00036640	     -0.22151628	      0.00000000	      0.00000002	     19.96905080
      0.45332748	     -0.06306900	     -0.00048241	     -0.20500953	     -0.06556920	      0.88294663	     -0.00036686	     -0.22146583	      0.00000000	      0.00000002	     20.21226516
      0.45452181	     -0.06290921	     -0.00047863	     -0.20484943	     -0.06555941	      0.88295006	     -0.00036731	     -0.22141552	      0.00000000	      0.00000002	     20.00556309
      0.45571613	     -0.06275349	     -0.00047488	     -0.20469336	     -0.06554966	      0.88295345	     -0.00036775	     -0.22136536	      0.00000000	      0.00000002	     20.25769222
      0.45691046	     -0.06259930	     -0.00047117	     -0.20453880	     -0.06553995	      0.88295681	     -0.00036816	     -0.22131544	      0.00000000	      0.00000002	     20.04766032
      0.45810479	     -0.06244909	     -0.00046731	     -0.20438818	     -0.06553029	      0.88296012	     -0.00036856	     -0.22126577	      0.00000000	      0.00000002	     20.30921762
      0.45929912	     -0.06230079	     -0.00046344	     -0.20423947	     -0.06552067	      0.88296338	     -0.00036894	     -0.22121642	      0.00000000	      0.00000002	     20.09599877
      0.46049345	     -0.06215704	     -0.00045957	     -0.20409526	     -0.06551110	      0.88296659	     -0.00036930	     -0.22116740	      0.00000000	      0.00000002	     20.36474452
      0.46168777	     -0.06201509	     -0.00045566	     -0.20395284	     -0.06550159	      0.88296975	     -0.00036963	     -0.22111879	      0.00000000	      0.00000002	     20.14842039
      0.46288210	     -0.06187757	     -0.00045171	     -0.20381482	     -0.06549214	      0.88297284	     -0.00036995	     -0.22107058	      0.00000000	      0.00000002	     20.42268135
      0.46407643	     -0.06174178	     -0.00044768	     -0.20367852	     -0.06548274	      0.88297586	     -0.00037024	     -0.22102284	      0.00000000	      0.00000002	     20.20496245
      0.46527076	     -0.06161043	     -0.00044361	     -0.20354663	     -0.06547341	      0.88297882	     -0.00037052	     -0.22097555	      0.00000000	      0.00000002	     20.48578176
      0.46646509	     -0.06148083	     -0.00043948	     -0.20341648	     -0.06546415	      0.88298170	     -0.00037076	     -0.22092877	      0.00000000	      0.00000002	     20.27006875
      0.46765942	     -0.06135574	     -0.00043531	     -0.20329081	     -0.06545495	      0.88298450	     -0.00037099	     -0.22088251	      0.00000000	      0.00000002	     20.55686697
      0.46885374	     -0.06123243	     -0.00043124	     -0.20316692	     -0.06544582	      0.88298723	     -0.00037118	     -0.22083681	      0.00000000	      0.00000002	     20.34494168
      0.47004807	     -0.06111368	     -0.00042720	     -0.20304756	     -0.06543676	      0.88298987	     -0.00037136	     -0.22079168	      0.00000000	      0.00000001	     20.63775658
      0.47124240	     -0.06099677	     -0.00042311	     -0.20293003	     -0.06542777	      0.88299242	     -0.00037150	     -0.22074717	      0.00000000	      0.00000001	     20.43244994
      0.47243673	     -0.06088443	     -0.00041904	     -0.20281705	     -0.06541886	      0.88299489	     -0.00037162	     -0.22070327	      0.00000000	      0.00000001	     20.73297763
      0.47363106	     -0.06077397	     -0.00041494	     -0.20270594	     -0.06541003	      0.88299726	     -0.00037171	     -0.22066004	      0.00000000	      0.00000001	     20.53875704
      0.47482539	     -0.06066853	     -0.00041064	     -0.20259984	     -0.06540127	      0.88299954	     -0.00037178	     -0.22061746	      0.00000000	      0.00000001	     20.84828195
      0.47601971	     -0.06056478	     -0.00040636	     -0.20249543	     -0.06539260	      0.88300173	     -0.00037181	     -0.22057559	      0.00000000	      0.00000001	     20.67014260
      0.47721404	     -0.06046618	     -0.00040212	     -0.20239616	     -0.06538401	      0.88300382	     -0.00037182	     -0.22053442	      0.00000000	      0.00000001	     20.99304406
      0.47840837	     -0.06036947	     -0.00039813	     -0.20229877	     -0.06537550	      0.88300581	     -0.00037179	     -0.22049399	      0.00000000	      0.00000001	     20.84063077
      0.47960270	     -0.06027725	     -0.00039443	     -0.20220587	     -0.06536707	      0.88300771	     -0.00037174	     -0.22045428	      0.00000000	      0.00000001	     21.18487559
      0.48079703	     -0.06018680	     -0.00039117	     -0.20211471	     -0.06535873	      0.88300950	     -0.00037165	     -0.22041535	      0.00000000	      0.00000001	     21.06618443
      0.48199136	     -0.06010081	     -0.00038838	     -0.20202803	     -0.06535048	      0.88301120	     -0.00037154	     -0.22037718	      0.00000000	      0.00000001	     21.43635088
      0.48318568	     -0.06001649	     -0.00038604	     -0.20194300	     -0.06534231	      0.88301280	     -0.00037139	     -0.22033982	      0.00000000	      0.00000001	     21.35854155
      0.48438001	     -0.05993652	     -0.00038412	     -0.20186233	     -0.06533423	      0.88301431	     -0.00037121	     -0.22030324	      0.00000000	      0.00000001	     21.75874056
      0.48557434	     -0.05985814	     -0.00038247	     -0.20178325	     -0.06532624	      0.88301572	     -0.00037100	     -0.22026748	      0.00000000	      0.00000001	     21.72632354
      0.48676867	     -0.05978408	     -0.00038104	     -0.20170849	     -0.06531834	      0.88301703	     -0.00037075	     -0.22023252	      0.00000000	      0.00000001	     22.16083692
      0.48796300	     -0.05971184	     -0.00037948	     -0.20163556	     -0.06531053	      0.88301826	     -0.00037048	     -0.22019840	      0.00000000	      0.00000001	     22.17986933
      0.48915733	     -0.05964345	     -0.00037770	     -0.20156650	     -0.06530281	      0.88301939	     -0.00037017	     -0.22016509	      0.00000000	      0.00000001	     22.64979000
      0.49035165	     -0.05957470	     -0.00037573	     -0.20149710	     -0.06529517	      0.88302044	     -0.00036982	     -0.22013266	      0.00000000	      0.00000001	     22.72612858
      0.49154598	     -0.05951143	     -0.00037341	     -0.20143320	     -0.06528763	      0.88302141	     -0.00036944	     -0.22010111	      0.00000000	      0.00000001	     23.23296639
      0.49274031	     -0.05944784	     -0.00037106	     -0.20136899	     -0.06528018	      0.88302229	     -0.00036903	     -0.22007051	      0.00000000	      0.00000000	     23.37787726
      0.49393464	     -0.05938938	     -0.00036855	     -0.20130994	     -0.06527281	      0.88302309	     -0.00036859	     -0.22004084	      0.00000000	      0.00000000	     23.93453488
      0.49512897	     -0.05933230	     -0.00036568	     -0.20125228	     -0.06526554	      0.88302382	     -0.00036811	     -0.22001213	      0.00000000	      0.00000000	     24.18013223
      0.49632330	     -0.05927856	     -0.00036250	     -0.20119799	     -0.06525834	      0.88302448	     -0.00036759	     -0.21998431	      0.00000000	      0.00000000	     24.82666533
      0.49751762	     -0.05922506	     -0.00035910	     -0.20114396	     -0.06525124	      0.88302507	     -0.00036704	     -0.21995736	      0.00000000	      0.00000000	     25.20274868
      0.49871195	     -0.05917430	     -0.00035548	     -0.20109270	     -0.06524422	      0.88302559	     -0.00036646	     -0.21993121	      0.00000000	      0.00000000	     25.94206048
      0.49990628	     -0.05912364	     -0.00035164	     -0.20104157	     -0.06523728	      0.88302605	     -0.00036584	     -0.21990585	      0.00000000	      0.00000000	     26.44893060
      0.50110061	     -0.05907516	     -0.00034721	     -0.20099264	     -0.06523041	      0.88302645	     -0.00036519	     -0.21988124	      0.00000000	      0.00000000	     27.27839574
      0.50229494	     -0.05902706	     -0.00034257	     -0.20094411	     -0.06522363	      0.88302679	     -0.00036450	     -0.21985737	      0.00000000	      0.00000000	     27.92208183
      0.50348927	     -0.05898117	     -0.00033737	     -0.20089782	     -0.06521691	      0.88302707	     -0.00036379	     -0.21983421	      0.00000000	      0.00000000	     28.86000988
      0.50468359	     -0.05893530	     -0.00033191	     -0.20085158	     -0.06521027	      0.88302731	     -0.00036303	     -0.21981175	      0.00000000	      0.00000000	     29.66733356
      0.50587792	     -0.05889174	     -0.00032641	     -0.20080766	     -0.06520369	      0.88302749	     -0.00036225	     -0.21978996	      0.00000000	      0.00000000	     30.73729456
      0.50707225	     -0.05884771	     -0.00032091	     -0.20076329	     -0.06519718	      0.88302764	     -0.00036143	     -0.21976882	      0.00000000	      0.00000000	     31.75587373
      0.50826658	     -0.05880545	     -0.00031548	     -0.20072069	     -0.06519073	      0.88302774	     -0.00036058	     -0.21974827	      0.00000000	      0.00000000	     32.99711320
      0.50946091	     -0.05876248	     -0.00031018	     -0.20067740	     -0.06518433	      0.88302780	     -0.00035970	     -0.21972830	      0.00000000	      0.00000000	     34.23981288
      0.51065524	     -0.05872115	     -0.00030524	     -0.20063575	     -0.06517798	      0.88302783	     -0.00035879	     -0.21970884	      0.00000000	      0.00000000	     35.65598580
      0.51184956	     -0.05867905	     -0.00030083	     -0.20059334	     -0.06517168	      0.88302783	     -0.00035784	     -0.21968990	      0.00000000	     -0.00000000	     37.12474286
      0.51304389	     -0.05863854	     -0.00029684	     -0.20055251	     -0.06516542	      0.88302781	     -0.00035687	     -0.21967140	      0.00000000	     -0.00000000	     38.69647569
      0.51423822	     -0.05859731	     -0.00029321	     -0.20051097	     -0.06515920	      0.88302776	     -0.00035587	     -0.21965336	      0.00000000	     -0.00000000	     40.33637249
      0.51543255	     -0.05855769	     -0.00029010	     -0.20047102	     -0.06515301	      0.88302770	     -0.00035485	     -0.21963571	      0.00000000	     -0.00000000	     41.99199969
      0.51662688	     -0.05851740	     -0.00028798	     -0.20043041	     -0.06514685	      0.88302763	     -0.00035379	     -0.21961846	      0.00000000	     -0.00000000	     43.69062815
      0.51782121	     -0.05847876	     -0.00028655	     -0.20039141	     -0.06514071	      0.88302754	     -0.00035272	     -0.21960155	      0.00000000	     -0.00000000	     45.29309887
      0.51901553	     -0.05843959	     -0.00028585	     -0.20035189	     -0.06513459	      0.88302746	     -0.00035161	     -0.21958499	      0.00000000	     -0.00000000	     46.89948802
      0.52020986	     -0.05840199	     -0.00028584	     -0.20031392	     -0.06512850	      0.88302738	     -0.00035049	     -0.21956872	      0.00000000	     -0.00000000	     48.32682360
      0.52140419	     -0.05836380	     -0.00028656	     -0.20027535	     -0.06512242	      0.88302730	     -0.00034934	     -0.21955275	      0.00000000	     -0.00000000	     49.70515772
      0.52259852	     -0.05832712	     -0.00028803	     -0.20023826	     -0.06511635	      0.88302724	     -0.00034816	     -0.21953702	      0.00000000	     -0.00000000	     50.84072836
      0.52379285	     -0.05829001	     -0.00029014	     -0.20020074	     -0.06511030	      0.88302719	     -0.00034697	     -0.21952156	      0.00000000	     -0.00000000	     51.88017513
      0.52498718	     -0.05825470	     -0.00029297	     -0.20016499	     -0.06510426	      0.88302716	     -0.00034575	     -0.21950631	      0.00000000	     -0.00000000	     52.65904187
      0.52618150	     -0.05821905	     -0.00029644	     -0.20012889	     -0.06509823	      0.88302716	     -0.00034451	     -0.21949129	      0.00000000	      0.00000000	     53.32165724
      0.52737583	     -0.05818521	     -0.00030052	     -0.20009457	     -0.06509221	      0.88302718	     -0.00034324	     -0.21947646	      0.00000000	      0.00000000	     53.75111276
      0.52857016	     -0.05815130	     -0.00030513	     -0.20006018	     -0.06508620	      0.88302724	     -0.00034195	     -0.21946184	      0.00000000	      0.00000000	     54.06062165
      0.52976449	     -0.05811999	     -0.00031029	     -0.20002835	     -0.06508021	      0.88302733	     -0.00034065	     -0.21944741	      0.00000000	      0.00000000	     54.19325904
      0.53095882	     -0.05808955	     -0.00031587	     -0.19999740	     -0.06507424	      0.88302745	     -0.00033931	     -0.21943322	      0.00000000	      0.00000000	     54.21351322
      0.53215315	     -0.05806233	     -0.00032186	     -0.19996963	     -0.06506828	      0.88302762	     -0.00033796	     -0.21941927	      0.00000000	      0.00000000	     54.12743563
      0.53334747	     -0.05803656	     -0.00032814	     -0.19994330	     -0.06506234	      0.88302782	     -0.00033658	     -0.21940562	      0.00000000	      0.00000000	     53.93506591
      0.53454180	     -0.05801534	     -0.00033474	     -0.19992150	     -0.06505643	      0.88302806	     -0.00033517	     -0.21939229	      0.00000000	      0.00000000	     53.69880535
      0.53573613	     -0.05799775	     -0.00034163	     -0.19990332	     -0.06505054	      0.88302834	     -0.00033374	     -0.21937940	      0.00000000	      0.00000000	     53.35363298
      0.53693046	     -0.05798750	     -0.00034881	     -0.19989246	     -0.06504468	      0.88302867	     -0.00033229	     -0.21936705	      0.00000000	      0.00000000	     53.02843499
      0.53812479	     -0.05798347	     -0.00035616	     -0.19988782	     -0.06503885	      0.88302903	     -0.00033081	     -0.21935540	      0.00000000	      0.00000000	     52.59787822
      0.53931912	     -0.05798829	     -0.00036361	     -0.19989200	     -0.06503305	      0.88302942	     -0.00032930	     -0.21934455	      0.00000000	      0.00000000	     52.24145380
      0.54051344	     -0.05800052	     -0.00037100	     -0.19990359	     -0.06502729	      0.88302986	     -0.00032776	     -0.21933468	      0.00000000	      0.00000000	     51.77200892
      0.54170777	     -0.05802224	     -0.00037830	     -0.19992466	     -0.06502157	      0.88303032	     -0.00032619	     -0.21932589	      0.00000000	      0.00000000	     51.41620230
      0.54290210	     -0.05805088	     -0.00038525	     -0.19995266	     -0.06501589	      0.88303082	     -0.00032459	     -0.21931833	      0.00000000	      0.00000000	     50.94937294
      0.54409643	     -0.05808817	     -0.00039175	     -0.19998930	     -0.06501026	      0.88303134	     -0.00032297	     -0.21931205	      0.00000000	      0.00000000	     50.61304529
      0.54529076	     -0.05813197	     -0.00039761	     -0.20003247	     -0.06500467	      0.88303188	     -0.00032131	     -0.21930714	      0.00000000	      0.00000000	     50.15023413
      0.54648508	     -0.05818392	     -0.00040276	     -0.20008380	     -0.06499913	      0.88303243	     -0.00031961	     -0.21930365	      0.00000000	      0.00000000	     49.82790246
      0.54767941	     -0.05824196	     -0.00040707	     -0.20014123	     -0.06499364	      0.88303300	     -0.00031789	     -0.21930164	      0.00000000	      0.00000000	     49.36888949
      0.54887374	     -0.05830791	     -0.00041051	     -0.20020659	     -0.06498820	      0.88303358	     -0.00031613	     -0.21930115	      0.00000000	      0.00000000	     49.04986310
      0.55006807	     -0.05837905	     -0.00041283	     -0.20027716	     -0.06498282	      0.88303415	     -0.00031434	     -0.21930221	      0.00000000	      0.00000000	     48.57987074
      0.55126240	     -0.05845655	     -0.00041401	     -0.20035411	     -0.06497749	      0.88303473	     -0.00031251	     -0.21930483	      0.00000000	      0.00000000	     48.24739702
      0.55245673	     -0.05853868	     -0.00041403	     -0.20043571	     -0.06497221	      0.88303529	     -0.00031065	     -0.21930903	      0.00000000	      0.00000000	     47.76179361
      0.55365105	     -0.05862706	     -0.00041308	     -0.20052358	     -0.06496700	      0.88303584	     -0.00030876	     -0.21931478	      0.00000000	      0.00000000	     47.41972558
      0.55484538	     -0.05871935	     -0.00041112	     -0.20061539	     -0.06496184	      0.88303636	     -0.00030683	     -0.21932210	      0.00000000	      0.00000000	     46.92702267
      0.55603971	     -0.05881758	     -0.00040846	     -0.20071315	     -0.06495673	      0.88303686	     -0.00030487	     -0.21933094	      0.00000000	      0.00000000	     46.57519111
      0.55723404	     -0.05891970	     -0.00040521	     -0.20081483	     -0.06495169	      0.88303732	     -0.00030289	     -0.21934132	      0.00000000	      0.00000000	     46.07682490
      0.55842837	     -0.05902740	     -0.00040164	     -0.20092211	     -0.06494670	      0.88303774	     -0.00030087	     -0.21935318	      0.00000000	      0.00000000	     45.70940602
      0.55962270	     -0.05913843	     -0.00039781	     -0.20103272	     -0.06494177	      0.88303811	     -0.00029883	     -0.21936651	      0.00000000	      0.00000000	     45.19811789
      0.56081702	     -0.05925475	     -0.00039403	     -0.20114864	     -0.06493690	      0.88303842	     -0.00029676	     -0.21938127	      0.00000000	      0.00000000	     44.81210247
      0.56201135	     -0.05937432	     -0.00039034	     -0.20126782	     -0.06493208	      0.88303868	     -0.00029467	     -0.21939743	      0.00000000	      0.00000000	     44.28310739
      0.56320568	     -0.05949879	     -0.00038696	     -0.20139192	     -0.06492732	      0.88303887	     -0.00029256	     -0.21941495	      0.00000000	      0.00000000	     43.87218398
      0.56440001	     -0.05962632	     -0.00038378	     -0.20151908	     -0.06492261	      0.88303899	     -0.00029042	     -0.21943381	      0.00000000	      0.00000000	     43.31949917
      0.56559434	     -0.05975899	     -0.00038112	     -0.20165139	     -0.06491796	      0.88303903	     -0.00028827	     -0.21945394	      0.00000000	      0.00000000	     42.88156730
      0.56678867	     -0.05989434	     -0.00037893	     -0.20178640	     -0.06491336	      0.88303899	     -0.00028610	     -0.21947535	      0.00000000	     -0.00000000	     42.30752096
      0.56798299	     -0.06003420	     -0.00037737	     -0.20192591	     -0.06490881	      0.88303886	     -0.00028392	     -0.21949796	      0.00000000	     -0.00000000	     41.84811145
      0.56917732	     -0.06017631	     -0.00037635	     -0.20206770	     -0.06490431	      0.88303865	     -0.00028172	     -0.21952176	      0.00000000	     -0.00000000	     41.25201532
      0.57037165	     -0.06032230	     -0.00037608	     -0.20221337	     -0.06489985	      0.88303834	     -0.00027951	     -0.21954667	      0.00000000	     -0.00000000	     40.77521794
      0.57156598	     -0.06046987	     -0.00037635	     -0.20236063	     -0.06489544	      0.88303793	     -0.00027729	     -0.21957266	      0.00000000	     -0.00000000	     40.16079817
      0.57276031	     -0.06062089	     -0.00037741	     -0.20251134	     -0.06489108	      0.88303742	     -0.00027506	     -0.21959965	      0.00000000	     -0.00000000	     39.67389854
      0.57395464	     -0.06077314	     -0.00037883	     -0.20266332	     -0.06488676	      0.88303682	     -0.00027282	     -0.21962760	      0.00000000	     -0.00000000	     39.05457679
      0.57514896	     -0.06092723	     -0.00038070	     -0.20281712	     -0.06488248	      0.88303611	     -0.00027057	     -0.21965642	      0.00000000	     -0.00000000	     38.56466941
      0.57634329	     -0.06108121	     -0.00038297	     -0.20297085	     -0.06487824	      0.88303530	     -0.00026832	     -0.21968605	      0.00000000	     -0.00000000	     37.93745628
      0.57753762	     -0.06123661	     -0.00038589	     -0.20312601	     -0.06487404	      0.88303439	     -0.00026606	     -0.21971641	      0.00000000	     -0.00000001	     37.44824468
      0.57873195	     -0.06139112	     -0.00038906	     -0.20328029	     -0.06486987	      0.88303337	     -0.00026380	     -0.21974744	      0.00000000	     -0.00000001	     36.82636688
      0.57992628	     -0.06154370	     -0.00039299	     -0.20343264	     -0.06486573	      0.88303225	     -0.00026153	     -0.21977905	      0.00000000	     -0.00000001	     36.35087957
      0.58112061	     -0.06169569	     -0.00039779	     -0.20358442	     -0.06486163	      0.88303104	     -0.00025926	     -0.21981125	      0.00000000	     -0.00000001	     35.72988245
      0.58231493	     -0.06184519	     -0.00040268	     -0.20373373	     -0.06485755	      0.88302973	     -0.00025699	     -0.21984396	      0.00000000	     -0.00000001	     35.26253769
      0.58350926	     -0.06199379	     -0.00040809	     -0.20388215	     -0.06485350	      0.88302832	     -0.00025471	     -0.21987722	      0.00000000	     -0.00000001	     34.64242139
      0.58470359	     -0.06214480	     -0.00041415	     -0.20403298	     -0.06484948	      0.88302683	     -0.00025244	     -0.21991101	      0.00000000	     -0.00000001	     34.19939853
      0.58589792	     -0.06229342	     -0.00042051	     -0.20418144	     -0.06484548	      0.88302525	     -0.00025016	     -0.21994527	      0.00000000	     -0.00000001	     33.61541613
      0.58709225	     -0.06244057	     -0.00042729	     -0.20432844	     -0.06484150	      0.88302360	     -0.00024788	     -0.21997984	      0.00000000	     -0.00000001	     33.21151551
      0.58828658	     -0.06258387	     -0.00043411	     -0.20447162	     -0.06483754	      0.88302187	     -0.00024559	     -0.22001464	      0.00000000	     -0.00000001	     32.65822835
      0.58948090	     -0.06272526	     -0.00044102	     -0.20461290	     -0.06483359	      0.88302007	     -0.00024331	     -0.22004953	      0.00000000	     -0.00000001	     32.28537176
      0.59067523	     -0.06286323	     -0.00044784	     -0.20475077	     -0.06482966	      0.88301820	     -0.00024103	     -0.22008443	      0.00000000	     -0.00000001	     31.75711752
      0.59186956	     -0.06299877	     -0.00045411	     -0.20488624	     -0.06482574	      0.88301628	     -0.00023874	     -0.22011924	      0.00000000	     -0.00000001	     31.40647244
      0.59306389	     -0.06312972	     -0.00045965	     -0.20501715	     -0.06482184	      0.88301432	     -0.00023646	     -0.22015389	      0.00000000	     -0.00000001	     30.88612480
      0.59425822	     -0.06325777	     -0.00046429	     -0.20514518	     -0.06481794	      0.88301231	     -0.00023418	     -0.22018829	      0.00000000	     -0.00000001	     30.54672834
      0.59545255	     -0.06338133	     -0.00046852	     -0.20526874	     -0.06481405	      0.88301026	     -0.00023189	     -0.22022238	      0.00000000	     -0.00000001	     30.05734386
      0.59664687	     -0.06350144	     -0.00047281	     -0.20538886	     -0.06481017	      0.88300819	     -0.00022961	     -0.22025607	      0.00000000	     -0.00000001	     29.76807038
      0.59784120	     -0.06361620	     -0.00047740	     -0.20550365	     -0.06480629	      0.88300610	     -0.00022733	     -0.22028930	      0.00000000	     -0.00000001	     29.31877370
      0.59903553	     -0.06372771	     -0.00048211	     -0.20561519	     -0.06480242	      0.88300399	     -0.00022505	     -0.22032200	      0.00000000	     -0.00000001	     29.05925737
      0.60022986	     -0.06383433	     -0.00048702	     -0.20572186	     -0.06479854	      0.88300188	     -0.00022278	     -0.22035417	      0.00000000	     -0.00000001	     28.63242968
      0.60142419	     -0.06393763	     -0.00049210	     -0.20582521	     -0.06479467	      0.88299977	     -0.00022050	     -0.22038572	      0.00000000	     -0.00000001	     28.39391015
      0.60261852	     -0.06403540	     -0.00049725	     -0.20592303	     -0.06479079	      0.88299767	     -0.00021823	     -0.22041665	      0.00000000	     -0.00000001	     27.98948886
      0.60381284	     -0.06412960	     -0.00050249	     -0.20601730	     -0.06478691	      0.88299559	     -0.00021597	     -0.22044688	      0.00000000	     -0.00000001	     27.77063711
      0.60500717	     -0.06421915	     -0.00050785	     -0.20610692	     -0.06478303	      0.88299353	     -0.00021370	     -0.22047641	      0.00000000	     -0.00000001	     27.38323709
      0.60620150	     -0.06430605	     -0.00051333	     -0.20619389	     -0.06477914	      0.88299150	     -0.00021145	     -0.22050521	      0.00000000	     -0.00000001	     27.17939106
      0.60739583	     -0.06438864	     -0.00051884	     -0.20627657	     -0.06477524	      0.88298951	     -0.00020919	     -0.22053331	      0.00000000	     -0.00000001	     26.80922289
      0.60859016	     -0.06446855	     -0.00052430	     -0.20635657	     -0.06477134	      0.88298756	     -0.00020694	     -0.22056067	      0.00000000	     -0.00000001	     26.62035930
      0.60978449	     -0.06454385	     -0.00052963	     -0.20643197	     -0.06476743	      0.88298566	     -0.00020470	     -0.22058729	      0.00000000	     -0.00000001	     26.26954978
      0.61097881	     -0.06461618	     -0.00053479	     -0.20650439	     -0.06476351	      0.88298382	     -0.00020246	     -0.22061315	      0.00000000	     -0.00000001	     26.10004989
      0.61217314	     -0.06468405	     -0.00053976	     -0.20657238	     -0.06475958	      0.88298203	     -0.00020022	     -0.22063824	      0.00000000	     -0.00000001	     25.77135496
      0.61336747	     -0.06474926	     -0.00054447	     -0.20663771	     -0.06475564	      0.88298031	     -0.00019799	     -0.22066255	      0.00000000	     -0.00000001	     25.61397615
      0.61456180	     -0.06481043	     -0.00054888	     -0.20669901	     -0.06475169	      0.88297866	     -0.00019577	     -0.22068608	      0.00000000	     -0.00000001	     25.29907825
      0.61575613	     -0.06486912	     -0.00055291	     -0.20675783	     -0.06474773	      0.88297708	     -0.00019355	     -0.22070882	      0.00000000	     -0.00000001	     25.14954643
      0.61719423	     -0.06493511	     -0.00055724	     -0.20682400	     -0.06474294	      0.88297528	     -0.00019089	     -0.22073518	      0.00000000	     -0.00000001	     24.73145757
      0.61832961	     -0.06498464	     -0.00056025	     -0.20687368	     -0.06473915	      0.88297393	     -0.00018880	     -0.22075519	      0.00000000	     -0.00000001	     24.69780436
      0.61946500	     -0.06503028	     -0.00056284	     -0.20691947	     -0.06473535	      0.88297266	     -0.00018671	     -0.22077450	      0.00000000	     -0.00000001	     24.39950574
      0.62060039	     -0.06507442	     -0.00056512	     -0.20696378	     -0.06473154	      0.88297147	     -0.00018463	     -0.22079310	      0.00000000	     -0.00000001	     24.28882407
      0.62203672	     -0.06512530	     -0.00056728	     -0.20701488	     -0.06472670	      0.88297007	     -0.00018201	     -0.22081565	      0.00000000	     -0.00000001	     23.94945280
      0.62316028	     -0.06516282	     -0.00056857	     -0.20705258	     -0.06472289	      0.88296905	     -0.00017997	     -0.22083249	      0.00000000	     -0.00000001	     23.91495607
      0.62428384	     -0.06519602	     -0.00056952	     -0.20708597	     -0.06471908	      0.88296812	     -0.00017794	     -0.22084864	      0.00000000	     -0.00000001	     23.65542438
      0.62540740	     -0.06522728	     -0.00057020	     -0.20711742	     -0.06471525	      0.88296725	     -0.00017592	     -0.22086406	      0.00000000	     -0.00000001	     23.57147718
      0.62687665	     -0.06526250	     -0.00057072	     -0.20715291	     -0.06471022	      0.88296624	     -0.00017329	     -0.22088313	      0.00000000	     -0.00000000	     23.28095171
      0.62799151	     -0.06528613	     -0.00057088	     -0.20717673	     -0.06470639	      0.88296556	     -0.00017131	     -0.22089673	      0.00000000	     -0.00000000	     23.27669780
      0.62910637	     -0.06530487	     -0.00057090	     -0.20719568	     -0.06470254	      0.88296494	     -0.00016934	     -0.22090956	      0.00000000	     -0.00000000	     23.05795648
      0.63022123	     -0.06532094	     -0.00057077	     -0.20721195	     -0.06469868	      0.88296440	     -0.00016738	     -0.22092158	      0.00000000	     -0.00000000	     22.99754455
      0.63172821	     -0.06533561	     -0.00057042	     -0.20722690	     -0.06469344	      0.88296378	     -0.00016476	     -0.22093652	      0.00000000	     -0.00000000	     22.74836956
      0.63283432	     -0.06534209	     -0.00057010	     -0.20723359	     -0.06468958	      0.88296341	     -0.00016285	     -0.22094645	      0.00000000	     -0.00000000	     22.77422815
      0.63394043	     -0.06534249	     -0.00056974	     -0.20723420	     -0.06468570	      0.88296309	     -0.00016095	     -0.22095548	      0.00000000	     -0.00000000	     22.59336877
      0.63504654	     -0.06533868	     -0.00056940	     -0.20723059	     -0.06468180	      0.88296285	     -0.00015907	     -0.22096353	      0.00000000	     -0.00000000	     22.56318374
      0.63659605	     -0.06532329	     -0.00056903	     -0.20721548	     -0.06467632	      0.88296260	     -0.00015646	     -0.22097309	      0.00000000	     -0.00000000	     22.36252778
      0.63769285	     -0.06530634	     -0.00056894	     -0.20719871	     -0.06467242	      0.88296250	     -0.00015464	     -0.22097853	      0.00000000	     -0.00000000	     22.43004910
      0.63878965	     -0.06528228	     -0.00056906	     -0.20717484	     -0.06466850	      0.88296245	     -0.00015283	     -0.22098283	      0.00000000	     -0.00000000	     22.28660595
      0.64011102	     -0.06524660	     -0.00056954	     -0.20713937	     -0.06466377	      0.88296246	     -0.00015068	     -0.22098639	      0.00000000	      0.00000000	     22.32372306
      0.64143239	     -0.06520118	     -0.00057047	     -0.20709414	     -0.06465901	      0.88296255	     -0.00014856	     -0.22098814	      0.00000000	      0.00000000	     22.12618698
      0.64275376	     -0.06514819	     -0.00057195	     -0.20704133	     -0.06465423	      0.88296272	     -0.00014647	     -0.22098795	      0.00000000	      0.00000000	     22.35160392
      0.64387299	     -0.06509448	     -0.00057371	     -0.20698775	     -0.06465017	      0.88296291	     -0.00014473	     -0.22098625	      0.00000000	      0.00000000	     22.08085295
      0.64499222	     -0.06503624	     -0.00057591	     -0.20692961	     -0.06464609	      0.88296315	     -0.00014301	     -0.22098308	      0.00000000	      0.00000000	     22.16085990
      0.64653410	     -0.06494571	     -0.00057972	     -0.20683921	     -0.06464045	      0.88296356	     -0.00014069	     -0.22097630	     -0.00000000	      0.00000000	     22.02084876
      0.64761594	     -0.06487620	     -0.00058297	     -0.20676975	     -0.06463648	      0.88296389	     -0.00013909	     -0.22096982	     -0.00000000	      0.00000000	     22.19225387
      0.64869779	     -0.06480021	     -0.00058675	     -0.20669381	     -0.06463251	      0.88296427	     -0.00013751	     -0.22096194	     -0.00000000	      0.00000000	     22.08072758
      0.65003119	     -0.06470158	     -0.00059210	     -0.20659520	     -0.06462759	      0.88296479	     -0.00013561	     -0.22095026	     -0.00000000	      0.00000000	     22.20002371
      0.65136459	     -0.06459642	     -0.00059847	     -0.20649001	     -0.06462267	      0.88296537	     -0.00013374	     -0.22093649	     -0.00000000	      0.00000000	     22.01591460
      0.65255570	     -0.06449943	     -0.00060501	     -0.20639296	     -0.06461826	      0.88296594	     -0.00013211	     -0.22092246	     -0.00000000	      0.00000000	     22.26374481
      0.65374680	     -0.06439808	     -0.00061233	     -0.20629153	     -0.06461385	      0.88296655	     -0.00013052	     -0.22090689	     -0.00000000	      0.00000000	     22.03786462
      0.65493791	     -0.06429543	     -0.00062032	     -0.20618875	     -0.06460943	      0.88296720	     -0.00012896	     -0.22088984	     -0.00000000	      0.00000000	     22.23132002
      0.65612901	     -0.06418964	     -0.00062889	     -0.20608280	     -0.06460502	      0.88296790	     -0.00012743	     -0.22087141	     -0.00000000	      0.00000000	     22.04760096
      0.65732012	     -0.06408310	     -0.00063792	     -0.20597608	     -0.06460061	      0.88296864	     -0.00012593	     -0.22085167	     -0.00000000	      0.00000000	     22.22040547
      0.65851122	     -0.06397382	     -0.00064729	     -0.20586659	     -0.06459620	      0.88296943	     -0.00012447	     -0.22083072	     -0.00000000	      0.00000000	     22.03649624
      0.65970233	     -0.06386418	     -0.00065678	     -0.20575671	     -0.06459180	      0.88297025	     -0.00012305	     -0.22080862	     -0.00000000	      0.00000000	     22.19335562
      0.66089343	     -0.06375215	     -0.00066621	     -0.20564441	     -0.06458742	      0.88297112	     -0.00012165	     -0.22078545	     -0.00000000	      0.00000001	     22.00002009
      0.66208454	     -0.06363985	     -0.00067535	     -0.20553183	     -0.06458304	      0.88297203	     -0.00012029	     -0.22076127	     -0.00000000	      0.00000001	     22.13373341
      0.66327565	     -0.06352545	     -0.00068408	     -0.20541712	     -0.06457868	      0.88297298	     -0.00011897	     -0.22073618	     -0.00000000	      0.00000001	     21.93415082
      0.66446675	     -0.06341100	     -0.00069225	     -0.20530236	     -0.06457434	      0.88297397	     -0.00011767	     -0.22071020	     -0.00000000	      0.00000001	     22.04736082
      0.66590717	     -0.06327061	     -0.00070133	     -0.20516156	     -0.06456913	      0.88297522	     -0.00011615	     -0.22067775	     -0.00000000	      0.00000001	     21.75821245
      0.66703722	     -0.06316006	     -0.00070773	     -0.20505068	     -0.06456506	      0.88297624	     -0.00011499	     -0.22065153	     -0.00000000	      0.00000001	     22.01024887
      0.66816727	     -0.06304788	     -0.00071354	     -0.20493815	     -0.06456102	      0.88297730	     -0.00011386	     -0.22062472	     -0.00000000	      0.00000001	     21.74668264
      0.66929731	     -0.06293615	     -0.00071869	     -0.20482606	     -0.06455701	      0.88297838	     -0.00011275	     -0.22059733	     -0.00000000	      0.00000001	     21.84273904
      0.67074507	     -0.06279145	     -0.00072438	     -0.20468089	     -0.06455192	      0.88297982	     -0.00011139	     -0.22056154	     -0.00000000	      0.00000001	     21.59102750
      0.67186128	     -0.06268008	     -0.00072805	     -0.20456914	     -0.06454804	      0.88298096	     -0.00011036	     -0.22053342	     -0.00000000	      0.00000001	     21.84438074
      0.67297748	     -0.06256631	     -0.00073108	     -0.20445497	     -0.06454419	      0.88298213	     -0.00010937	     -0.22050489	     -0.00000000	      0.00000001	     21.60182213
      0.67409369	     -0.06245074	     -0.00073323	     -0.20433900	     -0.06454038	      0.88298332	     -0.00010840	     -0.22047594	     -0.00000000	      0.00000001	     21.70480454
      0.67558204	     -0.06228753	     -0.00073440	     -0.20417526	     -0.06453537	      0.88298495	     -0.00010716	     -0.22043657	     -0.00000000	      0.00000001	     21.51386398
      0.67668839	     -0.06215943	     -0.00073388	     -0.20404676	     -0.06453170	      0.88298619	     -0.00010627	     -0.22040658	     -0.00000000	      0.00000001	     21.80412275
      0.67779475	     -0.06202337	     -0.00073228	     -0.20391029	     -0.06452807	      0.88298745	     -0.00010542	     -0.22037588	     -0.00000000	      0.00000001	     21.61899134
      0.67890111	     -0.06188209	     -0.00072960	     -0.20376860	     -0.06452450	      0.88298872	     -0.00010459	     -0.22034437	     -0.00000000	      0.00000001	     21.74631178
      0.68043153	     -0.06167675	     -0.00072443	     -0.20356266	     -0.06451964	      0.88299052	     -0.00010349	     -0.22029945	     -0.00000000	      0.00000001	     21.60197466
      0.68152682	     -0.06152525	     -0.00071987	     -0.20341071	     -0.06451622	      0.88299182	     -0.00010275	     -0.22026630	     -0.00000000	      0.00000001	     21.91497605
      0.68262211	     -0.06136896	     -0.00071473	     -0.20325396	     -0.06451287	      0.88299314	     -0.00010203	     -0.22023238	     -0.00000000	      0.00000001	     21.76323450
      0.68371740	     -0.06121077	     -0.00070908	     -0.20309528	     -0.06450958	      0.88299447	     -0.00010135	     -0.22019769	     -0.00000000	      0.00000001	     21.90411836
      0.68529830	     -0.06097726	     -0.00070043	     -0.20286102	     -0.06450494	      0.88299642	     -0.00010042	     -0.22014643	     -0.00000000	      0.00000001	     21.81196704
      0.68638201	     -0.06081581	     -0.00069441	     -0.20269902	     -0.06450184	      0.88299776	     -0.00009983	     -0.22011051	     -0.00000000	      0.00000001	     22.16535514
      0.68746571	     -0.06065213	     -0.00068851	     -0.20253475	     -0.06449882	      0.88299911	     -0.00009927	     -0.22007405	     -0.00000000	      0.00000001	     22.06370026
      0.68880229	     -0.06045135	     -0.00068158	     -0.20233322	     -0.06449518	      0.88300079	     -0.00009862	     -0.22002841	     -0.00000000	      0.00000001	     22.36034107
      0.69013887	     -0.06025037	     -0.00067516	     -0.20213143	     -0.06449167	      0.88300247	     -0.00009802	     -0.21998220	     -0.00000000	      0.00000001	     22.21718950
      0.69147545	     -0.06005277	     -0.00066922	     -0.20193297	     -0.06448827	      0.88300417	     -0.00009747	     -0.21993553	     -0.00000000	      0.00000001	     22.86170643
      0.69260136	     -0.05988643	     -0.00066464	     -0.20176588	     -0.06448551	      0.88300560	     -0.00009705	     -0.21989601	     -0.00000000	      0.00000001	     22.52960591
      0.69372728	     -0.05972363	     -0.00066014	     -0.20160230	     -0.06448284	      0.88300702	     -0.00009667	     -0.21985636	     -0.00000000	      0.00000001	     22.77772731
      0.69528988	     -0.05950141	     -0.00065393	     -0.20137896	     -0.06447929	      0.88300901	     -0.00009620	     -0.21980132	     -0.00000000	      0.00000001	     22.73694155
      0.69634066	     -0.05935636	     -0.00064982	     -0.20123312	     -0.06447702	      0.88301034	     -0.00009593	     -0.21976438	     -0.00000000	      0.00000001	     23.18384472
      0.69739144	     -0.05921318	     -0.00064580	     -0.20108916	     -0.06447483	      0.88301166	     -0.00009569	     -0.21972760	     -0.00000000	      0.00000001	     23.15097643
      0.69875552	     -0.05903315	     -0.00064061	     -0.20090808	     -0.06447213	      0.88301337	     -0.00009542	     -0.21968015	     -0.00000000	      0.00000001	     23.50959578
      0.70014996	     -0.05885265	     -0.00063524	     -0.20072650	     -0.06446953	      0.88301510	     -0.00009521	     -0.21963212	     -0.00000000	      0.00000001	     23.47247337
      0.70130697	     -0.05870677	     -0.00063069	     -0.20057971	     -0.06446751	      0.88301652	     -0.00009507	     -0.21959263	     -0.00000000	      0.00000001	     24.04302512
      0.70246398	     -0.05856389	     -0.00062614	     -0.20043593	     -0.06446560	      0.88301793	     -0.00009498	     -0.21955356	     -0.00000000	      0.00000001	     23.96893278
      0.70362100	     -0.05842634	     -0.00062153	     -0.20029746	     -0.06446381	      0.88301931	     -0.00009492	     -0.21951495	     -0.00000000	      0.00000001	     24.43530996
      0.70477801	     -0.05829166	     -0.00061692	     -0.20016188	     -0.06446215	      0.88302068	     -0.00009490	     -0.21947686	     -0.00000000	      0.00000001	     24.53442581
      0.70617154	     -0.05813577	     -0.00061128	     -0.20000490	     -0.06446031	      0.88302228	     -0.00009493	     -0.21943170	     -0.00000000	      0.00000001	     25.21780990
      0.70735740	     -0.05800635	     -0.00060647	     -0.19987458	     -0.06445889	      0.88302362	     -0.00009500	     -0.21939397	     -0.00000000	      0.00000001	     25.22290984
      0.70854327	     -0.05787927	     -0.00060225	     -0.19974659	     -0.06445760	      0.88302492	     -0.00009511	     -0.21935691	     -0.00000000	      0.00000001	     25.83108993
      0.70972913	     -0.05775567	     -0.00059900	     -0.19962208	     -0.06445644	      0.88302618	     -0.00009527	     -0.21932068	     -0.00000000	      0.00000001	     26.04839256
      0.71091499	     -0.05763930	     -0.00059566	     -0.19950482	     -0.06445542	      0.88302741	     -0.00009546	     -0.21928534	     -0.00000000	      0.00000001	     26.69261252
      0.71210086	     -0.05752595	     -0.00059226	     -0.19939061	     -0.06445453	      0.88302859	     -0.00009569	     -0.21925094	     -0.00000000	      0.00000001	     27.02354546
      0.71328672	     -0.05741765	     -0.00058892	     -0.19928146	     -0.06445377	      0.88302973	     -0.00009596	     -0.21921742	     -0.00000000	      0.00000001	     27.72716815
      0.71471386	     -0.05729360	     -0.00058522	     -0.19915643	     -0.06445303	      0.88303103	     -0.00009634	     -0.21917830	     -0.00000000	      0.00000001	     28.19007509
      0.71585518	     -0.05720047	     -0.00058237	     -0.19906253	     -0.06445258	      0.88303202	     -0.00009668	     -0.21914799	     -0.00000000	      0.00000001	     29.07503957
      0.71699650	     -0.05711267	     -0.00057987	     -0.19897398	     -0.06445225	      0.88303296	     -0.00009706	     -0.21911860	     -0.00000000	      0.00000001	     29.47182694
      0.71813783	     -0.05703204	     -0.00057752	     -0.19889262	     -0.06445203	      0.88303385	     -0.00009747	     -0.21909018	     -0.00000000	      0.00000001	     30.26175750
      0.71953811	     -0.05694001	     -0.00057397	     -0.19879975	     -0.06445194	      0.88303488	     -0.00009803	     -0.21905668	     -0.00000000	      0.00000000	     30.89816713
      0.72067089	     -0.05687100	     -0.00056999	     -0.19873010	     -0.06445198	      0.88303565	     -0.00009851	     -0.21903066	     -0.00000000	      0.00000000	     31.82397098
      0.72180367	     -0.05680446	     -0.00056602	     -0.19866295	     -0.06445215	      0.88303636	     -0.00009904	     -0.21900561	     -0.00000000	      0.00000000	     32.34771574
      0.72293644	     -0.05674231	     -0.00056209	     -0.19860020	     -0.06445242	      0.88303702	     -0.00009960	     -0.21898147	     -0.00000000	      0.00000000	     33.17984816
      0.72435174	     -0.05666843	     -0.00055728	     -0.19852562	     -0.06445292	      0.88303776	     -0.00010034	     -0.21895258	     -0.00000000	      0.00000000	     33.91964125
      0.72547688	     -0.05661357	     -0.00055364	     -0.19847022	     -0.06445343	      0.88303829	     -0.00010097	     -0.21893056	     -0.00000000	      0.00000000	     34.82741301
      0.72660202	     -0.05656094	     -0.00055002	     -0.19841707	     -0.06445405	      0.88303877	     -0.00010164	     -0.21890938	     -0.00000000	      0.00000000	     35.40590273
      0.72772716	     -0.05651207	     -0.00054601	     -0.19836769	     -0.06445478	      0.88303918	     -0.00010233	     -0.21888898	     -0.00000000	      0.00000000	     36.21195289
      0.72916504	     -0.05645320	     -0.00054089	     -0.19830821	     -0.06445585	      0.88303963	     -0.00010328	     -0.21886412	     -0.00000000	      0.00000000	     36.99302486
      0.73028087	     -0.05641237	     -0.00053685	     -0.19826691	     -0.06445679	      0.88303992	     -0.00010404	     -0.21884572	     -0.00000000	      0.00000000	     37.84326351
      0.73139670	     -0.05637420	     -0.00053287	     -0.19822828	     -0.06445782	      0.88304015	     -0.00010484	     -0.21882814	     -0.00000000	      0.00000000	     38.46441695
      0.73251254	     -0.05634075	     -0.00052899	     -0.19819439	     -0.06445894	      0.88304033	     -0.00010568	     -0.21881136	     -0.00000000	      0.00000000	     39.25902152
      0.73398217	     -0.05630223	     -0.00052427	     -0.19815528	     -0.06446056	      0.88304048	     -0.00010683	     -0.21879052	     -0.00000000	      0.00000000	     40.12906268
      0.73508808	     -0.05627816	     -0.00052084	     -0.19813077	     -0.06446187	      0.88304054	     -0.00010773	     -0.21877575	     -0.00000000	      0.00000000	     40.97763959
      0.73619399	     -0.05625691	     -0.00051767	     -0.19810909	     -0.06446327	      0.88304054	     -0.00010866	     -0.21876179	     -0.00000000	     -0.00000000	     41.67996717
      0.73729990	     -0.05623987	     -0.00051457	     -0.19809161	     -0.06446475	      0.88304049	     -0.00010962	     -0.21874861	     -0.00000000	     -0.00000000	     42.50124748
      0.73880866	     -0.05622091	     -0.00051058	     -0.19807207	     -0.06446689	      0.88304034	     -0.00011099	     -0.21873190	     -0.00000000	     -0.00000000	     43.47885996
      0.73990496	     -0.05621054	     -0.00050772	     -0.19806127	     -0.06446853	      0.88304018	     -0.00011203	     -0.21872061	     -0.00000000	     -0.00000000	     44.30993953
      0.74100126	     -0.05620138	     -0.00050499	     -0.19805169	     -0.06447024	      0.88303997	     -0.00011309	     -0.21871003	     -0.00000000	     -0.00000000	     45.03614867
      0.74209756	     -0.05619498	     -0.00050225	     -0.19804486	     -0.06447202	      0.88303971	     -0.00011418	     -0.21870011	     -0.00000000	     -0.00000000	     45.80330495
      0.74365061	     -0.05618874	     -0.00049853	     -0.19803802	     -0.06447466	      0.88303928	     -0.00011579	     -0.21868720	     -0.00000000	     -0.00000000	     46.72494110
      0.74473690	     -0.05618682	     -0.00049598	     -0.19803567	     -0.06447658	      0.88303893	     -0.00011694	     -0.21867890	     -0.00000000	     -0.00000000	     47.42003335
      0.74582319	     -0.05618568	     -0.00049356	     -0.19803410	     -0.06447857	      0.88303854	     -0.00011813	     -0.21867122	     -0.00000000	     -0.00000000	     48.02165928
      0.74714281	     -0.05618718	     -0.00049070	     -0.19803509	     -0.06448106	      0.88303801	     -0.00011961	     -0.21866264	     -0.00000000	     -0.00000000	     48.73861216
      0.74846244	     -0.05619046	     -0.00048820	     -0.19803783	     -0.06448364	      0.88303743	     -0.00012114	     -0.21865491	     -0.00000001	     -0.00000000	     49.24693741
      0.74978206	     -0.05619582	     -0.00048627	     -0.19804265	     -0.06448631	      0.88303680	     -0.00012270	     -0.21864795	     -0.00000001	     -0.00000000	     49.91245499
      0.75089950	     -0.05620023	     -0.00048483	     -0.19804660	     -0.06448863	      0.88303624	     -0.00012406	     -0.21864267	     -0.00000001	     -0.00000000	     50.19109115
      0.75201693	     -0.05620669	     -0.00048347	     -0.19805258	     -0.06449102	      0.88303564	     -0.00012545	     -0.21863790	     -0.00000001	     -0.00000000	     50.68425975
      0.75354601	     -0.05621726	     -0.00048265	     -0.19806250	     -0.06449438	      0.88303477	     -0.00012740	     -0.21863223	     -0.00000001	     -0.00000000	     51.02166998
      0.75462203	     -0.05622567	     -0.00048213	     -0.19807043	     -0.06449681	      0.88303413	     -0.00012880	     -0.21862879	     -0.00000001	     -0.00000000	     51.30004400
      0.75569804	     -0.05623398	     -0.00048172	     -0.19807826	     -0.06449930	      0.88303347	     -0.00013023	     -0.21862581	     -0.00000001	     -0.00000000	     51.48078510
      0.75702104	     -0.05624570	     -0.00048093	     -0.19808940	     -0.06450243	      0.88303263	     -0.00013202	     -0.21862272	     -0.00000001	     -0.00000000	     51.70892735
      0.75834403	     -0.05625842	     -0.00048036	     -0.19810153	     -0.06450565	      0.88303176	     -0.00013384	     -0.21862029	     -0.00000001	     -0.00000000	     51.71888947
      0.75966703	     -0.05627256	     -0.00047982	     -0.19811506	     -0.06450895	      0.88303086	     -0.00013570	     -0.21861847	     -0.00000001	     -0.00000000	     51.97877762
      0.76078433	     -0.05628309	     -0.00047964	     -0.19812509	     -0.06451180	      0.88303008	     -0.00013730	     -0.21861741	     -0.00000001	     -0.00000000	     51.85276238
      0.76190163	     -0.05629588	     -0.00047950	     -0.19813736	     -0.06451471	      0.88302929	     -0.00013892	     -0.21861675	     -0.00000001	     -0.00000000	     52.03508011
      0.76344262	     -0.05631546	     -0.00047941	     -0.19815622	     -0.06451883	      0.88302817	     -0.00014120	     -0.21861658	     -0.00000001	     -0.00000000	     51.93694286
      0.76451279	     -0.05632972	     -0.00047910	     -0.19816999	     -0.06452176	      0.88302739	     -0.00014281	     -0.21861691	     -0.00000001	     -0.00000001	     52.02438888
      0.76558295	     -0.05634446	     -0.00047874	     -0.19818423	     -0.06452474	      0.88302659	     -0.00014443	     -0.21861763	     -0.00000001	     -0.00000001	     51.95544342
      0.76691586	     -0.05636592	     -0.00047837	     -0.19820507	     -0.06452853	      0.88302558	     -0.00014648	     -0.21861905	     -0.00000001	     -0.00000001	     51.96842229
      0.76824876	     -0.05639062	     -0.00047815	     -0.19822914	     -0.06453242	      0.88302456	     -0.00014856	     -0.21862110	     -0.00000001	     -0.00000001	     51.72619993
      0.76943457	     -0.05641796	     -0.00047789	     -0.19825591	     -0.06453595	      0.88302364	     -0.00015043	     -0.21862349	     -0.00000001	     -0.00000001	     51.80089086
      0.77062039	     -0.05645231	     -0.00047803	     -0.19828970	     -0.06453955	      0.88302271	     -0.00015233	     -0.21862658	     -0.00000001	     -0.00000001	     51.54562138
      0.77180620	     -0.05649664	     -0.00047858	     -0.19833345	     -0.06454322	      0.88302178	     -0.00015424	     -0.21863050	     -0.00000001	     -0.00000001	     51.57760253
      0.77299201	     -0.05655152	     -0.00047974	     -0.19838776	     -0.06454696	      0.88302084	     -0.00015617	     -0.21863547	     -0.00000001	     -0.00000001	     51.34606403
      0.77417783	     -0.05661918	     -0.00048127	     -0.19845483	     -0.06455077	      0.88301989	     -0.00015812	     -0.21864169	     -0.00000001	     -0.00000001	     51.31260034
      0.77536364	     -0.05669870	     -0.00048306	     -0.19853377	     -0.06455466	      0.88301892	     -0.00016008	     -0.21864938	     -0.00000001	     -0.00000001	     51.07525849
      0.77654946	     -0.05679099	     -0.00048489	     -0.19862549	     -0.06455861	      0.88301795	     -0.00016206	     -0.21865868	     -0.00000001	     -0.00000001	     51.03085208
      0.77773527	     -0.05689420	     -0.00048660	     -0.19872814	     -0.06456264	      0.88301696	     -0.00016405	     -0.21866974	     -0.00000001	     -0.00000001	     50.79889013
      0.77892108	     -0.05700868	     -0.00048794	     -0.19884210	     -0.06456673	      0.88301596	     -0.00016605	     -0.21868265	     -0.00000001	     -0.00000001	     50.74126298
      0.78010690	     -0.05713288	     -0.00048878	     -0.19896580	     -0.06457089	      0.88301493	     -0.00016806	     -0.21869750	     -0.00000001	     -0.00000001	     50.50314587
      0.78129271	     -0.05726750	     -0.00048896	     -0.19909994	     -0.06457512	      0.88301389	     -0.00017008	     -0.21871431	     -0.00000001	     -0.00000001	     50.41320807
      0.78247853	     -0.05741094	     -0.00048828	     -0.19924295	     -0.06457941	      0.88301281	     -0.00017210	     -0.21873315	     -0.00000001	     -0.00000001	     50.14884383
      0.78366434	     -0.05756364	     -0.00048647	     -0.19939526	     -0.06458377	      0.88301171	     -0.00017413	     -0.21875402	     -0.00000001	     -0.00000001	     50.00172835
      0.78511096	     -0.05776056	     -0.00048255	     -0.19959175	     -0.06458917	      0.88301032	     -0.00017661	     -0.21878225	     -0.00000001	     -0.00000001	     49.51497240
      0.78623388	     -0.05791975	     -0.00047830	     -0.19975066	     -0.06459342	      0.88300920	     -0.00017854	     -0.21880622	     -0.00000001	     -0.00000001	     49.44124033
      0.78735680	     -0.05808416	     -0.00047334	     -0.19991483	     -0.06459772	      0.88300803	     -0.00018047	     -0.21883201	     -0.00000001	     -0.00000001	     49.10997237
      0.78847972	     -0.05825537	     -0.00046751	     -0.20008584	     -0.06460207	      0.88300683	     -0.00018240	     -0.21885958	     -0.00000001	     -0.00000001	     48.89360299
      0.78992983	     -0.05848341	     -0.00045890	     -0.20031368	     -0.06460776	      0.88300520	     -0.00018491	     -0.21889779	     -0.00000001	     -0.00000001	     48.40598982
      0.79104116	     -0.05866324	     -0.00045166	     -0.20049339	     -0.06461217	      0.88300390	     -0.00018683	     -0.21892896	     -0.00000001	     -0.00000001	     48.18114320
      0.79215249	     -0.05884580	     -0.00044406	     -0.20067587	     -0.06461662	      0.88300254	     -0.00018875	     -0.21896170	     -0.00000001	     -0.00000001	     47.81573377
      0.79326382	     -0.05903241	     -0.00043629	     -0.20086243	     -0.06462110	      0.88300111	     -0.00019068	     -0.21899592	     -0.00000001	     -0.00000001	     47.52282112
      0.79474862	     -0.05928552	     -0.00042598	     -0.20111552	     -0.06462715	      0.88299910	     -0.00019326	     -0.21904385	     -0.00000001	     -0.00000001	     46.95313268
      0.79585202	     -0.05947621	     -0.00041871	     -0.20130622	     -0.06463168	      0.88299753	     -0.00019519	     -0.21908101	     -0.00000001	     -0.00000001	     46.62240791
      0.79695542	     -0.05966900	     -0.00041186	     -0.20149905	     -0.06463624	      0.88299589	     -0.00019712	     -0.21911944	     -0.00000001	     -0.00000001	     46.19231674
      0.79805882	     -0.05986492	     -0.00040549	     -0.20169502	     -0.06464083	      0.88299416	     -0.00019906	     -0.21915906	     -0.00000001	     -0.00000001	     45.80604266
      0.79957885	     -0.06013681	     -0.00039758	     -0.20196703	     -0.06464718	      0.88299165	     -0.00020174	     -0.21921549	     -0.00000001	     -0.00000001	     45.12713449
      0.80067306	     -0.06033395	     -0.00039254	     -0.20216426	     -0.06465177	      0.88298975	     -0.00020368	     -0.21925727	     -0.00000001	     -0.00000001	     44.71510814
      0.80176727	     -0.06053118	     -0.00038738	     -0.20236163	     -0.06465637	      0.88298775	     -0.00020564	     -0.21929994	     -0.00000001	     -0.00000001	     44.23138854
      0.80286148	     -0.06072933	     -0.00038278	     -0.20255993	     -0.06466099	      0.88298567	     -0.00020760	     -0.21934339	     -0.00000001	     -0.00000001	     43.77750852
      0.80442393	     -0.06101201	     -0.00037741	     -0.20284287	     -0.06466759	      0.88298254	     -0.00021041	     -0.21940662	     -0.00000001	     -0.00000001	     43.00533771
      0.80550850	     -0.06120868	     -0.00037460	     -0.20303974	     -0.06467218	      0.88298026	     -0.00021238	     -0.21945121	     -0.00000001	     -0.00000001	     42.54497740
      0.80659306	     -0.06140510	     -0.00037222	     -0.20323637	     -0.06467677	      0.88297789	     -0.00021436	     -0.21949632	     -0.00000001	     -0.00000002	     42.02501153
      0.80791637	     -0.06164574	     -0.00037030	     -0.20347730	     -0.06468236	      0.88297487	     -0.00021678	     -0.21955196	     -0.00000001	     -0.00000002	     41.42833557
      0.80923968	     -0.06188540	     -0.00036935	     -0.20371727	     -0.06468794	      0.88297172	     -0.00021922	     -0.21960819	     -0.00000001	     -0.00000002	     40.68536231
      0.81056298	     -0.06212460	     -0.00036912	     -0.20395682	     -0.06469351	      0.88296843	     -0.00022167	     -0.21966488	     -0.00000001	     -0.00000002	     40.17822714
      0.81168537	     -0.06232469	     -0.00036943	     -0.20415722	     -0.06469821	      0.88296553	     -0.00022376	     -0.21971326	     -0.00000001	     -0.00000002	     39.51299324
      0.81280776	     -0.06252223	     -0.00037034	     -0.20435510	     -0.06470290	      0.88296255	     -0.00022585	     -0.21976185	     -0.00000001	     -0.00000002	     39.10816244
      0.81434941	     -0.06279472	     -0.00037258	     -0.20462807	     -0.06470930	      0.88295830	     -0.00022874	     -0.21982899	     -0.00000001	     -0.00000002	     38.30076640
      0.81541173	     -0.06297733	     -0.00037494	     -0.20481103	     -0.06471368	      0.88295527	     -0.00023073	     -0.21987550	     -0.00000001	     -0.00000002	     37.87726051
      0.81647405	     -0.06315943	     -0.00037769	     -0.20499351	     -0.06471803	      0.88295217	     -0.00023273	     -0.21992224	     -0.00000001	     -0.00000002	     37.36810534
      0.81781289	     -0.06338780	     -0.00038114	     -0.20522237	     -0.06472348	      0.88294817	     -0.00023525	     -0.21998141	     -0.00000001	     -0.00000002	     36.81704893
      0.81915173	     -0.06361161	     -0.00038489	     -0.20544671	     -0.06472887	      0.88294406	     -0.00023776	     -0.22004077	     -0.00000001	     -0.00000002	     36.14381002
      0.82033874	     -0.06380614	     -0.00038838	     -0.20564174	     -0.06473361	      0.88294033	     -0.00023999	     -0.22009340	     -0.00000001	     -0.00000002	     35.76156160
      0.82152576	     -0.06399534	     -0.00039178	     -0.20583147	     -0.06473830	      0.88293654	     -0.00024222	     -0.22014591	     -0.00000001	     -0.00000002	     35.20839202
      0.82271278	     -0.06418159	     -0.00039502	     -0.20601827	     -0.06474294	      0.88293268	     -0.00024444	     -0.22019820	     -0.00000001	     -0.00000002	     34.85039187
      0.82389979	     -0.06436281	     -0.00039849	     -0.20620007	     -0.06474752	      0.88292876	     -0.00024666	     -0.22025020	     -0.00000001	     -0.00000002	     34.35531761
      0.82508681	     -0.06454067	     -0.00040188	     -0.20637852	     -0.06475204	      0.88292480	     -0.00024886	     -0.22030183	     -0.00000001	     -0.00000002	     33.98379458
      0.82627383	     -0.06471346	     -0.00040451	     -0.20655195	     -0.06475650	      0.88292079	     -0.00025106	     -0.22035307	     -0.00000001	     -0.00000002	     33.50403251
      0.82746084	     -0.06488268	     -0.00040742	     -0.20672182	     -0.06476090	      0.88291675	     -0.00025324	     -0.22040384	     -0.00000001	     -0.00000002	     33.14644453
      0.82864786	     -0.06504668	     -0.00041009	     -0.20688649	     -0.06476523	      0.88291269	     -0.00025541	     -0.22045414	     -0.00000001	     -0.00000002	     32.68030315
      0.82983488	     -0.06520712	     -0.00041274	     -0.20704762	     -0.06476949	      0.88290860	     -0.00025757	     -0.22050388	     -0.00000001	     -0.00000002	     32.33694600
      0.83102189	     -0.06536249	     -0.00041527	     -0.20720371	     -0.06477368	      0.88290451	     -0.00025971	     -0.22055309	     -0.00000001	     -0.00000002	     31.91971589
      0.83220891	     -0.06551412	     -0.00041773	     -0.20735608	     -0.06477779	      0.88290042	     -0.00026183	     -0.22060168	     -0.00000001	     -0.00000002	     31.62802705
      0.83339593	     -0.06566035	     -0.00042012	     -0.20750305	     -0.06478182	      0.88289634	     -0.00026394	     -0.22064967	     -0.00000001	     -0.00000002	     31.24704322
      0.83458294	     -0.06580239	     -0.00042237	     -0.20764587	     -0.06478577	      0.88289227	     -0.00026602	     -0.22069698	     -0.00000001	     -0.00000002	     30.97786646
      0.83576996	     -0.06593872	     -0.00042478	     -0.20778298	     -0.06478964	      0.88288823	     -0.00026809	     -0.22074359	     -0.00000001	     -0.00000002	     30.61835050
      0.83695698	     -0.06607074	     -0.00042705	     -0.20791580	     -0.06479342	      0.88288422	     -0.00027013	     -0.22078943	     -0.00000001	     -0.00000002	     30.36441087
      0.83839948	     -0.06622416	     -0.00042960	     -0.20807021	     -0.06479790	      0.88287940	     -0.00027258	     -0.22084410	     -0.00000001	     -0.00000002	     29.87010198
      0.83954469	     -0.06634087	     -0.00043149	     -0.20818772	     -0.06480136	      0.88287562	     -0.00027451	     -0.22088661	     -0.00000001	     -0.00000002	     29.72943575
      0.84068990	     -0.06645196	     -0.00043323	     -0.20829963	     -0.06480473	      0.88287190	     -0.00027641	     -0.22092831	     -0.00000001	     -0.00000002	     29.40556640
      0.84183511	     -0.06655998	     -0.00043480	     -0.20840848	     -0.06480801	      0.88286823	     -0.00027829	     -0.22096915	     -0.00000001	     -0.00000002	     29.21226814
      0.84322694	     -0.06668468	     -0.00043658	     -0.20853420	     -0.06481188	      0.88286386	     -0.00028055	     -0.22101761	     -0.00000001	     -0.00000002	     28.81507155
      0.84437180	     -0.06678307	     -0.00043804	     -0.20863344	     -0.06481496	      0.88286034	     -0.00028238	     -0.22105645	     -0.00000001	     -0.00000002	     28.67259937
      0.84551667	     -0.06687623	     -0.00043949	     -0.20872746	     -0.06481794	      0.88285689	     -0.00028418	     -0.22109437	     -0.00000001	     -0.00000002	     28.37244903
      0.84666153	     -0.06696645	     -0.00044094	     -0.20881854	     -0.06482083	      0.88285352	     -0.00028597	     -0.22113134	     -0.00000001	     -0.00000002	     28.20818156
      0.84804853	     -0.06706999	     -0.00044270	     -0.20892315	     -0.06482420	      0.88284955	     -0.00028810	     -0.22117487	     -0.00000001	     -0.00000002	     27.83887460
      0.84919736	     -0.06715245	     -0.00044420	     -0.20900650	     -0.06482688	      0.88284636	     -0.00028983	     -0.22120984	     -0.00000001	     -0.00000002	     27.71574121
      0.85034619	     -0.06723049	     -0.00044582	     -0.20908543	     -0.06482946	      0.88284325	     -0.00029155	     -0.22124387	     -0.00000001	     -0.00000002	     27.42929466
      0.85149502	     -0.06730603	     -0.00044751	     -0.20916186	     -0.06483194	      0.88284024	     -0.00029323	     -0.22127691	     -0.00000001	     -0.00000002	     27.28728868
      0.85287433	     -0.06739107	     -0.00044954	     -0.20924800	     -0.06483478	      0.88283674	     -0.00029523	     -0.22131530	     -0.00000001	     -0.00000002	     26.94581115
      0.85403104	     -0.06745875	     -0.00045123	     -0.20931658	     -0.06483704	      0.88283392	     -0.00029687	     -0.22134636	     -0.00000001	     -0.00000002	     26.84881926
      0.85518774	     -0.06752155	     -0.00045303	     -0.20938032	     -0.06483920	      0.88283119	     -0.00029849	     -0.22137641	     -0.00000001	     -0.00000002	     26.58111792
      0.85634445	     -0.06758185	     -0.00045486	     -0.20944154	     -0.06484124	      0.88282856	     -0.00030009	     -0.22140539	     -0.00000001	     -0.00000002	     26.46283743
      0.85750116	     -0.06763794	     -0.00045671	     -0.20949856	     -0.06484318	      0.88282604	     -0.00030166	     -0.22143333	     -0.00000001	     -0.00000001	     26.23135410
      0.85865786	     -0.06769123	     -0.00045858	     -0.20955279	     -0.06484500	      0.88282361	     -0.00030321	     -0.22146022	     -0.00000001	     -0.00000001	     26.09449648
      0.86015402	     -0.06775403	     -0.00046099	     -0.20961681	     -0.06484720	      0.88282061	     -0.00030517	     -0.22149343	     -0.00000001	     -0.00000001	     25.76765198
      0.86123114	     -0.06779565	     -0.00046274	     -0.20965931	     -0.06484866	      0.88281856	     -0.00030656	     -0.22151621	     -0.00000001	     -0.00000001	     25.71422951
      0.86230826	     -0.06783285	     -0.00046450	     -0.20969740	     -0.06485003	      0.88281659	     -0.00030793	     -0.22153804	     -0.00000001	     -0.00000001	     25.52490520
      0.86361704	     -0.06787381	     -0.00046635	     -0.20973943	     -0.06485155	      0.88281431	     -0.00030956	     -0.22156325	     -0.00000001	     -0.00000001	     25.40109234
      0.86492583	     -0.06790868	     -0.00046816	     -0.20977540	     -0.06485292	      0.88281214	     -0.00031116	     -0.22158704	     -0.00000001	     -0.00000001	     25.13278958
      0.86623461	     -0.06793888	     -0.00046996	     -0.20980668	     -0.06485415	      0.88281010	     -0.00031273	     -0.22160932	     -0.00000001	     -0.00000001	     25.11260843
      0.86736553	     -0.06795802	     -0.00047182	     -0.20982676	     -0.06485509	      0.88280842	     -0.00031406	     -0.22162736	     -0.00000001	     -0.00000001	     24.83574151
      0.86849644	     -0.06797346	     -0.00047364	     -0.20984315	     -0.06485591	      0.88280683	     -0.00031536	     -0.22164420	     -0.00000001	     -0.00000001	     24.80695844
      0.87004760	     -0.06798587	     -0.00047622	     -0.20985685	     -0.06485686	      0.88280477	     -0.00031712	     -0.22166532	     -0.00000001	     -0.00000001	     24.57164969
      0.87109554	     -0.06798905	     -0.00047808	     -0.20986090	     -0.06485738	      0.88280347	     -0.00031828	     -0.22167822	     -0.00000001	     -0.00000001	     24.56695282
      0.87214347	     -0.06798649	     -0.00048012	     -0.20985921	     -0.06485780	      0.88280223	     -0.00031942	     -0.22168999	     -0.00000001	     -0.00000001	     24.43937728
      0.87349772	     -0.06797701	     -0.00048310	     -0.20985084	     -0.06485820	      0.88280071	     -0.00032087	     -0.22170346	     -0.00000001	     -0.00000001	     24.38232046
      0.87488573	     -0.06795787	     -0.00048632	     -0.20983284	     -0.06485844	      0.88279926	     -0.00032232	     -0.22171518	     -0.00000001	     -0.00000001	     24.15924678
      0.87606105	     -0.06793461	     -0.00048948	     -0.20981052	     -0.06485850	      0.88279811	     -0.00032352	     -0.22172337	     -0.00000001	     -0.00000001	     24.20170395
      0.87723638	     -0.06790466	     -0.00049317	     -0.20978151	     -0.06485845	      0.88279703	     -0.00032470	     -0.22172999	     -0.00000001	     -0.00000001	     24.01845412
      0.87841171	     -0.06786979	     -0.00049746	     -0.20974755	     -0.06485827	      0.88279602	     -0.00032585	     -0.22173495	     -0.00000001	     -0.00000001	     24.05570028
      0.87958704	     -0.06782756	     -0.00050199	     -0.20970622	     -0.06485797	      0.88279506	     -0.00032699	     -0.22173826	     -0.00000001	     -0.00000001	     23.93225009
      0.88076237	     -0.06777939	     -0.00050671	     -0.20965894	     -0.06485754	      0.88279418	     -0.00032810	     -0.22173981	     -0.00000001	     -0.00000000	     23.95865714
      0.88193769	     -0.06772321	     -0.00051197	     -0.20960363	     -0.06485700	      0.88279335	     -0.00032919	     -0.22173959	     -0.00000001	     -0.00000000	     23.85029529
      0.88311302	     -0.06766060	     -0.00051763	     -0.20954188	     -0.06485633	      0.88279258	     -0.00033026	     -0.22173751	     -0.00000001	     -0.00000000	     23.90543815
      0.88456743	     -0.06757252	     -0.00052515	     -0.20945482	     -0.06485535	      0.88279170	     -0.00033155	     -0.22173233	     -0.00000001	     -0.00000000	     23.73665862
      0.88569239	     -0.06749754	     -0.00053163	     -0.20938061	     -0.06485446	      0.88279109	     -0.00033252	     -0.22172627	     -0.00000001	     -0.00000000	     23.91034059
      0.88681735	     -0.06741544	     -0.00053874	     -0.20929925	     -0.06485346	      0.88279052	     -0.00033348	     -0.22171844	     -0.00000001	     -0.00000000	     23.79144260
      0.88794232	     -0.06732861	     -0.00054642	     -0.20921313	     -0.06485236	      0.88279000	     -0.00033441	     -0.22170881	     -0.00000001	     -0.00000000	     23.88767169
      0.88938409	     -0.06720844	     -0.00055703	     -0.20909384	     -0.06485080	      0.88278940	     -0.00033558	     -0.22169388	     -0.00000001	     -0.00000000	     23.75413957
      0.89049806	     -0.06711065	     -0.00056577	     -0.20899669	     -0.06484947	      0.88278900	     -0.00033645	     -0.22168036	     -0.00000001	     -0.00000000	     23.95217742
      0.89161202	     -0.06700724	     -0.00057497	     -0.20889390	     -0.06484805	      0.88278864	     -0.00033731	     -0.22166517	     -0.00000001	     -0.00000000	     23.81245452
      0.89272599	     -0.06690120	     -0.00058461	     -0.20878845	     -0.06484653	      0.88278832	     -0.00033814	     -0.22164833	     -0.00000001	     -0.00000000	     23.91204541
      0.89419526	     -0.06675594	     -0.00059797	     -0.20864393	     -0.06484439	      0.88278798	     -0.00033920	     -0.22162377	     -0.00000001	     -0.00000000	     23.75940034
      0.89529941	     -0.06664467	     -0.00060841	     -0.20853317	     -0.06484267	      0.88278777	     -0.00033997	     -0.22160362	     -0.00000001	     -0.00000000	     23.97406787
      0.89640355	     -0.06652939	     -0.00061921	     -0.20841838	     -0.06484086	      0.88278761	     -0.00034071	     -0.22158213	     -0.00000001	     -0.00000000	     23.81116963
      0.89750770	     -0.06641273	     -0.00063047	     -0.20830218	     -0.06483896	      0.88278750	     -0.00034143	     -0.22155936	     -0.00000001	     -0.00000000	     23.89760596
      0.89901283	     -0.06625094	     -0.00064596	     -0.20814098	     -0.06483625	      0.88278741	     -0.00034236	     -0.22152648	     -0.00000001	     -0.00000000	     23.72020372
      0.90010551	     -0.06613255	     -0.00065708	     -0.20802298	     -0.06483418	      0.88278741	     -0.00034301	     -0.22150135	     -0.00000001	      0.00000000	     23.94147356
      0.90119820	     -0.06601130	     -0.00066792	     -0.20790211	     -0.06483204	      0.88278744	     -0.00034363	     -0.22147526	     -0.00000001	      0.00000000	     23.76640480
      0.90229088	     -0.06588945	     -0.00067831	     -0.20778063	     -0.06482982	      0.88278753	     -0.00034421	     -0.22144822	     -0.00000001	      0.00000000	     23.83613540
      0.90384319	     -0.06571310	     -0.00069211	     -0.20760477	     -0.06482654	      0.88278773	     -0.00034499	     -0.22140836	     -0.00000001	      0.00000000	     23.63869999
      0.90492378	     -0.06558956	     -0.00070093	     -0.20748155	     -0.06482418	      0.88278792	     -0.00034550	     -0.22137963	     -0.00000001	      0.00000000	     23.84579729
      0.90600438	     -0.06546363	     -0.00070908	     -0.20735594	     -0.06482175	      0.88278816	     -0.00034597	     -0.22135018	     -0.00000001	      0.00000000	     23.66253330
      0.90732277	     -0.06530997	     -0.00071805	     -0.20720264	     -0.06481871	      0.88278851	     -0.00034651	     -0.22131333	     -0.00000001	      0.00000000	     23.78271149
      0.90864117	     -0.06515420	     -0.00072586	     -0.20704724	     -0.06481558	      0.88278892	     -0.00034699	     -0.22127558	     -0.00000001	      0.00000000	     23.52352655
      0.90995956	     -0.06499857	     -0.00073141	     -0.20689195	     -0.06481236	      0.88278941	     -0.00034743	     -0.22123697	     -0.00000001	      0.00000000	     23.88248667
      0.91109154	     -0.06486241	     -0.00073464	     -0.20675610	     -0.06480953	      0.88278987	     -0.00034777	     -0.22120325	     -0.00000001	      0.00000000	     23.49994544
      0.91222351	     -0.06472724	     -0.00073702	     -0.20662122	     -0.06480665	      0.88279039	     -0.00034807	     -0.22116900	     -0.00000001	      0.00000000	     23.61188754
      0.91377519	     -0.06454112	     -0.00073932	     -0.20643548	     -0.06480261	      0.88279117	     -0.00034842	     -0.22112137	     -0.00000001	      0.00000000	     23.43522308
      0.91481822	     -0.06441643	     -0.00074036	     -0.20631103	     -0.06479984	      0.88279174	     -0.00034862	     -0.22108892	     -0.00000001	      0.00000000	     23.69232397
      0.91586126	     -0.06429051	     -0.00074106	     -0.20618535	     -0.06479704	      0.88279236	     -0.00034879	     -0.22105620	     -0.00000001	      0.00000000	     23.59142965
      0.91721698	     -0.06412822	     -0.00074092	     -0.20602334	     -0.06479333	      0.88279321	     -0.00034896	     -0.22101325	     -0.00000001	      0.00000000	     23.75751558
      0.91860972	     -0.06396131	     -0.00073975	     -0.20585672	     -0.06478946	      0.88279414	     -0.00034909	     -0.22096876	     -0.00000001	      0.00000000	     23.60198335
      0.91978015	     -0.06382212	     -0.00073836	     -0.20571776	     -0.06478615	      0.88279498	     -0.00034916	     -0.22093108	     -0.00000001	      0.00000000	     23.94061430
      0.92095058	     -0.06368250	     -0.00073674	     -0.20557835	     -0.06478281	      0.88279585	     -0.00034919	     -0.22089321	     -0.00000001	      0.00000001	     23.79764188
      0.92212102	     -0.06354512	     -0.00073494	     -0.20544118	     -0.06477943	      0.88279677	     -0.00034919	     -0.22085516	     -0.00000001	      0.00000001	     24.07429455
      0.92329145	     -0.06340857	     -0.00073296	     -0.20530482	     -0.06477601	      0.88279772	     -0.00034915	     -0.22081700	     -0.00000001	      0.00000001	     24.03952627
      0.92446189	     -0.06327430	     -0.00073086	     -0.20517072	     -0.06477256	      0.88279870	     -0.00034908	     -0.22077872	     -0.00000001	      0.00000001	     24.30965720
      0.92587127	     -0.06311362	     -0.00072828	     -0.20501025	     -0.06476836	      0.88279993	     -0.00034895	     -0.22073256	     -0.00000001	      0.00000001	     24.29868432
      0.92702620	     -0.06298418	     -0.00072612	     -0.20488095	     -0.06476488	      0.88280096	     -0.00034880	     -0.22069468	     -0.00000001	      0.00000001	     24.71789459
      0.92818112	     -0.06285523	     -0.00072395	     -0.20475215	     -0.06476138	      0.88280202	     -0.00034863	     -0.22065681	     -0.00000001	      0.00000001	     24.70718380
      0.92933605	     -0.06272941	     -0.00072177	     -0.20462646	     -0.06475785	      0.88280310	     -0.00034843	     -0.22061894	     -0.00000001	      0.00000001	     25.06195050
      0.93049097	     -0.06260471	     -0.00071962	     -0.20450189	     -0.06475429	      0.88280420	     -0.00034819	     -0.22058115	     -0.00000001	      0.00000001	     25.16950382
      0.93164590	     -0.06248292	     -0.00071750	     -0.20438022	     -0.06475071	      0.88280532	     -0.00034793	     -0.22054343	     -0.00000001	      0.00000001	     25.51253498
      0.93313600	     -0.06232814	     -0.00071482	     -0.20422560	     -0.06474606	      0.88280677	     -0.00034755	     -0.22049495	     -0.00000001	      0.00000001	     25.69055471
      0.93421382	     -0.06221892	     -0.00071289	     -0.20411647	     -0.06474266	      0.88280784	     -0.00034725	     -0.22046000	     -0.00000001	      0.00000001	     26.17672194
      0.93529164	     -0.06211036	     -0.00071098	     -0.20400802	     -0.06473925	      0.88280891	     -0.00034693	     -0.22042521	     -0.00000001	      0.00000001	     26.35296692
      0.93659337	     -0.06198299	     -0.00070867	     -0.20388077	     -0.06473511	      0.88281021	     -0.00034650	     -0.22038337	     -0.00000001	      0.00000001	     26.85352436
      0.93789510	     -0.06185679	     -0.00070610	     -0.20375470	     -0.06473094	      0.88281150	     -0.00034605	     -0.22034179	     -0.00000001	      0.00000001	     27.10349699
      0.93919683	     -0.06173468	     -0.00070351	     -0.20363271	     -0.06472674	      0.88281280	     -0.00034556	     -0.22030047	     -0.00000001	      0.00000001	     27.81481027
      0.94032718	     -0.06162860	     -0.00070134	     -0.20352674	     -0.06472307	      0.88281392	     -0.00034512	     -0.22026485	     -0.00000001	      0.00000001	     27.97674787
      0.94145753	     -0.06152571	     -0.00069916	     -0.20342397	     -0.06471938	      0.88281503	     -0.00034465	     -0.22022943	     -0.00000001	      0.00000001	     28.52334992
      0.94299460	     -0.06138817	     -0.00069616	     -0.20328659	     -0.06471434	      0.88281653	     -0.00034399	     -0.22018169	     -0.00000001	      0.00000001	     29.02526420
      0.94404430	     -0.06129647	     -0.00069407	     -0.20319499	     -0.06471087	      0.88281754	     -0.00034352	     -0.22014932	     -0.00000001	      0.00000001	     29.63163210
      0.94509401	     -0.06120495	     -0.00069196	     -0.20310358	     -0.06470739	      0.88281854	     -0.00034303	     -0.22011718	     -0.00000001	      0.00000001	     30.03241439
      0.94643700	     -0.06109094	     -0.00068922	     -0.20298972	     -0.06470291	      0.88281980	     -0.00034238	     -0.22007635	     -0.00000001	      0.00000001	     30.73227160
      0.94781620	     -0.06097541	     -0.00068638	     -0.20287435	     -0.06469827	      0.88282107	     -0.00034169	     -0.22003481	     -0.00000001	      0.00000001	     31.25445604
      0.94899088	     -0.06087922	     -0.00068393	     -0.20277830	     -0.06469430	      0.88282213	     -0.00034109	     -0.21999972	     -0.00000001	      0.00000001	     32.00433508
      0.95016557	     -0.06078348	     -0.00068149	     -0.20268270	     -0.06469030	      0.88282318	     -0.00034047	     -0.21996491	     -0.00000001	      0.00000001	     32.49363330
      0.95134025	     -0.06069060	     -0.00067897	     -0.20258995	     -0.06468628	      0.88282420	     -0.00033983	     -0.21993037	     -0.00000001	      0.00000001	     33.21962386
      0.95251494	     -0.06059867	     -0.00067627	     -0.20249817	     -0.06468224	      0.88282520	     -0.00033919	     -0.21989614	     -0.00000001	      0.00000001	     33.78282940
      0.95368963	     -0.06050911	     -0.00067357	     -0.20240876	     -0.06467817	      0.88282619	     -0.00033852	     -0.21986217	     -0.00000001	      0.00000001	     34.49356508
      0.95486431	     -0.06042003	     -0.00067096	     -0.20231983	     -0.06467408	      0.88282715	     -0.00033785	     -0.21982852	     -0.00000001	      0.00000001	     35.08442835
      0.95603900	     -0.06033326	     -0.00066862	     -0.20223319	     -0.06466996	      0.88282809	     -0.00033717	     -0.21979514	     -0.00000001	      0.00000001	     35.78564537
      0.95747608	     -0.06022857	     -0.00066576	     -0.20212866	     -0.06466489	      0.88282921	     -0.00033631	     -0.21975473	     -0.00000001	      0.00000001	     36.44404053
      0.95860959	     -0.06014796	     -0.00066353	     -0.20204819	     -0.06466086	      0.88283007	     -0.00033563	     -0.21972317	     -0.00000001	      0.00000001	     37.18425647
      0.95974310	     -0.06006650	     -0.00066162	     -0.20196685	     -0.06465681	      0.88283092	     -0.00033494	     -0.21969191	     -0.00000001	      0.00000001	     37.74385396
      0.96087661	     -0.05998804	     -0.00066030	     -0.20188849	     -0.06465274	      0.88283175	     -0.00033424	     -0.21966098	     -0.00000001	      0.00000000	     38.38976436
      0.96228644	     -0.05989110	     -0.00065915	     -0.20179168	     -0.06464764	      0.88283277	     -0.00033336	     -0.21962312	     -0.00000001	      0.00000000	     39.03083658
      0.96341328	     -0.05981721	     -0.00065837	     -0.20171787	     -0.06464353	      0.88283356	     -0.00033265	     -0.21959334	     -0.00000001	      0.00000000	     39.65839810
      0.96454011	     -0.05974395	     -0.00065748	     -0.20164469	     -0.06463941	      0.88283434	     -0.00033193	     -0.21956404	     -0.00000001	      0.00000000	     40.16635099
      0.96566695	     -0.05967356	     -0.00065623	     -0.20157438	     -0.06463526	      0.88283512	     -0.00033121	     -0.21953517	     -0.00000001	      0.00000000	     40.75979105
      0.96708834	     -0.05958567	     -0.00065450	     -0.20148659	     -0.06463000	      0.88283607	     -0.00033029	     -0.21949935	     -0.00000001	      0.00000000	     41.33128397
      0.96820922	     -0.05951860	     -0.00065317	     -0.20141958	     -0.06462583	      0.88283682	     -0.00032955	     -0.21947153	     -0.00000001	      0.00000000	     41.89356030
      0.96933009	     -0.05945165	     -0.00065171	     -0.20135269	     -0.06462163	      0.88283756	     -0.00032881	     -0.21944410	     -0.00000001	      0.00000000	     42.32760647
      0.97045097	     -0.05938697	     -0.00064995	     -0.20128807	     -0.06461742	      0.88283830	     -0.00032807	     -0.21941701	     -0.00000001	      0.00000000	     42.82657192
      0.97189031	     -0.05930525	     -0.00064634	     -0.20120643	     -0.06461198	      0.88283924	     -0.00032711	     -0.21938282	     -0.00000001	      0.00000000	     43.29207754
      0.97300276	     -0.05924477	     -0.00064244	     -0.20114601	     -0.06460776	      0.88283996	     -0.00032636	     -0.21935683	     -0.00000000	      0.00000000	     43.72084345
      0.97411522	     -0.05918463	     -0.00063763	     -0.20108594	     -0.06460352	      0.88284069	     -0.00032560	     -0.21933126	     -0.00000000	      0.00000000	     44.03744751
      0.97522767	     -0.05912744	     -0.00063259	     -0.20102881	     -0.06459927	      0.88284141	     -0.00032484	     -0.21930612	     -0.00000000	      0.00000000	     44.42415897
      0.97669523	     -0.05905355	     -0.00062570	     -0.20095499	     -0.06459364	      0.88284237	     -0.00032384	     -0.21927362	     -0.00000000	      0.00000000	     44.77205267
      0.97779807	     -0.05900006	     -0.00062033	     -0.20090153	     -0.06458939	      0.88284310	     -0.00032308	     -0.21924968	     -0.00000000	      0.00000000	     45.15080693
      0.97890092	     -0.05894689	     -0.00061465	     -0.20084841	     -0.06458513	      0.88284383	     -0.00032232	     -0.21922616	     -0.00000000	      0.00000000	     45.40933007
      0.98000376	     -0.05889552	     -0.00060872	     -0.20079706	     -0.06458086	      0.88284457	     -0.00032155	     -0.21920303	     -0.00000000	      0.00000000	     45.73405121
      0.98150784	     -0.05882625	     -0.00060009	     -0.20072783	     -0.06457503	      0.88284559	     -0.00032051	     -0.21917215	     -0.00000000	      0.00000000	     45.99525646
      0.98260107	     -0.05877790	     -0.00059362	     -0.20067949	     -0.06457078	      0.88284634	     -0.00031974	     -0.21915017	     -0.00000000	      0.00000000	     46.29882248
      0.98369430	     -0.05872944	     -0.00058697	     -0.20063104	     -0.06456652	      0.88284710	     -0.00031898	     -0.21912860	     -0.00000000	      0.00000000	     46.48205260
      0.98478754	     -0.05868279	     -0.00058014	     -0.20058438	     -0.06456226	      0.88284786	     -0.00031821	     -0.21910742	     -0.00000000	      0.00000000	     46.73394724
      0.98633449	     -0.05861778	     -0.00057020	     -0.20051936	     -0.06455623	      0.88284896	     -0.00031712	     -0.21907814	     -0.00000000	      0.00000000	     46.91720507
      0.98741751	     -0.05857397	     -0.00056312	     -0.20047553	     -0.06455200	      0.88284974	     -0.00031635	     -0.21905809	     -0.00000000	      0.00000000	     47.16989992
      0.98850054	     -0.05853011	     -0.00055647	     -0.20043163	     -0.06454777	      0.88285053	     -0.00031558	     -0.21903844	     -0.00000000	      0.00000000	     47.29748535
      0.98981515	     -0.05847938	     -0.00054852	     -0.20038084	     -0.06454264	      0.88285150	     -0.00031465	     -0.21901508	     -0.00000000	      0.00000001	     47.53703321
      0.99112976	     -0.05842954	     -0.00054056	     -0.20033093	     -0.06453751	      0.88285248	     -0.00031372	     -0.21899231	     -0.00000000	      0.00000001	     47.55677086
      0.99244438	     -0.05838207	     -0.00053324	     -0.20028336	     -0.06453238	      0.88285348	     -0.00031278	     -0.21897008	     -0.00000000	      0.00000001	     47.89680980
      0.99356736	     -0.05834145	     -0.00052702	     -0.20024265	     -0.06452801	      0.88285434	     -0.00031199	     -0.21895156	     -0.00000000	      0.00000001	     47.82010992
      0.99469034	     -0.05830394	     -0.00052099	     -0.20020504	     -0.06452364	      0.88285521	     -0.00031119	     -0.21893344	     -0.00000000	      0.00000001	     48.06453103
      0.99621930	     -0.05825614	     -0.00051326	     -0.20015707	     -0.06451770	      0.88285640	     -0.00031010	     -0.21890953	     -0.00000000	      0.00000001	     48.06684296
      0.99728195	     -0.05822671	     -0.00050838	     -0.20012751	     -0.06451359	      0.88285724	     -0.00030935	     -0.21889345	     -0.00000000	      0.00000001	     48.23712108
      0.99834461	     -0.05819947	     -0.00050376	     -0.20010012	     -0.06450948	      0.88285808	     -0.00030859	     -0.21887787	     -0.00000000	      0.00000001	     48.24784389
      0.99967440	     -0.05817280	     -0.00049852	     -0.20007326	     -0.06450435	      0.88285915	     -0.00030765	     -0.21885913	     -0.00000000	      0.00000001	     48.35630761
      1.00100418	     -0.05815500	     -0.00049401	     -0.20005525	     -0.06449924	      0.88286021	     -0.00030671	     -0.21884140	     -0.00000000	      0.00000001	     48.22636499
      1.00219366	     -0.05814937	     -0.00049072	     -0.20004939	     -0.06449469	      0.88286118	     -0.00030588	     -0.21882655	     -0.00000000	      0.00000001	     48.37331285
      1.00338313	     -0.05815292	     -0.00048803	     -0.20005272	     -0.06449014	      0.88286214	     -0.00030504	     -0.21881284	     -0.00000000	      0.00000001	     48.22232178
      1.00457260	     -0.05816756	     -0.00048576	     -0.20006711	     -0.06448562	      0.88286310	     -0.00030420	     -0.21880039	     -0.00000000	      0.00000001	     48.34346117
      1.00576207	     -0.05819183	     -0.00048374	     -0.20009115	     -0.06448111	      0.88286406	     -0.00030336	     -0.21878938	     -0.00000000	      0.00000001	     48.22471092
      1.00695154	     -0.05822722	     -0.00048186	     -0.20012629	     -0.06447662	      0.88286501	     -0.00030253	     -0.21877987	     -0.00000000	      0.00000001	     48.27328596
      1.00814101	     -0.05827143	     -0.00047989	     -0.20017026	     -0.06447215	      0.88286596	     -0.00030169	     -0.21877201	     -0.00000000	      0.00000001	     48.13465906
      1.00933048	     -0.05832571	     -0.00047769	     -0.20022432	     -0.06446769	      0.88286690	     -0.00030085	     -0.21876582	     -0.00000000	      0.00000001	     48.15356313
      1.01051995	     -0.05838802	     -0.00047518	     -0.20028641	     -0.06446325	      0.88286782	     -0.00030000	     -0.21876138	     -0.00000000	      0.00000001	     47.99012723
      1.01170942	     -0.05845957	     -0.00047222	     -0.20035776	     -0.06445883	      0.88286873	     -0.00029916	     -0.21875870	     -0.00000000	      0.00000001	     47.97606064
      1.01289890	     -0.05853803	     -0.00046859	     -0.20043605	     -0.06445443	      0.88286961	     -0.00029831	     -0.21875782	     -0.00000000	      0.00000001	     47.78118757
      1.01408837	     -0.05862479	     -0.00046417	     -0.20052265	     -0.06445005	      0.88287047	     -0.00029746	     -0.21875874	     -0.00000000	      0.00000000	     47.71295092
      1.01527784	     -0.05871761	     -0.00045879	     -0.20061535	     -0.06444568	      0.88287131	     -0.00029660	     -0.21876146	     -0.00000000	      0.00000000	     47.47093225
      1.01646731	     -0.05881787	     -0.00045244	     -0.20071551	     -0.06444133	      0.88287211	     -0.00029574	     -0.21876596	     -0.00000000	      0.00000000	     47.34455269
      1.01765678	     -0.05892350	     -0.00044511	     -0.20082107	     -0.06443699	      0.88287287	     -0.00029488	     -0.21877225	     -0.00000000	      0.00000000	     47.06205156
      1.01884625	     -0.05903555	     -0.00043700	     -0.20093308	     -0.06443267	      0.88287360	     -0.00029401	     -0.21878028	     -0.00000000	      0.00000000	     46.89145547
      1.02003572	     -0.05915166	     -0.00042830	     -0.20104918	     -0.06442837	      0.88287427	     -0.00029314	     -0.21879005	     -0.00000000	      0.00000000	     46.58753495
      1.02122519	     -0.05927355	     -0.00041923	     -0.20117108	     -0.06442407	      0.88287490	     -0.00029227	     -0.21880151	     -0.00000000	      0.00000000	     46.38117422
      1.02241466	     -0.05939892	     -0.00040990	     -0.20129648	     -0.06441979	      0.88287548	     -0.00029139	     -0.21881463	     -0.00000000	      0.00000000	     46.05471290
      1.02360414	     -0.05952937	     -0.00040051	     -0.20142697	     -0.06441552	      0.88287599	     -0.00029052	     -0.21882932	     -0.00000000	      0.00000000	     45.80323486
      1.02479361	     -0.05966272	     -0.00039116	     -0.20156039	     -0.06441126	      0.88287645	     -0.00028965	     -0.21884558	     -0.00000000	      0.00000000	     45.44360593
      1.02598308	     -0.05980040	     -0.00038206	     -0.20169815	     -0.06440700	      0.88287683	     -0.00028878	     -0.21886330	     -0.00000000	      0.00000000	     45.14644208
      1.02717255	     -0.05994059	     -0.00037330	     -0.20183843	     -0.06440275	      0.88287715	     -0.00028792	     -0.21888247	     -0.00000000	      0.00000000	     44.75064603
      1.02836202	     -0.06008482	     -0.00036504	     -0.20198277	     -0.06439851	      0.88287739	     -0.00028706	     -0.21890299	     -0.00000000	      0.00000000	     44.40507160
      1.02955149	     -0.06023125	     -0.00035732	     -0.20212931	     -0.06439426	      0.88287755	     -0.00028620	     -0.21892484	     -0.00000000	      0.00000000	     43.97120040
      1.03074096	     -0.06038155	     -0.00035028	     -0.20227974	     -0.06439001	      0.88287763	     -0.00028536	     -0.21894795	     -0.00000000	      0.00000000	     43.58247338
      1.03193043	     -0.06053373	     -0.00034391	     -0.20243205	     -0.06438576	      0.88287762	     -0.00028451	     -0.21897230	     -0.00000000	     -0.00000000	     43.11446843
      1.03311991	     -0.06068916	     -0.00033824	     -0.20258763	     -0.06438150	      0.88287753	     -0.00028368	     -0.21899779	     -0.00000000	     -0.00000000	     42.69083064
      1.03430938	     -0.06084579	     -0.00033314	     -0.20274442	     -0.06437723	      0.88287735	     -0.00028286	     -0.21902440	     -0.00000000	     -0.00000000	     42.18830387
      1.03549885	     -0.06100512	     -0.00032869	     -0.20290392	     -0.06437296	      0.88287709	     -0.00028205	     -0.21905204	     -0.00000000	     -0.00000000	     41.73712357
      1.03668832	     -0.06116505	     -0.00032480	     -0.20306404	     -0.06436867	      0.88287673	     -0.00028124	     -0.21908068	     -0.00000000	     -0.00000000	     41.21544132
      1.03787779	     -0.06132692	     -0.00032151	     -0.20322610	     -0.06436437	      0.88287629	     -0.00028045	     -0.21911023	     -0.00000000	     -0.00000000	     40.75109390
      1.03906726	     -0.06148897	     -0.00031879	     -0.20338837	     -0.06436005	      0.88287575	     -0.00027966	     -0.21914064	     -0.00000000	     -0.00000000	     40.21725384
      1.04025673	     -0.06165295	     -0.00031660	     -0.20355257	     -0.06435571	      0.88287512	     -0.00027888	     -0.21917185	     -0.00000000	     -0.00000000	     39.75089794
      1.04144620	     -0.06181694	     -0.00031485	     -0.20371680	     -0.06435135	      0.88287441	     -0.00027812	     -0.21920382	     -0.00000000	     -0.00000000	     39.21490915
      1.04263567	     -0.06198292	     -0.00031342	     -0.20388304	     -0.06434696	      0.88287361	     -0.00027736	     -0.21923648	     -0.00000000	     -0.00000000	     38.75450724
      1.04382515	     -0.06214892	     -0.00031214	     -0.20404932	     -0.06434255	      0.88287273	     -0.00027661	     -0.21926982	     -0.00000000	     -0.00000001	     38.22191423
      1.04501462	     -0.06231535	     -0.00031132	     -0.20421604	     -0.06433811	      0.88287176	     -0.00027587	     -0.21930375	     -0.00000000	     -0.00000001	     37.77850641
      1.04620409	     -0.06247704	     -0.00031124	     -0.20437804	     -0.06433363	      0.88287072	     -0.00027514	     -0.21933824	     -0.00000000	     -0.00000001	     37.25420936
      1.04739356	     -0.06264033	     -0.00031142	     -0.20454166	     -0.06432913	      0.88286960	     -0.00027441	     -0.21937326	     -0.00000000	     -0.00000001	     36.81636863
      1.04858303	     -0.06280264	     -0.00031134	     -0.20470431	     -0.06432459	      0.88286841	     -0.00027369	     -0.21940879	     -0.00000000	     -0.00000001	     36.30495426
      1.04977250	     -0.06296104	     -0.00031204	     -0.20486308	     -0.06432001	      0.88286715	     -0.00027298	     -0.21944475	     -0.00000000	     -0.00000001	     35.89696601
      1.05096197	     -0.06311905	     -0.00031299	     -0.20502146	     -0.06431539	      0.88286583	     -0.00027228	     -0.21948117	     -0.00000000	     -0.00000001	     35.39628198
      1.05215144	     -0.06327657	     -0.00031398	     -0.20517938	     -0.06431072	      0.88286446	     -0.00027158	     -0.21951798	     -0.00000000	     -0.00000001	     35.01351351
      1.05334091	     -0.06343147	     -0.00031488	     -0.20533470	     -0.06430602	      0.88286303	     -0.00027088	     -0.21955510	     -0.00000000	     -0.00000001	     34.55074361
      1.05453039	     -0.06358454	     -0.00031560	     -0.20548820	     -0.06430126	      0.88286155	     -0.00027019	     -0.21959243	     -0.00000000	     -0.00000001	     34.19804347
      1.05571986	     -0.06373359	     -0.00031625	     -0.20563771	     -0.06429646	      0.88286004	     -0.00026951	     -0.21962987	     -0.00000000	     -0.00000001	     33.75566989
      1.05690933	     -0.06388068	     -0.00031684	     -0.20578528	     -0.06429160	      0.88285849	     -0.00026883	     -0.21966732	     -0.00000000	     -0.00000001	     33.42145696
      1.05809880	     -0.06402377	     -0.00031695	     -0.20592887	     -0.06428669	      0.88285691	     -0.00026816	     -0.21970472	     -0.00000000	     -0.00000001	     32.99500632
      1.05928827	     -0.06416274	     -0.00031595	     -0.20606838	     -0.06428172	      0.88285531	     -0.00026749	     -0.21974203	     -0.00000000	     -0.00000001	     32.65990673
      1.06047774	     -0.06429948	     -0.00031548	     -0.20620566	     -0.06427669	      0.88285369	     -0.00026682	     -0.21977926	     -0.00000000	     -0.00000001	     32.21821620
      1.06166721	     -0.06443421	     -0.00031473	     -0.20634096	     -0.06427161	      0.88285206	     -0.00026616	     -0.21981635	     -0.00000000	     -0.00000001	     31.90598102
      1.06285668	     -0.06456534	     -0.00031337	     -0.20647267	     -0.06426646	      0.88285043	     -0.00026550	     -0.21985325	     -0.00000000	     -0.00000001	     31.48791588
      1.06404615	     -0.06469321	     -0.00031229	     -0.20660115	     -0.06426125	      0.88284880	     -0.00026485	     -0.21988984	     -0.00000000	     -0.00000001	     31.20473026
      1.06523563	     -0.06481618	     -0.00031141	     -0.20672473	     -0.06425597	      0.88284718	     -0.00026421	     -0.21992606	     -0.00000000	     -0.00000001	     30.83290928
      1.06642510	     -0.06493580	     -0.00031081	     -0.20684497	     -0.06425063	      0.88284558	     -0.00026356	     -0.21996182	     -0.00000000	     -0.00000001	     30.57242764
      1.06785765	     -0.06507422	     -0.00031051	     -0.20698415	     -0.06424409	      0.88284368	     -0.00026280	     -0.22000421	     -0.00000000	     -0.00000001	     30.06089640
      1.06902477	     -0.06518334	     -0.00031075	     -0.20709389	     -0.06423870	      0.88284216	     -0.00026218	     -0.22003812	     -0.00000000	     -0.00000001	     29.91619838
      1.07019189	     -0.06528789	     -0.00031133	     -0.20719907	     -0.06423323	      0.88284067	     -0.00026157	     -0.22007143	     -0.00000000	     -0.00000001	     29.55081831
      1.07135901	     -0.06539005	     -0.00031234	     -0.20730187	     -0.06422769	      0.88283922	     -0.00026097	     -0.22010410	     -0.00000000	     -0.00000001	     29.35240227
      1.07252613	     -0.06548757	     -0.00031370	     -0.20740003	     -0.06422207	      0.88283781	     -0.00026037	     -0.22013610	     -0.00000000	     -0.00000001	     29.02736615
      1.07369324	     -0.06558202	     -0.00031543	     -0.20749514	     -0.06421638	      0.88283644	     -0.00025977	     -0.22016738	     -0.00000000	     -0.00000001	     28.81434743
      1.07513793	     -0.06569300	     -0.00031806	     -0.20760693	     -0.06420922	      0.88283482	     -0.00025905	     -0.22020507	     -0.00000000	     -0.00000001	     28.37085566
      1.07626089	     -0.06577549	     -0.00032050	     -0.20769005	     -0.06420358	      0.88283361	     -0.00025849	     -0.22023350	     -0.00000000	     -0.00000001	     28.24996200
      1.07738385	     -0.06585327	     -0.00032319	     -0.20776846	     -0.06419786	      0.88283245	     -0.00025794	     -0.22026118	     -0.00000000	     -0.00000001	     27.94992056
      1.07850681	     -0.06592844	     -0.00032618	     -0.20784428	     -0.06419207	      0.88283135	     -0.00025739	     -0.22028804	     -0.00000000	     -0.00000001	     27.77612297
      1.07995462	     -0.06601942	     -0.00033042	     -0.20793609	     -0.06418449	      0.88283001	     -0.00025670	     -0.22032148	     -0.00000000	     -0.00000001	     27.39383846
      1.08106897	     -0.06608606	     -0.00033403	     -0.20800337	     -0.06417856	      0.88282904	     -0.00025617	     -0.22034625	     -0.00000000	     -0.00000001	     27.27887140
      1.08218332	     -0.06614803	     -0.00033788	     -0.20806600	     -0.06417256	      0.88282813	     -0.00025565	     -0.22037018	     -0.00000000	     -0.00000001	     27.00515678
      1.08329767	     -0.06620801	     -0.00034194	     -0.20812662	     -0.06416648	      0.88282727	     -0.00025514	     -0.22039322	     -0.00000000	     -0.00000001	     26.85499530
      1.08477076	     -0.06628186	     -0.00034721	     -0.20820134	     -0.06415832	      0.88282624	     -0.00025447	     -0.22042236	     -0.00000000	     -0.00000000	     26.49636384
      1.08587622	     -0.06633434	     -0.00035137	     -0.20825447	     -0.06415211	      0.88282554	     -0.00025397	     -0.22044319	     -0.00000000	     -0.00000000	     26.40212619
      1.08698168	     -0.06638277	     -0.00035569	     -0.20830356	     -0.06414581	      0.88282489	     -0.00025348	     -0.22046317	     -0.00000000	     -0.00000000	     26.14695680
      1.08808713	     -0.06642939	     -0.00036016	     -0.20835084	     -0.06413943	      0.88282431	     -0.00025300	     -0.22048226	     -0.00000000	     -0.00000000	     26.01391434
      1.08959319	     -0.06648738	     -0.00036628	     -0.20840973	     -0.06413062	      0.88282361	     -0.00025235	     -0.22050691	     -0.00000000	     -0.00000000	     25.68181253
      1.09068909	     -0.06652660	     -0.00037062	     -0.20844961	     -0.06412411	      0.88282317	     -0.00025189	     -0.22052383	     -0.00000000	     -0.00000000	     25.61205128
      1.09178499	     -0.06656211	     -0.00037506	     -0.20848578	     -0.06411752	      0.88282279	     -0.00025143	     -0.22053994	     -0.00000000	     -0.00000000	     25.38188284
      1.09288088	     -0.06659560	     -0.00037970	     -0.20851993	     -0.06411084	      0.88282247	     -0.00025099	     -0.22055520	     -0.00000000	     -0.00000000	     25.27052556
      1.09442744	     -0.06663673	     -0.00038662	     -0.20856199	     -0.06410129	      0.88282212	     -0.00025036	     -0.22057531	     -0.00000000	     -0.00000000	     24.96572731
      1.09551298	     -0.06666211	     -0.00039141	     -0.20858804	     -0.06409448	      0.88282193	     -0.00024993	     -0.22058837	     -0.00000000	     -0.00000000	     24.92038519
      1.09659851	     -0.06668277	     -0.00039615	     -0.20860936	     -0.06408760	      0.88282180	     -0.00024951	     -0.22060055	     -0.00000000	     -0.00000000	     24.71603751
      1.09791326	     -0.06670397	     -0.00040185	     -0.20863135	     -0.06407915	      0.88282172	     -0.00024901	     -0.22061407	     -0.00000000	     -0.00000000	     24.62383869
      1.09922801	     -0.06671868	     -0.00040754	     -0.20864687	     -0.06407058	      0.88282171	     -0.00024852	     -0.22062624	     -0.00000000	      0.00000000	     24.33605968
      1.10054276	     -0.06672838	     -0.00041332	     -0.20865736	     -0.06406189	      0.88282177	     -0.00024804	     -0.22063695	     -0.00000000	      0.00000000	     24.38366217
      1.10167702	     -0.06672991	     -0.00041840	     -0.20865958	     -0.06405430	      0.88282187	     -0.00024764	     -0.22064502	     -0.00000000	      0.00000000	     24.07894488
      1.10281128	     -0.06672777	     -0.00042364	     -0.20865812	     -0.06404662	      0.88282203	     -0.00024724	     -0.22065192	     -0.00000000	      0.00000000	     24.06929166
      1.10435574	     -0.06671590	     -0.00043103	     -0.20864717	     -0.06403602	      0.88282232	     -0.00024672	     -0.22065944	     -0.00000000	      0.00000000	     23.82363792
      1.10540684	     -0.06670203	     -0.00043627	     -0.20863392	     -0.06402871	      0.88282256	     -0.00024638	     -0.22066323	     -0.00000000	      0.00000000	     23.86834933
      1.10645795	     -0.06668165	     -0.00044172	     -0.20861414	     -0.06402133	      0.88282284	     -0.00024604	     -0.22066589	     -0.00000000	      0.00000000	     23.73019741
      1.10780602	     -0.06664710	     -0.00044945	     -0.20858036	     -0.06401175	      0.88282326	     -0.00024563	     -0.22066757	     -0.00000000	      0.00000000	     23.71081407
      1.10918895	     -0.06660198	     -0.00045794	     -0.20853600	     -0.06400179	      0.88282374	     -0.00024522	     -0.22066724	     -0.00000000	      0.00000000	     23.47796029
      1.11037306	     -0.06655588	     -0.00046564	     -0.20849053	     -0.06399316	      0.88282420	     -0.00024489	     -0.22066518	     -0.00000000	      0.00000000	     23.59602054
      1.11155716	     -0.06650115	     -0.00047373	     -0.20843643	     -0.06398444	      0.88282470	     -0.00024457	     -0.22066146	     -0.00000000	      0.00000000	     23.39511986
      1.11274127	     -0.06644001	     -0.00048225	     -0.20837589	     -0.06397562	      0.88282523	     -0.00024426	     -0.22065597	     -0.00000000	      0.00000000	     23.48588217
      1.11392537	     -0.06637058	     -0.00049095	     -0.20830704	     -0.06396672	      0.88282581	     -0.00024397	     -0.22064871	     -0.00000000	      0.00000000	     23.33733716
      1.11510948	     -0.06629487	     -0.00049984	     -0.20823189	     -0.06395772	      0.88282642	     -0.00024370	     -0.22063960	     -0.00000000	      0.00000000	     23.41963781
      1.11629358	     -0.06621097	     -0.00050906	     -0.20814853	     -0.06394864	      0.88282707	     -0.00024344	     -0.22062864	     -0.00000000	      0.00000000	     23.28205769
      1.11747769	     -0.06612092	     -0.00051885	     -0.20805899	     -0.06393946	      0.88282775	     -0.00024320	     -0.22061579	     -0.00000000	      0.00000000	     23.39181307
      1.11866179	     -0.06602320	     -0.00052927	     -0.20796175	     -0.06393021	      0.88282847	     -0.00024297	     -0.22060106	     -0.00000000	      0.00000000	     23.27080939
      1.11984590	     -0.06592020	     -0.00054030	     -0.20785920	     -0.06392087	      0.88282923	     -0.00024276	     -0.22058441	     -0.00000000	      0.00000000	     23.39177277
      1.12103000	     -0.06581102	     -0.00055197	     -0.20775044	     -0.06391145	      0.88283003	     -0.00024257	     -0.22056591	     -0.00000000	      0.00000000	     23.26793080
      1.12221411	     -0.06569822	     -0.00056421	     -0.20763802	     -0.06390195	      0.88283086	     -0.00024239	     -0.22054558	     -0.00000000	      0.00000000	     23.38673985
      1.12364440	     -0.06555649	     -0.00057968	     -0.20749671	     -0.06389038	      0.88283192	     -0.00024219	     -0.22051872	     -0.00000000	      0.00000001	     23.17549876
      1.12480960	     -0.06543818	     -0.00059271	     -0.20737870	     -0.06388088	      0.88283282	     -0.00024204	     -0.22049502	     -0.00000000	      0.00000001	     23.42732875
      1.12597481	     -0.06531645	     -0.00060602	     -0.20725724	     -0.06387131	      0.88283376	     -0.00024191	     -0.22046982	     -0.00000000	      0.00000001	     23.20274900
      1.12714001	     -0.06519331	     -0.00061962	     -0.20713434	     -0.06386167	      0.88283474	     -0.00024179	     -0.22044318	     -0.00000000	      0.00000001	     23.36417285
      1.12830521	     -0.06506717	     -0.00063361	     -0.20700841	     -0.06385198	      0.88283577	     -0.00024168	     -0.22041522	     -0.00000000	      0.00000001	     23.19243043
      1.12947042	     -0.06494085	     -0.00064757	     -0.20688227	     -0.06384223	      0.88283683	     -0.00024158	     -0.22038603	     -0.00000000	      0.00000001	     23.30484075
      1.13091359	     -0.06478180	     -0.00066451	     -0.20672341	     -0.06383008	      0.88283820	     -0.00024147	     -0.22034832	     -0.00000000	      0.00000001	     23.05435595
      1.13203824	     -0.06465682	     -0.00067724	     -0.20659855	     -0.06382056	      0.88283932	     -0.00024140	     -0.22031778	     -0.00000000	      0.00000001	     23.30691429
      1.13316288	     -0.06452942	     -0.00068945	     -0.20647126	     -0.06381099	      0.88284048	     -0.00024133	     -0.22028631	     -0.00000000	      0.00000001	     23.06453554
      1.13428753	     -0.06440194	     -0.00070105	     -0.20634387	     -0.06380139	      0.88284168	     -0.00024128	     -0.22025393	     -0.00000000	      0.00000001	     23.16664607
      1.13572564	     -0.06423657	     -0.00071497	     -0.20617860	     -0.06378905	      0.88284326	     -0.00024122	     -0.22021134	     -0.00000000	      0.00000001	     22.92532477
      1.13684089	     -0.06410802	     -0.00072503	     -0.20605011	     -0.06377944	      0.88284454	     -0.00024118	     -0.22017741	     -0.00000000	      0.00000001	     23.17496135
      1.13795615	     -0.06397743	     -0.00073442	     -0.20591956	     -0.06376981	      0.88284586	     -0.00024115	     -0.22014276	     -0.00000000	      0.00000001	     22.94111801
      1.13907140	     -0.06384726	     -0.00074312	     -0.20578943	     -0.06376015	      0.88284721	     -0.00024112	     -0.22010743	     -0.00000000	      0.00000001	     23.04892600
      1.14053334	     -0.06367513	     -0.00075365	     -0.20561732	     -0.06374744	      0.88284904	     -0.00024110	     -0.22006017	     -0.00000000	      0.00000001	     22.84454792
      1.14163888	     -0.06354529	     -0.00076099	     -0.20548748	     -0.06373781	      0.88285046	     -0.00024109	     -0.22002376	     -0.00000000	      0.00000001	     23.11382787
      1.14274442	     -0.06341404	     -0.00076792	     -0.20535621	     -0.06372817	      0.88285192	     -0.00024108	     -0.21998682	     -0.00000000	      0.00000001	     22.92639786
      1.14384996	     -0.06328369	     -0.00077392	     -0.20522584	     -0.06371850	      0.88285340	     -0.00024109	     -0.21994939	     -0.00000000	      0.00000001	     23.05471654
      1.14534638	     -0.06310603	     -0.00078124	     -0.20504813	     -0.06370541	      0.88285547	     -0.00024110	     -0.21989802	     -0.00000000	      0.00000001	     22.91593497
      1.14643978	     -0.06297465	     -0.00078586	     -0.20491671	     -0.06369582	      0.88285701	     -0.00024112	     -0.21985995	     -0.00000000	      0.00000001	     23.22375383
      1.14753317	     -0.06283811	     -0.00078978	     -0.20478011	     -0.06368624	      0.88285857	     -0.00024115	     -0.21982140	     -0.00000000	      0.00000001	     23.12115913
      1.14862656	     -0.06269705	     -0.00079285	     -0.20463900	     -0.06367664	      0.88286016	     -0.00024118	     -0.21978225	     -0.00000000	      0.00000001	     23.30617741
      1.15017049	     -0.06248597	     -0.00079567	     -0.20442784	     -0.06366310	      0.88286244	     -0.00024125	     -0.21972580	     -0.00000000	      0.00000001	     23.30345553
      1.15125242	     -0.06233048	     -0.00079658	     -0.20427228	     -0.06365360	      0.88286406	     -0.00024130	     -0.21968525	     -0.00000000	      0.00000001	     23.67013485
      1.15233434	     -0.06216742	     -0.00079673	     -0.20410914	     -0.06364412	      0.88286569	     -0.00024136	     -0.21964382	     -0.00000000	      0.00000001	     23.65493089
      1.15364787	     -0.06196316	     -0.00079608	     -0.20390478	     -0.06363260	      0.88286770	     -0.00024145	     -0.21959226	     -0.00000000	      0.00000001	     23.99494522
      1.15496140	     -0.06175088	     -0.00079461	     -0.20369237	     -0.06362110	      0.88286973	     -0.00024155	     -0.21953932	     -0.00000000	      0.00000001	     23.97672236
      1.15627493	     -0.06153464	     -0.00079236	     -0.20347597	     -0.06360962	      0.88287178	     -0.00024167	     -0.21948498	     -0.00000000	      0.00000001	     24.57386261
      1.15740670	     -0.06134334	     -0.00079006	     -0.20328451	     -0.06359974	      0.88287355	     -0.00024179	     -0.21943714	     -0.00000000	      0.00000001	     24.43907935
      1.15853848	     -0.06115201	     -0.00078749	     -0.20309301	     -0.06358988	      0.88287534	     -0.00024191	     -0.21938840	     -0.00000000	      0.00000001	     24.77994349
      1.16008227	     -0.06089054	     -0.00078376	     -0.20283126	     -0.06357647	      0.88287780	     -0.00024211	     -0.21932072	     -0.00000000	      0.00000001	     24.91734312
      1.16112834	     -0.06071404	     -0.00078104	     -0.20265455	     -0.06356740	      0.88287947	     -0.00024225	     -0.21927417	     -0.00000000	      0.00000001	     25.39763761
      1.16217441	     -0.06053674	     -0.00077818	     -0.20247701	     -0.06355836	      0.88288115	     -0.00024241	     -0.21922716	     -0.00000000	      0.00000001	     25.52390038
      1.16352326	     -0.06031049	     -0.00077436	     -0.20225044	     -0.06354674	      0.88288331	     -0.00024262	     -0.21916596	     -0.00000000	      0.00000001	     25.99973921
      1.16490852	     -0.06008030	     -0.00077065	     -0.20201989	     -0.06353485	      0.88288554	     -0.00024286	     -0.21910261	     -0.00000000	      0.00000001	     26.18807313
      1.16608211	     -0.05988794	     -0.00076786	     -0.20182720	     -0.06352481	      0.88288743	     -0.00024308	     -0.21904863	     -0.00000000	      0.00000001	     26.83584901
      1.16725569	     -0.05969679	     -0.00076562	     -0.20163569	     -0.06351482	      0.88288932	     -0.00024332	     -0.21899449	     -0.00000000	      0.00000001	     27.01636078
      1.16842928	     -0.05950923	     -0.00076378	     -0.20144776	     -0.06350486	      0.88289121	     -0.00024357	     -0.21894026	     -0.00000000	      0.00000001	     27.63100001
      1.16960287	     -0.05932350	     -0.00076223	     -0.20126164	     -0.06349494	      0.88289309	     -0.00024383	     -0.21888601	     -0.00000000	      0.00000001	     27.93218233
      1.17077646	     -0.05914153	     -0.00076083	     -0.20107927	     -0.06348507	      0.88289496	     -0.00024411	     -0.21883181	     -0.00000000	      0.00000001	     28.55782841
      1.17195004	     -0.05896096	     -0.00075949	     -0.20089829	     -0.06347524	      0.88289683	     -0.00024441	     -0.21877773	     -0.00000000	      0.00000001	     28.94251594
      1.17312363	     -0.05878310	     -0.00075803	     -0.20072001	     -0.06346546	      0.88289869	     -0.00024472	     -0.21872376	     -0.00000000	      0.00000001	     29.60182142
      1.17456805	     -0.05856661	     -0.00075602	     -0.20050302	     -0.06345348	      0.88290096	     -0.00024512	     -0.21865758	     -0.00000000	      0.00000001	     30.10321638
      1.17569672	     -0.05840051	     -0.00075429	     -0.20033651	     -0.06344418	      0.88290273	     -0.00024545	     -0.21860606	     -0.00000000	      0.00000001	     30.91768574
      1.17682538	     -0.05823668	     -0.00075259	     -0.20017227	     -0.06343492	      0.88290448	     -0.00024579	     -0.21855478	     -0.00000000	      0.00000001	     31.35428798
      1.17795404	     -0.05807721	     -0.00075081	     -0.20001239	     -0.06342571	      0.88290622	     -0.00024615	     -0.21850377	     -0.00000000	      0.00000001	     32.08614505
      1.17937569	     -0.05788011	     -0.00074845	     -0.19981478	     -0.06341418	      0.88290840	     -0.00024662	     -0.21844003	     -0.00000000	      0.00000001	     32.73261600
      1.18049488	     -0.05772555	     -0.00074707	     -0.19965980	     -0.06340516	      0.88291009	     -0.00024701	     -0.21839028	     -0.00000000	      0.00000001	     33.58567373
      1.18161408	     -0.05757234	     -0.00074691	     -0.19950617	     -0.06339619	      0.88291177	     -0.00024741	     -0.21834107	     -0.00000000	      0.00000001	     34.09822408
      1.18273327	     -0.05742666	     -0.00074688	     -0.19936006	     -0.06338727	      0.88291343	     -0.00024782	     -0.21829249	     -0.00000000	      0.00000001	     34.86415615
      1.18417525	     -0.05724475	     -0.00074680	     -0.19917759	     -0.06337585	      0.88291555	     -0.00024837	     -0.21823093	     -0.00000000	      0.00000001	     35.61170577
      1.18528581	     -0.05710959	     -0.00074653	     -0.19904199	     -0.06336712	      0.88291716	     -0.00024882	     -0.21818429	     -0.00000000	      0.00000001	     36.48360275
      1.18639636	     -0.05697748	     -0.00074617	     -0.19890945	     -0.06335844	      0.88291876	     -0.00024927	     -0.21813832	     -0.00000000	      0.00000001	     37.06800641
      1.18750691	     -0.05685009	     -0.00074563	     -0.19878164	     -0.06334981	      0.88292033	     -0.00024974	     -0.21809300	     -0.00000000	      0.00000001	     37.85004114
      1.18897752	     -0.05668799	     -0.00074495	     -0.19861898	     -0.06333847	      0.88292239	     -0.00025039	     -0.21803405	     -0.00000000	      0.00000001	     38.63514079
      1.19007798	     -0.05657295	     -0.00074452	     -0.19850351	     -0.06333005	      0.88292390	     -0.00025088	     -0.21799074	     -0.00000000	      0.00000001	     39.46745454
      1.19117844	     -0.05646234	     -0.00074433	     -0.19839247	     -0.06332168	      0.88292539	     -0.00025140	     -0.21794817	     -0.00000000	      0.00000001	     40.03700563
      1.19227890	     -0.05635792	     -0.00074416	     -0.19828762	     -0.06331337	      0.88292686	     -0.00025193	     -0.21790636	     -0.00000000	      0.00000001	     40.76072950
      1.19378830	     -0.05622107	     -0.00074316	     -0.19815018	     -0.06330205	      0.88292885	     -0.00025267	     -0.21785034	     -0.00000000	      0.00000001	     41.52331823
      1.19487834	     -0.05612836	     -0.00074086	     -0.19805706	     -0.06329394	      0.88293025	     -0.00025323	     -0.21781083	     -0.00000000	      0.00000001	     42.23360258
      1.19596837	     -0.05603951	     -0.00073819	     -0.19796781	     -0.06328589	      0.88293163	     -0.00025380	     -0.21777216	     -0.00000000	      0.00000001	     42.73396896
      1.19705841	     -0.05595520	     -0.00073534	     -0.19788309	     -0.06327790	      0.88293298	     -0.00025439	     -0.21773429	     -0.00000000	      0.00000001	     43.37360779
      1.19861473	     -0.05584090	     -0.00073143	     -0.19776822	     -0.06326658	      0.88293487	     -0.00025526	     -0.21768160	     -0.00000000	      0.00000001	     44.06031797
      1.19969380	     -0.05576665	     -0.00072835	     -0.19769356	     -0.06325880	      0.88293614	     -0.00025588	     -0.21764598	     -0.00000000	      0.00000001	     44.70972238
      1.20077287	     -0.05569524	     -0.00072521	     -0.19762174	     -0.06325108	      0.88293739	     -0.00025651	     -0.21761111	     -0.00000000	      0.00000001	     45.14500350
      1.20209218	     -0.05561352	     -0.00072077	     -0.19753953	     -0.06324171	      0.88293888	     -0.00025731	     -0.21756949	     -0.00000000	      0.00000001	     45.80561935
      1.20341148	     -0.05553779	     -0.00071653	     -0.19746329	     -0.06323243	      0.88294032	     -0.00025814	     -0.21752904	     -0.00000000	      0.00000001	     46.16445655
      1.20473079	     -0.05546843	     -0.00071211	     -0.19739341	     -0.06322323	      0.88294171	     -0.00025899	     -0.21748975	     -0.00000000	      0.00000001	     46.91299922
      1.20585221	     -0.05541338	     -0.00070833	     -0.19733793	     -0.06321548	      0.88294286	     -0.00025973	     -0.21745729	     -0.00000000	      0.00000001	     47.08830635
      1.20697364	     -0.05536453	     -0.00070407	     -0.19728863	     -0.06320780	      0.88294397	     -0.00026048	     -0.21742569	     -0.00000000	      0.00000001	     47.62623713
      1.20850520	     -0.05530569	     -0.00069802	     -0.19722918	     -0.06319740	      0.88294542	     -0.00026155	     -0.21738401	     -0.00000000	      0.00000001	     47.98892472
      1.20956627	     -0.05526956	     -0.00069361	     -0.19719262	     -0.06319027	      0.88294639	     -0.00026231	     -0.21735611	     -0.00000000	      0.00000001	     48.43052112
      1.21062734	     -0.05523633	     -0.00068924	     -0.19715896	     -0.06318319	      0.88294732	     -0.00026308	     -0.21732902	     -0.00000000	      0.00000001	     48.66617914
      1.21195912	     -0.05519969	     -0.00068346	     -0.19712177	     -0.06317439	      0.88294843	     -0.00026408	     -0.21729616	     -0.00000000	      0.00000001	     49.07898196
      1.21329090	     -0.05516688	     -0.00067742	     -0.19708842	     -0.06316568	      0.88294948	     -0.00026510	     -0.21726455	     -0.00000000	      0.00000001	     49.21831401
      1.21447725	     -0.05513885	     -0.00067228	     -0.19705989	     -0.06315800	      0.88295037	     -0.00026603	     -0.21723742	     -0.00000000	      0.00000000	     49.62562841
      1.21566359	     -0.05511454	     -0.00066709	     -0.19703508	     -0.06315039	      0.88295120	     -0.00026699	     -0.21721130	     -0.00000000	      0.00000000	     49.68116841
      1.21684993	     -0.05509354	     -0.00066157	     -0.19701357	     -0.06314285	      0.88295198	     -0.00026796	     -0.21718615	     -0.00000000	      0.00000000	     50.02822902
      1.21803627	     -0.05507454	     -0.00065586	     -0.19699406	     -0.06313539	      0.88295272	     -0.00026895	     -0.21716197	     -0.00000000	      0.00000000	     50.10550615
      1.21922261	     -0.05505788	     -0.00064990	     -0.19697688	     -0.06312800	      0.88295339	     -0.00026997	     -0.21713869	     -0.00000000	      0.00000000	     50.36595924
      1.22040896	     -0.05504249	     -0.00064394	     -0.19696097	     -0.06312068	      0.88295402	     -0.00027100	     -0.21711631	     -0.00000000	      0.00000000	     50.40233041
      1.22159530	     -0.05502967	     -0.00063814	     -0.19694763	     -0.06311344	      0.88295459	     -0.00027206	     -0.21709480	     -0.00000000	      0.00000000	     50.61697450
      1.22278164	     -0.05501821	     -0.00063203	     -0.19693564	     -0.06310628	      0.88295511	     -0.00027314	     -0.21707415	     -0.00000000	      0.00000000	     50.60666124
      1.22396798	     -0.05500882	     -0.00062599	     -0.19692571	     -0.06309919	      0.88295557	     -0.00027423	     -0.21705434	     -0.00000000	      0.00000000	     50.78213523
      1.22515432	     -0.05500113	     -0.00062074	     -0.19691747	     -0.06309217	      0.88295598	     -0.00027535	     -0.21703539	     -0.00000000	      0.00000000	     50.74086045
      1.22634067	     -0.05499607	     -0.00061551	     -0.19691185	     -0.06308524	      0.88295634	     -0.00027649	     -0.21701725	     -0.00000000	      0.00000000	     50.87889932
      1.22752701	     -0.05499222	     -0.00061029	     -0.19690744	     -0.06307838	      0.88295664	     -0.00027765	     -0.21699993	     -0.00000000	      0.00000000	     50.81320108
      1.22871335	     -0.05499002	     -0.00060449	     -0.19690467	     -0.06307160	      0.88295690	     -0.00027883	     -0.21698338	     -0.00000000	      0.00000000	     50.93880146
      1.22989969	     -0.05498947	     -0.00059818	     -0.19690356	     -0.06306490	      0.88295711	     -0.00028003	     -0.21696761	     -0.00000000	      0.00000000	     50.84085007
      1.23108603	     -0.05499123	     -0.00059187	     -0.19690475	     -0.06305828	      0.88295727	     -0.00028125	     -0.21695257	     -0.00000000	      0.00000000	     50.93931132
      1.23227238	     -0.05499411	     -0.00058574	     -0.19690706	     -0.06305174	      0.88295738	     -0.00028249	     -0.21693827	     -0.00000000	      0.00000000	     50.82931971
      1.23345872	     -0.05499904	     -0.00057977	     -0.19691141	     -0.06304528	      0.88295744	     -0.00028375	     -0.21692466	     -0.00000000	      0.00000000	     50.92003449
      1.23464506	     -0.05500493	     -0.00057407	     -0.19691671	     -0.06303890	      0.88295747	     -0.00028504	     -0.21691172	     -0.00000000	      0.00000000	     50.79567345
      1.23583140	     -0.05501273	     -0.00056850	     -0.19692392	     -0.06303260	      0.88295745	     -0.00028634	     -0.21689942	     -0.00000000	     -0.00000000	     50.87195542
      1.23701774	     -0.05502143	     -0.00056311	     -0.19693202	     -0.06302638	      0.88295739	     -0.00028766	     -0.21688775	     -0.00000000	     -0.00000000	     50.73168674
      1.23820409	     -0.05503197	     -0.00055761	     -0.19694195	     -0.06302024	      0.88295729	     -0.00028901	     -0.21687667	     -0.00000000	     -0.00000000	     50.79377807
      1.23939043	     -0.05504338	     -0.00055209	     -0.19695275	     -0.06301419	      0.88295715	     -0.00029037	     -0.21686618	     -0.00000000	     -0.00000000	     50.63611826
      1.24057677	     -0.05505650	     -0.00054645	     -0.19696527	     -0.06300822	      0.88295698	     -0.00029176	     -0.21685626	     -0.00000000	     -0.00000000	     50.68669162
      1.24200460	     -0.05507395	     -0.00053961	     -0.19698199	     -0.06300114	      0.88295674	     -0.00029345	     -0.21684506	     -0.00000000	     -0.00000000	     50.37772619
      1.24315266	     -0.05508913	     -0.00053417	     -0.19699657	     -0.06299554	      0.88295651	     -0.00029483	     -0.21683662	     -0.00000000	     -0.00000000	     50.57515172
      1.24430072	     -0.05510599	     -0.00052890	     -0.19701283	     -0.06299002	      0.88295625	     -0.00029623	     -0.21682870	     -0.00000000	     -0.00000000	     50.35787264
      1.24544878	     -0.05512627	     -0.00052387	     -0.19703251	     -0.06298457	      0.88295597	     -0.00029764	     -0.21682132	     -0.00000000	     -0.00000000	     50.41655809
      1.24682682	     -0.05515650	     -0.00051811	     -0.19706201	     -0.06297814	      0.88295560	     -0.00029936	     -0.21681327	     -0.00000000	     -0.00000000	     50.10916464
      1.24797564	     -0.05518895	     -0.00051357	     -0.19709384	     -0.06297287	      0.88295527	     -0.00030081	     -0.21680735	     -0.00000000	     -0.00000000	     50.22151842
      1.24912447	     -0.05522923	     -0.00050936	     -0.19713350	     -0.06296768	      0.88295493	     -0.00030228	     -0.21680232	     -0.00000000	     -0.00000000	     49.94184472
      1.25027329	     -0.05527980	     -0.00050539	     -0.19718344	     -0.06296256	      0.88295456	     -0.00030377	     -0.21679833	     -0.00000000	     -0.00000000	     49.95307133
      1.25142212	     -0.05533988	     -0.00050159	     -0.19724291	     -0.06295753	      0.88295417	     -0.00030526	     -0.21679557	     -0.00000000	     -0.00000000	     49.72689329
      1.25283004	     -0.05542750	     -0.00049687	     -0.19732976	     -0.06295147	      0.88295368	     -0.00030712	     -0.21679404	     -0.00000000	     -0.00000000	     49.71365565
      1.25400865	     -0.05551061	     -0.00049267	     -0.19741226	     -0.06294649	      0.88295325	     -0.00030869	     -0.21679450	     -0.00000000	     -0.00000000	     49.34004489
      1.25518726	     -0.05560278	     -0.00048796	     -0.19750382	     -0.06294159	      0.88295280	     -0.00031027	     -0.21679662	     -0.00000000	     -0.00000000	     49.38152822
      1.25636587	     -0.05570292	     -0.00048272	     -0.19760339	     -0.06293677	      0.88295233	     -0.00031186	     -0.21680049	     -0.00000000	     -0.00000000	     49.12453421
      1.25754448	     -0.05581128	     -0.00047677	     -0.19771119	     -0.06293204	      0.88295184	     -0.00031346	     -0.21680612	     -0.00000000	     -0.00000000	     49.06618898
      1.25896194	     -0.05595072	     -0.00046854	     -0.19785000	     -0.06292646	      0.88295122	     -0.00031540	     -0.21681530	     -0.00000000	     -0.00000000	     48.65008177
      1.26010639	     -0.05606897	     -0.00046075	     -0.19796778	     -0.06292204	      0.88295071	     -0.00031698	     -0.21682459	     -0.00000000	     -0.00000000	     48.67931485
      1.26125084	     -0.05619147	     -0.00045185	     -0.19808984	     -0.06291769	      0.88295016	     -0.00031856	     -0.21683554	     -0.00000000	     -0.00000000	     48.35640730
      1.26239529	     -0.05631897	     -0.00044175	     -0.19821693	     -0.06291341	      0.88294960	     -0.00032016	     -0.21684808	     -0.00000000	     -0.00000000	     48.23227037
      1.26378125	     -0.05647828	     -0.00042800	     -0.19837581	     -0.06290834	      0.88294888	     -0.00032209	     -0.21686539	     -0.00000000	     -0.00000000	     47.77713296
      1.26492570	     -0.05661343	     -0.00041548	     -0.19851062	     -0.06290422	      0.88294825	     -0.00032370	     -0.21688133	     -0.00000000	     -0.00000000	     47.66332981
      1.26607015	     -0.05675024	     -0.00040209	     -0.19864714	     -0.06290018	      0.88294760	     -0.00032532	     -0.21689871	     -0.00000000	     -0.00000000	     47.28142449
      1.26721460	     -0.05688890	     -0.00038821	     -0.19878553	     -0.06289621	      0.88294691	     -0.00032695	     -0.21691743	     -0.00000000	     -0.00000000	     47.07975329
      1.26859699	     -0.05705663	     -0.00037150	     -0.19895297	     -0.06289150	      0.88294603	     -0.00032893	     -0.21694178	     -0.00000000	     -0.00000000	     46.56710482
      1.26974509	     -0.05719835	     -0.00035762	     -0.19909446	     -0.06288766	      0.88294525	     -0.00033059	     -0.21696337	     -0.00000000	     -0.00000000	     46.35746272
      1.27089319	     -0.05734056	     -0.00034385	     -0.19923647	     -0.06288388	      0.88294444	     -0.00033226	     -0.21698614	     -0.00000000	     -0.00000000	     45.92176005
      1.27204129	     -0.05748432	     -0.00033036	     -0.19938004	     -0.06288017	      0.88294358	     -0.00033394	     -0.21700999	     -0.00000000	     -0.00000001	     45.64481306
      1.27318940	     -0.05762787	     -0.00031728	     -0.19952341	     -0.06287652	      0.88294267	     -0.00033564	     -0.21703484	     -0.00000000	     -0.00000001	     45.21907336
      1.27460776	     -0.05780362	     -0.00030279	     -0.19969895	     -0.06287208	      0.88294148	     -0.00033776	     -0.21706678	     -0.00000000	     -0.00000001	     44.81485614
      1.27578785	     -0.05795071	     -0.00029213	     -0.19984586	     -0.06286846	      0.88294043	     -0.00033954	     -0.21709437	     -0.00000000	     -0.00000001	     44.22642432
      1.27696795	     -0.05809904	     -0.00028249	     -0.19999401	     -0.06286489	      0.88293932	     -0.00034134	     -0.21712282	     -0.00000000	     -0.00000001	     43.92212094
      1.27814805	     -0.05824734	     -0.00027376	     -0.20014215	     -0.06286138	      0.88293815	     -0.00034316	     -0.21715207	     -0.00000000	     -0.00000001	     43.41665829
      1.27932815	     -0.05839606	     -0.00026602	     -0.20029071	     -0.06285792	      0.88293692	     -0.00034501	     -0.21718203	     -0.00000000	     -0.00000001	     43.03078679
      1.28075298	     -0.05857453	     -0.00025737	     -0.20046900	     -0.06285381	      0.88293536	     -0.00034726	     -0.21721904	     -0.00000000	     -0.00000001	     42.32169425
      1.28189963	     -0.05871677	     -0.00025139	     -0.20061111	     -0.06285055	      0.88293404	     -0.00034909	     -0.21724936	     -0.00000000	     -0.00000001	     42.02404162
      1.28304629	     -0.05885736	     -0.00024644	     -0.20075157	     -0.06284733	      0.88293266	     -0.00035095	     -0.21728012	     -0.00000000	     -0.00000001	     41.48752852
      1.28419294	     -0.05899889	     -0.00024249	     -0.20089297	     -0.06284415	      0.88293122	     -0.00035283	     -0.21731126	     -0.00000000	     -0.00000001	     41.11575480
      1.28558009	     -0.05916853	     -0.00023885	     -0.20106248	     -0.06284036	      0.88292940	     -0.00035512	     -0.21734939	     -0.00000000	     -0.00000001	     40.44547656
      1.28672970	     -0.05930802	     -0.00023626	     -0.20120186	     -0.06283725	      0.88292783	     -0.00035705	     -0.21738126	     -0.00000000	     -0.00000001	     40.14172303
      1.28787931	     -0.05944468	     -0.00023348	     -0.20133845	     -0.06283418	      0.88292620	     -0.00035899	     -0.21741333	     -0.00000000	     -0.00000001	     39.59582636
      1.28902893	     -0.05958093	     -0.00023047	     -0.20147464	     -0.06283114	      0.88292453	     -0.00036096	     -0.21744552	     -0.00000000	     -0.00000001	     39.25290214
      1.29017854	     -0.05971562	     -0.00022832	     -0.20160928	     -0.06282813	      0.88292280	     -0.00036294	     -0.21747783	     -0.00000000	     -0.00000001	     38.76430017
      1.29159627	     -0.05988009	     -0.00022570	     -0.20177371	     -0.06282446	      0.88292060	     -0.00036540	     -0.21751775	     -0.00000000	     -0.00000001	     38.36433978
      1.29277734	     -0.06001508	     -0.00022371	     -0.20190869	     -0.06282143	      0.88291871	     -0.00036747	     -0.21755105	     -0.00000000	     -0.00000001	     37.76890090
      1.29395840	     -0.06014784	     -0.00022204	     -0.20204145	     -0.06281842	      0.88291679	     -0.00036956	     -0.21758430	     -0.00000000	     -0.00000001	     37.52821078
      1.29513947	     -0.06027680	     -0.00022049	     -0.20217043	     -0.06281544	      0.88291482	     -0.00037166	     -0.21761743	     -0.00000000	     -0.00000001	     37.06737561
      1.29632054	     -0.06040299	     -0.00021894	     -0.20229666	     -0.06281248	      0.88291282	     -0.00037377	     -0.21765034	     -0.00000000	     -0.00000001	     36.78589377
      1.29775272	     -0.06055096	     -0.00021746	     -0.20244469	     -0.06280891	      0.88291035	     -0.00037635	     -0.21768992	     -0.00000000	     -0.00000001	     36.17312456
      1.29889901	     -0.06066584	     -0.00021697	     -0.20255962	     -0.06280608	      0.88290834	     -0.00037842	     -0.21772121	     -0.00000000	     -0.00000001	     36.04710581
      1.30004530	     -0.06077390	     -0.00021714	     -0.20266775	     -0.06280326	      0.88290632	     -0.00038050	     -0.21775215	     -0.00000000	     -0.00000001	     35.60189152
      1.30119159	     -0.06087882	     -0.00021886	     -0.20277272	     -0.06280045	      0.88290429	     -0.00038259	     -0.21778274	     -0.00000000	     -0.00000001	     35.38852266
      1.30258007	     -0.06100211	     -0.00022183	     -0.20289608	     -0.06279707	      0.88290181	     -0.00038513	     -0.21781941	     -0.00000000	     -0.00000001	     34.85376932
      1.30372984	     -0.06110184	     -0.00022440	     -0.20299587	     -0.06279427	      0.88289975	     -0.00038723	     -0.21784944	     -0.00000000	     -0.00000001	     34.75646602
      1.30487962	     -0.06119668	     -0.00022680	     -0.20309080	     -0.06279149	      0.88289770	     -0.00038934	     -0.21787911	     -0.00000000	     -0.00000001	     34.34513431
      1.30602939	     -0.06128814	     -0.00022944	     -0.20318234	     -0.06278871	      0.88289565	     -0.00039145	     -0.21790831	     -0.00000000	     -0.00000001	     34.21294638
      1.30717916	     -0.06137406	     -0.00023214	     -0.20326836	     -0.06278594	      0.88289362	     -0.00039356	     -0.21793699	     -0.00000000	     -0.00000001	     33.88306535
      1.30859935	     -0.06147466	     -0.00023548	     -0.20336909	     -0.06278253	      0.88289113	     -0.00039617	     -0.21797155	     -0.00000000	     -0.00000001	     33.74560861
      1.30978151	     -0.06155193	     -0.00023817	     -0.20344649	     -0.06277968	      0.88288908	     -0.00039834	     -0.21799954	     -0.00000000	     -0.00000001	     33.29092612
      1.31096366	     -0.06162576	     -0.00024060	     -0.20352045	     -0.06277685	      0.88288707	     -0.00040051	     -0.21802674	     -0.00000000	     -0.00000001	     33.22928839
      1.31214581	     -0.06169490	     -0.00024310	     -0.20358973	     -0.06277401	      0.88288509	     -0.00040268	     -0.21805315	     -0.00000000	     -0.00000001	     32.90103128
      1.31332796	     -0.06176106	     -0.00024543	     -0.20365604	     -0.06277117	      0.88288315	     -0.00040484	     -0.21807874	     -0.00000000	     -0.00000001	     32.79408893
      1.31476278	     -0.06183650	     -0.00024717	     -0.20373167	     -0.06276772	      0.88288085	     -0.00040746	     -0.21810872	     -0.00000000	     -0.00000001	     32.32626173
      1.31591222	     -0.06189391	     -0.00024868	     -0.20378924	     -0.06276495	      0.88287907	     -0.00040956	     -0.21813187	     -0.00000000	     -0.00000001	     32.33759112
      1.31706166	     -0.06194792	     -0.00025037	     -0.20384342	     -0.06276218	      0.88287734	     -0.00041165	     -0.21815427	     -0.00000000	     -0.00000001	     31.99114713
      1.31821110	     -0.06200056	     -0.00025236	     -0.20389621	     -0.06275940	      0.88287566	     -0.00041373	     -0.21817593	     -0.00000000	     -0.00000001	     31.93315846
      1.31959677	     -0.06205955	     -0.00025474	     -0.20395540	     -0.06275605	      0.88287371	     -0.00041624	     -0.21820110	     -0.00000000	     -0.00000001	     31.55181117
      1.32075081	     -0.06210708	     -0.00025710	     -0.20400310	     -0.06275325	      0.88287215	     -0.00041832	     -0.21822128	     -0.00000000	     -0.00000001	     31.59329637
      1.32190486	     -0.06215139	     -0.00025970	     -0.20404757	     -0.06275044	      0.88287065	     -0.00042039	     -0.21824079	     -0.00000000	     -0.00000001	     31.26692049
      1.32305890	     -0.06219460	     -0.00026291	     -0.20409093	     -0.06274762	      0.88286922	     -0.00042245	     -0.21825961	     -0.00000000	     -0.00000001	     31.24336585
      1.32421294	     -0.06223494	     -0.00026622	     -0.20413143	     -0.06274479	      0.88286786	     -0.00042450	     -0.21827776	     -0.00000000	     -0.00000001	     30.98884271
      1.32561616	     -0.06228229	     -0.00027035	     -0.20417897	     -0.06274134	      0.88286629	     -0.00042698	     -0.21829893	     -0.00000000	     -0.00000001	     30.97637379
      1.32679895	     -0.06231861	     -0.00027385	     -0.20421546	     -0.06273842	      0.88286505	     -0.00042907	     -0.21831602	     -0.00000000	     -0.00000001	     30.60023232
      1.32798174	     -0.06235359	     -0.00027741	     -0.20425061	     -0.06273549	      0.88286387	     -0.00043114	     -0.21833241	     -0.00000000	     -0.00000001	     30.62166675
      1.32916453	     -0.06238607	     -0.00028096	     -0.20428326	     -0.06273255	      0.88286277	     -0.00043319	     -0.21834813	     -0.00000000	     -0.00000001	     30.37558470
      1.33034732	     -0.06241729	     -0.00028453	     -0.20431466	     -0.06272959	      0.88286173	     -0.00043524	     -0.21836317	     -0.00000000	     -0.00000001	     30.35100424
      1.33178099	     -0.06245194	     -0.00028895	     -0.20434952	     -0.06272598	      0.88286057	     -0.00043770	     -0.21838053	     -0.00000001	     -0.00000001	     30.00422245
      1.33293176	     -0.06247756	     -0.00029256	     -0.20437531	     -0.06272307	      0.88285971	     -0.00043966	     -0.21839373	     -0.00000001	     -0.00000000	     30.11392769
      1.33408252	     -0.06249978	     -0.00029609	     -0.20439771	     -0.06272015	      0.88285891	     -0.00044161	     -0.21840630	     -0.00000001	     -0.00000000	     29.85197299
      1.33523329	     -0.06252047	     -0.00029961	     -0.20441859	     -0.06271720	      0.88285817	     -0.00044354	     -0.21841820	     -0.00000001	     -0.00000000	     29.87280994
      1.33661617	     -0.06254129	     -0.00030393	     -0.20443962	     -0.06271365	      0.88285736	     -0.00044585	     -0.21843162	     -0.00000001	     -0.00000000	     29.58902456
      1.33777362	     -0.06255570	     -0.00030756	     -0.20445422	     -0.06271065	      0.88285674	     -0.00044776	     -0.21844206	     -0.00000001	     -0.00000000	     29.70734398
      1.33893106	     -0.06256507	     -0.00031107	     -0.20446378	     -0.06270764	      0.88285617	     -0.00044966	     -0.21845175	     -0.00000001	     -0.00000000	     29.46275255
      1.34008851	     -0.06257100	     -0.00031452	     -0.20446990	     -0.06270461	      0.88285566	     -0.00045154	     -0.21846063	     -0.00000001	     -0.00000000	     29.52483557
      1.34124596	     -0.06257089	     -0.00031783	     -0.20446998	     -0.06270156	      0.88285519	     -0.00045341	     -0.21846866	     -0.00000001	     -0.00000000	     29.36376324
      1.34263569	     -0.06256425	     -0.00032173	     -0.20446358	     -0.06269787	      0.88285469	     -0.00045563	     -0.21847703	     -0.00000001	     -0.00000000	     29.47427036
      1.34381850	     -0.06255028	     -0.00032497	     -0.20444982	     -0.06269470	      0.88285431	     -0.00045750	     -0.21848300	     -0.00000001	     -0.00000000	     29.20578427
      1.34500132	     -0.06253036	     -0.00032827	     -0.20443010	     -0.06269152	      0.88285397	     -0.00045936	     -0.21848778	     -0.00000001	     -0.00000000	     29.33341542
      1.34618413	     -0.06250283	     -0.00033165	     -0.20440277	     -0.06268831	      0.88285367	     -0.00046120	     -0.21849134	     -0.00000001	     -0.00000000	     29.19937914
      1.34736695	     -0.06246889	     -0.00033525	     -0.20436902	     -0.06268508	      0.88285341	     -0.00046303	     -0.21849356	     -0.00000001	     -0.00000000	     29.29718034
      1.34880286	     -0.06241734	     -0.00034002	     -0.20431768	     -0.06268113	      0.88285314	     -0.00046522	     -0.21849439	     -0.00000001	     -0.00000000	     29.09651622
      1.34995295	     -0.06236865	     -0.00034441	     -0.20426916	     -0.06267794	      0.88285295	     -0.00046696	     -0.21849349	     -0.00000001	     -0.00000000	     29.34848692
      1.35110304	     -0.06231220	     -0.00034936	     -0.20421284	     -0.06267472	      0.88285280	     -0.00046868	     -0.21849115	     -0.00000001	     -0.00000000	     29.20216516
      1.35225314	     -0.06225032	     -0.00035501	     -0.20415110	     -0.06267149	      0.88285267	     -0.00047039	     -0.21848731	     -0.00000001	     -0.00000000	     29.37608661
      1.35363691	     -0.06216719	     -0.00036281	     -0.20406809	     -0.06266757	      0.88285254	     -0.00047243	     -0.21848070	     -0.00000001	     -0.00000000	     29.23928498
      1.35479325	     -0.06209267	     -0.00037032	     -0.20399363	     -0.06266427	      0.88285247	     -0.00047412	     -0.21847347	     -0.00000001	     -0.00000000	     29.53584526
      1.35594959	     -0.06201261	     -0.00037874	     -0.20391363	     -0.06266095	      0.88285241	     -0.00047579	     -0.21846474	     -0.00000001	     -0.00000000	     29.38996029
      1.35710593	     -0.06193017	     -0.00038799	     -0.20383120	     -0.06265761	      0.88285239	     -0.00047744	     -0.21845453	     -0.00000001	     -0.00000000	     29.61224172
      1.35826227	     -0.06184409	     -0.00039816	     -0.20374511	     -0.06265425	      0.88285238	     -0.00047908	     -0.21844291	     -0.00000001	      0.00000000	     29.54940549
      1.35965400	     -0.06173887	     -0.00041171	     -0.20363984	     -0.06265018	      0.88285241	     -0.00048103	     -0.21842711	     -0.00000001	      0.00000000	     29.86273183
      1.36083645	     -0.06164592	     -0.00042404	     -0.20354682	     -0.06264671	      0.88285245	     -0.00048266	     -0.21841225	     -0.00000001	      0.00000000	     29.65205369
      1.36201891	     -0.06155211	     -0.00043705	     -0.20345292	     -0.06264321	      0.88285253	     -0.00048427	     -0.21839609	     -0.00000001	      0.00000000	     29.92854577
      1.36320137	     -0.06145626	     -0.00045052	     -0.20335695	     -0.06263970	      0.88285262	     -0.00048587	     -0.21837875	     -0.00000001	      0.00000000	     29.86363234
      1.36438383	     -0.06135997	     -0.00046429	     -0.20326051	     -0.06263617	      0.88285275	     -0.00048744	     -0.21836027	     -0.00000001	      0.00000000	     30.09431254
      1.36581817	     -0.06124104	     -0.00048104	     -0.20314140	     -0.06263187	      0.88285293	     -0.00048931	     -0.21833645	     -0.00000001	      0.00000000	     29.94981637
      1.36696855	     -0.06114492	     -0.00049469	     -0.20304510	     -0.06262841	      0.88285310	     -0.00049078	     -0.21831627	     -0.00000001	      0.00000000	     30.33189983
      1.36811893	     -0.06104688	     -0.00050790	     -0.20294689	     -0.06262494	      0.88285331	     -0.00049223	     -0.21829521	     -0.00000001	      0.00000000	     30.18541559
      1.36926931	     -0.06094930	     -0.00052066	     -0.20284912	     -0.06262146	      0.88285353	     -0.00049365	     -0.21827330	     -0.00000001	      0.00000000	     30.44189892
      1.37065009	     -0.06083060	     -0.00053525	     -0.20273019	     -0.06261727	      0.88285384	     -0.00049531	     -0.21824601	     -0.00000001	      0.00000000	     30.31521162
      1.37180725	     -0.06073118	     -0.00054683	     -0.20263057	     -0.06261375	      0.88285413	     -0.00049667	     -0.21822232	     -0.00000001	      0.00000000	     30.70110322
      1.37296440	     -0.06063002	     -0.00055773	     -0.20252921	     -0.06261022	      0.88285444	     -0.00049800	     -0.21819797	     -0.00000001	      0.00000000	     30.55090635
      1.37412156	     -0.06052967	     -0.00056799	     -0.20242865	     -0.06260669	      0.88285478	     -0.00049930	     -0.21817297	     -0.00000001	      0.00000000	     30.83583014
      1.37527871	     -0.06042828	     -0.00057756	     -0.20232706	     -0.06260316	      0.88285515	     -0.00050056	     -0.21814740	     -0.00000001	      0.00000000	     30.79220388
      1.37643587	     -0.06032759	     -0.00058650	     -0.20222616	     -0.06259962	      0.88285554	     -0.00050179	     -0.21812128	     -0.00000001	      0.00000000	     31.02262982
      1.37792652	     -0.06019725	     -0.00059706	     -0.20209555	     -0.06259506	      0.88285608	     -0.00050332	     -0.21808696	     -0.00000001	      0.00000000	     30.94800530
      1.37900669	     -0.06010337	     -0.00060410	     -0.20200147	     -0.06259175	      0.88285650	     -0.00050439	     -0.21806162	     -0.00000001	      0.00000000	     31.33509813
      1.38008687	     -0.06000855	     -0.00061060	     -0.20190645	     -0.06258845	      0.88285693	     -0.00050543	     -0.21803595	     -0.00000001	      0.00000000	     31.30663002
      1.38139039	     -0.05989566	     -0.00061783	     -0.20179330	     -0.06258446	      0.88285748	     -0.00050665	     -0.21800455	     -0.00000001	      0.00000000	     31.61909298
      1.38269392	     -0.05978209	     -0.00062446	     -0.20167949	     -0.06258047	      0.88285805	     -0.00050781	     -0.21797276	     -0.00000001	      0.00000000	     31.57460541
      1.38399744	     -0.05966924	     -0.00063070	     -0.20156638	     -0.06257649	      0.88285865	     -0.00050893	     -0.21794059	     -0.00000001	      0.00000000	     32.13832955
      1.38512693	     -0.05956726	     -0.00063581	     -0.20146418	     -0.06257304	      0.88285918	     -0.00050986	     -0.21791242	     -0.00000001	      0.00000000	     32.01492738
      1.38625641	     -0.05946323	     -0.00064071	     -0.20135992	     -0.06256960	      0.88285972	     -0.00051076	     -0.21788388	     -0.00000001	      0.00000000	     32.39157869
      1.38778927	     -0.05931651	     -0.00064698	     -0.20121287	     -0.06256493	      0.88286048	     -0.00051192	     -0.21784452	     -0.00000001	      0.00000000	     32.54017447
      1.38884661	     -0.05921326	     -0.00065139	     -0.20110939	     -0.06256171	      0.88286101	     -0.00051268	     -0.21781689	     -0.00000001	      0.00000000	     33.00072098
      1.38990394	     -0.05910764	     -0.00065589	     -0.20100352	     -0.06255851	      0.88286156	     -0.00051342	     -0.21778888	     -0.00000001	      0.00000000	     33.12786311
      1.39124145	     -0.05897394	     -0.00066181	     -0.20086948	     -0.06255445	      0.88286225	     -0.00051430	     -0.21775293	     -0.00000001	      0.00000000	     33.56424656
      1.39257895	     -0.05883825	     -0.00066774	     -0.20073345	     -0.06255042	      0.88286296	     -0.00051513	     -0.21771646	     -0.00000001	      0.00000000	     33.68070456
      1.39376564	     -0.05871900	     -0.00067297	     -0.20061387	     -0.06254684	      0.88286360	     -0.00051584	     -0.21768371	     -0.00000001	      0.00000000	     34.22359109
      1.39495233	     -0.05859969	     -0.00067807	     -0.20049422	     -0.06254329	      0.88286424	     -0.00051650	     -0.21765068	     -0.00000001	      0.00000000	     34.29333528
      1.39613902	     -0.05848249	     -0.00068331	     -0.20037666	     -0.06253974	      0.88286490	     -0.00051713	     -0.21761740	     -0.00000001	      0.00000000	     34.80005867
      1.39732571	     -0.05836591	     -0.00068865	     -0.20025971	     -0.06253621	      0.88286556	     -0.00051772	     -0.21758396	     -0.00000001	      0.00000000	     34.97288948
      1.39851240	     -0.05825196	     -0.00069400	     -0.20014539	     -0.06253270	      0.88286622	     -0.00051828	     -0.21755041	     -0.00000001	      0.00000000	     35.47498296
      1.39969909	     -0.05813915	     -0.00069920	     -0.20003218	     -0.06252920	      0.88286690	     -0.00051880	     -0.21751682	     -0.00000001	      0.00000000	     35.68087402
      1.40088578	     -0.05802905	     -0.00070407	     -0.19992169	     -0.06252572	      0.88286757	     -0.00051928	     -0.21748321	     -0.00000001	      0.00000000	     36.20316041
      1.40207246	     -0.05791936	     -0.00070869	     -0.19981159	     -0.06252227	      0.88286825	     -0.00051973	     -0.21744962	     -0.00000001	      0.00000000	     36.44313385
      1.40325915	     -0.05781300	     -0.00071322	     -0.19970482	     -0.06251883	      0.88286893	     -0.00052015	     -0.21741607	     -0.00000001	      0.00000000	     36.98112736
      1.40444584	     -0.05770877	     -0.00071760	     -0.19960018	     -0.06251542	      0.88286962	     -0.00052053	     -0.21738265	     -0.00000001	      0.00000000	     37.24222285
      1.40563253	     -0.05760849	     -0.00072182	     -0.19949947	     -0.06251203	      0.88287030	     -0.00052088	     -0.21734938	     -0.00000001	      0.00000000	     37.79070058
      1.40681922	     -0.05750987	     -0.00072579	     -0.19940043	     -0.06250866	      0.88287098	     -0.00052120	     -0.21731633	     -0.00000001	      0.00000000	     38.08117511
      1.40800591	     -0.05741443	     -0.00072949	     -0.19930456	     -0.06250532	      0.88287165	     -0.00052148	     -0.21728350	     -0.00000001	      0.00000000	     38.64644823
      1.40919260	     -0.05732065	     -0.00073279	     -0.19921036	     -0.06250200	      0.88287232	     -0.00052173	     -0.21725093	     -0.00000001	      0.00000000	     38.95106071
      1.41037929	     -0.05723052	     -0.00073562	     -0.19911980	     -0.06249871	      0.88287298	     -0.00052195	     -0.21721864	     -0.00000001	      0.00000000	     39.51443406
      1.41156598	     -0.05714279	     -0.00073814	     -0.19903166	     -0.06249544	      0.88287362	     -0.00052214	     -0.21718666	     -0.00000001	      0.00000000	     39.83283965
      1.41275267	     -0.05705741	     -0.00074081	     -0.19894585	     -0.06249220	      0.88287425	     -0.00052229	     -0.21715504	     -0.00000001	      0.00000000	     40.40600455
      1.41393935	     -0.05697340	     -0.00074419	     -0.19886140	     -0.06248898	      0.88287487	     -0.00052241	     -0.21712389	     -0.00000001	      0.00000000	     40.73285260
      1.41512604	     -0.05689519	     -0.00074793	     -0.19878276	     -0.06248579	      0.88287546	     -0.00052250	     -0.21709329	     -0.00000001	      0.00000000	     41.28838956
      1.41631273	     -0.05682007	     -0.00075125	     -0.19870720	     -0.06248263	      0.88287603	     -0.00052257	     -0.21706332	     -0.00000001	      0.00000000	     41.63602991
      1.41749942	     -0.05674863	     -0.00075432	     -0.19863532	     -0.06247949	      0.88287658	     -0.00052260	     -0.21703393	     -0.00000001	      0.00000000	     42.20956759
      1.41892634	     -0.05666639	     -0.00075779	     -0.19855257	     -0.06247575	      0.88287719	     -0.00052259	     -0.21699935	     -0.00000001	      0.00000000	     42.53710498
      1.42008076	     -0.05660349	     -0.00076057	     -0.19848925	     -0.06247275	      0.88287766	     -0.00052255	     -0.21697196	     -0.00000001	      0.00000000	     43.22353254
      1.42123518	     -0.05654310	     -0.00076304	     -0.19842846	     -0.06246978	      0.88287809	     -0.00052249	     -0.21694512	     -0.00000001	      0.00000000	     43.51105590
      1.42238960	     -0.05648722	     -0.00076492	     -0.19837218	     -0.06246683	      0.88287849	     -0.00052240	     -0.21691881	     -0.00000001	      0.00000000	     44.06745941
      1.42354401	     -0.05643345	     -0.00076636	     -0.19831802	     -0.06246390	      0.88287886	     -0.00052228	     -0.21689305	     -0.00000001	      0.00000000	     44.39247176
      1.42493272	     -0.05637373	     -0.00076674	     -0.19825786	     -0.06246041	      0.88287924	     -0.00052210	     -0.21686278	     -0.00000001	      0.00000000	     45.03035170
      1.42610953	     -0.05632600	     -0.00076695	     -0.19820977	     -0.06245748	      0.88287953	     -0.00052192	     -0.21683778	     -0.00000001	      0.00000000	     45.20556508
      1.42728635	     -0.05628240	     -0.00076726	     -0.19816581	     -0.06245457	      0.88287976	     -0.00052170	     -0.21681336	     -0.00000001	      0.00000000	     45.78616218
      1.42846316	     -0.05624177	     -0.00076765	     -0.19812481	     -0.06245169	      0.88287996	     -0.00052147	     -0.21678957	     -0.00000001	      0.00000000	     46.07910841
      1.42963998	     -0.05620593	     -0.00076843	     -0.19808861	     -0.06244883	      0.88288010	     -0.00052120	     -0.21676639	     -0.00000001	      0.00000000	     46.56321847
      1.43106913	     -0.05616670	     -0.00076974	     -0.19804895	     -0.06244538	      0.88288022	     -0.00052084	     -0.21673912	     -0.00000001	      0.00000000	     46.79920744
      1.43220253	     -0.05613909	     -0.00077081	     -0.19802098	     -0.06244268	      0.88288026	     -0.00052053	     -0.21671814	     -0.00000001	      0.00000000	     47.36739016
      1.43333593	     -0.05611269	     -0.00077181	     -0.19799424	     -0.06244000	      0.88288026	     -0.00052019	     -0.21669777	     -0.00000001	     -0.00000000	     47.57834416
      1.43446932	     -0.05609035	     -0.00077275	     -0.19797156	     -0.06243734	      0.88288020	     -0.00051983	     -0.21667801	     -0.00000001	     -0.00000000	     48.00989159
      1.43587831	     -0.05606555	     -0.00077367	     -0.19794636	     -0.06243406	      0.88288008	     -0.00051936	     -0.21665431	     -0.00000001	     -0.00000000	     48.23279385
      1.43700388	     -0.05604878	     -0.00077421	     -0.19792927	     -0.06243146	      0.88287992	     -0.00051895	     -0.21663603	     -0.00000001	     -0.00000000	     48.71208014
      1.43812945	     -0.05603309	     -0.00077448	     -0.19791327	     -0.06242889	      0.88287972	     -0.00051852	     -0.21661834	     -0.00000001	     -0.00000000	     48.88141521
      1.43925502	     -0.05602048	     -0.00077453	     -0.19790036	     -0.06242634	      0.88287948	     -0.00051806	     -0.21660121	     -0.00000001	     -0.00000000	     49.26405312
      1.44067958	     -0.05600690	     -0.00077420	     -0.19788641	     -0.06242314	      0.88287910	     -0.00051746	     -0.21658037	     -0.00000001	     -0.00000000	     49.43987983
      1.44179821	     -0.05599897	     -0.00077360	     -0.19787820	     -0.06242065	      0.88287876	     -0.00051696	     -0.21656463	     -0.00000001	     -0.00000000	     49.86300566
      1.44291684	     -0.05599195	     -0.00077256	     -0.19787091	     -0.06241818	      0.88287837	     -0.00051644	     -0.21654945	     -0.00000001	     -0.00000000	     49.98791191
      1.44403547	     -0.05598734	     -0.00077083	     -0.19786604	     -0.06241573	      0.88287793	     -0.00051591	     -0.21653481	     -0.00000001	     -0.00000000	     50.31846609
      1.44548124	     -0.05598407	     -0.00076847	     -0.19786245	     -0.06241260	      0.88287731	     -0.00051518	     -0.21651677	     -0.00000001	     -0.00000000	     50.45113631
      1.44659148	     -0.05598432	     -0.00076665	     -0.19786246	     -0.06241022	      0.88287678	     -0.00051461	     -0.21650356	     -0.00000001	     -0.00000000	     50.82855872
      1.44770173	     -0.05598456	     -0.00076389	     -0.19786247	     -0.06240786	      0.88287621	     -0.00051401	     -0.21649094	     -0.00000001	     -0.00000000	     50.93341768
      1.44881198	     -0.05598794	     -0.00076088	     -0.19786563	     -0.06240552	      0.88287560	     -0.00051340	     -0.21647890	     -0.00000001	     -0.00000000	     51.21966180
      1.45028745	     -0.05599453	     -0.00075648	     -0.19787194	     -0.06240244	      0.88287473	     -0.00051256	     -0.21646385	     -0.00000001	     -0.00000000	     51.32808921
      1.45138814	     -0.05600151	     -0.00075295	     -0.19787871	     -0.06240016	      0.88287404	     -0.00051191	     -0.21645327	     -0.00000001	     -0.00000000	     51.66944582
      1.45248883	     -0.05600881	     -0.00074917	     -0.19788582	     -0.06239791	      0.88287332	     -0.00051125	     -0.21644326	     -0.00000001	     -0.00000000	     51.75219029
      1.45358951	     -0.05601820	     -0.00074536	     -0.19789502	     -0.06239568	      0.88287256	     -0.00051057	     -0.21643379	     -0.00000001	     -0.00000000	     52.00182712
      1.45510196	     -0.05603306	     -0.00073992	     -0.19790963	     -0.06239264	      0.88287146	     -0.00050962	     -0.21642166	     -0.00000001	     -0.00000001	     52.08237866
      1.45619415	     -0.05604565	     -0.00073601	     -0.19792204	     -0.06239047	      0.88287064	     -0.00050891	     -0.21641351	     -0.00000001	     -0.00000001	     52.38631450
      1.45728635	     -0.05605819	     -0.00073191	     -0.19793440	     -0.06238832	      0.88286978	     -0.00050820	     -0.21640586	     -0.00000001	     -0.00000001	     52.44735401
      1.45837855	     -0.05607126	     -0.00072801	     -0.19794730	     -0.06238618	      0.88286889	     -0.00050747	     -0.21639869	     -0.00000001	     -0.00000001	     52.65906587
      1.45993462	     -0.05609229	     -0.00072291	     -0.19796807	     -0.06238318	      0.88286759	     -0.00050641	     -0.21638936	     -0.00000001	     -0.00000001	     52.69515296
      1.46101250	     -0.05610850	     -0.00071933	     -0.19798411	     -0.06238112	      0.88286665	     -0.00050566	     -0.21638349	     -0.00000001	     -0.00000001	     52.95681223
      1.46209038	     -0.05612458	     -0.00071569	     -0.19800002	     -0.06237908	      0.88286570	     -0.00050491	     -0.21637811	     -0.00000001	     -0.00000001	     52.99354116
      1.46341284	     -0.05614576	     -0.00071108	     -0.19802101	     -0.06237661	      0.88286450	     -0.00050397	     -0.21637210	     -0.00000001	     -0.00000001	     53.21705372
      1.46473531	     -0.05616725	     -0.00070688	     -0.19804230	     -0.06237416	      0.88286327	     -0.00050302	     -0.21636677	     -0.00000001	     -0.00000001	     53.12486601
      1.46605777	     -0.05619020	     -0.00070294	     -0.19806504	     -0.06237174	      0.88286202	     -0.00050206	     -0.21636204	     -0.00000001	     -0.00000001	     53.52082564
      1.46717547	     -0.05620873	     -0.00069950	     -0.19808341	     -0.06236972	      0.88286094	     -0.00050124	     -0.21635852	     -0.00000001	     -0.00000001	     53.32318079
      1.46829316	     -0.05622907	     -0.00069590	     -0.19810359	     -0.06236771	      0.88285985	     -0.00050041	     -0.21635539	     -0.00000001	     -0.00000001	     53.57158033
      1.46982455	     -0.05625824	     -0.00069213	     -0.19813253	     -0.06236500	      0.88285833	     -0.00049927	     -0.21635175	     -0.00000001	     -0.00000001	     53.50808436
      1.47089170	     -0.05627946	     -0.00068973	     -0.19815358	     -0.06236313	      0.88285726	     -0.00049848	     -0.21634962	     -0.00000001	     -0.00000001	     53.71345075
      1.47195885	     -0.05629991	     -0.00068766	     -0.19817387	     -0.06236128	      0.88285618	     -0.00049768	     -0.21634782	     -0.00000001	     -0.00000001	     53.68673335
      1.47328547	     -0.05632726	     -0.00068555	     -0.19820101	     -0.06235901	      0.88285482	     -0.00049668	     -0.21634604	     -0.00000001	     -0.00000001	     53.83168123
      1.47461209	     -0.05635530	     -0.00068378	     -0.19822884	     -0.06235676	      0.88285346	     -0.00049569	     -0.21634476	     -0.00000001	     -0.00000001	     53.66957039
      1.47580057	     -0.05638127	     -0.00068245	     -0.19825463	     -0.06235477	      0.88285223	     -0.00049480	     -0.21634399	     -0.00000001	     -0.00000001	     53.91673338
      1.47698905	     -0.05640736	     -0.00068127	     -0.19828053	     -0.06235280	      0.88285099	     -0.00049390	     -0.21634358	     -0.00000001	     -0.00000001	     53.74737904
      1.47817754	     -0.05643505	     -0.00068029	     -0.19830804	     -0.06235085	      0.88284975	     -0.00049301	     -0.21634350	     -0.00000001	     -0.00000001	     53.95683107
      1.47936602	     -0.05646379	     -0.00067941	     -0.19833660	     -0.06234893	      0.88284851	     -0.00049213	     -0.21634377	     -0.00000001	     -0.00000001	     53.83236589
      1.48055450	     -0.05649597	     -0.00067865	     -0.19836859	     -0.06234703	      0.88284726	     -0.00049124	     -0.21634441	     -0.00000001	     -0.00000001	     53.96562346
      1.48174299	     -0.05653221	     -0.00067810	     -0.19840466	     -0.06234514	      0.88284602	     -0.00049036	     -0.21634551	     -0.00000001	     -0.00000001	     53.81003064
      1.48293147	     -0.05657545	     -0.00067789	     -0.19844772	     -0.06234328	      0.88284477	     -0.00048948	     -0.21634718	     -0.00000001	     -0.00000001	     53.90923096
      1.48411995	     -0.05662524	     -0.00067781	     -0.19849733	     -0.06234144	      0.88284352	     -0.00048860	     -0.21634957	     -0.00000001	     -0.00000001	     53.73201919
      1.48530844	     -0.05668332	     -0.00067774	     -0.19855524	     -0.06233962	      0.88284227	     -0.00048773	     -0.21635279	     -0.00000001	     -0.00000001	     53.81027971
      1.48649692	     -0.05674840	     -0.00067756	     -0.19862016	     -0.06233781	      0.88284101	     -0.00048687	     -0.21635701	     -0.00000001	     -0.00000001	     53.62425498
      1.48768540	     -0.05682158	     -0.00067710	     -0.19869320	     -0.06233603	      0.88283976	     -0.00048600	     -0.21636230	     -0.00000001	     -0.00000001	     53.68674314
      1.48887389	     -0.05690098	     -0.00067612	     -0.19877247	     -0.06233427	      0.88283850	     -0.00048514	     -0.21636878	     -0.00000001	     -0.00000001	     53.48789826
      1.49006237	     -0.05698737	     -0.00067440	     -0.19885877	     -0.06233252	      0.88283724	     -0.00048428	     -0.21637647	     -0.00000001	     -0.00000001	     53.51903332
      1.49125085	     -0.05707908	     -0.00067178	     -0.19895041	     -0.06233079	      0.88283597	     -0.00048343	     -0.21638543	     -0.00000001	     -0.00000001	     53.29764788
      1.49243934	     -0.05717676	     -0.00066813	     -0.19904806	     -0.06232907	      0.88283470	     -0.00048258	     -0.21639569	     -0.00000001	     -0.00000001	     53.29058957
      1.49362782	     -0.05727877	     -0.00066341	     -0.19915007	     -0.06232737	      0.88283341	     -0.00048173	     -0.21640726	     -0.00000001	     -0.00000001	     53.04610947
      1.49481630	     -0.05738589	     -0.00065769	     -0.19925722	     -0.06232568	      0.88283211	     -0.00048088	     -0.21642013	     -0.00000001	     -0.00000001	     53.00402105
      1.49600479	     -0.05749634	     -0.00065106	     -0.19936774	     -0.06232401	      0.88283079	     -0.00048004	     -0.21643431	     -0.00000001	     -0.00000001	     52.74576170
      1.49719327	     -0.05761101	     -0.00064366	     -0.19948250	     -0.06232234	      0.88282945	     -0.00047921	     -0.21644976	     -0.00000001	     -0.00000001	     52.66887695
      1.49838175	     -0.05772824	     -0.00063564	     -0.19959986	     -0.06232068	      0.88282809	     -0.00047838	     -0.21646647	     -0.00000001	     -0.00000001	     52.39125068
      1.49957024	     -0.05784772	     -0.00062745	     -0.19971949	     -0.06231903	      0.88282671	     -0.00047756	     -0.21648439	     -0.00000001	     -0.00000001	     52.27344386
      1.50075872	     -0.05796946	     -0.00061916	     -0.19984140	     -0.06231739	      0.88282529	     -0.00047675	     -0.21650354	     -0.00000001	     -0.00000001	     51.95921856
      1.50194720	     -0.05809408	     -0.00061080	     -0.19996621	     -0.06231574	      0.88282384	     -0.00047595	     -0.21652385	     -0.00000001	     -0.00000001	     51.79212923
      1.50313569	     -0.05821982	     -0.00060248	     -0.20009215	     -0.06231410	      0.88282236	     -0.00047516	     -0.21654531	     -0.00000001	     -0.00000001	     51.45616303
      1.50432417	     -0.05834782	     -0.00059434	     -0.20022038	     -0.06231245	      0.88282083	     -0.00047438	     -0.21656782	     -0.00000001	     -0.00000001	     51.24658702
      1.50551265	     -0.05847694	     -0.00058649	     -0.20034975	     -0.06231080	      0.88281926	     -0.00047362	     -0.21659136	     -0.00000001	     -0.00000001	     50.87429629
      1.50670114	     -0.05860834	     -0.00057893	     -0.20048139	     -0.06230915	      0.88281765	     -0.00047287	     -0.21661586	     -0.00000001	     -0.00000001	     50.62120286
      1.50788962	     -0.05874056	     -0.00057156	     -0.20061389	     -0.06230749	      0.88281599	     -0.00047215	     -0.21664129	     -0.00000001	     -0.00000001	     50.21136930
      1.50907810	     -0.05887481	     -0.00056464	     -0.20074842	     -0.06230581	      0.88281427	     -0.00047144	     -0.21666758	     -0.00000001	     -0.00000001	     49.91915374
      1.51026659	     -0.05900862	     -0.00055851	     -0.20088252	     -0.06230413	      0.88281251	     -0.00047075	     -0.21669471	     -0.00000001	     -0.00000001	     49.48597206
      1.51145507	     -0.05914353	     -0.00055354	     -0.20101772	     -0.06230242	      0.88281069	     -0.00047008	     -0.21672262	     -0.00000001	     -0.00000001	     49.16709857
      1.51264355	     -0.05927959	     -0.00054929	     -0.20115408	     -0.06230071	      0.88280881	     -0.00046944	     -0.21675133	     -0.00000001	     -0.00000001	     48.70662897
      1.51383204	     -0.05941753	     -0.00054570	     -0.20129233	     -0.06229897	      0.88280688	     -0.00046882	     -0.21678078	     -0.00000001	     -0.00000001	     48.37270649
      1.51502052	     -0.05955577	     -0.00054272	     -0.20143089	     -0.06229721	      0.88280489	     -0.00046823	     -0.21681094	     -0.00000001	     -0.00000001	     47.90183298
      1.51620901	     -0.05969411	     -0.00054041	     -0.20156955	     -0.06229542	      0.88280284	     -0.00046766	     -0.21684172	     -0.00000001	     -0.00000001	     47.56705348
      1.51739749	     -0.05983317	     -0.00053857	     -0.20170895	     -0.06229361	      0.88280074	     -0.00046712	     -0.21687314	     -0.00000001	     -0.00000001	     47.08857894
      1.51858597	     -0.05997329	     -0.00053662	     -0.20184943	     -0.06229177	      0.88279858	     -0.00046660	     -0.21690510	     -0.00000001	     -0.00000001	     46.75021914
      1.51977446	     -0.06011268	     -0.00053497	     -0.20198920	     -0.06228990	      0.88279637	     -0.00046611	     -0.21693759	     -0.00000001	     -0.00000001	     46.27089793
      1.52096294	     -0.06025218	     -0.00053362	     -0.20212909	     -0.06228800	      0.88279410	     -0.00046566	     -0.21697049	     -0.00000001	     -0.00000001	     45.94713386
      1.52215142	     -0.06039081	     -0.00053234	     -0.20226813	     -0.06228606	      0.88279178	     -0.00046523	     -0.21700377	     -0.00000001	     -0.00000001	     45.47987257
      1.52333991	     -0.06052951	     -0.00053124	     -0.20240725	     -0.06228409	      0.88278942	     -0.00046483	     -0.21703733	     -0.00000001	     -0.00000001	     45.17289386
      1.52452839	     -0.06066692	     -0.00053042	     -0.20254510	     -0.06228207	      0.88278700	     -0.00046445	     -0.21707115	     -0.00000001	     -0.00000001	     44.72038361
      1.52571687	     -0.06080422	     -0.00052975	     -0.20268286	     -0.06228001	      0.88278454	     -0.00046411	     -0.21710515	     -0.00000001	     -0.00000001	     44.43294117
      1.52690536	     -0.06094011	     -0.00052890	     -0.20281923	     -0.06227791	      0.88278204	     -0.00046380	     -0.21713931	     -0.00000001	     -0.00000001	     43.99416653
      1.52809384	     -0.06107470	     -0.00052819	     -0.20295433	     -0.06227576	      0.88277949	     -0.00046352	     -0.21717355	     -0.00000001	     -0.00000001	     43.72531707
      1.52928232	     -0.06120664	     -0.00052762	     -0.20308678	     -0.06227356	      0.88277692	     -0.00046327	     -0.21720782	     -0.00000001	     -0.00000001	     43.30739452
      1.53047081	     -0.06133748	     -0.00052709	     -0.20321815	     -0.06227131	      0.88277431	     -0.00046304	     -0.21724203	     -0.00000001	     -0.00000002	     43.05703104
      1.53165929	     -0.06146515	     -0.00052644	     -0.20334637	     -0.06226900	      0.88277167	     -0.00046285	     -0.21727616	     -0.00000001	     -0.00000002	     42.64658708
      1.53284777	     -0.06159179	     -0.00052555	     -0.20347359	     -0.06226664	      0.88276901	     -0.00046269	     -0.21731016	     -0.00000001	     -0.00000002	     42.39980010
      1.53403626	     -0.06171484	     -0.00052400	     -0.20359724	     -0.06226423	      0.88276633	     -0.00046257	     -0.21734400	     -0.00000001	     -0.00000002	     41.99737206
      1.53522474	     -0.06183602	     -0.00052253	     -0.20371903	     -0.06226175	      0.88276364	     -0.00046247	     -0.21737765	     -0.00000001	     -0.00000002	     41.76274165
      1.53665386	     -0.06197706	     -0.00052060	     -0.20386084	     -0.06225869	      0.88276039	     -0.00046240	     -0.21741782	     -0.00000001	     -0.00000002	     41.19297112
      1.53781480	     -0.06208836	     -0.00051934	     -0.20397277	     -0.06225613	      0.88275774	     -0.00046237	     -0.21745012	     -0.00000001	     -0.00000002	     41.10867854
      1.53897575	     -0.06219460	     -0.00051854	     -0.20407965	     -0.06225352	      0.88275510	     -0.00046238	     -0.21748207	     -0.00000001	     -0.00000002	     40.70287740
      1.54013669	     -0.06229709	     -0.00051834	     -0.20418278	     -0.06225083	      0.88275246	     -0.00046242	     -0.21751361	     -0.00000001	     -0.00000002	     40.54137910
      1.54129763	     -0.06239664	     -0.00051836	     -0.20428299	     -0.06224809	      0.88274983	     -0.00046250	     -0.21754476	     -0.00000001	     -0.00000002	     40.18982416
      1.54245858	     -0.06249106	     -0.00051980	     -0.20437804	     -0.06224527	      0.88274722	     -0.00046260	     -0.21757546	     -0.00000001	     -0.00000002	     40.00827753
      1.54393951	     -0.06260828	     -0.00052326	     -0.20449608	     -0.06224158	      0.88274392	     -0.00046279	     -0.21761399	     -0.00000001	     -0.00000002	     39.48959022
      1.54502655	     -0.06269078	     -0.00052645	     -0.20457918	     -0.06223879	      0.88274152	     -0.00046296	     -0.21764174	     -0.00000001	     -0.00000001	     39.43446821
      1.54611358	     -0.06276902	     -0.00052972	     -0.20465802	     -0.06223595	      0.88273914	     -0.00046317	     -0.21766899	     -0.00000001	     -0.00000001	     39.13276171
      1.54720061	     -0.06284419	     -0.00053277	     -0.20473381	     -0.06223304	      0.88273680	     -0.00046340	     -0.21769566	     -0.00000001	     -0.00000001	     38.98603778
      1.54877288	     -0.06294635	     -0.00053730	     -0.20483688	     -0.06222871	      0.88273347	     -0.00046379	     -0.21773315	     -0.00000001	     -0.00000001	     38.55053096
      1.54985335	     -0.06301298	     -0.00053981	     -0.20490416	     -0.06222566	      0.88273123	     -0.00046410	     -0.21775808	     -0.00000001	     -0.00000001	     38.48503632
      1.55093381	     -0.06307565	     -0.00054234	     -0.20496747	     -0.06222254	      0.88272904	     -0.00046443	     -0.21778234	     -0.00000001	     -0.00000001	     38.20555340
      1.55225986	     -0.06314918	     -0.00054557	     -0.20504181	     -0.06221861	      0.88272640	     -0.00046489	     -0.21781111	     -0.00000001	     -0.00000001	     38.06785513
      1.55358590	     -0.06321771	     -0.00054906	     -0.20511116	     -0.06221459	      0.88272383	     -0.00046539	     -0.21783878	     -0.00000001	     -0.00000001	     37.64789710
      1.55491194	     -0.06328245	     -0.00055286	     -0.20517670	     -0.06221046	      0.88272135	     -0.00046594	     -0.21786529	     -0.00000001	     -0.00000001	     37.71397691
      1.55603771	     -0.06333283	     -0.00055629	     -0.20522778	     -0.06220687	      0.88271930	     -0.00046644	     -0.21788689	     -0.00000001	     -0.00000001	     37.26703150
      1.55716348	     -0.06338151	     -0.00055981	     -0.20527716	     -0.06220320	      0.88271731	     -0.00046697	     -0.21790765	     -0.00000001	     -0.00000001	     37.23388971
      1.55871147	     -0.06344425	     -0.00056478	     -0.20534087	     -0.06219804	      0.88271469	     -0.00046776	     -0.21793485	     -0.00000001	     -0.00000001	     36.84227748
      1.55976413	     -0.06348444	     -0.00056836	     -0.20538171	     -0.06219444	      0.88271297	     -0.00046833	     -0.21795244	     -0.00000001	     -0.00000001	     36.84227326
      1.56081679	     -0.06352181	     -0.00057200	     -0.20541974	     -0.06219077	      0.88271132	     -0.00046893	     -0.21796932	     -0.00000001	     -0.00000001	     36.60917917
      1.56216420	     -0.06356771	     -0.00057660	     -0.20546650	     -0.06218597	      0.88270928	     -0.00046974	     -0.21798989	     -0.00000001	     -0.00000001	     36.49606441
      1.56353976	     -0.06361110	     -0.00058123	     -0.20551078	     -0.06218095	      0.88270731	     -0.00047061	     -0.21800971	     -0.00000001	     -0.00000001	     36.09526577
      1.56471659	     -0.06364577	     -0.00058505	     -0.20554620	     -0.06217657	      0.88270571	     -0.00047139	     -0.21802571	     -0.00000001	     -0.00000001	     36.14173636
      1.56589342	     -0.06367735	     -0.00058878	     -0.20557855	     -0.06217209	      0.88270419	     -0.00047220	     -0.21804087	     -0.00000001	     -0.00000001	     35.81464374
      1.56707025	     -0.06370741	     -0.00059241	     -0.20560937	     -0.06216752	      0.88270274	     -0.00047305	     -0.21805515	     -0.00000001	     -0.00000001	     35.80701838
      1.56824708	     -0.06373439	     -0.00059595	     -0.20563713	     -0.06216287	      0.88270138	     -0.00047392	     -0.21806858	     -0.00000001	     -0.00000001	     35.54085155
      1.56942391	     -0.06375940	     -0.00059927	     -0.20566291	     -0.06215812	      0.88270009	     -0.00047483	     -0.21808115	     -0.00000001	     -0.00000001	     35.50196690
      1.57060074	     -0.06378038	     -0.00060208	     -0.20568469	     -0.06215328	      0.88269887	     -0.00047577	     -0.21809287	     -0.00000001	     -0.00000001	     35.25608630
      1.57177757	     -0.06379936	     -0.00060482	     -0.20570446	     -0.06214835	      0.88269773	     -0.00047675	     -0.21810372	     -0.00000001	     -0.00000001	     35.20627397
      1.57321469	     -0.06381771	     -0.00060811	     -0.20572380	     -0.06214221	      0.88269645	     -0.00047797	     -0.21811580	     -0.00000001	     -0.00000001	     34.84027047
      1.57435107	     -0.06382832	     -0.00061036	     -0.20573518	     -0.06213726	      0.88269550	     -0.00047897	     -0.21812438	     -0.00000001	     -0.00000001	     34.92275850
      1.57548745	     -0.06383438	     -0.00061237	     -0.20574203	     -0.06213222	      0.88269463	     -0.00048000	     -0.21813207	     -0.00000001	     -0.00000001	     34.67756740
      1.57662383	     -0.06383708	     -0.00061410	     -0.20574551	     -0.06212709	      0.88269382	     -0.00048106	     -0.21813884	     -0.00000001	     -0.00000000	     34.67333268
      1.57803246	     -0.06383342	     -0.00061591	     -0.20574284	     -0.06212062	      0.88269290	     -0.00048240	     -0.21814588	     -0.00000001	     -0.00000000	     34.39300543
      1.57916412	     -0.06382508	     -0.00061711	     -0.20573529	     -0.06211532	      0.88269223	     -0.00048351	     -0.21815037	     -0.00000001	     -0.00000000	     34.48488018
      1.58029578	     -0.06381025	     -0.00061818	     -0.20572125	     -0.06210994	      0.88269162	     -0.00048465	     -0.21815377	     -0.00000001	     -0.00000000	     34.27494808
      1.58142745	     -0.06379063	     -0.00061914	     -0.20570242	     -0.06210447	      0.88269107	     -0.00048581	     -0.21815600	     -0.00000001	     -0.00000000	     34.30643702
      1.58284285	     -0.06375733	     -0.00062030	     -0.20567012	     -0.06209751	      0.88269046	     -0.00048730	     -0.21815711	     -0.00000001	     -0.00000000	     34.06921245
      1.58397079	     -0.06372465	     -0.00062124	     -0.20563822	     -0.06209187	      0.88269004	     -0.00048851	     -0.21815656	     -0.00000001	     -0.00000000	     34.19471040
      1.58509874	     -0.06368505	     -0.00062231	     -0.20559940	     -0.06208615	      0.88268967	     -0.00048975	     -0.21815471	     -0.00000001	     -0.00000000	     34.01331892
      1.58622668	     -0.06364048	     -0.00062353	     -0.20555559	     -0.06208034	      0.88268934	     -0.00049102	     -0.21815149	     -0.00000001	     -0.00000000	     34.08019204
      1.58765227	     -0.06357513	     -0.00062530	     -0.20549121	     -0.06207287	      0.88268901	     -0.00049265	     -0.21814545	     -0.00000001	     -0.00000000	     33.88828130
      1.58877476	     -0.06351757	     -0.00062706	     -0.20543438	     -0.06206690	      0.88268880	     -0.00049396	     -0.21813907	     -0.00000001	     -0.00000000	     34.06835437
      1.58989725	     -0.06345328	     -0.00062923	     -0.20537081	     -0.06206085	      0.88268864	     -0.00049530	     -0.21813125	     -0.00000001	     -0.00000000	     33.92647073
      1.59101974	     -0.06338433	     -0.00063185	     -0.20530257	     -0.06205472	      0.88268852	     -0.00049666	     -0.21812194	     -0.00000001	     -0.00000000	     34.04384603
      1.59246137	     -0.06328733	     -0.00063596	     -0.20520646	     -0.06204672	      0.88268845	     -0.00049844	     -0.21810782	     -0.00000001	     -0.00000000	     33.90708528
      1.59357641	     -0.06320714	     -0.00063972	     -0.20512692	     -0.06204044	      0.88268844	     -0.00049984	     -0.21809518	     -0.00000001	      0.00000000	     34.14729002
      1.59469145	     -0.06312151	     -0.00064403	     -0.20504192	     -0.06203409	      0.88268847	     -0.00050127	     -0.21808109	     -0.00000001	      0.00000000	     34.03658071
      1.59580649	     -0.06303306	     -0.00064887	     -0.20495409	     -0.06202766	      0.88268856	     -0.00050271	     -0.21806552	     -0.00000001	      0.00000000	     34.18526374
      1.59727195	     -0.06291142	     -0.00065602	     -0.20483323	     -0.06201910	      0.88268873	     -0.00050464	     -0.21804295	     -0.00000001	      0.00000000	     34.07139073
      1.59837797	     -0.06281717	     -0.00066189	     -0.20473953	     -0.06201255	      0.88268892	     -0.00050612	     -0.21802435	     -0.00000001	      0.00000000	     34.34070568
      1.59948399	     -0.06271957	     -0.00066809	     -0.20464248	     -0.06200593	      0.88268915	     -0.00050761	     -0.21800447	     -0.00000001	      0.00000000	     34.23717196
      1.60059002	     -0.06262078	     -0.00067451	     -0.20454420	     -0.06199924	      0.88268943	     -0.00050912	     -0.21798335	     -0.00000001	      0.00000000	     34.39604292
      1.60208822	     -0.06248347	     -0.00068348	     -0.20440757	     -0.06199006	      0.88268988	     -0.00051119	     -0.21795288	     -0.00000001	      0.00000000	     34.30222607
      1.60318428	     -0.06238168	     -0.00069010	     -0.20430626	     -0.06198327	      0.88269026	     -0.00051272	     -0.21792928	     -0.00000001	      0.00000000	     34.59717585
      1.60428034	     -0.06227736	     -0.00069670	     -0.20420240	     -0.06197642	      0.88269069	     -0.00051426	     -0.21790466	     -0.00000001	      0.00000000	     34.51221157
      1.60537640	     -0.06217255	     -0.00070311	     -0.20409804	     -0.06196950	      0.88269117	     -0.00051581	     -0.21787903	     -0.00000001	      0.00000000	     34.67667154
      1.60691580	     -0.06202261	     -0.00071162	     -0.20394872	     -0.06195968	      0.88269191	     -0.00051800	     -0.21784147	     -0.00000001	      0.00000000	     34.59977414
      1.60800119	     -0.06191602	     -0.00071712	     -0.20384254	     -0.06195268	      0.88269250	     -0.00051955	     -0.21781392	     -0.00000001	      0.00000000	     34.89285801
      1.60908659	     -0.06180725	     -0.00072215	     -0.20373418	     -0.06194563	      0.88269313	     -0.00052111	     -0.21778557	     -0.00000001	      0.00000000	     34.81467300
      1.61039753	     -0.06167558	     -0.00072749	     -0.20360301	     -0.06193704	      0.88269396	     -0.00052300	     -0.21775027	     -0.00000001	      0.00000000	     35.04592497
      1.61170848	     -0.06154171	     -0.00073202	     -0.20346962	     -0.06192837	      0.88269485	     -0.00052490	     -0.21771392	     -0.00000001	      0.00000000	     34.88429004
      1.61301943	     -0.06140711	     -0.00073571	     -0.20333549	     -0.06191962	      0.88269581	     -0.00052679	     -0.21767655	     -0.00000001	      0.00000001	     35.34621616
      1.61414869	     -0.06128865	     -0.00073827	     -0.20321743	     -0.06191203	      0.88269669	     -0.00052843	     -0.21764361	     -0.00000001	      0.00000001	     35.08313414
      1.61527795	     -0.06117038	     -0.00074023	     -0.20309955	     -0.06190439	      0.88269762	     -0.00053006	     -0.21760999	     -0.00000001	      0.00000001	     35.32722731
      1.61680807	     -0.06100880	     -0.00074205	     -0.20293849	     -0.06189395	      0.88269896	     -0.00053227	     -0.21756349	     -0.00000001	      0.00000001	     35.26289157
      1.61786652	     -0.06089663	     -0.00074277	     -0.20282667	     -0.06188667	      0.88269994	     -0.00053380	     -0.21753070	     -0.00000001	      0.00000001	     35.58188226
      1.61892497	     -0.06078289	     -0.00074310	     -0.20271327	     -0.06187935	      0.88270096	     -0.00053532	     -0.21749744	     -0.00000001	      0.00000001	     35.56182038
      1.62025907	     -0.06063994	     -0.00074301	     -0.20257074	     -0.06187007	      0.88270230	     -0.00053724	     -0.21745488	     -0.00000001	      0.00000001	     35.81046281
      1.62159316	     -0.06049576	     -0.00074242	     -0.20242697	     -0.06186073	      0.88270370	     -0.00053915	     -0.21741169	     -0.00000001	      0.00000001	     35.73545120
      1.62278282	     -0.06036732	     -0.00074153	     -0.20229887	     -0.06185235	      0.88270500	     -0.00054085	     -0.21737265	     -0.00000001	      0.00000001	     36.12093997
      1.62397247	     -0.06023767	     -0.00074036	     -0.20216955	     -0.06184393	      0.88270634	     -0.00054254	     -0.21733319	     -0.00000001	      0.00000001	     36.02974504
      1.62516213	     -0.06010874	     -0.00073893	     -0.20204093	     -0.06183546	      0.88270773	     -0.00054422	     -0.21729330	     -0.00000001	      0.00000001	     36.37345615
      1.62635178	     -0.05997922	     -0.00073731	     -0.20191172	     -0.06182694	      0.88270915	     -0.00054590	     -0.21725305	     -0.00000001	      0.00000001	     36.37675644
      1.62754144	     -0.05985096	     -0.00073560	     -0.20178374	     -0.06181839	      0.88271061	     -0.00054756	     -0.21721245	     -0.00000001	      0.00000001	     36.69769294
      1.62873109	     -0.05972148	     -0.00073378	     -0.20165453	     -0.06180980	      0.88271211	     -0.00054922	     -0.21717155	     -0.00000001	      0.00000001	     36.72570081
      1.62992075	     -0.05959192	     -0.00073171	     -0.20152522	     -0.06180117	      0.88271365	     -0.00055087	     -0.21713030	     -0.00000001	      0.00000001	     37.06542428
      1.63111040	     -0.05946020	     -0.00072936	     -0.20139375	     -0.06179250	      0.88271521	     -0.00055250	     -0.21708874	     -0.00000001	      0.00000001	     37.11509125
      1.63230006	     -0.05932767	     -0.00072671	     -0.20126145	     -0.06178380	      0.88271680	     -0.00055413	     -0.21704682	     -0.00000001	      0.00000001	     37.47237478
      1.63348971	     -0.05919225	     -0.00072374	     -0.20112624	     -0.06177507	      0.88271841	     -0.00055574	     -0.21700455	     -0.00000001	      0.00000001	     37.54209219
      1.63467937	     -0.05905656	     -0.00072054	     -0.20099075	     -0.06176631	      0.88272005	     -0.00055734	     -0.21696187	     -0.00000001	      0.00000001	     37.90735573
      1.63586902	     -0.05891955	     -0.00071726	     -0.20085392	     -0.06175751	      0.88272171	     -0.00055893	     -0.21691886	     -0.00000001	      0.00000001	     37.98825630
      1.63705868	     -0.05878399	     -0.00071417	     -0.20071852	     -0.06174869	      0.88272339	     -0.00056050	     -0.21687552	     -0.00000001	      0.00000001	     38.37396608
      1.63824833	     -0.05864868	     -0.00071150	     -0.20058334	     -0.06173984	      0.88272509	     -0.00056206	     -0.21683195	     -0.00000001	      0.00000001	     38.47664863
      1.63943799	     -0.05851578	     -0.00070925	     -0.20045054	     -0.06173096	      0.88272680	     -0.00056361	     -0.21678818	     -0.00000001	      0.00000001	     38.88356432
      1.64062764	     -0.05838337	     -0.00070728	     -0.20031822	     -0.06172206	      0.88272852	     -0.00056513	     -0.21674427	     -0.00000001	      0.00000001	     39.01382310
      1.64181730	     -0.05825331	     -0.00070561	     -0.20018822	     -0.06171314	      0.88273026	     -0.00056664	     -0.21670023	     -0.00000001	      0.00000001	     39.43799611
      1.64300695	     -0.05812360	     -0.00070412	     -0.20005855	     -0.06170420	      0.88273200	     -0.00056814	     -0.21665611	     -0.00000001	      0.00000001	     39.56275830
      1.64419661	     -0.05799646	     -0.00070268	     -0.19993143	     -0.06169524	      0.88273375	     -0.00056961	     -0.21661193	     -0.00000001	      0.00000001	     39.98061520
      1.64538626	     -0.05786989	     -0.00070128	     -0.19980487	     -0.06168626	      0.88273551	     -0.00057106	     -0.21656777	     -0.00000001	      0.00000001	     40.11530629
      1.64657592	     -0.05774568	     -0.00069992	     -0.19968065	     -0.06167727	      0.88273727	     -0.00057249	     -0.21652361	     -0.00000001	      0.00000001	     40.55304100
      1.64776557	     -0.05761912	     -0.00069892	     -0.19955405	     -0.06166826	      0.88273904	     -0.00057390	     -0.21647953	     -0.00000001	      0.00000001	     40.70039793
      1.64895523	     -0.05749476	     -0.00069889	     -0.19942963	     -0.06165925	      0.88274081	     -0.00057529	     -0.21643561	     -0.00000001	      0.00000001	     41.12372420
      1.65014488	     -0.05737358	     -0.00069901	     -0.19930835	     -0.06165022	      0.88274259	     -0.00057666	     -0.21639198	     -0.00000001	      0.00000001	     41.26755037
      1.65133454	     -0.05725600	     -0.00069922	     -0.19919068	     -0.06164118	      0.88274437	     -0.00057800	     -0.21634866	     -0.00000001	      0.00000001	     41.73026072
      1.65252419	     -0.05714038	     -0.00069934	     -0.19907494	     -0.06163214	      0.88274615	     -0.00057931	     -0.21630568	     -0.00000001	      0.00000001	     41.90483597
      1.65371385	     -0.05702863	     -0.00069917	     -0.19896305	     -0.06162310	      0.88274793	     -0.00058060	     -0.21626304	     -0.00000001	      0.00000001	     42.37849411
      1.65490350	     -0.05691906	     -0.00069890	     -0.19885335	     -0.06161405	      0.88274970	     -0.00058187	     -0.21622079	     -0.00000001	      0.00000001	     42.55268370
      1.65609316	     -0.05681305	     -0.00069850	     -0.19874719	     -0.06160500	      0.88275148	     -0.00058310	     -0.21617893	     -0.00000001	      0.00000001	     43.02819285
      1.65728281	     -0.05670825	     -0.00069774	     -0.19864224	     -0.06159595	      0.88275325	     -0.00058431	     -0.21613748	     -0.00000001	      0.00000001	     43.21749504
      1.65847247	     -0.05660676	     -0.00069668	     -0.19854059	     -0.06158690	      0.88275501	     -0.00058549	     -0.21609640	     -0.00000001	      0.00000001	     43.71023682
      1.65966212	     -0.05650804	     -0.00069565	     -0.19844169	     -0.06157785	      0.88275677	     -0.00058664	     -0.21605573	     -0.00000001	      0.00000001	     43.90560082
      1.66085178	     -0.05641475	     -0.00069421	     -0.19834823	     -0.06156881	      0.88275852	     -0.00058777	     -0.21601548	     -0.00000001	      0.00000001	     44.39551212
      1.66204143	     -0.05632442	     -0.00069181	     -0.19825773	     -0.06155977	      0.88276026	     -0.00058886	     -0.21597574	     -0.00000001	      0.00000001	     44.57692982
      1.66323109	     -0.05623872	     -0.00068916	     -0.19817184	     -0.06155074	      0.88276199	     -0.00058992	     -0.21593650	     -0.00000001	      0.00000001	     45.04809352
      1.66442074	     -0.05615569	     -0.00068665	     -0.19808863	     -0.06154172	      0.88276371	     -0.00059096	     -0.21589782	     -0.00000001	      0.00000001	     45.24837308
      1.66561040	     -0.05607707	     -0.00068453	     -0.19800981	     -0.06153270	      0.88276541	     -0.00059196	     -0.21585969	     -0.00000001	      0.00000001	     45.75448556
      1.66680005	     -0.05600083	     -0.00068271	     -0.19793336	     -0.06152369	      0.88276710	     -0.00059293	     -0.21582215	     -0.00000001	      0.00000001	     45.96886325
      1.66798971	     -0.05592863	     -0.00068115	     -0.19786093	     -0.06151470	      0.88276877	     -0.00059387	     -0.21578518	     -0.00000001	      0.00000001	     46.46661560
      1.66917936	     -0.05585813	     -0.00067975	     -0.19779020	     -0.06150571	      0.88277042	     -0.00059478	     -0.21574884	     -0.00000001	      0.00000001	     46.66607942
      1.67036902	     -0.05579211	     -0.00067851	     -0.19772394	     -0.06149674	      0.88277205	     -0.00059566	     -0.21571312	     -0.00000001	      0.00000001	     47.14990633
      1.67155867	     -0.05572807	     -0.00067732	     -0.19765965	     -0.06148778	      0.88277366	     -0.00059650	     -0.21567804	     -0.00000001	      0.00000001	     47.34250358
      1.67274833	     -0.05566763	     -0.00067621	     -0.19759896	     -0.06147883	      0.88277525	     -0.00059731	     -0.21564359	     -0.00000001	      0.00000001	     47.81755638
      1.67393798	     -0.05560877	     -0.00067484	     -0.19753985	     -0.06146990	      0.88277681	     -0.00059809	     -0.21560977	     -0.00000001	      0.00000001	     47.99293800
      1.67512764	     -0.05555319	     -0.00067300	     -0.19748401	     -0.06146098	      0.88277835	     -0.00059884	     -0.21557656	     -0.00000001	      0.00000001	     48.44467721
      1.67631729	     -0.05549870	     -0.00067008	     -0.19742929	     -0.06145208	      0.88277985	     -0.00059956	     -0.21554398	     -0.00000001	      0.00000001	     48.59866852
      1.67750695	     -0.05544819	     -0.00066684	     -0.19737853	     -0.06144320	      0.88278133	     -0.00060024	     -0.21551203	     -0.00000001	      0.00000001	     49.02875380
      1.67869660	     -0.05539850	     -0.00066237	     -0.19732862	     -0.06143433	      0.88278278	     -0.00060089	     -0.21548075	     -0.00000001	      0.00000001	     49.16354031
      1.67988626	     -0.05535307	     -0.00065766	     -0.19728296	     -0.06142548	      0.88278419	     -0.00060150	     -0.21545013	     -0.00000001	      0.00000001	     49.57576960
      1.68107591	     -0.05530945	     -0.00065275	     -0.19723912	     -0.06141664	      0.88278557	     -0.00060208	     -0.21542021	     -0.00000001	      0.00000001	     49.70707898
      1.68226557	     -0.05526927	     -0.00064805	     -0.19719871	     -0.06140782	      0.88278692	     -0.00060263	     -0.21539097	     -0.00000001	      0.00000001	     50.11749028
      1.68345522	     -0.05523056	     -0.00064321	     -0.19715975	     -0.06139903	      0.88278823	     -0.00060314	     -0.21536242	     -0.00000001	      0.00000001	     50.23239917
      1.68464488	     -0.05519542	     -0.00063817	     -0.19712438	     -0.06139025	      0.88278950	     -0.00060362	     -0.21533453	     -0.00000001	      0.00000001	     50.61937131
      1.68583453	     -0.05516170	     -0.00063290	     -0.19709043	     -0.06138149	      0.88279073	     -0.00060406	     -0.21530734	     -0.00000001	      0.00000001	     50.71583548
      1.68702419	     -0.05513124	     -0.00062751	     -0.19705973	     -0.06137275	      0.88279192	     -0.00060447	     -0.21528080	     -0.00000001	      0.00000001	     51.07976868
      1.68821384	     -0.05510223	     -0.00062206	     -0.19703048	     -0.06136402	      0.88279307	     -0.00060484	     -0.21525496	     -0.00000001	      0.00000001	     51.15435312
      1.68940350	     -0.05507647	     -0.00061653	     -0.19700447	     -0.06135532	      0.88279417	     -0.00060518	     -0.21522979	     -0.00000001	      0.00000001	     51.49442093
      1.69059315	     -0.05505211	     -0.00061072	     -0.19697988	     -0.06134664	      0.88279524	     -0.00060549	     -0.21520533	     -0.00000001	      0.00000001	     51.54713025
      1.69178281	     -0.05503095	     -0.00060476	     -0.19695848	     -0.06133798	      0.88279625	     -0.00060576	     -0.21518155	     -0.00000001	      0.00000001	     51.86398846
      1.69297246	     -0.05501103	     -0.00059857	     -0.19693832	     -0.06132933	      0.88279723	     -0.00060600	     -0.21515850	     -0.00000001	      0.00000001	     51.89935547
      1.69416212	     -0.05499269	     -0.00059286	     -0.19691973	     -0.06132071	      0.88279815	     -0.00060620	     -0.21513615	     -0.00000001	      0.00000001	     52.19726825
      1.69535177	     -0.05497642	     -0.00058710	     -0.19690322	     -0.06131211	      0.88279904	     -0.00060636	     -0.21511456	     -0.00000001	      0.00000000	     52.21141872
      1.69654143	     -0.05496295	     -0.00058101	     -0.19688949	     -0.06130353	      0.88279987	     -0.00060650	     -0.21509372	     -0.00000001	      0.00000000	     52.49079694
      1.69773108	     -0.05495108	     -0.00057424	     -0.19687739	     -0.06129497	      0.88280066	     -0.00060659	     -0.21507365	     -0.00000001	      0.00000000	     52.48669664
      1.69892074	     -0.05494180	     -0.00056747	     -0.19686786	     -0.06128643	      0.88280140	     -0.00060666	     -0.21505430	     -0.00000001	      0.00000000	     52.74379840
      1.70011039	     -0.05493319	     -0.00056091	     -0.19685901	     -0.06127791	      0.88280210	     -0.00060669	     -0.21503568	     -0.00000000	      0.00000000	     52.72862202
      1.70130005	     -0.05492709	     -0.00055465	     -0.19685266	     -0.06126941	      0.88280275	     -0.00060668	     -0.21501774	     -0.00000000	      0.00000000	     52.97438794
      1.70248970	     -0.05492140	     -0.00054863	     -0.19684671	     -0.06126093	      0.88280336	     -0.00060665	     -0.21500050	     -0.00000000	      0.00000000	     52.94375820
      1.70367936	     -0.05491826	     -0.00054305	     -0.19684330	     -0.06125248	      0.88280392	     -0.00060658	     -0.21498393	     -0.00000000	      0.00000000	     53.16951059
      1.70486901	     -0.05491617	     -0.00053759	     -0.19684095	     -0.06124404	      0.88280444	     -0.00060647	     -0.21496805	     -0.00000000	      0.00000000	     53.11546158
      1.70605867	     -0.05491676	     -0.00053301	     -0.19684125	     -0.06123563	      0.88280492	     -0.00060634	     -0.21495285	     -0.00000000	      0.00000000	     53.32213935
      1.70724832	     -0.05491832	     -0.00052859	     -0.19684253	     -0.06122723	      0.88280536	     -0.00060617	     -0.21493834	     -0.00000000	      0.00000000	     53.24800900
      1.70843798	     -0.05492241	     -0.00052451	     -0.19684632	     -0.06121886	      0.88280576	     -0.00060598	     -0.21492446	     -0.00000000	      0.00000000	     53.44488120
      1.70962763	     -0.05492725	     -0.00052045	     -0.19685088	     -0.06121051	      0.88280611	     -0.00060575	     -0.21491123	     -0.00000000	      0.00000000	     53.36129715
      1.71081729	     -0.05493455	     -0.00051657	     -0.19685788	     -0.06120218	      0.88280643	     -0.00060549	     -0.21489860	     -0.00000000	      0.00000000	     53.54390497
      1.71200694	     -0.05494250	     -0.00051292	     -0.19686553	     -0.06119388	      0.88280672	     -0.00060520	     -0.21488659	     -0.00000000	      0.00000000	     53.44422885
      1.71319660	     -0.05495274	     -0.00051008	     -0.19687545	     -0.06118559	      0.88280696	     -0.00060488	     -0.21487513	     -0.00000000	      0.00000000	     53.62344932
      1.71438625	     -0.05496342	     -0.00050751	     -0.19688583	     -0.06117733	      0.88280718	     -0.00060454	     -0.21486425	     -0.00000000	      0.00000000	     53.50686759
      1.71557591	     -0.05497620	     -0.00050522	     -0.19689829	     -0.06116908	      0.88280736	     -0.00060416	     -0.21485390	     -0.00000000	      0.00000000	     53.67683473
      1.71676556	     -0.05498933	     -0.00050307	     -0.19691111	     -0.06116086	      0.88280751	     -0.00060376	     -0.21484408	     -0.00000000	      0.00000000	     53.55709868
      1.71795522	     -0.05500437	     -0.00050115	     -0.19692583	     -0.06115266	      0.88280763	     -0.00060333	     -0.21483475	     -0.00000000	      0.00000000	     53.72286994
      1.71914487	     -0.05501959	     -0.00049930	     -0.19694073	     -0.06114449	      0.88280773	     -0.00060287	     -0.21482592	     -0.00000000	      0.00000000	     53.59395439
      1.72033453	     -0.05503681	     -0.00049765	     -0.19695763	     -0.06113633	      0.88280779	     -0.00060238	     -0.21481756	     -0.00000000	      0.00000000	     53.75264680
      1.72152418	     -0.05505471	     -0.00049615	     -0.19697521	     -0.06112820	      0.88280784	     -0.00060186	     -0.21480969	     -0.00000000	      0.00000000	     53.61346931
      1.72271384	     -0.05507517	     -0.00049487	     -0.19699535	     -0.06112009	      0.88280785	     -0.00060132	     -0.21480229	     -0.00000000	      0.00000000	     53.76385423
      1.72390349	     -0.05509729	     -0.00049370	     -0.19701715	     -0.06111200	      0.88280785	     -0.00060075	     -0.21479540	     -0.00000000	     -0.00000000	     53.61124370
      1.72509315	     -0.05512405	     -0.00049280	     -0.19704358	     -0.06110393	      0.88280782	     -0.00060015	     -0.21478905	     -0.00000000	     -0.00000000	     53.74361577
      1.72628280	     -0.05515512	     -0.00049211	     -0.19707434	     -0.06109589	      0.88280777	     -0.00059953	     -0.21478336	     -0.00000000	     -0.00000000	     53.57236871
      1.72747246	     -0.05519327	     -0.00049176	     -0.19711216	     -0.06108787	      0.88280771	     -0.00059888	     -0.21477841	     -0.00000000	     -0.00000000	     53.68617797
      1.72866211	     -0.05523721	     -0.00049160	     -0.19715578	     -0.06107987	      0.88280763	     -0.00059820	     -0.21477434	     -0.00000000	     -0.00000000	     53.50641990
      1.72985177	     -0.05528862	     -0.00049179	     -0.19720685	     -0.06107190	      0.88280752	     -0.00059749	     -0.21477122	     -0.00000000	     -0.00000000	     53.61310007
      1.73104142	     -0.05534502	     -0.00049199	     -0.19726295	     -0.06106394	      0.88280740	     -0.00059675	     -0.21476915	     -0.00000000	     -0.00000000	     53.43519710
      1.73223108	     -0.05540768	     -0.00049213	     -0.19732530	     -0.06105601	      0.88280726	     -0.00059599	     -0.21476816	     -0.00000000	     -0.00000000	     53.53429826
      1.73342073	     -0.05547478	     -0.00049204	     -0.19739211	     -0.06104810	      0.88280711	     -0.00059520	     -0.21476831	     -0.00000000	     -0.00000000	     53.35436997
      1.73461039	     -0.05554756	     -0.00049178	     -0.19746461	     -0.06104021	      0.88280693	     -0.00059438	     -0.21476961	     -0.00000000	     -0.00000000	     53.43847094
      1.73580004	     -0.05562408	     -0.00049115	     -0.19754087	     -0.06103234	      0.88280674	     -0.00059353	     -0.21477211	     -0.00000000	     -0.00000000	     53.25000892
      1.73698970	     -0.05570530	     -0.00049019	     -0.19762185	     -0.06102449	      0.88280653	     -0.00059265	     -0.21477578	     -0.00000000	     -0.00000000	     53.31197282
      1.73817935	     -0.05578925	     -0.00048870	     -0.19770559	     -0.06101666	      0.88280630	     -0.00059175	     -0.21478063	     -0.00000000	     -0.00000000	     53.10780713
      1.73936901	     -0.05587716	     -0.00048675	     -0.19779329	     -0.06100885	      0.88280604	     -0.00059082	     -0.21478664	     -0.00000000	     -0.00000000	     53.13750537
      1.74055866	     -0.05596711	     -0.00048412	     -0.19788308	     -0.06100106	      0.88280577	     -0.00058986	     -0.21479380	     -0.00000000	     -0.00000000	     52.90081988
      1.74174832	     -0.05606074	     -0.00048093	     -0.19797656	     -0.06099329	      0.88280547	     -0.00058888	     -0.21480206	     -0.00000000	     -0.00000000	     52.88552181
      1.74293797	     -0.05615610	     -0.00047711	     -0.19807180	     -0.06098554	      0.88280515	     -0.00058787	     -0.21481143	     -0.00000000	     -0.00000000	     52.61877487
      1.74412763	     -0.05625473	     -0.00047272	     -0.19817033	     -0.06097780	      0.88280480	     -0.00058683	     -0.21482184	     -0.00000000	     -0.00000000	     52.57050855
      1.74531728	     -0.05635449	     -0.00046789	     -0.19827002	     -0.06097008	      0.88280443	     -0.00058577	     -0.21483328	     -0.00000000	     -0.00000000	     52.28237467
      1.74650694	     -0.05645690	     -0.00046289	     -0.19837237	     -0.06096237	      0.88280403	     -0.00058469	     -0.21484568	     -0.00000000	     -0.00000000	     52.20206716
      1.74769659	     -0.05655991	     -0.00045776	     -0.19847535	     -0.06095467	      0.88280359	     -0.00058359	     -0.21485902	     -0.00000000	     -0.00000000	     51.89333871
      1.74888625	     -0.05666427	     -0.00045288	     -0.19857968	     -0.06094699	      0.88280313	     -0.00058247	     -0.21487323	     -0.00000000	     -0.00000000	     51.78797356
      1.75007590	     -0.05676819	     -0.00044848	     -0.19868359	     -0.06093932	      0.88280263	     -0.00058133	     -0.21488831	     -0.00000000	     -0.00000000	     51.45774244
      1.75126556	     -0.05687487	     -0.00044468	     -0.19879025	     -0.06093166	      0.88280209	     -0.00058018	     -0.21490420	     -0.00000000	     -0.00000000	     51.31581594
      1.75245521	     -0.05698244	     -0.00044136	     -0.19889781	     -0.06092401	      0.88280152	     -0.00057901	     -0.21492091	     -0.00000000	     -0.00000000	     50.95845364
      1.75364487	     -0.05709169	     -0.00043870	     -0.19900706	     -0.06091637	      0.88280090	     -0.00057783	     -0.21493836	     -0.00000000	     -0.00000000	     50.79686094
      1.75483452	     -0.05720071	     -0.00043663	     -0.19911609	     -0.06090873	      0.88280025	     -0.00057664	     -0.21495652	     -0.00000000	     -0.00000000	     50.42261697
      1.75602418	     -0.05731073	     -0.00043517	     -0.19922611	     -0.06090110	      0.88279955	     -0.00057544	     -0.21497530	     -0.00000000	     -0.00000000	     50.23896910
      1.75721383	     -0.05742063	     -0.00043431	     -0.19933603	     -0.06089347	      0.88279881	     -0.00057423	     -0.21499466	     -0.00000000	     -0.00000000	     49.84484006
      1.75840349	     -0.05753001	     -0.00043486	     -0.19944542	     -0.06088584	      0.88279802	     -0.00057302	     -0.21501452	     -0.00000000	     -0.00000000	     49.63992367
      1.75959314	     -0.05763995	     -0.00043647	     -0.19955537	     -0.06087821	      0.88279719	     -0.00057179	     -0.21503492	     -0.00000000	     -0.00000000	     49.21336618
      1.76078280	     -0.05775118	     -0.00043900	     -0.19966662	     -0.06087059	      0.88279631	     -0.00057057	     -0.21505579	     -0.00000000	     -0.00000001	     48.99081280
      1.76197245	     -0.05786176	     -0.00044230	     -0.19977721	     -0.06086295	      0.88279538	     -0.00056934	     -0.21507712	     -0.00000000	     -0.00000001	     48.56264319
      1.76316211	     -0.05797308	     -0.00044609	     -0.19988854	     -0.06085532	      0.88279441	     -0.00056811	     -0.21509882	     -0.00000000	     -0.00000001	     48.33579228
      1.76435176	     -0.05808346	     -0.00045031	     -0.19999896	     -0.06084767	      0.88279339	     -0.00056688	     -0.21512087	     -0.00000000	     -0.00000001	     47.89086521
      1.76554142	     -0.05819405	     -0.00045504	     -0.20010959	     -0.06084003	      0.88279232	     -0.00056564	     -0.21514321	     -0.00000000	     -0.00000001	     47.65526315
      1.76673107	     -0.05830305	     -0.00046043	     -0.20021863	     -0.06083237	      0.88279121	     -0.00056441	     -0.21516578	     -0.00000000	     -0.00000001	     47.21193229
      1.76792073	     -0.05841161	     -0.00046635	     -0.20032725	     -0.06082470	      0.88279006	     -0.00056318	     -0.21518853	     -0.00000000	     -0.00000001	     46.98994669
      1.76911038	     -0.05851795	     -0.00047268	     -0.20043365	     -0.06081702	      0.88278886	     -0.00056194	     -0.21521141	     -0.00000000	     -0.00000001	     46.55477234
      1.77030004	     -0.05862247	     -0.00047935	     -0.20053824	     -0.06080933	      0.88278761	     -0.00056071	     -0.21523436	     -0.00000000	     -0.00000001	     46.34877600
      1.77148969	     -0.05872520	     -0.00048580	     -0.20064106	     -0.06080162	      0.88278633	     -0.00055948	     -0.21525739	     -0.00000000	     -0.00000001	     45.92473182
      1.77267935	     -0.05882729	     -0.00049219	     -0.20074325	     -0.06079390	      0.88278501	     -0.00055826	     -0.21528042	     -0.00000000	     -0.00000001	     45.72271536
      1.77386900	     -0.05892685	     -0.00049881	     -0.20084293	     -0.06078616	      0.88278366	     -0.00055704	     -0.21530344	     -0.00000000	     -0.00000001	     45.30792086
      1.77505866	     -0.05902515	     -0.00050569	     -0.20094136	     -0.06077840	      0.88278227	     -0.00055582	     -0.21532638	     -0.00000000	     -0.00000001	     45.14506864
      1.77624831	     -0.05912049	     -0.00051276	     -0.20103683	     -0.06077063	      0.88278085	     -0.00055461	     -0.21534921	     -0.00000000	     -0.00000001	     44.75184553
      1.77743797	     -0.05921385	     -0.00052002	     -0.20113034	     -0.06076283	      0.88277940	     -0.00055340	     -0.21537185	     -0.00000000	     -0.00000001	     44.61466194
      1.77862762	     -0.05930358	     -0.00052726	     -0.20122022	     -0.06075501	      0.88277793	     -0.00055220	     -0.21539427	     -0.00000000	     -0.00000001	     44.23655117
      1.77981728	     -0.05939085	     -0.00053443	     -0.20130767	     -0.06074717	      0.88277643	     -0.00055100	     -0.21541642	     -0.00000000	     -0.00000001	     44.11252119
      1.78100693	     -0.05947504	     -0.00054157	     -0.20139204	     -0.06073931	      0.88277491	     -0.00054981	     -0.21543829	     -0.00000000	     -0.00000001	     43.73707855
      1.78219659	     -0.05955625	     -0.00054820	     -0.20147345	     -0.06073142	      0.88277338	     -0.00054863	     -0.21545982	     -0.00000000	     -0.00000001	     43.63347302
      1.78338624	     -0.05963437	     -0.00055518	     -0.20155177	     -0.06072350	      0.88277184	     -0.00054745	     -0.21548099	     -0.00000000	     -0.00000001	     43.28344914
      1.78457590	     -0.05970963	     -0.00056224	     -0.20162725	     -0.06071556	      0.88277029	     -0.00054629	     -0.21550172	     -0.00000000	     -0.00000001	     43.19636953
      1.78576555	     -0.05978038	     -0.00056940	     -0.20169821	     -0.06070759	      0.88276874	     -0.00054513	     -0.21552197	     -0.00000000	     -0.00000001	     42.85714664
      1.78695521	     -0.05984805	     -0.00057654	     -0.20176611	     -0.06069959	      0.88276718	     -0.00054398	     -0.21554167	     -0.00000000	     -0.00000001	     42.80088856
      1.78814486	     -0.05991162	     -0.00058387	     -0.20182992	     -0.06069157	      0.88276563	     -0.00054285	     -0.21556080	     -0.00000000	     -0.00000001	     42.48335755
      1.78933452	     -0.05997311	     -0.00059122	     -0.20189164	     -0.06068351	      0.88276409	     -0.00054173	     -0.21557931	     -0.00000000	     -0.00000001	     42.44504291
      1.79052417	     -0.06003137	     -0.00059875	     -0.20195015	     -0.06067542	      0.88276256	     -0.00054061	     -0.21559720	     -0.00000000	     -0.00000001	     42.13618715
      1.79171383	     -0.06008763	     -0.00060648	     -0.20200665	     -0.06066730	      0.88276105	     -0.00053951	     -0.21561445	     -0.00000000	     -0.00000001	     42.11004222
      1.79290348	     -0.06014148	     -0.00061426	     -0.20206074	     -0.06065915	      0.88275955	     -0.00053843	     -0.21563109	     -0.00000000	     -0.00000001	     41.81319541
      1.79409314	     -0.06019335	     -0.00062220	     -0.20211286	     -0.06065096	      0.88275809	     -0.00053736	     -0.21564707	     -0.00000000	     -0.00000001	     41.80172377
      1.79528279	     -0.06024190	     -0.00063022	     -0.20216167	     -0.06064274	      0.88275664	     -0.00053630	     -0.21566243	     -0.00000000	     -0.00000001	     41.51136933
      1.79647245	     -0.06028839	     -0.00063829	     -0.20220841	     -0.06063449	      0.88275523	     -0.00053526	     -0.21567713	     -0.00000000	     -0.00000001	     41.50881406
      1.79766210	     -0.06033147	     -0.00064636	     -0.20225176	     -0.06062620	      0.88275385	     -0.00053423	     -0.21569118	     -0.00000000	     -0.00000001	     41.22862383
      1.79885176	     -0.06037247	     -0.00065440	     -0.20229302	     -0.06061788	      0.88275252	     -0.00053322	     -0.21570457	     -0.00000000	     -0.00000001	     41.23584960
      1.80004141	     -0.06041008	     -0.00066251	     -0.20233090	     -0.06060953	      0.88275122	     -0.00053223	     -0.21571729	     -0.00000000	     -0.00000001	     40.96300120
      1.80123107	     -0.06044555	     -0.00067058	     -0.20236664	     -0.06060114	      0.88274996	     -0.00053125	     -0.21572933	     -0.00000000	     -0.00000001	     40.97843419
      1.80242072	     -0.06047665	     -0.00067863	     -0.20239801	     -0.06059271	      0.88274875	     -0.00053029	     -0.21574071	     -0.00000000	     -0.00000001	     40.71511264
      1.80361038	     -0.06050610	     -0.00068659	     -0.20242774	     -0.06058425	      0.88274758	     -0.00052935	     -0.21575142	     -0.00000000	     -0.00000001	     40.73195739
      1.80480003	     -0.06053151	     -0.00069469	     -0.20245343	     -0.06057576	      0.88274647	     -0.00052843	     -0.21576150	     -0.00000000	     -0.00000001	     40.47278874
      1.80598969	     -0.06055560	     -0.00070247	     -0.20247780	     -0.06056722	      0.88274540	     -0.00052753	     -0.21577094	     -0.00000000	     -0.00000001	     40.50233136
      1.80717934	     -0.06057637	     -0.00071002	     -0.20249887	     -0.06055865	      0.88274439	     -0.00052665	     -0.21577977	     -0.00000000	     -0.00000001	     40.25966218
      1.80836900	     -0.06059465	     -0.00071731	     -0.20251745	     -0.06055005	      0.88274343	     -0.00052579	     -0.21578793	     -0.00000000	     -0.00000001	     40.30644578
      1.80955865	     -0.06060897	     -0.00072434	     -0.20253207	     -0.06054141	      0.88274252	     -0.00052495	     -0.21579541	     -0.00000000	     -0.00000001	     40.07619600
      1.81074831	     -0.06062046	     -0.00073058	     -0.20254388	     -0.06053273	      0.88274167	     -0.00052413	     -0.21580216	     -0.00000000	     -0.00000000	     40.12620651
      1.81193796	     -0.06062741	     -0.00073614	     -0.20255116	     -0.06052402	      0.88274088	     -0.00052334	     -0.21580817	     -0.00000000	     -0.00000000	     39.88879733
      1.81312762	     -0.06063140	     -0.00074130	     -0.20255548	     -0.06051526	      0.88274013	     -0.00052257	     -0.21581340	     -0.00000000	     -0.00000000	     39.94665255
      1.81431727	     -0.06063114	     -0.00074632	     -0.20255556	     -0.06050648	      0.88273944	     -0.00052183	     -0.21581784	     -0.00000000	     -0.00000000	     39.73498811
      1.81550693	     -0.06062761	     -0.00075121	     -0.20255237	     -0.06049765	      0.88273881	     -0.00052111	     -0.21582145	     -0.00000000	     -0.00000000	     39.81346362
      1.81669658	     -0.06061929	     -0.00075603	     -0.20254439	     -0.06048879	      0.88273823	     -0.00052042	     -0.21582420	     -0.00000000	     -0.00000000	     39.61654488
      1.81788624	     -0.06060712	     -0.00076056	     -0.20253257	     -0.06047989	      0.88273770	     -0.00051975	     -0.21582603	     -0.00000000	     -0.00000000	     39.70801603
      1.81907589	     -0.06058964	     -0.00076501	     -0.20251544	     -0.06047096	      0.88273722	     -0.00051911	     -0.21582692	     -0.00000000	     -0.00000000	     39.52190212
      1.82026555	     -0.06056802	     -0.00076939	     -0.20249416	     -0.06046199	      0.88273680	     -0.00051850	     -0.21582680	     -0.00000000	     -0.00000000	     39.62675286
      1.82145520	     -0.06054090	     -0.00077379	     -0.20246738	     -0.06045298	      0.88273642	     -0.00051792	     -0.21582564	     -0.00000000	     -0.00000000	     39.45053035
      1.82264486	     -0.06050941	     -0.00077818	     -0.20243622	     -0.06044394	      0.88273609	     -0.00051737	     -0.21582338	     -0.00000000	     -0.00000000	     39.57174936
      1.82383451	     -0.06047219	     -0.00078269	     -0.20239933	     -0.06043486	      0.88273582	     -0.00051685	     -0.21581999	     -0.00000000	     -0.00000000	     39.41024600
      1.82502417	     -0.06043055	     -0.00078733	     -0.20235802	     -0.06042574	      0.88273558	     -0.00051637	     -0.21581541	     -0.00000000	     -0.00000000	     39.55306103
      1.82621382	     -0.06038350	     -0.00079223	     -0.20231128	     -0.06041660	      0.88273540	     -0.00051591	     -0.21580962	     -0.00000000	     -0.00000000	     39.40362019
      1.82740348	     -0.06033279	     -0.00079743	     -0.20226087	     -0.06040741	      0.88273525	     -0.00051549	     -0.21580258	     -0.00000000	     -0.00000000	     39.56237573
      1.82859313	     -0.06027770	     -0.00080308	     -0.20220607	     -0.06039819	      0.88273516	     -0.00051511	     -0.21579431	     -0.00000000	     -0.00000000	     39.42022474
      1.82978279	     -0.06022006	     -0.00080897	     -0.20214871	     -0.06038894	      0.88273510	     -0.00051476	     -0.21578480	     -0.00000000	     -0.00000000	     39.59457520
      1.83097244	     -0.06015910	     -0.00081541	     -0.20208800	     -0.06037966	      0.88273508	     -0.00051445	     -0.21577408	     -0.00000000	      0.00000000	     39.45963883
      1.83216210	     -0.06009650	     -0.00082240	     -0.20202565	     -0.06037034	      0.88273511	     -0.00051417	     -0.21576217	     -0.00000000	      0.00000000	     39.65033571
      1.83335175	     -0.06003126	     -0.00082998	     -0.20196063	     -0.06036099	      0.88273517	     -0.00051393	     -0.21574912	     -0.00000000	      0.00000000	     39.52310674
      1.83454141	     -0.05996490	     -0.00083807	     -0.20189447	     -0.06035161	      0.88273528	     -0.00051372	     -0.21573495	     -0.00000000	      0.00000000	     39.73212278
      1.83573106	     -0.05989600	     -0.00084664	     -0.20182577	     -0.06034220	      0.88273542	     -0.00051355	     -0.21571971	     -0.00000000	      0.00000000	     39.61682597
      1.83692072	     -0.05982403	     -0.00085537	     -0.20175398	     -0.06033276	      0.88273560	     -0.00051342	     -0.21570338	     -0.00000000	      0.00000000	     39.85948294
      1.83811037	     -0.05974522	     -0.00086395	     -0.20167535	     -0.06032329	      0.88273581	     -0.00051332	     -0.21568591	     -0.00000000	      0.00000000	     39.78173135
      1.83930003	     -0.05965862	     -0.00087196	     -0.20158892	     -0.06031380	      0.88273606	     -0.00051326	     -0.21566716	     -0.00000000	      0.00000000	     40.06776494
      1.84048968	     -0.05956130	     -0.00087917	     -0.20149178	     -0.06030427	      0.88273634	     -0.00051323	     -0.21564700	     -0.00000000	      0.00000000	     40.01701640
      1.84167934	     -0.05945345	     -0.00088528	     -0.20138411	     -0.06029473	      0.88273666	     -0.00051323	     -0.21562525	     -0.00000000	      0.00000000	     40.32885265
      1.84286899	     -0.05933377	     -0.00089024	     -0.20126462	     -0.06028515	      0.88273701	     -0.00051327	     -0.21560179	     -0.00000000	      0.00000000	     40.28423897
      1.84405865	     -0.05920417	     -0.00089396	     -0.20113520	     -0.06027556	      0.88273740	     -0.00051334	     -0.21557649	     -0.00000000	      0.00000000	     40.60318838
      1.84524830	     -0.05906382	     -0.00089650	     -0.20099504	     -0.06026594	      0.88273782	     -0.00051344	     -0.21554931	     -0.00000000	      0.00000000	     40.55835358
      1.84643796	     -0.05891560	     -0.00089786	     -0.20084700	     -0.06025631	      0.88273828	     -0.00051357	     -0.21552023	     -0.00000000	      0.00000000	     40.88479772
      1.84762761	     -0.05875870	     -0.00089808	     -0.20069028	     -0.06024666	      0.88273878	     -0.00051373	     -0.21548928	     -0.00000000	      0.00000000	     40.84458375
      1.84881727	     -0.05859503	     -0.00089719	     -0.20052677	     -0.06023700	      0.88273931	     -0.00051392	     -0.21545648	     -0.00000000	      0.00000000	     41.19035511
      1.85000692	     -0.05842438	     -0.00089536	     -0.20035627	     -0.06022732	      0.88273989	     -0.00051414	     -0.21542191	     -0.00000000	      0.00000000	     41.15903346
      1.85119658	     -0.05824935	     -0.00089261	     -0.20018138	     -0.06021764	      0.88274051	     -0.00051439	     -0.21538563	     -0.00000000	      0.00000000	     41.51873196
      1.85238623	     -0.05806797	     -0.00088929	     -0.20000012	     -0.06020794	      0.88274117	     -0.00051467	     -0.21534777	     -0.00000000	      0.00000000	     41.50087389
      1.85357589	     -0.05788434	     -0.00088557	     -0.19981658	     -0.06019825	      0.88274188	     -0.00051497	     -0.21530845	     -0.00000000	      0.00000000	     41.86980948
      1.85476554	     -0.05769642	     -0.00088195	     -0.19962872	     -0.06018855	      0.88274263	     -0.00051530	     -0.21526787	     -0.00000000	      0.00000000	     41.86704511
      1.85595520	     -0.05750795	     -0.00087832	     -0.19944027	     -0.06017885	      0.88274342	     -0.00051566	     -0.21522616	     -0.00000000	      0.00000000	     42.27633431
      1.85714485	     -0.05731710	     -0.00087466	     -0.19924941	     -0.06016915	      0.88274426	     -0.00051604	     -0.21518345	     -0.00000000	      0.00000000	     42.32713539
      1.85833451	     -0.05712494	     -0.00087106	     -0.19905723	     -0.06015946	      0.88274514	     -0.00051645	     -0.21513980	     -0.00000000	      0.00000001	     42.80166629
      1.85952416	     -0.05693013	     -0.00086780	     -0.19886234	     -0.06014978	      0.88274607	     -0.00051688	     -0.21509527	     -0.00000000	      0.00000001	     42.90918800
      1.86071382	     -0.05673487	     -0.00086485	     -0.19866699	     -0.06014011	      0.88274705	     -0.00051734	     -0.21504989	     -0.00000000	      0.00000001	     43.41805497
      1.86190347	     -0.05653892	     -0.00086228	     -0.19847090	     -0.06013045	      0.88274807	     -0.00051783	     -0.21500378	     -0.00000000	      0.00000001	     43.53804949
      1.86309313	     -0.05634369	     -0.00085994	     -0.19827550	     -0.06012080	      0.88274914	     -0.00051833	     -0.21495699	     -0.00000000	      0.00000001	     44.06527536
      1.86428278	     -0.05614740	     -0.00085775	     -0.19807902	     -0.06011118	      0.88275026	     -0.00051886	     -0.21490962	     -0.00000000	      0.00000001	     44.20848122
      1.86547244	     -0.05595202	     -0.00085562	     -0.19788342	     -0.06010158	      0.88275142	     -0.00051942	     -0.21486168	     -0.00000000	      0.00000001	     44.75848046
      1.86666209	     -0.05575666	     -0.00085341	     -0.19768782	     -0.06009200	      0.88275264	     -0.00051999	     -0.21481328	     -0.00000000	      0.00000001	     44.91811725
      1.86785175	     -0.05556204	     -0.00085083	     -0.19749293	     -0.06008245	      0.88275390	     -0.00052059	     -0.21476444	     -0.00000000	      0.00000001	     45.48306069
      1.86904140	     -0.05536782	     -0.00084830	     -0.19729843	     -0.06007293	      0.88275520	     -0.00052121	     -0.21471526	     -0.00000000	      0.00000001	     45.64660832
      1.87023106	     -0.05517764	     -0.00084576	     -0.19710793	     -0.06006344	      0.88275656	     -0.00052186	     -0.21466583	     -0.00000000	      0.00000001	     46.22152049
      1.87142071	     -0.05498966	     -0.00084336	     -0.19691962	     -0.06005399	      0.88275796	     -0.00052252	     -0.21461625	     -0.00000000	      0.00000001	     46.41271782
      1.87261037	     -0.05480420	     -0.00084027	     -0.19673380	     -0.06004458	      0.88275940	     -0.00052320	     -0.21456656	     -0.00000000	      0.00000001	     47.01892798
      1.87380002	     -0.05462066	     -0.00083678	     -0.19654990	     -0.06003521	      0.88276089	     -0.00052390	     -0.21451683	     -0.00000000	      0.00000001	     47.21256693
      1.87498968	     -0.05444078	     -0.00083263	     -0.19636964	     -0.06002589	      0.88276242	     -0.00052463	     -0.21446708	     -0.00000000	      0.00000001	     47.82191326
      1.87617933	     -0.05426303	     -0.00082748	     -0.19619152	     -0.06001661	      0.88276399	     -0.00052537	     -0.21441741	     -0.00000000	      0.00000001	     48.02605278
      1.87736899	     -0.05408975	     -0.00082196	     -0.19601785	     -0.06000739	      0.88276560	     -0.00052613	     -0.21436784	     -0.00000000	      0.00000001	     48.63848521
      1.87855864	     -0.05391919	     -0.00081633	     -0.19584688	     -0.05999821	      0.88276724	     -0.00052690	     -0.21431848	     -0.00000000	      0.00000001	     48.86258664
      1.87974830	     -0.05375231	     -0.00081040	     -0.19567958	     -0.05998909	      0.88276891	     -0.00052770	     -0.21426932	     -0.00000000	      0.00000001	     49.49514761
      1.88093795	     -0.05358862	     -0.00080411	     -0.19551546	     -0.05998003	      0.88277061	     -0.00052851	     -0.21422043	     -0.00000000	      0.00000001	     49.72308700
      1.88212761	     -0.05342855	     -0.00079723	     -0.19535495	     -0.05997102	      0.88277233	     -0.00052934	     -0.21417180	     -0.00000000	      0.00000001	     50.35822383
      1.88331726	     -0.05327037	     -0.00079017	     -0.19519631	     -0.05996208	      0.88277408	     -0.00053018	     -0.21412347	     -0.00000000	      0.00000001	     50.59868993
      1.88450692	     -0.05311537	     -0.00078296	     -0.19504085	     -0.05995320	      0.88277584	     -0.00053104	     -0.21407542	     -0.00000000	      0.00000001	     51.23965284
      1.88569657	     -0.05296354	     -0.00077581	     -0.19488854	     -0.05994438	      0.88277762	     -0.00053191	     -0.21402769	     -0.00000000	      0.00000001	     51.46973811
      1.88688623	     -0.05281726	     -0.00076805	     -0.19474178	     -0.05993563	      0.88277940	     -0.00053279	     -0.21398033	     -0.00000000	      0.00000001	     52.09392256
      1.88807588	     -0.05267431	     -0.00076000	     -0.19459834	     -0.05992695	      0.88278119	     -0.00053369	     -0.21393337	     -0.00000000	      0.00000001	     52.32185292
      1.88926554	     -0.05253423	     -0.00075167	     -0.19445775	     -0.05991833	      0.88278298	     -0.00053461	     -0.21388681	     -0.00000000	      0.00000001	     52.94957009
      1.89045519	     -0.05239575	     -0.00074318	     -0.19431877	     -0.05990979	      0.88278476	     -0.00053553	     -0.21384066	     -0.00000000	      0.00000001	     53.17496382
      1.89164485	     -0.05225990	     -0.00073443	     -0.19418240	     -0.05990131	      0.88278653	     -0.00053646	     -0.21379488	     -0.00000000	      0.00000001	     53.79250021
      1.89283450	     -0.05212691	     -0.00072606	     -0.19404887	     -0.05989291	      0.88278829	     -0.00053741	     -0.21374951	     -0.00000000	      0.00000001	     54.00215623
      1.89402416	     -0.05199680	     -0.00071824	     -0.19391820	     -0.05988458	      0.88279004	     -0.00053837	     -0.21370459	     -0.00000000	      0.00000001	     54.60051236
      1.89521381	     -0.05187107	     -0.00071120	     -0.19379190	     -0.05987633	      0.88279177	     -0.00053933	     -0.21366024	     -0.00000000	      0.00000001	     54.77573966
      1.89640347	     -0.05175087	     -0.00070419	     -0.19367110	     -0.05986815	      0.88279347	     -0.00054031	     -0.21361651	     -0.00000000	      0.00000001	     55.34524889
      1.89759312	     -0.05163423	     -0.00069722	     -0.19355385	     -0.05986005	      0.88279514	     -0.00054129	     -0.21357347	     -0.00000000	      0.00000001	     55.51882049
      1.89878278	     -0.05152227	     -0.00069044	     -0.19344127	     -0.05985203	      0.88279678	     -0.00054228	     -0.21353109	     -0.00000000	      0.00000001	     56.07764926
      1.89997243	     -0.05141435	     -0.00068434	     -0.19333271	     -0.05984409	      0.88279839	     -0.00054327	     -0.21348947	     -0.00000000	      0.00000001	     56.23146264
      1.90116209	     -0.05131243	     -0.00067851	     -0.19323012	     -0.05983623	      0.88279996	     -0.00054427	     -0.21344863	     -0.00000000	      0.00000001	     56.77448182
      1.90235174	     -0.05121451	     -0.00067289	     -0.19313153	     -0.05982845	      0.88280149	     -0.00054528	     -0.21340863	     -0.00000000	      0.00000001	     56.91942914
      1.90354140	     -0.05112085	     -0.00066726	     -0.19303720	     -0.05982075	      0.88280297	     -0.00054628	     -0.21336942	     -0.00000000	      0.00000001	     57.45203469
      1.90473105	     -0.05103028	     -0.00066173	     -0.19294594	     -0.05981314	      0.88280441	     -0.00054730	     -0.21333102	     -0.00000000	      0.00000001	     57.58487015
      1.90592071	     -0.05094407	     -0.00065604	     -0.19285904	     -0.05980561	      0.88280579	     -0.00054831	     -0.21329339	     -0.00000000	      0.00000001	     58.09856248
      1.90711036	     -0.05086147	     -0.00065053	     -0.19277574	     -0.05979816	      0.88280713	     -0.00054933	     -0.21325654	     -0.00000000	      0.00000001	     58.21164700
      1.90830002	     -0.05078305	     -0.00064495	     -0.19269662	     -0.05979080	      0.88280841	     -0.00055034	     -0.21322045	     -0.00000000	      0.00000001	     58.70569744
      1.90948967	     -0.05070732	     -0.00063890	     -0.19262019	     -0.05978352	      0.88280963	     -0.00055136	     -0.21318514	     -0.00000000	      0.00000001	     58.79535105
      1.91067933	     -0.05063600	     -0.00063283	     -0.19254815	     -0.05977633	      0.88281080	     -0.00055237	     -0.21315061	     -0.00000000	      0.00000001	     59.26835384
      1.91186898	     -0.05056827	     -0.00062651	     -0.19247971	     -0.05976923	      0.88281191	     -0.00055338	     -0.21311688	     -0.00000000	      0.00000001	     59.33897177
      1.91305864	     -0.05050506	     -0.00061992	     -0.19241579	     -0.05976221	      0.88281295	     -0.00055439	     -0.21308393	     -0.00000000	      0.00000001	     59.79336992
      1.91424829	     -0.05044488	     -0.00061294	     -0.19235491	     -0.05975528	      0.88281394	     -0.00055539	     -0.21305179	     -0.00000000	      0.00000001	     59.83769842
      1.91543795	     -0.05038878	     -0.00060497	     -0.19229810	     -0.05974845	      0.88281487	     -0.00055639	     -0.21302044	     -0.00000000	      0.00000001	     60.25822873
      1.91662760	     -0.05033587	     -0.00059654	     -0.19224449	     -0.05974169	      0.88281574	     -0.00055738	     -0.21298991	     -0.00000000	      0.00000000	     60.26811431
      1.91781726	     -0.05028710	     -0.00058784	     -0.19219503	     -0.05973503	      0.88281655	     -0.00055837	     -0.21296018	     -0.00000000	      0.00000000	     60.67035765
      1.91900691	     -0.05024121	     -0.00057907	     -0.19214843	     -0.05972846	      0.88281729	     -0.00055935	     -0.21293130	     -0.00000000	      0.00000000	     60.67544962
      1.92019657	     -0.05019831	     -0.00056994	     -0.19210484	     -0.05972198	      0.88281797	     -0.00056032	     -0.21290326	     -0.00000000	      0.00000000	     61.06061592
      1.92138622	     -0.05016030	     -0.00056094	     -0.19206613	     -0.05971559	      0.88281860	     -0.00056128	     -0.21287616	     -0.00000000	      0.00000000	     61.03186087
      1.92257588	     -0.05012731	     -0.00055194	     -0.19203243	     -0.05970929	      0.88281916	     -0.00056223	     -0.21285001	     -0.00000000	      0.00000000	     61.39640908
      1.92376553	     -0.05009802	     -0.00054298	     -0.19200244	     -0.05970308	      0.88281966	     -0.00056317	     -0.21282483	     -0.00000000	      0.00000000	     61.36612729
      1.92495519	     -0.05007339	     -0.00053405	     -0.19197709	     -0.05969696	      0.88282010	     -0.00056409	     -0.21280060	     -0.00000000	      0.00000000	     61.71797040
      1.92614484	     -0.05005224	     -0.00052467	     -0.19195523	     -0.05969093	      0.88282048	     -0.00056501	     -0.21277736	     -0.00000000	      0.00000000	     61.66757121
      1.92733450	     -0.05003703	     -0.00051518	     -0.19193932	     -0.05968499	      0.88282080	     -0.00056591	     -0.21275513	     -0.00000000	      0.00000000	     61.98071601
      1.92852415	     -0.05002663	     -0.00050579	     -0.19192822	     -0.05967914	      0.88282106	     -0.00056680	     -0.21273395	     -0.00000000	      0.00000000	     61.89926091
      1.92971381	     -0.05002196	     -0.00049650	     -0.19192284	     -0.05967337	      0.88282127	     -0.00056767	     -0.21271383	     -0.00000000	      0.00000000	     62.19592111
      1.93090346	     -0.05002219	     -0.00048733	     -0.19192236	     -0.05966770	      0.88282141	     -0.00056853	     -0.21269481	     -0.00000000	      0.00000000	     62.09297794
      1.93209312	     -0.05002821	     -0.00047829	     -0.19192768	     -0.05966212	      0.88282151	     -0.00056937	     -0.21267687	     -0.00000000	      0.00000000	     62.36568121
      1.93328277	     -0.05003860	     -0.00046935	     -0.19193736	     -0.05965663	      0.88282154	     -0.00057019	     -0.21266006	     -0.00000000	      0.00000000	     62.24459303
      1.93447243	     -0.05005366	     -0.00046049	     -0.19195171	     -0.05965123	      0.88282152	     -0.00057100	     -0.21264434	     -0.00000000	     -0.00000000	     62.50079032
      1.93566208	     -0.05007180	     -0.00045164	     -0.19196916	     -0.05964591	      0.88282145	     -0.00057179	     -0.21262971	     -0.00000000	     -0.00000000	     62.36548802
      1.93685174	     -0.05009356	     -0.00044257	     -0.19199023	     -0.05964068	      0.88282132	     -0.00057256	     -0.21261610	     -0.00000001	     -0.00000000	     62.60447199
      1.93804139	     -0.05011761	     -0.00043353	     -0.19201360	     -0.05963554	      0.88282114	     -0.00057331	     -0.21260350	     -0.00000001	     -0.00000000	     62.45404128
      1.93923105	     -0.05014473	     -0.00042447	     -0.19204004	     -0.05963048	      0.88282091	     -0.00057404	     -0.21259185	     -0.00000001	     -0.00000000	     62.66969810
      1.94042070	     -0.05017369	     -0.00041500	     -0.19206835	     -0.05962551	      0.88282063	     -0.00057475	     -0.21258113	     -0.00000001	     -0.00000000	     62.48877245
      1.94161036	     -0.05020533	     -0.00040568	     -0.19209932	     -0.05962062	      0.88282030	     -0.00057544	     -0.21257128	     -0.00000001	     -0.00000000	     62.68662920
      1.94280001	     -0.05023847	     -0.00039645	     -0.19213182	     -0.05961581	      0.88281993	     -0.00057611	     -0.21256229	     -0.00000001	     -0.00000000	     62.49849054
      1.94398967	     -0.05027411	     -0.00038742	     -0.19216680	     -0.05961109	      0.88281951	     -0.00057676	     -0.21255410	     -0.00000001	     -0.00000000	     62.67853833
      1.94517932	     -0.05031109	     -0.00037851	     -0.19220314	     -0.05960645	      0.88281904	     -0.00057739	     -0.21254670	     -0.00000001	     -0.00000000	     62.47154597
      1.94636898	     -0.05035045	     -0.00036984	     -0.19224185	     -0.05960189	      0.88281854	     -0.00057799	     -0.21254003	     -0.00000001	     -0.00000000	     62.63049899
      1.94755863	     -0.05039106	     -0.00036130	     -0.19228183	     -0.05959742	      0.88281799	     -0.00057858	     -0.21253410	     -0.00000001	     -0.00000000	     62.40294037
      1.94874829	     -0.05043391	     -0.00035324	     -0.19232403	     -0.05959301	      0.88281740	     -0.00057914	     -0.21252886	     -0.00000001	     -0.00000000	     62.54186976
      1.94993794	     -0.05047775	     -0.00034551	     -0.19236724	     -0.05958869	      0.88281677	     -0.00057967	     -0.21252429	     -0.00000001	     -0.00000000	     62.29305664
      1.95112760	     -0.05052365	     -0.00033801	     -0.19241250	     -0.05958445	      0.88281611	     -0.00058019	     -0.21252036	     -0.00000001	     -0.00000000	     62.41434020
      1.95231725	     -0.05057039	     -0.00033067	     -0.19245861	     -0.05958028	      0.88281541	     -0.00058068	     -0.21251706	     -0.00000001	     -0.00000000	     62.15795839
      1.95350691	     -0.05061906	     -0.00032367	     -0.19250665	     -0.05957618	      0.88281467	     -0.00058114	     -0.21251435	     -0.00000001	     -0.00000000	     62.27379450
      1.95469656	     -0.05066844	     -0.00031688	     -0.19255540	     -0.05957216	      0.88281391	     -0.00058158	     -0.21251222	     -0.00000001	     -0.00000000	     62.01145703
      1.95588622	     -0.05071959	     -0.00031048	     -0.19260593	     -0.05956822	      0.88281311	     -0.00058200	     -0.21251064	     -0.00000001	     -0.00000000	     62.12057478
      1.95707587	     -0.05077123	     -0.00030430	     -0.19265696	     -0.05956434	      0.88281228	     -0.00058239	     -0.21250960	     -0.00000001	     -0.00000000	     61.85248342
      1.95826553	     -0.05082443	     -0.00029851	     -0.19270954	     -0.05956053	      0.88281142	     -0.00058275	     -0.21250908	     -0.00000001	     -0.00000000	     61.95502699
      1.95945518	     -0.05087790	     -0.00029295	     -0.19276239	     -0.05955679	      0.88281054	     -0.00058308	     -0.21250907	     -0.00000001	     -0.00000001	     61.68240187
      1.96064484	     -0.05093269	     -0.00028764	     -0.19281657	     -0.05955312	      0.88280963	     -0.00058339	     -0.21250954	     -0.00000001	     -0.00000001	     61.77782766
      1.96183449	     -0.05098833	     -0.00028258	     -0.19287160	     -0.05954952	      0.88280869	     -0.00058367	     -0.21251051	     -0.00000001	     -0.00000001	     61.49711301
      1.96302415	     -0.05104642	     -0.00027798	     -0.19292908	     -0.05954598	      0.88280773	     -0.00058391	     -0.21251196	     -0.00000001	     -0.00000001	     61.58126567
      1.96421380	     -0.05110732	     -0.00027376	     -0.19298937	     -0.05954251	      0.88280675	     -0.00058413	     -0.21251397	     -0.00000001	     -0.00000001	     61.28679133
      1.96540346	     -0.05117356	     -0.00027000	     -0.19305501	     -0.05953909	      0.88280575	     -0.00058432	     -0.21251657	     -0.00000001	     -0.00000001	     61.34935366
      1.96659311	     -0.05124474	     -0.00026669	     -0.19312559	     -0.05953574	      0.88280473	     -0.00058448	     -0.21251989	     -0.00000001	     -0.00000001	     61.04335475
      1.96778277	     -0.05132261	     -0.00026395	     -0.19320284	     -0.05953246	      0.88280369	     -0.00058461	     -0.21252401	     -0.00000001	     -0.00000001	     61.09259231
      1.96897242	     -0.05140578	     -0.00026153	     -0.19328542	     -0.05952923	      0.88280263	     -0.00058470	     -0.21252903	     -0.00000001	     -0.00000001	     60.78527192
      1.97016208	     -0.05149526	     -0.00025948	     -0.19337430	     -0.05952605	      0.88280155	     -0.00058476	     -0.21253502	     -0.00000001	     -0.00000001	     60.82918924
      1.97135173	     -0.05158930	     -0.00025752	     -0.19346776	     -0.05952294	      0.88280046	     -0.00058478	     -0.21254204	     -0.00000001	     -0.00000001	     60.52586462
      1.97254139	     -0.05168866	     -0.00025572	     -0.19356655	     -0.05951988	      0.88279935	     -0.00058477	     -0.21255010	     -0.00000001	     -0.00000001	     60.56345672
      1.97373104	     -0.05179185	     -0.00025383	     -0.19366920	     -0.05951687	      0.88279823	     -0.00058473	     -0.21255925	     -0.00000001	     -0.00000001	     60.25971649
      1.97492070	     -0.05190001	     -0.00025197	     -0.19377682	     -0.05951391	      0.88279709	     -0.00058465	     -0.21256948	     -0.00000001	     -0.00000001	     60.28216668
      1.97611035	     -0.05201163	     -0.00024991	     -0.19388792	     -0.05951101	      0.88279593	     -0.00058453	     -0.21258082	     -0.00000001	     -0.00000001	     59.97107426
      1.97730001	     -0.05212746	     -0.00024778	     -0.19400327	     -0.05950815	      0.88279475	     -0.00058437	     -0.21259325	     -0.00000001	     -0.00000001	     59.97734549
      1.97848966	     -0.05224594	     -0.00024534	     -0.19412128	     -0.05950534	      0.88279356	     -0.00058418	     -0.21260678	     -0.00000001	     -0.00000001	     59.65868215
      1.97967932	     -0.05236791	     -0.00024277	     -0.19424280	     -0.05950258	      0.88279234	     -0.00058394	     -0.21262137	     -0.00000001	     -0.00000001	     59.64741652
      1.98086897	     -0.05249171	     -0.00023983	     -0.19436618	     -0.05949985	      0.88279111	     -0.00058367	     -0.21263701	     -0.00000001	     -0.00000001	     59.31910176
      1.98205863	     -0.05261855	     -0.00023673	     -0.19449262	     -0.05949717	      0.88278986	     -0.00058335	     -0.21265365	     -0.00000001	     -0.00000001	     59.28874491
      1.98324828	     -0.05274686	     -0.00023325	     -0.19462057	     -0.05949453	      0.88278859	     -0.00058300	     -0.21267129	     -0.00000001	     -0.00000001	     58.94617812
      1.98443794	     -0.05287577	     -0.00022992	     -0.19474912	     -0.05949193	      0.88278730	     -0.00058261	     -0.21268986	     -0.00000001	     -0.00000001	     58.89849438
      1.98562759	     -0.05300639	     -0.00022652	     -0.19487941	     -0.05948937	      0.88278599	     -0.00058218	     -0.21270939	     -0.00000001	     -0.00000001	     58.52061297
      1.98681725	     -0.05313951	     -0.00022295	     -0.19501223	     -0.05948683	      0.88278465	     -0.00058171	     -0.21272984	     -0.00000001	     -0.00000001	     58.43809208
      1.98800690	     -0.05327317	     -0.00021897	     -0.19514561	     -0.05948434	      0.88278330	     -0.00058120	     -0.21275118	     -0.00000001	     -0.00000001	     58.05488567
      1.98919656	     -0.05340850	     -0.00021486	     -0.19528068	     -0.05948187	      0.88278193	     -0.00058065	     -0.21277334	     -0.00000001	     -0.00000001	     57.95920721
      1.99038621	     -0.05354383	     -0.00021052	     -0.19541578	     -0.05947943	      0.88278053	     -0.00058006	     -0.21279628	     -0.00000001	     -0.00000001	     57.56922000
      1.99157587	     -0.05368055	     -0.00020629	     -0.19555227	     -0.05947702	      0.88277911	     -0.00057944	     -0.21281993	     -0.00000001	     -0.00000001	     57.46497325
      1.99276552	     -0.05381717	     -0.00020212	     -0.19568871	     -0.05947464	      0.88277766	     -0.00057878	     -0.21284425	     -0.00000001	     -0.00000001	     57.07158546
      1.99395518	     -0.05395514	     -0.00019836	     -0.19582649	     -0.05947228	      0.88277619	     -0.00057808	     -0.21286917	     -0.00000001	     -0.00000001	     56.96098586
      1.99514483	     -0.05409320	     -0.00019490	     -0.19596438	     -0.05946994	      0.88277470	     -0.00057735	     -0.21289468	     -0.00000001	     -0.00000001	     56.56102619
      1.99633449	     -0.05423244	     -0.00019202	     -0.19610346	     -0.05946762	      0.88277318	     -0.00057659	     -0.21292071	     -0.00000001	     -0.00000001	     56.44223313
      1.99752414	     -0.05437067	     -0.00018956	     -0.19624154	     -0.05946532	      0.88277163	     -0.00057579	     -0.21294725	     -0.00000001	     -0.00000001	     56.04307732
      1.99871380	     -0.05450945	     -0.00018785	     -0.19638019	     -0.05946303	      0.88277006	     -0.00057496	     -0.21297423	     -0.00000001	     -0.00000001	     55.91806963
      1.99990345	     -0.05464774	     -0.00018677	     -0.19651834	     -0.05946076	      0.88276845	     -0.00057410	     -0.21300163	     -0.00000001	     -0.00000001	     55.51428455
      2.00109311	     -0.05478685	     -0.00018655	     -0.19665732	     -0.05945849	      0.88276682	     -0.00057321	     -0.21302941	     -0.00000001	     -0.00000001	     55.38374459
      2.00228276	     -0.05492432	     -0.00018715	     -0.19679467	     -0.05945624	      0.88276516	     -0.00057229	     -0.21305754	     -0.00000001	     -0.00000001	     54.98046708
      2.00347242	     -0.05506117	     -0.00018872	     -0.19693140	     -0.05945399	      0.88276347	     -0.00057135	     -0.21308598	     -0.00000001	     -0.00000001	     54.84251319
      2.00466207	     -0.05519754	     -0.00019086	     -0.19706767	     -0.05945175	      0.88276176	     -0.00057037	     -0.21311476	     -0.00000001	     -0.00000001	     54.40701136
      2.00585173	     -0.05533435	     -0.00019374	     -0.19720437	     -0.05944951	      0.88276001	     -0.00056937	     -0.21314382	     -0.00000001	     -0.00000001	     54.25387334
      2.00704138	     -0.05546954	     -0.00019720	     -0.19733947	     -0.05944728	      0.88275824	     -0.00056834	     -0.21317315	     -0.00000001	     -0.00000001	     53.84258433
      2.00823104	     -0.05560157	     -0.00020208	     -0.19747139	     -0.05944504	      0.88275643	     -0.00056729	     -0.21320268	     -0.00000001	     -0.00000001	     53.70123455
      2.00942069	     -0.05573276	     -0.00020753	     -0.19760248	     -0.05944280	      0.88275461	     -0.00056621	     -0.21323243	     -0.00000001	     -0.00000001	     53.29011510
      2.01061035	     -0.05586338	     -0.00021357	     -0.19773302	     -0.05944055	      0.88275275	     -0.00056510	     -0.21326232	     -0.00000001	     -0.00000001	     53.15307525
      2.01180000	     -0.05599169	     -0.00021981	     -0.19786126	     -0.05943830	      0.88275088	     -0.00056397	     -0.21329230	     -0.00000001	     -0.00000001	     52.75752298
      2.01298966	     -0.05611777	     -0.00022650	     -0.19798728	     -0.05943604	      0.88274898	     -0.00056281	     -0.21332229	     -0.00000001	     -0.00000001	     52.63227307
      2.01417931	     -0.05624000	     -0.00023340	     -0.19810946	     -0.05943376	      0.88274705	     -0.00056163	     -0.21335220	     -0.00000001	     -0.00000001	     52.24858854
      2.01536897	     -0.05635968	     -0.00024108	     -0.19822911	     -0.05943148	      0.88274511	     -0.00056043	     -0.21338196	     -0.00000001	     -0.00000001	     52.12687837
      2.01655862	     -0.05647531	     -0.00024891	     -0.19834470	     -0.05942918	      0.88274316	     -0.00055920	     -0.21341151	     -0.00000001	     -0.00000001	     51.73940450
      2.01774828	     -0.05658767	     -0.00025702	     -0.19845705	     -0.05942687	      0.88274118	     -0.00055794	     -0.21344078	     -0.00000001	     -0.00000001	     51.63106485
      2.01917913	     -0.05671776	     -0.00026676	     -0.19858714	     -0.05942407	      0.88273879	     -0.00055640	     -0.21347553	     -0.00000001	     -0.00000001	     51.05984556
      2.02032565	     -0.05681801	     -0.00027462	     -0.19868740	     -0.05942180	      0.88273687	     -0.00055514	     -0.21350293	     -0.00000001	     -0.00000001	     51.16694005
      2.02147216	     -0.05691405	     -0.00028227	     -0.19878347	     -0.05941951	      0.88273493	     -0.00055386	     -0.21352992	     -0.00000001	     -0.00000001	     50.77230632
      2.02261868	     -0.05700775	     -0.00029026	     -0.19887720	     -0.05941721	      0.88273300	     -0.00055256	     -0.21355642	     -0.00000001	     -0.00000001	     50.73508508
      2.02400373	     -0.05711636	     -0.00030059	     -0.19898586	     -0.05941440	      0.88273065	     -0.00055096	     -0.21358782	     -0.00000001	     -0.00000001	     50.27812062
      2.02514776	     -0.05720351	     -0.00030938	     -0.19907305	     -0.05941205	      0.88272872	     -0.00054962	     -0.21361320	     -0.00000001	     -0.00000001	     50.35033069
      2.02629178	     -0.05728674	     -0.00031853	     -0.19915634	     -0.05940968	      0.88272679	     -0.00054826	     -0.21363809	     -0.00000001	     -0.00000001	     49.97793770
      2.02743581	     -0.05736908	     -0.00032823	     -0.19923872	     -0.05940728	      0.88272487	     -0.00054687	     -0.21366250	     -0.00000001	     -0.00000001	     49.97427884
      2.02881798	     -0.05746467	     -0.00034000	     -0.19933439	     -0.05940435	      0.88272256	     -0.00054517	     -0.21369137	     -0.00000001	     -0.00000001	     49.54732946
      2.02996352	     -0.05754182	     -0.00034925	     -0.19941161	     -0.05940190	      0.88272066	     -0.00054375	     -0.21371479	     -0.00000001	     -0.00000001	     49.66361607
      2.03110906	     -0.05761630	     -0.00035832	     -0.19948618	     -0.05939941	      0.88271877	     -0.00054230	     -0.21373777	     -0.00000001	     -0.00000001	     49.30038564
      2.03225460	     -0.05768954	     -0.00036726	     -0.19955952	     -0.05939690	      0.88271690	     -0.00054083	     -0.21376031	     -0.00000001	     -0.00000001	     49.32565219
      2.03363308	     -0.05777494	     -0.00037827	     -0.19964505	     -0.05939384	      0.88271468	     -0.00053904	     -0.21378689	     -0.00000001	     -0.00000001	     48.93012179
      2.03478131	     -0.05784432	     -0.00038780	     -0.19971453	     -0.05939126	      0.88271286	     -0.00053753	     -0.21380853	     -0.00000001	     -0.00000001	     49.08178643
      2.03592955	     -0.05791074	     -0.00039741	     -0.19978106	     -0.05938865	      0.88271106	     -0.00053601	     -0.21382974	     -0.00000001	     -0.00000001	     48.75852103
      2.03707779	     -0.05797611	     -0.00040723	     -0.19984655	     -0.05938600	      0.88270929	     -0.00053446	     -0.21385048	     -0.00000001	     -0.00000001	     48.82210558
      2.03822602	     -0.05803892	     -0.00041711	     -0.19990948	     -0.05938333	      0.88270755	     -0.00053290	     -0.21387079	     -0.00000001	     -0.00000001	     48.59493899
      2.03963969	     -0.05811447	     -0.00042940	     -0.19998520	     -0.05937999	      0.88270545	     -0.00053095	     -0.21389514	     -0.00000001	     -0.00000001	     48.68318626
      2.04081880	     -0.05817428	     -0.00043959	     -0.20004516	     -0.05937717	      0.88270374	     -0.00052931	     -0.21391494	     -0.00000001	     -0.00000001	     48.28776018
      2.04199790	     -0.05823260	     -0.00044990	     -0.20010363	     -0.05937431	      0.88270207	     -0.00052765	     -0.21393424	     -0.00000001	     -0.00000001	     48.43703207
      2.04317701	     -0.05828836	     -0.00046011	     -0.20015955	     -0.05937142	      0.88270044	     -0.00052598	     -0.21395306	     -0.00000001	     -0.00000001	     48.21031680
      2.04435612	     -0.05834282	     -0.00047031	     -0.20021418	     -0.05936849	      0.88269884	     -0.00052429	     -0.21397137	     -0.00000001	     -0.00000001	     48.28754562
      2.04577119	     -0.05840497	     -0.00048240	     -0.20027656	     -0.05936493	      0.88269698	     -0.00052225	     -0.21399271	     -0.00000001	     -0.00000001	     47.94112671
      2.04691692	     -0.05845261	     -0.00049233	     -0.20032438	     -0.05936200	      0.88269552	     -0.00052058	     -0.21400942	     -0.00000001	     -0.00000001	     48.19287655
      2.04806264	     -0.05849711	     -0.00050212	     -0.20036907	     -0.05935904	      0.88269410	     -0.00051889	     -0.21402564	     -0.00000001	     -0.00000001	     47.95712421
      2.04920837	     -0.05854035	     -0.00051174	     -0.20041250	     -0.05935604	      0.88269271	     -0.00051720	     -0.21404134	     -0.00000001	     -0.00000001	     48.08019873
      2.05059002	     -0.05858859	     -0.00052314	     -0.20046100	     -0.05935237	      0.88269109	     -0.00051515	     -0.21405959	     -0.00000001	     -0.00000001	     47.81186749
      2.05173613	     -0.05862585	     -0.00053248	     -0.20049848	     -0.05934929	      0.88268980	     -0.00051343	     -0.21407411	     -0.00000001	     -0.00000001	     48.05010285
      2.05288224	     -0.05865924	     -0.00054158	     -0.20053211	     -0.05934617	      0.88268854	     -0.00051171	     -0.21408807	     -0.00000001	     -0.00000001	     47.83523891
      2.05402835	     -0.05869031	     -0.00055066	     -0.20056341	     -0.05934301	      0.88268732	     -0.00050998	     -0.21410144	     -0.00000001	     -0.00000001	     47.98705646
      2.05540543	     -0.05872258	     -0.00056139	     -0.20059598	     -0.05933916	      0.88268591	     -0.00050789	     -0.21411669	     -0.00000001	     -0.00000001	     47.75325586
      2.05655504	     -0.05874579	     -0.00057047	     -0.20061944	     -0.05933590	      0.88268477	     -0.00050614	     -0.21412868	     -0.00000001	     -0.00000001	     48.01329163
      2.05770464	     -0.05876459	     -0.00057925	     -0.20063850	     -0.05933261	      0.88268367	     -0.00050438	     -0.21413998	     -0.00000001	     -0.00000001	     47.81758612
      2.05885424	     -0.05878030	     -0.00058806	     -0.20065447	     -0.05932927	      0.88268261	     -0.00050263	     -0.21415054	     -0.00000001	     -0.00000001	     48.00105660
      2.06000384	     -0.05879137	     -0.00059683	     -0.20066581	     -0.05932589	      0.88268159	     -0.00050087	     -0.21416033	     -0.00000001	     -0.00000001	     47.90258845
      2.06140949	     -0.05880023	     -0.00060768	     -0.20067500	     -0.05932171	      0.88268038	     -0.00049872	     -0.21417119	     -0.00000001	     -0.00000001	     48.13877651
      2.06258881	     -0.05880207	     -0.00061680	     -0.20067712	     -0.05931815	      0.88267942	     -0.00049691	     -0.21417934	     -0.00000001	     -0.00000001	     47.87617218
      2.06376812	     -0.05880012	     -0.00062610	     -0.20067545	     -0.05931455	      0.88267848	     -0.00049511	     -0.21418655	     -0.00000001	     -0.00000001	     48.14316907
      2.06494744	     -0.05879358	     -0.00063549	     -0.20066919	     -0.05931090	      0.88267759	     -0.00049331	     -0.21419282	     -0.00000001	     -0.00000001	     48.03641527
      2.06612675	     -0.05878365	     -0.00064510	     -0.20065953	     -0.05930721	      0.88267673	     -0.00049151	     -0.21419810	     -0.00000001	     -0.00000000	     48.22670536
      2.06730607	     -0.05876950	     -0.00065493	     -0.20064566	     -0.05930348	      0.88267591	     -0.00048972	     -0.21420240	     -0.00000001	     -0.00000000	     48.13449664
      2.06848538	     -0.05875307	     -0.00066512	     -0.20062948	     -0.05929971	      0.88267512	     -0.00048793	     -0.21420569	     -0.00000001	     -0.00000000	     48.31326795
      2.06994093	     -0.05872858	     -0.00067757	     -0.20060532	     -0.05929499	      0.88267419	     -0.00048574	     -0.21420843	     -0.00000001	     -0.00000000	     48.09187099
      2.07105556	     -0.05870770	     -0.00068759	     -0.20058468	     -0.05929133	      0.88267352	     -0.00048407	     -0.21420954	     -0.00000001	     -0.00000000	     48.44761475
      2.07217020	     -0.05868472	     -0.00069792	     -0.20056192	     -0.05928763	      0.88267287	     -0.00048241	     -0.21420983	     -0.00000001	     -0.00000000	     48.33227045
      2.07328483	     -0.05866115	     -0.00070862	     -0.20053857	     -0.05928390	      0.88267225	     -0.00048076	     -0.21420931	     -0.00000001	     -0.00000000	     48.51750304
      2.07475290	     -0.05862753	     -0.00072316	     -0.20050524	     -0.05927892	      0.88267148	     -0.00047860	     -0.21420746	     -0.00000001	     -0.00000000	     48.38994731
      2.07585614	     -0.05860116	     -0.00073435	     -0.20047906	     -0.05927514	      0.88267094	     -0.00047699	     -0.21420520	     -0.00000001	     -0.00000000	     48.70757883
      2.07695939	     -0.05857239	     -0.00074567	     -0.20045049	     -0.05927132	      0.88267042	     -0.00047539	     -0.21420222	     -0.00000001	     -0.00000000	     48.61150406
      2.07806264	     -0.05854246	     -0.00075706	     -0.20042076	     -0.05926746	      0.88266993	     -0.00047380	     -0.21419850	     -0.00000001	     -0.00000000	     48.80161114
      2.07956811	     -0.05849576	     -0.00077235	     -0.20037433	     -0.05926214	      0.88266929	     -0.00047166	     -0.21419225	     -0.00000001	     -0.00000000	     48.72077796
      2.08066286	     -0.05845589	     -0.00078300	     -0.20033465	     -0.05925823	      0.88266887	     -0.00047012	     -0.21418674	     -0.00000001	     -0.00000000	     49.06619605
      2.08175761	     -0.05840873	     -0.00079309	     -0.20028770	     -0.05925428	      0.88266846	     -0.00046859	     -0.21418033	     -0.00000001	     -0.00000000	     49.01990318
      2.08285236	     -0.05835523	     -0.00080255	     -0.20023442	     -0.05925030	      0.88266808	     -0.00046707	     -0.21417293	     -0.00000001	     -0.00000000	     49.23868627
      2.08439647	     -0.05826523	     -0.00081450	     -0.20014475	     -0.05924463	      0.88266758	     -0.00046496	     -0.21416064	     -0.00000001	     -0.00000000	     49.22447854
      2.08548133	     -0.05819251	     -0.00082184	     -0.20007226	     -0.05924061	      0.88266726	     -0.00046350	     -0.21415055	     -0.00000001	     -0.00000000	     49.58624208
      2.08656620	     -0.05811196	     -0.00082850	     -0.19999194	     -0.05923655	      0.88266697	     -0.00046205	     -0.21413922	     -0.00000001	     -0.00000000	     49.56748470
      2.08787906	     -0.05800728	     -0.00083578	     -0.19988754	     -0.05923160	      0.88266665	     -0.00046031	     -0.21412381	     -0.00000001	     -0.00000000	     49.87849433
      2.08919192	     -0.05789421	     -0.00084229	     -0.19977476	     -0.05922660	      0.88266636	     -0.00045860	     -0.21410660	     -0.00000001	     -0.00000000	     49.75395263
      2.09050478	     -0.05777399	     -0.00084806	     -0.19965481	     -0.05922157	      0.88266611	     -0.00045692	     -0.21408759	     -0.00000001	     -0.00000000	     50.34515195
      2.09162491	     -0.05766457	     -0.00085241	     -0.19954562	     -0.05921724	      0.88266593	     -0.00045550	     -0.21407001	     -0.00000001	     -0.00000000	     50.11833829
      2.09274504	     -0.05755105	     -0.00085624	     -0.19943231	     -0.05921288	      0.88266578	     -0.00045410	     -0.21405118	     -0.00000001	     -0.00000000	     50.48624646
      2.09426423	     -0.05739167	     -0.00086101	     -0.19927320	     -0.05920692	      0.88266563	     -0.00045224	     -0.21402379	     -0.00000001	     -0.00000000	     50.51582391
      2.09533474	     -0.05727686	     -0.00086432	     -0.19915856	     -0.05920270	      0.88266555	     -0.00045095	     -0.21400327	     -0.00000001	     -0.00000000	     50.95079573
      2.09640526	     -0.05716002	     -0.00086768	     -0.19904188	     -0.05919845	      0.88266551	     -0.00044967	     -0.21398185	     -0.00000001	     -0.00000000	     51.00032483
      2.09772508	     -0.05701584	     -0.00087161	     -0.19889787	     -0.05919319	      0.88266550	     -0.00044813	     -0.21395431	     -0.00000001	      0.00000000	     51.38848165
      2.09904490	     -0.05687041	     -0.00087534	     -0.19875258	     -0.05918789	      0.88266553	     -0.00044661	     -0.21392566	     -0.00000001	      0.00000000	     51.37192357
      2.10036473	     -0.05672447	     -0.00087900	     -0.19860676	     -0.05918257	      0.88266562	     -0.00044513	     -0.21389600	     -0.00000001	      0.00000000	     52.09784366
      2.10148392	     -0.05659872	     -0.00088219	     -0.19848110	     -0.05917804	      0.88266573	     -0.00044389	     -0.21387015	     -0.00000001	      0.00000000	     51.94238835
      2.10260311	     -0.05647359	     -0.00088530	     -0.19835605	     -0.05917349	      0.88266587	     -0.00044267	     -0.21384367	     -0.00000001	      0.00000000	     52.40087279
      2.10414131	     -0.05630374	     -0.00088955	     -0.19818627	     -0.05916721	      0.88266613	     -0.00044104	     -0.21380651	     -0.00000001	      0.00000000	     52.52316940
      2.10520300	     -0.05618801	     -0.00089229	     -0.19807058	     -0.05916287	      0.88266635	     -0.00043994	     -0.21378042	     -0.00000001	      0.00000000	     53.02162615
      2.10626469	     -0.05607249	     -0.00089490	     -0.19795509	     -0.05915851	      0.88266660	     -0.00043886	     -0.21375403	     -0.00000001	      0.00000000	     53.14554326
      2.10759918	     -0.05592896	     -0.00089793	     -0.19781157	     -0.05915302	      0.88266697	     -0.00043753	     -0.21372047	     -0.00000001	      0.00000000	     53.62185668
      2.10893366	     -0.05578707	     -0.00090073	     -0.19766970	     -0.05914752	      0.88266739	     -0.00043623	     -0.21368653	     -0.00000001	      0.00000000	     53.68030324
      2.11011482	     -0.05566421	     -0.00090300	     -0.19754682	     -0.05914264	      0.88266780	     -0.00043511	     -0.21365624	     -0.00000001	      0.00000000	     54.29379577
      2.11129597	     -0.05554389	     -0.00090495	     -0.19742649	     -0.05913776	      0.88266824	     -0.00043401	     -0.21362580	     -0.00000001	      0.00000000	     54.31788302
      2.11247712	     -0.05542636	     -0.00090648	     -0.19730895	     -0.05913287	      0.88266873	     -0.00043294	     -0.21359525	     -0.00000001	      0.00000000	     54.87381922
      2.11365828	     -0.05531115	     -0.00090749	     -0.19719372	     -0.05912798	      0.88266925	     -0.00043190	     -0.21356464	     -0.00000001	      0.00000000	     54.99192614
      2.11483943	     -0.05519804	     -0.00090796	     -0.19708060	     -0.05912308	      0.88266980	     -0.00043089	     -0.21353399	     -0.00000001	      0.00000000	     55.50487949
      2.11602058	     -0.05508609	     -0.00090796	     -0.19696862	     -0.05911819	      0.88267039	     -0.00042990	     -0.21350331	     -0.00000001	      0.00000000	     55.64624793
      2.11720174	     -0.05497618	     -0.00090740	     -0.19685870	     -0.05911329	      0.88267100	     -0.00042894	     -0.21347262	     -0.00000001	      0.00000000	     56.13949797
      2.11838289	     -0.05486782	     -0.00090639	     -0.19675032	     -0.05910840	      0.88267164	     -0.00042801	     -0.21344196	     -0.00000001	      0.00000000	     56.28372509
      2.11956404	     -0.05476241	     -0.00090487	     -0.19664489	     -0.05910350	      0.88267231	     -0.00042710	     -0.21341136	     -0.00000001	      0.00000000	     56.75398001
      2.12074519	     -0.05465902	     -0.00090297	     -0.19654148	     -0.05909861	      0.88267299	     -0.00042623	     -0.21338086	     -0.00000001	      0.00000000	     56.91135969
      2.12192635	     -0.05455867	     -0.00090061	     -0.19644110	     -0.05909373	      0.88267370	     -0.00042538	     -0.21335047	     -0.00000001	      0.00000000	     57.35994246
      2.12336911	     -0.05443952	     -0.00089724	     -0.19632193	     -0.05908777	      0.88267457	     -0.00042439	     -0.21331357	     -0.00000001	      0.00000000	     57.41405664
      2.12448770	     -0.05434842	     -0.00089402	     -0.19623081	     -0.05908315	      0.88267526	     -0.00042364	     -0.21328511	     -0.00000001	      0.00000000	     58.03401282
      2.12560629	     -0.05425842	     -0.00089048	     -0.19614079	     -0.05907854	      0.88267596	     -0.00042293	     -0.21325679	     -0.00000001	      0.00000000	     58.13834205
      2.12672488	     -0.05417088	     -0.00088677	     -0.19605323	     -0.05907394	      0.88267665	     -0.00042224	     -0.21322864	     -0.00000001	      0.00000000	     58.54680108
      2.12817484	     -0.05405973	     -0.00088150	     -0.19594206	     -0.05906798	      0.88267755	     -0.00042139	     -0.21319248	     -0.00000001	      0.00000000	     58.67172732
      2.12928157	     -0.05397616	     -0.00087720	     -0.19585846	     -0.05906344	      0.88267824	     -0.00042077	     -0.21316510	     -0.00000001	      0.00000000	     59.19812607
      2.13038830	     -0.05389462	     -0.00087283	     -0.19577690	     -0.05905891	      0.88267891	     -0.00042017	     -0.21313793	     -0.00000001	      0.00000000	     59.28517756
      2.13149503	     -0.05381642	     -0.00086852	     -0.19569867	     -0.05905438	      0.88267958	     -0.00041961	     -0.21311100	     -0.00000001	      0.00000000	     59.66151408
      2.13298117	     -0.05371603	     -0.00086274	     -0.19559822	     -0.05904832	      0.88268045	     -0.00041889	     -0.21307527	     -0.00000001	      0.00000000	     59.76919155
      2.13407997	     -0.05364382	     -0.00085856	     -0.19552596	     -0.05904385	      0.88268108	     -0.00041838	     -0.21304919	     -0.00000001	      0.00000000	     60.25281328
      2.13517876	     -0.05357444	     -0.00085454	     -0.19545653	     -0.05903938	      0.88268168	     -0.00041791	     -0.21302344	     -0.00000001	      0.00000000	     60.31496361
      2.13627756	     -0.05350858	     -0.00085041	     -0.19539062	     -0.05903492	      0.88268227	     -0.00041746	     -0.21299805	     -0.00000001	      0.00000000	     60.64484761
      2.13779914	     -0.05342158	     -0.00084462	     -0.19530353	     -0.05902876	      0.88268304	     -0.00041688	     -0.21296352	     -0.00000001	      0.00000000	     60.73148101
      2.13888884	     -0.05336190	     -0.00084025	     -0.19524379	     -0.05902436	      0.88268356	     -0.00041650	     -0.21293922	     -0.00000001	      0.00000000	     61.17677387
      2.13997855	     -0.05330393	     -0.00083586	     -0.19518577	     -0.05901997	      0.88268406	     -0.00041615	     -0.21291528	     -0.00000001	      0.00000000	     61.22894265
      2.14106825	     -0.05324869	     -0.00083132	     -0.19513046	     -0.05901559	      0.88268452	     -0.00041582	     -0.21289169	     -0.00000001	      0.00000000	     61.52019635
      2.14263243	     -0.05317355	     -0.00082475	     -0.19505524	     -0.05900932	      0.88268513	     -0.00041539	     -0.21285849	     -0.00000001	      0.00000000	     61.57638389
      2.14371276	     -0.05312449	     -0.00082005	     -0.19500611	     -0.05900500	      0.88268552	     -0.00041512	     -0.21283600	     -0.00000001	      0.00000000	     61.98213508
      2.14479310	     -0.05307743	     -0.00081538	     -0.19495899	     -0.05900068	      0.88268586	     -0.00041489	     -0.21281388	     -0.00000001	      0.00000000	     62.01222303
      2.14611646	     -0.05302344	     -0.00080957	     -0.19490491	     -0.05899541	      0.88268625	     -0.00041463	     -0.21278730	     -0.00000001	      0.00000000	     62.36499459
      2.14743982	     -0.05297265	     -0.00080373	     -0.19485405	     -0.05899016	      0.88268657	     -0.00041441	     -0.21276131	     -0.00000001	      0.00000000	     62.24058771
      2.14876318	     -0.05292408	     -0.00079750	     -0.19480539	     -0.05898492	      0.88268684	     -0.00041423	     -0.21273588	     -0.00000001	      0.00000000	     62.88840449
      2.14987165	     -0.05288545	     -0.00079224	     -0.19476670	     -0.05898054	      0.88268703	     -0.00041411	     -0.21271501	     -0.00000001	      0.00000000	     62.61160439
      2.15098013	     -0.05284889	     -0.00078646	     -0.19473009	     -0.05897617	      0.88268718	     -0.00041401	     -0.21269454	     -0.00000001	      0.00000000	     62.97315805
      2.15248567	     -0.05280370	     -0.00077860	     -0.19468482	     -0.05897026	      0.88268731	     -0.00041393	     -0.21266741	     -0.00000001	      0.00000000	     62.92727222
      2.15358324	     -0.05277171	     -0.00077237	     -0.19465277	     -0.05896596	      0.88268736	     -0.00041389	     -0.21264813	     -0.00000001	      0.00000000	     63.28348474
      2.15468081	     -0.05274191	     -0.00076645	     -0.19462292	     -0.05896167	      0.88268738	     -0.00041389	     -0.21262929	     -0.00000001	     -0.00000000	     63.22150886
      2.15577838	     -0.05271490	     -0.00076032	     -0.19459584	     -0.05895739	      0.88268736	     -0.00041391	     -0.21261092	     -0.00000001	     -0.00000000	     63.43015305
      2.15731355	     -0.05268050	     -0.00075215	     -0.19456136	     -0.05895142	      0.88268727	     -0.00041398	     -0.21258601	     -0.00000001	     -0.00000000	     63.36005028
      2.15839968	     -0.05265817	     -0.00074598	     -0.19453897	     -0.05894721	      0.88268716	     -0.00041406	     -0.21256891	     -0.00000001	     -0.00000000	     63.68748687
      2.15948582	     -0.05263679	     -0.00073938	     -0.19451755	     -0.05894302	      0.88268702	     -0.00041416	     -0.21255223	     -0.00000001	     -0.00000000	     63.63155543
      2.16079631	     -0.05261399	     -0.00073055	     -0.19449471	     -0.05893797	      0.88268681	     -0.00041432	     -0.21253267	     -0.00000001	     -0.00000000	     63.88601948
      2.16210680	     -0.05259433	     -0.00072139	     -0.19447501	     -0.05893294	      0.88268655	     -0.00041451	     -0.21251375	     -0.00000001	     -0.00000000	     63.66440945
      2.16341729	     -0.05257680	     -0.00071185	     -0.19445744	     -0.05892792	      0.88268624	     -0.00041474	     -0.21249545	     -0.00000001	     -0.00000000	     64.19318328
      2.16452543	     -0.05256427	     -0.00070391	     -0.19444489	     -0.05892369	      0.88268596	     -0.00041496	     -0.21248048	     -0.00000001	     -0.00000000	     63.85831301
      2.16563357	     -0.05255399	     -0.00069568	     -0.19443458	     -0.05891947	      0.88268564	     -0.00041520	     -0.21246595	     -0.00000001	     -0.00000000	     64.14726045
      2.16712163	     -0.05254457	     -0.00068467	     -0.19442514	     -0.05891382	      0.88268517	     -0.00041556	     -0.21244718	     -0.00000001	     -0.00000000	     64.00142085
      2.16822785	     -0.05253964	     -0.00067623	     -0.19442018	     -0.05890964	      0.88268479	     -0.00041586	     -0.21243377	     -0.00000001	     -0.00000000	     64.29459783
      2.16933406	     -0.05253708	     -0.00066794	     -0.19441761	     -0.05890547	      0.88268439	     -0.00041618	     -0.21242084	     -0.00000001	     -0.00000000	     64.16415371
      2.17044028	     -0.05253740	     -0.00065955	     -0.19441791	     -0.05890131	      0.88268397	     -0.00041652	     -0.21240839	     -0.00000001	     -0.00000000	     64.30886576
      2.17194268	     -0.05254219	     -0.00064829	     -0.19442268	     -0.05889567	      0.88268336	     -0.00041702	     -0.21239229	     -0.00000001	     -0.00000000	     64.10817154
      2.17303504	     -0.05254865	     -0.00064003	     -0.19442913	     -0.05889159	      0.88268290	     -0.00041741	     -0.21238117	     -0.00000001	     -0.00000000	     64.35520479
      2.17412741	     -0.05255758	     -0.00063194	     -0.19443804	     -0.05888751	      0.88268241	     -0.00041782	     -0.21237058	     -0.00000001	     -0.00000000	     64.20586499
      2.17521977	     -0.05256967	     -0.00062378	     -0.19445013	     -0.05888345	      0.88268191	     -0.00041825	     -0.21236049	     -0.00000001	     -0.00000000	     64.29976425
      2.17677006	     -0.05259015	     -0.00061231	     -0.19447060	     -0.05887770	      0.88268117	     -0.00041889	     -0.21234707	     -0.00000001	     -0.00000000	     64.07176891
      2.17785542	     -0.05260619	     -0.00060422	     -0.19448663	     -0.05887368	      0.88268064	     -0.00041937	     -0.21233825	     -0.00000001	     -0.00000000	     64.27794769
      2.17894078	     -0.05262309	     -0.00059622	     -0.19450353	     -0.05886968	      0.88268009	     -0.00041986	     -0.21232990	     -0.00000001	     -0.00000000	     64.11607141
      2.18025637	     -0.05264549	     -0.00058627	     -0.19452594	     -0.05886483	      0.88267941	     -0.00042048	     -0.21232035	     -0.00000001	     -0.00000000	     64.22604251
      2.18157196	     -0.05266915	     -0.00057636	     -0.19454961	     -0.05886000	      0.88267872	     -0.00042113	     -0.21231140	     -0.00000001	     -0.00000000	     63.86733783
      2.18288755	     -0.05269305	     -0.00056650	     -0.19457352	     -0.05885518	      0.88267801	     -0.00042181	     -0.21230297	     -0.00000001	     -0.00000000	     64.25041074
      2.18399558	     -0.05271367	     -0.00055827	     -0.19459416	     -0.05885113	      0.88267740	     -0.00042240	     -0.21229627	     -0.00000001	     -0.00000000	     63.80012582
      2.18510360	     -0.05273473	     -0.00054967	     -0.19461526	     -0.05884709	      0.88267678	     -0.00042300	     -0.21228989	     -0.00000001	     -0.00000000	     63.97057030
      2.18659784	     -0.05276459	     -0.00053819	     -0.19464516	     -0.05884165	      0.88267594	     -0.00042384	     -0.21228180	     -0.00000001	     -0.00000000	     63.67609333
      2.18770208	     -0.05278651	     -0.00052959	     -0.19466711	     -0.05883763	      0.88267531	     -0.00042449	     -0.21227615	     -0.00000001	     -0.00000000	     63.84906250
      2.18880632	     -0.05280834	     -0.00052113	     -0.19468897	     -0.05883363	      0.88267467	     -0.00042515	     -0.21227078	     -0.00000001	     -0.00000000	     63.62497710
      2.18991056	     -0.05283065	     -0.00051261	     -0.19471133	     -0.05882963	      0.88267403	     -0.00042582	     -0.21226566	     -0.00000001	     -0.00000000	     63.66453304
      2.19142192	     -0.05286125	     -0.00050101	     -0.19474198	     -0.05882416	      0.88267315	     -0.00042677	     -0.21225903	     -0.00000001	     -0.00000000	     63.34694021
      2.19251274	     -0.05288323	     -0.00049255	     -0.19476400	     -0.05882022	      0.88267252	     -0.00042747	     -0.21225449	     -0.00000001	     -0.00000000	     63.50101010
      2.19360356	     -0.05290469	     -0.00048413	     -0.19478552	     -0.05881629	      0.88267188	     -0.00042818	     -0.21225015	     -0.00000001	     -0.00000000	     63.28227068
      2.19469438	     -0.05292655	     -0.00047564	     -0.19480743	     -0.05881236	      0.88267125	     -0.00042891	     -0.21224599	     -0.00000001	     -0.00000000	     63.29956161
      2.19625401	     -0.05295747	     -0.00046345	     -0.19483842	     -0.05880675	      0.88267034	     -0.00042997	     -0.21224036	     -0.00000001	     -0.00000000	     62.98498861
      2.19733735	     -0.05297885	     -0.00045488	     -0.19485986	     -0.05880285	      0.88266971	     -0.00043072	     -0.21223664	     -0.00000001	     -0.00000000	     63.12464682
      2.19842068	     -0.05299988	     -0.00044634	     -0.19488095	     -0.05879896	      0.88266909	     -0.00043147	     -0.21223309	     -0.00000001	     -0.00000000	     62.91297488
      2.19974093	     -0.05302680	     -0.00043589	     -0.19490795	     -0.05879422	      0.88266833	     -0.00043241	     -0.21222898	     -0.00000001	     -0.00000000	     62.95161803
      2.20106117	     -0.05305525	     -0.00042555	     -0.19493647	     -0.05878949	      0.88266758	     -0.00043336	     -0.21222515	     -0.00000001	     -0.00000000	     62.52799630
      2.20238141	     -0.05308608	     -0.00041518	     -0.19496738	     -0.05878476	      0.88266683	     -0.00043433	     -0.21222164	     -0.00000001	     -0.00000000	     62.83655860
      2.20349110	     -0.05311462	     -0.00040663	     -0.19499599	     -0.05878079	      0.88266621	     -0.00043515	     -0.21221903	     -0.00000001	     -0.00000000	     62.32340929
      2.20460079	     -0.05314690	     -0.00039814	     -0.19502834	     -0.05877682	      0.88266560	     -0.00043597	     -0.21221676	     -0.00000001	     -0.00000000	     62.42195982
      2.20610403	     -0.05319718	     -0.00038691	     -0.19507870	     -0.05877144	      0.88266477	     -0.00043710	     -0.21221442	     -0.00000001	     -0.00000000	     62.04619843
      2.20720156	     -0.05323779	     -0.00037873	     -0.19511938	     -0.05876751	      0.88266418	     -0.00043793	     -0.21221330	     -0.00000001	     -0.00000000	     62.15247630
      2.20829910	     -0.05328155	     -0.00037067	     -0.19516321	     -0.05876358	      0.88266359	     -0.00043876	     -0.21221273	     -0.00000001	     -0.00000000	     61.88724454
      2.20939663	     -0.05332945	     -0.00036261	     -0.19521118	     -0.05875966	      0.88266300	     -0.00043960	     -0.21221276	     -0.00000001	     -0.00000000	     61.85841636
      2.21093381	     -0.05340205	     -0.00035131	     -0.19528391	     -0.05875416	      0.88266219	     -0.00044078	     -0.21221387	     -0.00000001	     -0.00000000	     61.48153805
      2.21202049	     -0.05345699	     -0.00034320	     -0.19533894	     -0.05875026	      0.88266162	     -0.00044161	     -0.21221544	     -0.00000001	     -0.00000000	     61.55872019
      2.21310716	     -0.05351374	     -0.00033499	     -0.19539579	     -0.05874637	      0.88266105	     -0.00044245	     -0.21221767	     -0.00000001	     -0.00000000	     61.30859109
      2.21441803	     -0.05358597	     -0.00032488	     -0.19546816	     -0.05874167	      0.88266037	     -0.00044345	     -0.21222121	     -0.00000001	     -0.00000000	     61.27991651
      2.21572889	     -0.05366104	     -0.00031460	     -0.19554339	     -0.05873697	      0.88265969	     -0.00044446	     -0.21222572	     -0.00000001	     -0.00000000	     60.83446236
      2.21703975	     -0.05373879	     -0.00030409	     -0.19562130	     -0.05873225	      0.88265901	     -0.00044546	     -0.21223114	     -0.00000001	     -0.00000000	     61.02444239
      2.21815282	     -0.05380601	     -0.00029498	     -0.19568869	     -0.05872825	      0.88265843	     -0.00044630	     -0.21223646	     -0.00000001	     -0.00000000	     60.52037421
      2.21926588	     -0.05387513	     -0.00028561	     -0.19575798	     -0.05872423	      0.88265785	     -0.00044715	     -0.21224241	     -0.00000001	     -0.00000000	     60.56303787
      2.22076486	     -0.05397038	     -0.00027271	     -0.19585348	     -0.05871882	      0.88265706	     -0.00044828	     -0.21225139	     -0.00000001	     -0.00000000	     60.13350335
      2.22185903	     -0.05404122	     -0.00026311	     -0.19592452	     -0.05871486	      0.88265648	     -0.00044910	     -0.21225861	     -0.00000001	     -0.00000000	     60.15748173
      2.22295320	     -0.05411258	     -0.00025338	     -0.19599609	     -0.05871089	      0.88265590	     -0.00044991	     -0.21226637	     -0.00000001	     -0.00000000	     59.84977484
      2.22404736	     -0.05418576	     -0.00024358	     -0.19606949	     -0.05870691	      0.88265531	     -0.00045072	     -0.21227463	     -0.00000001	     -0.00000000	     59.74563328
      2.22559537	     -0.05429087	     -0.00022970	     -0.19617494	     -0.05870127	      0.88265446	     -0.00045186	     -0.21228720	     -0.00000001	     -0.00000000	     59.28393951
      2.22668170	     -0.05436460	     -0.00022053	     -0.19624890	     -0.05869729	      0.88265386	     -0.00045265	     -0.21229661	     -0.00000001	     -0.00000000	     59.26991974
      2.22776803	     -0.05443979	     -0.00021154	     -0.19632433	     -0.05869331	      0.88265326	     -0.00045344	     -0.21230652	     -0.00000001	     -0.00000000	     58.95229565
      2.22908213	     -0.05453321	     -0.00020091	     -0.19641804	     -0.05868848	      0.88265251	     -0.00045438	     -0.21231917	     -0.00000001	     -0.00000000	     58.83512348
      2.23039622	     -0.05462696	     -0.00019049	     -0.19651211	     -0.05868362	      0.88265175	     -0.00045532	     -0.21233250	     -0.00000001	     -0.00000000	     58.33167464
      2.23171031	     -0.05472106	     -0.00018038	     -0.19660652	     -0.05867875	      0.88265098	     -0.00045624	     -0.21234640	     -0.00000001	     -0.00000000	     58.45564255
      2.23282474	     -0.05480012	     -0.00017202	     -0.19668586	     -0.05867460	      0.88265031	     -0.00045702	     -0.21235861	     -0.00000001	     -0.00000000	     57.91873757
      2.23393918	     -0.05487995	     -0.00016399	     -0.19676597	     -0.05867044	      0.88264963	     -0.00045779	     -0.21237113	     -0.00000001	     -0.00000000	     57.91845780
      2.23544427	     -0.05498770	     -0.00015342	     -0.19687413	     -0.05866479	      0.88264870	     -0.00045882	     -0.21238855	     -0.00000001	     -0.00000000	     57.44728086
      2.23653447	     -0.05506590	     -0.00014620	     -0.19695262	     -0.05866067	      0.88264800	     -0.00045956	     -0.21240147	     -0.00000001	     -0.00000000	     57.44503988
      2.23762467	     -0.05514300	     -0.00013929	     -0.19703001	     -0.05865654	      0.88264730	     -0.00046029	     -0.21241462	     -0.00000001	     -0.00000000	     57.12733454
      2.23871487	     -0.05522075	     -0.00013274	     -0.19710806	     -0.05865239	      0.88264659	     -0.00046101	     -0.21242794	     -0.00000001	     -0.00000000	     57.01382361
      2.24027843	     -0.05533153	     -0.00012408	     -0.19721927	     -0.05864640	      0.88264554	     -0.00046203	     -0.21244733	     -0.00000001	     -0.00000000	     56.55880380
      2.24136294	     -0.05540857	     -0.00011875	     -0.19729662	     -0.05864222	      0.88264480	     -0.00046273	     -0.21246091	     -0.00000001	     -0.00000000	     56.55452924
      2.24244745	     -0.05548465	     -0.00011382	     -0.19737299	     -0.05863801	      0.88264405	     -0.00046342	     -0.21247460	     -0.00000001	     -0.00000000	     56.24959789
      2.24376812	     -0.05557771	     -0.00010852	     -0.19746642	     -0.05863287	      0.88264312	     -0.00046425	     -0.21249136	     -0.00000001	     -0.00000000	     56.14783432
      2.24508878	     -0.05566699	     -0.00010410	     -0.19755607	     -0.05862768	      0.88264217	     -0.00046507	     -0.21250820	     -0.00000001	     -0.00000000	     55.65203240
      2.24640945	     -0.05575559	     -0.00010073	     -0.19764503	     -0.05862247	      0.88264122	     -0.00046587	     -0.21252508	     -0.00000001	     -0.00000000	     55.80494431
      2.24752483	     -0.05582810	     -0.00009818	     -0.19771785	     -0.05861803	      0.88264040	     -0.00046654	     -0.21253938	     -0.00000001	     -0.00000001	     55.27166868
      2.24864021	     -0.05589987	     -0.00009609	     -0.19778993	     -0.05861356	      0.88263957	     -0.00046719	     -0.21255363	     -0.00000001	     -0.00000001	     55.29987345
      2.25015663	     -0.05599490	     -0.00009366	     -0.19788540	     -0.05860744	      0.88263843	     -0.00046806	     -0.21257293	     -0.00000001	     -0.00000001	     54.87280046
      2.25123855	     -0.05606033	     -0.00009237	     -0.19795114	     -0.05860305	      0.88263761	     -0.00046867	     -0.21258657	     -0.00000001	     -0.00000001	     54.92602173
      2.25232047	     -0.05612249	     -0.00009178	     -0.19801360	     -0.05859862	      0.88263679	     -0.00046926	     -0.21260010	     -0.00000001	     -0.00000001	     54.63906927
      2.25363151	     -0.05619818	     -0.00009159	     -0.19808966	     -0.05859321	      0.88263579	     -0.00046997	     -0.21261636	     -0.00000001	     -0.00000001	     54.57772111
      2.25494254	     -0.05627153	     -0.00009165	     -0.19816339	     -0.05858776	      0.88263479	     -0.00047065	     -0.21263246	     -0.00000001	     -0.00000001	     54.13649692
      2.25625358	     -0.05634219	     -0.00009212	     -0.19823442	     -0.05858227	      0.88263379	     -0.00047131	     -0.21264830	     -0.00000001	     -0.00000001	     54.33518771
      2.25737062	     -0.05639811	     -0.00009256	     -0.19829068	     -0.05857755	      0.88263294	     -0.00047185	     -0.21266155	     -0.00000001	     -0.00000001	     53.83657104
      2.25848767	     -0.05645245	     -0.00009329	     -0.19834534	     -0.05857280	      0.88263210	     -0.00047238	     -0.21267450	     -0.00000001	     -0.00000001	     53.89729528
      2.26000390	     -0.05652207	     -0.00009466	     -0.19841542	     -0.05856629	      0.88263096	     -0.00047307	     -0.21269158	     -0.00000001	     -0.00000001	     53.51404385
      2.26108375	     -0.05656886	     -0.00009600	     -0.19846252	     -0.05856162	      0.88263016	     -0.00047354	     -0.21270335	     -0.00000001	     -0.00000001	     53.61088239
      2.26216359	     -0.05661239	     -0.00009744	     -0.19850637	     -0.05855691	      0.88262937	     -0.00047399	     -0.21271476	     -0.00000001	     -0.00000000	     53.36390593
      2.26347597	     -0.05666338	     -0.00009950	     -0.19855776	     -0.05855114	      0.88262842	     -0.00047452	     -0.21272810	     -0.00000001	     -0.00000000	     53.35926778
      2.26478835	     -0.05671103	     -0.00010178	     -0.19860579	     -0.05854532	      0.88262749	     -0.00047502	     -0.21274090	     -0.00000001	     -0.00000000	     52.95641173
      2.26610072	     -0.05675665	     -0.00010435	     -0.19865180	     -0.05853945	      0.88262659	     -0.00047549	     -0.21275310	     -0.00000001	     -0.00000000	     53.21803290
      2.26721824	     -0.05679209	     -0.00010647	     -0.19868759	     -0.05853441	      0.88262583	     -0.00047586	     -0.21276305	     -0.00000001	     -0.00000000	     52.73093145
      2.26833576	     -0.05682703	     -0.00010888	     -0.19872285	     -0.05852933	      0.88262510	     -0.00047622	     -0.21277257	     -0.00000001	     -0.00000000	     52.82610125
      2.26985709	     -0.05687210	     -0.00011228	     -0.19876838	     -0.05852236	      0.88262414	     -0.00047667	     -0.21278492	     -0.00000001	     -0.00000000	     52.48198444
      2.27093301	     -0.05690245	     -0.00011518	     -0.19879903	     -0.05851738	      0.88262349	     -0.00047695	     -0.21279320	     -0.00000001	     -0.00000000	     52.62454859
      2.27200894	     -0.05693050	     -0.00011834	     -0.19882740	     -0.05851237	      0.88262286	     -0.00047722	     -0.21280113	     -0.00000001	     -0.00000000	     52.40226677
      2.27332674	     -0.05696334	     -0.00012175	     -0.19886063	     -0.05850619	      0.88262212	     -0.00047752	     -0.21281035	     -0.00000001	     -0.00000000	     52.43562273
      2.27464453	     -0.05699401	     -0.00012527	     -0.19889168	     -0.05849994	      0.88262142	     -0.00047778	     -0.21281909	     -0.00000001	     -0.00000000	     52.06401116
      2.27596233	     -0.05702367	     -0.00012911	     -0.19892173	     -0.05849365	      0.88262076	     -0.00047801	     -0.21282734	     -0.00000001	     -0.00000000	     52.38543331
      2.27708027	     -0.05704560	     -0.00013195	     -0.19894400	     -0.05848826	      0.88262023	     -0.00047818	     -0.21283399	     -0.00000001	     -0.00000000	     51.93125075
      2.27819822	     -0.05706769	     -0.00013522	     -0.19896641	     -0.05848284	      0.88261974	     -0.00047831	     -0.21284030	     -0.00000001	     -0.00000000	     52.07115102
      2.27972967	     -0.05709558	     -0.00014017	     -0.19899474	     -0.05847535	      0.88261911	     -0.00047846	     -0.21284844	     -0.00000001	     -0.00000000	     51.78358576
      2.28079978	     -0.05711337	     -0.00014378	     -0.19901284	     -0.05847007	      0.88261871	     -0.00047854	     -0.21285374	     -0.00000001	     -0.00000000	     51.96448925
      2.28186989	     -0.05712861	     -0.00014748	     -0.19902838	     -0.05846475	      0.88261834	     -0.00047859	     -0.21285872	     -0.00000001	     -0.00000000	     51.79302673
      2.28319589	     -0.05714625	     -0.00015247	     -0.19904640	     -0.05845811	      0.88261792	     -0.00047861	     -0.21286440	     -0.00000001	     -0.00000000	     51.88706380
      2.28452188	     -0.05716112	     -0.00015769	     -0.19906164	     -0.05845141	      0.88261756	     -0.00047860	     -0.21286956	     -0.00000001	     -0.00000000	     51.57654683
      2.28571432	     -0.05717292	     -0.00016256	     -0.19907376	     -0.05844534	      0.88261727	     -0.00047856	     -0.21287372	     -0.00000001	     -0.00000000	     51.83771579
      2.28690675	     -0.05718204	     -0.00016759	     -0.19908321	     -0.05843923	      0.88261701	     -0.00047849	     -0.21287745	     -0.00000001	     -0.00000000	     51.53292585
      2.28809918	     -0.05718983	     -0.00017300	     -0.19909132	     -0.05843306	      0.88261680	     -0.00047838	     -0.21288070	     -0.00000001	     -0.00000000	     51.75585959
      2.28929162	     -0.05719505	     -0.00017871	     -0.19909685	     -0.05842686	      0.88261663	     -0.00047825	     -0.21288350	     -0.00000001	     -0.00000000	     51.55212142
      2.29048405	     -0.05719872	     -0.00018490	     -0.19910082	     -0.05842061	      0.88261650	     -0.00047808	     -0.21288580	     -0.00000001	     -0.00000000	     51.74433377
      2.29167648	     -0.05719894	     -0.00019131	     -0.19910134	     -0.05841431	      0.88261641	     -0.00047788	     -0.21288762	     -0.00000001	     -0.00000000	     51.54872288
      2.29286891	     -0.05719707	     -0.00019804	     -0.19909976	     -0.05840797	      0.88261636	     -0.00047765	     -0.21288889	     -0.00000001	     -0.00000000	     51.74855852
      2.29406135	     -0.05719124	     -0.00020489	     -0.19909422	     -0.05840158	      0.88261634	     -0.00047739	     -0.21288960	     -0.00000001	      0.00000000	     51.55789284
      2.29525378	     -0.05718295	     -0.00021203	     -0.19908621	     -0.05839516	      0.88261637	     -0.00047711	     -0.21288970	     -0.00000001	      0.00000000	     51.77315248
      2.29644621	     -0.05717053	     -0.00021936	     -0.19907407	     -0.05838868	      0.88261644	     -0.00047679	     -0.21288918	     -0.00000001	      0.00000000	     51.59565046
      2.29763865	     -0.05715543	     -0.00022710	     -0.19905924	     -0.05838217	      0.88261654	     -0.00047644	     -0.21288797	     -0.00000001	      0.00000000	     51.83363546
      2.29883108	     -0.05713591	     -0.00023510	     -0.19903997	     -0.05837561	      0.88261669	     -0.00047606	     -0.21288607	     -0.00000001	      0.00000000	     51.66822560
      2.30002351	     -0.05711361	     -0.00024340	     -0.19901792	     -0.05836901	      0.88261687	     -0.00047565	     -0.21288341	     -0.00000001	      0.00000000	     51.91167647
      2.30121595	     -0.05708712	     -0.00025188	     -0.19899167	     -0.05836237	      0.88261709	     -0.00047521	     -0.21288000	     -0.00000001	      0.00000000	     51.74673936
      2.30240838	     -0.05705847	     -0.00026084	     -0.19896325	     -0.05835569	      0.88261735	     -0.00047475	     -0.21287579	     -0.00000001	      0.00000000	     52.00781586
      2.30360081	     -0.05702657	     -0.00027025	     -0.19893156	     -0.05834897	      0.88261765	     -0.00047425	     -0.21287080	     -0.00000001	      0.00000000	     51.85573973
      2.30479324	     -0.05699348	     -0.00028033	     -0.19889866	     -0.05834221	      0.88261798	     -0.00047373	     -0.21286502	     -0.00000001	      0.00000000	     52.13255587
      2.30598568	     -0.05695788	     -0.00029086	     -0.19886324	     -0.05833542	      0.88261835	     -0.00047318	     -0.21285849	     -0.00000001	      0.00000000	     51.97955107
      2.30717811	     -0.05692168	     -0.00030206	     -0.19882720	     -0.05832858	      0.88261876	     -0.00047261	     -0.21285122	     -0.00000001	      0.00000000	     52.26602528
      2.30837054	     -0.05688318	     -0.00031380	     -0.19878884	     -0.05832171	      0.88261920	     -0.00047200	     -0.21284323	     -0.00000001	      0.00000000	     52.12729643
      2.30956298	     -0.05684368	     -0.00032619	     -0.19874946	     -0.05831481	      0.88261968	     -0.00047137	     -0.21283452	     -0.00000001	      0.00000000	     52.43363862
      2.31075541	     -0.05680132	     -0.00033901	     -0.19870721	     -0.05830787	      0.88262019	     -0.00047072	     -0.21282511	     -0.00000001	      0.00000000	     52.30710353
      2.31194784	     -0.05675622	     -0.00035229	     -0.19866220	     -0.05830089	      0.88262074	     -0.00047004	     -0.21281496	     -0.00000001	      0.00000000	     52.64753895
      2.31314027	     -0.05670421	     -0.00036567	     -0.19861029	     -0.05829389	      0.88262132	     -0.00046933	     -0.21280402	     -0.00000001	      0.00000000	     52.56976353
      2.31433271	     -0.05664494	     -0.00037913	     -0.19855109	     -0.05828685	      0.88262193	     -0.00046860	     -0.21279212	     -0.00000001	      0.00000000	     52.95161151
      2.31552514	     -0.05657618	     -0.00039234	     -0.19848241	     -0.05827978	      0.88262257	     -0.00046784	     -0.21277917	     -0.00000001	      0.00000000	     52.88677996
      2.31671757	     -0.05649951	     -0.00040533	     -0.19840580	     -0.05827268	      0.88262325	     -0.00046705	     -0.21276500	     -0.00000001	      0.00000000	     53.28163200
      2.31791001	     -0.05641381	     -0.00041801	     -0.19832016	     -0.05826555	      0.88262395	     -0.00046624	     -0.21274957	     -0.00000001	      0.00000000	     53.22688706
      2.31910244	     -0.05632134	     -0.00043044	     -0.19822774	     -0.05825840	      0.88262469	     -0.00046540	     -0.21273280	     -0.00000001	      0.00000000	     53.63741643
      2.32029487	     -0.05622112	     -0.00044270	     -0.19812755	     -0.05825122	      0.88262547	     -0.00046454	     -0.21271470	     -0.00000001	      0.00000000	     53.59756190
      2.32148730	     -0.05611548	     -0.00045506	     -0.19802192	     -0.05824402	      0.88262628	     -0.00046366	     -0.21269524	     -0.00000001	      0.00000000	     54.03278078
      2.32267974	     -0.05600401	     -0.00046734	     -0.19791045	     -0.05823680	      0.88262712	     -0.00046275	     -0.21267449	     -0.00000001	      0.00000000	     53.99663311
      2.32387217	     -0.05588947	     -0.00047966	     -0.19779588	     -0.05822955	      0.88262801	     -0.00046181	     -0.21265248	     -0.00000001	      0.00000001	     54.43072273
      2.32506460	     -0.05577076	     -0.00049183	     -0.19767711	     -0.05822229	      0.88262893	     -0.00046085	     -0.21262932	     -0.00000001	      0.00000001	     54.39990078
      2.32625704	     -0.05564919	     -0.00050395	     -0.19755547	     -0.05821502	      0.88262989	     -0.00045987	     -0.21260505	     -0.00000000	      0.00000001	     54.85455545
      2.32744947	     -0.05552367	     -0.00051600	     -0.19742985	     -0.05820774	      0.88263089	     -0.00045886	     -0.21257977	     -0.00000000	      0.00000001	     54.84426361
      2.32864190	     -0.05539640	     -0.00052812	     -0.19730246	     -0.05820044	      0.88263193	     -0.00045783	     -0.21255353	     -0.00000000	      0.00000001	     55.33294992
      2.32983434	     -0.05526494	     -0.00054001	     -0.19717087	     -0.05819314	      0.88263301	     -0.00045678	     -0.21252640	     -0.00000000	      0.00000001	     55.36001483
      2.33102677	     -0.05513106	     -0.00055180	     -0.19703683	     -0.05818583	      0.88263413	     -0.00045570	     -0.21249838	     -0.00000000	      0.00000001	     55.88444304
      2.33221920	     -0.05499376	     -0.00056316	     -0.19689935	     -0.05817851	      0.88263530	     -0.00045460	     -0.21246952	     -0.00000000	      0.00000001	     55.93001781
      2.33341163	     -0.05485527	     -0.00057435	     -0.19676067	     -0.05817120	      0.88263651	     -0.00045348	     -0.21243985	     -0.00000000	      0.00000001	     56.46000611
      2.33460407	     -0.05471486	     -0.00058508	     -0.19662004	     -0.05816389	      0.88263776	     -0.00045234	     -0.21240944	     -0.00000000	      0.00000001	     56.49448840
      2.33579650	     -0.05457480	     -0.00059565	     -0.19647974	     -0.05815658	      0.88263906	     -0.00045118	     -0.21237835	     -0.00000000	      0.00000001	     57.03047118
      2.33698893	     -0.05443430	     -0.00060612	     -0.19633899	     -0.05814928	      0.88264040	     -0.00045000	     -0.21234669	     -0.00000000	      0.00000001	     57.08788406
      2.33818137	     -0.05429536	     -0.00061678	     -0.19619977	     -0.05814199	      0.88264178	     -0.00044879	     -0.21231451	     -0.00000000	      0.00000001	     57.65244173
      2.33937380	     -0.05415635	     -0.00062730	     -0.19606046	     -0.05813471	      0.88264320	     -0.00044757	     -0.21228192	     -0.00000000	      0.00000001	     57.73016662
      2.34056623	     -0.05401936	     -0.00063776	     -0.19592316	     -0.05812744	      0.88264466	     -0.00044632	     -0.21224895	     -0.00000000	      0.00000001	     58.29958864
      2.34175866	     -0.05388330	     -0.00064798	     -0.19578676	     -0.05812019	      0.88264617	     -0.00044506	     -0.21221571	     -0.00000000	      0.00000001	     58.37433500
      2.34295110	     -0.05374889	     -0.00065807	     -0.19565199	     -0.05811295	      0.88264771	     -0.00044378	     -0.21218224	     -0.00000000	      0.00000001	     58.95044482
      2.34414353	     -0.05361668	     -0.00066798	     -0.19551942	     -0.05810574	      0.88264928	     -0.00044247	     -0.21214865	     -0.00000000	      0.00000001	     59.02634280
      2.34533596	     -0.05348678	     -0.00067775	     -0.19538913	     -0.05809854	      0.88265089	     -0.00044116	     -0.21211498	     -0.00000000	      0.00000001	     59.61609469
      2.34652840	     -0.05335772	     -0.00068719	     -0.19525968	     -0.05809137	      0.88265253	     -0.00043982	     -0.21208127	     -0.00000000	      0.00000001	     59.70700932
      2.34772083	     -0.05323097	     -0.00069618	     -0.19513252	     -0.05808423	      0.88265420	     -0.00043846	     -0.21204752	     -0.00000000	      0.00000001	     60.29749649
      2.34891326	     -0.05310645	     -0.00070461	     -0.19500760	     -0.05807711	      0.88265589	     -0.00043709	     -0.21201380	     -0.00000000	      0.00000001	     60.36280887
      2.35010569	     -0.05298561	     -0.00071268	     -0.19488634	     -0.05807002	      0.88265761	     -0.00043571	     -0.21198015	     -0.00000000	      0.00000001	     60.92868343
      2.35129813	     -0.05286706	     -0.00072044	     -0.19476736	     -0.05806296	      0.88265934	     -0.00043430	     -0.21194664	     -0.00000000	      0.00000001	     61.00335302
      2.35249056	     -0.05275196	     -0.00072803	     -0.19465182	     -0.05805593	      0.88266109	     -0.00043289	     -0.21191328	     -0.00000000	      0.00000001	     61.57972473
      2.35368299	     -0.05263703	     -0.00073585	     -0.19453644	     -0.05804893	      0.88266285	     -0.00043145	     -0.21188014	     -0.00000000	      0.00000001	     61.65643164
      2.35487543	     -0.05252541	     -0.00074374	     -0.19442436	     -0.05804197	      0.88266462	     -0.00043001	     -0.21184725	     -0.00000000	      0.00000001	     62.22178454
      2.35606786	     -0.05241575	     -0.00075149	     -0.19431423	     -0.05803504	      0.88266640	     -0.00042855	     -0.21181467	     -0.00000000	      0.00000001	     62.28672214
      2.35726029	     -0.05230928	     -0.00075891	     -0.19420727	     -0.05802816	      0.88266817	     -0.00042708	     -0.21178242	     -0.00000000	      0.00000001	     62.85033736
      2.35845273	     -0.05220334	     -0.00076590	     -0.19410085	     -0.05802131	      0.88266995	     -0.00042559	     -0.21175051	     -0.00000000	      0.00000001	     62.90884233
      2.35964516	     -0.05210030	     -0.00077272	     -0.19399731	     -0.05801449	      0.88267171	     -0.00042410	     -0.21171893	     -0.00000000	      0.00000001	     63.45093009
      2.36083759	     -0.05199952	     -0.00077912	     -0.19389604	     -0.05800772	      0.88267347	     -0.00042259	     -0.21168774	     -0.00000000	      0.00000001	     63.49224445
      2.36203002	     -0.05190152	     -0.00078515	     -0.19379755	     -0.05800100	      0.88267521	     -0.00042108	     -0.21165692	     -0.00000000	      0.00000001	     64.03226706
      2.36322246	     -0.05180473	     -0.00079056	     -0.19370027	     -0.05799431	      0.88267693	     -0.00041956	     -0.21162646	     -0.00000000	      0.00000001	     64.07138982
      2.36441489	     -0.05170967	     -0.00079552	     -0.19360471	     -0.05798767	      0.88267863	     -0.00041803	     -0.21159632	     -0.00000000	      0.00000001	     64.60402611
      2.36560732	     -0.05161647	     -0.00080005	     -0.19351101	     -0.05798107	      0.88268030	     -0.00041649	     -0.21156652	     -0.00000000	      0.00000001	     64.62071798
      2.36679976	     -0.05152601	     -0.00080421	     -0.19342005	     -0.05797452	      0.88268195	     -0.00041494	     -0.21153704	     -0.00000000	      0.00000001	     65.12780933
      2.36799219	     -0.05143854	     -0.00080809	     -0.19333208	     -0.05796802	      0.88268356	     -0.00041340	     -0.21150794	     -0.00000000	      0.00000001	     65.12291532
      2.36918462	     -0.05135542	     -0.00081178	     -0.19324844	     -0.05796156	      0.88268514	     -0.00041184	     -0.21147925	     -0.00000000	      0.00000001	     65.61305963
      2.37037705	     -0.05127557	     -0.00081535	     -0.19316808	     -0.05795515	      0.88268668	     -0.00041028	     -0.21145102	     -0.00000000	      0.00000001	     65.59660393
      2.37156949	     -0.05119873	     -0.00081871	     -0.19309072	     -0.05794880	      0.88268818	     -0.00040872	     -0.21142327	     -0.00000000	      0.00000001	     66.08140231
      2.37276192	     -0.05112417	     -0.00082184	     -0.19301565	     -0.05794249	      0.88268964	     -0.00040716	     -0.21139600	     -0.00000000	      0.00000001	     66.05639443
      2.37395435	     -0.05105274	     -0.00082475	     -0.19294369	     -0.05793623	      0.88269105	     -0.00040560	     -0.21136919	     -0.00000000	      0.00000001	     66.52808146
      2.37514679	     -0.05098418	     -0.00082744	     -0.19287461	     -0.05793002	      0.88269242	     -0.00040404	     -0.21134289	     -0.00000000	      0.00000001	     66.48477819
      2.37633922	     -0.05091700	     -0.00083066	     -0.19280688	     -0.05792387	      0.88269373	     -0.00040247	     -0.21131709	     -0.00000000	      0.00000001	     66.93731224
      2.37753165	     -0.05085495	     -0.00083416	     -0.19274428	     -0.05791777	      0.88269500	     -0.00040091	     -0.21129189	     -0.00000000	      0.00000001	     66.86272388
      2.37872408	     -0.05079776	     -0.00083742	     -0.19268654	     -0.05791172	      0.88269621	     -0.00039935	     -0.21126733	     -0.00000000	      0.00000001	     67.29381582
      2.37991652	     -0.05074513	     -0.00084069	     -0.19263335	     -0.05790572	      0.88269737	     -0.00039780	     -0.21124347	     -0.00000000	      0.00000001	     67.21041922
      2.38110895	     -0.05069734	     -0.00084387	     -0.19258499	     -0.05789978	      0.88269847	     -0.00039624	     -0.21122032	     -0.00000000	      0.00000001	     67.63339414
      2.38230138	     -0.05065442	     -0.00084706	     -0.19254152	     -0.05789390	      0.88269952	     -0.00039470	     -0.21119791	     -0.00000000	      0.00000001	     67.53423155
      2.38349382	     -0.05061594	     -0.00085011	     -0.19250247	     -0.05788807	      0.88270052	     -0.00039315	     -0.21117625	     -0.00000000	      0.00000001	     67.94892457
      2.38468625	     -0.05058131	     -0.00085305	     -0.19246728	     -0.05788229	      0.88270145	     -0.00039162	     -0.21115536	     -0.00000000	      0.00000001	     67.83956115
      2.38587868	     -0.05055060	     -0.00085575	     -0.19243601	     -0.05787658	      0.88270234	     -0.00039009	     -0.21113521	     -0.00000000	      0.00000000	     68.24123953
      2.38707112	     -0.05052328	     -0.00085831	     -0.19240814	     -0.05787091	      0.88270316	     -0.00038856	     -0.21111581	     -0.00000000	      0.00000000	     68.11983331
      2.38826355	     -0.05049912	     -0.00086057	     -0.19238343	     -0.05786531	      0.88270393	     -0.00038705	     -0.21109712	     -0.00000000	      0.00000000	     68.51274820
      2.38945598	     -0.05047756	     -0.00086212	     -0.19236134	     -0.05785976	      0.88270464	     -0.00038554	     -0.21107916	     -0.00000000	      0.00000000	     68.37826861
      2.39064841	     -0.05045918	     -0.00086311	     -0.19234244	     -0.05785426	      0.88270529	     -0.00038404	     -0.21106190	     -0.00000000	      0.00000000	     68.75040125
      2.39184085	     -0.05044343	     -0.00086399	     -0.19232618	     -0.05784882	      0.88270588	     -0.00038255	     -0.21104533	     -0.00000000	      0.00000000	     68.59860533
      2.39303328	     -0.05043016	     -0.00086482	     -0.19231239	     -0.05784344	      0.88270642	     -0.00038107	     -0.21102943	     -0.00000000	      0.00000000	     68.96437452
      2.39422571	     -0.05041938	     -0.00086546	     -0.19230110	     -0.05783812	      0.88270691	     -0.00037960	     -0.21101417	     -0.00000000	      0.00000000	     68.80163264
      2.39541815	     -0.05041083	     -0.00086575	     -0.19229205	     -0.05783285	      0.88270734	     -0.00037815	     -0.21099954	     -0.00000000	      0.00000000	     69.15709837
      2.39661058	     -0.05040469	     -0.00086585	     -0.19228542	     -0.05782764	      0.88270771	     -0.00037670	     -0.21098553	     -0.00000000	      0.00000000	     68.97981201
      2.39780301	     -0.05040086	     -0.00086559	     -0.19228111	     -0.05782248	      0.88270804	     -0.00037527	     -0.21097213	     -0.00000000	      0.00000000	     69.31722613
      2.39899544	     -0.05039980	     -0.00086516	     -0.19227957	     -0.05781738	      0.88270831	     -0.00037385	     -0.21095933	     -0.00000000	      0.00000000	     69.11833118
      2.40018788	     -0.05040158	     -0.00086474	     -0.19228088	     -0.05781233	      0.88270853	     -0.00037245	     -0.21094714	     -0.00000000	      0.00000000	     69.43273420
      2.40138031	     -0.05040643	     -0.00086449	     -0.19228526	     -0.05780735	      0.88270870	     -0.00037105	     -0.21093558	     -0.00000000	      0.00000000	     69.20892698
      2.40257274	     -0.05041390	     -0.00086382	     -0.19229226	     -0.05780241	      0.88270882	     -0.00036968	     -0.21092463	     -0.00000000	      0.00000000	     69.50341373
      2.40376518	     -0.05042430	     -0.00086299	     -0.19230222	     -0.05779753	      0.88270890	     -0.00036832	     -0.21091433	     -0.00000000	      0.00000000	     69.26555652
      2.40495761	     -0.05043732	     -0.00086176	     -0.19231479	     -0.05779271	      0.88270893	     -0.00036697	     -0.21090465	     -0.00000000	      0.00000000	     69.54563883
      2.40615004	     -0.05045356	     -0.00086041	     -0.19233059	     -0.05778794	      0.88270892	     -0.00036564	     -0.21089563	     -0.00000000	     -0.00000000	     69.28964722
      2.40734247	     -0.05047239	     -0.00085866	     -0.19234899	     -0.05778322	      0.88270886	     -0.00036432	     -0.21088726	     -0.00000000	     -0.00000000	     69.55057917
      2.40853491	     -0.05049430	     -0.00085676	     -0.19237049	     -0.05777856	      0.88270877	     -0.00036303	     -0.21087954	     -0.00000000	     -0.00000000	     69.27494471
      2.40972734	     -0.05051872	     -0.00085446	     -0.19239450	     -0.05777395	      0.88270863	     -0.00036175	     -0.21087248	     -0.00000000	     -0.00000000	     69.51587706
      2.41091977	     -0.05054607	     -0.00085204	     -0.19242145	     -0.05776940	      0.88270846	     -0.00036048	     -0.21086608	     -0.00000000	     -0.00000000	     69.22124551
      2.41211221	     -0.05057570	     -0.00084921	     -0.19245070	     -0.05776489	      0.88270824	     -0.00035924	     -0.21086032	     -0.00000000	     -0.00000000	     69.44132012
      2.41330464	     -0.05060824	     -0.00084629	     -0.19248287	     -0.05776044	      0.88270799	     -0.00035801	     -0.21085522	     -0.00000000	     -0.00000000	     69.12601400
      2.41449707	     -0.05064314	     -0.00084300	     -0.19251741	     -0.05775604	      0.88270771	     -0.00035681	     -0.21085076	     -0.00000000	     -0.00000000	     69.32550642
      2.41568951	     -0.05068089	     -0.00083967	     -0.19255480	     -0.05775168	      0.88270738	     -0.00035562	     -0.21084694	     -0.00000000	     -0.00000000	     68.99487165
      2.41688194	     -0.05072073	     -0.00083600	     -0.19259430	     -0.05774738	      0.88270703	     -0.00035445	     -0.21084375	     -0.00000000	     -0.00000000	     69.17818964
      2.41807437	     -0.05076322	     -0.00083231	     -0.19263646	     -0.05774312	      0.88270664	     -0.00035330	     -0.21084118	     -0.00000000	     -0.00000000	     68.83319754
      2.41926680	     -0.05080749	     -0.00082826	     -0.19268041	     -0.05773891	      0.88270622	     -0.00035217	     -0.21083922	     -0.00000000	     -0.00000000	     69.00245683
      2.42045924	     -0.05085393	     -0.00082417	     -0.19272655	     -0.05773475	      0.88270577	     -0.00035106	     -0.21083787	     -0.00000000	     -0.00000000	     68.64897862
      2.42165167	     -0.05090189	     -0.00081974	     -0.19277421	     -0.05773063	      0.88270528	     -0.00034998	     -0.21083708	     -0.00000000	     -0.00000000	     68.80602443
      2.42284410	     -0.05095210	     -0.00081537	     -0.19282413	     -0.05772656	      0.88270477	     -0.00034892	     -0.21083686	     -0.00000000	     -0.00000000	     68.44358981
      2.42403654	     -0.05100385	     -0.00081080	     -0.19287561	     -0.05772253	      0.88270422	     -0.00034787	     -0.21083718	     -0.00000000	     -0.00000000	     68.59065351
      2.42522897	     -0.05105739	     -0.00080623	     -0.19292889	     -0.05771854	      0.88270365	     -0.00034685	     -0.21083804	     -0.00000000	     -0.00000000	     68.22192222
      2.42642140	     -0.05111202	     -0.00080128	     -0.19298327	     -0.05771459	      0.88270305	     -0.00034586	     -0.21083940	     -0.00000000	     -0.00000000	     68.35620652
      2.42761383	     -0.05116801	     -0.00079623	     -0.19303903	     -0.05771068	      0.88270242	     -0.00034489	     -0.21084127	     -0.00000000	     -0.00000000	     67.97851928
      2.42880627	     -0.05122456	     -0.00079083	     -0.19309536	     -0.05770681	      0.88270176	     -0.00034394	     -0.21084361	     -0.00000000	     -0.00000000	     68.09990131
      2.42999870	     -0.05128207	     -0.00078536	     -0.19315266	     -0.05770298	      0.88270107	     -0.00034301	     -0.21084641	     -0.00000000	     -0.00000000	     67.71409662
      2.43119113	     -0.05133975	     -0.00077943	     -0.19321015	     -0.05769918	      0.88270036	     -0.00034211	     -0.21084964	     -0.00000000	     -0.00000000	     67.82470952
      2.43238357	     -0.05139806	     -0.00077336	     -0.19326828	     -0.05769542	      0.88269962	     -0.00034123	     -0.21085329	     -0.00000000	     -0.00000000	     67.43244143
      2.43357600	     -0.05145621	     -0.00076687	     -0.19332627	     -0.05769169	      0.88269886	     -0.00034038	     -0.21085732	     -0.00000000	     -0.00000000	     67.53632040
      2.43476843	     -0.05151440	     -0.00076023	     -0.19338431	     -0.05768800	      0.88269808	     -0.00033955	     -0.21086172	     -0.00000000	     -0.00000000	     67.14520233
      2.43596086	     -0.05157199	     -0.00075314	     -0.19344176	     -0.05768434	      0.88269727	     -0.00033874	     -0.21086644	     -0.00000000	     -0.00000000	     67.24687754
      2.43715330	     -0.05162926	     -0.00074588	     -0.19349892	     -0.05768071	      0.88269644	     -0.00033796	     -0.21087147	     -0.00000000	     -0.00000000	     66.85696632
      2.43834573	     -0.05168568	     -0.00073827	     -0.19355522	     -0.05767710	      0.88269559	     -0.00033720	     -0.21087675	     -0.00000000	     -0.00000000	     66.95688411
      2.43953816	     -0.05174152	     -0.00073048	     -0.19361097	     -0.05767353	      0.88269472	     -0.00033647	     -0.21088228	     -0.00000000	     -0.00000001	     66.56578653
      2.44073060	     -0.05179636	     -0.00072220	     -0.19366574	     -0.05766998	      0.88269383	     -0.00033576	     -0.21088802	     -0.00000000	     -0.00000001	     66.66236019
      2.44192303	     -0.05185050	     -0.00071374	     -0.19371982	     -0.05766646	      0.88269292	     -0.00033508	     -0.21089395	     -0.00000000	     -0.00000001	     66.27272635
      2.44311546	     -0.05190362	     -0.00070486	     -0.19377288	     -0.05766297	      0.88269200	     -0.00033442	     -0.21090004	     -0.00000000	     -0.00000001	     66.36829620
      2.44430789	     -0.05195599	     -0.00069585	     -0.19382522	     -0.05765950	      0.88269106	     -0.00033379	     -0.21090629	     -0.00000000	     -0.00000001	     65.98202608
      2.44550033	     -0.05200738	     -0.00068647	     -0.19387658	     -0.05765605	      0.88269010	     -0.00033318	     -0.21091265	     -0.00000000	     -0.00000001	     66.07732798
      2.44669276	     -0.05205806	     -0.00067700	     -0.19392725	     -0.05765263	      0.88268914	     -0.00033259	     -0.21091914	     -0.00000000	     -0.00000001	     65.69068981
      2.44788519	     -0.05210786	     -0.00066720	     -0.19397704	     -0.05764922	      0.88268816	     -0.00033203	     -0.21092573	     -0.00000000	     -0.00000001	     65.78190449
      2.44907763	     -0.05215711	     -0.00065733	     -0.19402629	     -0.05764584	      0.88268717	     -0.00033150	     -0.21093241	     -0.00000000	     -0.00000001	     65.39416752
      2.45027006	     -0.05220596	     -0.00064729	     -0.19407515	     -0.05764248	      0.88268617	     -0.00033099	     -0.21093918	     -0.00000000	     -0.00000001	     65.48143233
      2.45146249	     -0.05225542	     -0.00063737	     -0.19412463	     -0.05763913	      0.88268516	     -0.00033050	     -0.21094606	     -0.00000000	     -0.00000001	     65.08814658
      2.45265493	     -0.05230625	     -0.00062744	     -0.19417549	     -0.05763580	      0.88268415	     -0.00033004	     -0.21095308	     -0.00000000	     -0.00000001	     65.16365813
      2.45384736	     -0.05235914	     -0.00061774	     -0.19422840	     -0.05763249	      0.88268313	     -0.00032961	     -0.21096030	     -0.00000000	     -0.00000001	     64.76400323
      2.45503979	     -0.05241414	     -0.00060806	     -0.19428342	     -0.05762920	      0.88268211	     -0.00032920	     -0.21096776	     -0.00000000	     -0.00000001	     64.83363836
      2.45623222	     -0.05247153	     -0.00059860	     -0.19434085	     -0.05762592	      0.88268108	     -0.00032882	     -0.21097553	     -0.00000000	     -0.00000001	     64.43491489
      2.45742466	     -0.05253101	     -0.00058910	     -0.19440036	     -0.05762266	      0.88268005	     -0.00032846	     -0.21098364	     -0.00000000	     -0.00000001	     64.50358679
      2.45861709	     -0.05259247	     -0.00057974	     -0.19446187	     -0.05761941	      0.88267901	     -0.00032812	     -0.21099212	     -0.00000000	     -0.00000001	     64.10966383
      2.45980952	     -0.05265603	     -0.00057031	     -0.19452549	     -0.05761617	      0.88267797	     -0.00032781	     -0.21100098	     -0.00000000	     -0.00000001	     64.17336133
      2.46100196	     -0.05272149	     -0.00056098	     -0.19459101	     -0.05761294	      0.88267693	     -0.00032753	     -0.21101028	     -0.00000000	     -0.00000001	     63.78176534
      2.46219439	     -0.05278839	     -0.00055147	     -0.19465798	     -0.05760973	      0.88267589	     -0.00032726	     -0.21101999	     -0.00000000	     -0.00000001	     63.84602105
      2.46338682	     -0.05285641	     -0.00054196	     -0.19472609	     -0.05760652	      0.88267485	     -0.00032703	     -0.21103013	     -0.00000000	     -0.00000001	     63.46109717
      2.46457925	     -0.05292540	     -0.00053223	     -0.19479518	     -0.05760332	      0.88267380	     -0.00032681	     -0.21104068	     -0.00000000	     -0.00000001	     63.52217725
      2.46577169	     -0.05299511	     -0.00052242	     -0.19486501	     -0.05760013	      0.88267275	     -0.00032662	     -0.21105164	     -0.00000000	     -0.00000001	     63.13659588
      2.46696412	     -0.05306544	     -0.00051233	     -0.19493547	     -0.05759695	      0.88267170	     -0.00032646	     -0.21106298	     -0.00000000	     -0.00000001	     63.18697951
      2.46815655	     -0.05313624	     -0.00050215	     -0.19500641	     -0.05759377	      0.88267065	     -0.00032632	     -0.21107469	     -0.00000000	     -0.00000001	     62.79729215
      2.46934899	     -0.05320722	     -0.00049168	     -0.19507755	     -0.05759060	      0.88266959	     -0.00032620	     -0.21108675	     -0.00000000	     -0.00000001	     62.84107562
      2.47054142	     -0.05327799	     -0.00048106	     -0.19514850	     -0.05758743	      0.88266853	     -0.00032611	     -0.21109914	     -0.00000000	     -0.00000001	     62.44855997
      2.47173385	     -0.05334831	     -0.00047013	     -0.19521901	     -0.05758426	      0.88266746	     -0.00032604	     -0.21111180	     -0.00000000	     -0.00000001	     62.48497671
      2.47292628	     -0.05341756	     -0.00045906	     -0.19528847	     -0.05758109	      0.88266640	     -0.00032600	     -0.21112471	     -0.00000000	     -0.00000001	     62.09225342
      2.47411872	     -0.05348658	     -0.00044772	     -0.19535771	     -0.05757793	      0.88266533	     -0.00032598	     -0.21113782	     -0.00000000	     -0.00000001	     62.12117548
      2.47531115	     -0.05355485	     -0.00043628	     -0.19542622	     -0.05757476	      0.88266425	     -0.00032599	     -0.21115110	     -0.00000000	     -0.00000001	     61.72425201
      2.47650358	     -0.05362243	     -0.00042473	     -0.19549405	     -0.05757160	      0.88266317	     -0.00032602	     -0.21116451	     -0.00000000	     -0.00000001	     61.75167354
      2.47769602	     -0.05368900	     -0.00041331	     -0.19556087	     -0.05756843	      0.88266208	     -0.00032608	     -0.21117804	     -0.00000000	     -0.00000001	     61.36026459
      2.47888845	     -0.05375519	     -0.00040200	     -0.19562732	     -0.05756525	      0.88266099	     -0.00032616	     -0.21119165	     -0.00000000	     -0.00000001	     61.39197294
      2.48008088	     -0.05382064	     -0.00039095	     -0.19569304	     -0.05756208	      0.88265989	     -0.00032627	     -0.21120533	     -0.00000000	     -0.00000001	     61.00700923
      2.48127332	     -0.05388557	     -0.00038011	     -0.19575825	     -0.05755889	      0.88265879	     -0.00032641	     -0.21121905	     -0.00000000	     -0.00000001	     61.04551666
      2.48246575	     -0.05394912	     -0.00036957	     -0.19582208	     -0.05755571	      0.88265768	     -0.00032657	     -0.21123279	     -0.00000000	     -0.00000001	     60.66944350
      2.48365818	     -0.05401154	     -0.00035921	     -0.19588479	     -0.05755251	      0.88265657	     -0.00032676	     -0.21124649	     -0.00000000	     -0.00000001	     60.71321540
      2.48485061	     -0.05407248	     -0.00034915	     -0.19594602	     -0.05754931	      0.88265544	     -0.00032698	     -0.21126015	     -0.00000000	     -0.00000001	     60.33891305
      2.48604305	     -0.05413256	     -0.00033938	     -0.19600639	     -0.05754610	      0.88265432	     -0.00032723	     -0.21127371	     -0.00000000	     -0.00000001	     60.38681402
      2.48723548	     -0.05418925	     -0.00033043	     -0.19606338	     -0.05754287	      0.88265318	     -0.00032750	     -0.21128718	     -0.00000000	     -0.00000001	     60.02154189
      2.48842791	     -0.05424583	     -0.00032203	     -0.19612025	     -0.05753964	      0.88265204	     -0.00032780	     -0.21130056	     -0.00000000	     -0.00000001	     60.06350159
      2.48962035	     -0.05430068	     -0.00031404	     -0.19617539	     -0.05753640	      0.88265089	     -0.00032813	     -0.21131385	     -0.00000000	     -0.00000001	     59.70146273
      2.49081278	     -0.05435367	     -0.00030629	     -0.19622867	     -0.05753314	      0.88264974	     -0.00032849	     -0.21132697	     -0.00000000	     -0.00000001	     59.77380316
      2.49200521	     -0.05440388	     -0.00029879	     -0.19627919	     -0.05752987	      0.88264858	     -0.00032888	     -0.21133989	     -0.00000000	     -0.00000001	     59.43024666
      2.49319764	     -0.05445188	     -0.00029153	     -0.19632749	     -0.05752659	      0.88264742	     -0.00032929	     -0.21135253	     -0.00000000	     -0.00000001	     59.51712828
      2.49439008	     -0.05449721	     -0.00028461	     -0.19637312	     -0.05752329	      0.88264626	     -0.00032973	     -0.21136487	     -0.00000000	     -0.00000001	     59.18213835
      2.49558251	     -0.05454054	     -0.00027794	     -0.19641676	     -0.05751998	      0.88264509	     -0.00033020	     -0.21137686	     -0.00000000	     -0.00000001	     59.28579299
      2.49677494	     -0.05458130	     -0.00027137	     -0.19645784	     -0.05751665	      0.88264392	     -0.00033069	     -0.21138848	     -0.00000000	     -0.00000001	     58.96182210
      2.49796738	     -0.05462026	     -0.00026505	     -0.19649712	     -0.05751330	      0.88264275	     -0.00033121	     -0.21139969	     -0.00000000	     -0.00000001	     59.07663322
      2.49915981	     -0.05465690	     -0.00025909	     -0.19653407	     -0.05750994	      0.88264158	     -0.00033176	     -0.21141051	     -0.00000000	     -0.00000001	     58.76455665
      2.50035224	     -0.05469204	     -0.00025348	     -0.19656953	     -0.05750656	      0.88264042	     -0.00033233	     -0.21142091	     -0.00000000	     -0.00000001	     58.89731726
      2.50154467	     -0.05472498	     -0.00024827	     -0.19660279	     -0.05750316	      0.88263926	     -0.00033293	     -0.21143089	     -0.00000000	     -0.00000001	     58.59982868
      2.50273711	     -0.05475574	     -0.00024310	     -0.19663387	     -0.05749974	      0.88263810	     -0.00033356	     -0.21144044	     -0.00000000	     -0.00000001	     58.75063099
      2.50392954	     -0.05478415	     -0.00023807	     -0.19666260	     -0.05749630	      0.88263695	     -0.00033421	     -0.21144957	     -0.00000000	     -0.00000001	     58.46064574
      2.50512197	     -0.05481077	     -0.00023328	     -0.19668955	     -0.05749285	      0.88263581	     -0.00033488	     -0.21145826	     -0.00000000	     -0.00000001	     58.62050064
      2.50631441	     -0.05483459	     -0.00022870	     -0.19671369	     -0.05748937	      0.88263467	     -0.00033557	     -0.21146651	     -0.00000000	     -0.00000001	     58.34234967
      2.50750684	     -0.05485604	     -0.00022433	     -0.19673546	     -0.05748587	      0.88263355	     -0.00033629	     -0.21147429	     -0.00000000	     -0.00000001	     58.51722791
      2.50869927	     -0.05487429	     -0.00022021	     -0.19675404	     -0.05748235	      0.88263244	     -0.00033703	     -0.21148158	     -0.00000000	     -0.00000001	     58.25285521
      2.50989171	     -0.05488915	     -0.00021635	     -0.19676922	     -0.05747881	      0.88263135	     -0.00033780	     -0.21148836	     -0.00000000	     -0.00000001	     58.44278483
      2.51108414	     -0.05490110	     -0.00021263	     -0.19678149	     -0.05747525	      0.88263027	     -0.00033858	     -0.21149464	     -0.00000000	     -0.00000001	     58.18760761
      2.51227657	     -0.05491029	     -0.00020863	     -0.19679101	     -0.05747167	      0.88262921	     -0.00033938	     -0.21150039	     -0.00000000	     -0.00000001	     58.39312727
      2.51346900	     -0.05491644	     -0.00020478	     -0.19679749	     -0.05746807	      0.88262817	     -0.00034021	     -0.21150562	     -0.00000000	     -0.00000001	     58.16044017
      2.51466144	     -0.05491974	     -0.00020122	     -0.19680113	     -0.05746444	      0.88262716	     -0.00034105	     -0.21151030	     -0.00000000	     -0.00000001	     58.39637701
      2.51585387	     -0.05491950	     -0.00019798	     -0.19680121	     -0.05746080	      0.88262616	     -0.00034191	     -0.21151444	     -0.00000000	     -0.00000001	     58.18645366
      2.51704630	     -0.05491670	     -0.00019516	     -0.19679871	     -0.05745713	      0.88262519	     -0.00034279	     -0.21151799	     -0.00000000	     -0.00000001	     58.43717023
      2.51823874	     -0.05491037	     -0.00019274	     -0.19679270	     -0.05745344	      0.88262425	     -0.00034368	     -0.21152096	     -0.00000000	     -0.00000001	     58.24589780
      2.51943117	     -0.05490158	     -0.00019070	     -0.19678420	     -0.05744973	      0.88262334	     -0.00034459	     -0.21152332	     -0.00000000	     -0.00000001	     58.50905341
      2.52062360	     -0.05488972	     -0.00018900	     -0.19677264	     -0.05744600	      0.88262246	     -0.00034552	     -0.21152509	     -0.00000000	     -0.00000000	     58.32099721
      2.52181603	     -0.05487591	     -0.00018762	     -0.19675910	     -0.05744225	      0.88262161	     -0.00034646	     -0.21152625	     -0.00000000	     -0.00000000	     58.58897324
      2.52300847	     -0.05485888	     -0.00018652	     -0.19674235	     -0.05743848	      0.88262080	     -0.00034742	     -0.21152683	     -0.00000000	     -0.00000000	     58.41125308
      2.52420090	     -0.05483903	     -0.00018558	     -0.19672277	     -0.05743469	      0.88262003	     -0.00034839	     -0.21152678	     -0.00000000	     -0.00000000	     58.69601058
      2.52539333	     -0.05481401	     -0.00018484	     -0.19669801	     -0.05743089	      0.88261929	     -0.00034938	     -0.21152609	     -0.00000000	     -0.00000000	     58.53306063
      2.52658577	     -0.05478560	     -0.00018434	     -0.19666985	     -0.05742706	      0.88261859	     -0.00035038	     -0.21152472	     -0.00000000	     -0.00000000	     58.83412420
      2.52777820	     -0.05475286	     -0.00018397	     -0.19663736	     -0.05742322	      0.88261794	     -0.00035139	     -0.21152265	     -0.00000000	     -0.00000000	     58.68584633
      2.52897063	     -0.05471667	     -0.00018377	     -0.19660140	     -0.05741936	      0.88261733	     -0.00035241	     -0.21151983	     -0.00000000	     -0.00000000	     59.01275766
      2.53016306	     -0.05467620	     -0.00018368	     -0.19656117	     -0.05741549	      0.88261676	     -0.00035345	     -0.21151625	     -0.00000000	     -0.00000000	     58.87912746
      2.53135550	     -0.05463289	     -0.00018367	     -0.19651807	     -0.05741160	      0.88261624	     -0.00035450	     -0.21151189	     -0.00000000	     -0.00000000	     59.21527420
      2.53254793	     -0.05458658	     -0.00018386	     -0.19647198	     -0.05740770	      0.88261577	     -0.00035556	     -0.21150679	     -0.00000000	     -0.00000000	     59.08643406
      2.53374036	     -0.05453825	     -0.00018429	     -0.19642384	     -0.05740379	      0.88261534	     -0.00035663	     -0.21150092	     -0.00000000	     -0.00000000	     59.43595613
      2.53493280	     -0.05448752	     -0.00018491	     -0.19637330	     -0.05739987	      0.88261496	     -0.00035771	     -0.21149435	     -0.00000000	     -0.00000000	     59.31157688
      2.53612523	     -0.05443473	     -0.00018564	     -0.19632068	     -0.05739594	      0.88261464	     -0.00035880	     -0.21148706	     -0.00000000	     -0.00000000	     59.67136731
      2.53731766	     -0.05437887	     -0.00018655	     -0.19626498	     -0.05739199	      0.88261436	     -0.00035990	     -0.21147908	     -0.00000000	     -0.00000000	     59.56109149
      2.53851010	     -0.05432053	     -0.00018784	     -0.19620679	     -0.05738804	      0.88261413	     -0.00036100	     -0.21147038	     -0.00000000	     -0.00000000	     59.94224546
      2.53970253	     -0.05425813	     -0.00018916	     -0.19614453	     -0.05738408	      0.88261395	     -0.00036212	     -0.21146098	     -0.00000000	     -0.00000000	     59.85484680
      2.54089496	     -0.05419319	     -0.00019071	     -0.19607970	     -0.05738012	      0.88261382	     -0.00036325	     -0.21145082	     -0.00000000	     -0.00000000	     60.26021494
      2.54208739	     -0.05412430	     -0.00019237	     -0.19601093	     -0.05737615	      0.88261373	     -0.00036438	     -0.21143993	     -0.00000000	     -0.00000000	     60.19149584
      2.54327983	     -0.05405177	     -0.00019403	     -0.19593849	     -0.05737217	      0.88261370	     -0.00036552	     -0.21142826	     -0.00000000	     -0.00000000	     60.61614782
      2.54447226	     -0.05397500	     -0.00019568	     -0.19586182	     -0.05736820	      0.88261371	     -0.00036666	     -0.21141580	     -0.00000000	      0.00000000	     60.55555984
      2.54566469	     -0.05389530	     -0.00019734	     -0.19578219	     -0.05736421	      0.88261376	     -0.00036781	     -0.21140252	     -0.00000000	      0.00000000	     60.98566593
      2.54685713	     -0.05381155	     -0.00019896	     -0.19569852	     -0.05736023	      0.88261386	     -0.00036897	     -0.21138845	     -0.00000000	      0.00000000	     60.93321630
      2.54804956	     -0.05372433	     -0.00020054	     -0.19561135	     -0.05735625	      0.88261400	     -0.00037013	     -0.21137355	     -0.00000000	      0.00000000	     61.38065961
      2.54924199	     -0.05363273	     -0.00020215	     -0.19551980	     -0.05735227	      0.88261419	     -0.00037130	     -0.21135783	     -0.00000000	      0.00000000	     61.34116914
      2.55043442	     -0.05353834	     -0.00020396	     -0.19542543	     -0.05734829	      0.88261442	     -0.00037246	     -0.21134127	     -0.00000000	      0.00000000	     61.80225033
      2.55162686	     -0.05344041	     -0.00020579	     -0.19532752	     -0.05734431	      0.88261468	     -0.00037364	     -0.21132390	     -0.00000000	      0.00000000	     61.77220570
      2.55281929	     -0.05334052	     -0.00020775	     -0.19522762	     -0.05734034	      0.88261499	     -0.00037481	     -0.21130572	     -0.00000000	      0.00000000	     62.24265082
      2.55401172	     -0.05323910	     -0.00020986	     -0.19512618	     -0.05733637	      0.88261533	     -0.00037598	     -0.21128680	     -0.00000000	      0.00000000	     62.20608504
      2.55520416	     -0.05313692	     -0.00021219	     -0.19502396	     -0.05733241	      0.88261571	     -0.00037716	     -0.21126718	     -0.00000000	      0.00000000	     62.68558064
      2.55639659	     -0.05303251	     -0.00021455	     -0.19491949	     -0.05732846	      0.88261612	     -0.00037833	     -0.21124692	     -0.00000000	      0.00000000	     62.66591399
      2.55758902	     -0.05292690	     -0.00021712	     -0.19481380	     -0.05732451	      0.88261657	     -0.00037951	     -0.21122602	     -0.00000000	      0.00000000	     63.16450050
      2.55878145	     -0.05281932	     -0.00021985	     -0.19470613	     -0.05732058	      0.88261704	     -0.00038068	     -0.21120452	     -0.00000000	      0.00000000	     63.15710956
      2.55997389	     -0.05271011	     -0.00022294	     -0.19459680	     -0.05731666	      0.88261755	     -0.00038185	     -0.21118242	     -0.00000000	      0.00000000	     63.67175471
      2.56116632	     -0.05259940	     -0.00022641	     -0.19448595	     -0.05731275	      0.88261809	     -0.00038302	     -0.21115978	     -0.00000000	      0.00000000	     63.66833099
      2.56235875	     -0.05248854	     -0.00023015	     -0.19437492	     -0.05730885	      0.88261865	     -0.00038418	     -0.21113662	     -0.00000000	      0.00000000	     64.18338514
      2.56355119	     -0.05237657	     -0.00023405	     -0.19426277	     -0.05730497	      0.88261923	     -0.00038534	     -0.21111300	     -0.00000000	      0.00000000	     64.17455618
      2.56474362	     -0.05226516	     -0.00023830	     -0.19415116	     -0.05730110	      0.88261984	     -0.00038650	     -0.21108893	     -0.00000000	      0.00000000	     64.69314830
      2.56593605	     -0.05215462	     -0.00024285	     -0.19404040	     -0.05729726	      0.88262048	     -0.00038765	     -0.21106452	     -0.00000000	      0.00000000	     64.68366587
      2.56712849	     -0.05204571	     -0.00024771	     -0.19393124	     -0.05729343	      0.88262113	     -0.00038879	     -0.21103979	     -0.00000000	      0.00000000	     65.20696646
      2.56832092	     -0.05193726	     -0.00025267	     -0.19382253	     -0.05728962	      0.88262181	     -0.00038992	     -0.21101483	     -0.00000000	      0.00000000	     65.20109349
      2.56951335	     -0.05182916	     -0.00025769	     -0.19371415	     -0.05728583	      0.88262250	     -0.00039105	     -0.21098962	     -0.00000000	      0.00000000	     65.74041406
      2.57070578	     -0.05171962	     -0.00026289	     -0.19360432	     -0.05728207	      0.88262321	     -0.00039216	     -0.21096420	     -0.00000000	      0.00000000	     65.74807267
      2.57189822	     -0.05161156	     -0.00026830	     -0.19349594	     -0.05727833	      0.88262394	     -0.00039327	     -0.21093857	     -0.00000000	      0.00000000	     66.28493421
      2.57309065	     -0.05150517	     -0.00027407	     -0.19338922	     -0.05727462	      0.88262468	     -0.00039436	     -0.21091281	     -0.00000000	      0.00000000	     66.28571861
      2.57428308	     -0.05140118	     -0.00028003	     -0.19328487	     -0.05727093	      0.88262543	     -0.00039544	     -0.21088695	     -0.00000000	      0.00000000	     66.82548639
      2.57547552	     -0.05129800	     -0.00028598	     -0.19318132	     -0.05726727	      0.88262619	     -0.00039651	     -0.21086104	     -0.00000000	      0.00000000	     66.82939838
      2.57666795	     -0.05119669	     -0.00029195	     -0.19307963	     -0.05726364	      0.88262696	     -0.00039757	     -0.21083509	     -0.00000000	      0.00000000	     67.37690680
      2.57786038	     -0.05109744	     -0.00029797	     -0.19297999	     -0.05726004	      0.88262774	     -0.00039861	     -0.21080914	     -0.00000000	      0.00000000	     67.36475462
      2.57905281	     -0.05100095	     -0.00030405	     -0.19288309	     -0.05725648	      0.88262853	     -0.00039964	     -0.21078322	     -0.00000000	      0.00000000	     67.89576550
[truncated: 379,611 more chars]
