# Supplementary material for: A Neural Controller Model Considering the Vestibulospinal Tract in Human Postural Control
Source: Front Comput Neurosci. 2022 Feb 25;16:785099. doi: 10.3389/fncom.2022.785099 (PMC8913724; doi:10.3389/fncom.2022.785099)
Supplement: Supplementary file 8 [file Data_Sheet_3.zip › SimulationResults/VST-/4.513/opt_8/jiang_CoPpositon_pos.sto]

CoP
version=1
nRows=4176
nColumns=11
inDegrees=no

This file contains CoP trajectory (of origin) and orientations.

Units are S.I. units (seconds, meters, Newtons, ...)
Angles are in degrees.

endheader
time	cop-x	cop-z	cop-x-calcn-r	com-x	com-y	com-z	com-x-calcn-r	com-x-vel	com-y-vel	s_torques
      0.00078462	     -0.06044862	     -0.00059264	     -0.20231484	     -0.06478675	      0.88307430	     -0.00050854	     -0.21970011	      0.00000000	      0.00000000	     55.26450186
      0.00156925	     -0.05897889	     -0.00053689	     -0.20084584	     -0.06478673	      0.88307441	     -0.00050851	     -0.21963573	      0.00000000	      0.00000000	     38.48421181
      0.00281527	     -0.05790924	     -0.00050479	     -0.19977537	     -0.06478679	      0.88307483	     -0.00050844	     -0.21951321	      0.00000000	      0.00000000	     32.47524874
      0.00444454	     -0.05773825	     -0.00051205	     -0.19960145	     -0.06478719	      0.88307590	     -0.00050832	     -0.21937477	      0.00000000	      0.00000001	     37.30399278
      0.00610432	     -0.05800744	     -0.00053296	     -0.19986724	     -0.06478806	      0.88307757	     -0.00050817	     -0.21928312	      0.00000000	      0.00000001	     34.71357490
      0.00747115	     -0.05820013	     -0.00054573	     -0.20005741	     -0.06478914	      0.88307933	     -0.00050802	     -0.21923899	      0.00000000	      0.00000001	     31.18889644
      0.00883797	     -0.05828553	     -0.00055008	     -0.20014061	     -0.06479051	      0.88308137	     -0.00050785	     -0.21921271	      0.00000000	      0.00000001	     27.93818004
      0.01020480	     -0.05827244	     -0.00055081	     -0.20012554	     -0.06479215	      0.88308365	     -0.00050768	     -0.21919622	      0.00000000	      0.00000001	     26.27539577
      0.01157163	     -0.05820030	     -0.00054747	     -0.20005157	     -0.06479407	      0.88308612	     -0.00050748	     -0.21918422	      0.00000000	      0.00000001	     25.33068832
      0.01293845	     -0.05810020	     -0.00054457	     -0.19994968	     -0.06479624	      0.88308874	     -0.00050728	     -0.21917390	      0.00000000	      0.00000001	     25.05067840
      0.01430528	     -0.05799813	     -0.00054054	     -0.19984585	     -0.06479866	      0.88309148	     -0.00050707	     -0.21916401	      0.00000000	      0.00000001	     25.15834319
      0.01567211	     -0.05790617	     -0.00053813	     -0.19975210	     -0.06480134	      0.88309430	     -0.00050685	     -0.21915422	      0.00000000	      0.00000001	     25.30210428
      0.01733490	     -0.05781777	     -0.00053490	     -0.19966153	     -0.06480494	      0.88309779	     -0.00050657	     -0.21914249	      0.00000000	      0.00000001	     25.79759450
      0.01859108	     -0.05776748	     -0.00053519	     -0.19960958	     -0.06480790	      0.88310045	     -0.00050636	     -0.21913394	      0.00000000	      0.00000001	     25.67129311
      0.01984725	     -0.05773263	     -0.00053491	     -0.19957307	     -0.06481108	      0.88310308	     -0.00050614	     -0.21912581	      0.00000000	      0.00000001	     25.85009112
      0.02147078	     -0.05770595	     -0.00053682	     -0.19954424	     -0.06481549	      0.88310642	     -0.00050586	     -0.21911610	      0.00000000	      0.00000001	     25.48235129
      0.02289824	     -0.05769929	     -0.00053814	     -0.19953571	     -0.06481965	      0.88310925	     -0.00050560	     -0.21910845	      0.00000000	      0.00000001	     25.81460968
      0.02432571	     -0.05770507	     -0.00054207	     -0.19953963	     -0.06482408	      0.88311194	     -0.00050535	     -0.21910176	      0.00000000	      0.00000001	     24.97115729
      0.02575317	     -0.05772266	     -0.00054468	     -0.19955539	     -0.06482876	      0.88311447	     -0.00050509	     -0.21909609	      0.00000000	      0.00000001	     24.91637647
      0.02701065	     -0.05774258	     -0.00054889	     -0.19957371	     -0.06483309	      0.88311653	     -0.00050487	     -0.21909205	      0.00000000	      0.00000001	     24.15830754
      0.02826813	     -0.05777000	     -0.00055203	     -0.19959955	     -0.06483762	      0.88311842	     -0.00050464	     -0.21908892	      0.00000000	      0.00000001	     23.68608478
      0.02982477	     -0.05781069	     -0.00055686	     -0.19963833	     -0.06484349	      0.88312049	     -0.00050436	     -0.21908645	      0.00000000	      0.00000001	     23.53214279
      0.03122233	     -0.05785338	     -0.00056074	     -0.19967934	     -0.06484900	      0.88312207	     -0.00050411	     -0.21908564	      0.00000000	      0.00000001	     22.97691091
      0.03261989	     -0.05789767	     -0.00056488	     -0.19972198	     -0.06485473	      0.88312338	     -0.00050385	     -0.21908626	      0.00000000	      0.00000001	     22.91126193
      0.03401745	     -0.05794585	     -0.00056842	     -0.19976858	     -0.06486069	      0.88312439	     -0.00050359	     -0.21908834	      0.00000000	      0.00000000	     22.67246510
      0.03541501	     -0.05799480	     -0.00057222	     -0.19981597	     -0.06486685	      0.88312511	     -0.00050333	     -0.21909193	      0.00000000	      0.00000000	     23.03025074
      0.03659541	     -0.05803631	     -0.00057498	     -0.19985621	     -0.06487221	      0.88312547	     -0.00050311	     -0.21909618	      0.00000000	      0.00000000	     22.88015359
      0.03777580	     -0.05807902	     -0.00057751	     -0.19989770	     -0.06487772	      0.88312561	     -0.00050289	     -0.21910152	      0.00000000	      0.00000000	     23.29503424
      0.03895619	     -0.05812113	     -0.00057966	     -0.19993862	     -0.06488336	      0.88312553	     -0.00050266	     -0.21910800	      0.00000000	     -0.00000000	     23.51223926
      0.04013658	     -0.05816434	     -0.00058155	     -0.19998069	     -0.06488913	      0.88312523	     -0.00050243	     -0.21911560	      0.00000000	     -0.00000000	     24.07561302
      0.04155888	     -0.05821547	     -0.00058347	     -0.20003052	     -0.06489626	      0.88312458	     -0.00050215	     -0.21912626	      0.00000000	     -0.00000000	     24.63748554
      0.04272540	     -0.05825760	     -0.00058481	     -0.20007164	     -0.06490223	      0.88312382	     -0.00050191	     -0.21913617	      0.00000000	     -0.00000001	     25.49058312
      0.04389192	     -0.05829818	     -0.00058601	     -0.20011125	     -0.06490832	      0.88312286	     -0.00050167	     -0.21914715	      0.00000000	     -0.00000001	     26.21975736
      0.04505845	     -0.05833964	     -0.00058715	     -0.20015180	     -0.06491451	      0.88312171	     -0.00050142	     -0.21915912	      0.00000000	     -0.00000001	     27.23890775
      0.04622497	     -0.05837963	     -0.00058830	     -0.20019093	     -0.06492081	      0.88312039	     -0.00050118	     -0.21917207	      0.00000000	     -0.00000001	     28.28976724
      0.04739149	     -0.05842034	     -0.00058944	     -0.20023084	     -0.06492719	      0.88311889	     -0.00050093	     -0.21918594	      0.00000000	     -0.00000001	     29.52360814
      0.04882994	     -0.05846936	     -0.00059080	     -0.20027897	     -0.06493519	      0.88311683	     -0.00050061	     -0.21920426	      0.00000000	     -0.00000001	     31.12969296
      0.04996041	     -0.05850771	     -0.00059186	     -0.20031667	     -0.06494155	      0.88311506	     -0.00050036	     -0.21921950	      0.00000000	     -0.00000001	     32.56721461
      0.05109087	     -0.05854391	     -0.00059293	     -0.20035228	     -0.06494799	      0.88311316	     -0.00050010	     -0.21923543	      0.00000000	     -0.00000001	     34.09229333
      0.05222134	     -0.05858022	     -0.00059413	     -0.20038806	     -0.06495449	      0.88311116	     -0.00049985	     -0.21925195	      0.00000000	     -0.00000001	     35.65114533
      0.05364629	     -0.05862329	     -0.00059585	     -0.20043053	     -0.06496276	      0.88310851	     -0.00049952	     -0.21927353	      0.00000000	     -0.00000001	     37.66196706
      0.05477075	     -0.05865591	     -0.00059710	     -0.20046273	     -0.06496934	      0.88310633	     -0.00049925	     -0.21929101	      0.00000000	     -0.00000001	     39.18739067
      0.05589522	     -0.05868535	     -0.00059831	     -0.20049180	     -0.06497597	      0.88310408	     -0.00049899	     -0.21930881	      0.00000000	     -0.00000001	     40.79697614
      0.05701968	     -0.05871390	     -0.00059948	     -0.20052004	     -0.06498264	      0.88310179	     -0.00049871	     -0.21932683	      0.00000000	     -0.00000001	     42.26726525
      0.05845828	     -0.05874636	     -0.00060085	     -0.20055215	     -0.06499123	      0.88309881	     -0.00049836	     -0.21935008	      0.00000000	     -0.00000001	     44.03823728
      0.05957677	     -0.05876901	     -0.00060153	     -0.20057457	     -0.06499794	      0.88309647	     -0.00049809	     -0.21936819	      0.00000000	     -0.00000001	     45.19274301
      0.06069525	     -0.05878831	     -0.00060228	     -0.20059368	     -0.06500468	      0.88309413	     -0.00049781	     -0.21938627	      0.00000000	     -0.00000001	     46.36011514
      0.06181373	     -0.05880658	     -0.00060281	     -0.20061178	     -0.06501145	      0.88309180	     -0.00049753	     -0.21940422	      0.00000000	     -0.00000001	     47.31161597
      0.06327203	     -0.05882587	     -0.00060338	     -0.20063088	     -0.06502032	      0.88308879	     -0.00049715	     -0.21942735	      0.00000000	     -0.00000001	     48.34020260
      0.06438307	     -0.05883829	     -0.00060372	     -0.20064318	     -0.06502710	      0.88308654	     -0.00049687	     -0.21944465	      0.00000000	     -0.00000001	     48.89308047
      0.06549412	     -0.05884697	     -0.00060384	     -0.20065175	     -0.06503390	      0.88308434	     -0.00049658	     -0.21946164	      0.00000000	     -0.00000001	     49.42193131
      0.06660516	     -0.05885428	     -0.00060375	     -0.20065896	     -0.06504073	      0.88308219	     -0.00049628	     -0.21947824	      0.00000000	     -0.00000001	     49.76551096
      0.06809028	     -0.05886017	     -0.00060347	     -0.20066472	     -0.06504989	      0.88307943	     -0.00049589	     -0.21949981	      0.00000000	     -0.00000001	     50.00182471
      0.06919310	     -0.05886252	     -0.00060304	     -0.20066697	     -0.06505672	      0.88307747	     -0.00049559	     -0.21951529	      0.00000000	     -0.00000001	     50.03436790
      0.07029592	     -0.05886116	     -0.00060248	     -0.20066552	     -0.06506357	      0.88307559	     -0.00049529	     -0.21953031	      0.00000000	     -0.00000001	     50.02622912
      0.07139874	     -0.05885832	     -0.00060185	     -0.20066257	     -0.06507045	      0.88307380	     -0.00049498	     -0.21954481	      0.00000000	     -0.00000001	     49.92713501
      0.07291773	     -0.05885077	     -0.00060090	     -0.20065486	     -0.06507997	      0.88307149	     -0.00049456	     -0.21956398	      0.00000000	     -0.00000001	     49.61902980
      0.07401163	     -0.05884383	     -0.00060016	     -0.20064779	     -0.06508686	      0.88306994	     -0.00049425	     -0.21957717	      0.00000000	     -0.00000001	     49.38392770
      0.07510553	     -0.05883423	     -0.00059937	     -0.20063805	     -0.06509377	      0.88306850	     -0.00049394	     -0.21958987	      0.00000000	     -0.00000001	     49.11624877
      0.07619943	     -0.05882390	     -0.00059854	     -0.20062756	     -0.06510072	      0.88306715	     -0.00049363	     -0.21960207	      0.00000000	     -0.00000001	     48.84609126
      0.07775865	     -0.05880606	     -0.00059732	     -0.20060947	     -0.06511069	      0.88306543	     -0.00049318	     -0.21961862	      0.00000000	     -0.00000001	     48.31179300
      0.07884358	     -0.05879244	     -0.00059647	     -0.20059565	     -0.06511766	      0.88306435	     -0.00049286	     -0.21962955	      0.00000000	     -0.00000001	     48.01772002
      0.07992850	     -0.05877694	     -0.00059568	     -0.20057994	     -0.06512467	      0.88306338	     -0.00049254	     -0.21964003	      0.00000000	     -0.00000001	     47.65303484
      0.08124868	     -0.05876353	     -0.00059500	     -0.20056624	     -0.06513326	      0.88306234	     -0.00049215	     -0.21965225	      0.00000000	     -0.00000000	     47.20612039
      0.08256886	     -0.05878601	     -0.00059547	     -0.20058838	     -0.06514191	      0.88306145	     -0.00049176	     -0.21966457	     -0.00000000	     -0.00000000	     46.19687672
      0.08388904	     -0.05887659	     -0.00059769	     -0.20067855	     -0.06515062	      0.88306071	     -0.00049136	     -0.21967875	     -0.00000000	     -0.00000000	     45.34237381
      0.08501641	     -0.05900302	     -0.00060042	     -0.20080461	     -0.06515812	      0.88306018	     -0.00049102	     -0.21969381	     -0.00000000	     -0.00000000	     44.47651633
      0.08614377	     -0.05915596	     -0.00060293	     -0.20095718	     -0.06516566	      0.88305974	     -0.00049067	     -0.21971218	     -0.00000000	     -0.00000000	     44.16219160
      0.08768115	     -0.05936379	     -0.00060445	     -0.20116459	     -0.06517603	      0.88305925	     -0.00049020	     -0.21974221	     -0.00000000	     -0.00000000	     43.81876502
      0.08874505	     -0.05948727	     -0.00060375	     -0.20128784	     -0.06518326	      0.88305898	     -0.00048986	     -0.21976536	     -0.00000000	     -0.00000000	     43.76056193
      0.08980894	     -0.05958698	     -0.00060172	     -0.20138736	     -0.06519053	      0.88305874	     -0.00048953	     -0.21978949	     -0.00000000	     -0.00000000	     43.62363949
      0.09114643	     -0.05968203	     -0.00059768	     -0.20148224	     -0.06519972	      0.88305849	     -0.00048911	     -0.21982004	     -0.00000000	     -0.00000000	     43.35819286
      0.09248392	     -0.05974763	     -0.00059245	     -0.20154769	     -0.06520897	      0.88305828	     -0.00048868	     -0.21984986	     -0.00000000	     -0.00000000	     42.82543613
      0.09367506	     -0.05978894	     -0.00058725	     -0.20158888	     -0.06521725	      0.88305811	     -0.00048830	     -0.21987522	     -0.00000000	     -0.00000000	     42.45977180
      0.09486620	     -0.05981852	     -0.00058184	     -0.20161834	     -0.06522557	      0.88305796	     -0.00048792	     -0.21989925	     -0.00000000	     -0.00000000	     41.86144790
      0.09605734	     -0.05984235	     -0.00057636	     -0.20164204	     -0.06523395	      0.88305781	     -0.00048755	     -0.21992186	     -0.00000000	     -0.00000000	     41.49289233
      0.09724847	     -0.05986250	     -0.00057086	     -0.20166206	     -0.06524236	      0.88305767	     -0.00048717	     -0.21994313	     -0.00000000	     -0.00000000	     40.91555472
      0.09843961	     -0.05988316	     -0.00056539	     -0.20168257	     -0.06525083	      0.88305752	     -0.00048680	     -0.21996316	     -0.00000000	     -0.00000000	     40.57126242
      0.09963075	     -0.05990513	     -0.00056001	     -0.20170438	     -0.06525934	      0.88305736	     -0.00048644	     -0.21998212	     -0.00000000	     -0.00000000	     40.01699741
      0.10082189	     -0.05993341	     -0.00055500	     -0.20173248	     -0.06526790	      0.88305720	     -0.00048608	     -0.22000019	     -0.00000000	     -0.00000000	     39.71732612
      0.10201303	     -0.05996973	     -0.00055057	     -0.20176862	     -0.06527651	      0.88305702	     -0.00048573	     -0.22001766	     -0.00000000	     -0.00000000	     39.14619459
      0.10320417	     -0.06001834	     -0.00054689	     -0.20181701	     -0.06528516	      0.88305681	     -0.00048538	     -0.22003483	     -0.00000000	     -0.00000000	     38.83786408
      0.10439531	     -0.06007960	     -0.00054409	     -0.20187805	     -0.06529387	      0.88305658	     -0.00048504	     -0.22005205	     -0.00000000	     -0.00000000	     38.23976263
      0.10558645	     -0.06015630	     -0.00054224	     -0.20195452	     -0.06530262	      0.88305631	     -0.00048471	     -0.22006963	     -0.00000000	     -0.00000000	     37.90741097
      0.10677759	     -0.06024726	     -0.00054131	     -0.20204525	     -0.06531142	      0.88305600	     -0.00048439	     -0.22008793	     -0.00000000	     -0.00000000	     37.30826751
      0.10796873	     -0.06035438	     -0.00054128	     -0.20215212	     -0.06532026	      0.88305564	     -0.00048408	     -0.22010720	     -0.00000000	     -0.00000000	     36.96627162
      0.10915987	     -0.06047488	     -0.00054199	     -0.20227239	     -0.06532914	      0.88305522	     -0.00048378	     -0.22012774	     -0.00000000	     -0.00000000	     36.41681141
      0.11035101	     -0.06060893	     -0.00054332	     -0.20240622	     -0.06533806	      0.88305474	     -0.00048349	     -0.22014970	     -0.00000000	     -0.00000000	     36.11055175
      0.11154214	     -0.06075300	     -0.00054511	     -0.20255009	     -0.06534702	      0.88305418	     -0.00048321	     -0.22017325	     -0.00000000	     -0.00000000	     35.65870537
      0.11273328	     -0.06090723	     -0.00054724	     -0.20270414	     -0.06535601	      0.88305354	     -0.00048293	     -0.22019845	     -0.00000000	     -0.00000000	     35.40022586
      0.11392442	     -0.06106807	     -0.00054954	     -0.20286483	     -0.06536502	      0.88305280	     -0.00048266	     -0.22022537	     -0.00000000	     -0.00000000	     35.04122947
      0.11511556	     -0.06123433	     -0.00055176	     -0.20303096	     -0.06537406	      0.88305196	     -0.00048240	     -0.22025400	     -0.00000000	     -0.00000001	     34.81549417
      0.11630670	     -0.06140372	     -0.00055388	     -0.20320027	     -0.06538312	      0.88305102	     -0.00048214	     -0.22028435	     -0.00000000	     -0.00000001	     34.50091650
      0.11749784	     -0.06157638	     -0.00055557	     -0.20337287	     -0.06539220	      0.88304997	     -0.00048189	     -0.22031636	     -0.00000000	     -0.00000001	     34.26229751
      0.11893766	     -0.06178340	     -0.00055673	     -0.20357990	     -0.06540319	      0.88304853	     -0.00048160	     -0.22035715	     -0.00000000	     -0.00000001	     33.82693560
      0.12010182	     -0.06194842	     -0.00055763	     -0.20374495	     -0.06541208	      0.88304724	     -0.00048136	     -0.22039165	     -0.00000000	     -0.00000001	     33.60066944
      0.12126598	     -0.06211174	     -0.00055824	     -0.20390834	     -0.06542097	      0.88304583	     -0.00048113	     -0.22042742	     -0.00000000	     -0.00000001	     33.27632995
      0.12243013	     -0.06227298	     -0.00055850	     -0.20406968	     -0.06542987	      0.88304430	     -0.00048090	     -0.22046430	     -0.00000000	     -0.00000001	     32.95626173
      0.12359429	     -0.06242980	     -0.00055840	     -0.20422664	     -0.06543876	      0.88304264	     -0.00048067	     -0.22050217	     -0.00000000	     -0.00000001	     32.58965103
      0.12500136	     -0.06261475	     -0.00055770	     -0.20441179	     -0.06544950	      0.88304048	     -0.00048039	     -0.22054898	     -0.00000000	     -0.00000001	     32.09276612
      0.12617604	     -0.06276273	     -0.00055665	     -0.20455999	     -0.06545845	      0.88303854	     -0.00048017	     -0.22058879	     -0.00000000	     -0.00000001	     31.63716010
      0.12735072	     -0.06290631	     -0.00055519	     -0.20470380	     -0.06546738	      0.88303648	     -0.00047994	     -0.22062905	     -0.00000000	     -0.00000001	     31.26824985
      0.12852540	     -0.06304379	     -0.00055352	     -0.20484155	     -0.06547631	      0.88303431	     -0.00047971	     -0.22066963	     -0.00000000	     -0.00000001	     30.83926204
      0.12970009	     -0.06317653	     -0.00055155	     -0.20497458	     -0.06548521	      0.88303202	     -0.00047948	     -0.22071035	     -0.00000000	     -0.00000001	     30.44312408
      0.13117609	     -0.06333540	     -0.00054874	     -0.20513384	     -0.06549636	      0.88302900	     -0.00047919	     -0.22076155	     -0.00000000	     -0.00000001	     29.86347983
      0.13228253	     -0.06344967	     -0.00054646	     -0.20524844	     -0.06550470	      0.88302664	     -0.00047898	     -0.22079977	     -0.00000000	     -0.00000001	     29.60117572
      0.13338898	     -0.06355918	     -0.00054407	     -0.20535828	     -0.06551301	      0.88302419	     -0.00047876	     -0.22083778	     -0.00000000	     -0.00000002	     29.25784588
      0.13449542	     -0.06366572	     -0.00054159	     -0.20546516	     -0.06552130	      0.88302168	     -0.00047855	     -0.22087548	     -0.00000000	     -0.00000002	     29.00772251
      0.13601411	     -0.06380629	     -0.00053794	     -0.20560623	     -0.06553263	      0.88301811	     -0.00047826	     -0.22092662	     -0.00000000	     -0.00000002	     28.56872571
      0.13711236	     -0.06390499	     -0.00053523	     -0.20570529	     -0.06554080	      0.88301547	     -0.00047804	     -0.22096306	     -0.00000000	     -0.00000002	     28.42505751
      0.13821060	     -0.06399968	     -0.00053248	     -0.20580037	     -0.06554893	      0.88301278	     -0.00047783	     -0.22099900	     -0.00000000	     -0.00000002	     28.14845498
      0.13930885	     -0.06409222	     -0.00052968	     -0.20589330	     -0.06555704	      0.88301004	     -0.00047762	     -0.22103438	     -0.00000000	     -0.00000002	     27.99601035
      0.14086536	     -0.06421785	     -0.00052562	     -0.20601950	     -0.06556847	      0.88300611	     -0.00047732	     -0.22108350	     -0.00000000	     -0.00000002	     27.62290261
      0.14195284	     -0.06430337	     -0.00052274	     -0.20610543	     -0.06557642	      0.88300333	     -0.00047711	     -0.22111704	     -0.00000000	     -0.00000002	     27.55735155
      0.14304033	     -0.06438594	     -0.00051992	     -0.20618842	     -0.06558433	      0.88300054	     -0.00047691	     -0.22114994	     -0.00000000	     -0.00000002	     27.29654808
      0.14436200	     -0.06448511	     -0.00051661	     -0.20628810	     -0.06559391	      0.88299712	     -0.00047666	     -0.22118903	     -0.00000000	     -0.00000002	     27.16062716
      0.14568367	     -0.06458121	     -0.00051345	     -0.20638473	     -0.06560343	      0.88299370	     -0.00047641	     -0.22122718	     -0.00000000	     -0.00000002	     26.77445683
      0.14700534	     -0.06467617	     -0.00051049	     -0.20648020	     -0.06561290	      0.88299029	     -0.00047617	     -0.22126435	     -0.00000000	     -0.00000002	     26.78923396
      0.14813160	     -0.06475373	     -0.00050809	     -0.20655823	     -0.06562092	      0.88298739	     -0.00047596	     -0.22129531	     -0.00000000	     -0.00000002	     26.37216346
      0.14925786	     -0.06483101	     -0.00050579	     -0.20663597	     -0.06562891	      0.88298451	     -0.00047575	     -0.22132559	     -0.00000000	     -0.00000002	     26.29594878
      0.15080181	     -0.06493414	     -0.00050279	     -0.20673975	     -0.06563978	      0.88298059	     -0.00047547	     -0.22136609	     -0.00000000	     -0.00000002	     25.93632039
      0.15186207	     -0.06500360	     -0.00050083	     -0.20680965	     -0.06564720	      0.88297792	     -0.00047528	     -0.22139321	     -0.00000000	     -0.00000002	     25.89655839
      0.15292232	     -0.06507036	     -0.00049893	     -0.20687687	     -0.06565458	      0.88297529	     -0.00047510	     -0.22141981	     -0.00000000	     -0.00000002	     25.68119318
      0.15426584	     -0.06515399	     -0.00049664	     -0.20696109	     -0.06566388	      0.88297199	     -0.00047486	     -0.22145276	     -0.00000000	     -0.00000002	     25.55462608
      0.15560935	     -0.06523435	     -0.00049447	     -0.20704205	     -0.06567310	      0.88296874	     -0.00047462	     -0.22148493	     -0.00000000	     -0.00000002	     25.26364918
      0.15679760	     -0.06530384	     -0.00049267	     -0.20711207	     -0.06568121	      0.88296592	     -0.00047442	     -0.22151274	     -0.00000000	     -0.00000002	     25.24340036
      0.15798586	     -0.06536993	     -0.00049098	     -0.20717870	     -0.06568926	      0.88296315	     -0.00047422	     -0.22153999	     -0.00000000	     -0.00000002	     25.01253787
      0.15917411	     -0.06543490	     -0.00048944	     -0.20724421	     -0.06569725	      0.88296042	     -0.00047402	     -0.22156667	     -0.00000000	     -0.00000002	     24.98424074
      0.16036236	     -0.06549683	     -0.00048799	     -0.20730670	     -0.06570518	      0.88295775	     -0.00047382	     -0.22159283	     -0.00000000	     -0.00000002	     24.81601865
      0.16155061	     -0.06555746	     -0.00048660	     -0.20736789	     -0.06571306	      0.88295514	     -0.00047362	     -0.22161846	     -0.00000000	     -0.00000001	     24.76752099
      0.16273886	     -0.06561446	     -0.00048522	     -0.20742547	     -0.06572088	      0.88295257	     -0.00047342	     -0.22164361	     -0.00000000	     -0.00000001	     24.62057518
      0.16392712	     -0.06566944	     -0.00048382	     -0.20748102	     -0.06572863	      0.88295007	     -0.00047323	     -0.22166823	     -0.00000000	     -0.00000001	     24.57484406
      0.16511537	     -0.06571922	     -0.00048236	     -0.20753139	     -0.06573632	      0.88294761	     -0.00047303	     -0.22169233	     -0.00000000	     -0.00000001	     24.45313837
      0.16630362	     -0.06576447	     -0.00048087	     -0.20757724	     -0.06574396	      0.88294522	     -0.00047284	     -0.22171581	     -0.00000000	     -0.00000001	     24.42481278
      0.16749187	     -0.06580230	     -0.00047933	     -0.20761567	     -0.06575152	      0.88294288	     -0.00047265	     -0.22173859	     -0.00000000	     -0.00000001	     24.32167122
      0.16868013	     -0.06583440	     -0.00047782	     -0.20764838	     -0.06575902	      0.88294060	     -0.00047246	     -0.22176055	     -0.00000000	     -0.00000001	     24.29738153
      0.16986838	     -0.06585872	     -0.00047630	     -0.20767332	     -0.06576646	      0.88293838	     -0.00047227	     -0.22178161	     -0.00000000	     -0.00000001	     24.19144624
      0.17105663	     -0.06587749	     -0.00047483	     -0.20769270	     -0.06577382	      0.88293621	     -0.00047208	     -0.22180166	     -0.00000000	     -0.00000001	     24.16684013
      0.17224488	     -0.06588920	     -0.00047341	     -0.20770504	     -0.06578112	      0.88293410	     -0.00047189	     -0.22182066	     -0.00000000	     -0.00000001	     24.05505734
      0.17343313	     -0.06589657	     -0.00047208	     -0.20771303	     -0.06578835	      0.88293204	     -0.00047170	     -0.22183854	     -0.00000000	     -0.00000001	     24.03582342
      0.17462139	     -0.06589839	     -0.00047086	     -0.20771547	     -0.06579552	      0.88293004	     -0.00047151	     -0.22185529	     -0.00000000	     -0.00000001	     23.92082732
      0.17580964	     -0.06589758	     -0.00046982	     -0.20771528	     -0.06580261	      0.88292810	     -0.00047131	     -0.22187090	     -0.00000000	     -0.00000001	     23.91503687
      0.17725010	     -0.06589230	     -0.00046879	     -0.20771074	     -0.06581112	      0.88292581	     -0.00047108	     -0.22188836	     -0.00000000	     -0.00000001	     23.72374347
      0.17840874	     -0.06588622	     -0.00046820	     -0.20770524	     -0.06581788	      0.88292402	     -0.00047090	     -0.22190124	     -0.00000000	     -0.00000001	     23.82399120
      0.17956738	     -0.06587846	     -0.00046785	     -0.20769806	     -0.06582459	      0.88292229	     -0.00047071	     -0.22191315	     -0.00000000	     -0.00000001	     23.68624726
      0.18072602	     -0.06587114	     -0.00046773	     -0.20769132	     -0.06583122	      0.88292060	     -0.00047052	     -0.22192414	     -0.00000000	     -0.00000001	     23.73743824
      0.18188466	     -0.06586305	     -0.00046787	     -0.20768380	     -0.06583779	      0.88291896	     -0.00047033	     -0.22193429	     -0.00000000	     -0.00000001	     23.63964401
      0.18329430	     -0.06585488	     -0.00046838	     -0.20767631	     -0.06584570	      0.88291701	     -0.00047009	     -0.22194555	     -0.00000000	     -0.00000001	     23.72504734
      0.18446900	     -0.06584753	     -0.00046910	     -0.20766953	     -0.06585221	      0.88291544	     -0.00046990	     -0.22195416	     -0.00000000	     -0.00000001	     23.52718372
      0.18564369	     -0.06584205	     -0.00047008	     -0.20766460	     -0.06585865	      0.88291390	     -0.00046970	     -0.22196208	     -0.00000000	     -0.00000001	     23.61425120
      0.18681839	     -0.06583664	     -0.00047126	     -0.20765974	     -0.06586503	      0.88291240	     -0.00046949	     -0.22196941	     -0.00000000	     -0.00000001	     23.51609296
      0.18799309	     -0.06583283	     -0.00047263	     -0.20765648	     -0.06587133	      0.88291093	     -0.00046929	     -0.22197621	     -0.00000000	     -0.00000001	     23.55997151
      0.18946390	     -0.06582789	     -0.00047449	     -0.20765223	     -0.06587912	      0.88290913	     -0.00046902	     -0.22198406	     -0.00000000	     -0.00000001	     23.40249683
      0.19057755	     -0.06582456	     -0.00047598	     -0.20764942	     -0.06588495	      0.88290780	     -0.00046882	     -0.22198954	     -0.00000000	     -0.00000001	     23.53691871
      0.19169120	     -0.06581996	     -0.00047749	     -0.20764534	     -0.06589072	      0.88290648	     -0.00046861	     -0.22199466	     -0.00000000	     -0.00000001	     23.44781409
      0.19280484	     -0.06581556	     -0.00047895	     -0.20764146	     -0.06589641	      0.88290518	     -0.00046840	     -0.22199943	     -0.00000000	     -0.00000001	     23.50937385
      0.19428619	     -0.06580715	     -0.00048079	     -0.20763375	     -0.06590390	      0.88290347	     -0.00046810	     -0.22200527	     -0.00000000	     -0.00000001	     23.43369569
      0.19538636	     -0.06579970	     -0.00048202	     -0.20762682	     -0.06590938	      0.88290221	     -0.00046788	     -0.22200922	     -0.00000000	     -0.00000001	     23.56068663
      0.19648654	     -0.06578888	     -0.00048308	     -0.20761653	     -0.06591480	      0.88290096	     -0.00046765	     -0.22201285	     -0.00000000	     -0.00000001	     23.51880538
      0.19758671	     -0.06577644	     -0.00048394	     -0.20760461	     -0.06592015	      0.88289971	     -0.00046741	     -0.22201611	     -0.00000000	     -0.00000001	     23.60267511
      0.19911044	     -0.06575366	     -0.00048479	     -0.20758257	     -0.06592746	      0.88289798	     -0.00046706	     -0.22202003	     -0.00000000	     -0.00000001	     23.58750496
      0.20019961	     -0.06573440	     -0.00048514	     -0.20756384	     -0.06593260	      0.88289675	     -0.00046680	     -0.22202234	     -0.00000000	     -0.00000001	     23.73883458
      0.20128878	     -0.06571057	     -0.00048524	     -0.20754055	     -0.06593769	      0.88289552	     -0.00046653	     -0.22202423	     -0.00000000	     -0.00000001	     23.73870857
      0.20237796	     -0.06568409	     -0.00048508	     -0.20751460	     -0.06594271	      0.88289428	     -0.00046626	     -0.22202565	     -0.00000000	     -0.00000001	     23.84967373
      0.20395100	     -0.06563844	     -0.00048431	     -0.20746974	     -0.06594985	      0.88289249	     -0.00046584	     -0.22202685	     -0.00000000	     -0.00000001	     23.88198123
      0.20502763	     -0.06560329	     -0.00048343	     -0.20743512	     -0.06595466	      0.88289125	     -0.00046554	     -0.22202701	     -0.00000000	     -0.00000001	     24.07108351
      0.20610426	     -0.06556318	     -0.00048228	     -0.20739554	     -0.06595941	      0.88289001	     -0.00046523	     -0.22202663	     -0.00000000	     -0.00000001	     24.10129356
      0.20743381	     -0.06550996	     -0.00048051	     -0.20734297	     -0.06596520	      0.88288847	     -0.00046484	     -0.22202533	     -0.00000000	     -0.00000001	     24.30984146
      0.20876336	     -0.06545072	     -0.00047837	     -0.20728438	     -0.06597089	      0.88288692	     -0.00046442	     -0.22202311	     -0.00000000	     -0.00000001	     24.31687781
      0.21009290	     -0.06538795	     -0.00047594	     -0.20722226	     -0.06597649	      0.88288536	     -0.00046400	     -0.22201990	     -0.00000000	     -0.00000001	     24.73369563
      0.21122116	     -0.06532895	     -0.00047365	     -0.20716380	     -0.06598117	      0.88288403	     -0.00046362	     -0.22201641	     -0.00000000	     -0.00000001	     24.65289595
      0.21234941	     -0.06526882	     -0.00047121	     -0.20710420	     -0.06598579	      0.88288270	     -0.00046323	     -0.22201217	     -0.00000000	     -0.00000001	     24.92518844
      0.21391387	     -0.06518108	     -0.00046763	     -0.20701718	     -0.06599209	      0.88288084	     -0.00046267	     -0.22200510	     -0.00000000	     -0.00000001	     25.04655661
      0.21494984	     -0.06512149	     -0.00046521	     -0.20695805	     -0.06599620	      0.88287960	     -0.00046229	     -0.22199964	     -0.00000000	     -0.00000001	     25.39328932
      0.21598580	     -0.06505935	     -0.00046276	     -0.20689636	     -0.06600026	      0.88287836	     -0.00046189	     -0.22199359	     -0.00000000	     -0.00000001	     25.48993009
      0.21735453	     -0.06497675	     -0.00045951	     -0.20681435	     -0.06600555	      0.88287673	     -0.00046136	     -0.22198468	     -0.00000000	     -0.00000001	     25.82418156
      0.21875908	     -0.06488989	     -0.00045619	     -0.20672807	     -0.06601088	      0.88287505	     -0.00046079	     -0.22197454	     -0.00000000	     -0.00000001	     25.89327380
      0.21991223	     -0.06481854	     -0.00045354	     -0.20665718	     -0.06601520	      0.88287368	     -0.00046031	     -0.22196546	     -0.00000000	     -0.00000001	     26.33749826
      0.22106538	     -0.06474581	     -0.00045098	     -0.20658490	     -0.06601945	      0.88287231	     -0.00045982	     -0.22195577	     -0.00000000	     -0.00000001	     26.37885177
      0.22221853	     -0.06467448	     -0.00044856	     -0.20651400	     -0.06602365	      0.88287095	     -0.00045932	     -0.22194549	     -0.00000000	     -0.00000001	     26.74702081
      0.22337168	     -0.06460244	     -0.00044631	     -0.20644238	     -0.06602780	      0.88286960	     -0.00045881	     -0.22193468	     -0.00000000	     -0.00000001	     26.86593824
      0.22475990	     -0.06451755	     -0.00044391	     -0.20635798	     -0.06603271	      0.88286798	     -0.00045817	     -0.22192102	     -0.00000000	     -0.00000001	     27.34472911
      0.22594052	     -0.06444454	     -0.00044212	     -0.20628536	     -0.06603683	      0.88286662	     -0.00045762	     -0.22190892	     -0.00000000	     -0.00000001	     27.36378425
      0.22712115	     -0.06437328	     -0.00044063	     -0.20621448	     -0.06604089	      0.88286527	     -0.00045706	     -0.22189641	     -0.00000000	     -0.00000001	     27.78818247
      0.22830177	     -0.06430201	     -0.00043938	     -0.20614358	     -0.06604490	      0.88286394	     -0.00045649	     -0.22188356	     -0.00000000	     -0.00000001	     27.95588250
      0.22948239	     -0.06423248	     -0.00043841	     -0.20607440	     -0.06604885	      0.88286262	     -0.00045590	     -0.22187040	     -0.00000000	     -0.00000001	     28.36624547
      0.23089992	     -0.06414912	     -0.00043756	     -0.20599146	     -0.06605352	      0.88286106	     -0.00045519	     -0.22185431	     -0.00000000	     -0.00000001	     28.57729107
      0.23205675	     -0.06408232	     -0.00043712	     -0.20592499	     -0.06605728	      0.88285981	     -0.00045459	     -0.22184095	     -0.00000000	     -0.00000001	     29.11827174
      0.23321358	     -0.06401484	     -0.00043684	     -0.20585783	     -0.06606098	      0.88285857	     -0.00045399	     -0.22182746	     -0.00000000	     -0.00000001	     29.33901776
      0.23437042	     -0.06394905	     -0.00043673	     -0.20579235	     -0.06606463	      0.88285736	     -0.00045337	     -0.22181384	     -0.00000000	     -0.00000001	     29.83616106
      0.23552725	     -0.06388254	     -0.00043674	     -0.20572615	     -0.06606823	      0.88285616	     -0.00045274	     -0.22180015	     -0.00000000	     -0.00000001	     30.16256126
      0.23668408	     -0.06381706	     -0.00043690	     -0.20566098	     -0.06607178	      0.88285499	     -0.00045211	     -0.22178641	     -0.00000000	     -0.00000001	     30.65824672
      0.23815657	     -0.06373308	     -0.00043729	     -0.20557738	     -0.06607622	      0.88285352	     -0.00045128	     -0.22176889	     -0.00000000	     -0.00000001	     31.10003242
      0.23924248	     -0.06367168	     -0.00043774	     -0.20551625	     -0.06607943	      0.88285247	     -0.00045066	     -0.22175595	     -0.00000000	     -0.00000001	     31.66864370
      0.24032839	     -0.06360896	     -0.00043828	     -0.20545382	     -0.06608261	      0.88285143	     -0.00045003	     -0.22174303	     -0.00000000	     -0.00000001	     32.05662593
      0.24141430	     -0.06354702	     -0.00043891	     -0.20539215	     -0.06608573	      0.88285041	     -0.00044940	     -0.22173011	     -0.00000000	     -0.00000001	     32.56301849
      0.24297465	     -0.06345671	     -0.00043994	     -0.20530225	     -0.06609014	      0.88284899	     -0.00044846	     -0.22171160	     -0.00000000	     -0.00000001	     33.17205694
      0.24405583	     -0.06339446	     -0.00044078	     -0.20524027	     -0.06609314	      0.88284803	     -0.00044781	     -0.22169879	     -0.00000000	     -0.00000001	     33.73344483
      0.24513701	     -0.06333055	     -0.00044164	     -0.20517663	     -0.06609609	      0.88284709	     -0.00044714	     -0.22168600	     -0.00000000	     -0.00000001	     34.18432007
      0.24645479	     -0.06325339	     -0.00044273	     -0.20509982	     -0.06609963	      0.88284597	     -0.00044632	     -0.22167043	     -0.00000000	     -0.00000001	     34.83953111
      0.24777257	     -0.06317473	     -0.00044379	     -0.20502150	     -0.06610309	      0.88284489	     -0.00044548	     -0.22165489	     -0.00000000	     -0.00000001	     35.33670359
      0.24909034	     -0.06309662	     -0.00044486	     -0.20494373	     -0.06610648	      0.88284385	     -0.00044463	     -0.22163932	     -0.00000000	     -0.00000001	     36.09033329
      0.25021548	     -0.06302761	     -0.00044575	     -0.20487502	     -0.06610932	      0.88284299	     -0.00044389	     -0.22162603	     -0.00000000	     -0.00000001	     36.47229924
      0.25134063	     -0.06296005	     -0.00044667	     -0.20480775	     -0.06611211	      0.88284215	     -0.00044314	     -0.22161271	     -0.00000000	     -0.00000000	     37.10323101
      0.25288119	     -0.06286743	     -0.00044797	     -0.20471555	     -0.06611585	      0.88284106	     -0.00044210	     -0.22159446	     -0.00000000	     -0.00000000	     37.74149195
      0.25392976	     -0.06280541	     -0.00044894	     -0.20465380	     -0.06611833	      0.88284034	     -0.00044139	     -0.22158200	     -0.00000000	     -0.00000000	     38.29761921
      0.25497833	     -0.06274283	     -0.00044996	     -0.20459149	     -0.06612078	      0.88283965	     -0.00044066	     -0.22156955	     -0.00000000	     -0.00000000	     38.75115038
      0.25632295	     -0.06266484	     -0.00045139	     -0.20451386	     -0.06612384	      0.88283880	     -0.00043972	     -0.22155357	     -0.00000000	     -0.00000000	     39.39210672
      0.25770171	     -0.06258567	     -0.00045295	     -0.20443504	     -0.06612691	      0.88283797	     -0.00043873	     -0.22153721	     -0.00000000	     -0.00000000	     39.86557031
      0.25886892	     -0.06252081	     -0.00045441	     -0.20437048	     -0.06612945	      0.88283731	     -0.00043789	     -0.22152337	     -0.00000000	     -0.00000000	     40.47858336
      0.26003612	     -0.06245648	     -0.00045586	     -0.20430645	     -0.06613193	      0.88283668	     -0.00043704	     -0.22150958	     -0.00000000	     -0.00000000	     40.89464483
      0.26120332	     -0.06239502	     -0.00045737	     -0.20424529	     -0.06613436	      0.88283608	     -0.00043617	     -0.22149584	     -0.00000000	     -0.00000000	     41.45282805
      0.26237053	     -0.06233447	     -0.00045890	     -0.20418504	     -0.06613673	      0.88283552	     -0.00043530	     -0.22148220	     -0.00000000	     -0.00000000	     41.86691544
      0.26353773	     -0.06227673	     -0.00046047	     -0.20412759	     -0.06613905	      0.88283499	     -0.00043442	     -0.22146865	     -0.00000000	     -0.00000000	     42.36642078
      0.26495299	     -0.06220859	     -0.00046234	     -0.20405980	     -0.06614179	      0.88283439	     -0.00043333	     -0.22145242	     -0.00000000	     -0.00000000	     42.75332829
      0.26608958	     -0.06215649	     -0.00046386	     -0.20400797	     -0.06614394	      0.88283394	     -0.00043245	     -0.22143953	     -0.00000000	     -0.00000000	     43.26776312
      0.26722618	     -0.06210533	     -0.00046532	     -0.20395709	     -0.06614603	      0.88283353	     -0.00043156	     -0.22142683	     -0.00000000	     -0.00000000	     43.58706832
      0.26836278	     -0.06205733	     -0.00046671	     -0.20390936	     -0.06614808	      0.88283314	     -0.00043066	     -0.22141430	     -0.00000000	     -0.00000000	     44.00637789
      0.26975919	     -0.06200030	     -0.00046826	     -0.20385267	     -0.06615053	      0.88283271	     -0.00042954	     -0.22139923	     -0.00000000	     -0.00000000	     44.31252808
      0.27089218	     -0.06195675	     -0.00046939	     -0.20380938	     -0.06615246	      0.88283239	     -0.00042862	     -0.22138726	     -0.00000000	     -0.00000000	     44.71755583
      0.27202517	     -0.06191373	     -0.00047036	     -0.20376663	     -0.06615435	      0.88283210	     -0.00042769	     -0.22137556	     -0.00000000	     -0.00000000	     44.96001974
      0.27315816	     -0.06187360	     -0.00047119	     -0.20372676	     -0.06615619	      0.88283183	     -0.00042675	     -0.22136412	     -0.00000000	     -0.00000000	     45.30390191
      0.27456026	     -0.06182549	     -0.00047201	     -0.20367898	     -0.06615840	      0.88283154	     -0.00042558	     -0.22135038	     -0.00000000	     -0.00000000	     45.52440992
      0.27568971	     -0.06178910	     -0.00047252	     -0.20364283	     -0.06616014	      0.88283134	     -0.00042463	     -0.22133963	     -0.00000000	     -0.00000000	     45.85196733
      0.27681915	     -0.06175296	     -0.00047286	     -0.20360695	     -0.06616183	      0.88283115	     -0.00042367	     -0.22132920	     -0.00000000	     -0.00000000	     46.02813123
      0.27794859	     -0.06171934	     -0.00047307	     -0.20357358	     -0.06616348	      0.88283099	     -0.00042270	     -0.22131908	     -0.00000000	     -0.00000000	     46.30241404
      0.27936023	     -0.06167816	     -0.00047289	     -0.20353271	     -0.06616548	      0.88283082	     -0.00042147	     -0.22130692	     -0.00000000	     -0.00000000	     46.44633938
      0.28048462	     -0.06164660	     -0.00047271	     -0.20350139	     -0.06616703	      0.88283071	     -0.00042049	     -0.22129761	     -0.00000000	     -0.00000000	     46.70087168
      0.28160902	     -0.06161615	     -0.00047231	     -0.20347117	     -0.06616854	      0.88283062	     -0.00041951	     -0.22128869	     -0.00000000	     -0.00000000	     46.79475089
      0.28273341	     -0.06158830	     -0.00047176	     -0.20344355	     -0.06617001	      0.88283054	     -0.00041851	     -0.22128016	     -0.00000000	     -0.00000000	     46.99104698
      0.28415940	     -0.06155425	     -0.00047094	     -0.20340979	     -0.06617182	      0.88283047	     -0.00041725	     -0.22126993	     -0.00000000	     -0.00000000	     47.04528693
      0.28527665	     -0.06153047	     -0.00047035	     -0.20338622	     -0.06617320	      0.88283043	     -0.00041625	     -0.22126235	     -0.00000000	     -0.00000000	     47.22920210
      0.28639390	     -0.06150795	     -0.00046981	     -0.20336391	     -0.06617455	      0.88283041	     -0.00041524	     -0.22125519	     -0.00000000	     -0.00000000	     47.26372073
      0.28751115	     -0.06148926	     -0.00046914	     -0.20334541	     -0.06617586	      0.88283040	     -0.00041424	     -0.22124845	     -0.00000000	     -0.00000000	     47.38601816
      0.28896008	     -0.06146881	     -0.00046838	     -0.20332521	     -0.06617751	      0.88283040	     -0.00041293	     -0.22124046	     -0.00000000	      0.00000000	     47.33345300
      0.29006824	     -0.06145870	     -0.00046812	     -0.20331528	     -0.06617873	      0.88283042	     -0.00041192	     -0.22123494	     -0.00000000	      0.00000000	     47.43404091
      0.29117639	     -0.06145245	     -0.00046806	     -0.20330920	     -0.06617992	      0.88283045	     -0.00041091	     -0.22123005	     -0.00000000	      0.00000000	     47.38346179
      0.29228455	     -0.06145238	     -0.00046798	     -0.20330929	     -0.06618109	      0.88283049	     -0.00040990	     -0.22122581	     -0.00000000	      0.00000000	     47.42642438
      0.29376597	     -0.06146034	     -0.00046785	     -0.20331746	     -0.06618260	      0.88283056	     -0.00040855	     -0.22122130	     -0.00000000	      0.00000000	     47.28662511
      0.29486448	     -0.06147356	     -0.00046777	     -0.20333083	     -0.06618368	      0.88283061	     -0.00040755	     -0.22121887	     -0.00000000	      0.00000000	     47.32059066
      0.29596300	     -0.06149177	     -0.00046808	     -0.20334919	     -0.06618474	      0.88283067	     -0.00040654	     -0.22121729	     -0.00000000	      0.00000000	     47.20635174
      0.29706151	     -0.06151705	     -0.00046830	     -0.20337461	     -0.06618577	      0.88283073	     -0.00040554	     -0.22121659	     -0.00000000	      0.00000000	     47.17237953
      0.29858314	     -0.06156177	     -0.00046864	     -0.20341954	     -0.06618715	      0.88283081	     -0.00040415	     -0.22121723	     -0.00000000	      0.00000000	     46.94739331
      0.29967168	     -0.06160206	     -0.00046896	     -0.20345997	     -0.06618811	      0.88283087	     -0.00040316	     -0.22121886	     -0.00000000	      0.00000000	     46.90171387
      0.30076022	     -0.06164802	     -0.00046936	     -0.20350608	     -0.06618903	      0.88283092	     -0.00040217	     -0.22122156	     -0.00000000	      0.00000000	     46.73689355
      0.30184875	     -0.06170170	     -0.00046988	     -0.20355991	     -0.06618993	      0.88283096	     -0.00040118	     -0.22122535	     -0.00000000	      0.00000000	     46.63071780
      0.30341771	     -0.06179064	     -0.00047093	     -0.20364907	     -0.06619118	      0.88283100	     -0.00039977	     -0.22123287	     -0.00000000	      0.00000000	     46.32308222
      0.30449560	     -0.06186051	     -0.00047188	     -0.20371909	     -0.06619200	      0.88283101	     -0.00039880	     -0.22123948	     -0.00000000	      0.00000000	     46.19313420
      0.30557349	     -0.06193597	     -0.00047301	     -0.20379471	     -0.06619279	      0.88283100	     -0.00039783	     -0.22124732	     -0.00000000	     -0.00000000	     45.97940264
      0.30689879	     -0.06203868	     -0.00047462	     -0.20389763	     -0.06619372	      0.88283097	     -0.00039665	     -0.22125867	     -0.00000000	     -0.00000000	     45.74530370
      0.30822410	     -0.06215026	     -0.00047644	     -0.20400944	     -0.06619460	      0.88283089	     -0.00039548	     -0.22127195	     -0.00000000	     -0.00000000	     45.33825545
      0.30954941	     -0.06227169	     -0.00047851	     -0.20413109	     -0.06619543	      0.88283077	     -0.00039431	     -0.22128716	     -0.00000000	     -0.00000000	     45.12410004
      0.31067370	     -0.06237977	     -0.00048047	     -0.20423940	     -0.06619609	      0.88283063	     -0.00039333	     -0.22130161	     -0.00000000	     -0.00000000	     44.71543658
      0.31179798	     -0.06249406	     -0.00048267	     -0.20435391	     -0.06619671	      0.88283045	     -0.00039235	     -0.22131744	     -0.00000000	     -0.00000000	     44.51852678
      0.31334854	     -0.06265982	     -0.00048611	     -0.20452000	     -0.06619750	      0.88283014	     -0.00039101	     -0.22134159	     -0.00000000	     -0.00000000	     43.98531117
      0.31439850	     -0.06277741	     -0.00048851	     -0.20463783	     -0.06619798	      0.88282987	     -0.00039011	     -0.22135941	     -0.00000000	     -0.00000000	     43.66994921
      0.31544847	     -0.06289745	     -0.00049086	     -0.20475814	     -0.06619843	      0.88282957	     -0.00038922	     -0.22137838	     -0.00000000	     -0.00000000	     43.31465710
      0.31679826	     -0.06305709	     -0.00049351	     -0.20491814	     -0.06619893	      0.88282912	     -0.00038808	     -0.22140439	     -0.00000000	     -0.00000000	     42.83559784
      0.31817613	     -0.06322403	     -0.00049607	     -0.20508548	     -0.06619938	      0.88282858	     -0.00038693	     -0.22143272	     -0.00000000	     -0.00000000	     42.20314089
      0.31934902	     -0.06336788	     -0.00049848	     -0.20522968	     -0.06619970	      0.88282807	     -0.00038596	     -0.22145815	     -0.00000000	     -0.00000000	     41.80915600
      0.32052192	     -0.06351334	     -0.00050125	     -0.20537552	     -0.06619995	      0.88282749	     -0.00038500	     -0.22148476	     -0.00000000	     -0.00000000	     41.30080982
      0.32169481	     -0.06366227	     -0.00050391	     -0.20552484	     -0.06620015	      0.88282686	     -0.00038404	     -0.22151246	     -0.00000000	     -0.00000000	     40.86576756
      0.32286771	     -0.06381204	     -0.00050596	     -0.20567503	     -0.06620028	      0.88282617	     -0.00038310	     -0.22154122	     -0.00000000	     -0.00000000	     40.34985246
      0.32404061	     -0.06396367	     -0.00050776	     -0.20582711	     -0.06620034	      0.88282542	     -0.00038216	     -0.22157091	     -0.00000000	     -0.00000000	     39.87453740
      0.32521350	     -0.06411528	     -0.00050939	     -0.20597919	     -0.06620034	      0.88282462	     -0.00038123	     -0.22160146	     -0.00000000	     -0.00000000	     39.35703012
      0.32638640	     -0.06426818	     -0.00051092	     -0.20613258	     -0.06620026	      0.88282376	     -0.00038032	     -0.22163275	     -0.00000000	     -0.00000001	     38.88995315
      0.32785548	     -0.06445975	     -0.00051271	     -0.20632481	     -0.06620007	      0.88282262	     -0.00037918	     -0.22167291	     -0.00000000	     -0.00000001	     38.16320373
      0.32896206	     -0.06460455	     -0.00051384	     -0.20647011	     -0.06619984	      0.88282171	     -0.00037833	     -0.22170373	     -0.00000000	     -0.00000001	     37.79614481
      0.33006864	     -0.06474865	     -0.00051484	     -0.20661473	     -0.06619955	      0.88282076	     -0.00037750	     -0.22173500	     -0.00000000	     -0.00000001	     37.32556904
      0.33117521	     -0.06489373	     -0.00051578	     -0.20676034	     -0.06619918	      0.88281977	     -0.00037667	     -0.22176664	     -0.00000000	     -0.00000001	     36.91500499
      0.33267406	     -0.06508962	     -0.00051689	     -0.20695700	     -0.06619858	      0.88281838	     -0.00037556	     -0.22181003	     -0.00000000	     -0.00000001	     36.24163358
      0.33377066	     -0.06523271	     -0.00051724	     -0.20710066	     -0.06619805	      0.88281733	     -0.00037477	     -0.22184208	     -0.00000000	     -0.00000001	     35.86317344
      0.33486726	     -0.06537434	     -0.00051727	     -0.20724289	     -0.06619745	      0.88281625	     -0.00037398	     -0.22187438	     -0.00000000	     -0.00000001	     35.40388477
      0.33596386	     -0.06551696	     -0.00051741	     -0.20738612	     -0.06619677	      0.88281515	     -0.00037320	     -0.22190686	     -0.00000000	     -0.00000001	     35.01499104
      0.33750373	     -0.06571646	     -0.00051772	     -0.20758650	     -0.06619569	      0.88281358	     -0.00037213	     -0.22195276	     -0.00000000	     -0.00000001	     34.35658289
      0.33859079	     -0.06585719	     -0.00051790	     -0.20772787	     -0.06619484	      0.88281246	     -0.00037138	     -0.22198529	     -0.00000000	     -0.00000001	     34.00976897
      0.33967786	     -0.06599617	     -0.00051807	     -0.20786750	     -0.06619390	      0.88281133	     -0.00037065	     -0.22201790	     -0.00000000	     -0.00000001	     33.58052928
      0.34098845	     -0.06616373	     -0.00051892	     -0.20803585	     -0.06619267	      0.88280997	     -0.00036978	     -0.22205723	     -0.00000000	     -0.00000001	     33.14663095
      0.34229905	     -0.06632916	     -0.00051974	     -0.20820209	     -0.06619132	      0.88280860	     -0.00036893	     -0.22209656	     -0.00000000	     -0.00000001	     32.55981572
      0.34360964	     -0.06649402	     -0.00052045	     -0.20836778	     -0.06618985	      0.88280725	     -0.00036810	     -0.22213580	     -0.00000000	     -0.00000001	     32.21145555
      0.34474118	     -0.06663376	     -0.00052104	     -0.20850826	     -0.06618848	      0.88280609	     -0.00036740	     -0.22216960	     -0.00000000	     -0.00000001	     31.68800709
      0.34587271	     -0.06677344	     -0.00052160	     -0.20864869	     -0.06618701	      0.88280495	     -0.00036671	     -0.22220326	     -0.00000000	     -0.00000001	     31.39881752
      0.34740678	     -0.06696025	     -0.00052235	     -0.20883653	     -0.06618488	      0.88280343	     -0.00036580	     -0.22224870	     -0.00000000	     -0.00000001	     30.80830332
      0.34846471	     -0.06708743	     -0.00052275	     -0.20896444	     -0.06618331	      0.88280242	     -0.00036518	     -0.22227984	     -0.00000000	     -0.00000001	     30.51514935
      0.34952264	     -0.06721211	     -0.00052315	     -0.20908986	     -0.06618165	      0.88280142	     -0.00036459	     -0.22231081	      0.00000000	     -0.00000001	     30.15580544
      0.35086032	     -0.06736906	     -0.00052356	     -0.20924777	     -0.06617942	      0.88280021	     -0.00036385	     -0.22234967	      0.00000000	     -0.00000001	     29.75165840
      0.35219801	     -0.06752216	     -0.00052392	     -0.20940185	     -0.06617706	      0.88279904	     -0.00036314	     -0.22238817	      0.00000000	     -0.00000001	     29.25839541
      0.35339037	     -0.06765594	     -0.00052419	     -0.20953650	     -0.06617483	      0.88279805	     -0.00036253	     -0.22242210	      0.00000000	     -0.00000001	     28.94733639
      0.35458273	     -0.06778519	     -0.00052443	     -0.20966666	     -0.06617249	      0.88279711	     -0.00036194	     -0.22245564	      0.00000000	     -0.00000001	     28.53700929
      0.35577509	     -0.06791150	     -0.00052474	     -0.20979388	     -0.06617003	      0.88279622	     -0.00036137	     -0.22248870	      0.00000000	     -0.00000000	     28.25148064
      0.35696745	     -0.06803319	     -0.00052507	     -0.20991650	     -0.06616745	      0.88279538	     -0.00036082	     -0.22252126	      0.00000000	     -0.00000000	     27.89065940
      0.35815981	     -0.06815158	     -0.00052540	     -0.21003582	     -0.06616475	      0.88279461	     -0.00036030	     -0.22255324	      0.00000000	     -0.00000000	     27.57950492
      0.35935217	     -0.06826465	     -0.00052578	     -0.21014985	     -0.06616193	      0.88279389	     -0.00035979	     -0.22258462	      0.00000000	     -0.00000000	     27.23945250
      0.36054453	     -0.06837423	     -0.00052624	     -0.21026039	     -0.06615899	      0.88279323	     -0.00035931	     -0.22261530	      0.00000000	     -0.00000000	     26.93957257
      0.36173689	     -0.06847849	     -0.00052684	     -0.21036562	     -0.06615592	      0.88279264	     -0.00035886	     -0.22264528	      0.00000000	     -0.00000000	     26.61772428
      0.36292926	     -0.06857932	     -0.00052761	     -0.21046742	     -0.06615273	      0.88279212	     -0.00035843	     -0.22267448	      0.00000000	     -0.00000000	     26.33154369
      0.36412162	     -0.06867485	     -0.00052863	     -0.21056395	     -0.06614942	      0.88279167	     -0.00035802	     -0.22270288	      0.00000000	     -0.00000000	     26.02830679
      0.36531398	     -0.06876702	     -0.00052984	     -0.21065711	     -0.06614597	      0.88279129	     -0.00035764	     -0.22273043	      0.00000000	     -0.00000000	     25.75981815
      0.36650634	     -0.06885405	     -0.00053126	     -0.21074514	     -0.06614239	      0.88279098	     -0.00035728	     -0.22275712	      0.00000000	     -0.00000000	     25.47328519
      0.36769870	     -0.06893778	     -0.00053281	     -0.21082988	     -0.06613869	      0.88279074	     -0.00035695	     -0.22278289	      0.00000000	     -0.00000000	     25.22181560
      0.36889106	     -0.06901597	     -0.00053448	     -0.21090909	     -0.06613485	      0.88279058	     -0.00035665	     -0.22280773	      0.00000000	     -0.00000000	     24.95688841
      0.37008342	     -0.06909032	     -0.00053623	     -0.21098445	     -0.06613089	      0.88279050	     -0.00035637	     -0.22283157	      0.00000000	     -0.00000000	     24.73024554
      0.37127578	     -0.06915878	     -0.00053806	     -0.21105395	     -0.06612679	      0.88279049	     -0.00035611	     -0.22285440	      0.00000000	      0.00000000	     24.48629163
      0.37246814	     -0.06922330	     -0.00053990	     -0.21111950	     -0.06612255	      0.88279056	     -0.00035589	     -0.22287614	      0.00000000	      0.00000000	     24.28373062
      0.37366050	     -0.06928191	     -0.00054179	     -0.21117915	     -0.06611818	      0.88279070	     -0.00035568	     -0.22289679	      0.00000000	      0.00000000	     24.06181014
      0.37485286	     -0.06933663	     -0.00054375	     -0.21123491	     -0.06611368	      0.88279093	     -0.00035551	     -0.22291629	      0.00000000	      0.00000000	     23.88419203
      0.37604522	     -0.06938578	     -0.00054585	     -0.21128512	     -0.06610904	      0.88279123	     -0.00035535	     -0.22293464	      0.00000000	      0.00000000	     23.67978538
      0.37723758	     -0.06943173	     -0.00054805	     -0.21133211	     -0.06610426	      0.88279161	     -0.00035523	     -0.22295181	      0.00000000	      0.00000000	     23.52007234
      0.37842994	     -0.06947275	     -0.00055039	     -0.21137419	     -0.06609934	      0.88279207	     -0.00035513	     -0.22296782	      0.00000000	      0.00000000	     23.33030662
      0.37962230	     -0.06951100	     -0.00055282	     -0.21141348	     -0.06609429	      0.88279261	     -0.00035505	     -0.22298267	      0.00000000	      0.00000000	     23.19163506
      0.38081466	     -0.06954457	     -0.00055531	     -0.21144811	     -0.06608910	      0.88279323	     -0.00035499	     -0.22299639	      0.00000000	      0.00000000	     23.01581807
      0.38200702	     -0.06957549	     -0.00055777	     -0.21148009	     -0.06608378	      0.88279392	     -0.00035496	     -0.22300896	      0.00000000	      0.00000000	     22.89238198
      0.38319939	     -0.06960166	     -0.00056013	     -0.21150732	     -0.06607831	      0.88279469	     -0.00035496	     -0.22302043	      0.00000000	      0.00000000	     22.72851353
      0.38439175	     -0.06962494	     -0.00056232	     -0.21153165	     -0.06607271	      0.88279553	     -0.00035497	     -0.22303076	      0.00000000	      0.00000001	     22.62144099
      0.38558411	     -0.06964320	     -0.00056433	     -0.21155097	     -0.06606697	      0.88279646	     -0.00035501	     -0.22304000	      0.00000000	      0.00000001	     22.47177884
      0.38677647	     -0.06965840	     -0.00056612	     -0.21156723	     -0.06606109	      0.88279745	     -0.00035506	     -0.22304810	      0.00000000	      0.00000001	     22.38045595
      0.38796883	     -0.06966831	     -0.00056770	     -0.21157822	     -0.06605507	      0.88279852	     -0.00035514	     -0.22305509	      0.00000000	      0.00000001	     22.24668151
      0.38916119	     -0.06967471	     -0.00056818	     -0.21158569	     -0.06604891	      0.88279967	     -0.00035524	     -0.22306094	      0.00000000	      0.00000001	     22.16893649
      0.39035355	     -0.06967534	     -0.00056803	     -0.21158741	     -0.06604262	      0.88280088	     -0.00035536	     -0.22306566	      0.00000000	      0.00000001	     22.03339289
      0.39154591	     -0.06967206	     -0.00056762	     -0.21158520	     -0.06603619	      0.88280217	     -0.00035550	     -0.22306921	      0.00000000	      0.00000001	     21.97526061
      0.39273827	     -0.06966254	     -0.00056711	     -0.21157677	     -0.06602963	      0.88280352	     -0.00035566	     -0.22307159	      0.00000000	      0.00000001	     21.87977504
      0.39393063	     -0.06964865	     -0.00056655	     -0.21156395	     -0.06602293	      0.88280495	     -0.00035583	     -0.22307274	      0.00000000	      0.00000001	     21.85110909
      0.39512299	     -0.06962812	     -0.00056599	     -0.21154450	     -0.06601610	      0.88280645	     -0.00035603	     -0.22307266	      0.00000000	      0.00000001	     21.77130708
      0.39631535	     -0.06960222	     -0.00056558	     -0.21151966	     -0.06600913	      0.88280801	     -0.00035624	     -0.22307130	      0.00000000	      0.00000001	     21.75793336
      0.39750771	     -0.06956989	     -0.00056531	     -0.21148838	     -0.06600202	      0.88280964	     -0.00035648	     -0.22306867	      0.00000000	      0.00000001	     21.67844833
      0.39870007	     -0.06953323	     -0.00056499	     -0.21145276	     -0.06599479	      0.88281133	     -0.00035673	     -0.22306473	      0.00000000	      0.00000001	     21.67433691
      0.39989243	     -0.06948983	     -0.00056462	     -0.21141040	     -0.06598743	      0.88281309	     -0.00035699	     -0.22305947	      0.00000000	      0.00000001	     21.59980232
      0.40108479	     -0.06944179	     -0.00056424	     -0.21136338	     -0.06597993	      0.88281491	     -0.00035728	     -0.22305283	      0.00000000	      0.00000001	     21.61024950
      0.40227715	     -0.06938690	     -0.00056372	     -0.21130950	     -0.06597231	      0.88281680	     -0.00035758	     -0.22304481	      0.00000000	      0.00000001	     21.53546233
      0.40346952	     -0.06932718	     -0.00056299	     -0.21125078	     -0.06596456	      0.88281875	     -0.00035790	     -0.22303533	      0.00000000	      0.00000001	     21.55705390
      0.40466188	     -0.06926035	     -0.00056217	     -0.21118494	     -0.06595669	      0.88282076	     -0.00035823	     -0.22302441	      0.00000000	      0.00000001	     21.47775270
      0.40585424	     -0.06918828	     -0.00056126	     -0.21111385	     -0.06594869	      0.88282283	     -0.00035858	     -0.22301197	      0.00000000	      0.00000001	     21.51802719
      0.40704660	     -0.06910853	     -0.00056051	     -0.21103505	     -0.06594058	      0.88282496	     -0.00035894	     -0.22299799	      0.00000000	      0.00000001	     21.43547163
      0.40823896	     -0.06902286	     -0.00055951	     -0.21095032	     -0.06593234	      0.88282715	     -0.00035932	     -0.22298242	      0.00000000	      0.00000001	     21.48823190
      0.40943132	     -0.06892951	     -0.00055841	     -0.21085789	     -0.06592400	      0.88282940	     -0.00035971	     -0.22296524	      0.00000000	      0.00000001	     21.39450144
      0.41062368	     -0.06883103	     -0.00055734	     -0.21076031	     -0.06591553	      0.88283171	     -0.00036012	     -0.22294641	      0.00000000	      0.00000001	     21.45539388
      0.41181604	     -0.06872529	     -0.00055634	     -0.21065544	     -0.06590696	      0.88283408	     -0.00036054	     -0.22292595	      0.00000000	      0.00000001	     21.34560355
      0.41300840	     -0.06861463	     -0.00055539	     -0.21054563	     -0.06589828	      0.88283651	     -0.00036097	     -0.22290381	      0.00000000	      0.00000001	     21.40850509
      0.41420076	     -0.06849701	     -0.00055449	     -0.21042884	     -0.06588950	      0.88283899	     -0.00036142	     -0.22288003	      0.00000000	      0.00000001	     21.27657384
      0.41539312	     -0.06837482	     -0.00055362	     -0.21030744	     -0.06588061	      0.88284153	     -0.00036187	     -0.22285459	      0.00000000	      0.00000001	     21.33692993
      0.41658548	     -0.06824601	     -0.00055269	     -0.21017940	     -0.06587163	      0.88284413	     -0.00036234	     -0.22282752	      0.00000000	      0.00000002	     21.18090415
      0.41777784	     -0.06811299	     -0.00055157	     -0.21004712	     -0.06586256	      0.88284678	     -0.00036281	     -0.22279881	      0.00000000	      0.00000002	     21.23680708
      0.41897020	     -0.06797364	     -0.00055041	     -0.20990848	     -0.06585339	      0.88284949	     -0.00036330	     -0.22276852	      0.00000000	      0.00000002	     21.05930530
      0.42016256	     -0.06783033	     -0.00054925	     -0.20976585	     -0.06584414	      0.88285226	     -0.00036379	     -0.22273663	      0.00000000	      0.00000002	     21.11800743
      0.42135492	     -0.06767982	     -0.00054849	     -0.20961599	     -0.06583480	      0.88285507	     -0.00036430	     -0.22270323	      0.00000000	      0.00000002	     20.92475919
      0.42254728	     -0.06752665	     -0.00054748	     -0.20946343	     -0.06582539	      0.88285794	     -0.00036480	     -0.22266833	      0.00000000	      0.00000002	     20.98674228
      0.42373965	     -0.06736861	     -0.00054603	     -0.20930597	     -0.06581590	      0.88286087	     -0.00036532	     -0.22263204	      0.00000000	      0.00000002	     20.76153552
      0.42493201	     -0.06720834	     -0.00054452	     -0.20914625	     -0.06580634	      0.88286384	     -0.00036584	     -0.22259437	      0.00000000	      0.00000002	     20.82049642
      0.42612437	     -0.06704388	     -0.00054305	     -0.20898230	     -0.06579671	      0.88286687	     -0.00036637	     -0.22255544	      0.00000000	      0.00000002	     20.60146087
      0.42731673	     -0.06687809	     -0.00054165	     -0.20881697	     -0.06578703	      0.88286995	     -0.00036690	     -0.22251526	      0.00000000	      0.00000002	     20.67371982
      0.42850909	     -0.06670900	     -0.00053979	     -0.20864832	     -0.06577729	      0.88287308	     -0.00036743	     -0.22247397	      0.00000000	      0.00000002	     20.44934710
      0.42970145	     -0.06653931	     -0.00053766	     -0.20847904	     -0.06576749	      0.88287625	     -0.00036797	     -0.22243159	      0.00000000	      0.00000002	     20.52468902
      0.43089381	     -0.06636682	     -0.00053542	     -0.20830692	     -0.06575765	      0.88287947	     -0.00036851	     -0.22238824	      0.00000000	      0.00000002	     20.29691699
      0.43208617	     -0.06619415	     -0.00053309	     -0.20813458	     -0.06574777	      0.88288274	     -0.00036905	     -0.22234396	      0.00000000	      0.00000002	     20.39327184
      0.43327853	     -0.06601915	     -0.00053067	     -0.20795987	     -0.06573784	      0.88288604	     -0.00036958	     -0.22229886	      0.00000000	      0.00000002	     20.17278175
      0.43447089	     -0.06584442	     -0.00052816	     -0.20778540	     -0.06572789	      0.88288939	     -0.00037012	     -0.22225297	      0.00000000	      0.00000002	     20.28728023
      0.43566325	     -0.06566771	     -0.00052554	     -0.20760891	     -0.06571790	      0.88289277	     -0.00037066	     -0.22220638	      0.00000000	      0.00000002	     20.07397653
      0.43685561	     -0.06549160	     -0.00052281	     -0.20743299	     -0.06570789	      0.88289619	     -0.00037119	     -0.22215914	      0.00000000	      0.00000002	     20.20680204
      0.43804797	     -0.06531388	     -0.00051994	     -0.20725542	     -0.06569786	      0.88289964	     -0.00037171	     -0.22211133	      0.00000000	      0.00000002	     20.00087948
      0.43924033	     -0.06513721	     -0.00051696	     -0.20707887	     -0.06568782	      0.88290311	     -0.00037224	     -0.22206298	      0.00000000	      0.00000002	     20.15143576
      0.44043269	     -0.06495937	     -0.00051386	     -0.20690111	     -0.06567776	      0.88290661	     -0.00037275	     -0.22201418	      0.00000000	      0.00000002	     19.95165842
      0.44162505	     -0.06478308	     -0.00051065	     -0.20672486	     -0.06566770	      0.88291013	     -0.00037326	     -0.22196496	      0.00000000	      0.00000002	     20.11922643
      0.44281741	     -0.06460607	     -0.00050736	     -0.20654787	     -0.06565763	      0.88291366	     -0.00037377	     -0.22191541	      0.00000000	      0.00000002	     19.92441220
      0.44400978	     -0.06443104	     -0.00050400	     -0.20637281	     -0.06564757	      0.88291721	     -0.00037426	     -0.22186555	      0.00000000	      0.00000002	     20.10828256
      0.44520214	     -0.06425565	     -0.00050056	     -0.20619736	     -0.06563751	      0.88292076	     -0.00037474	     -0.22181546	      0.00000000	      0.00000002	     19.91652838
      0.44639450	     -0.06408262	     -0.00049704	     -0.20602425	     -0.06562746	      0.88292431	     -0.00037522	     -0.22176517	      0.00000000	      0.00000002	     20.11514913
      0.44758686	     -0.06390958	     -0.00049343	     -0.20585108	     -0.06561742	      0.88292787	     -0.00037568	     -0.22171475	      0.00000000	      0.00000002	     19.92436990
      0.44877922	     -0.06373992	     -0.00048967	     -0.20568127	     -0.06560740	      0.88293141	     -0.00037613	     -0.22166422	      0.00000000	      0.00000002	     20.13707975
      0.44997158	     -0.06357056	     -0.00048581	     -0.20551172	     -0.06559740	      0.88293495	     -0.00037657	     -0.22161365	      0.00000000	      0.00000002	     19.94591497
      0.45116394	     -0.06340432	     -0.00048191	     -0.20534526	     -0.06558742	      0.88293847	     -0.00037699	     -0.22156304	      0.00000000	      0.00000002	     20.17096592
      0.45235630	     -0.06323896	     -0.00047797	     -0.20517966	     -0.06557748	      0.88294197	     -0.00037740	     -0.22151248	      0.00000000	      0.00000002	     19.97599536
      0.45354866	     -0.06307728	     -0.00047402	     -0.20501769	     -0.06556756	      0.88294545	     -0.00037779	     -0.22146197	      0.00000000	      0.00000002	     20.21157375
      0.45474102	     -0.06291680	     -0.00047002	     -0.20485690	     -0.06555768	      0.88294890	     -0.00037817	     -0.22141161	      0.00000000	      0.00000002	     20.01230389
      0.45593338	     -0.06276029	     -0.00046601	     -0.20470006	     -0.06554784	      0.88295231	     -0.00037853	     -0.22136140	      0.00000000	      0.00000002	     20.25667107
      0.45712574	     -0.06260527	     -0.00046202	     -0.20454467	     -0.06553804	      0.88295568	     -0.00037887	     -0.22131141	      0.00000000	      0.00000002	     20.05244100
      0.45831810	     -0.06245417	     -0.00045786	     -0.20439317	     -0.06552829	      0.88295901	     -0.00037919	     -0.22126167	      0.00000000	      0.00000002	     20.30512421
      0.45951046	     -0.06230498	     -0.00045368	     -0.20424357	     -0.06551859	      0.88296229	     -0.00037949	     -0.22121224	      0.00000000	      0.00000002	     20.09707418
      0.46070282	     -0.06216027	     -0.00044946	     -0.20409841	     -0.06550893	      0.88296552	     -0.00037977	     -0.22116314	      0.00000000	      0.00000002	     20.35690784
      0.46189518	     -0.06201736	     -0.00044518	     -0.20395503	     -0.06549934	      0.88296869	     -0.00038003	     -0.22111443	      0.00000000	      0.00000002	     20.14739150
      0.46308754	     -0.06187891	     -0.00044087	     -0.20381609	     -0.06548979	      0.88297180	     -0.00038027	     -0.22106612	      0.00000000	      0.00000002	     20.41498210
      0.46427991	     -0.06174229	     -0.00043647	     -0.20367896	     -0.06548031	      0.88297485	     -0.00038048	     -0.22101827	      0.00000000	      0.00000002	     20.20343760
      0.46547227	     -0.06161017	     -0.00043202	     -0.20354631	     -0.06547089	      0.88297783	     -0.00038067	     -0.22097087	      0.00000000	      0.00000002	     20.47520603
      0.46666463	     -0.06147983	     -0.00042747	     -0.20341542	     -0.06546154	      0.88298073	     -0.00038083	     -0.22092399	      0.00000000	      0.00000002	     20.26286838
      0.46785699	     -0.06135396	     -0.00042285	     -0.20328898	     -0.06545225	      0.88298356	     -0.00038097	     -0.22087763	      0.00000000	      0.00000002	     20.53991871
      0.46904935	     -0.06122987	     -0.00041829	     -0.20316429	     -0.06544304	      0.88298631	     -0.00038108	     -0.22083183	      0.00000000	      0.00000002	     20.33065778
      0.47024171	     -0.06111023	     -0.00041376	     -0.20304405	     -0.06543389	      0.88298897	     -0.00038117	     -0.22078660	      0.00000000	      0.00000001	     20.61298619
      0.47143407	     -0.06099237	     -0.00040916	     -0.20292557	     -0.06542482	      0.88299155	     -0.00038123	     -0.22074199	      0.00000000	      0.00000001	     20.40855537
      0.47262643	     -0.06087899	     -0.00040457	     -0.20281155	     -0.06541582	      0.88299404	     -0.00038126	     -0.22069798	      0.00000000	      0.00000001	     20.69817548
      0.47381879	     -0.06076751	     -0.00039992	     -0.20269943	     -0.06540691	      0.88299644	     -0.00038126	     -0.22065464	      0.00000000	      0.00000001	     20.50357731
      0.47501115	     -0.06066092	     -0.00039524	     -0.20259218	     -0.06539807	      0.88299875	     -0.00038123	     -0.22061194	      0.00000000	      0.00000001	     20.80341875
      0.47620351	     -0.06055617	     -0.00039092	     -0.20248675	     -0.06538931	      0.88300096	     -0.00038118	     -0.22056995	      0.00000000	      0.00000001	     20.62850828
      0.47739587	     -0.06045655	     -0.00038697	     -0.20238644	     -0.06538064	      0.88300307	     -0.00038109	     -0.22052863	      0.00000000	      0.00000001	     20.94680284
      0.47858823	     -0.06035866	     -0.00038335	     -0.20228785	     -0.06537205	      0.88300509	     -0.00038097	     -0.22048805	      0.00000000	      0.00000001	     20.79744412
      0.47978059	     -0.06026520	     -0.00038033	     -0.20219369	     -0.06536354	      0.88300702	     -0.00038083	     -0.22044819	      0.00000000	      0.00000001	     21.13832004
      0.48097295	     -0.06017350	     -0.00037779	     -0.20210126	     -0.06535512	      0.88300884	     -0.00038065	     -0.22040909	      0.00000000	      0.00000001	     21.01899115
      0.48216531	     -0.06008627	     -0.00037565	     -0.20201331	     -0.06534679	      0.88301057	     -0.00038044	     -0.22037074	      0.00000000	      0.00000001	     21.38234901
      0.48335768	     -0.06000076	     -0.00037374	     -0.20192706	     -0.06533855	      0.88301220	     -0.00038019	     -0.22033319	      0.00000000	      0.00000001	     21.29389295
      0.48455004	     -0.05991961	     -0.00037212	     -0.20184519	     -0.06533040	      0.88301374	     -0.00037992	     -0.22029640	      0.00000000	      0.00000001	     21.68399682
      0.48574240	     -0.05984009	     -0.00037070	     -0.20176494	     -0.06532234	      0.88301519	     -0.00037961	     -0.22026044	      0.00000000	      0.00000001	     21.63516361
      0.48693476	     -0.05976490	     -0.00036946	     -0.20168902	     -0.06531437	      0.88301655	     -0.00037927	     -0.22022526	      0.00000000	      0.00000001	     22.05452683
      0.48812712	     -0.05969165	     -0.00036805	     -0.20161505	     -0.06530649	      0.88301781	     -0.00037889	     -0.22019092	      0.00000000	      0.00000001	     22.04989943
      0.48931948	     -0.05962272	     -0.00036584	     -0.20154543	     -0.06529871	      0.88301899	     -0.00037848	     -0.22015738	      0.00000000	      0.00000001	     22.50488504
      0.49051184	     -0.05955302	     -0.00036360	     -0.20147505	     -0.06529103	      0.88302009	     -0.00037804	     -0.22012470	      0.00000000	      0.00000001	     22.55637412
      0.49170420	     -0.05948866	     -0.00036112	     -0.20141002	     -0.06528343	      0.88302110	     -0.00037756	     -0.22009288	      0.00000000	      0.00000001	     23.04502070
      0.49289656	     -0.05942470	     -0.00035875	     -0.20134541	     -0.06527593	      0.88302203	     -0.00037705	     -0.22006201	      0.00000000	      0.00000001	     23.17598525
      0.49408892	     -0.05936552	     -0.00035643	     -0.20128559	     -0.06526853	      0.88302288	     -0.00037650	     -0.22003206	      0.00000000	      0.00000000	     23.73461695
      0.49528128	     -0.05930822	     -0.00035372	     -0.20122768	     -0.06526121	      0.88302366	     -0.00037592	     -0.22000309	      0.00000000	      0.00000000	     23.97355355
      0.49647364	     -0.05925444	     -0.00035071	     -0.20117331	     -0.06525399	      0.88302437	     -0.00037531	     -0.21997502	      0.00000000	      0.00000000	     24.62637445
      0.49766600	     -0.05920111	     -0.00034739	     -0.20111942	     -0.06524686	      0.88302501	     -0.00037466	     -0.21994785	      0.00000000	      0.00000000	     24.99140623
      0.49885836	     -0.05915072	     -0.00034383	     -0.20106849	     -0.06523982	      0.88302558	     -0.00037397	     -0.21992150	      0.00000000	      0.00000000	     25.73492560
      0.50005072	     -0.05910057	     -0.00034004	     -0.20101783	     -0.06523286	      0.88302609	     -0.00037325	     -0.21989598	      0.00000000	      0.00000000	     26.22530036
      0.50124308	     -0.05905276	     -0.00033572	     -0.20096952	     -0.06522599	      0.88302653	     -0.00037250	     -0.21987122	      0.00000000	      0.00000000	     27.05646227
      0.50243544	     -0.05900556	     -0.00033107	     -0.20092186	     -0.06521920	      0.88302692	     -0.00037171	     -0.21984724	      0.00000000	      0.00000000	     27.69181887
      0.50362781	     -0.05896062	     -0.00032597	     -0.20087649	     -0.06521248	      0.88302725	     -0.00037089	     -0.21982398	      0.00000000	      0.00000000	     28.65122567
      0.50482017	     -0.05891570	     -0.00032058	     -0.20083117	     -0.06520585	      0.88302752	     -0.00037003	     -0.21980147	      0.00000000	      0.00000000	     29.48210302
      0.50601253	     -0.05887322	     -0.00031519	     -0.20078829	     -0.06519928	      0.88302774	     -0.00036915	     -0.21977964	      0.00000000	      0.00000000	     30.59742890
      0.50720489	     -0.05883035	     -0.00030978	     -0.20074504	     -0.06519279	      0.88302792	     -0.00036823	     -0.21975849	      0.00000000	      0.00000000	     31.67149206
      0.50839725	     -0.05878935	     -0.00030446	     -0.20070368	     -0.06518635	      0.88302805	     -0.00036727	     -0.21973796	      0.00000000	      0.00000000	     33.00079002
      0.50958961	     -0.05874769	     -0.00029928	     -0.20066168	     -0.06517998	      0.88302813	     -0.00036629	     -0.21971803	      0.00000000	      0.00000000	     34.35666211
      0.51078197	     -0.05870774	     -0.00029458	     -0.20062138	     -0.06517365	      0.88302818	     -0.00036527	     -0.21969864	      0.00000000	      0.00000000	     35.91296092
      0.51197433	     -0.05866707	     -0.00029044	     -0.20058037	     -0.06516738	      0.88302820	     -0.00036423	     -0.21967979	      0.00000000	      0.00000000	     37.54381973
      0.51316669	     -0.05862800	     -0.00028672	     -0.20054096	     -0.06516115	      0.88302819	     -0.00036316	     -0.21966141	      0.00000000	     -0.00000000	     39.29311832
      0.51435905	     -0.05858819	     -0.00028338	     -0.20050082	     -0.06515496	      0.88302815	     -0.00036206	     -0.21964350	      0.00000000	     -0.00000000	     41.13419320
      0.51555141	     -0.05854990	     -0.00028061	     -0.20046220	     -0.06514879	      0.88302809	     -0.00036093	     -0.21962601	      0.00000000	     -0.00000000	     42.98481620
      0.51674377	     -0.05851085	     -0.00027888	     -0.20042279	     -0.06514266	      0.88302801	     -0.00035977	     -0.21960892	      0.00000000	     -0.00000000	     44.88810617
      0.51793613	     -0.05847329	     -0.00027783	     -0.20038488	     -0.06513655	      0.88302792	     -0.00035859	     -0.21959219	      0.00000000	     -0.00000000	     46.66815518
      0.51912849	     -0.05843501	     -0.00027745	     -0.20034623	     -0.06513047	      0.88302783	     -0.00035739	     -0.21957581	      0.00000000	     -0.00000000	     48.44673690
      0.52032085	     -0.05839837	     -0.00027789	     -0.20030921	     -0.06512440	      0.88302774	     -0.00035616	     -0.21955973	      0.00000000	     -0.00000000	     50.00529652
      0.52151321	     -0.05836107	     -0.00027910	     -0.20027152	     -0.06511834	      0.88302765	     -0.00035491	     -0.21954394	      0.00000000	     -0.00000000	     51.50185721
      0.52270557	     -0.05832520	     -0.00028115	     -0.20023524	     -0.06511230	      0.88302757	     -0.00035364	     -0.21952840	      0.00000000	     -0.00000000	     52.70429974
      0.52389794	     -0.05828868	     -0.00028383	     -0.20019829	     -0.06510626	      0.88302751	     -0.00035234	     -0.21951312	      0.00000000	     -0.00000000	     53.79245566
      0.52509030	     -0.05825380	     -0.00028723	     -0.20016297	     -0.06510024	      0.88302746	     -0.00035102	     -0.21949804	      0.00000000	     -0.00000000	     54.57630376
      0.52628266	     -0.05821837	     -0.00029124	     -0.20012709	     -0.06509422	      0.88302744	     -0.00034968	     -0.21948319	      0.00000000	     -0.00000000	     55.23046794
      0.52747502	     -0.05818457	     -0.00029585	     -0.20009281	     -0.06508822	      0.88302745	     -0.00034832	     -0.21946850	      0.00000000	      0.00000000	     55.61723597
      0.52866738	     -0.05815043	     -0.00030093	     -0.20005819	     -0.06508223	      0.88302749	     -0.00034693	     -0.21945401	      0.00000000	      0.00000000	     55.88041798
      0.52985974	     -0.05811843	     -0.00030650	     -0.20002567	     -0.06507625	      0.88302756	     -0.00034552	     -0.21943968	      0.00000000	      0.00000000	     55.94410254
      0.53105210	     -0.05808696	     -0.00031243	     -0.19999369	     -0.06507028	      0.88302767	     -0.00034409	     -0.21942556	      0.00000000	      0.00000000	     55.89869051
      0.53224446	     -0.05805842	     -0.00031872	     -0.19996460	     -0.06506434	      0.88302782	     -0.00034263	     -0.21941163	      0.00000000	      0.00000000	     55.73737432
      0.53343682	     -0.05803101	     -0.00032524	     -0.19993664	     -0.06505841	      0.88302801	     -0.00034115	     -0.21939798	      0.00000000	      0.00000000	     55.47752325
      0.53462918	     -0.05800723	     -0.00033198	     -0.19991229	     -0.06505250	      0.88302825	     -0.00033964	     -0.21938459	      0.00000000	      0.00000000	     55.17490430
      0.53582154	     -0.05798574	     -0.00033886	     -0.19989022	     -0.06504662	      0.88302852	     -0.00033811	     -0.21937156	      0.00000000	      0.00000000	     54.77346691
      0.53701390	     -0.05797035	     -0.00034597	     -0.19987422	     -0.06504076	      0.88302884	     -0.00033655	     -0.21935896	      0.00000000	      0.00000000	     54.38737510
      0.53820626	     -0.05796086	     -0.00035320	     -0.19986412	     -0.06503494	      0.88302920	     -0.00033497	     -0.21934695	      0.00000000	      0.00000000	     53.89409695
      0.53939862	     -0.05795992	     -0.00036055	     -0.19986255	     -0.06502915	      0.88302960	     -0.00033336	     -0.21933564	      0.00000000	      0.00000000	     53.48104203
      0.54059098	     -0.05796573	     -0.00036789	     -0.19986773	     -0.06502339	      0.88303004	     -0.00033172	     -0.21932522	      0.00000000	      0.00000000	     52.96889042
      0.54178334	     -0.05798039	     -0.00037513	     -0.19988173	     -0.06501768	      0.88303051	     -0.00033005	     -0.21931577	      0.00000000	      0.00000000	     52.57216830
      0.54297570	     -0.05800196	     -0.00038206	     -0.19990266	     -0.06501201	      0.88303102	     -0.00032835	     -0.21930744	      0.00000000	      0.00000000	     52.06571537
      0.54416807	     -0.05803212	     -0.00038862	     -0.19993217	     -0.06500638	      0.88303156	     -0.00032662	     -0.21930031	      0.00000000	      0.00000000	     51.69511885
      0.54536043	     -0.05806881	     -0.00039457	     -0.19996822	     -0.06500080	      0.88303212	     -0.00032486	     -0.21929448	      0.00000000	      0.00000000	     51.20043072
      0.54655279	     -0.05811352	     -0.00039986	     -0.20001230	     -0.06499527	      0.88303271	     -0.00032307	     -0.21928999	      0.00000000	      0.00000000	     50.85323074
      0.54774515	     -0.05816409	     -0.00040435	     -0.20006224	     -0.06498980	      0.88303331	     -0.00032124	     -0.21928692	      0.00000000	      0.00000000	     50.37149821
      0.54893751	     -0.05822270	     -0.00040800	     -0.20012024	     -0.06498437	      0.88303392	     -0.00031938	     -0.21928530	      0.00000000	      0.00000000	     50.03053738
      0.55012987	     -0.05828708	     -0.00041060	     -0.20018403	     -0.06497900	      0.88303453	     -0.00031749	     -0.21928520	      0.00000000	      0.00000000	     49.53791681
      0.55132223	     -0.05835851	     -0.00041211	     -0.20025489	     -0.06497369	      0.88303515	     -0.00031557	     -0.21928662	      0.00000000	      0.00000000	     49.18941256
      0.55251459	     -0.05843426	     -0.00041251	     -0.20033009	     -0.06496843	      0.88303576	     -0.00031361	     -0.21928959	      0.00000000	      0.00000000	     48.68966214
      0.55370695	     -0.05851678	     -0.00041203	     -0.20041208	     -0.06496323	      0.88303636	     -0.00031161	     -0.21929411	      0.00000000	      0.00000000	     48.33409679
      0.55489931	     -0.05860366	     -0.00041063	     -0.20049845	     -0.06495809	      0.88303695	     -0.00030959	     -0.21930021	      0.00000000	      0.00000000	     47.83107753
      0.55609167	     -0.05869673	     -0.00040855	     -0.20059103	     -0.06495301	      0.88303750	     -0.00030754	     -0.21930783	      0.00000000	      0.00000000	     47.46830056
      0.55728403	     -0.05879336	     -0.00040583	     -0.20068718	     -0.06494799	      0.88303803	     -0.00030545	     -0.21931699	      0.00000000	      0.00000000	     46.95949170
      0.55847639	     -0.05889556	     -0.00040275	     -0.20078893	     -0.06494303	      0.88303852	     -0.00030334	     -0.21932764	      0.00000000	      0.00000000	     46.58061029
      0.55966875	     -0.05900165	     -0.00039945	     -0.20089458	     -0.06493813	      0.88303896	     -0.00030120	     -0.21933977	      0.00000000	      0.00000000	     46.05555566
      0.56086111	     -0.05911366	     -0.00039619	     -0.20100616	     -0.06493329	      0.88303935	     -0.00029904	     -0.21935334	      0.00000000	      0.00000000	     45.65322223
      0.56205347	     -0.05922943	     -0.00039301	     -0.20112151	     -0.06492851	      0.88303968	     -0.00029685	     -0.21936837	      0.00000000	      0.00000000	     45.10868039
      0.56324583	     -0.05935046	     -0.00039012	     -0.20124213	     -0.06492378	      0.88303995	     -0.00029464	     -0.21938479	      0.00000000	      0.00000000	     44.68163410
      0.56443820	     -0.05947440	     -0.00038742	     -0.20136567	     -0.06491912	      0.88304014	     -0.00029241	     -0.21940260	      0.00000000	      0.00000000	     44.11812219
      0.56563056	     -0.05960314	     -0.00038514	     -0.20149402	     -0.06491450	      0.88304026	     -0.00029016	     -0.21942172	      0.00000000	      0.00000000	     43.66488545
      0.56682292	     -0.05973476	     -0.00038332	     -0.20162527	     -0.06490994	      0.88304030	     -0.00028790	     -0.21944214	      0.00000000	     -0.00000000	     43.07421185
      0.56801528	     -0.05987124	     -0.00038215	     -0.20176137	     -0.06490544	      0.88304026	     -0.00028562	     -0.21946379	      0.00000000	     -0.00000000	     42.59451277
      0.56920764	     -0.06001011	     -0.00038160	     -0.20189988	     -0.06490098	      0.88304012	     -0.00028333	     -0.21948666	      0.00000000	     -0.00000000	     41.98256796
      0.57040000	     -0.06015319	     -0.00038180	     -0.20204261	     -0.06489658	      0.88303989	     -0.00028103	     -0.21951068	      0.00000000	     -0.00000000	     41.48384875
      0.57159236	     -0.06029812	     -0.00038264	     -0.20218720	     -0.06489222	      0.88303956	     -0.00027871	     -0.21953582	      0.00000000	     -0.00000000	     40.85572728
      0.57278472	     -0.06044654	     -0.00038421	     -0.20233529	     -0.06488791	      0.88303914	     -0.00027639	     -0.21956200	      0.00000000	     -0.00000000	     40.34423113
      0.57397708	     -0.06059625	     -0.00038634	     -0.20248468	     -0.06488365	      0.88303861	     -0.00027406	     -0.21958919	      0.00000000	     -0.00000000	     39.70191818
      0.57516944	     -0.06074930	     -0.00038878	     -0.20263742	     -0.06487943	      0.88303797	     -0.00027172	     -0.21961730	      0.00000000	     -0.00000000	     39.18236553
      0.57636180	     -0.06090272	     -0.00039164	     -0.20279054	     -0.06487525	      0.88303723	     -0.00026938	     -0.21964631	      0.00000000	     -0.00000000	     38.53472110
      0.57755416	     -0.06105817	     -0.00039526	     -0.20294571	     -0.06487110	      0.88303638	     -0.00026703	     -0.21967612	      0.00000000	     -0.00000001	     38.01983616
      0.57874652	     -0.06121326	     -0.00039933	     -0.20310054	     -0.06486700	      0.88303543	     -0.00026467	     -0.21970670	      0.00000000	     -0.00000001	     37.37500179
      0.57993888	     -0.06136905	     -0.00040401	     -0.20325606	     -0.06486293	      0.88303437	     -0.00026232	     -0.21973794	      0.00000000	     -0.00000001	     36.87149861
      0.58113124	     -0.06152250	     -0.00040964	     -0.20340927	     -0.06485889	      0.88303321	     -0.00025996	     -0.21976982	      0.00000000	     -0.00000001	     36.22750489
      0.58232360	     -0.06167700	     -0.00041510	     -0.20356354	     -0.06485488	      0.88303195	     -0.00025760	     -0.21980230	      0.00000000	     -0.00000001	     35.73379663
      0.58351596	     -0.06182716	     -0.00042113	     -0.20371349	     -0.06485090	      0.88303059	     -0.00025523	     -0.21983540	      0.00000000	     -0.00000001	     35.10911583
      0.58470833	     -0.06197931	     -0.00042806	     -0.20386543	     -0.06484695	      0.88302914	     -0.00025287	     -0.21986908	      0.00000000	     -0.00000001	     34.62861510
      0.58590069	     -0.06213069	     -0.00043500	     -0.20401662	     -0.06484302	      0.88302760	     -0.00025050	     -0.21990331	      0.00000000	     -0.00000001	     34.02555823
      0.58709305	     -0.06228102	     -0.00044224	     -0.20416677	     -0.06483912	      0.88302597	     -0.00024813	     -0.21993797	      0.00000000	     -0.00000001	     33.59620224
      0.58828541	     -0.06242746	     -0.00044943	     -0.20431306	     -0.06483523	      0.88302426	     -0.00024576	     -0.21997294	      0.00000000	     -0.00000001	     33.03184732
      0.58947777	     -0.06257165	     -0.00045665	     -0.20445711	     -0.06483136	      0.88302248	     -0.00024339	     -0.22000808	      0.00000000	     -0.00000001	     32.63655796
      0.59067013	     -0.06271172	     -0.00046373	     -0.20459706	     -0.06482751	      0.88302063	     -0.00024101	     -0.22004329	      0.00000000	     -0.00000001	     32.09805466
      0.59186249	     -0.06285033	     -0.00047008	     -0.20473558	     -0.06482367	      0.88301872	     -0.00023864	     -0.22007846	      0.00000000	     -0.00000001	     31.72012149
      0.59305485	     -0.06298485	     -0.00047545	     -0.20487004	     -0.06481985	      0.88301675	     -0.00023627	     -0.22011353	      0.00000000	     -0.00000001	     31.19920897
      0.59424721	     -0.06311693	     -0.00048028	     -0.20500207	     -0.06481603	      0.88301474	     -0.00023390	     -0.22014842	      0.00000000	     -0.00000001	     30.83435103
      0.59543957	     -0.06324473	     -0.00048500	     -0.20512986	     -0.06481222	      0.88301268	     -0.00023153	     -0.22018308	      0.00000000	     -0.00000001	     30.34623119
      0.59663193	     -0.06336996	     -0.00048969	     -0.20525508	     -0.06480842	      0.88301060	     -0.00022916	     -0.22021742	      0.00000000	     -0.00000001	     30.03815093
      0.59782429	     -0.06349012	     -0.00049460	     -0.20537524	     -0.06480463	      0.88300848	     -0.00022679	     -0.22025138	      0.00000000	     -0.00000001	     29.59286315
      0.59901665	     -0.06360650	     -0.00049964	     -0.20549163	     -0.06480083	      0.88300635	     -0.00022443	     -0.22028489	      0.00000000	     -0.00000001	     29.31354745
      0.60020901	     -0.06371747	     -0.00050482	     -0.20560262	     -0.06479704	      0.88300421	     -0.00022207	     -0.22031789	      0.00000000	     -0.00000001	     28.89417676
      0.60140137	     -0.06382471	     -0.00051016	     -0.20570990	     -0.06479325	      0.88300206	     -0.00021971	     -0.22035030	      0.00000000	     -0.00000001	     28.63332541
      0.60259373	     -0.06392710	     -0.00051567	     -0.20581232	     -0.06478945	      0.88299992	     -0.00021736	     -0.22038211	      0.00000000	     -0.00000001	     28.23541393
      0.60378609	     -0.06402590	     -0.00052129	     -0.20591118	     -0.06478566	      0.88299780	     -0.00021501	     -0.22041326	      0.00000000	     -0.00000001	     27.98930996
      0.60523402	     -0.06413963	     -0.00052817	     -0.20602497	     -0.06478104	      0.88299524	     -0.00021216	     -0.22045017	      0.00000000	     -0.00000001	     27.46017028
      0.60636645	     -0.06422513	     -0.00053361	     -0.20611053	     -0.06477742	      0.88299327	     -0.00020994	     -0.22047830	      0.00000000	     -0.00000001	     27.34523906
      0.60749888	     -0.06430598	     -0.00053898	     -0.20619145	     -0.06477380	      0.88299133	     -0.00020772	     -0.22050577	      0.00000000	     -0.00000001	     26.97227337
      0.60863131	     -0.06438443	     -0.00054428	     -0.20626997	     -0.06477017	      0.88298943	     -0.00020551	     -0.22053256	      0.00000000	     -0.00000001	     26.78186509
      0.61007785	     -0.06447855	     -0.00055083	     -0.20636420	     -0.06476552	      0.88298706	     -0.00020269	     -0.22056580	      0.00000000	     -0.00000001	     26.33861870
      0.61119924	     -0.06454856	     -0.00055575	     -0.20643430	     -0.06476191	      0.88298528	     -0.00020051	     -0.22059075	      0.00000000	     -0.00000001	     26.22862442
      0.61232064	     -0.06461413	     -0.00056042	     -0.20649997	     -0.06475829	      0.88298355	     -0.00019834	     -0.22061502	      0.00000000	     -0.00000001	     25.89042896
      0.61344203	     -0.06467782	     -0.00056485	     -0.20656377	     -0.06475466	      0.88298187	     -0.00019617	     -0.22063857	      0.00000000	     -0.00000001	     25.72471575
      0.61491870	     -0.06475651	     -0.00057020	     -0.20664260	     -0.06474986	      0.88297976	     -0.00019332	     -0.22066853	      0.00000000	     -0.00000001	     25.31556520
      0.61603127	     -0.06481334	     -0.00057385	     -0.20669956	     -0.06474624	      0.88297824	     -0.00019119	     -0.22069029	      0.00000000	     -0.00000001	     25.23200668
      0.61714384	     -0.06486614	     -0.00057712	     -0.20675249	     -0.06474260	      0.88297679	     -0.00018906	     -0.22071137	      0.00000000	     -0.00000001	     24.92777552
      0.61825641	     -0.06491738	     -0.00058002	     -0.20680387	     -0.06473895	      0.88297541	     -0.00018693	     -0.22073176	      0.00000000	     -0.00000001	     24.78446924
      0.61977094	     -0.06498221	     -0.00058344	     -0.20686891	     -0.06473397	      0.88297364	     -0.00018405	     -0.22075843	      0.00000000	     -0.00000001	     24.41412075
      0.62087494	     -0.06502715	     -0.00058573	     -0.20691399	     -0.06473032	      0.88297244	     -0.00018197	     -0.22077707	      0.00000000	     -0.00000001	     24.35684911
      0.62197894	     -0.06506786	     -0.00058737	     -0.20695487	     -0.06472666	      0.88297131	     -0.00017989	     -0.22079504	      0.00000000	     -0.00000001	     24.09242805
      0.62308294	     -0.06510736	     -0.00058865	     -0.20699453	     -0.06472299	      0.88297025	     -0.00017781	     -0.22081232	      0.00000000	     -0.00000001	     23.97445856
      0.62464090	     -0.06515767	     -0.00058998	     -0.20704510	     -0.06471778	      0.88296888	     -0.00017491	     -0.22083558	      0.00000000	     -0.00000001	     23.65059802
      0.62573573	     -0.06519033	     -0.00059063	     -0.20707794	     -0.06471411	      0.88296801	     -0.00017287	     -0.22085109	      0.00000000	     -0.00000001	     23.62307863
      0.62683055	     -0.06521870	     -0.00059109	     -0.20710650	     -0.06471042	      0.88296721	     -0.00017085	     -0.22086590	      0.00000000	     -0.00000000	     23.40323610
      0.62815609	     -0.06525011	     -0.00059140	     -0.20713814	     -0.06470593	      0.88296634	     -0.00016842	     -0.22088287	      0.00000000	     -0.00000000	     23.32304723
      0.62948162	     -0.06527571	     -0.00059146	     -0.20716398	     -0.06470143	      0.88296557	     -0.00016601	     -0.22089876	      0.00000000	     -0.00000000	     23.03411569
      0.63080716	     -0.06529730	     -0.00059132	     -0.20718581	     -0.06469690	      0.88296491	     -0.00016361	     -0.22091349	      0.00000000	     -0.00000000	     23.11557103
      0.63192601	     -0.06530938	     -0.00059113	     -0.20719810	     -0.06469306	      0.88296442	     -0.00016161	     -0.22092502	      0.00000000	     -0.00000000	     22.79233023
      0.63304486	     -0.06531887	     -0.00059086	     -0.20720779	     -0.06468920	      0.88296401	     -0.00015962	     -0.22093566	      0.00000000	     -0.00000000	     22.77900639
      0.63458803	     -0.06532399	     -0.00059047	     -0.20721320	     -0.06468386	      0.88296355	     -0.00015690	     -0.22094885	      0.00000000	     -0.00000000	     22.55533030
      0.63567052	     -0.06532241	     -0.00059022	     -0.20721181	     -0.06468009	      0.88296330	     -0.00015501	     -0.22095698	      0.00000000	     -0.00000000	     22.60218307
      0.63675302	     -0.06531429	     -0.00059003	     -0.20720388	     -0.06467630	      0.88296311	     -0.00015314	     -0.22096415	      0.00000000	     -0.00000000	     22.45368256
      0.63808668	     -0.06529789	     -0.00058996	     -0.20718771	     -0.06467161	      0.88296295	     -0.00015086	     -0.22097154	      0.00000000	     -0.00000000	     22.45684313
      0.63942034	     -0.06527196	     -0.00059018	     -0.20716201	     -0.06466690	      0.88296288	     -0.00014861	     -0.22097727	      0.00000000	     -0.00000000	     22.25302606
      0.64061136	     -0.06524224	     -0.00059069	     -0.20713247	     -0.06466268	      0.88296288	     -0.00014663	     -0.22098087	      0.00000000	      0.00000000	     22.37061002
      0.64180237	     -0.06520415	     -0.00059155	     -0.20709457	     -0.06465843	      0.88296294	     -0.00014467	     -0.22098301	      0.00000000	      0.00000000	     22.17152369
      0.64299339	     -0.06516020	     -0.00059280	     -0.20705078	     -0.06465417	      0.88296306	     -0.00014274	     -0.22098359	      0.00000000	      0.00000000	     22.27443173
      0.64418440	     -0.06510831	     -0.00059450	     -0.20699903	     -0.06464989	      0.88296324	     -0.00014084	     -0.22098261	      0.00000000	      0.00000000	     22.12557669
      0.64537542	     -0.06505070	     -0.00059669	     -0.20694155	     -0.06464559	      0.88296347	     -0.00013896	     -0.22097999	      0.00000000	      0.00000000	     22.23063758
      0.64656643	     -0.06498523	     -0.00059939	     -0.20687618	     -0.06464127	      0.88296376	     -0.00013712	     -0.22097572	     -0.00000000	      0.00000000	     22.09915399
      0.64775745	     -0.06491401	     -0.00060262	     -0.20680504	     -0.06463694	      0.88296409	     -0.00013531	     -0.22096976	     -0.00000000	      0.00000000	     22.21733784
      0.64894847	     -0.06483519	     -0.00060633	     -0.20672628	     -0.06463260	      0.88296448	     -0.00013353	     -0.22096211	     -0.00000000	      0.00000000	     22.10026352
      0.65013948	     -0.06475132	     -0.00061066	     -0.20664244	     -0.06462825	      0.88296491	     -0.00013178	     -0.22095273	     -0.00000000	      0.00000000	     22.22831028
      0.65133050	     -0.06466137	     -0.00061571	     -0.20655249	     -0.06462388	      0.88296539	     -0.00013007	     -0.22094165	     -0.00000000	      0.00000000	     22.11890568
      0.65252151	     -0.06456799	     -0.00062151	     -0.20645909	     -0.06461951	      0.88296591	     -0.00012839	     -0.22092891	     -0.00000000	      0.00000000	     22.24315847
      0.65397680	     -0.06444841	     -0.00062961	     -0.20633943	     -0.06461415	      0.88296661	     -0.00012639	     -0.22091120	     -0.00000000	      0.00000000	     22.05292362
      0.65509049	     -0.06435446	     -0.00063648	     -0.20624537	     -0.06461005	      0.88296720	     -0.00012489	     -0.22089610	     -0.00000000	      0.00000000	     22.30046330
      0.65620418	     -0.06425737	     -0.00064387	     -0.20614817	     -0.06460595	      0.88296782	     -0.00012342	     -0.22087975	     -0.00000000	      0.00000000	     22.13419942
      0.65731787	     -0.06415952	     -0.00065165	     -0.20605018	     -0.06460185	      0.88296847	     -0.00012198	     -0.22086220	     -0.00000000	      0.00000000	     22.23020295
      0.65882349	     -0.06402409	     -0.00066257	     -0.20591451	     -0.06459630	      0.88296942	     -0.00012009	     -0.22083673	     -0.00000000	      0.00000000	     22.05215215
      0.65992888	     -0.06392385	     -0.00067067	     -0.20581406	     -0.06459224	      0.88297016	     -0.00011873	     -0.22081681	     -0.00000000	      0.00000000	     22.28077633
      0.66103427	     -0.06382118	     -0.00067867	     -0.20571117	     -0.06458819	      0.88297093	     -0.00011741	     -0.22079595	     -0.00000000	      0.00000000	     22.08157297
      0.66213967	     -0.06371841	     -0.00068643	     -0.20560816	     -0.06458414	      0.88297174	     -0.00011611	     -0.22077419	     -0.00000000	      0.00000001	     22.14697628
      0.66368674	     -0.06357224	     -0.00069671	     -0.20546163	     -0.06457850	      0.88297294	     -0.00011435	     -0.22074236	     -0.00000000	      0.00000001	     21.92357564
      0.66478046	     -0.06346853	     -0.00070342	     -0.20535765	     -0.06457453	      0.88297382	     -0.00011314	     -0.22071894	     -0.00000000	      0.00000001	     22.14036555
      0.66587418	     -0.06336270	     -0.00070963	     -0.20525154	     -0.06457058	      0.88297474	     -0.00011196	     -0.22069484	     -0.00000000	      0.00000001	     21.92479109
      0.66719477	     -0.06323511	     -0.00071638	     -0.20512359	     -0.06456584	      0.88297589	     -0.00011057	     -0.22066487	     -0.00000000	      0.00000001	     22.04475350
      0.66851535	     -0.06310566	     -0.00072235	     -0.20499377	     -0.06456113	      0.88297709	     -0.00010922	     -0.22063405	     -0.00000000	      0.00000001	     21.74264491
      0.66983593	     -0.06297665	     -0.00072748	     -0.20486436	     -0.06455646	      0.88297833	     -0.00010792	     -0.22060244	     -0.00000000	      0.00000001	     22.14456561
      0.67095673	     -0.06286428	     -0.00073124	     -0.20475164	     -0.06455253	      0.88297942	     -0.00010684	     -0.22057506	     -0.00000000	      0.00000001	     21.70105964
      0.67207752	     -0.06275310	     -0.00073440	     -0.20464010	     -0.06454864	      0.88298054	     -0.00010580	     -0.22054720	     -0.00000000	      0.00000001	     21.78506475
      0.67362641	     -0.06259829	     -0.00073785	     -0.20448477	     -0.06454332	      0.88298213	     -0.00010441	     -0.22050803	     -0.00000000	      0.00000001	     21.55156523
      0.67469497	     -0.06249039	     -0.00073945	     -0.20437650	     -0.06453969	      0.88298326	     -0.00010348	     -0.22048056	     -0.00000000	      0.00000001	     21.80290912
      0.67576353	     -0.06237727	     -0.00074019	     -0.20426302	     -0.06453610	      0.88298441	     -0.00010259	     -0.22045271	     -0.00000000	      0.00000001	     21.63814208
      0.67710790	     -0.06222801	     -0.00073963	     -0.20411328	     -0.06453164	      0.88298588	     -0.00010150	     -0.22041696	     -0.00000000	      0.00000001	     21.80240138
      0.67845228	     -0.06206753	     -0.00073744	     -0.20395233	     -0.06452725	      0.88298738	     -0.00010046	     -0.22038025	     -0.00000000	      0.00000001	     21.59100850
      0.67963165	     -0.06191925	     -0.00073413	     -0.20380362	     -0.06452346	      0.88298873	     -0.00009959	     -0.22034710	     -0.00000000	      0.00000001	     21.94099797
      0.68081102	     -0.06176234	     -0.00072979	     -0.20364627	     -0.06451972	      0.88299009	     -0.00009876	     -0.22031301	     -0.00000000	      0.00000001	     21.69304917
      0.68199039	     -0.06160038	     -0.00072450	     -0.20348386	     -0.06451606	      0.88299147	     -0.00009797	     -0.22027791	     -0.00000000	      0.00000001	     21.96059140
      0.68316976	     -0.06143239	     -0.00071856	     -0.20331539	     -0.06451246	      0.88299286	     -0.00009721	     -0.22024186	     -0.00000000	      0.00000001	     21.80903041
      0.68434913	     -0.06126214	     -0.00071237	     -0.20314463	     -0.06450892	      0.88299427	     -0.00009649	     -0.22020486	     -0.00000000	      0.00000001	     22.05740486
      0.68552851	     -0.06108937	     -0.00070634	     -0.20297132	     -0.06450547	      0.88299570	     -0.00009582	     -0.22016705	     -0.00000000	      0.00000001	     21.95659871
      0.68670788	     -0.06091684	     -0.00070057	     -0.20279820	     -0.06450209	      0.88299713	     -0.00009518	     -0.22012852	     -0.00000000	      0.00000001	     22.19400182
      0.68816497	     -0.06070216	     -0.00069383	     -0.20258275	     -0.06449803	      0.88299892	     -0.00009445	     -0.22008012	     -0.00000000	      0.00000001	     22.06619764
      0.68927152	     -0.06053921	     -0.00068887	     -0.20241918	     -0.06449503	      0.88300029	     -0.00009394	     -0.22004282	     -0.00000000	      0.00000001	     22.48252831
      0.69037808	     -0.06037567	     -0.00068417	     -0.20225498	     -0.06449211	      0.88300166	     -0.00009347	     -0.22000516	     -0.00000000	      0.00000001	     22.35747793
      0.69148463	     -0.06021468	     -0.00067967	     -0.20209332	     -0.06448927	      0.88300304	     -0.00009304	     -0.21996720	     -0.00000000	      0.00000001	     22.58434050
      0.69299911	     -0.05999696	     -0.00067373	     -0.20187462	     -0.06448553	      0.88300493	     -0.00009250	     -0.21991495	     -0.00000000	      0.00000001	     22.53419672
      0.69409782	     -0.05984231	     -0.00066940	     -0.20171923	     -0.06448292	      0.88300631	     -0.00009215	     -0.21987693	     -0.00000000	      0.00000001	     22.96974558
      0.69519653	     -0.05968868	     -0.00066513	     -0.20156485	     -0.06448040	      0.88300768	     -0.00009185	     -0.21983891	     -0.00000000	      0.00000001	     22.87864193
      0.69629524	     -0.05953831	     -0.00066092	     -0.20141370	     -0.06447798	      0.88300906	     -0.00009158	     -0.21980092	     -0.00000000	      0.00000001	     23.13218465
      0.69785150	     -0.05932900	     -0.00065505	     -0.20120327	     -0.06447471	      0.88301100	     -0.00009126	     -0.21974734	     -0.00000000	      0.00000001	     23.15036627
      0.69893773	     -0.05918706	     -0.00065087	     -0.20106053	     -0.06447255	      0.88301234	     -0.00009108	     -0.21971014	     -0.00000000	      0.00000001	     23.63287944
      0.70002396	     -0.05904718	     -0.00064668	     -0.20091984	     -0.06447049	      0.88301368	     -0.00009094	     -0.21967318	     -0.00000000	      0.00000001	     23.60509884
      0.70134790	     -0.05888255	     -0.00064163	     -0.20075421	     -0.06446811	      0.88301530	     -0.00009082	     -0.21962852	     -0.00000000	      0.00000001	     24.04719476
      0.70267184	     -0.05872163	     -0.00063667	     -0.20059229	     -0.06446589	      0.88301690	     -0.00009075	     -0.21958440	     -0.00000000	      0.00000001	     24.03189381
      0.70399578	     -0.05856587	     -0.00063150	     -0.20043552	     -0.06446383	      0.88301847	     -0.00009074	     -0.21954082	     -0.00000000	      0.00000001	     24.85163425
      0.70511866	     -0.05843443	     -0.00062694	     -0.20030324	     -0.06446221	      0.88301979	     -0.00009077	     -0.21950433	     -0.00000000	      0.00000001	     24.67275932
      0.70624153	     -0.05830744	     -0.00062226	     -0.20017541	     -0.06446070	      0.88302108	     -0.00009084	     -0.21946828	     -0.00000000	      0.00000001	     25.10205012
      0.70779388	     -0.05813828	     -0.00061591	     -0.20000510	     -0.06445882	      0.88302282	     -0.00009100	     -0.21941927	     -0.00000000	      0.00000001	     25.34272473
      0.70885021	     -0.05802724	     -0.00061168	     -0.19989329	     -0.06445766	      0.88302397	     -0.00009115	     -0.21938652	     -0.00000000	      0.00000001	     25.98472374
      0.70990654	     -0.05791639	     -0.00060810	     -0.19978166	     -0.06445662	      0.88302509	     -0.00009133	     -0.21935436	     -0.00000000	      0.00000001	     26.18519293
      0.71126000	     -0.05778222	     -0.00060430	     -0.19964652	     -0.06445543	      0.88302649	     -0.00009162	     -0.21931412	     -0.00000000	      0.00000001	     26.83622038
      0.71263936	     -0.05765311	     -0.00060072	     -0.19951643	     -0.06445440	      0.88302785	     -0.00009197	     -0.21927438	     -0.00000000	      0.00000001	     27.15792329
      0.71380541	     -0.05754939	     -0.00059777	     -0.19941190	     -0.06445367	      0.88302895	     -0.00009230	     -0.21924177	     -0.00000000	      0.00000001	     28.00071714
      0.71497145	     -0.05744927	     -0.00059472	     -0.19931100	     -0.06445306	      0.88303001	     -0.00009268	     -0.21921009	     -0.00000000	      0.00000001	     28.29180575
      0.71613750	     -0.05735486	     -0.00059159	     -0.19921582	     -0.06445259	      0.88303102	     -0.00009310	     -0.21917930	     -0.00000000	      0.00000001	     29.07124313
      0.71730355	     -0.05726429	     -0.00058856	     -0.19912452	     -0.06445224	      0.88303198	     -0.00009355	     -0.21914946	     -0.00000000	      0.00000001	     29.52266813
      0.71846960	     -0.05717963	     -0.00058551	     -0.19903915	     -0.06445202	      0.88303288	     -0.00009405	     -0.21912055	     -0.00000000	      0.00000001	     30.29165817
      0.71991322	     -0.05708176	     -0.00058037	     -0.19894045	     -0.06445192	      0.88303392	     -0.00009471	     -0.21908612	     -0.00000000	      0.00000000	     30.90886953
      0.72101947	     -0.05701272	     -0.00057632	     -0.19887080	     -0.06445197	      0.88303467	     -0.00009527	     -0.21906074	     -0.00000000	      0.00000000	     31.80026416
      0.72212571	     -0.05694668	     -0.00057244	     -0.19880418	     -0.06445212	      0.88303535	     -0.00009585	     -0.21903625	     -0.00000000	      0.00000000	     32.30367300
      0.72323196	     -0.05688522	     -0.00056862	     -0.19874215	     -0.06445239	      0.88303599	     -0.00009647	     -0.21901262	     -0.00000000	      0.00000000	     33.06438375
      0.72473417	     -0.05680641	     -0.00056377	     -0.19866261	     -0.06445292	      0.88303676	     -0.00009737	     -0.21898193	     -0.00000000	      0.00000000	     33.85130412
      0.72583347	     -0.05675287	     -0.00056090	     -0.19860853	     -0.06445343	      0.88303727	     -0.00009807	     -0.21896042	     -0.00000000	      0.00000000	     34.71898971
      0.72693278	     -0.05670125	     -0.00055811	     -0.19855640	     -0.06445404	      0.88303772	     -0.00009880	     -0.21893971	     -0.00000000	      0.00000000	     35.29615507
      0.72803208	     -0.05665346	     -0.00055488	     -0.19850812	     -0.06445475	      0.88303811	     -0.00009957	     -0.21891978	     -0.00000000	      0.00000000	     36.05940862
      0.72957312	     -0.05659168	     -0.00054995	     -0.19844568	     -0.06445590	      0.88303857	     -0.00010070	     -0.21889316	     -0.00000000	      0.00000000	     36.92214585
      0.73066095	     -0.05655194	     -0.00054638	     -0.19840548	     -0.06445683	      0.88303884	     -0.00010153	     -0.21887527	     -0.00000000	      0.00000000	     37.75904998
      0.73174877	     -0.05651517	     -0.00054312	     -0.19836826	     -0.06445785	      0.88303904	     -0.00010240	     -0.21885817	     -0.00000000	      0.00000000	     38.39609012
      0.73306368	     -0.05647682	     -0.00053925	     -0.19832938	     -0.06445919	      0.88303923	     -0.00010350	     -0.21883852	     -0.00000000	      0.00000000	     39.35939451
      0.73437859	     -0.05644344	     -0.00053570	     -0.19829548	     -0.06446066	      0.88303934	     -0.00010464	     -0.21882003	     -0.00000000	      0.00000000	     40.12934698
      0.73569349	     -0.05641606	     -0.00053234	     -0.19826757	     -0.06446225	      0.88303937	     -0.00010584	     -0.21880266	     -0.00000000	     -0.00000000	     41.24599710
      0.73681329	     -0.05639507	     -0.00052976	     -0.19824615	     -0.06446369	      0.88303934	     -0.00010689	     -0.21878877	     -0.00000000	     -0.00000000	     41.88858366
      0.73793308	     -0.05637833	     -0.00052722	     -0.19822896	     -0.06446522	      0.88303926	     -0.00010798	     -0.21877567	     -0.00000000	     -0.00000000	     42.83847397
      0.73946180	     -0.05636024	     -0.00052382	     -0.19821028	     -0.06446742	      0.88303906	     -0.00010952	     -0.21875906	     -0.00000000	     -0.00000000	     43.89415401
      0.74053342	     -0.05635035	     -0.00052143	     -0.19819998	     -0.06446905	      0.88303887	     -0.00011064	     -0.21874824	     -0.00000000	     -0.00000000	     44.74499546
      0.74160505	     -0.05634191	     -0.00051909	     -0.19819113	     -0.06447075	      0.88303864	     -0.00011178	     -0.21873807	     -0.00000000	     -0.00000000	     45.49413131
      0.74293226	     -0.05633490	     -0.00051628	     -0.19818360	     -0.06447294	      0.88303829	     -0.00011325	     -0.21872635	     -0.00000000	     -0.00000000	     46.44682315
      0.74425947	     -0.05633011	     -0.00051369	     -0.19817831	     -0.06447523	      0.88303788	     -0.00011476	     -0.21871556	     -0.00000000	     -0.00000000	     47.21346775
      0.74544891	     -0.05632820	     -0.00051140	     -0.19817594	     -0.06447736	      0.88303746	     -0.00011616	     -0.21870665	     -0.00000000	     -0.00000000	     48.00638220
      0.74663836	     -0.05632764	     -0.00050943	     -0.19817491	     -0.06447957	      0.88303699	     -0.00011759	     -0.21869844	     -0.00000000	     -0.00000000	     48.60580424
      0.74782780	     -0.05632928	     -0.00050750	     -0.19817608	     -0.06448185	      0.88303648	     -0.00011906	     -0.21869088	     -0.00000000	     -0.00000000	     49.30075792
      0.74901724	     -0.05633189	     -0.00050627	     -0.19817821	     -0.06448419	      0.88303594	     -0.00012056	     -0.21868400	     -0.00000001	     -0.00000000	     49.81147013
      0.75020669	     -0.05633636	     -0.00050505	     -0.19818219	     -0.06448661	      0.88303535	     -0.00012210	     -0.21867773	     -0.00000001	     -0.00000000	     50.33032689
      0.75139613	     -0.05634124	     -0.00050397	     -0.19818659	     -0.06448910	      0.88303472	     -0.00012368	     -0.21867208	     -0.00000001	     -0.00000000	     50.71651803
      0.75258557	     -0.05634773	     -0.00050329	     -0.19819258	     -0.06449165	      0.88303407	     -0.00012528	     -0.21866700	     -0.00000001	     -0.00000000	     51.11744053
      0.75377502	     -0.05635443	     -0.00050290	     -0.19819877	     -0.06449427	      0.88303338	     -0.00012693	     -0.21866249	     -0.00000001	     -0.00000000	     51.37386504
      0.75496446	     -0.05636254	     -0.00050254	     -0.19820636	     -0.06449696	      0.88303266	     -0.00012860	     -0.21865852	     -0.00000001	     -0.00000000	     51.65922419
      0.75615390	     -0.05637076	     -0.00050230	     -0.19821407	     -0.06449972	      0.88303191	     -0.00013031	     -0.21865509	     -0.00000001	     -0.00000000	     51.81061579
      0.75734335	     -0.05637991	     -0.00050175	     -0.19822271	     -0.06450254	      0.88303114	     -0.00013204	     -0.21865215	     -0.00000001	     -0.00000000	     52.00618481
      0.75853279	     -0.05638939	     -0.00050130	     -0.19823167	     -0.06450543	      0.88303035	     -0.00013381	     -0.21864971	     -0.00000001	     -0.00000000	     52.06126573
      0.75972223	     -0.05640014	     -0.00050087	     -0.19824189	     -0.06450839	      0.88302954	     -0.00013560	     -0.21864775	     -0.00000001	     -0.00000000	     52.18558282
      0.76091168	     -0.05641096	     -0.00050052	     -0.19825219	     -0.06451142	      0.88302871	     -0.00013743	     -0.21864627	     -0.00000001	     -0.00000000	     52.17228767
      0.76210112	     -0.05642226	     -0.00050045	     -0.19826295	     -0.06451451	      0.88302786	     -0.00013928	     -0.21864523	     -0.00000001	     -0.00000000	     52.24869690
      0.76329057	     -0.05643434	     -0.00050040	     -0.19827449	     -0.06451768	      0.88302700	     -0.00014115	     -0.21864465	     -0.00000001	     -0.00000000	     52.17797144
      0.76448001	     -0.05644804	     -0.00050029	     -0.19828764	     -0.06452091	      0.88302613	     -0.00014306	     -0.21864451	     -0.00000001	     -0.00000001	     52.22120532
      0.76566945	     -0.05646189	     -0.00049989	     -0.19830096	     -0.06452422	      0.88302524	     -0.00014498	     -0.21864483	     -0.00000001	     -0.00000001	     52.11649537
      0.76685890	     -0.05647809	     -0.00049930	     -0.19831662	     -0.06452759	      0.88302435	     -0.00014693	     -0.21864558	     -0.00000001	     -0.00000001	     52.13279373
      0.76804834	     -0.05649606	     -0.00049863	     -0.19833404	     -0.06453104	      0.88302344	     -0.00014891	     -0.21864680	     -0.00000001	     -0.00000001	     51.98740476
      0.76923778	     -0.05651821	     -0.00049812	     -0.19835565	     -0.06453456	      0.88302253	     -0.00015090	     -0.21864850	     -0.00000001	     -0.00000001	     51.98043477
      0.77042723	     -0.05654593	     -0.00049801	     -0.19838281	     -0.06453815	      0.88302161	     -0.00015292	     -0.21865080	     -0.00000001	     -0.00000001	     51.80289229
      0.77161667	     -0.05658253	     -0.00049834	     -0.19841885	     -0.06454181	      0.88302069	     -0.00015495	     -0.21865383	     -0.00000001	     -0.00000001	     51.76767286
      0.77304829	     -0.05664004	     -0.00049944	     -0.19847568	     -0.06454631	      0.88301956	     -0.00015743	     -0.21865871	     -0.00000001	     -0.00000001	     51.39723289
      0.77418816	     -0.05669716	     -0.00050083	     -0.19853225	     -0.06454998	      0.88301866	     -0.00015942	     -0.21866377	     -0.00000001	     -0.00000001	     51.48519147
      0.77532804	     -0.05676474	     -0.00050249	     -0.19859927	     -0.06455370	      0.88301775	     -0.00016142	     -0.21867007	     -0.00000001	     -0.00000001	     51.24718171
      0.77646791	     -0.05684424	     -0.00050426	     -0.19867823	     -0.06455750	      0.88301683	     -0.00016344	     -0.21867773	     -0.00000001	     -0.00000001	     51.21178587
      0.77787042	     -0.05695700	     -0.00050646	     -0.19879034	     -0.06456226	      0.88301568	     -0.00016594	     -0.21868929	     -0.00000001	     -0.00000001	     50.88611207
      0.77900192	     -0.05705969	     -0.00050799	     -0.19889252	     -0.06456617	      0.88301475	     -0.00016796	     -0.21870042	     -0.00000001	     -0.00000001	     50.89949118
      0.78013343	     -0.05717131	     -0.00050916	     -0.19900366	     -0.06457014	      0.88301379	     -0.00017000	     -0.21871329	     -0.00000001	     -0.00000001	     50.65804767
      0.78126493	     -0.05729311	     -0.00050977	     -0.19912499	     -0.06457418	      0.88301282	     -0.00017204	     -0.21872791	     -0.00000001	     -0.00000001	     50.59158223
      0.78268150	     -0.05745763	     -0.00050943	     -0.19928899	     -0.06457932	      0.88301157	     -0.00017460	     -0.21874881	     -0.00000001	     -0.00000001	     50.23114756
      0.78380654	     -0.05759751	     -0.00050798	     -0.19942848	     -0.06458346	      0.88301055	     -0.00017664	     -0.21876745	     -0.00000001	     -0.00000001	     50.16031459
      0.78493157	     -0.05774376	     -0.00050539	     -0.19957440	     -0.06458767	      0.88300950	     -0.00017869	     -0.21878793	     -0.00000001	     -0.00000001	     49.86229379
      0.78605660	     -0.05789722	     -0.00050154	     -0.19972756	     -0.06459193	      0.88300841	     -0.00018073	     -0.21881021	     -0.00000001	     -0.00000001	     49.70091673
      0.78749298	     -0.05810027	     -0.00049563	     -0.19993029	     -0.06459744	      0.88300698	     -0.00018335	     -0.21884130	     -0.00000001	     -0.00000001	     49.25813267
      0.78861047	     -0.05826586	     -0.00049017	     -0.20009567	     -0.06460179	      0.88300581	     -0.00018539	     -0.21886750	     -0.00000001	     -0.00000001	     49.07775847
      0.78972796	     -0.05843578	     -0.00048401	     -0.20026542	     -0.06460619	      0.88300460	     -0.00018743	     -0.21889546	     -0.00000001	     -0.00000001	     48.73676812
      0.79084545	     -0.05861103	     -0.00047733	     -0.20044053	     -0.06461063	      0.88300334	     -0.00018948	     -0.21892510	     -0.00000001	     -0.00000001	     48.49537530
      0.79230806	     -0.05884594	     -0.00046814	     -0.20067531	     -0.06461651	      0.88300160	     -0.00019216	     -0.21896635	     -0.00000001	     -0.00000001	     47.98515764
      0.79341726	     -0.05902834	     -0.00046105	     -0.20085765	     -0.06462101	      0.88300021	     -0.00019419	     -0.21899939	     -0.00000001	     -0.00000001	     47.71532944
      0.79452645	     -0.05921274	     -0.00045401	     -0.20104201	     -0.06462555	      0.88299876	     -0.00019623	     -0.21903386	     -0.00000001	     -0.00000001	     47.32598616
      0.79563565	     -0.05939917	     -0.00044722	     -0.20122843	     -0.06463012	      0.88299723	     -0.00019828	     -0.21906968	     -0.00000001	     -0.00000001	     46.98906415
      0.79713196	     -0.05965397	     -0.00043868	     -0.20148325	     -0.06463634	      0.88299506	     -0.00020105	     -0.21912006	     -0.00000001	     -0.00000001	     46.35015241
      0.79823086	     -0.05984386	     -0.00043296	     -0.20167318	     -0.06464093	      0.88299337	     -0.00020309	     -0.21915845	     -0.00000001	     -0.00000001	     45.96483107
      0.79932976	     -0.06003479	     -0.00042782	     -0.20186417	     -0.06464555	      0.88299160	     -0.00020513	     -0.21919796	     -0.00000001	     -0.00000001	     45.49957909
      0.80042866	     -0.06022820	     -0.00042336	     -0.20205766	     -0.06465019	      0.88298975	     -0.00020719	     -0.21923848	     -0.00000001	     -0.00000001	     45.06766452
      0.80196742	     -0.06050126	     -0.00041742	     -0.20233087	     -0.06465671	      0.88298700	     -0.00021008	     -0.21929684	     -0.00000001	     -0.00000001	     44.32714853
      0.80305797	     -0.06069616	     -0.00041371	     -0.20252590	     -0.06466134	      0.88298495	     -0.00021214	     -0.21933920	     -0.00000001	     -0.00000001	     43.85738823
      0.80414853	     -0.06089045	     -0.00041066	     -0.20272034	     -0.06466598	      0.88298281	     -0.00021420	     -0.21938230	     -0.00000001	     -0.00000001	     43.33911436
      0.80545929	     -0.06112499	     -0.00040793	     -0.20295509	     -0.06467157	      0.88298011	     -0.00021670	     -0.21943496	     -0.00000001	     -0.00000001	     42.74967758
      0.80677004	     -0.06135937	     -0.00040595	     -0.20318970	     -0.06467715	      0.88297728	     -0.00021921	     -0.21948846	     -0.00000001	     -0.00000002	     42.01367546
      0.80808080	     -0.06159426	     -0.00040482	     -0.20342485	     -0.06468274	      0.88297431	     -0.00022173	     -0.21954264	     -0.00000001	     -0.00000002	     41.48904486
      0.80920443	     -0.06179351	     -0.00040454	     -0.20362434	     -0.06468752	      0.88297166	     -0.00022389	     -0.21958956	     -0.00000001	     -0.00000002	     40.82935383
      0.81032805	     -0.06199312	     -0.00040474	     -0.20382422	     -0.06469229	      0.88296891	     -0.00022607	     -0.21963683	     -0.00000001	     -0.00000002	     40.39392012
      0.81184782	     -0.06226189	     -0.00040579	     -0.20409339	     -0.06469872	      0.88296503	     -0.00022902	     -0.21970126	     -0.00000001	     -0.00000002	     39.57772547
      0.81292198	     -0.06244967	     -0.00040707	     -0.20428147	     -0.06470324	      0.88296219	     -0.00023111	     -0.21974705	     -0.00000001	     -0.00000002	     39.12807909
      0.81399614	     -0.06263525	     -0.00040876	     -0.20446737	     -0.06470775	      0.88295926	     -0.00023321	     -0.21979305	     -0.00000001	     -0.00000002	     38.59477005
      0.81531696	     -0.06286313	     -0.00041151	     -0.20469566	     -0.06471325	      0.88295555	     -0.00023579	     -0.21984988	     -0.00000001	     -0.00000002	     38.01474974
      0.81663777	     -0.06308482	     -0.00041511	     -0.20491780	     -0.06471872	      0.88295171	     -0.00023837	     -0.21990701	     -0.00000001	     -0.00000002	     37.30029560
      0.81795859	     -0.06330675	     -0.00041882	     -0.20514019	     -0.06472415	      0.88294777	     -0.00024094	     -0.21996443	     -0.00000001	     -0.00000002	     36.84708129
      0.81908294	     -0.06349161	     -0.00042220	     -0.20532548	     -0.06472873	      0.88294434	     -0.00024314	     -0.22001349	     -0.00000001	     -0.00000002	     36.21317835
      0.82020729	     -0.06367482	     -0.00042573	     -0.20550913	     -0.06473327	      0.88294083	     -0.00024533	     -0.22006260	     -0.00000001	     -0.00000002	     35.87832369
      0.82176263	     -0.06392253	     -0.00043049	     -0.20575751	     -0.06473949	      0.88293587	     -0.00024834	     -0.22013050	     -0.00000001	     -0.00000002	     35.18181234
      0.82281564	     -0.06408688	     -0.00043403	     -0.20592233	     -0.06474364	      0.88293245	     -0.00025038	     -0.22017632	     -0.00000001	     -0.00000002	     34.86127361
      0.82386865	     -0.06424728	     -0.00043737	     -0.20608321	     -0.06474776	      0.88292898	     -0.00025241	     -0.22022197	     -0.00000001	     -0.00000002	     34.44622815
      0.82522164	     -0.06444958	     -0.00044108	     -0.20628618	     -0.06475298	      0.88292447	     -0.00025500	     -0.22028026	     -0.00000001	     -0.00000002	     34.00278476
      0.82660054	     -0.06464998	     -0.00044475	     -0.20648730	     -0.06475822	      0.88291982	     -0.00025762	     -0.22033922	     -0.00000001	     -0.00000002	     33.36397925
      0.82777289	     -0.06481643	     -0.00044756	     -0.20665436	     -0.06476261	      0.88291583	     -0.00025983	     -0.22038890	     -0.00000001	     -0.00000002	     33.06461111
      0.82894524	     -0.06497787	     -0.00044998	     -0.20681647	     -0.06476693	      0.88291182	     -0.00026203	     -0.22043815	     -0.00000001	     -0.00000002	     32.57757725
      0.83011759	     -0.06513591	     -0.00045229	     -0.20697519	     -0.06477118	      0.88290779	     -0.00026421	     -0.22048692	     -0.00000001	     -0.00000002	     32.29004887
      0.83128995	     -0.06528866	     -0.00045444	     -0.20712863	     -0.06477537	      0.88290375	     -0.00026637	     -0.22053519	     -0.00000001	     -0.00000002	     31.89167864
      0.83246230	     -0.06543763	     -0.00045643	     -0.20727831	     -0.06477948	      0.88289971	     -0.00026851	     -0.22058289	     -0.00000001	     -0.00000002	     31.61401234
      0.83387536	     -0.06561054	     -0.00045876	     -0.20745211	     -0.06478433	      0.88289486	     -0.00027106	     -0.22063961	     -0.00000001	     -0.00000002	     31.10540735
      0.83502204	     -0.06574606	     -0.00046088	     -0.20758837	     -0.06478818	      0.88289094	     -0.00027310	     -0.22068494	     -0.00000001	     -0.00000002	     30.92017777
      0.83616873	     -0.06587608	     -0.00046292	     -0.20771914	     -0.06479195	      0.88288705	     -0.00027513	     -0.22072964	     -0.00000001	     -0.00000002	     30.56501807
      0.83731542	     -0.06600239	     -0.00046482	     -0.20784621	     -0.06479564	      0.88288319	     -0.00027713	     -0.22077363	     -0.00000001	     -0.00000002	     30.34307022
      0.83870122	     -0.06614809	     -0.00046690	     -0.20799285	     -0.06480000	      0.88287857	     -0.00027951	     -0.22082583	     -0.00000001	     -0.00000002	     29.90606558
      0.83985081	     -0.06626430	     -0.00046848	     -0.20810986	     -0.06480351	      0.88287479	     -0.00028146	     -0.22086827	     -0.00000001	     -0.00000002	     29.73135941
      0.84100039	     -0.06637497	     -0.00046995	     -0.20822134	     -0.06480694	      0.88287107	     -0.00028339	     -0.22090992	     -0.00000001	     -0.00000002	     29.40071921
      0.84214998	     -0.06648251	     -0.00047133	     -0.20832970	     -0.06481028	      0.88286741	     -0.00028529	     -0.22095071	     -0.00000001	     -0.00000002	     29.20893039
      0.84329956	     -0.06658565	     -0.00047256	     -0.20843367	     -0.06481353	      0.88286380	     -0.00028717	     -0.22099067	     -0.00000001	     -0.00000002	     28.91785597
      0.84471598	     -0.06670776	     -0.00047402	     -0.20855682	     -0.06481740	      0.88285946	     -0.00028944	     -0.22103867	     -0.00000001	     -0.00000002	     28.68170448
      0.84589862	     -0.06680371	     -0.00047521	     -0.20865366	     -0.06482052	      0.88285593	     -0.00029131	     -0.22107770	     -0.00000001	     -0.00000002	     28.31250878
      0.84708127	     -0.06689596	     -0.00047635	     -0.20874679	     -0.06482354	      0.88285247	     -0.00029314	     -0.22111573	     -0.00000001	     -0.00000002	     28.17676150
      0.84826391	     -0.06698334	     -0.00047746	     -0.20883507	     -0.06482646	      0.88284911	     -0.00029495	     -0.22115277	     -0.00000001	     -0.00000002	     27.89210761
      0.84944655	     -0.06706748	     -0.00047857	     -0.20892011	     -0.06482927	      0.88284584	     -0.00029673	     -0.22118876	     -0.00000001	     -0.00000002	     27.71417866
      0.85087131	     -0.06716354	     -0.00048005	     -0.20901727	     -0.06483252	      0.88284203	     -0.00029884	     -0.22123078	     -0.00000001	     -0.00000002	     27.31513423
      0.85202747	     -0.06723775	     -0.00048131	     -0.20909238	     -0.06483503	      0.88283904	     -0.00030052	     -0.22126374	     -0.00000001	     -0.00000002	     27.22881615
      0.85318363	     -0.06730735	     -0.00048259	     -0.20916289	     -0.06483745	      0.88283615	     -0.00030216	     -0.22129571	     -0.00000001	     -0.00000002	     26.95461287
      0.85433979	     -0.06737433	     -0.00048401	     -0.20923077	     -0.06483975	      0.88283335	     -0.00030378	     -0.22132664	     -0.00000001	     -0.00000002	     26.83018412
      0.85549595	     -0.06743700	     -0.00048551	     -0.20929435	     -0.06484195	      0.88283066	     -0.00030538	     -0.22135656	     -0.00000001	     -0.00000002	     26.59618772
      0.85688840	     -0.06750895	     -0.00048738	     -0.20936741	     -0.06484445	      0.88282755	     -0.00030725	     -0.22139118	     -0.00000001	     -0.00000001	     26.44583328
      0.85807067	     -0.06756490	     -0.00048903	     -0.20942431	     -0.06484645	      0.88282502	     -0.00030882	     -0.22141941	     -0.00000001	     -0.00000001	     26.13804628
      0.85925294	     -0.06761795	     -0.00049071	     -0.20947831	     -0.06484833	      0.88282260	     -0.00031035	     -0.22144651	     -0.00000001	     -0.00000001	     26.05848927
      0.86043520	     -0.06766663	     -0.00049239	     -0.20952794	     -0.06485009	      0.88282028	     -0.00031186	     -0.22147250	     -0.00000001	     -0.00000001	     25.83364316
      0.86161747	     -0.06771217	     -0.00049406	     -0.20957444	     -0.06485174	      0.88281806	     -0.00031333	     -0.22149736	     -0.00000001	     -0.00000001	     25.71668842
      0.86305066	     -0.06776139	     -0.00049610	     -0.20962483	     -0.06485358	      0.88281551	     -0.00031508	     -0.22152598	     -0.00000001	     -0.00000001	     25.40236874
      0.86420171	     -0.06779634	     -0.00049753	     -0.20966072	     -0.06485492	      0.88281357	     -0.00031645	     -0.22154772	     -0.00000001	     -0.00000001	     25.37416980
      0.86535277	     -0.06782631	     -0.00049915	     -0.20969164	     -0.06485615	      0.88281172	     -0.00031779	     -0.22156836	     -0.00000001	     -0.00000001	     25.15790948
      0.86650382	     -0.06785309	     -0.00050076	     -0.20971937	     -0.06485727	      0.88280997	     -0.00031911	     -0.22158786	     -0.00000001	     -0.00000001	     25.08073570
      0.86765487	     -0.06787443	     -0.00050231	     -0.20974166	     -0.06485826	      0.88280830	     -0.00032040	     -0.22160622	     -0.00000001	     -0.00000001	     24.90575645
      0.86906908	     -0.06789481	     -0.00050419	     -0.20976321	     -0.06485933	      0.88280636	     -0.00032194	     -0.22162712	     -0.00000001	     -0.00000001	     24.82951947
      0.87025082	     -0.06790436	     -0.00050581	     -0.20977374	     -0.06486009	      0.88280484	     -0.00032320	     -0.22164315	     -0.00000001	     -0.00000001	     24.58655734
      0.87143257	     -0.06790885	     -0.00050754	     -0.20977920	     -0.06486072	      0.88280340	     -0.00032443	     -0.22165779	     -0.00000001	     -0.00000001	     24.57473601
      0.87261431	     -0.06790668	     -0.00050946	     -0.20977801	     -0.06486122	      0.88280205	     -0.00032563	     -0.22167103	     -0.00000001	     -0.00000001	     24.41809145
      0.87379606	     -0.06789916	     -0.00051104	     -0.20977146	     -0.06486160	      0.88280077	     -0.00032680	     -0.22168278	     -0.00000001	     -0.00000001	     24.37484503
      0.87523430	     -0.06788101	     -0.00051328	     -0.20975449	     -0.06486190	      0.88279932	     -0.00032819	     -0.22169504	     -0.00000001	     -0.00000001	     24.13451120
      0.87638311	     -0.06785949	     -0.00051581	     -0.20973389	     -0.06486200	      0.88279823	     -0.00032927	     -0.22170316	     -0.00000001	     -0.00000001	     24.19530150
      0.87753193	     -0.06783169	     -0.00051902	     -0.20970700	     -0.06486199	      0.88279722	     -0.00033032	     -0.22170978	     -0.00000001	     -0.00000001	     24.04037423
      0.87868074	     -0.06779964	     -0.00052225	     -0.20967585	     -0.06486185	      0.88279626	     -0.00033135	     -0.22171487	     -0.00000001	     -0.00000001	     24.05741294
      0.88006469	     -0.06775245	     -0.00052669	     -0.20962973	     -0.06486154	      0.88279519	     -0.00033256	     -0.22171896	     -0.00000001	     -0.00000001	     23.87912830
      0.88121992	     -0.06770681	     -0.00053079	     -0.20958495	     -0.06486114	      0.88279436	     -0.00033354	     -0.22172056	     -0.00000001	     -0.00000000	     23.98781578
      0.88237515	     -0.06765325	     -0.00053519	     -0.20953225	     -0.06486063	      0.88279359	     -0.00033449	     -0.22172049	     -0.00000001	     -0.00000000	     23.84306628
      0.88353037	     -0.06759400	     -0.00054017	     -0.20947384	     -0.06486000	      0.88279287	     -0.00033542	     -0.22171867	     -0.00000001	     -0.00000000	     23.92888942
      0.88468560	     -0.06752708	     -0.00054578	     -0.20940773	     -0.06485926	      0.88279220	     -0.00033633	     -0.22171507	     -0.00000001	     -0.00000000	     23.84324374
      0.88607742	     -0.06743883	     -0.00055337	     -0.20932043	     -0.06485821	      0.88279147	     -0.00033738	     -0.22170830	     -0.00000001	     -0.00000000	     23.98886498
      0.88726026	     -0.06735512	     -0.00056047	     -0.20923750	     -0.06485719	      0.88279091	     -0.00033825	     -0.22170045	     -0.00000001	     -0.00000000	     23.79488923
      0.88844310	     -0.06726588	     -0.00056811	     -0.20914901	     -0.06485606	      0.88279040	     -0.00033910	     -0.22169064	     -0.00000001	     -0.00000000	     23.94007051
      0.88962594	     -0.06716984	     -0.00057626	     -0.20905370	     -0.06485480	      0.88278994	     -0.00033991	     -0.22167891	     -0.00000001	     -0.00000000	     23.84328881
      0.89080878	     -0.06706894	     -0.00058489	     -0.20895348	     -0.06485344	      0.88278954	     -0.00034070	     -0.22166525	     -0.00000001	     -0.00000000	     23.96051064
      0.89224208	     -0.06693932	     -0.00059600	     -0.20882467	     -0.06485164	      0.88278911	     -0.00034161	     -0.22164620	     -0.00000001	     -0.00000000	     23.78237483
      0.89339836	     -0.06683072	     -0.00060544	     -0.20871667	     -0.06485006	      0.88278882	     -0.00034232	     -0.22162888	     -0.00000001	     -0.00000000	     24.02638696
      0.89455463	     -0.06671766	     -0.00061528	     -0.20860420	     -0.06484839	      0.88278858	     -0.00034300	     -0.22160991	     -0.00000001	     -0.00000000	     23.84270044
      0.89571091	     -0.06660291	     -0.00062543	     -0.20849000	     -0.06484662	      0.88278839	     -0.00034364	     -0.22158936	     -0.00000001	     -0.00000000	     23.99436247
      0.89686718	     -0.06648453	     -0.00063583	     -0.20837214	     -0.06484475	      0.88278825	     -0.00034426	     -0.22156733	     -0.00000001	     -0.00000000	     23.86626059
      0.89825474	     -0.06633959	     -0.00064891	     -0.20822778	     -0.06484238	      0.88278814	     -0.00034496	     -0.22153906	     -0.00000001	     -0.00000000	     24.08821622
      0.89943619	     -0.06621318	     -0.00066010	     -0.20810184	     -0.06484026	      0.88278811	     -0.00034551	     -0.22151357	     -0.00000001	     -0.00000000	     23.79964418
      0.90061764	     -0.06608596	     -0.00067107	     -0.20797506	     -0.06483805	      0.88278812	     -0.00034604	     -0.22148684	     -0.00000001	      0.00000000	     23.95716882
      0.90179909	     -0.06595627	     -0.00068161	     -0.20784579	     -0.06483575	      0.88278819	     -0.00034652	     -0.22145897	     -0.00000001	      0.00000000	     23.78719641
      0.90298054	     -0.06582565	     -0.00069156	     -0.20771557	     -0.06483336	      0.88278831	     -0.00034696	     -0.22143003	     -0.00000001	      0.00000000	     23.89628631
      0.90441828	     -0.06566371	     -0.00070272	     -0.20755410	     -0.06483034	      0.88278853	     -0.00034745	     -0.22139348	     -0.00000001	      0.00000000	     23.63175144
      0.90556829	     -0.06553302	     -0.00071083	     -0.20742376	     -0.06482784	      0.88278876	     -0.00034780	     -0.22136324	     -0.00000001	      0.00000000	     23.87517338
      0.90671829	     -0.06539984	     -0.00071819	     -0.20729093	     -0.06482527	      0.88278905	     -0.00034811	     -0.22133220	     -0.00000001	      0.00000000	     23.61494412
      0.90786829	     -0.06526680	     -0.00072480	     -0.20715822	     -0.06482263	      0.88278938	     -0.00034839	     -0.22130039	     -0.00000001	      0.00000000	     23.74241774
      0.90901829	     -0.06513190	     -0.00073056	     -0.20702364	     -0.06481993	      0.88278976	     -0.00034862	     -0.22126789	     -0.00000001	      0.00000000	     23.57787944
      0.91042937	     -0.06496645	     -0.00073546	     -0.20685858	     -0.06481652	      0.88279030	     -0.00034885	     -0.22122714	     -0.00000001	      0.00000000	     23.78368476
      0.91160890	     -0.06482590	     -0.00073781	     -0.20671835	     -0.06481360	      0.88279080	     -0.00034900	     -0.22119243	     -0.00000001	      0.00000000	     23.46119779
      0.91278843	     -0.06468588	     -0.00073932	     -0.20657864	     -0.06481063	      0.88279136	     -0.00034911	     -0.22115715	     -0.00000001	      0.00000000	     23.62251330
      0.91396797	     -0.06454494	     -0.00074028	     -0.20643801	     -0.06480759	      0.88279197	     -0.00034918	     -0.22112139	     -0.00000001	      0.00000000	     23.47870618
      0.91514750	     -0.06440475	     -0.00074083	     -0.20629809	     -0.06480451	      0.88279262	     -0.00034921	     -0.22108519	     -0.00000001	      0.00000000	     23.63171498
      0.91658946	     -0.06423281	     -0.00074107	     -0.20612647	     -0.06480066	      0.88279349	     -0.00034919	     -0.22104045	     -0.00000001	      0.00000000	     23.45967424
      0.91773238	     -0.06409734	     -0.00074026	     -0.20599125	     -0.06479756	      0.88279423	     -0.00034913	     -0.22100462	     -0.00000001	      0.00000000	     23.76703023
      0.91887530	     -0.06396105	     -0.00073897	     -0.20585520	     -0.06479442	      0.88279501	     -0.00034904	     -0.22096854	     -0.00000001	      0.00000000	     23.61441975
      0.92001823	     -0.06382660	     -0.00073739	     -0.20572097	     -0.06479124	      0.88279582	     -0.00034891	     -0.22093222	     -0.00000001	      0.00000000	     23.82358008
      0.92140957	     -0.06366302	     -0.00073521	     -0.20555764	     -0.06478731	      0.88279687	     -0.00034871	     -0.22088778	     -0.00000001	      0.00000001	     23.73596542
      0.92255376	     -0.06353055	     -0.00073325	     -0.20542537	     -0.06478404	      0.88279777	     -0.00034850	     -0.22085105	     -0.00000001	      0.00000001	     24.08903294
      0.92369795	     -0.06339808	     -0.00073114	     -0.20529309	     -0.06478074	      0.88279871	     -0.00034827	     -0.22081421	     -0.00000001	      0.00000001	     24.00113850
      0.92484214	     -0.06326797	     -0.00072896	     -0.20516315	     -0.06477741	      0.88279968	     -0.00034800	     -0.22077727	     -0.00000001	      0.00000001	     24.27813050
      0.92622455	     -0.06311178	     -0.00072629	     -0.20500714	     -0.06477334	      0.88280088	     -0.00034763	     -0.22073258	     -0.00000001	      0.00000001	     24.27834025
      0.92737525	     -0.06298437	     -0.00072404	     -0.20487989	     -0.06476992	      0.88280192	     -0.00034729	     -0.22069533	     -0.00000001	      0.00000001	     24.69238026
      0.92852594	     -0.06285740	     -0.00072182	     -0.20475305	     -0.06476647	      0.88280297	     -0.00034691	     -0.22065810	     -0.00000001	      0.00000001	     24.68288268
      0.92967664	     -0.06273362	     -0.00071961	     -0.20462940	     -0.06476300	      0.88280405	     -0.00034651	     -0.22062089	     -0.00000001	      0.00000001	     25.03603298
      0.93082733	     -0.06261095	     -0.00071743	     -0.20450685	     -0.06475950	      0.88280514	     -0.00034608	     -0.22058375	     -0.00000001	      0.00000001	     25.15152995
      0.93222564	     -0.06246588	     -0.00071481	     -0.20436193	     -0.06475521	      0.88280650	     -0.00034552	     -0.22053873	     -0.00000001	      0.00000001	     25.65493057
      0.93340657	     -0.06234431	     -0.00071264	     -0.20424047	     -0.06475157	      0.88280765	     -0.00034501	     -0.22050086	     -0.00000001	      0.00000001	     25.70096994
      0.93458750	     -0.06222590	     -0.00071050	     -0.20412217	     -0.06474790	      0.88280881	     -0.00034447	     -0.22046311	     -0.00000001	      0.00000001	     26.15969503
      0.93576842	     -0.06210904	     -0.00070838	     -0.20400541	     -0.06474421	      0.88280998	     -0.00034391	     -0.22042553	     -0.00000001	      0.00000001	     26.37549427
      0.93694935	     -0.06199526	     -0.00070629	     -0.20389174	     -0.06474049	      0.88281115	     -0.00034332	     -0.22038812	     -0.00000001	      0.00000001	     26.84299573
      0.93837603	     -0.06185949	     -0.00070356	     -0.20375610	     -0.06473598	      0.88281257	     -0.00034257	     -0.22034322	     -0.00000001	      0.00000001	     27.13243593
      0.93953232	     -0.06175234	     -0.00070132	     -0.20364906	     -0.06473229	      0.88281371	     -0.00034194	     -0.22030704	     -0.00000001	      0.00000001	     27.74296560
      0.94068862	     -0.06164619	     -0.00069921	     -0.20354302	     -0.06472859	      0.88281485	     -0.00034128	     -0.22027111	     -0.00000001	      0.00000001	     28.02050498
      0.94184491	     -0.06154328	     -0.00069712	     -0.20344022	     -0.06472486	      0.88281598	     -0.00034061	     -0.22023541	     -0.00000001	      0.00000001	     28.59626421
      0.94300120	     -0.06144134	     -0.00069505	     -0.20333839	     -0.06472112	      0.88281710	     -0.00033991	     -0.22019997	     -0.00000001	      0.00000001	     28.98877121
      0.94415749	     -0.06134203	     -0.00069300	     -0.20323920	     -0.06471735	      0.88281821	     -0.00033920	     -0.22016477	     -0.00000001	      0.00000001	     29.57050262
      0.94563836	     -0.06121667	     -0.00069038	     -0.20311399	     -0.06471250	      0.88281960	     -0.00033826	     -0.22012010	     -0.00000001	      0.00000001	     30.11131994
      0.94672215	     -0.06112712	     -0.00068846	     -0.20302455	     -0.06470892	      0.88282061	     -0.00033755	     -0.22008767	     -0.00000001	      0.00000001	     30.78771934
      0.94780595	     -0.06103787	     -0.00068656	     -0.20293542	     -0.06470532	      0.88282160	     -0.00033683	     -0.22005548	     -0.00000001	      0.00000001	     31.25072836
      0.94888974	     -0.06095097	     -0.00068466	     -0.20284864	     -0.06470171	      0.88282257	     -0.00033609	     -0.22002351	     -0.00000001	      0.00000001	     31.85791797
      0.95046183	     -0.06082664	     -0.00068191	     -0.20272449	     -0.06469643	      0.88282396	     -0.00033501	     -0.21997759	     -0.00000001	      0.00000001	     32.60396009
      0.95154147	     -0.06074353	     -0.00068002	     -0.20264150	     -0.06469278	      0.88282488	     -0.00033425	     -0.21994634	     -0.00000001	      0.00000001	     33.28949969
      0.95262111	     -0.06066096	     -0.00067795	     -0.20255906	     -0.06468910	      0.88282579	     -0.00033348	     -0.21991534	     -0.00000001	      0.00000001	     33.83140870
      0.95394460	     -0.06056255	     -0.00067539	     -0.20246081	     -0.06468457	      0.88282688	     -0.00033252	     -0.21987766	     -0.00000001	      0.00000001	     34.63034127
      0.95526808	     -0.06046519	     -0.00067296	     -0.20236361	     -0.06468001	      0.88282794	     -0.00033155	     -0.21984037	     -0.00000001	      0.00000001	     35.24549437
      0.95659157	     -0.06037062	     -0.00067081	     -0.20226919	     -0.06467541	      0.88282898	     -0.00033056	     -0.21980343	     -0.00000001	      0.00000001	     36.15495432
      0.95771823	     -0.06028964	     -0.00066898	     -0.20218835	     -0.06467147	      0.88282984	     -0.00032972	     -0.21977229	     -0.00000001	      0.00000001	     36.62535424
      0.95884490	     -0.06021147	     -0.00066716	     -0.20211030	     -0.06466751	      0.88283068	     -0.00032886	     -0.21974141	     -0.00000001	      0.00000001	     37.36431360
      0.96039148	     -0.06010485	     -0.00066503	     -0.20200386	     -0.06466203	      0.88283181	     -0.00032768	     -0.21969950	     -0.00000001	      0.00000000	     38.12608113
      0.96143842	     -0.06003461	     -0.00066416	     -0.20193371	     -0.06465829	      0.88283255	     -0.00032687	     -0.21967148	     -0.00000001	      0.00000000	     38.75210736
      0.96248537	     -0.05996411	     -0.00066358	     -0.20186330	     -0.06465454	      0.88283328	     -0.00032605	     -0.21964381	     -0.00000001	      0.00000000	     39.27285090
      0.96383531	     -0.05987699	     -0.00066313	     -0.20177629	     -0.06464966	      0.88283420	     -0.00032500	     -0.21960867	     -0.00000001	      0.00000000	     39.97895195
      0.96521629	     -0.05979042	     -0.00066252	     -0.20168982	     -0.06464464	      0.88283513	     -0.00032391	     -0.21957342	     -0.00000001	      0.00000000	     40.51945022
      0.96638522	     -0.05971953	     -0.00066161	     -0.20161902	     -0.06464037	      0.88283590	     -0.00032298	     -0.21954408	     -0.00000001	      0.00000000	     41.17193615
      0.96755414	     -0.05964893	     -0.00066067	     -0.20154850	     -0.06463607	      0.88283666	     -0.00032205	     -0.21951518	     -0.00000001	      0.00000000	     41.63428543
      0.96872307	     -0.05958074	     -0.00065964	     -0.20148038	     -0.06463174	      0.88283741	     -0.00032112	     -0.21948668	     -0.00000001	      0.00000000	     42.20988950
      0.96989200	     -0.05951308	     -0.00065846	     -0.20141279	     -0.06462740	      0.88283816	     -0.00032018	     -0.21945859	     -0.00000001	      0.00000000	     42.64784456
      0.97106092	     -0.05944751	     -0.00065674	     -0.20134729	     -0.06462303	      0.88283890	     -0.00031924	     -0.21943088	     -0.00000001	      0.00000000	     43.14469070
      0.97247254	     -0.05936974	     -0.00065314	     -0.20126961	     -0.06461773	      0.88283979	     -0.00031809	     -0.21939798	     -0.00000001	      0.00000000	     43.51894276
      0.97361581	     -0.05930882	     -0.00064927	     -0.20120876	     -0.06461342	      0.88284051	     -0.00031717	     -0.21937178	     -0.00000001	      0.00000000	     44.00144322
      0.97475907	     -0.05924870	     -0.00064448	     -0.20114872	     -0.06460909	      0.88284122	     -0.00031624	     -0.21934601	     -0.00000000	      0.00000000	     44.30254263
      0.97590233	     -0.05919161	     -0.00063955	     -0.20109169	     -0.06460474	      0.88284194	     -0.00031530	     -0.21932068	     -0.00000000	      0.00000000	     44.71119139
      0.97728656	     -0.05912374	     -0.00063338	     -0.20102389	     -0.06459946	      0.88284282	     -0.00031417	     -0.21929062	     -0.00000000	      0.00000000	     45.01159320
      0.97843162	     -0.05906947	     -0.00062810	     -0.20096967	     -0.06459507	      0.88284355	     -0.00031324	     -0.21926623	     -0.00000000	      0.00000000	     45.42025742
      0.97957668	     -0.05901549	     -0.00062254	     -0.20091573	     -0.06459068	      0.88284429	     -0.00031230	     -0.21924228	     -0.00000000	      0.00000000	     45.66142221
      0.98072175	     -0.05896344	     -0.00061656	     -0.20086372	     -0.06458627	      0.88284503	     -0.00031136	     -0.21921873	     -0.00000000	      0.00000000	     46.01156849
      0.98209968	     -0.05890175	     -0.00060901	     -0.20080207	     -0.06458095	      0.88284594	     -0.00031023	     -0.21919097	     -0.00000000	      0.00000000	     46.20732038
      0.98324978	     -0.05885208	     -0.00060251	     -0.20075242	     -0.06457651	      0.88284670	     -0.00030929	     -0.21916827	     -0.00000000	      0.00000000	     46.54779634
      0.98439988	     -0.05880238	     -0.00059583	     -0.20070273	     -0.06457206	      0.88284748	     -0.00030835	     -0.21914600	     -0.00000000	      0.00000000	     46.70538945
      0.98554998	     -0.05875473	     -0.00058898	     -0.20065508	     -0.06456760	      0.88284826	     -0.00030741	     -0.21912415	     -0.00000000	      0.00000000	     46.99301083
      0.98670008	     -0.05870735	     -0.00058200	     -0.20060770	     -0.06456314	      0.88284905	     -0.00030647	     -0.21910273	     -0.00000000	      0.00000000	     47.14469690
      0.98809981	     -0.05865210	     -0.00057405	     -0.20055242	     -0.06455771	      0.88285003	     -0.00030532	     -0.21907721	     -0.00000000	      0.00000000	     47.42886860
      0.98927881	     -0.05860563	     -0.00056746	     -0.20050591	     -0.06455313	      0.88285087	     -0.00030436	     -0.21905622	     -0.00000000	      0.00000000	     47.44573294
      0.99045780	     -0.05856094	     -0.00056085	     -0.20046118	     -0.06454855	      0.88285171	     -0.00030340	     -0.21903565	     -0.00000000	      0.00000000	     47.73531035
      0.99163679	     -0.05851694	     -0.00055467	     -0.20041711	     -0.06454398	      0.88285257	     -0.00030244	     -0.21901553	     -0.00000000	      0.00000000	     47.82188268
      0.99281578	     -0.05847485	     -0.00054876	     -0.20037495	     -0.06453941	      0.88285344	     -0.00030148	     -0.21899583	     -0.00000000	      0.00000001	     48.00877991
      0.99423538	     -0.05842572	     -0.00054176	     -0.20032570	     -0.06453391	      0.88285449	     -0.00030033	     -0.21897272	     -0.00000000	      0.00000001	     47.97577544
      0.99538361	     -0.05838827	     -0.00053625	     -0.20028814	     -0.06452947	      0.88285536	     -0.00029941	     -0.21895450	     -0.00000000	      0.00000001	     48.23942476
      0.99653184	     -0.05835218	     -0.00053118	     -0.20025195	     -0.06452504	      0.88285623	     -0.00029849	     -0.21893675	     -0.00000000	      0.00000001	     48.24722938
      0.99768007	     -0.05832033	     -0.00052646	     -0.20021996	     -0.06452061	      0.88285711	     -0.00029757	     -0.21891949	     -0.00000000	      0.00000001	     48.40628958
      0.99882830	     -0.05829148	     -0.00052209	     -0.20019096	     -0.06451620	      0.88285800	     -0.00029665	     -0.21890280	     -0.00000000	      0.00000001	     48.41420428
      1.00024157	     -0.05826363	     -0.00051735	     -0.20016290	     -0.06451078	      0.88285910	     -0.00029553	     -0.21888309	     -0.00000000	      0.00000001	     48.55470906
      1.00141923	     -0.05824679	     -0.00051404	     -0.20014588	     -0.06450628	      0.88286002	     -0.00029460	     -0.21886752	     -0.00000000	      0.00000001	     48.40951597
      1.00259689	     -0.05823878	     -0.00051125	     -0.20013767	     -0.06450179	      0.88286095	     -0.00029368	     -0.21885281	     -0.00000000	      0.00000001	     48.56700292
      1.00377456	     -0.05823946	     -0.00050890	     -0.20013814	     -0.06449732	      0.88286188	     -0.00029276	     -0.21883914	     -0.00000000	      0.00000001	     48.48935619
      1.00495222	     -0.05825078	     -0.00050698	     -0.20014923	     -0.06449286	      0.88286280	     -0.00029184	     -0.21882665	     -0.00000000	      0.00000001	     48.54056164
      1.00637844	     -0.05827806	     -0.00050503	     -0.20017624	     -0.06448749	      0.88286393	     -0.00029073	     -0.21881331	     -0.00000000	      0.00000001	     48.31468127
      1.00751817	     -0.05831095	     -0.00050363	     -0.20020891	     -0.06448321	      0.88286482	     -0.00028985	     -0.21880419	     -0.00000000	      0.00000001	     48.44108856
      1.00865790	     -0.05835231	     -0.00050220	     -0.20025005	     -0.06447894	      0.88286570	     -0.00028897	     -0.21879656	     -0.00000000	      0.00000001	     48.30088350
      1.00979763	     -0.05840330	     -0.00050057	     -0.20030083	     -0.06447469	      0.88286657	     -0.00028809	     -0.21879046	     -0.00000000	      0.00000001	     48.31923932
      1.01119327	     -0.05847605	     -0.00049808	     -0.20037335	     -0.06446952	      0.88286763	     -0.00028702	     -0.21878518	     -0.00000000	      0.00000001	     48.09080142
      1.01232969	     -0.05854416	     -0.00049548	     -0.20044127	     -0.06446532	      0.88286847	     -0.00028614	     -0.21878266	     -0.00000000	      0.00000000	     48.10878162
      1.01346610	     -0.05861835	     -0.00049217	     -0.20051531	     -0.06446113	      0.88286929	     -0.00028527	     -0.21878178	     -0.00000000	      0.00000000	     47.90879804
      1.01460252	     -0.05870016	     -0.00048809	     -0.20059699	     -0.06445697	      0.88287008	     -0.00028439	     -0.21878252	     -0.00000000	      0.00000000	     47.83776138
      1.01600190	     -0.05880893	     -0.00048187	     -0.20070563	     -0.06445186	      0.88287103	     -0.00028331	     -0.21878569	     -0.00000000	      0.00000000	     47.50793874
      1.01713657	     -0.05890434	     -0.00047595	     -0.20080096	     -0.06444773	      0.88287176	     -0.00028243	     -0.21879006	     -0.00000000	      0.00000000	     47.41475869
      1.01827124	     -0.05900417	     -0.00046926	     -0.20090074	     -0.06444361	      0.88287245	     -0.00028156	     -0.21879604	     -0.00000000	      0.00000000	     47.14740850
      1.01940591	     -0.05910987	     -0.00046197	     -0.20100641	     -0.06443951	      0.88287311	     -0.00028068	     -0.21880359	     -0.00000000	      0.00000000	     46.98637445
      1.02081018	     -0.05924610	     -0.00045237	     -0.20114264	     -0.06443446	      0.88287387	     -0.00027960	     -0.21881511	     -0.00000000	      0.00000000	     46.58643751
      1.02194246	     -0.05936149	     -0.00044439	     -0.20125804	     -0.06443039	      0.88287442	     -0.00027872	     -0.21882609	     -0.00000000	      0.00000000	     46.40235907
      1.02307474	     -0.05947962	     -0.00043626	     -0.20137620	     -0.06442633	      0.88287492	     -0.00027785	     -0.21883855	     -0.00000000	      0.00000000	     46.08877667
      1.02420701	     -0.05960242	     -0.00042817	     -0.20149905	     -0.06442229	      0.88287537	     -0.00027699	     -0.21885243	     -0.00000000	      0.00000000	     45.84461346
      1.02561864	     -0.05975986	     -0.00041827	     -0.20165657	     -0.06441725	      0.88287585	     -0.00027591	     -0.21887169	     -0.00000000	      0.00000000	     45.36430097
      1.02674725	     -0.05989015	     -0.00041072	     -0.20178693	     -0.06441322	      0.88287615	     -0.00027506	     -0.21888858	     -0.00000000	      0.00000000	     45.07975419
      1.02787585	     -0.06002274	     -0.00040353	     -0.20191962	     -0.06440920	      0.88287639	     -0.00027421	     -0.21890676	     -0.00000000	      0.00000000	     44.69825876
      1.02900445	     -0.06015947	     -0.00039682	     -0.20205643	     -0.06440519	      0.88287657	     -0.00027337	     -0.21892617	     -0.00000000	      0.00000000	     44.36286696
      1.03042731	     -0.06033498	     -0.00038901	     -0.20223209	     -0.06440012	      0.88287668	     -0.00027232	     -0.21895238	     -0.00000000	      0.00000000	     43.78862522
      1.03155077	     -0.06047663	     -0.00038345	     -0.20237386	     -0.06439611	      0.88287668	     -0.00027150	     -0.21897434	     -0.00000000	     -0.00000000	     43.41791589
      1.03267422	     -0.06061917	     -0.00037830	     -0.20251653	     -0.06439210	      0.88287661	     -0.00027069	     -0.21899738	     -0.00000000	     -0.00000000	     42.97029465
      1.03379768	     -0.06076482	     -0.00037366	     -0.20266232	     -0.06438809	      0.88287646	     -0.00026990	     -0.21902143	     -0.00000000	     -0.00000000	     42.55711197
      1.03523676	     -0.06095383	     -0.00036847	     -0.20285154	     -0.06438293	      0.88287615	     -0.00026888	     -0.21905368	     -0.00000000	     -0.00000000	     41.89787275
      1.03635362	     -0.06110317	     -0.00036511	     -0.20300104	     -0.06437892	      0.88287581	     -0.00026811	     -0.21907975	     -0.00000000	     -0.00000000	     41.47542005
      1.03747047	     -0.06125283	     -0.00036222	     -0.20315087	     -0.06437489	      0.88287540	     -0.00026735	     -0.21910670	     -0.00000000	     -0.00000000	     40.99013177
      1.03858733	     -0.06140451	     -0.00035979	     -0.20330274	     -0.06437085	      0.88287491	     -0.00026660	     -0.21913446	     -0.00000000	     -0.00000000	     40.55374667
      1.04004893	     -0.06160357	     -0.00035733	     -0.20350207	     -0.06436554	      0.88287414	     -0.00026563	     -0.21917195	     -0.00000000	     -0.00000000	     39.85953740
      1.04115789	     -0.06175613	     -0.00035589	     -0.20365485	     -0.06436148	      0.88287347	     -0.00026490	     -0.21920119	     -0.00000000	     -0.00000000	     39.43366995
      1.04226685	     -0.06190837	     -0.00035464	     -0.20380732	     -0.06435741	      0.88287272	     -0.00026419	     -0.21923110	     -0.00000000	     -0.00000000	     38.94120292
      1.04337580	     -0.06206226	     -0.00035344	     -0.20396147	     -0.06435331	      0.88287190	     -0.00026349	     -0.21926159	     -0.00000000	     -0.00000001	     38.51447398
      1.04486673	     -0.06226817	     -0.00035205	     -0.20416775	     -0.06434776	      0.88287068	     -0.00026255	     -0.21930346	     -0.00000000	     -0.00000001	     37.82665825
      1.04596694	     -0.06241986	     -0.00035147	     -0.20431972	     -0.06434364	      0.88286969	     -0.00026187	     -0.21933491	     -0.00000000	     -0.00000001	     37.43535149
      1.04706714	     -0.06256756	     -0.00035141	     -0.20446773	     -0.06433948	      0.88286864	     -0.00026120	     -0.21936681	     -0.00000000	     -0.00000001	     36.96158145
      1.04816735	     -0.06271746	     -0.00035149	     -0.20461794	     -0.06433530	      0.88286753	     -0.00026054	     -0.21939915	     -0.00000000	     -0.00000001	     36.55602968
      1.04969554	     -0.06292418	     -0.00035129	     -0.20482513	     -0.06432943	      0.88286589	     -0.00025963	     -0.21944479	     -0.00000000	     -0.00000001	     35.88738485
      1.05078596	     -0.06306778	     -0.00035192	     -0.20496907	     -0.06432520	      0.88286465	     -0.00025898	     -0.21947779	     -0.00000000	     -0.00000001	     35.53935432
      1.05187637	     -0.06321028	     -0.00035262	     -0.20511194	     -0.06432094	      0.88286337	     -0.00025835	     -0.21951114	     -0.00000000	     -0.00000001	     35.10213847
      1.05296678	     -0.06335248	     -0.00035331	     -0.20525451	     -0.06431664	      0.88286204	     -0.00025772	     -0.21954479	     -0.00000000	     -0.00000001	     34.74875763
      1.05454031	     -0.06355427	     -0.00035412	     -0.20545688	     -0.06431036	      0.88286004	     -0.00025682	     -0.21959375	     -0.00000000	     -0.00000001	     34.13327816
      1.05561955	     -0.06369054	     -0.00035467	     -0.20559356	     -0.06430601	      0.88285864	     -0.00025621	     -0.21962749	     -0.00000000	     -0.00000001	     33.84037319
      1.05669878	     -0.06382418	     -0.00035504	     -0.20572763	     -0.06430161	      0.88285720	     -0.00025561	     -0.21966131	     -0.00000000	     -0.00000001	     33.45618265
      1.05802771	     -0.06398637	     -0.00035512	     -0.20589038	     -0.06429614	      0.88285539	     -0.00025487	     -0.21970293	     -0.00000000	     -0.00000001	     33.08498945
      1.05935665	     -0.06414166	     -0.00035400	     -0.20604626	     -0.06429059	      0.88285356	     -0.00025415	     -0.21974450	     -0.00000000	     -0.00000001	     32.52102425
      1.06068558	     -0.06429547	     -0.00035272	     -0.20620069	     -0.06428497	      0.88285170	     -0.00025342	     -0.21978595	     -0.00000000	     -0.00000001	     32.24268427
      1.06181414	     -0.06442221	     -0.00035112	     -0.20632798	     -0.06428014	      0.88285012	     -0.00025282	     -0.21982109	     -0.00000000	     -0.00000001	     31.71737203
      1.06294271	     -0.06454792	     -0.00034944	     -0.20645424	     -0.06427525	      0.88284854	     -0.00025222	     -0.21985606	     -0.00000000	     -0.00000001	     31.49174671
      1.06450112	     -0.06471586	     -0.00034769	     -0.20662298	     -0.06426840	      0.88284636	     -0.00025140	     -0.21990400	     -0.00000000	     -0.00000001	     30.97139571
      1.06554826	     -0.06482546	     -0.00034684	     -0.20673312	     -0.06426374	      0.88284490	     -0.00025085	     -0.21993587	     -0.00000000	     -0.00000001	     30.78248809
      1.06659540	     -0.06493097	     -0.00034623	     -0.20683917	     -0.06425902	      0.88284346	     -0.00025031	     -0.21996744	     -0.00000000	     -0.00000001	     30.48218006
      1.06795314	     -0.06506404	     -0.00034581	     -0.20697296	     -0.06425282	      0.88284162	     -0.00024962	     -0.22000778	     -0.00000000	     -0.00000001	     30.18131642
      1.06934068	     -0.06519395	     -0.00034576	     -0.20710362	     -0.06424639	      0.88283978	     -0.00024892	     -0.22004828	     -0.00000000	     -0.00000001	     29.70062841
      1.07051512	     -0.06529990	     -0.00034607	     -0.20721021	     -0.06424086	      0.88283826	     -0.00024834	     -0.22008188	     -0.00000000	     -0.00000001	     29.53828284
      1.07168956	     -0.06540068	     -0.00034664	     -0.20731165	     -0.06423526	      0.88283678	     -0.00024776	     -0.22011483	     -0.00000000	     -0.00000001	     29.16919791
      1.07286401	     -0.06549827	     -0.00034753	     -0.20740988	     -0.06422959	      0.88283534	     -0.00024720	     -0.22014704	     -0.00000000	     -0.00000001	     28.98210208
      1.07403845	     -0.06559074	     -0.00034871	     -0.20750302	     -0.06422384	      0.88283395	     -0.00024663	     -0.22017850	     -0.00000000	     -0.00000001	     28.65629100
      1.07521289	     -0.06568005	     -0.00035025	     -0.20759300	     -0.06421800	      0.88283261	     -0.00024608	     -0.22020913	     -0.00000000	     -0.00000001	     28.45354625
      1.07638733	     -0.06576465	     -0.00035211	     -0.20767827	     -0.06421209	      0.88283132	     -0.00024553	     -0.22023895	     -0.00000000	     -0.00000001	     28.14451634
      1.07756177	     -0.06584603	     -0.00035429	     -0.20776032	     -0.06420610	      0.88283009	     -0.00024500	     -0.22026788	     -0.00000000	     -0.00000001	     27.94482769
      1.07902987	     -0.06594175	     -0.00035743	     -0.20785689	     -0.06419849	      0.88282864	     -0.00024434	     -0.22030282	     -0.00000000	     -0.00000001	     27.50965846
      1.08014370	     -0.06601069	     -0.00036016	     -0.20792648	     -0.06419263	      0.88282761	     -0.00024384	     -0.22032835	     -0.00000000	     -0.00000001	     27.41668212
      1.08125753	     -0.06607517	     -0.00036311	     -0.20799161	     -0.06418669	      0.88282663	     -0.00024336	     -0.22035305	     -0.00000000	     -0.00000001	     27.13884603
      1.08237135	     -0.06613722	     -0.00036628	     -0.20805432	     -0.06418067	      0.88282571	     -0.00024288	     -0.22037687	     -0.00000000	     -0.00000001	     26.98092916
      1.08385036	     -0.06621474	     -0.00037039	     -0.20813271	     -0.06417256	      0.88282459	     -0.00024225	     -0.22040716	     -0.00000000	     -0.00000000	     26.61423564
      1.08495318	     -0.06626962	     -0.00037370	     -0.20818824	     -0.06416642	      0.88282382	     -0.00024179	     -0.22042872	     -0.00000000	     -0.00000000	     26.51658284
      1.08605601	     -0.06632049	     -0.00037725	     -0.20823977	     -0.06416020	      0.88282312	     -0.00024134	     -0.22044943	     -0.00000000	     -0.00000000	     26.25933607
      1.08715883	     -0.06636956	     -0.00038100	     -0.20828950	     -0.06415391	      0.88282248	     -0.00024090	     -0.22046926	     -0.00000000	     -0.00000000	     26.12157901
      1.08867492	     -0.06643188	     -0.00038640	     -0.20835273	     -0.06414512	      0.88282170	     -0.00024030	     -0.22049513	     -0.00000000	     -0.00000000	     25.78284268
      1.08976839	     -0.06647397	     -0.00039033	     -0.20839548	     -0.06413868	      0.88282121	     -0.00023988	     -0.22051278	     -0.00000000	     -0.00000000	     25.70833488
      1.09086186	     -0.06651186	     -0.00039410	     -0.20843403	     -0.06413217	      0.88282078	     -0.00023946	     -0.22052960	     -0.00000000	     -0.00000000	     25.47486243
      1.09195533	     -0.06654823	     -0.00039800	     -0.20847106	     -0.06412557	      0.88282041	     -0.00023906	     -0.22054559	     -0.00000000	     -0.00000000	     25.35448741
      1.09351330	     -0.06659447	     -0.00040415	     -0.20851825	     -0.06411603	      0.88281999	     -0.00023849	     -0.22056697	     -0.00000000	     -0.00000000	     25.04361763
      1.09459610	     -0.06662352	     -0.00040841	     -0.20854795	     -0.06410931	      0.88281977	     -0.00023810	     -0.22058081	     -0.00000000	     -0.00000000	     24.98883290
      1.09567890	     -0.06664825	     -0.00041264	     -0.20857334	     -0.06410250	      0.88281960	     -0.00023772	     -0.22059381	     -0.00000000	     -0.00000000	     24.78099043
      1.09699949	     -0.06667506	     -0.00041776	     -0.20860096	     -0.06409409	      0.88281947	     -0.00023727	     -0.22060849	     -0.00000000	     -0.00000000	     24.67888921
      1.09832008	     -0.06669584	     -0.00042284	     -0.20862255	     -0.06408556	      0.88281942	     -0.00023683	     -0.22062186	     -0.00000000	     -0.00000000	     24.38270100
      1.09964066	     -0.06671194	     -0.00042791	     -0.20863946	     -0.06407691	      0.88281945	     -0.00023640	     -0.22063385	     -0.00000000	      0.00000000	     24.42430800
      1.10077387	     -0.06671914	     -0.00043226	     -0.20864735	     -0.06406939	      0.88281953	     -0.00023604	     -0.22064304	     -0.00000000	      0.00000000	     24.11196069
      1.10190707	     -0.06672291	     -0.00043665	     -0.20865182	     -0.06406178	      0.88281966	     -0.00023568	     -0.22065112	     -0.00000000	      0.00000000	     24.09522031
      1.10346081	     -0.06671979	     -0.00044281	     -0.20864964	     -0.06405120	      0.88281993	     -0.00023522	     -0.22066040	     -0.00000000	      0.00000000	     23.84158208
      1.10450724	     -0.06671257	     -0.00044711	     -0.20864305	     -0.06404398	      0.88282015	     -0.00023492	     -0.22066541	     -0.00000000	      0.00000000	     23.87522971
      1.10555366	     -0.06669941	     -0.00045157	     -0.20863052	     -0.06403668	      0.88282042	     -0.00023462	     -0.22066938	     -0.00000000	      0.00000000	     23.73457578
      1.10690984	     -0.06667555	     -0.00045763	     -0.20860745	     -0.06402712	      0.88282082	     -0.00023425	     -0.22067289	     -0.00000000	      0.00000000	     23.70318422
      1.10830022	     -0.06663956	     -0.00046466	     -0.20857226	     -0.06401718	      0.88282130	     -0.00023389	     -0.22067451	     -0.00000000	      0.00000000	     23.46759595
      1.10947868	     -0.06660243	     -0.00047102	     -0.20853579	     -0.06400865	      0.88282174	     -0.00023360	     -0.22067423	     -0.00000000	      0.00000000	     23.57056126
      1.11065713	     -0.06655697	     -0.00047769	     -0.20849098	     -0.06400003	      0.88282223	     -0.00023332	     -0.22067239	     -0.00000000	      0.00000000	     23.37366229
      1.11183559	     -0.06650513	     -0.00048470	     -0.20843976	     -0.06399131	      0.88282276	     -0.00023306	     -0.22066889	     -0.00000000	      0.00000000	     23.45200749
      1.11301405	     -0.06644487	     -0.00049153	     -0.20838012	     -0.06398251	      0.88282333	     -0.00023281	     -0.22066370	     -0.00000000	      0.00000000	     23.30520787
      1.11419250	     -0.06637814	     -0.00049865	     -0.20831400	     -0.06397361	      0.88282394	     -0.00023257	     -0.22065675	     -0.00000000	      0.00000000	     23.37415431
      1.11537096	     -0.06630326	     -0.00050610	     -0.20823970	     -0.06396462	      0.88282459	     -0.00023235	     -0.22064800	     -0.00000000	      0.00000000	     23.24943777
      1.11654941	     -0.06622208	     -0.00051400	     -0.20815907	     -0.06395554	      0.88282527	     -0.00023214	     -0.22063742	     -0.00000000	      0.00000000	     23.33843075
      1.11798030	     -0.06611339	     -0.00052438	     -0.20805102	     -0.06394441	      0.88282614	     -0.00023191	     -0.22062210	     -0.00000000	      0.00000000	     23.15959606
      1.11913450	     -0.06601885	     -0.00053336	     -0.20795697	     -0.06393533	      0.88282689	     -0.00023174	     -0.22060772	     -0.00000000	      0.00000000	     23.38465775
      1.12028870	     -0.06591740	     -0.00054294	     -0.20785597	     -0.06392618	      0.88282767	     -0.00023158	     -0.22059155	     -0.00000000	      0.00000000	     23.21662340
      1.12144290	     -0.06581191	     -0.00055303	     -0.20775090	     -0.06391696	      0.88282849	     -0.00023144	     -0.22057358	     -0.00000000	      0.00000000	     23.35994936
      1.12259711	     -0.06570124	     -0.00056360	     -0.20764063	     -0.06390766	      0.88282934	     -0.00023131	     -0.22055389	     -0.00000000	      0.00000001	     23.24582529
      1.12399556	     -0.06556348	     -0.00057695	     -0.20750330	     -0.06389629	      0.88283043	     -0.00023117	     -0.22052779	     -0.00000000	      0.00000001	     23.46080919
      1.12517723	     -0.06544226	     -0.00058859	     -0.20738241	     -0.06388661	      0.88283139	     -0.00023107	     -0.22050394	     -0.00000000	      0.00000001	     23.18808759
      1.12635891	     -0.06531927	     -0.00060037	     -0.20725972	     -0.06387686	      0.88283239	     -0.00023098	     -0.22047849	     -0.00000000	      0.00000001	     23.35143398
      1.12754058	     -0.06519346	     -0.00061232	     -0.20713419	     -0.06386705	      0.88283344	     -0.00023090	     -0.22045155	     -0.00000000	      0.00000001	     23.19848336
      1.12872225	     -0.06506587	     -0.00062449	     -0.20700683	     -0.06385717	      0.88283452	     -0.00023083	     -0.22042321	     -0.00000000	      0.00000001	     23.31914341
      1.13016536	     -0.06490706	     -0.00063965	     -0.20684828	     -0.06384503	      0.88283591	     -0.00023076	     -0.22038687	     -0.00000000	      0.00000001	     23.06298975
      1.13131387	     -0.06477989	     -0.00065134	     -0.20672127	     -0.06383532	      0.88283706	     -0.00023072	     -0.22035667	     -0.00000000	      0.00000001	     23.31917952
      1.13246239	     -0.06465033	     -0.00066259	     -0.20659187	     -0.06382555	      0.88283825	     -0.00023068	     -0.22032544	     -0.00000000	      0.00000001	     23.05421335
      1.13361091	     -0.06452054	     -0.00067327	     -0.20646222	     -0.06381574	      0.88283949	     -0.00023066	     -0.22029322	     -0.00000000	      0.00000001	     23.18449779
      1.13499417	     -0.06436171	     -0.00068548	     -0.20630353	     -0.06380387	      0.88284103	     -0.00023064	     -0.22025319	     -0.00000000	      0.00000001	     22.91945265
      1.13615076	     -0.06422833	     -0.00069499	     -0.20617024	     -0.06379390	      0.88284237	     -0.00023062	     -0.22021873	     -0.00000000	      0.00000001	     23.18042182
      1.13730734	     -0.06409269	     -0.00070389	     -0.20603468	     -0.06378390	      0.88284375	     -0.00023062	     -0.22018344	     -0.00000000	      0.00000001	     22.89618688
      1.13846393	     -0.06395749	     -0.00071201	     -0.20589955	     -0.06377387	      0.88284518	     -0.00023062	     -0.22014735	     -0.00000000	      0.00000001	     23.05377695
      1.13962052	     -0.06382090	     -0.00071955	     -0.20576300	     -0.06376381	      0.88284664	     -0.00023063	     -0.22011055	     -0.00000000	      0.00000001	     22.88109013
      1.14077711	     -0.06368464	     -0.00072657	     -0.20562678	     -0.06375372	      0.88284815	     -0.00023065	     -0.22007306	     -0.00000000	      0.00000001	     22.99394734
      1.14226405	     -0.06350825	     -0.00073490	     -0.20545041	     -0.06374073	      0.88285014	     -0.00023068	     -0.22002398	     -0.00000000	      0.00000001	     22.77752363
      1.14334826	     -0.06337979	     -0.00074043	     -0.20532194	     -0.06373123	      0.88285163	     -0.00023071	     -0.21998757	     -0.00000000	      0.00000001	     23.06322663
      1.14443247	     -0.06325003	     -0.00074512	     -0.20519217	     -0.06372172	      0.88285315	     -0.00023075	     -0.21995071	     -0.00000000	      0.00000001	     22.90722450
      1.14551667	     -0.06312103	     -0.00074935	     -0.20506315	     -0.06371220	      0.88285471	     -0.00023079	     -0.21991340	     -0.00000000	      0.00000001	     23.02120335
      1.14709185	     -0.06293061	     -0.00075485	     -0.20487268	     -0.06369836	      0.88285701	     -0.00023087	     -0.21985846	     -0.00000000	      0.00000001	     22.93508511
      1.14817073	     -0.06279675	     -0.00075794	     -0.20473877	     -0.06368887	      0.88285861	     -0.00023093	     -0.21982025	     -0.00000000	      0.00000001	     23.24809441
      1.14924961	     -0.06265636	     -0.00076031	     -0.20459834	     -0.06367937	      0.88286024	     -0.00023100	     -0.21978150	     -0.00000000	      0.00000001	     23.19157781
      1.15057539	     -0.06247603	     -0.00076206	     -0.20441793	     -0.06366771	      0.88286227	     -0.00023109	     -0.21973295	     -0.00000000	      0.00000001	     23.48788003
      1.15190117	     -0.06228461	     -0.00076259	     -0.20422644	     -0.06365605	      0.88286433	     -0.00023119	     -0.21968322	     -0.00000000	      0.00000001	     23.42274565
      1.15322695	     -0.06208472	     -0.00076203	     -0.20402645	     -0.06364439	      0.88286641	     -0.00023131	     -0.21963212	     -0.00000000	      0.00000001	     23.98819592
      1.15435830	     -0.06190606	     -0.00076097	     -0.20384770	     -0.06363445	      0.88286821	     -0.00023143	     -0.21958743	     -0.00000000	      0.00000001	     23.80336583
      1.15548965	     -0.06172448	     -0.00075940	     -0.20366600	     -0.06362453	      0.88287002	     -0.00023155	     -0.21954169	     -0.00000000	      0.00000001	     24.09808099
      1.15704651	     -0.06147020	     -0.00075656	     -0.20341154	     -0.06361089	      0.88287253	     -0.00023174	     -0.21947722	     -0.00000000	      0.00000001	     24.17163783
      1.15808564	     -0.06129815	     -0.00075425	     -0.20323933	     -0.06360181	      0.88287422	     -0.00023187	     -0.21943324	     -0.00000000	      0.00000001	     24.60577671
      1.15912478	     -0.06112317	     -0.00075167	     -0.20306419	     -0.06359274	      0.88287591	     -0.00023202	     -0.21938857	     -0.00000000	      0.00000001	     24.68436863
      1.16048564	     -0.06089342	     -0.00074794	     -0.20283419	     -0.06358089	      0.88287814	     -0.00023222	     -0.21932908	     -0.00000000	      0.00000001	     25.08967216
      1.16188296	     -0.06065668	     -0.00074409	     -0.20259717	     -0.06356877	      0.88288044	     -0.00023246	     -0.21926701	     -0.00000000	      0.00000001	     25.19965232
      1.16304853	     -0.06046042	     -0.00074104	     -0.20240064	     -0.06355868	      0.88288236	     -0.00023266	     -0.21921458	     -0.00000000	      0.00000001	     25.77432850
      1.16421410	     -0.06026487	     -0.00073834	     -0.20220479	     -0.06354863	      0.88288429	     -0.00023288	     -0.21916169	     -0.00000000	      0.00000001	     25.86283054
      1.16537968	     -0.06007256	     -0.00073601	     -0.20201216	     -0.06353862	      0.88288621	     -0.00023312	     -0.21910843	     -0.00000000	      0.00000001	     26.38772519
      1.16654525	     -0.05988171	     -0.00073409	     -0.20182097	     -0.06352864	      0.88288814	     -0.00023336	     -0.21905493	     -0.00000000	      0.00000001	     26.60407595
      1.16771082	     -0.05969449	     -0.00073252	     -0.20163338	     -0.06351870	      0.88289007	     -0.00023362	     -0.21900128	     -0.00000000	      0.00000001	     27.13075979
      1.16914014	     -0.05946816	     -0.00073107	     -0.20140658	     -0.06350657	      0.88289242	     -0.00023396	     -0.21893544	     -0.00000000	      0.00000001	     27.44546792
      1.17027154	     -0.05929224	     -0.00073017	     -0.20123026	     -0.06349701	      0.88289428	     -0.00023425	     -0.21888334	     -0.00000000	      0.00000001	     28.14479170
      1.17140293	     -0.05911740	     -0.00072946	     -0.20105503	     -0.06348749	      0.88289613	     -0.00023454	     -0.21883131	     -0.00000000	      0.00000001	     28.42795196
      1.17253432	     -0.05894600	     -0.00072878	     -0.20088322	     -0.06347802	      0.88289798	     -0.00023485	     -0.21877938	     -0.00000000	      0.00000001	     29.04849633
      1.17394719	     -0.05873501	     -0.00072789	     -0.20067171	     -0.06346625	      0.88290027	     -0.00023525	     -0.21871476	     -0.00000000	      0.00000001	     29.51978594
      1.17507255	     -0.05857004	     -0.00072691	     -0.20050632	     -0.06345693	      0.88290209	     -0.00023559	     -0.21866349	     -0.00000000	      0.00000001	     30.29617506
      1.17619791	     -0.05840601	     -0.00072573	     -0.20034188	     -0.06344766	      0.88290389	     -0.00023593	     -0.21861245	     -0.00000000	      0.00000001	     30.69593033
      1.17732328	     -0.05824527	     -0.00072431	     -0.20018073	     -0.06343844	      0.88290569	     -0.00023629	     -0.21856163	     -0.00000000	      0.00000001	     31.40822234
      1.17874779	     -0.05804437	     -0.00072230	     -0.19997931	     -0.06342684	      0.88290794	     -0.00023677	     -0.21849770	     -0.00000000	      0.00000001	     32.03732311
      1.17986657	     -0.05789032	     -0.00072053	     -0.19982484	     -0.06341778	      0.88290970	     -0.00023715	     -0.21844782	     -0.00000000	      0.00000001	     32.88402466
      1.18098535	     -0.05773609	     -0.00071898	     -0.19967019	     -0.06340878	      0.88291144	     -0.00023755	     -0.21839828	     -0.00000000	      0.00000001	     33.39284807
      1.18210413	     -0.05758460	     -0.00071835	     -0.19951827	     -0.06339983	      0.88291317	     -0.00023796	     -0.21834918	     -0.00000000	      0.00000001	     34.15109972
      1.18354702	     -0.05739696	     -0.00071854	     -0.19933006	     -0.06338837	      0.88291537	     -0.00023851	     -0.21828678	     -0.00000000	      0.00000001	     34.86035294
      1.18465764	     -0.05725891	     -0.00071871	     -0.19919156	     -0.06337961	      0.88291705	     -0.00023895	     -0.21823954	     -0.00000000	      0.00000001	     35.73067517
      1.18576826	     -0.05712350	     -0.00071892	     -0.19905571	     -0.06337090	      0.88291870	     -0.00023940	     -0.21819300	     -0.00000000	      0.00000001	     36.31170636
      1.18687888	     -0.05699365	     -0.00071896	     -0.19892542	     -0.06336225	      0.88292035	     -0.00023987	     -0.21814714	     -0.00000000	      0.00000001	     37.10622192
      1.18834908	     -0.05682785	     -0.00071890	     -0.19875904	     -0.06335089	      0.88292249	     -0.00024051	     -0.21808753	     -0.00000000	      0.00000001	     37.91388127
      1.18945015	     -0.05670936	     -0.00071883	     -0.19864010	     -0.06334244	      0.88292407	     -0.00024100	     -0.21804368	     -0.00000000	      0.00000001	     38.77302289
      1.19055122	     -0.05659514	     -0.00071896	     -0.19852544	     -0.06333405	      0.88292564	     -0.00024150	     -0.21800056	     -0.00000000	      0.00000001	     39.36228264
      1.19165229	     -0.05648740	     -0.00071919	     -0.19841726	     -0.06332571	      0.88292718	     -0.00024202	     -0.21795820	     -0.00000000	      0.00000001	     40.11386241
      1.19315966	     -0.05634780	     -0.00071874	     -0.19827706	     -0.06331439	      0.88292925	     -0.00024276	     -0.21790151	     -0.00000000	      0.00000001	     40.91726856
      1.19425014	     -0.05625210	     -0.00071694	     -0.19818094	     -0.06330627	      0.88293073	     -0.00024330	     -0.21786144	     -0.00000000	      0.00000001	     41.68211369
      1.19534062	     -0.05615912	     -0.00071497	     -0.19808754	     -0.06329820	      0.88293218	     -0.00024387	     -0.21782217	     -0.00000000	      0.00000001	     42.22012005
      1.19643110	     -0.05607196	     -0.00071281	     -0.19799997	     -0.06329019	      0.88293360	     -0.00024444	     -0.21778371	     -0.00000000	      0.00000001	     42.89194829
      1.19798522	     -0.05595406	     -0.00070990	     -0.19788147	     -0.06327888	      0.88293559	     -0.00024529	     -0.21773029	     -0.00000000	      0.00000001	     43.63129654
      1.19906512	     -0.05587694	     -0.00070782	     -0.19780393	     -0.06327109	      0.88293693	     -0.00024590	     -0.21769411	     -0.00000000	      0.00000001	     44.32802645
      1.20014501	     -0.05580300	     -0.00070536	     -0.19772957	     -0.06326335	      0.88293825	     -0.00024652	     -0.21765869	     -0.00000000	      0.00000001	     44.80576458
      1.20146294	     -0.05571856	     -0.00070191	     -0.19764462	     -0.06325398	      0.88293982	     -0.00024731	     -0.21761646	     -0.00000000	      0.00000001	     45.51454526
      1.20278087	     -0.05563901	     -0.00069828	     -0.19756456	     -0.06324471	      0.88294135	     -0.00024811	     -0.21757536	     -0.00000000	      0.00000001	     45.93406774
      1.20409880	     -0.05556579	     -0.00069445	     -0.19749082	     -0.06323551	      0.88294282	     -0.00024894	     -0.21753538	     -0.00000000	      0.00000001	     46.72966293
      1.20522071	     -0.05550751	     -0.00069146	     -0.19743208	     -0.06322776	      0.88294404	     -0.00024967	     -0.21750228	     -0.00000000	      0.00000001	     46.94769437
      1.20634261	     -0.05545475	     -0.00068831	     -0.19737887	     -0.06322006	      0.88294522	     -0.00025041	     -0.21747004	     -0.00000000	      0.00000001	     47.52157522
      1.20787277	     -0.05539156	     -0.00068342	     -0.19731506	     -0.06320967	      0.88294677	     -0.00025146	     -0.21742752	     -0.00000000	      0.00000001	     47.92962051
      1.20893427	     -0.05535272	     -0.00067975	     -0.19727578	     -0.06320253	      0.88294780	     -0.00025220	     -0.21739900	     -0.00000000	      0.00000001	     48.40038429
      1.20999577	     -0.05531678	     -0.00067607	     -0.19723940	     -0.06319545	      0.88294880	     -0.00025296	     -0.21737129	     -0.00000000	      0.00000001	     48.66675160
      1.21132642	     -0.05527717	     -0.00067125	     -0.19719924	     -0.06318665	      0.88294999	     -0.00025394	     -0.21733768	     -0.00000000	      0.00000001	     49.10983736
      1.21265707	     -0.05524196	     -0.00066639	     -0.19716347	     -0.06317795	      0.88295112	     -0.00025494	     -0.21730533	     -0.00000000	      0.00000001	     49.28136654
      1.21384387	     -0.05521397	     -0.00066169	     -0.19713498	     -0.06317026	      0.88295207	     -0.00025585	     -0.21727750	     -0.00000000	      0.00000001	     49.71318280
      1.21503067	     -0.05518804	     -0.00065687	     -0.19710855	     -0.06316264	      0.88295297	     -0.00025679	     -0.21725061	     -0.00000000	      0.00000001	     49.80557652
      1.21621747	     -0.05516388	     -0.00065230	     -0.19708388	     -0.06315510	      0.88295382	     -0.00025774	     -0.21722466	     -0.00000000	      0.00000000	     50.16895611
      1.21740427	     -0.05514319	     -0.00064764	     -0.19706267	     -0.06314763	      0.88295462	     -0.00025871	     -0.21719969	     -0.00000000	      0.00000000	     50.25545639
      1.21859107	     -0.05512575	     -0.00064271	     -0.19704471	     -0.06314024	      0.88295536	     -0.00025971	     -0.21717567	     -0.00000000	      0.00000000	     50.52716331
      1.21977787	     -0.05510987	     -0.00063761	     -0.19702830	     -0.06313292	      0.88295604	     -0.00026072	     -0.21715259	     -0.00000000	      0.00000000	     50.58193658
      1.22096467	     -0.05509622	     -0.00063245	     -0.19701412	     -0.06312567	      0.88295667	     -0.00026176	     -0.21713039	     -0.00000000	      0.00000000	     50.81141725
      1.22215148	     -0.05508369	     -0.00062780	     -0.19700106	     -0.06311851	      0.88295724	     -0.00026281	     -0.21710907	     -0.00000000	      0.00000000	     50.82039786
      1.22333828	     -0.05507339	     -0.00062246	     -0.19699022	     -0.06311141	      0.88295776	     -0.00026389	     -0.21708859	     -0.00000000	      0.00000000	     51.00380973
      1.22452508	     -0.05506485	     -0.00061718	     -0.19698113	     -0.06310440	      0.88295823	     -0.00026498	     -0.21706897	     -0.00000000	      0.00000000	     50.97218984
      1.22571188	     -0.05505806	     -0.00061264	     -0.19697379	     -0.06309746	      0.88295863	     -0.00026609	     -0.21705017	     -0.00000000	      0.00000000	     51.12539416
      1.22689868	     -0.05505281	     -0.00060816	     -0.19696797	     -0.06309060	      0.88295899	     -0.00026723	     -0.21703220	     -0.00000000	      0.00000000	     51.05674759
      1.22808548	     -0.05505001	     -0.00060329	     -0.19696460	     -0.06308382	      0.88295929	     -0.00026838	     -0.21701504	     -0.00000000	      0.00000000	     51.18481754
      1.22927228	     -0.05504794	     -0.00059780	     -0.19696197	     -0.06307711	      0.88295953	     -0.00026956	     -0.21699866	     -0.00000000	      0.00000000	     51.09312372
      1.23045908	     -0.05504802	     -0.00059195	     -0.19696149	     -0.06307049	      0.88295973	     -0.00027075	     -0.21698305	     -0.00000000	      0.00000000	     51.19630664
      1.23164588	     -0.05504950	     -0.00058629	     -0.19696239	     -0.06306395	      0.88295988	     -0.00027197	     -0.21696819	     -0.00000000	      0.00000000	     51.08764602
      1.23283268	     -0.05505310	     -0.00058079	     -0.19696541	     -0.06305748	      0.88295998	     -0.00027320	     -0.21695405	     -0.00000000	      0.00000000	     51.18232286
      1.23401948	     -0.05505768	     -0.00057547	     -0.19696941	     -0.06305110	      0.88296003	     -0.00027445	     -0.21694062	     -0.00000000	      0.00000000	     51.05959115
      1.23520628	     -0.05506422	     -0.00057024	     -0.19697535	     -0.06304480	      0.88296004	     -0.00027573	     -0.21692784	     -0.00000000	     -0.00000000	     51.14161275
      1.23639308	     -0.05507165	     -0.00056498	     -0.19698219	     -0.06303859	      0.88296000	     -0.00027702	     -0.21691572	     -0.00000000	     -0.00000000	     51.00145255
      1.23757988	     -0.05508097	     -0.00055962	     -0.19699091	     -0.06303245	      0.88295993	     -0.00027833	     -0.21690421	     -0.00000000	     -0.00000000	     51.06733500
      1.23876668	     -0.05509118	     -0.00055441	     -0.19700051	     -0.06302640	      0.88295981	     -0.00027967	     -0.21689331	     -0.00000000	     -0.00000000	     50.91267930
      1.23995348	     -0.05510322	     -0.00054930	     -0.19701195	     -0.06302043	      0.88295966	     -0.00028102	     -0.21688298	     -0.00000000	     -0.00000000	     50.97339043
      1.24114028	     -0.05511606	     -0.00054432	     -0.19702418	     -0.06301455	      0.88295948	     -0.00028239	     -0.21687323	     -0.00000000	     -0.00000000	     50.81148234
      1.24232708	     -0.05513061	     -0.00053924	     -0.19703811	     -0.06300874	      0.88295926	     -0.00028378	     -0.21686402	     -0.00000000	     -0.00000000	     50.86446583
      1.24351389	     -0.05514608	     -0.00053412	     -0.19705297	     -0.06300303	      0.88295900	     -0.00028518	     -0.21685537	     -0.00000000	     -0.00000000	     50.69385274
      1.24470069	     -0.05516383	     -0.00052908	     -0.19707010	     -0.06299739	      0.88295872	     -0.00028661	     -0.21684725	     -0.00000000	     -0.00000000	     50.73514979
      1.24613086	     -0.05518874	     -0.00052342	     -0.19709427	     -0.06299072	      0.88295835	     -0.00028835	     -0.21683823	     -0.00000000	     -0.00000000	     50.39610887
      1.24727767	     -0.05521276	     -0.00051902	     -0.19711768	     -0.06298546	      0.88295803	     -0.00028976	     -0.21683164	     -0.00000000	     -0.00000000	     50.56832118
      1.24842449	     -0.05524259	     -0.00051493	     -0.19714690	     -0.06298027	      0.88295768	     -0.00029119	     -0.21682574	     -0.00000000	     -0.00000000	     50.31209407
      1.24957130	     -0.05528099	     -0.00051110	     -0.19718468	     -0.06297517	      0.88295731	     -0.00029264	     -0.21682065	     -0.00000000	     -0.00000000	     50.33219363
      1.25095297	     -0.05533891	     -0.00050687	     -0.19724185	     -0.06296913	      0.88295685	     -0.00029440	     -0.21681585	     -0.00000000	     -0.00000000	     49.98933860
      1.25209917	     -0.05539745	     -0.00050350	     -0.19729977	     -0.06296420	      0.88295644	     -0.00029587	     -0.21681313	     -0.00000000	     -0.00000000	     50.07587787
      1.25324536	     -0.05546486	     -0.00050019	     -0.19736656	     -0.06295936	      0.88295602	     -0.00029736	     -0.21681173	     -0.00000000	     -0.00000000	     49.79215831
      1.25439156	     -0.05554203	     -0.00049670	     -0.19744313	     -0.06295459	      0.88295558	     -0.00029886	     -0.21681174	     -0.00000000	     -0.00000000	     49.79123886
      1.25576802	     -0.05564567	     -0.00049198	     -0.19754607	     -0.06294897	      0.88295503	     -0.00030068	     -0.21681379	     -0.00000000	     -0.00000000	     49.44338334
      1.25691825	     -0.05574082	     -0.00048744	     -0.19764065	     -0.06294437	      0.88295456	     -0.00030221	     -0.21681727	     -0.00000000	     -0.00000000	     49.49359990
      1.25806848	     -0.05584283	     -0.00048227	     -0.19774212	     -0.06293984	      0.88295406	     -0.00030376	     -0.21682241	     -0.00000000	     -0.00000000	     49.19465715
      1.25921871	     -0.05595205	     -0.00047616	     -0.19785082	     -0.06293539	      0.88295354	     -0.00030531	     -0.21682923	     -0.00000000	     -0.00000000	     49.14580336
      1.26036894	     -0.05606648	     -0.00046898	     -0.19796477	     -0.06293102	      0.88295301	     -0.00030687	     -0.21683774	     -0.00000000	     -0.00000000	     48.87580183
      1.26177276	     -0.05621384	     -0.00045861	     -0.19811158	     -0.06292579	      0.88295232	     -0.00030878	     -0.21685035	     -0.00000000	     -0.00000000	     48.73488219
      1.26295214	     -0.05634238	     -0.00044857	     -0.19823971	     -0.06292148	      0.88295172	     -0.00031040	     -0.21686283	     -0.00000000	     -0.00000000	     48.29695688
      1.26413151	     -0.05647569	     -0.00043741	     -0.19837264	     -0.06291725	      0.88295109	     -0.00031202	     -0.21687698	     -0.00000000	     -0.00000000	     48.19723105
      1.26531088	     -0.05661252	     -0.00042527	     -0.19850912	     -0.06291309	      0.88295043	     -0.00031365	     -0.21689275	     -0.00000000	     -0.00000000	     47.83865276
      1.26649026	     -0.05675269	     -0.00041233	     -0.19864898	     -0.06290901	      0.88294973	     -0.00031530	     -0.21691007	     -0.00000000	     -0.00000000	     47.62542600
      1.26790840	     -0.05692266	     -0.00039626	     -0.19881862	     -0.06290420	      0.88294885	     -0.00031729	     -0.21693285	     -0.00000000	     -0.00000000	     47.07617066
      1.26905523	     -0.05706089	     -0.00038342	     -0.19895659	     -0.06290039	      0.88294809	     -0.00031890	     -0.21695274	     -0.00000000	     -0.00000000	     46.92154462
      1.27020205	     -0.05720083	     -0.00037063	     -0.19909629	     -0.06289664	      0.88294729	     -0.00032054	     -0.21697391	     -0.00000000	     -0.00000000	     46.49365495
      1.27134888	     -0.05734275	     -0.00035798	     -0.19923799	     -0.06289296	      0.88294644	     -0.00032218	     -0.21699628	     -0.00000000	     -0.00000001	     46.21611915
      1.27273173	     -0.05751429	     -0.00034310	     -0.19940929	     -0.06288860	      0.88294536	     -0.00032418	     -0.21702474	     -0.00000000	     -0.00000001	     45.63904084
      1.27388077	     -0.05765740	     -0.00033128	     -0.19955221	     -0.06288504	      0.88294441	     -0.00032586	     -0.21704947	     -0.00000000	     -0.00000001	     45.36071690
      1.27502982	     -0.05779762	     -0.00032081	     -0.19969224	     -0.06288153	      0.88294340	     -0.00032755	     -0.21707514	     -0.00000000	     -0.00000001	     44.87727113
      1.27617887	     -0.05794011	     -0.00031156	     -0.19983455	     -0.06287809	      0.88294234	     -0.00032926	     -0.21710168	     -0.00000000	     -0.00000001	     44.51612371
      1.27732792	     -0.05808296	     -0.00030334	     -0.19997721	     -0.06287469	      0.88294122	     -0.00033099	     -0.21712907	     -0.00000000	     -0.00000001	     44.02611342
      1.27874370	     -0.05825971	     -0.00029440	     -0.20015374	     -0.06287058	      0.88293976	     -0.00033315	     -0.21716386	     -0.00000000	     -0.00000001	     43.54010089
      1.27992338	     -0.05840589	     -0.00028762	     -0.20029977	     -0.06286720	      0.88293847	     -0.00033497	     -0.21719364	     -0.00000000	     -0.00000001	     42.92621653
      1.28110307	     -0.05855192	     -0.00028157	     -0.20044564	     -0.06286388	      0.88293711	     -0.00033680	     -0.21722401	     -0.00000000	     -0.00000001	     42.56881542
      1.28228275	     -0.05869647	     -0.00027639	     -0.20059005	     -0.06286060	      0.88293570	     -0.00033866	     -0.21725492	     -0.00000000	     -0.00000001	     42.02236407
      1.28346244	     -0.05884008	     -0.00027229	     -0.20073352	     -0.06285736	      0.88293421	     -0.00034054	     -0.21728626	     -0.00000000	     -0.00000001	     41.59902168
      1.28489108	     -0.05901435	     -0.00026862	     -0.20090763	     -0.06285350	      0.88293233	     -0.00034285	     -0.21732481	     -0.00000000	     -0.00000001	     40.84486727
      1.28603481	     -0.05915330	     -0.00026625	     -0.20104646	     -0.06285044	      0.88293075	     -0.00034471	     -0.21735603	     -0.00000000	     -0.00000001	     40.54760965
      1.28717854	     -0.05929046	     -0.00026378	     -0.20118352	     -0.06284742	      0.88292912	     -0.00034660	     -0.21738754	     -0.00000000	     -0.00000001	     39.99910387
      1.28832227	     -0.05942685	     -0.00026166	     -0.20131983	     -0.06284443	      0.88292743	     -0.00034850	     -0.21741924	     -0.00000000	     -0.00000001	     39.63597336
      1.28971674	     -0.05959031	     -0.00025873	     -0.20148322	     -0.06284083	      0.88292529	     -0.00035084	     -0.21745811	     -0.00000000	     -0.00000001	     38.97026595
      1.29086080	     -0.05972367	     -0.00025695	     -0.20161653	     -0.06283790	      0.88292348	     -0.00035278	     -0.21749010	     -0.00000000	     -0.00000001	     38.69050747
      1.29200486	     -0.05985380	     -0.00025503	     -0.20174664	     -0.06283500	      0.88292162	     -0.00035474	     -0.21752217	     -0.00000000	     -0.00000001	     38.17220974
      1.29314892	     -0.05998397	     -0.00025313	     -0.20187680	     -0.06283213	      0.88291972	     -0.00035670	     -0.21755424	     -0.00000000	     -0.00000001	     37.87214475
      1.29453857	     -0.06013870	     -0.00025100	     -0.20203154	     -0.06282866	      0.88291735	     -0.00035911	     -0.21759317	     -0.00000000	     -0.00000001	     37.26035933
      1.29568657	     -0.06026409	     -0.00024927	     -0.20215696	     -0.06282582	      0.88291535	     -0.00036111	     -0.21762521	     -0.00000000	     -0.00000001	     37.05641135
      1.29683456	     -0.06038543	     -0.00024751	     -0.20227834	     -0.06282300	      0.88291331	     -0.00036313	     -0.21765710	     -0.00000000	     -0.00000001	     36.57530861
      1.29798256	     -0.06050436	     -0.00024689	     -0.20239731	     -0.06282020	      0.88291125	     -0.00036515	     -0.21768874	     -0.00000000	     -0.00000001	     36.34269411
      1.29936459	     -0.06064321	     -0.00024590	     -0.20253625	     -0.06281684	      0.88290874	     -0.00036759	     -0.21772648	     -0.00000000	     -0.00000001	     35.78197154
      1.30052026	     -0.06075385	     -0.00024631	     -0.20264695	     -0.06281405	      0.88290661	     -0.00036964	     -0.21775765	     -0.00000000	     -0.00000001	     35.64677446
      1.30167593	     -0.06085902	     -0.00024740	     -0.20275219	     -0.06281127	      0.88290447	     -0.00037170	     -0.21778848	     -0.00000000	     -0.00000001	     35.18112693
      1.30283160	     -0.06096075	     -0.00024930	     -0.20285399	     -0.06280850	      0.88290233	     -0.00037376	     -0.21781898	     -0.00000000	     -0.00000001	     34.99549956
      1.30398728	     -0.06105982	     -0.00025129	     -0.20295313	     -0.06280574	      0.88290018	     -0.00037582	     -0.21784919	     -0.00000000	     -0.00000001	     34.61180086
      1.30538218	     -0.06117590	     -0.00025383	     -0.20306932	     -0.06280242	      0.88289759	     -0.00037831	     -0.21788517	     -0.00000000	     -0.00000001	     34.43396761
      1.30656416	     -0.06126845	     -0.00025608	     -0.20316197	     -0.06279961	      0.88289540	     -0.00038043	     -0.21791517	     -0.00000000	     -0.00000001	     33.95244299
      1.30774615	     -0.06135662	     -0.00025838	     -0.20325025	     -0.06279680	      0.88289323	     -0.00038254	     -0.21794459	     -0.00000000	     -0.00000001	     33.86288045
      1.30892814	     -0.06143937	     -0.00026047	     -0.20333312	     -0.06279400	      0.88289108	     -0.00038466	     -0.21797340	     -0.00000000	     -0.00000001	     33.51440580
      1.31011013	     -0.06151816	     -0.00026247	     -0.20341204	     -0.06279120	      0.88288896	     -0.00038677	     -0.21800150	     -0.00000000	     -0.00000001	     33.37724494
      1.31154516	     -0.06160792	     -0.00026466	     -0.20350198	     -0.06278780	      0.88288643	     -0.00038933	     -0.21803464	     -0.00000000	     -0.00000001	     32.90159840
      1.31269344	     -0.06167531	     -0.00026609	     -0.20356951	     -0.06278507	      0.88288444	     -0.00039138	     -0.21806032	     -0.00000000	     -0.00000001	     32.91409594
      1.31384173	     -0.06173819	     -0.00026652	     -0.20363256	     -0.06278235	      0.88288249	     -0.00039342	     -0.21808524	     -0.00000000	     -0.00000001	     32.54608797
      1.31499001	     -0.06179879	     -0.00026709	     -0.20369333	     -0.06277962	      0.88288059	     -0.00039546	     -0.21810937	     -0.00000000	     -0.00000001	     32.45147698
      1.31637707	     -0.06186738	     -0.00026806	     -0.20376214	     -0.06277632	      0.88287836	     -0.00039792	     -0.21813752	     -0.00000000	     -0.00000001	     32.04216423
      1.31753003	     -0.06192191	     -0.00026922	     -0.20381683	     -0.06277357	      0.88287656	     -0.00039996	     -0.21816006	     -0.00000000	     -0.00000001	     32.06354462
      1.31868299	     -0.06197276	     -0.00027068	     -0.20386786	     -0.06277081	      0.88287483	     -0.00040199	     -0.21818186	     -0.00000000	     -0.00000001	     31.72360788
      1.31983596	     -0.06202167	     -0.00027217	     -0.20391694	     -0.06276805	      0.88287315	     -0.00040401	     -0.21820291	     -0.00000000	     -0.00000001	     31.68340648
      1.32098892	     -0.06206799	     -0.00027391	     -0.20396343	     -0.06276528	      0.88287154	     -0.00040603	     -0.21822325	     -0.00000000	     -0.00000001	     31.41700010
      1.32239554	     -0.06212290	     -0.00027663	     -0.20401854	     -0.06276188	      0.88286965	     -0.00040848	     -0.21824711	     -0.00000000	     -0.00000001	     31.38413254
      1.32357784	     -0.06216544	     -0.00027924	     -0.20406126	     -0.06275902	      0.88286815	     -0.00041053	     -0.21826640	     -0.00000000	     -0.00000001	     30.98890524
      1.32476015	     -0.06220646	     -0.00028193	     -0.20410244	     -0.06275614	      0.88286672	     -0.00041257	     -0.21828495	     -0.00000000	     -0.00000001	     30.99275586
      1.32594245	     -0.06224477	     -0.00028466	     -0.20414094	     -0.06275326	      0.88286535	     -0.00041459	     -0.21830281	     -0.00000000	     -0.00000001	     30.73048190
      1.32712476	     -0.06228167	     -0.00028746	     -0.20417801	     -0.06275036	      0.88286407	     -0.00041661	     -0.21831995	     -0.00000000	     -0.00000001	     30.68905960
      1.32856127	     -0.06232312	     -0.00029088	     -0.20421968	     -0.06274682	      0.88286260	     -0.00041905	     -0.21833986	     -0.00000000	     -0.00000001	     30.31952007
      1.32971060	     -0.06235439	     -0.00029368	     -0.20425113	     -0.06274397	      0.88286150	     -0.00042099	     -0.21835503	     -0.00000000	     -0.00000001	     30.41242658
      1.33085994	     -0.06238292	     -0.00029647	     -0.20427984	     -0.06274111	      0.88286047	     -0.00042291	     -0.21836957	     -0.00000000	     -0.00000001	     30.13102993
      1.33200927	     -0.06241084	     -0.00029942	     -0.20430794	     -0.06273823	      0.88285951	     -0.00042483	     -0.21838345	     -0.00000000	     -0.00000001	     30.13204475
      1.33339500	     -0.06244128	     -0.00030305	     -0.20433860	     -0.06273474	      0.88285844	     -0.00042711	     -0.21839937	     -0.00000000	     -0.00000001	     29.82475033
      1.33455027	     -0.06246485	     -0.00030612	     -0.20436235	     -0.06273181	      0.88285761	     -0.00042901	     -0.21841191	     -0.00000001	     -0.00000000	     29.92203653
      1.33570555	     -0.06248486	     -0.00030916	     -0.20438255	     -0.06272887	      0.88285685	     -0.00043089	     -0.21842382	     -0.00000001	     -0.00000000	     29.65657545
      1.33686082	     -0.06250371	     -0.00031240	     -0.20440159	     -0.06272590	      0.88285614	     -0.00043275	     -0.21843504	     -0.00000001	     -0.00000000	     29.69130714
      1.33801610	     -0.06251866	     -0.00031556	     -0.20441673	     -0.06272292	      0.88285549	     -0.00043460	     -0.21844558	     -0.00000001	     -0.00000000	     29.50603562
      1.33941351	     -0.06253315	     -0.00031936	     -0.20443146	     -0.06271929	      0.88285478	     -0.00043682	     -0.21845735	     -0.00000001	     -0.00000000	     29.57623406
      1.34059593	     -0.06253939	     -0.00032246	     -0.20443791	     -0.06271619	      0.88285423	     -0.00043868	     -0.21846644	     -0.00000001	     -0.00000000	     29.28109698
      1.34177834	     -0.06254140	     -0.00032550	     -0.20444013	     -0.06271307	      0.88285373	     -0.00044052	     -0.21847463	     -0.00000001	     -0.00000000	     29.37301428
      1.34296076	     -0.06253725	     -0.00032845	     -0.20443618	     -0.06270993	      0.88285328	     -0.00044235	     -0.21848190	     -0.00000001	     -0.00000000	     29.21216237
      1.34414318	     -0.06252774	     -0.00033139	     -0.20442689	     -0.06270677	      0.88285288	     -0.00044416	     -0.21848814	     -0.00000001	     -0.00000000	     29.27141274
      1.34558157	     -0.06250679	     -0.00033497	     -0.20440619	     -0.06270289	      0.88285244	     -0.00044634	     -0.21849425	     -0.00000001	     -0.00000000	     29.03668229
      1.34673055	     -0.06248301	     -0.00033799	     -0.20438261	     -0.06269976	      0.88285213	     -0.00044806	     -0.21849785	     -0.00000001	     -0.00000000	     29.24104617
      1.34787954	     -0.06245144	     -0.00034117	     -0.20435123	     -0.06269662	      0.88285185	     -0.00044977	     -0.21850026	     -0.00000001	     -0.00000000	     29.07037482
      1.34902852	     -0.06241413	     -0.00034469	     -0.20431410	     -0.06269344	      0.88285161	     -0.00045146	     -0.21850137	     -0.00000001	     -0.00000000	     29.19840096
      1.35041456	     -0.06235926	     -0.00034948	     -0.20425945	     -0.06268959	      0.88285135	     -0.00045348	     -0.21850094	     -0.00000001	     -0.00000000	     29.03728159
      1.35156935	     -0.06230658	     -0.00035408	     -0.20420691	     -0.06268635	      0.88285116	     -0.00045515	     -0.21849900	     -0.00000001	     -0.00000000	     29.29150141
      1.35272413	     -0.06224578	     -0.00035927	     -0.20414625	     -0.06268309	      0.88285101	     -0.00045680	     -0.21849561	     -0.00000001	     -0.00000000	     29.14780561
      1.35387891	     -0.06217962	     -0.00036518	     -0.20408021	     -0.06267980	      0.88285087	     -0.00045843	     -0.21849069	     -0.00000001	     -0.00000000	     29.34775182
      1.35503370	     -0.06210696	     -0.00037185	     -0.20400764	     -0.06267649	      0.88285076	     -0.00046005	     -0.21848425	     -0.00000001	     -0.00000000	     29.29024045
      1.35643146	     -0.06201395	     -0.00038111	     -0.20391471	     -0.06267246	      0.88285067	     -0.00046199	     -0.21847441	     -0.00000001	     -0.00000000	     29.57931809
      1.35761367	     -0.06192988	     -0.00038988	     -0.20383068	     -0.06266902	      0.88285061	     -0.00046361	     -0.21846441	     -0.00000001	     -0.00000000	     29.37906747
      1.35879587	     -0.06184370	     -0.00039969	     -0.20374451	     -0.06266556	      0.88285057	     -0.00046521	     -0.21845290	     -0.00000001	     -0.00000000	     29.64058875
      1.35997808	     -0.06175436	     -0.00041029	     -0.20365514	     -0.06266208	      0.88285057	     -0.00046680	     -0.21843997	     -0.00000001	      0.00000000	     29.58056706
      1.36116028	     -0.06166367	     -0.00042163	     -0.20356440	     -0.06265857	      0.88285058	     -0.00046836	     -0.21842568	     -0.00000001	      0.00000000	     29.80367101
      1.36259738	     -0.06155034	     -0.00043615	     -0.20345098	     -0.06265429	      0.88285064	     -0.00047023	     -0.21840660	     -0.00000001	      0.00000000	     29.67328433
      1.36374682	     -0.06145838	     -0.00044821	     -0.20335893	     -0.06265085	      0.88285071	     -0.00047171	     -0.21839004	     -0.00000001	      0.00000000	     30.05460450
      1.36489627	     -0.06136413	     -0.00046037	     -0.20326456	     -0.06264739	      0.88285081	     -0.00047316	     -0.21837241	     -0.00000001	      0.00000000	     29.91897518
      1.36604571	     -0.06126993	     -0.00047286	     -0.20317024	     -0.06264391	      0.88285093	     -0.00047459	     -0.21835374	     -0.00000001	      0.00000000	     30.17046967
      1.36742866	     -0.06115455	     -0.00048746	     -0.20305468	     -0.06263971	      0.88285111	     -0.00047628	     -0.21833003	     -0.00000001	      0.00000000	     30.03697647
      1.36858454	     -0.06105781	     -0.00049925	     -0.20295778	     -0.06263619	      0.88285130	     -0.00047766	     -0.21830919	     -0.00000001	      0.00000000	     30.41403565
      1.36974041	     -0.06095901	     -0.00051053	     -0.20285883	     -0.06263266	      0.88285151	     -0.00047901	     -0.21828752	     -0.00000001	      0.00000000	     30.25124577
      1.37089629	     -0.06086064	     -0.00052127	     -0.20276029	     -0.06262912	      0.88285175	     -0.00048033	     -0.21826502	     -0.00000001	      0.00000000	     30.52230165
      1.37205216	     -0.06076080	     -0.00053139	     -0.20266028	     -0.06262557	      0.88285202	     -0.00048162	     -0.21824178	     -0.00000001	      0.00000000	     30.46090051
      1.37344165	     -0.06064136	     -0.00054276	     -0.20254062	     -0.06262129	      0.88285238	     -0.00048313	     -0.21821290	     -0.00000001	      0.00000000	     30.82493904
      1.37462327	     -0.06053808	     -0.00055170	     -0.20243717	     -0.06261765	      0.88285272	     -0.00048438	     -0.21818762	     -0.00000001	      0.00000000	     30.61122385
      1.37580489	     -0.06043548	     -0.00056003	     -0.20233437	     -0.06261400	      0.88285309	     -0.00048560	     -0.21816169	     -0.00000001	      0.00000000	     30.91586783
      1.37698652	     -0.06033214	     -0.00056768	     -0.20223085	     -0.06261035	      0.88285348	     -0.00048677	     -0.21813521	     -0.00000001	      0.00000000	     30.86791301
      1.37816814	     -0.06022952	     -0.00057473	     -0.20212804	     -0.06260670	      0.88285390	     -0.00048791	     -0.21810819	     -0.00000001	      0.00000000	     31.13028505
      1.37960110	     -0.06010444	     -0.00058247	     -0.20200272	     -0.06260226	      0.88285445	     -0.00048925	     -0.21807482	     -0.00000001	      0.00000000	     31.03867858
      1.38075091	     -0.06000453	     -0.00058815	     -0.20190261	     -0.06259871	      0.88285492	     -0.00049028	     -0.21804757	     -0.00000001	      0.00000000	     31.45956211
      1.38190073	     -0.05990387	     -0.00059335	     -0.20180175	     -0.06259515	      0.88285541	     -0.00049127	     -0.21801998	     -0.00000001	      0.00000000	     31.38845523
      1.38305054	     -0.05980473	     -0.00059832	     -0.20170241	     -0.06259159	      0.88285591	     -0.00049223	     -0.21799205	     -0.00000001	      0.00000000	     31.70877262
      1.38420036	     -0.05970514	     -0.00060332	     -0.20160259	     -0.06258804	      0.88285644	     -0.00049316	     -0.21796386	     -0.00000001	      0.00000000	     31.77202144
      1.38561514	     -0.05958354	     -0.00060978	     -0.20148070	     -0.06258367	      0.88285711	     -0.00049425	     -0.21792881	     -0.00000001	      0.00000000	     32.24882640
      1.38679458	     -0.05947904	     -0.00061531	     -0.20137596	     -0.06258003	      0.88285769	     -0.00049511	     -0.21789931	     -0.00000001	      0.00000000	     32.21379874
      1.38797402	     -0.05937269	     -0.00062088	     -0.20126935	     -0.06257640	      0.88285828	     -0.00049594	     -0.21786947	     -0.00000001	      0.00000000	     32.65412441
      1.38915346	     -0.05926257	     -0.00062630	     -0.20115896	     -0.06257277	      0.88285889	     -0.00049674	     -0.21783928	     -0.00000001	      0.00000000	     32.78575035
      1.39033290	     -0.05915000	     -0.00063161	     -0.20104610	     -0.06256915	      0.88285950	     -0.00049749	     -0.21780866	     -0.00000001	      0.00000000	     33.18776956
      1.39176972	     -0.05900936	     -0.00063793	     -0.20090512	     -0.06256476	      0.88286027	     -0.00049836	     -0.21777078	     -0.00000001	      0.00000000	     33.30660481
      1.39291076	     -0.05889729	     -0.00064300	     -0.20079275	     -0.06256127	      0.88286089	     -0.00049902	     -0.21774025	     -0.00000001	      0.00000000	     33.84251232
      1.39405180	     -0.05878473	     -0.00064801	     -0.20067988	     -0.06255780	      0.88286152	     -0.00049964	     -0.21770939	     -0.00000001	      0.00000000	     33.94696460
      1.39519283	     -0.05867483	     -0.00065306	     -0.20056966	     -0.06255434	      0.88286216	     -0.00050022	     -0.21767826	     -0.00000001	      0.00000000	     34.37411463
      1.39658900	     -0.05854140	     -0.00065947	     -0.20043581	     -0.06255012	      0.88286296	     -0.00050090	     -0.21763994	     -0.00000001	      0.00000000	     34.55849850
      1.39772793	     -0.05843486	     -0.00066479	     -0.20032892	     -0.06254670	      0.88286361	     -0.00050141	     -0.21760852	     -0.00000001	      0.00000000	     35.11171237
      1.39886685	     -0.05832868	     -0.00067010	     -0.20022238	     -0.06254329	      0.88286428	     -0.00050190	     -0.21757705	     -0.00000001	      0.00000000	     35.26682351
      1.40000577	     -0.05822576	     -0.00067545	     -0.20011908	     -0.06253990	      0.88286494	     -0.00050235	     -0.21754553	     -0.00000001	      0.00000000	     35.74598783
      1.40140027	     -0.05810237	     -0.00068166	     -0.19999523	     -0.06253577	      0.88286577	     -0.00050286	     -0.21750701	     -0.00000001	      0.00000000	     35.99416601
      1.40253932	     -0.05800426	     -0.00068655	     -0.19989673	     -0.06253242	      0.88286645	     -0.00050324	     -0.21747560	     -0.00000001	      0.00000000	     36.59459251
      1.40367838	     -0.05790652	     -0.00069122	     -0.19979860	     -0.06252909	      0.88286713	     -0.00050359	     -0.21744428	     -0.00000001	      0.00000000	     36.80210542
      1.40481744	     -0.05781160	     -0.00069573	     -0.19970328	     -0.06252578	      0.88286781	     -0.00050391	     -0.21741306	     -0.00000001	      0.00000000	     37.33012919
      1.40621092	     -0.05769676	     -0.00070079	     -0.19958796	     -0.06252176	      0.88286864	     -0.00050427	     -0.21737505	     -0.00000001	      0.00000000	     37.63408448
      1.40734997	     -0.05760497	     -0.00070456	     -0.19949577	     -0.06251850	      0.88286932	     -0.00050453	     -0.21734410	     -0.00000001	      0.00000000	     38.26852810
      1.40848902	     -0.05751331	     -0.00070795	     -0.19940372	     -0.06251526	      0.88286999	     -0.00050475	     -0.21731331	     -0.00000001	      0.00000000	     38.52083660
      1.40962807	     -0.05742461	     -0.00071112	     -0.19931462	     -0.06251204	      0.88287066	     -0.00050495	     -0.21728264	     -0.00000001	      0.00000000	     39.08060039
      1.41102092	     -0.05731902	     -0.00071479	     -0.19920854	     -0.06250814	      0.88287146	     -0.00050516	     -0.21724542	     -0.00000001	      0.00000000	     39.42132367
      1.41215983	     -0.05723711	     -0.00071776	     -0.19912623	     -0.06250498	      0.88287210	     -0.00050530	     -0.21721523	     -0.00000001	      0.00000000	     40.06656810
      1.41329874	     -0.05715773	     -0.00072058	     -0.19904644	     -0.06250184	      0.88287273	     -0.00050541	     -0.21718536	     -0.00000001	      0.00000000	     40.33247641
      1.41443764	     -0.05708033	     -0.00072361	     -0.19896864	     -0.06249873	      0.88287334	     -0.00050549	     -0.21715583	     -0.00000001	      0.00000000	     40.89032532
      1.41583108	     -0.05698721	     -0.00072813	     -0.19887501	     -0.06249495	      0.88287406	     -0.00050556	     -0.21712033	     -0.00000001	      0.00000000	     41.23822136
      1.41696891	     -0.05691665	     -0.00073195	     -0.19880402	     -0.06249190	      0.88287463	     -0.00050558	     -0.21709191	     -0.00000001	      0.00000000	     41.87493085
      1.41810674	     -0.05684826	     -0.00073536	     -0.19873521	     -0.06248886	      0.88287518	     -0.00050558	     -0.21706404	     -0.00000001	      0.00000000	     42.16337247
      1.41924457	     -0.05678420	     -0.00073870	     -0.19867073	     -0.06248586	      0.88287570	     -0.00050555	     -0.21703668	     -0.00000001	      0.00000000	     42.72412121
      1.42063893	     -0.05670976	     -0.00074243	     -0.19859579	     -0.06248220	      0.88287629	     -0.00050548	     -0.21700391	     -0.00000001	      0.00000000	     43.07858287
      1.42177557	     -0.05665329	     -0.00074503	     -0.19853892	     -0.06247925	      0.88287675	     -0.00050539	     -0.21697779	     -0.00000001	      0.00000000	     43.69754072
      1.42291221	     -0.05659887	     -0.00074702	     -0.19848411	     -0.06247633	      0.88287717	     -0.00050528	     -0.21695222	     -0.00000001	      0.00000000	     43.97602519
      1.42404885	     -0.05654861	     -0.00074824	     -0.19843348	     -0.06247343	      0.88287755	     -0.00050514	     -0.21692719	     -0.00000001	      0.00000000	     44.50309199
      1.42544551	     -0.05648948	     -0.00074926	     -0.19837390	     -0.06246989	      0.88287797	     -0.00050494	     -0.21689717	     -0.00000001	      0.00000000	     44.83381652
      1.42657999	     -0.05644572	     -0.00074985	     -0.19832979	     -0.06246705	      0.88287827	     -0.00050475	     -0.21687339	     -0.00000001	      0.00000000	     45.42614331
      1.42771447	     -0.05640376	     -0.00075045	     -0.19828748	     -0.06246423	      0.88287853	     -0.00050453	     -0.21685016	     -0.00000001	      0.00000000	     45.68690757
      1.42884895	     -0.05636592	     -0.00075117	     -0.19824928	     -0.06246143	      0.88287875	     -0.00050429	     -0.21682747	     -0.00000001	      0.00000000	     46.18878586
      1.43025032	     -0.05632338	     -0.00075257	     -0.19820631	     -0.06245801	      0.88287896	     -0.00050396	     -0.21680025	     -0.00000001	      0.00000000	     46.48341961
      1.43138147	     -0.05629317	     -0.00075390	     -0.19817574	     -0.06245527	      0.88287909	     -0.00050367	     -0.21677889	     -0.00000001	      0.00000000	     47.03013390
      1.43251261	     -0.05626475	     -0.00075515	     -0.19814698	     -0.06245255	      0.88287916	     -0.00050335	     -0.21675812	     -0.00000001	      0.00000000	     47.25125143
      1.43364376	     -0.05624008	     -0.00075636	     -0.19812198	     -0.06244986	      0.88287920	     -0.00050302	     -0.21673792	     -0.00000001	      0.00000000	     47.70174907
      1.43505328	     -0.05621153	     -0.00075771	     -0.19809301	     -0.06244654	      0.88287918	     -0.00050257	     -0.21671357	     -0.00000001	     -0.00000000	     47.94855469
      1.43617935	     -0.05619214	     -0.00075871	     -0.19807329	     -0.06244391	      0.88287911	     -0.00050219	     -0.21669476	     -0.00000001	     -0.00000000	     48.43566241
      1.43730543	     -0.05617402	     -0.00075947	     -0.19805485	     -0.06244130	      0.88287899	     -0.00050178	     -0.21667654	     -0.00000001	     -0.00000000	     48.61402709
      1.43843150	     -0.05615907	     -0.00076001	     -0.19803960	     -0.06243871	      0.88287883	     -0.00050136	     -0.21665888	     -0.00000001	     -0.00000000	     49.01026082
      1.43985485	     -0.05614260	     -0.00076036	     -0.19802275	     -0.06243548	      0.88287857	     -0.00050079	     -0.21663740	     -0.00000001	     -0.00000000	     49.20243248
      1.44097397	     -0.05613242	     -0.00076028	     -0.19801227	     -0.06243296	      0.88287831	     -0.00050032	     -0.21662112	     -0.00000001	     -0.00000000	     49.63879075
      1.44209310	     -0.05612313	     -0.00075980	     -0.19800270	     -0.06243046	      0.88287800	     -0.00049984	     -0.21660541	     -0.00000001	     -0.00000000	     49.77572516
      1.44321222	     -0.05611671	     -0.00075902	     -0.19799601	     -0.06242798	      0.88287765	     -0.00049933	     -0.21659023	     -0.00000001	     -0.00000000	     50.11853654
      1.44465660	     -0.05611061	     -0.00075779	     -0.19798957	     -0.06242482	      0.88287714	     -0.00049865	     -0.21657147	     -0.00000001	     -0.00000000	     50.26854180
      1.44576707	     -0.05610796	     -0.00075648	     -0.19798667	     -0.06242241	      0.88287669	     -0.00049811	     -0.21655767	     -0.00000001	     -0.00000000	     50.65947676
      1.44687754	     -0.05610657	     -0.00075496	     -0.19798503	     -0.06242002	      0.88287621	     -0.00049755	     -0.21654443	     -0.00000001	     -0.00000000	     50.76516964
      1.44798801	     -0.05610795	     -0.00075322	     -0.19798617	     -0.06241766	      0.88287568	     -0.00049697	     -0.21653175	     -0.00000001	     -0.00000000	     51.06405114
      1.44946236	     -0.05611091	     -0.00074963	     -0.19798885	     -0.06241455	      0.88287493	     -0.00049618	     -0.21651583	     -0.00000001	     -0.00000000	     51.18689292
      1.45056400	     -0.05611614	     -0.00074680	     -0.19799385	     -0.06241226	      0.88287432	     -0.00049557	     -0.21650459	     -0.00000001	     -0.00000000	     51.53222770
      1.45166565	     -0.05612190	     -0.00074375	     -0.19799941	     -0.06240998	      0.88287367	     -0.00049495	     -0.21649393	     -0.00000001	     -0.00000000	     51.62294180
      1.45276729	     -0.05612986	     -0.00074075	     -0.19800717	     -0.06240773	      0.88287299	     -0.00049431	     -0.21648383	     -0.00000001	     -0.00000000	     51.88482020
      1.45427628	     -0.05614259	     -0.00073656	     -0.19801963	     -0.06240467	      0.88287200	     -0.00049342	     -0.21647092	     -0.00000001	     -0.00000000	     51.97845077
      1.45536901	     -0.05615391	     -0.00073347	     -0.19803075	     -0.06240248	      0.88287125	     -0.00049276	     -0.21646217	     -0.00000001	     -0.00000000	     52.29365870
      1.45646174	     -0.05616522	     -0.00073012	     -0.19804187	     -0.06240031	      0.88287047	     -0.00049208	     -0.21645395	     -0.00000001	     -0.00000000	     52.36235880
      1.45755448	     -0.05617824	     -0.00072666	     -0.19805471	     -0.06239817	      0.88286965	     -0.00049140	     -0.21644621	     -0.00000001	     -0.00000001	     52.58104104
      1.45910422	     -0.05619801	     -0.00072172	     -0.19807424	     -0.06239516	      0.88286845	     -0.00049041	     -0.21643609	     -0.00000001	     -0.00000001	     52.64007413
      1.46018713	     -0.05621211	     -0.00071872	     -0.19808815	     -0.06239308	      0.88286759	     -0.00048970	     -0.21642957	     -0.00000001	     -0.00000001	     52.91262873
      1.46127005	     -0.05622686	     -0.00071578	     -0.19810273	     -0.06239102	      0.88286669	     -0.00048899	     -0.21642355	     -0.00000001	     -0.00000001	     52.94951206
      1.46258554	     -0.05624713	     -0.00071221	     -0.19812279	     -0.06238854	      0.88286558	     -0.00048812	     -0.21641688	     -0.00000001	     -0.00000001	     53.18179285
      1.46390103	     -0.05626788	     -0.00070888	     -0.19814333	     -0.06238609	      0.88286444	     -0.00048723	     -0.21641091	     -0.00000001	     -0.00000001	     53.09842710
      1.46521653	     -0.05628940	     -0.00070578	     -0.19816464	     -0.06238368	      0.88286326	     -0.00048633	     -0.21640557	     -0.00000001	     -0.00000001	     53.49912425
      1.46633363	     -0.05630700	     -0.00070283	     -0.19818206	     -0.06238165	      0.88286225	     -0.00048557	     -0.21640153	     -0.00000001	     -0.00000001	     53.32169992
      1.46745074	     -0.05632621	     -0.00069976	     -0.19820111	     -0.06237964	      0.88286122	     -0.00048480	     -0.21639790	     -0.00000001	     -0.00000001	     53.57053095
      1.46896888	     -0.05635333	     -0.00069640	     -0.19822800	     -0.06237694	      0.88285979	     -0.00048374	     -0.21639365	     -0.00000001	     -0.00000001	     53.52013620
      1.47004359	     -0.05637327	     -0.00069441	     -0.19824777	     -0.06237506	      0.88285877	     -0.00048299	     -0.21639105	     -0.00000001	     -0.00000001	     53.73396549
      1.47111830	     -0.05639291	     -0.00069256	     -0.19826725	     -0.06237319	      0.88285774	     -0.00048224	     -0.21638881	     -0.00000001	     -0.00000001	     53.71100050
      1.47243369	     -0.05641857	     -0.00069057	     -0.19829271	     -0.06237093	      0.88285646	     -0.00048132	     -0.21638648	     -0.00000001	     -0.00000001	     53.86925263
      1.47374909	     -0.05644440	     -0.00068890	     -0.19831834	     -0.06236871	      0.88285516	     -0.00048040	     -0.21638464	     -0.00000001	     -0.00000001	     53.71859768
      1.47506448	     -0.05647109	     -0.00068770	     -0.19834482	     -0.06236650	      0.88285386	     -0.00047948	     -0.21638322	     -0.00000001	     -0.00000001	     54.05439722
      1.47618181	     -0.05649317	     -0.00068688	     -0.19836673	     -0.06236466	      0.88285275	     -0.00047870	     -0.21638237	     -0.00000001	     -0.00000001	     53.79491416
      1.47729913	     -0.05651695	     -0.00068620	     -0.19839034	     -0.06236283	      0.88285163	     -0.00047792	     -0.21638181	     -0.00000001	     -0.00000001	     54.00168341
      1.47882804	     -0.05655081	     -0.00068531	     -0.19842397	     -0.06236036	      0.88285009	     -0.00047686	     -0.21638154	     -0.00000001	     -0.00000001	     53.86310317
      1.47989683	     -0.05657564	     -0.00068476	     -0.19844864	     -0.06235866	      0.88284901	     -0.00047613	     -0.21638168	     -0.00000001	     -0.00000001	     54.04067605
      1.48096562	     -0.05660105	     -0.00068425	     -0.19847390	     -0.06235698	      0.88284793	     -0.00047540	     -0.21638209	     -0.00000001	     -0.00000001	     53.95688455
      1.48229036	     -0.05663694	     -0.00068359	     -0.19850960	     -0.06235491	      0.88284658	     -0.00047449	     -0.21638301	     -0.00000001	     -0.00000001	     54.03698813
      1.48361509	     -0.05667866	     -0.00068330	     -0.19855113	     -0.06235288	      0.88284524	     -0.00047360	     -0.21638452	     -0.00000001	     -0.00000001	     53.78074826
      1.48480548	     -0.05672310	     -0.00068324	     -0.19859540	     -0.06235107	      0.88284403	     -0.00047280	     -0.21638650	     -0.00000001	     -0.00000001	     53.94930213
      1.48599586	     -0.05677412	     -0.00068323	     -0.19864626	     -0.06234928	      0.88284282	     -0.00047200	     -0.21638924	     -0.00000001	     -0.00000001	     53.68696457
      1.48718625	     -0.05683273	     -0.00068316	     -0.19870472	     -0.06234752	      0.88284160	     -0.00047121	     -0.21639284	     -0.00000001	     -0.00000001	     53.81965000
      1.48837663	     -0.05689819	     -0.00068284	     -0.19877004	     -0.06234577	      0.88284039	     -0.00047043	     -0.21639742	     -0.00000001	     -0.00000001	     53.61191795
      1.48956702	     -0.05697176	     -0.00068211	     -0.19884348	     -0.06234405	      0.88283917	     -0.00046965	     -0.21640308	     -0.00000001	     -0.00000001	     53.66177530
      1.49075740	     -0.05705198	     -0.00068074	     -0.19892360	     -0.06234234	      0.88283795	     -0.00046888	     -0.21640993	     -0.00000001	     -0.00000001	     53.42983083
      1.49194779	     -0.05713952	     -0.00067853	     -0.19901107	     -0.06234066	      0.88283673	     -0.00046811	     -0.21641803	     -0.00000001	     -0.00000001	     53.44101687
      1.49313817	     -0.05723239	     -0.00067538	     -0.19910389	     -0.06233899	      0.88283549	     -0.00046735	     -0.21642743	     -0.00000001	     -0.00000001	     53.19271290
      1.49432856	     -0.05733131	     -0.00067130	     -0.19920280	     -0.06233733	      0.88283425	     -0.00046659	     -0.21643813	     -0.00000001	     -0.00000001	     53.17666643
      1.49551894	     -0.05743441	     -0.00066633	     -0.19930592	     -0.06233570	      0.88283299	     -0.00046584	     -0.21645018	     -0.00000001	     -0.00000001	     52.92118620
      1.49670933	     -0.05754247	     -0.00066059	     -0.19941403	     -0.06233407	      0.88283172	     -0.00046510	     -0.21646355	     -0.00000001	     -0.00000001	     52.87676776
      1.49789971	     -0.05765354	     -0.00065417	     -0.19952518	     -0.06233245	      0.88283043	     -0.00046437	     -0.21647823	     -0.00000001	     -0.00000001	     52.60639488
      1.49909010	     -0.05776823	     -0.00064719	     -0.19963998	     -0.06233085	      0.88282911	     -0.00046364	     -0.21649417	     -0.00000001	     -0.00000001	     52.51936240
      1.50028048	     -0.05788329	     -0.00064007	     -0.19975517	     -0.06232925	      0.88282776	     -0.00046292	     -0.21651135	     -0.00000001	     -0.00000001	     52.22509702
      1.50147087	     -0.05800170	     -0.00063284	     -0.19987372	     -0.06232766	      0.88282639	     -0.00046222	     -0.21652972	     -0.00000001	     -0.00000001	     52.08213957
      1.50266125	     -0.05812206	     -0.00062560	     -0.19999426	     -0.06232607	      0.88282498	     -0.00046153	     -0.21654929	     -0.00000001	     -0.00000001	     51.74830380
      1.50385164	     -0.05824568	     -0.00061848	     -0.20011807	     -0.06232449	      0.88282353	     -0.00046085	     -0.21656998	     -0.00000001	     -0.00000001	     51.55721026
      1.50504202	     -0.05837097	     -0.00061154	     -0.20024356	     -0.06232290	      0.88282204	     -0.00046019	     -0.21659180	     -0.00000001	     -0.00000001	     51.18377142
      1.50623241	     -0.05849889	     -0.00060488	     -0.20037169	     -0.06232131	      0.88282051	     -0.00045954	     -0.21661467	     -0.00000001	     -0.00000001	     50.94235912
      1.50742279	     -0.05862778	     -0.00059839	     -0.20050082	     -0.06231971	      0.88281892	     -0.00045891	     -0.21663857	     -0.00000001	     -0.00000001	     50.53442868
      1.50861318	     -0.05875878	     -0.00059211	     -0.20063207	     -0.06231811	      0.88281729	     -0.00045830	     -0.21666343	     -0.00000001	     -0.00000001	     50.24960355
      1.50980356	     -0.05889050	     -0.00058631	     -0.20076406	     -0.06231650	      0.88281561	     -0.00045771	     -0.21668920	     -0.00000001	     -0.00000001	     49.80723804
      1.51099395	     -0.05902391	     -0.00058114	     -0.20089774	     -0.06231488	      0.88281387	     -0.00045715	     -0.21671581	     -0.00000001	     -0.00000001	     49.49484600
      1.51218433	     -0.05915612	     -0.00057722	     -0.20103022	     -0.06231324	      0.88281207	     -0.00045660	     -0.21674327	     -0.00000001	     -0.00000001	     49.02495812
      1.51337472	     -0.05929114	     -0.00057397	     -0.20116552	     -0.06231158	      0.88281021	     -0.00045608	     -0.21677153	     -0.00000001	     -0.00000001	     48.68501518
      1.51456510	     -0.05942668	     -0.00057126	     -0.20130136	     -0.06230991	      0.88280830	     -0.00045559	     -0.21680057	     -0.00000001	     -0.00000001	     48.19333740
      1.51575549	     -0.05956376	     -0.00056907	     -0.20143874	     -0.06230821	      0.88280633	     -0.00045512	     -0.21683033	     -0.00000001	     -0.00000001	     47.85035457
      1.51694587	     -0.05969945	     -0.00056735	     -0.20157476	     -0.06230649	      0.88280430	     -0.00045468	     -0.21686076	     -0.00000001	     -0.00000001	     47.35529761
      1.51813626	     -0.05983642	     -0.00056546	     -0.20171206	     -0.06230475	      0.88280220	     -0.00045427	     -0.21689178	     -0.00000001	     -0.00000001	     47.00374776
      1.51932664	     -0.05997277	     -0.00056382	     -0.20184877	     -0.06230297	      0.88280005	     -0.00045388	     -0.21692337	     -0.00000001	     -0.00000001	     46.49280060
      1.52051703	     -0.06010945	     -0.00056247	     -0.20198582	     -0.06230117	      0.88279785	     -0.00045352	     -0.21695543	     -0.00000001	     -0.00000001	     46.15970719
      1.52170741	     -0.06024522	     -0.00056148	     -0.20212198	     -0.06229933	      0.88279559	     -0.00045319	     -0.21698792	     -0.00000001	     -0.00000001	     45.66534498
      1.52289780	     -0.06038207	     -0.00056063	     -0.20225922	     -0.06229746	      0.88279327	     -0.00045289	     -0.21702074	     -0.00000001	     -0.00000001	     45.35624305
      1.52408818	     -0.06051754	     -0.00056011	     -0.20239511	     -0.06229555	      0.88279090	     -0.00045262	     -0.21705388	     -0.00000001	     -0.00000001	     44.87684489
      1.52527857	     -0.06065283	     -0.00055983	     -0.20253084	     -0.06229360	      0.88278849	     -0.00045238	     -0.21708725	     -0.00000001	     -0.00000001	     44.58708573
      1.52646895	     -0.06078690	     -0.00055942	     -0.20266536	     -0.06229161	      0.88278603	     -0.00045217	     -0.21712081	     -0.00000001	     -0.00000001	     44.11187360
      1.52765934	     -0.06092077	     -0.00055900	     -0.20279969	     -0.06228957	      0.88278352	     -0.00045199	     -0.21715450	     -0.00000001	     -0.00000001	     43.83483506
      1.52884972	     -0.06105259	     -0.00055878	     -0.20293200	     -0.06228749	      0.88278098	     -0.00045184	     -0.21718830	     -0.00000001	     -0.00000001	     43.37707362
      1.53004011	     -0.06118412	     -0.00055862	     -0.20306404	     -0.06228536	      0.88277840	     -0.00045172	     -0.21722212	     -0.00000001	     -0.00000001	     43.12782168
      1.53123049	     -0.06131311	     -0.00055855	     -0.20319355	     -0.06228318	      0.88277580	     -0.00045164	     -0.21725594	     -0.00000001	     -0.00000002	     42.68923342
      1.53242088	     -0.06144007	     -0.00055836	     -0.20332104	     -0.06228095	      0.88277316	     -0.00045158	     -0.21728968	     -0.00000001	     -0.00000002	     42.46121845
      1.53361126	     -0.06156388	     -0.00055750	     -0.20344543	     -0.06227866	      0.88277050	     -0.00045156	     -0.21732332	     -0.00000001	     -0.00000002	     42.03551359
      1.53480165	     -0.06168532	     -0.00055615	     -0.20356746	     -0.06227631	      0.88276783	     -0.00045156	     -0.21735679	     -0.00000001	     -0.00000002	     41.81555050
      1.53599203	     -0.06180349	     -0.00055493	     -0.20368623	     -0.06227391	      0.88276514	     -0.00045160	     -0.21739006	     -0.00000001	     -0.00000002	     41.39908194
      1.53718242	     -0.06191944	     -0.00055353	     -0.20380280	     -0.06227144	      0.88276244	     -0.00045168	     -0.21742309	     -0.00000001	     -0.00000002	     41.19725840
      1.53837280	     -0.06203198	     -0.00055239	     -0.20391598	     -0.06226891	      0.88275974	     -0.00045178	     -0.21745585	     -0.00000001	     -0.00000002	     40.79813918
      1.53956319	     -0.06214182	     -0.00055148	     -0.20402646	     -0.06226632	      0.88275704	     -0.00045192	     -0.21748824	     -0.00000001	     -0.00000002	     40.62204095
      1.54075357	     -0.06224530	     -0.00055107	     -0.20413059	     -0.06226366	      0.88275435	     -0.00045210	     -0.21752024	     -0.00000001	     -0.00000002	     40.24396068
      1.54194396	     -0.06234681	     -0.00055138	     -0.20423275	     -0.06226093	      0.88275167	     -0.00045231	     -0.21755180	     -0.00000001	     -0.00000002	     40.06636177
      1.54313434	     -0.06244372	     -0.00055318	     -0.20433031	     -0.06225813	      0.88274900	     -0.00045255	     -0.21758293	     -0.00000001	     -0.00000002	     39.68814456
      1.54432473	     -0.06253733	     -0.00055633	     -0.20442456	     -0.06225525	      0.88274636	     -0.00045283	     -0.21761359	     -0.00000001	     -0.00000002	     39.52777934
      1.54551511	     -0.06262721	     -0.00055970	     -0.20451508	     -0.06225231	      0.88274375	     -0.00045315	     -0.21764377	     -0.00000001	     -0.00000001	     39.16365416
      1.54670550	     -0.06271370	     -0.00056281	     -0.20460223	     -0.06224929	      0.88274116	     -0.00045350	     -0.21767338	     -0.00000001	     -0.00000001	     39.04110366
      1.54789588	     -0.06279500	     -0.00056588	     -0.20468421	     -0.06224619	      0.88273861	     -0.00045389	     -0.21770237	     -0.00000001	     -0.00000001	     38.69032103
      1.54908627	     -0.06287243	     -0.00056830	     -0.20476234	     -0.06224301	      0.88273611	     -0.00045432	     -0.21773062	     -0.00000001	     -0.00000001	     38.57582797
      1.55027665	     -0.06294479	     -0.00057056	     -0.20483541	     -0.06223976	      0.88273365	     -0.00045478	     -0.21775809	     -0.00000001	     -0.00000001	     38.23497133
      1.55146704	     -0.06301397	     -0.00057292	     -0.20490529	     -0.06223642	      0.88273124	     -0.00045528	     -0.21778471	     -0.00000001	     -0.00000001	     38.13460556
      1.55265742	     -0.06307890	     -0.00057554	     -0.20497095	     -0.06223301	      0.88272888	     -0.00045582	     -0.21781049	     -0.00000001	     -0.00000001	     37.81422906
      1.55384781	     -0.06314112	     -0.00057837	     -0.20503388	     -0.06222951	      0.88272659	     -0.00045640	     -0.21783537	     -0.00000001	     -0.00000001	     37.72974975
      1.55503819	     -0.06319921	     -0.00058148	     -0.20509270	     -0.06222593	      0.88272435	     -0.00045701	     -0.21785937	     -0.00000001	     -0.00000001	     37.41554664
      1.55622858	     -0.06325454	     -0.00058467	     -0.20514876	     -0.06222226	      0.88272218	     -0.00045766	     -0.21788243	     -0.00000001	     -0.00000001	     37.33741168
      1.55741896	     -0.06330576	     -0.00058795	     -0.20520072	     -0.06221851	      0.88272008	     -0.00045834	     -0.21790459	     -0.00000001	     -0.00000001	     37.02833043
      1.55860935	     -0.06335467	     -0.00059127	     -0.20525036	     -0.06221467	      0.88271804	     -0.00045906	     -0.21792579	     -0.00000001	     -0.00000001	     36.96195536
      1.55979973	     -0.06340004	     -0.00059489	     -0.20529648	     -0.06221075	      0.88271608	     -0.00045982	     -0.21794607	     -0.00000001	     -0.00000001	     36.65991214
      1.56099012	     -0.06344363	     -0.00059849	     -0.20534081	     -0.06220673	      0.88271420	     -0.00046061	     -0.21796541	     -0.00000001	     -0.00000001	     36.60367834
      1.56218050	     -0.06348402	     -0.00060208	     -0.20538195	     -0.06220263	      0.88271239	     -0.00046144	     -0.21798385	     -0.00000001	     -0.00000001	     36.31122467
      1.56337089	     -0.06352276	     -0.00060560	     -0.20542145	     -0.06219844	      0.88271066	     -0.00046231	     -0.21800137	     -0.00000001	     -0.00000001	     36.26791851
      1.56456127	     -0.06355843	     -0.00060907	     -0.20545789	     -0.06219416	      0.88270901	     -0.00046320	     -0.21801802	     -0.00000001	     -0.00000001	     35.98400363
      1.56575166	     -0.06359254	     -0.00061242	     -0.20549276	     -0.06218979	      0.88270744	     -0.00046414	     -0.21803377	     -0.00000001	     -0.00000001	     35.94445111
      1.56694204	     -0.06362340	     -0.00061563	     -0.20552440	     -0.06218533	      0.88270595	     -0.00046510	     -0.21804866	     -0.00000001	     -0.00000001	     35.66276487
      1.56813243	     -0.06365265	     -0.00061871	     -0.20555443	     -0.06218078	      0.88270453	     -0.00046610	     -0.21806266	     -0.00000001	     -0.00000001	     35.62787421
      1.56932281	     -0.06367870	     -0.00062174	     -0.20558127	     -0.06217613	      0.88270320	     -0.00046713	     -0.21807581	     -0.00000001	     -0.00000001	     35.35383871
      1.57051320	     -0.06370264	     -0.00062441	     -0.20560600	     -0.06217140	      0.88270194	     -0.00046819	     -0.21808807	     -0.00000001	     -0.00000001	     35.32583771
      1.57170358	     -0.06372298	     -0.00062700	     -0.20562714	     -0.06216657	      0.88270077	     -0.00046928	     -0.21809947	     -0.00000001	     -0.00000001	     35.05916157
      1.57289397	     -0.06374132	     -0.00062941	     -0.20564629	     -0.06216165	      0.88269967	     -0.00047041	     -0.21811000	     -0.00000001	     -0.00000001	     35.03515399
      1.57408435	     -0.06375562	     -0.00063156	     -0.20566139	     -0.06215663	      0.88269864	     -0.00047156	     -0.21811965	     -0.00000001	     -0.00000001	     34.77983715
      1.57527474	     -0.06376711	     -0.00063343	     -0.20567370	     -0.06215152	      0.88269769	     -0.00047274	     -0.21812838	     -0.00000001	     -0.00000001	     34.77146393
      1.57646512	     -0.06377371	     -0.00063505	     -0.20568113	     -0.06214632	      0.88269680	     -0.00047395	     -0.21813617	     -0.00000001	     -0.00000000	     34.53109448
      1.57765551	     -0.06377648	     -0.00063640	     -0.20568472	     -0.06214102	      0.88269599	     -0.00047519	     -0.21814296	     -0.00000001	     -0.00000000	     34.53916503
      1.57884589	     -0.06377324	     -0.00063751	     -0.20568231	     -0.06213563	      0.88269525	     -0.00047646	     -0.21814870	     -0.00000001	     -0.00000000	     34.31558064
      1.58003628	     -0.06376527	     -0.00063836	     -0.20567517	     -0.06213014	      0.88269457	     -0.00047776	     -0.21815332	     -0.00000001	     -0.00000000	     34.34188287
      1.58122666	     -0.06375054	     -0.00063904	     -0.20566128	     -0.06212456	      0.88269395	     -0.00047908	     -0.21815677	     -0.00000001	     -0.00000000	     34.13644598
      1.58241705	     -0.06373052	     -0.00063960	     -0.20564210	     -0.06211889	      0.88269340	     -0.00048043	     -0.21815895	     -0.00000001	     -0.00000000	     34.18205141
      1.58360743	     -0.06370347	     -0.00064014	     -0.20561588	     -0.06211312	      0.88269291	     -0.00048181	     -0.21815984	     -0.00000001	     -0.00000000	     33.99163959
      1.58479782	     -0.06367085	     -0.00064069	     -0.20558409	     -0.06210725	      0.88269247	     -0.00048322	     -0.21815936	     -0.00000001	     -0.00000000	     34.05923966
      1.58598820	     -0.06363087	     -0.00064129	     -0.20554493	     -0.06210129	      0.88269210	     -0.00048465	     -0.21815747	     -0.00000001	     -0.00000000	     33.88708678
      1.58717859	     -0.06358519	     -0.00064200	     -0.20550007	     -0.06209524	      0.88269177	     -0.00048611	     -0.21815409	     -0.00000001	     -0.00000000	     33.98179491
      1.58836897	     -0.06353214	     -0.00064299	     -0.20544782	     -0.06208910	      0.88269150	     -0.00048759	     -0.21814921	     -0.00000001	     -0.00000000	     33.83042499
      1.58955936	     -0.06347352	     -0.00064430	     -0.20538998	     -0.06208286	      0.88269129	     -0.00048910	     -0.21814275	     -0.00000001	     -0.00000000	     33.95676184
      1.59074974	     -0.06340772	     -0.00064604	     -0.20532496	     -0.06207653	      0.88269112	     -0.00049063	     -0.21813472	     -0.00000001	     -0.00000000	     33.82499719
      1.59194013	     -0.06333645	     -0.00064821	     -0.20525445	     -0.06207010	      0.88269100	     -0.00049218	     -0.21812504	     -0.00000001	     -0.00000000	     33.98270341
      1.59313051	     -0.06325809	     -0.00065086	     -0.20517682	     -0.06206359	      0.88269094	     -0.00049376	     -0.21811373	     -0.00000001	     -0.00000000	     33.86771037
      1.59432090	     -0.06317455	     -0.00065396	     -0.20509400	     -0.06205699	      0.88269093	     -0.00049537	     -0.21810074	     -0.00000001	      0.00000000	     34.05483480
      1.59551128	     -0.06308468	     -0.00065756	     -0.20500483	     -0.06205030	      0.88269096	     -0.00049699	     -0.21808608	     -0.00000001	      0.00000000	     33.94903608
      1.59670167	     -0.06299110	     -0.00066163	     -0.20491191	     -0.06204352	      0.88269105	     -0.00049864	     -0.21806975	     -0.00000001	      0.00000000	     34.15513004
      1.59789205	     -0.06289297	     -0.00066618	     -0.20481443	     -0.06203665	      0.88269118	     -0.00050030	     -0.21805181	     -0.00000001	      0.00000000	     34.05118038
      1.59908244	     -0.06279251	     -0.00067111	     -0.20471459	     -0.06202970	      0.88269137	     -0.00050199	     -0.21803230	     -0.00000001	      0.00000000	     34.27533550
      1.60027282	     -0.06268840	     -0.00067638	     -0.20461109	     -0.06202267	      0.88269161	     -0.00050369	     -0.21801130	     -0.00000001	      0.00000000	     34.17253393
      1.60146321	     -0.06258283	     -0.00068189	     -0.20450609	     -0.06201556	      0.88269191	     -0.00050541	     -0.21798885	     -0.00000001	      0.00000000	     34.40959582
      1.60265359	     -0.06247424	     -0.00068756	     -0.20439806	     -0.06200837	      0.88269225	     -0.00050714	     -0.21796504	     -0.00000001	      0.00000000	     34.30735603
      1.60384398	     -0.06236460	     -0.00069326	     -0.20428897	     -0.06200110	      0.88269265	     -0.00050888	     -0.21793992	     -0.00000001	      0.00000000	     34.55500748
      1.60503436	     -0.06225234	     -0.00069885	     -0.20417723	     -0.06199375	      0.88269311	     -0.00051064	     -0.21791357	     -0.00000001	      0.00000000	     34.44865827
      1.60622475	     -0.06213944	     -0.00070418	     -0.20406484	     -0.06198633	      0.88269362	     -0.00051241	     -0.21788604	     -0.00000001	      0.00000000	     34.69631205
      1.60741513	     -0.06202415	     -0.00070913	     -0.20395005	     -0.06197884	      0.88269418	     -0.00051418	     -0.21785741	     -0.00000001	      0.00000000	     34.58350314
      1.60860552	     -0.06190833	     -0.00071357	     -0.20383471	     -0.06197127	      0.88269480	     -0.00051596	     -0.21782772	     -0.00000001	      0.00000000	     34.83091400
      1.60979590	     -0.06179025	     -0.00071747	     -0.20371711	     -0.06196364	      0.88269548	     -0.00051775	     -0.21779705	     -0.00000001	      0.00000000	     34.71585718
      1.61098629	     -0.06167179	     -0.00072074	     -0.20359912	     -0.06195595	      0.88269622	     -0.00051954	     -0.21776543	     -0.00000001	      0.00000000	     34.96313282
      1.61217667	     -0.06155115	     -0.00072340	     -0.20347894	     -0.06194818	      0.88269701	     -0.00052133	     -0.21773293	     -0.00000001	      0.00000000	     34.85227808
      1.61336705	     -0.06143021	     -0.00072543	     -0.20335844	     -0.06194036	      0.88269786	     -0.00052312	     -0.21769958	     -0.00000001	      0.00000001	     35.10369439
      1.61455744	     -0.06130710	     -0.00072685	     -0.20323578	     -0.06193248	      0.88269877	     -0.00052492	     -0.21766546	     -0.00000001	      0.00000001	     35.00379229
      1.61574782	     -0.06118377	     -0.00072769	     -0.20311288	     -0.06192454	      0.88269973	     -0.00052671	     -0.21763057	     -0.00000001	      0.00000001	     35.26300012
      1.61693821	     -0.06105843	     -0.00072799	     -0.20298796	     -0.06191654	      0.88270074	     -0.00052850	     -0.21759498	     -0.00000001	      0.00000001	     35.17915789
      1.61812859	     -0.06093306	     -0.00072779	     -0.20286300	     -0.06190848	      0.88270181	     -0.00053028	     -0.21755872	     -0.00000001	      0.00000001	     35.44803232
      1.61931898	     -0.06080590	     -0.00072714	     -0.20273624	     -0.06190038	      0.88270293	     -0.00053206	     -0.21752184	     -0.00000001	      0.00000001	     35.38453937
      1.62050936	     -0.06067893	     -0.00072609	     -0.20260966	     -0.06189222	      0.88270411	     -0.00053383	     -0.21748437	     -0.00000001	      0.00000001	     35.66734414
      1.62169975	     -0.06055044	     -0.00072469	     -0.20248154	     -0.06188402	      0.88270533	     -0.00053560	     -0.21744637	     -0.00000001	      0.00000001	     35.62697074
      1.62289013	     -0.06042244	     -0.00072299	     -0.20235390	     -0.06187576	      0.88270660	     -0.00053736	     -0.21740784	     -0.00000001	      0.00000001	     35.92370596
      1.62408052	     -0.06029325	     -0.00072105	     -0.20222507	     -0.06186746	      0.88270791	     -0.00053912	     -0.21736886	     -0.00000001	      0.00000001	     35.90557546
      1.62527090	     -0.06016495	     -0.00071891	     -0.20209709	     -0.06185912	      0.88270927	     -0.00054086	     -0.21732943	     -0.00000001	      0.00000001	     36.21640204
      1.62646129	     -0.06003589	     -0.00071666	     -0.20196836	     -0.06185073	      0.88271067	     -0.00054260	     -0.21728962	     -0.00000001	      0.00000001	     36.21881424
      1.62765167	     -0.05990835	     -0.00071442	     -0.20184111	     -0.06184231	      0.88271210	     -0.00054432	     -0.21724945	     -0.00000001	      0.00000001	     36.54213816
      1.62884206	     -0.05978013	     -0.00071207	     -0.20171317	     -0.06183384	      0.88271358	     -0.00054604	     -0.21720897	     -0.00000001	      0.00000001	     36.56361300
      1.63003244	     -0.05965335	     -0.00070964	     -0.20158665	     -0.06182534	      0.88271508	     -0.00054774	     -0.21716818	     -0.00000001	      0.00000001	     36.89858182
      1.63122283	     -0.05952595	     -0.00070712	     -0.20145950	     -0.06181680	      0.88271662	     -0.00054943	     -0.21712714	     -0.00000001	      0.00000001	     36.93711106
      1.63241321	     -0.05940003	     -0.00070454	     -0.20133382	     -0.06180822	      0.88271819	     -0.00055111	     -0.21708586	     -0.00000001	      0.00000001	     37.28428728
      1.63360360	     -0.05927336	     -0.00070188	     -0.20120737	     -0.06179961	      0.88271978	     -0.00055278	     -0.21704438	     -0.00000001	      0.00000001	     37.34167789
      1.63479398	     -0.05914691	     -0.00069917	     -0.20108111	     -0.06179097	      0.88272140	     -0.00055443	     -0.21700267	     -0.00000001	      0.00000001	     37.71906383
      1.63598437	     -0.05901806	     -0.00069639	     -0.20095245	     -0.06178230	      0.88272304	     -0.00055606	     -0.21696074	     -0.00000001	      0.00000001	     37.81435103
      1.63717475	     -0.05888937	     -0.00069393	     -0.20082392	     -0.06177360	      0.88272469	     -0.00055768	     -0.21691855	     -0.00000001	      0.00000001	     38.21844469
      1.63836514	     -0.05875930	     -0.00069186	     -0.20069400	     -0.06176488	      0.88272637	     -0.00055929	     -0.21687613	     -0.00000001	      0.00000001	     38.33347352
      1.63955552	     -0.05862972	     -0.00069007	     -0.20056453	     -0.06175612	      0.88272805	     -0.00056087	     -0.21683346	     -0.00000001	      0.00000001	     38.74794598
      1.64074591	     -0.05849995	     -0.00068837	     -0.20043487	     -0.06174735	      0.88272975	     -0.00056244	     -0.21679058	     -0.00000001	      0.00000001	     38.86807690
      1.64193629	     -0.05837235	     -0.00068675	     -0.20030734	     -0.06173854	      0.88273146	     -0.00056399	     -0.21674750	     -0.00000001	      0.00000001	     39.28903156
      1.64312668	     -0.05824495	     -0.00068533	     -0.20018000	     -0.06172972	      0.88273318	     -0.00056552	     -0.21670428	     -0.00000001	      0.00000001	     39.40870634
      1.64431706	     -0.05812089	     -0.00068418	     -0.20005598	     -0.06172088	      0.88273490	     -0.00056703	     -0.21666096	     -0.00000001	      0.00000001	     39.82957696
      1.64550745	     -0.05799814	     -0.00068317	     -0.19993325	     -0.06171202	      0.88273664	     -0.00056852	     -0.21661764	     -0.00000001	      0.00000001	     39.95262425
      1.64669783	     -0.05787844	     -0.00068217	     -0.19981354	     -0.06170315	      0.88273838	     -0.00056999	     -0.21657434	     -0.00000001	      0.00000001	     40.38477492
      1.64788822	     -0.05775917	     -0.00068106	     -0.19969426	     -0.06169426	      0.88274012	     -0.00057143	     -0.21653112	     -0.00000001	      0.00000001	     40.52390257
      1.64907860	     -0.05764024	     -0.00068029	     -0.19957529	     -0.06168536	      0.88274187	     -0.00057285	     -0.21648798	     -0.00000001	      0.00000001	     40.97968417
      1.65026899	     -0.05752104	     -0.00068066	     -0.19945603	     -0.06167645	      0.88274362	     -0.00057425	     -0.21644505	     -0.00000001	      0.00000001	     41.11363965
      1.65145937	     -0.05740768	     -0.00068125	     -0.19934258	     -0.06166753	      0.88274537	     -0.00057561	     -0.21640243	     -0.00000001	      0.00000001	     41.56132929
      1.65264976	     -0.05729603	     -0.00068185	     -0.19923083	     -0.06165861	      0.88274712	     -0.00057696	     -0.21636019	     -0.00000001	      0.00000001	     41.72610600
      1.65384014	     -0.05718752	     -0.00068195	     -0.19912220	     -0.06164967	      0.88274888	     -0.00057827	     -0.21631829	     -0.00000001	      0.00000001	     42.20712250
      1.65503053	     -0.05707989	     -0.00068167	     -0.19901446	     -0.06164074	      0.88275062	     -0.00057956	     -0.21627675	     -0.00000001	      0.00000001	     42.38461700
      1.65622091	     -0.05697616	     -0.00068143	     -0.19891060	     -0.06163180	      0.88275237	     -0.00058082	     -0.21623557	     -0.00000001	      0.00000001	     42.86930226
      1.65741130	     -0.05687445	     -0.00068118	     -0.19880875	     -0.06162287	      0.88275411	     -0.00058205	     -0.21619478	     -0.00000001	      0.00000001	     43.05431765
      1.65860168	     -0.05677711	     -0.00068084	     -0.19871126	     -0.06161393	      0.88275585	     -0.00058325	     -0.21615439	     -0.00000001	      0.00000001	     43.55659043
      1.65979207	     -0.05668171	     -0.00068052	     -0.19861570	     -0.06160500	      0.88275757	     -0.00058443	     -0.21611443	     -0.00000001	      0.00000001	     43.75951423
      1.66098245	     -0.05659099	     -0.00067958	     -0.19852481	     -0.06159606	      0.88275929	     -0.00058557	     -0.21607489	     -0.00000001	      0.00000001	     44.25603135
      1.66217284	     -0.05650272	     -0.00067768	     -0.19843638	     -0.06158714	      0.88276100	     -0.00058668	     -0.21603583	     -0.00000001	      0.00000001	     44.43863620
      1.66336322	     -0.05641860	     -0.00067579	     -0.19835209	     -0.06157822	      0.88276269	     -0.00058776	     -0.21599724	     -0.00000001	      0.00000001	     44.92817962
      1.66455361	     -0.05633658	     -0.00067393	     -0.19826990	     -0.06156930	      0.88276438	     -0.00058880	     -0.21595917	     -0.00000001	      0.00000001	     45.12529035
      1.66574399	     -0.05625856	     -0.00067221	     -0.19819169	     -0.06156039	      0.88276605	     -0.00058982	     -0.21592159	     -0.00000001	      0.00000001	     45.62799321
      1.66693438	     -0.05618254	     -0.00067058	     -0.19811547	     -0.06155150	      0.88276770	     -0.00059080	     -0.21588456	     -0.00000001	      0.00000001	     45.83234732
      1.66812476	     -0.05611046	     -0.00066909	     -0.19804319	     -0.06154261	      0.88276934	     -0.00059175	     -0.21584805	     -0.00000001	      0.00000001	     46.33329342
      1.66931515	     -0.05604034	     -0.00066761	     -0.19797285	     -0.06153373	      0.88277096	     -0.00059267	     -0.21581210	     -0.00000001	      0.00000001	     46.53245955
      1.67050553	     -0.05597340	     -0.00066621	     -0.19790570	     -0.06152486	      0.88277255	     -0.00059355	     -0.21577669	     -0.00000001	      0.00000001	     47.02571529
      1.67169592	     -0.05590815	     -0.00066495	     -0.19784022	     -0.06151601	      0.88277413	     -0.00059441	     -0.21574187	     -0.00000001	      0.00000001	     47.21384002
      1.67288630	     -0.05584678	     -0.00066381	     -0.19777861	     -0.06150717	      0.88277569	     -0.00059522	     -0.21570763	     -0.00000001	      0.00000001	     47.69678189
      1.67407669	     -0.05578702	     -0.00066255	     -0.19771862	     -0.06149834	      0.88277721	     -0.00059600	     -0.21567399	     -0.00000001	      0.00000001	     47.87789212
      1.67526707	     -0.05573066	     -0.00066093	     -0.19766202	     -0.06148953	      0.88277872	     -0.00059675	     -0.21564093	     -0.00000001	      0.00000001	     48.33949552
      1.67645746	     -0.05567522	     -0.00065847	     -0.19760635	     -0.06148073	      0.88278019	     -0.00059747	     -0.21560847	     -0.00000001	      0.00000001	     48.49555763
      1.67764784	     -0.05562356	     -0.00065547	     -0.19755446	     -0.06147195	      0.88278164	     -0.00059815	     -0.21557661	     -0.00000001	      0.00000001	     48.92822504
      1.67883823	     -0.05557306	     -0.00065171	     -0.19750374	     -0.06146318	      0.88278305	     -0.00059879	     -0.21554538	     -0.00000001	      0.00000001	     49.06089109
      1.68002861	     -0.05552627	     -0.00064736	     -0.19745673	     -0.06145443	      0.88278444	     -0.00059940	     -0.21551478	     -0.00000001	      0.00000001	     49.48235551
      1.68121900	     -0.05548157	     -0.00064286	     -0.19741182	     -0.06144570	      0.88278579	     -0.00059998	     -0.21548487	     -0.00000001	      0.00000001	     49.60767736
      1.68240938	     -0.05544042	     -0.00063862	     -0.19737043	     -0.06143698	      0.88278710	     -0.00060052	     -0.21545561	     -0.00000001	      0.00000001	     50.02245006
      1.68359977	     -0.05540076	     -0.00063423	     -0.19733055	     -0.06142829	      0.88278838	     -0.00060102	     -0.21542704	     -0.00000001	      0.00000001	     50.13227150
      1.68479015	     -0.05536443	     -0.00062976	     -0.19729398	     -0.06141961	      0.88278962	     -0.00060149	     -0.21539911	     -0.00000001	      0.00000001	     50.52649687
      1.68598054	     -0.05532978	     -0.00062500	     -0.19725910	     -0.06141095	      0.88279083	     -0.00060192	     -0.21537187	     -0.00000001	      0.00000001	     50.61886152
      1.68717092	     -0.05529847	     -0.00062013	     -0.19722756	     -0.06140230	      0.88279199	     -0.00060232	     -0.21534527	     -0.00000001	      0.00000001	     50.99203912
      1.68836131	     -0.05526851	     -0.00061524	     -0.19719736	     -0.06139368	      0.88279311	     -0.00060268	     -0.21531936	     -0.00000001	      0.00000001	     51.06509982
      1.68955169	     -0.05524176	     -0.00061024	     -0.19717038	     -0.06138508	      0.88279419	     -0.00060301	     -0.21529410	     -0.00000001	      0.00000001	     51.41558082
      1.69074208	     -0.05521634	     -0.00060499	     -0.19714472	     -0.06137649	      0.88279523	     -0.00060330	     -0.21526953	     -0.00000001	      0.00000001	     51.46758384
      1.69193246	     -0.05519407	     -0.00059963	     -0.19712221	     -0.06136792	      0.88279622	     -0.00060355	     -0.21524562	     -0.00000001	      0.00000001	     51.79446182
      1.69312285	     -0.05517308	     -0.00059409	     -0.19710099	     -0.06135938	      0.88279717	     -0.00060377	     -0.21522242	     -0.00000001	      0.00000001	     51.82852183
      1.69431323	     -0.05515516	     -0.00058860	     -0.19708283	     -0.06135085	      0.88279807	     -0.00060395	     -0.21519989	     -0.00000001	      0.00000001	     52.13666305
      1.69550362	     -0.05513737	     -0.00058327	     -0.19706479	     -0.06134234	      0.88279893	     -0.00060410	     -0.21517808	     -0.00000001	      0.00000000	     52.15514446
      1.69669400	     -0.05512247	     -0.00057757	     -0.19704965	     -0.06133386	      0.88279975	     -0.00060421	     -0.21515699	     -0.00000001	      0.00000000	     52.43751649
      1.69788439	     -0.05510948	     -0.00057167	     -0.19703642	     -0.06132539	      0.88280052	     -0.00060429	     -0.21513667	     -0.00000001	      0.00000000	     52.41999817
      1.69907477	     -0.05509945	     -0.00056602	     -0.19702614	     -0.06131694	      0.88280124	     -0.00060433	     -0.21511710	     -0.00000001	      0.00000000	     52.68566581
      1.70026516	     -0.05509055	     -0.00056046	     -0.19701699	     -0.06130851	      0.88280192	     -0.00060434	     -0.21509829	     -0.00000001	      0.00000000	     52.66951751
      1.70145554	     -0.05508407	     -0.00055518	     -0.19701025	     -0.06130011	      0.88280255	     -0.00060431	     -0.21508018	     -0.00000000	      0.00000000	     52.92545717
      1.70264593	     -0.05507817	     -0.00054998	     -0.19700410	     -0.06129172	      0.88280314	     -0.00060425	     -0.21506277	     -0.00000000	      0.00000000	     52.89466282
      1.70383631	     -0.05507473	     -0.00054492	     -0.19700040	     -0.06128335	      0.88280369	     -0.00060416	     -0.21504603	     -0.00000000	      0.00000000	     53.13000648
      1.70502670	     -0.05507136	     -0.00054029	     -0.19699676	     -0.06127501	      0.88280419	     -0.00060403	     -0.21502998	     -0.00000000	      0.00000000	     53.07641066
      1.70621708	     -0.05507085	     -0.00053641	     -0.19699596	     -0.06126668	      0.88280465	     -0.00060387	     -0.21501457	     -0.00000000	      0.00000000	     53.28491172
      1.70740747	     -0.05507103	     -0.00053271	     -0.19699586	     -0.06125838	      0.88280507	     -0.00060368	     -0.21499985	     -0.00000000	      0.00000000	     53.20826067
      1.70859785	     -0.05507382	     -0.00052932	     -0.19699836	     -0.06125009	      0.88280545	     -0.00060346	     -0.21498577	     -0.00000000	      0.00000000	     53.40638662
      1.70978824	     -0.05507740	     -0.00052588	     -0.19700166	     -0.06124183	      0.88280580	     -0.00060320	     -0.21497234	     -0.00000000	      0.00000000	     53.31168269
      1.71097862	     -0.05508344	     -0.00052269	     -0.19700740	     -0.06123359	      0.88280610	     -0.00060292	     -0.21495952	     -0.00000000	      0.00000000	     53.49599512
      1.71216901	     -0.05509011	     -0.00051980	     -0.19701377	     -0.06122537	      0.88280637	     -0.00060260	     -0.21494732	     -0.00000000	      0.00000000	     53.38983328
      1.71335939	     -0.05509909	     -0.00051773	     -0.19702244	     -0.06121716	      0.88280661	     -0.00060226	     -0.21493569	     -0.00000000	      0.00000000	     53.56665436
      1.71454978	     -0.05510857	     -0.00051578	     -0.19703162	     -0.06120899	      0.88280681	     -0.00060188	     -0.21492463	     -0.00000000	      0.00000000	     53.44486353
      1.71574016	     -0.05512023	     -0.00051411	     -0.19704296	     -0.06120083	      0.88280699	     -0.00060147	     -0.21491410	     -0.00000000	      0.00000000	     53.61767662
      1.71693055	     -0.05513221	     -0.00051256	     -0.19705463	     -0.06119269	      0.88280713	     -0.00060104	     -0.21490412	     -0.00000000	      0.00000000	     53.49108125
      1.71812093	     -0.05514613	     -0.00051125	     -0.19706823	     -0.06118458	      0.88280724	     -0.00060057	     -0.21489462	     -0.00000000	      0.00000000	     53.66113848
      1.71931132	     -0.05516020	     -0.00051003	     -0.19708198	     -0.06117648	      0.88280733	     -0.00060008	     -0.21488563	     -0.00000000	      0.00000000	     53.52715584
      1.72050170	     -0.05517619	     -0.00050912	     -0.19709765	     -0.06116841	      0.88280739	     -0.00059956	     -0.21487710	     -0.00000000	      0.00000000	     53.69310995
      1.72169209	     -0.05519238	     -0.00050824	     -0.19711353	     -0.06116036	      0.88280742	     -0.00059901	     -0.21486904	     -0.00000000	      0.00000000	     53.55038908
      1.72288247	     -0.05521078	     -0.00050754	     -0.19713162	     -0.06115233	      0.88280744	     -0.00059843	     -0.21486143	     -0.00000000	      0.00000000	     53.70781294
      1.72407286	     -0.05523011	     -0.00050692	     -0.19715063	     -0.06114433	      0.88280743	     -0.00059783	     -0.21485430	     -0.00000000	     -0.00000000	     53.55350213
      1.72526324	     -0.05525289	     -0.00050653	     -0.19717308	     -0.06113634	      0.88280740	     -0.00059719	     -0.21484765	     -0.00000000	     -0.00000000	     53.69825758
      1.72645363	     -0.05527900	     -0.00050644	     -0.19719888	     -0.06112838	      0.88280735	     -0.00059653	     -0.21484156	     -0.00000000	     -0.00000000	     53.52796817
      1.72764401	     -0.05531064	     -0.00050669	     -0.19723020	     -0.06112044	      0.88280728	     -0.00059584	     -0.21483609	     -0.00000000	     -0.00000000	     53.65849451
      1.72883440	     -0.05534684	     -0.00050711	     -0.19726608	     -0.06111252	      0.88280720	     -0.00059513	     -0.21483135	     -0.00000000	     -0.00000000	     53.47825204
      1.73002478	     -0.05538990	     -0.00050786	     -0.19730880	     -0.06110463	      0.88280709	     -0.00059438	     -0.21482742	     -0.00000000	     -0.00000000	     53.59395714
      1.73121517	     -0.05543819	     -0.00050873	     -0.19735678	     -0.06109676	      0.88280698	     -0.00059361	     -0.21482441	     -0.00000000	     -0.00000000	     53.40720694
      1.73240555	     -0.05549299	     -0.00050969	     -0.19741126	     -0.06108891	      0.88280684	     -0.00059281	     -0.21482239	     -0.00000000	     -0.00000000	     53.51490885
      1.73359594	     -0.05555231	     -0.00051051	     -0.19747028	     -0.06108108	      0.88280670	     -0.00059199	     -0.21482143	     -0.00000000	     -0.00000000	     53.33110538
      1.73478632	     -0.05561757	     -0.00051124	     -0.19753525	     -0.06107327	      0.88280653	     -0.00059113	     -0.21482155	     -0.00000000	     -0.00000000	     53.42730551
      1.73597671	     -0.05568688	     -0.00051166	     -0.19760429	     -0.06106549	      0.88280635	     -0.00059025	     -0.21482281	     -0.00000000	     -0.00000000	     53.23563755
      1.73716709	     -0.05576133	     -0.00051179	     -0.19767848	     -0.06105772	      0.88280615	     -0.00058934	     -0.21482521	     -0.00000000	     -0.00000000	     53.30854089
      1.73835748	     -0.05583925	     -0.00051140	     -0.19775616	     -0.06104998	      0.88280594	     -0.00058841	     -0.21482879	     -0.00000000	     -0.00000000	     53.09467989
      1.73954786	     -0.05592185	     -0.00051051	     -0.19783854	     -0.06104225	      0.88280570	     -0.00058744	     -0.21483352	     -0.00000000	     -0.00000000	     53.12709984
      1.74073825	     -0.05600702	     -0.00050892	     -0.19792352	     -0.06103455	      0.88280545	     -0.00058645	     -0.21483942	     -0.00000000	     -0.00000000	     52.88485014
      1.74192863	     -0.05609573	     -0.00050673	     -0.19801206	     -0.06102686	      0.88280517	     -0.00058544	     -0.21484645	     -0.00000000	     -0.00000000	     52.88103366
      1.74311902	     -0.05618651	     -0.00050388	     -0.19810270	     -0.06101920	      0.88280488	     -0.00058439	     -0.21485459	     -0.00000000	     -0.00000000	     52.61708740
      1.74430940	     -0.05628045	     -0.00050059	     -0.19819652	     -0.06101155	      0.88280455	     -0.00058333	     -0.21486380	     -0.00000000	     -0.00000000	     52.58001269
      1.74549979	     -0.05637530	     -0.00049690	     -0.19829127	     -0.06100391	      0.88280421	     -0.00058224	     -0.21487405	     -0.00000000	     -0.00000000	     52.29542562
      1.74669017	     -0.05647221	     -0.00049307	     -0.19838811	     -0.06099629	      0.88280383	     -0.00058113	     -0.21488527	     -0.00000000	     -0.00000000	     52.22734431
      1.74788056	     -0.05656959	     -0.00048913	     -0.19848542	     -0.06098869	      0.88280342	     -0.00057999	     -0.21489742	     -0.00000000	     -0.00000000	     51.91949800
      1.74907094	     -0.05666883	     -0.00048540	     -0.19858461	     -0.06098110	      0.88280299	     -0.00057884	     -0.21491043	     -0.00000000	     -0.00000000	     51.81632855
      1.75026133	     -0.05676859	     -0.00048203	     -0.19868433	     -0.06097352	      0.88280251	     -0.00057768	     -0.21492431	     -0.00000000	     -0.00000000	     51.47952596
      1.75145171	     -0.05686963	     -0.00047943	     -0.19878533	     -0.06096595	      0.88280200	     -0.00057649	     -0.21493900	     -0.00000000	     -0.00000000	     51.33839473
      1.75264210	     -0.05697164	     -0.00047732	     -0.19888731	     -0.06095839	      0.88280146	     -0.00057529	     -0.21495451	     -0.00000000	     -0.00000000	     50.97366810
      1.75383248	     -0.05707556	     -0.00047583	     -0.19899119	     -0.06095084	      0.88280087	     -0.00057408	     -0.21497077	     -0.00000000	     -0.00000000	     50.80927837
      1.75502287	     -0.05717972	     -0.00047488	     -0.19909534	     -0.06094330	      0.88280024	     -0.00057285	     -0.21498776	     -0.00000000	     -0.00000000	     50.42503616
      1.75621325	     -0.05728560	     -0.00047464	     -0.19920119	     -0.06093576	      0.88279956	     -0.00057162	     -0.21500542	     -0.00000000	     -0.00000000	     50.23229404
      1.75740364	     -0.05739201	     -0.00047491	     -0.19930760	     -0.06092822	      0.88279885	     -0.00057038	     -0.21502370	     -0.00000000	     -0.00000000	     49.81984265
      1.75859402	     -0.05750016	     -0.00047595	     -0.19941574	     -0.06092069	      0.88279808	     -0.00056913	     -0.21504256	     -0.00000000	     -0.00000000	     49.60344771
      1.75978440	     -0.05760653	     -0.00047816	     -0.19952210	     -0.06091315	      0.88279727	     -0.00056787	     -0.21506198	     -0.00000000	     -0.00000000	     49.17478478
      1.76097479	     -0.05771505	     -0.00048146	     -0.19963060	     -0.06090562	      0.88279641	     -0.00056661	     -0.21508192	     -0.00000000	     -0.00000001	     48.93910422
      1.76216517	     -0.05782353	     -0.00048520	     -0.19973909	     -0.06089808	      0.88279550	     -0.00056534	     -0.21510240	     -0.00000000	     -0.00000001	     48.49690989
      1.76335556	     -0.05793272	     -0.00048935	     -0.19984828	     -0.06089054	      0.88279454	     -0.00056408	     -0.21512333	     -0.00000000	     -0.00000001	     48.26201148
      1.76454594	     -0.05804097	     -0.00049392	     -0.19995654	     -0.06088299	      0.88279354	     -0.00056280	     -0.21514468	     -0.00000000	     -0.00000001	     47.81146511
      1.76573633	     -0.05814982	     -0.00049916	     -0.20006541	     -0.06087544	      0.88279249	     -0.00056153	     -0.21516636	     -0.00000000	     -0.00000001	     47.58507353
      1.76692671	     -0.05825761	     -0.00050496	     -0.20017323	     -0.06086787	      0.88279139	     -0.00056026	     -0.21518836	     -0.00000000	     -0.00000001	     47.13687334
      1.76811710	     -0.05836543	     -0.00051125	     -0.20028109	     -0.06086030	      0.88279024	     -0.00055898	     -0.21521059	     -0.00000000	     -0.00000001	     46.92463307
      1.76930748	     -0.05847144	     -0.00051791	     -0.20038714	     -0.06085272	      0.88278905	     -0.00055771	     -0.21523303	     -0.00000000	     -0.00000001	     46.48679193
      1.77049787	     -0.05857658	     -0.00052443	     -0.20049235	     -0.06084512	      0.88278782	     -0.00055643	     -0.21525561	     -0.00000000	     -0.00000001	     46.29422957
      1.77168825	     -0.05867865	     -0.00053064	     -0.20059450	     -0.06083751	      0.88278654	     -0.00055516	     -0.21527829	     -0.00000000	     -0.00000001	     45.84364910
      1.77287864	     -0.05878062	     -0.00053700	     -0.20069657	     -0.06082988	      0.88278522	     -0.00055389	     -0.21530104	     -0.00000000	     -0.00000001	     45.65134027
      1.77406902	     -0.05888065	     -0.00054359	     -0.20079671	     -0.06082224	      0.88278387	     -0.00055262	     -0.21532384	     -0.00000000	     -0.00000001	     45.22902973
      1.77525941	     -0.05897949	     -0.00055042	     -0.20089566	     -0.06081458	      0.88278248	     -0.00055136	     -0.21534663	     -0.00000000	     -0.00000001	     45.07259104
      1.77644979	     -0.05907518	     -0.00055737	     -0.20099149	     -0.06080690	      0.88278105	     -0.00055010	     -0.21536937	     -0.00000000	     -0.00000001	     44.67300674
      1.77764018	     -0.05916889	     -0.00056445	     -0.20108533	     -0.06079920	      0.88277960	     -0.00054884	     -0.21539197	     -0.00000000	     -0.00000001	     44.54022652
      1.77883056	     -0.05925914	     -0.00057219	     -0.20117572	     -0.06079147	      0.88277812	     -0.00054759	     -0.21541440	     -0.00000000	     -0.00000001	     44.15462215
      1.78002095	     -0.05934681	     -0.00057973	     -0.20126355	     -0.06078373	      0.88277662	     -0.00054634	     -0.21543657	     -0.00000000	     -0.00000001	     44.03102984
      1.78121133	     -0.05943098	     -0.00058660	     -0.20134790	     -0.06077596	      0.88277509	     -0.00054510	     -0.21545848	     -0.00000000	     -0.00000001	     43.64974033
      1.78240172	     -0.05951285	     -0.00059374	     -0.20142995	     -0.06076816	      0.88277355	     -0.00054386	     -0.21548007	     -0.00000000	     -0.00000001	     43.55135397
      1.78359210	     -0.05959069	     -0.00060047	     -0.20150800	     -0.06076034	      0.88277200	     -0.00054263	     -0.21550132	     -0.00000000	     -0.00000001	     43.17589993
      1.78478249	     -0.05966649	     -0.00060709	     -0.20158400	     -0.06075249	      0.88277043	     -0.00054141	     -0.21552217	     -0.00000000	     -0.00000001	     43.09862038
      1.78597287	     -0.05973772	     -0.00061364	     -0.20165545	     -0.06074462	      0.88276887	     -0.00054020	     -0.21554259	     -0.00000000	     -0.00000001	     42.75584921
      1.78716326	     -0.05980595	     -0.00062032	     -0.20172391	     -0.06073671	      0.88276730	     -0.00053900	     -0.21556248	     -0.00000000	     -0.00000001	     42.70740511
      1.78835364	     -0.05986997	     -0.00062714	     -0.20178816	     -0.06072878	      0.88276573	     -0.00053781	     -0.21558182	     -0.00000000	     -0.00000001	     42.37660846
      1.78954403	     -0.05993151	     -0.00063433	     -0.20184993	     -0.06072081	      0.88276418	     -0.00053663	     -0.21560057	     -0.00000000	     -0.00000001	     42.34200574
      1.79073441	     -0.05998994	     -0.00064133	     -0.20190860	     -0.06071282	      0.88276263	     -0.00053546	     -0.21561872	     -0.00000000	     -0.00000001	     42.01715909
      1.79192480	     -0.06004623	     -0.00064846	     -0.20196513	     -0.06070479	      0.88276111	     -0.00053430	     -0.21563624	     -0.00000000	     -0.00000001	     41.99665984
      1.79311518	     -0.06009972	     -0.00065565	     -0.20201887	     -0.06069673	      0.88275960	     -0.00053316	     -0.21565313	     -0.00000000	     -0.00000001	     41.68501588
      1.79430557	     -0.06015149	     -0.00066302	     -0.20207089	     -0.06068864	      0.88275812	     -0.00053203	     -0.21566937	     -0.00000000	     -0.00000001	     41.68195272
      1.79549595	     -0.06019986	     -0.00067049	     -0.20211951	     -0.06068051	      0.88275667	     -0.00053091	     -0.21568497	     -0.00000000	     -0.00000001	     41.38076339
      1.79668634	     -0.06024626	     -0.00067802	     -0.20216616	     -0.06067235	      0.88275525	     -0.00052981	     -0.21569991	     -0.00000000	     -0.00000001	     41.38971040
      1.79787672	     -0.06028923	     -0.00068562	     -0.20220939	     -0.06066416	      0.88275386	     -0.00052873	     -0.21571420	     -0.00000000	     -0.00000001	     41.09784964
      1.79906711	     -0.06033014	     -0.00069332	     -0.20225056	     -0.06065593	      0.88275252	     -0.00052766	     -0.21572781	     -0.00000000	     -0.00000001	     41.11664751
      1.80025749	     -0.06036767	     -0.00070092	     -0.20228836	     -0.06064767	      0.88275122	     -0.00052661	     -0.21574076	     -0.00000000	     -0.00000001	     40.83233550
      1.80144788	     -0.06040319	     -0.00070838	     -0.20232414	     -0.06063937	      0.88274996	     -0.00052557	     -0.21575302	     -0.00000000	     -0.00000001	     40.85945543
      1.80263826	     -0.06043520	     -0.00071565	     -0.20235643	     -0.06063104	      0.88274875	     -0.00052456	     -0.21576461	     -0.00000000	     -0.00000001	     40.58431389
      1.80382865	     -0.06046457	     -0.00072278	     -0.20238608	     -0.06062267	      0.88274759	     -0.00052356	     -0.21577550	     -0.00000000	     -0.00000001	     40.62019332
      1.80501903	     -0.06049075	     -0.00072975	     -0.20241255	     -0.06061427	      0.88274649	     -0.00052258	     -0.21578572	     -0.00000000	     -0.00000001	     40.34943142
      1.80620942	     -0.06051393	     -0.00073667	     -0.20243602	     -0.06060583	      0.88274543	     -0.00052162	     -0.21579528	     -0.00000000	     -0.00000001	     40.38884708
      1.80739980	     -0.06053448	     -0.00074352	     -0.20245687	     -0.06059736	      0.88274443	     -0.00052068	     -0.21580422	     -0.00000000	     -0.00000001	     40.12408242
      1.80859019	     -0.06055314	     -0.00074933	     -0.20247583	     -0.06058884	      0.88274349	     -0.00051976	     -0.21581251	     -0.00000000	     -0.00000001	     40.16977486
      1.80978057	     -0.06056806	     -0.00075497	     -0.20249107	     -0.06058030	      0.88274260	     -0.00051886	     -0.21582016	     -0.00000000	     -0.00000000	     39.90658967
      1.81097096	     -0.06058043	     -0.00076027	     -0.20250376	     -0.06057171	      0.88274176	     -0.00051799	     -0.21582710	     -0.00000000	     -0.00000000	     39.96286925
      1.81216134	     -0.06058880	     -0.00076540	     -0.20251246	     -0.06056309	      0.88274099	     -0.00051714	     -0.21583333	     -0.00000000	     -0.00000000	     39.73037957
      1.81335173	     -0.06059401	     -0.00077013	     -0.20251800	     -0.06055444	      0.88274027	     -0.00051631	     -0.21583880	     -0.00000000	     -0.00000000	     39.80893583
      1.81454211	     -0.06059541	     -0.00077477	     -0.20251974	     -0.06054574	      0.88273961	     -0.00051551	     -0.21584353	     -0.00000000	     -0.00000000	     39.58886546
      1.81573250	     -0.06059400	     -0.00077931	     -0.20251867	     -0.06053701	      0.88273900	     -0.00051473	     -0.21584746	     -0.00000000	     -0.00000000	     39.67763306
      1.81692288	     -0.06058806	     -0.00078367	     -0.20251307	     -0.06052824	      0.88273845	     -0.00051398	     -0.21585059	     -0.00000000	     -0.00000000	     39.47103169
      1.81811327	     -0.06057874	     -0.00078774	     -0.20250410	     -0.06051944	      0.88273795	     -0.00051325	     -0.21585286	     -0.00000000	     -0.00000000	     39.57112305
      1.81930365	     -0.06056443	     -0.00079174	     -0.20249013	     -0.06051060	      0.88273751	     -0.00051255	     -0.21585424	     -0.00000000	     -0.00000000	     39.37551638
      1.82049404	     -0.06054621	     -0.00079563	     -0.20247226	     -0.06050172	      0.88273712	     -0.00051188	     -0.21585467	     -0.00000000	     -0.00000000	     39.49114777
      1.82168442	     -0.06052259	     -0.00079947	     -0.20244899	     -0.06049281	      0.88273677	     -0.00051125	     -0.21585413	     -0.00000000	     -0.00000000	     39.30811977
      1.82287481	     -0.06049485	     -0.00080327	     -0.20242158	     -0.06048385	      0.88273648	     -0.00051064	     -0.21585253	     -0.00000000	     -0.00000000	     39.43889043
      1.82406519	     -0.06046139	     -0.00080710	     -0.20238846	     -0.06047487	      0.88273624	     -0.00051006	     -0.21584987	     -0.00000000	     -0.00000000	     39.26880316
      1.82525558	     -0.06042353	     -0.00081098	     -0.20235094	     -0.06046584	      0.88273604	     -0.00050951	     -0.21584606	     -0.00000000	     -0.00000000	     39.41956649
      1.82644596	     -0.06037987	     -0.00081502	     -0.20230761	     -0.06045678	      0.88273588	     -0.00050900	     -0.21584109	     -0.00000000	     -0.00000000	     39.26285023
      1.82763635	     -0.06033209	     -0.00081927	     -0.20226015	     -0.06044769	      0.88273577	     -0.00050851	     -0.21583489	     -0.00000000	     -0.00000000	     39.43335706
      1.82882673	     -0.06027937	     -0.00082392	     -0.20220773	     -0.06043856	      0.88273571	     -0.00050807	     -0.21582747	     -0.00000000	     -0.00000000	     39.28528424
      1.83001712	     -0.06022377	     -0.00082879	     -0.20215242	     -0.06042939	      0.88273568	     -0.00050765	     -0.21581880	     -0.00000000	     -0.00000000	     39.47190210
      1.83120750	     -0.06016452	     -0.00083414	     -0.20209345	     -0.06042019	      0.88273569	     -0.00050728	     -0.21580891	     -0.00000000	      0.00000000	     39.32980004
      1.83239789	     -0.06010353	     -0.00083999	     -0.20203272	     -0.06041096	      0.88273575	     -0.00050693	     -0.21579782	     -0.00000000	      0.00000000	     39.53303009
      1.83358827	     -0.06003976	     -0.00084638	     -0.20196919	     -0.06040170	      0.88273584	     -0.00050662	     -0.21578558	     -0.00000000	      0.00000000	     39.39802210
      1.83477866	     -0.05997481	     -0.00085322	     -0.20190447	     -0.06039240	      0.88273597	     -0.00050635	     -0.21577220	     -0.00000000	      0.00000000	     39.62061455
      1.83596904	     -0.05990743	     -0.00086050	     -0.20183730	     -0.06038307	      0.88273613	     -0.00050611	     -0.21575774	     -0.00000000	      0.00000000	     39.49556170
      1.83715943	     -0.05983872	     -0.00086806	     -0.20176879	     -0.06037371	      0.88273633	     -0.00050591	     -0.21574221	     -0.00000000	      0.00000000	     39.74026205
      1.83834981	     -0.05976527	     -0.00087562	     -0.20169554	     -0.06036433	      0.88273657	     -0.00050575	     -0.21572562	     -0.00000000	      0.00000000	     39.63887679
      1.83954020	     -0.05968602	     -0.00088273	     -0.20161647	     -0.06035491	      0.88273684	     -0.00050561	     -0.21570788	     -0.00000000	      0.00000000	     39.92488825
      1.84073058	     -0.05959716	     -0.00088908	     -0.20152781	     -0.06034547	      0.88273715	     -0.00050551	     -0.21568887	     -0.00000000	      0.00000000	     39.85472544
      1.84192097	     -0.05949870	     -0.00089434	     -0.20142954	     -0.06033600	      0.88273748	     -0.00050545	     -0.21566840	     -0.00000000	      0.00000000	     40.17051383
      1.84311135	     -0.05938889	     -0.00089846	     -0.20131994	     -0.06032651	      0.88273786	     -0.00050541	     -0.21564637	     -0.00000000	      0.00000000	     40.10921033
      1.84430174	     -0.05926889	     -0.00090129	     -0.20120015	     -0.06031699	      0.88273826	     -0.00050541	     -0.21562261	     -0.00000000	      0.00000000	     40.43660191
      1.84549212	     -0.05913874	     -0.00090300	     -0.20107021	     -0.06030745	      0.88273870	     -0.00050543	     -0.21559707	     -0.00000000	      0.00000000	     40.37080305
      1.84668251	     -0.05900069	     -0.00090354	     -0.20093237	     -0.06029789	      0.88273918	     -0.00050549	     -0.21556971	     -0.00000000	      0.00000000	     40.69930056
      1.84787289	     -0.05885382	     -0.00090293	     -0.20078569	     -0.06028831	      0.88273969	     -0.00050558	     -0.21554055	     -0.00000000	      0.00000000	     40.63723515
      1.84906328	     -0.05870057	     -0.00090128	     -0.20063263	     -0.06027872	      0.88274024	     -0.00050570	     -0.21550959	     -0.00000000	      0.00000000	     40.97719734
      1.85025366	     -0.05853998	     -0.00089867	     -0.20047223	     -0.06026912	      0.88274083	     -0.00050584	     -0.21547691	     -0.00000000	      0.00000000	     40.92506305
      1.85144405	     -0.05837388	     -0.00089505	     -0.20030629	     -0.06025950	      0.88274146	     -0.00050602	     -0.21544253	     -0.00000000	      0.00000000	     41.28711659
      1.85263443	     -0.05820133	     -0.00089053	     -0.20013390	     -0.06024988	      0.88274213	     -0.00050622	     -0.21540654	     -0.00000000	      0.00000000	     41.25513563
      1.85382482	     -0.05802304	     -0.00088534	     -0.19995574	     -0.06024025	      0.88274284	     -0.00050645	     -0.21536898	     -0.00000000	      0.00000000	     41.64392696
      1.85501520	     -0.05784111	     -0.00088023	     -0.19977391	     -0.06023061	      0.88274359	     -0.00050670	     -0.21532999	     -0.00000000	      0.00000000	     41.63197822
      1.85620559	     -0.05765594	     -0.00087554	     -0.19958881	     -0.06022097	      0.88274438	     -0.00050699	     -0.21528973	     -0.00000000	      0.00000000	     42.06272117
      1.85739597	     -0.05746864	     -0.00087149	     -0.19940154	     -0.06021134	      0.88274522	     -0.00050730	     -0.21524836	     -0.00000000	      0.00000000	     42.09226596
      1.85858636	     -0.05728053	     -0.00086777	     -0.19921341	     -0.06020171	      0.88274610	     -0.00050763	     -0.21520597	     -0.00000000	      0.00000001	     42.56110113
      1.85977674	     -0.05709022	     -0.00086444	     -0.19902306	     -0.06019208	      0.88274702	     -0.00050800	     -0.21516267	     -0.00000000	      0.00000001	     42.63874284
      1.86096713	     -0.05689936	     -0.00086137	     -0.19883212	     -0.06018247	      0.88274800	     -0.00050838	     -0.21511851	     -0.00000000	      0.00000001	     43.14018970
      1.86215751	     -0.05670575	     -0.00085840	     -0.19863841	     -0.06017287	      0.88274901	     -0.00050879	     -0.21507356	     -0.00000000	      0.00000001	     43.24455888
      1.86334790	     -0.05651120	     -0.00085533	     -0.19844372	     -0.06016328	      0.88275008	     -0.00050923	     -0.21502784	     -0.00000000	      0.00000001	     43.76624233
      1.86453828	     -0.05631548	     -0.00085231	     -0.19824785	     -0.06015371	      0.88275119	     -0.00050969	     -0.21498142	     -0.00000000	      0.00000001	     43.88128715
      1.86572867	     -0.05612065	     -0.00084927	     -0.19805283	     -0.06014416	      0.88275235	     -0.00051018	     -0.21493436	     -0.00000000	      0.00000001	     44.42001409
      1.86691905	     -0.05592620	     -0.00084633	     -0.19785816	     -0.06013464	      0.88275356	     -0.00051069	     -0.21488676	     -0.00000000	      0.00000001	     44.55245619
      1.86810944	     -0.05573429	     -0.00084323	     -0.19766601	     -0.06012514	      0.88275482	     -0.00051122	     -0.21483871	     -0.00000000	      0.00000001	     45.11501036
      1.86929982	     -0.05554299	     -0.00084015	     -0.19747445	     -0.06011567	      0.88275613	     -0.00051178	     -0.21479029	     -0.00000000	      0.00000001	     45.27262910
      1.87049021	     -0.05535295	     -0.00083715	     -0.19728412	     -0.06010624	      0.88275749	     -0.00051235	     -0.21474156	     -0.00000000	      0.00000001	     45.85644875
      1.87168059	     -0.05516490	     -0.00083425	     -0.19709576	     -0.06009684	      0.88275889	     -0.00051295	     -0.21469263	     -0.00000000	      0.00000001	     46.03040423
      1.87287098	     -0.05498007	     -0.00083096	     -0.19691059	     -0.06008748	      0.88276034	     -0.00051358	     -0.21464354	     -0.00000000	      0.00000001	     46.63632440
      1.87406136	     -0.05479702	     -0.00082711	     -0.19672720	     -0.06007817	      0.88276184	     -0.00051422	     -0.21459438	     -0.00000000	      0.00000001	     46.81542908
      1.87525175	     -0.05461653	     -0.00082255	     -0.19654635	     -0.06006889	      0.88276338	     -0.00051488	     -0.21454516	     -0.00000000	      0.00000001	     47.43026332
      1.87644213	     -0.05443799	     -0.00081699	     -0.19636746	     -0.06005967	      0.88276496	     -0.00051557	     -0.21449595	     -0.00000000	      0.00000001	     47.63265433
      1.87763252	     -0.05426362	     -0.00081099	     -0.19619271	     -0.06005049	      0.88276658	     -0.00051627	     -0.21444678	     -0.00000000	      0.00000001	     48.26146268
      1.87882290	     -0.05409186	     -0.00080488	     -0.19602057	     -0.06004137	      0.88276824	     -0.00051700	     -0.21439773	     -0.00000000	      0.00000001	     48.47400456
      1.88001329	     -0.05392421	     -0.00079859	     -0.19585252	     -0.06003230	      0.88276993	     -0.00051774	     -0.21434886	     -0.00000000	      0.00000001	     49.11701062
      1.88120367	     -0.05375934	     -0.00079212	     -0.19568723	     -0.06002329	      0.88277165	     -0.00051850	     -0.21430022	     -0.00000000	      0.00000001	     49.34045906
      1.88239406	     -0.05359931	     -0.00078518	     -0.19552676	     -0.06001434	      0.88277340	     -0.00051928	     -0.21425184	     -0.00000000	      0.00000001	     49.98344086
      1.88358444	     -0.05344222	     -0.00077804	     -0.19536924	     -0.06000545	      0.88277517	     -0.00052007	     -0.21420377	     -0.00000000	      0.00000001	     50.21493692
      1.88477483	     -0.05328909	     -0.00077067	     -0.19521566	     -0.05999662	      0.88277697	     -0.00052089	     -0.21415601	     -0.00000000	      0.00000001	     50.86078983
      1.88596521	     -0.05313935	     -0.00076340	     -0.19506546	     -0.05998786	      0.88277877	     -0.00052172	     -0.21410862	     -0.00000000	      0.00000001	     51.08996267
      1.88715560	     -0.05299357	     -0.00075580	     -0.19491920	     -0.05997916	      0.88278059	     -0.00052256	     -0.21406161	     -0.00000000	      0.00000001	     51.73068928
      1.88834598	     -0.05285166	     -0.00074774	     -0.19477681	     -0.05997052	      0.88278241	     -0.00052342	     -0.21401502	     -0.00000000	      0.00000001	     51.95585084
      1.88953637	     -0.05271397	     -0.00073933	     -0.19463864	     -0.05996196	      0.88278423	     -0.00052430	     -0.21396883	     -0.00000000	      0.00000001	     52.59039143
      1.89072675	     -0.05257885	     -0.00073092	     -0.19450303	     -0.05995347	      0.88278605	     -0.00052519	     -0.21392310	     -0.00000000	      0.00000001	     52.81384655
      1.89191714	     -0.05244696	     -0.00072239	     -0.19437062	     -0.05994504	      0.88278786	     -0.00052609	     -0.21387779	     -0.00000000	      0.00000001	     53.44518584
      1.89310752	     -0.05231736	     -0.00071414	     -0.19424051	     -0.05993669	      0.88278966	     -0.00052701	     -0.21383293	     -0.00000000	      0.00000001	     53.66318364
      1.89429791	     -0.05219106	     -0.00070599	     -0.19411367	     -0.05992842	      0.88279144	     -0.00052793	     -0.21378852	     -0.00000000	      0.00000001	     54.28359567
      1.89548829	     -0.05206771	     -0.00069797	     -0.19398977	     -0.05992021	      0.88279320	     -0.00052887	     -0.21374459	     -0.00000000	      0.00000001	     54.48334928
      1.89667868	     -0.05194628	     -0.00069084	     -0.19386776	     -0.05991209	      0.88279494	     -0.00052982	     -0.21370117	     -0.00000000	      0.00000001	     55.07964557
      1.89786906	     -0.05182994	     -0.00068416	     -0.19375084	     -0.05990403	      0.88279664	     -0.00053078	     -0.21365837	     -0.00000000	      0.00000001	     55.24954975
      1.89905945	     -0.05171891	     -0.00067752	     -0.19363920	     -0.05989606	      0.88279832	     -0.00053175	     -0.21361622	     -0.00000000	      0.00000001	     55.81971528
      1.90024983	     -0.05161216	     -0.00067102	     -0.19353184	     -0.05988817	      0.88279996	     -0.00053272	     -0.21357479	     -0.00000000	      0.00000001	     55.97729346
      1.90144022	     -0.05150963	     -0.00066484	     -0.19342867	     -0.05988035	      0.88280156	     -0.00053371	     -0.21353408	     -0.00000000	      0.00000001	     56.53622255
      1.90263060	     -0.05141135	     -0.00065911	     -0.19332976	     -0.05987262	      0.88280312	     -0.00053470	     -0.21349415	     -0.00000000	      0.00000001	     56.67402335
      1.90382099	     -0.05131805	     -0.00065345	     -0.19323580	     -0.05986496	      0.88280463	     -0.00053569	     -0.21345503	     -0.00000000	      0.00000001	     57.21515168
      1.90501137	     -0.05122805	     -0.00064780	     -0.19314514	     -0.05985739	      0.88280609	     -0.00053669	     -0.21341671	     -0.00000000	      0.00000001	     57.34113880
      1.90620175	     -0.05114199	     -0.00064197	     -0.19305841	     -0.05984990	      0.88280751	     -0.00053770	     -0.21337917	     -0.00000000	      0.00000001	     57.86039294
      1.90739214	     -0.05105958	     -0.00063619	     -0.19297533	     -0.05984250	      0.88280887	     -0.00053871	     -0.21334242	     -0.00000000	      0.00000001	     57.96857301
      1.90858252	     -0.05098116	     -0.00063024	     -0.19289623	     -0.05983518	      0.88281017	     -0.00053972	     -0.21330641	     -0.00000000	      0.00000001	     58.47489346
      1.90977291	     -0.05090545	     -0.00062412	     -0.19281984	     -0.05982794	      0.88281141	     -0.00054073	     -0.21327117	     -0.00000000	      0.00000001	     58.56964040
      1.91096329	     -0.05083371	     -0.00061781	     -0.19274741	     -0.05982079	      0.88281260	     -0.00054174	     -0.21323667	     -0.00000000	      0.00000001	     59.05256707
      1.91215368	     -0.05076530	     -0.00061133	     -0.19267832	     -0.05981372	      0.88281373	     -0.00054276	     -0.21320297	     -0.00000000	      0.00000001	     59.11627546
      1.91334406	     -0.05070133	     -0.00060464	     -0.19261366	     -0.05980675	      0.88281479	     -0.00054377	     -0.21317005	     -0.00000000	      0.00000001	     59.57377781
      1.91453445	     -0.05064112	     -0.00059736	     -0.19255276	     -0.05979985	      0.88281579	     -0.00054478	     -0.21313792	     -0.00000000	      0.00000001	     59.61655486
      1.91572483	     -0.05058490	     -0.00058924	     -0.19249587	     -0.05979305	      0.88281673	     -0.00054579	     -0.21310658	     -0.00000000	      0.00000001	     60.04429082
      1.91691522	     -0.05053184	     -0.00058075	     -0.19244214	     -0.05978633	      0.88281760	     -0.00054679	     -0.21307605	     -0.00000000	      0.00000000	     60.04882138
      1.91810560	     -0.05048290	     -0.00057206	     -0.19239251	     -0.05977971	      0.88281841	     -0.00054780	     -0.21304633	     -0.00000000	      0.00000000	     60.46061189
      1.91929599	     -0.05043713	     -0.00056316	     -0.19234607	     -0.05977317	      0.88281916	     -0.00054879	     -0.21301743	     -0.00000000	      0.00000000	     60.46315643
      1.92048637	     -0.05039547	     -0.00055392	     -0.19230373	     -0.05976672	      0.88281984	     -0.00054978	     -0.21298936	     -0.00000000	      0.00000000	     60.86099493
      1.92167676	     -0.05035660	     -0.00054447	     -0.19226419	     -0.05976035	      0.88282046	     -0.00055077	     -0.21296214	     -0.00000000	      0.00000000	     60.84637160
      1.92286714	     -0.05032111	     -0.00053534	     -0.19222802	     -0.05975408	      0.88282102	     -0.00055174	     -0.21293579	     -0.00000000	      0.00000000	     61.22404319
      1.92405753	     -0.05029022	     -0.00052650	     -0.19219645	     -0.05974790	      0.88282151	     -0.00055271	     -0.21291038	     -0.00000000	      0.00000000	     61.17968146
      1.92524791	     -0.05026447	     -0.00051776	     -0.19217000	     -0.05974181	      0.88282194	     -0.00055367	     -0.21288592	     -0.00000000	      0.00000000	     61.53779711
      1.92643830	     -0.05024270	     -0.00050909	     -0.19214753	     -0.05973580	      0.88282231	     -0.00055462	     -0.21286245	     -0.00000000	      0.00000000	     61.48255626
      1.92762868	     -0.05022527	     -0.00049977	     -0.19212942	     -0.05972988	      0.88282262	     -0.00055556	     -0.21283996	     -0.00000000	      0.00000000	     61.81941332
      1.92881907	     -0.05021299	     -0.00049058	     -0.19211646	     -0.05972406	      0.88282286	     -0.00055649	     -0.21281851	     -0.00000000	      0.00000000	     61.73276829
      1.93000945	     -0.05020638	     -0.00048153	     -0.19210915	     -0.05971832	      0.88282305	     -0.00055741	     -0.21279810	     -0.00000000	      0.00000000	     62.04249722
      1.93119984	     -0.05020445	     -0.00047261	     -0.19210653	     -0.05971267	      0.88282318	     -0.00055831	     -0.21277878	     -0.00000000	      0.00000000	     61.93813519
      1.93239022	     -0.05020819	     -0.00046384	     -0.19210957	     -0.05970711	      0.88282325	     -0.00055920	     -0.21276052	     -0.00000000	      0.00000000	     62.22360234
      1.93358061	     -0.05021635	     -0.00045518	     -0.19211705	     -0.05970163	      0.88282326	     -0.00056008	     -0.21274337	     -0.00000000	     -0.00000000	     62.09723659
      1.93477099	     -0.05022934	     -0.00044663	     -0.19212935	     -0.05969625	      0.88282322	     -0.00056094	     -0.21272729	     -0.00000000	     -0.00000000	     62.36211666
      1.93596138	     -0.05024559	     -0.00043813	     -0.19214492	     -0.05969095	      0.88282312	     -0.00056179	     -0.21271230	     -0.00000000	     -0.00000000	     62.22097867
      1.93715176	     -0.05026554	     -0.00042943	     -0.19216419	     -0.05968573	      0.88282297	     -0.00056262	     -0.21269832	     -0.00000001	     -0.00000000	     62.46897571
      1.93834215	     -0.05028780	     -0.00042092	     -0.19218579	     -0.05968060	      0.88282276	     -0.00056344	     -0.21268536	     -0.00000001	     -0.00000000	     62.31237920
      1.93953253	     -0.05031310	     -0.00041221	     -0.19221042	     -0.05967556	      0.88282251	     -0.00056423	     -0.21267334	     -0.00000001	     -0.00000000	     62.53103100
      1.94072292	     -0.05034018	     -0.00040311	     -0.19223686	     -0.05967060	      0.88282220	     -0.00056502	     -0.21266226	     -0.00000001	     -0.00000000	     62.34703996
      1.94191330	     -0.05036993	     -0.00039411	     -0.19226596	     -0.05966572	      0.88282185	     -0.00056578	     -0.21265204	     -0.00000001	     -0.00000000	     62.55582873
      1.94310369	     -0.05040121	     -0.00038519	     -0.19229660	     -0.05966092	      0.88282144	     -0.00056652	     -0.21264267	     -0.00000001	     -0.00000000	     62.36198594
      1.94429407	     -0.05043498	     -0.00037645	     -0.19232973	     -0.05965621	      0.88282099	     -0.00056725	     -0.21263410	     -0.00000001	     -0.00000000	     62.55238610
      1.94548446	     -0.05047008	     -0.00036779	     -0.19236420	     -0.05965157	      0.88282050	     -0.00056796	     -0.21262632	     -0.00000001	     -0.00000000	     62.33864674
      1.94667484	     -0.05050753	     -0.00035935	     -0.19240102	     -0.05964702	      0.88281997	     -0.00056865	     -0.21261927	     -0.00000001	     -0.00000000	     62.50696728
      1.94786523	     -0.05054620	     -0.00035115	     -0.19243907	     -0.05964254	      0.88281939	     -0.00056932	     -0.21261296	     -0.00000001	     -0.00000000	     62.27220868
      1.94905561	     -0.05058712	     -0.00034353	     -0.19247936	     -0.05963814	      0.88281877	     -0.00056996	     -0.21260732	     -0.00000001	     -0.00000000	     62.41914278
      1.95024600	     -0.05062912	     -0.00033603	     -0.19252073	     -0.05963382	      0.88281812	     -0.00057059	     -0.21260237	     -0.00000001	     -0.00000000	     62.16501122
      1.95143638	     -0.05067325	     -0.00032886	     -0.19256424	     -0.05962958	      0.88281743	     -0.00057120	     -0.21259805	     -0.00000001	     -0.00000000	     62.30255275
      1.95262677	     -0.05071831	     -0.00032190	     -0.19260868	     -0.05962541	      0.88281670	     -0.00057178	     -0.21259436	     -0.00000001	     -0.00000000	     62.04261139
      1.95381715	     -0.05076535	     -0.00031535	     -0.19265510	     -0.05962131	      0.88281594	     -0.00057234	     -0.21259125	     -0.00000001	     -0.00000000	     62.17303920
      1.95500754	     -0.05081315	     -0.00030905	     -0.19270229	     -0.05961728	      0.88281514	     -0.00057288	     -0.21258874	     -0.00000001	     -0.00000000	     61.90519458
      1.95619792	     -0.05086278	     -0.00030318	     -0.19275131	     -0.05961332	      0.88281431	     -0.00057340	     -0.21258677	     -0.00000001	     -0.00000000	     62.02798205
      1.95738831	     -0.05091295	     -0.00029755	     -0.19280087	     -0.05960944	      0.88281346	     -0.00057389	     -0.21258535	     -0.00000001	     -0.00000000	     61.75294300
      1.95857869	     -0.05096474	     -0.00029234	     -0.19285204	     -0.05960562	      0.88281257	     -0.00057436	     -0.21258444	     -0.00000001	     -0.00000001	     61.86833346
      1.95976908	     -0.05101683	     -0.00028737	     -0.19290353	     -0.05960187	      0.88281166	     -0.00057481	     -0.21258404	     -0.00000001	     -0.00000001	     61.58774872
      1.96095946	     -0.05107016	     -0.00028269	     -0.19295626	     -0.05959819	      0.88281072	     -0.00057522	     -0.21258411	     -0.00000001	     -0.00000001	     61.69856656
      1.96214985	     -0.05112400	     -0.00027822	     -0.19300949	     -0.05959457	      0.88280975	     -0.00057562	     -0.21258467	     -0.00000001	     -0.00000001	     61.41106070
      1.96334023	     -0.05117991	     -0.00027422	     -0.19306480	     -0.05959101	      0.88280877	     -0.00057598	     -0.21258570	     -0.00000001	     -0.00000001	     61.51184579
      1.96453062	     -0.05123749	     -0.00027057	     -0.19312179	     -0.05958752	      0.88280776	     -0.00057632	     -0.21258724	     -0.00000001	     -0.00000001	     61.21605167
      1.96572100	     -0.05129919	     -0.00026733	     -0.19318289	     -0.05958409	      0.88280673	     -0.00057663	     -0.21258930	     -0.00000001	     -0.00000001	     61.29989405
      1.96691139	     -0.05136495	     -0.00026457	     -0.19324805	     -0.05958072	      0.88280568	     -0.00057692	     -0.21259200	     -0.00000001	     -0.00000001	     60.98961517
      1.96810177	     -0.05143675	     -0.00026243	     -0.19331926	     -0.05957741	      0.88280462	     -0.00057717	     -0.21259538	     -0.00000001	     -0.00000001	     61.05724370
      1.96929216	     -0.05151352	     -0.00026068	     -0.19339543	     -0.05957415	      0.88280353	     -0.00057740	     -0.21259958	     -0.00000001	     -0.00000001	     60.74189892
      1.97048254	     -0.05159661	     -0.00025942	     -0.19347792	     -0.05957096	      0.88280244	     -0.00057759	     -0.21260464	     -0.00000001	     -0.00000001	     60.80061633
      1.97167293	     -0.05168427	     -0.00025834	     -0.19356500	     -0.05956781	      0.88280132	     -0.00057775	     -0.21261065	     -0.00000001	     -0.00000001	     60.48671789
      1.97286331	     -0.05177742	     -0.00025752	     -0.19365757	     -0.05956472	      0.88280019	     -0.00057788	     -0.21261764	     -0.00000001	     -0.00000001	     60.53900603
      1.97405370	     -0.05187476	     -0.00025670	     -0.19375436	     -0.05956169	      0.88279905	     -0.00057798	     -0.21262567	     -0.00000001	     -0.00000001	     60.22295260
      1.97524408	     -0.05197749	     -0.00025601	     -0.19385655	     -0.05955870	      0.88279789	     -0.00057805	     -0.21263474	     -0.00000001	     -0.00000001	     60.26073585
      1.97643447	     -0.05208397	     -0.00025517	     -0.19396250	     -0.05955577	      0.88279671	     -0.00057808	     -0.21264490	     -0.00000001	     -0.00000001	     59.93997409
      1.97762485	     -0.05219524	     -0.00025431	     -0.19407327	     -0.05955288	      0.88279552	     -0.00057807	     -0.21265615	     -0.00000001	     -0.00000001	     59.96264278
      1.97881524	     -0.05230966	     -0.00025318	     -0.19418720	     -0.05955004	      0.88279431	     -0.00057803	     -0.21266850	     -0.00000001	     -0.00000001	     59.63439046
      1.98000562	     -0.05242790	     -0.00025188	     -0.19430497	     -0.05954724	      0.88279309	     -0.00057795	     -0.21268192	     -0.00000001	     -0.00000001	     59.63921148
      1.98119601	     -0.05254824	     -0.00025016	     -0.19442488	     -0.05954448	      0.88279184	     -0.00057784	     -0.21269643	     -0.00000001	     -0.00000001	     59.29757116
      1.98238639	     -0.05267165	     -0.00024816	     -0.19454788	     -0.05954177	      0.88279058	     -0.00057768	     -0.21271195	     -0.00000001	     -0.00000001	     59.27670383
      1.98357678	     -0.05279621	     -0.00024559	     -0.19467206	     -0.05953909	      0.88278931	     -0.00057749	     -0.21272849	     -0.00000001	     -0.00000001	     58.91500460
      1.98476716	     -0.05292183	     -0.00024294	     -0.19479732	     -0.05953646	      0.88278801	     -0.00057727	     -0.21274596	     -0.00000001	     -0.00000001	     58.86920811
      1.98595755	     -0.05304837	     -0.00024017	     -0.19492353	     -0.05953386	      0.88278669	     -0.00057700	     -0.21276440	     -0.00000001	     -0.00000001	     58.47772669
      1.98714793	     -0.05317789	     -0.00023723	     -0.19505273	     -0.05953129	      0.88278535	     -0.00057670	     -0.21278376	     -0.00000001	     -0.00000001	     58.39931147
      1.98833832	     -0.05330821	     -0.00023391	     -0.19518277	     -0.05952876	      0.88278400	     -0.00057635	     -0.21280404	     -0.00000001	     -0.00000001	     57.99691478
      1.98952870	     -0.05344045	     -0.00023057	     -0.19531473	     -0.05952625	      0.88278262	     -0.00057598	     -0.21282516	     -0.00000001	     -0.00000001	     57.91041849
      1.99071909	     -0.05357289	     -0.00022709	     -0.19544693	     -0.05952378	      0.88278122	     -0.00057556	     -0.21284710	     -0.00000001	     -0.00000001	     57.50570612
      1.99190947	     -0.05370699	     -0.00022386	     -0.19558080	     -0.05952133	      0.88277979	     -0.00057511	     -0.21286977	     -0.00000001	     -0.00000001	     57.41104937
      1.99309986	     -0.05384146	     -0.00022077	     -0.19571505	     -0.05951891	      0.88277834	     -0.00057463	     -0.21289316	     -0.00000001	     -0.00000001	     56.99784830
      1.99429024	     -0.05397738	     -0.00021806	     -0.19585077	     -0.05951651	      0.88277686	     -0.00057411	     -0.21291721	     -0.00000001	     -0.00000001	     56.88855486
      1.99548063	     -0.05411282	     -0.00021559	     -0.19598603	     -0.05951413	      0.88277536	     -0.00057356	     -0.21294188	     -0.00000001	     -0.00000001	     56.46843054
      1.99667101	     -0.05424935	     -0.00021369	     -0.19612237	     -0.05951177	      0.88277383	     -0.00057298	     -0.21296710	     -0.00000001	     -0.00000001	     56.35143464
      1.99786140	     -0.05438507	     -0.00021222	     -0.19625793	     -0.05950943	      0.88277227	     -0.00057236	     -0.21299285	     -0.00000001	     -0.00000001	     55.92631412
      1.99905178	     -0.05452146	     -0.00021149	     -0.19639416	     -0.05950710	      0.88277068	     -0.00057172	     -0.21301907	     -0.00000001	     -0.00000001	     55.80165790
      2.00024217	     -0.05465731	     -0.00021136	     -0.19652986	     -0.05950478	      0.88276906	     -0.00057104	     -0.21304575	     -0.00000001	     -0.00000001	     55.37184946
      2.00143255	     -0.05479378	     -0.00021206	     -0.19666619	     -0.05950248	      0.88276742	     -0.00057034	     -0.21307282	     -0.00000001	     -0.00000001	     55.24431840
      2.00262294	     -0.05492914	     -0.00021303	     -0.19680142	     -0.05950018	      0.88276574	     -0.00056961	     -0.21310025	     -0.00000001	     -0.00000001	     54.81374087
      2.00381332	     -0.05506447	     -0.00021484	     -0.19693662	     -0.05949789	      0.88276403	     -0.00056885	     -0.21312801	     -0.00000001	     -0.00000001	     54.66637191
      2.00500371	     -0.05519792	     -0.00021772	     -0.19706994	     -0.05949560	      0.88276229	     -0.00056806	     -0.21315610	     -0.00000001	     -0.00000001	     54.22020042
      2.00619409	     -0.05533290	     -0.00022147	     -0.19720480	     -0.05949331	      0.88276052	     -0.00056724	     -0.21318451	     -0.00000001	     -0.00000001	     54.07958019
      2.00738448	     -0.05546656	     -0.00022576	     -0.19733835	     -0.05949103	      0.88275872	     -0.00056640	     -0.21321322	     -0.00000001	     -0.00000001	     53.64535187
      2.00857486	     -0.05559878	     -0.00023096	     -0.19747046	     -0.05948874	      0.88275689	     -0.00056554	     -0.21324216	     -0.00000001	     -0.00000001	     53.51840257
      2.00976525	     -0.05572850	     -0.00023710	     -0.19760007	     -0.05948645	      0.88275503	     -0.00056465	     -0.21327132	     -0.00000001	     -0.00000001	     53.07814565
      2.01095563	     -0.05585805	     -0.00024361	     -0.19772952	     -0.05948415	      0.88275315	     -0.00056373	     -0.21330067	     -0.00000001	     -0.00000001	     52.94733596
      2.01214602	     -0.05598588	     -0.00025022	     -0.19785727	     -0.05948185	      0.88275124	     -0.00056279	     -0.21333017	     -0.00000001	     -0.00000001	     52.51837544
      2.01333640	     -0.05611165	     -0.00025717	     -0.19798297	     -0.05947953	      0.88274931	     -0.00056182	     -0.21335971	     -0.00000001	     -0.00000001	     52.40960695
      2.01452679	     -0.05623372	     -0.00026447	     -0.19810498	     -0.05947721	      0.88274735	     -0.00056083	     -0.21338923	     -0.00000001	     -0.00000001	     51.99649113
      2.01571717	     -0.05635383	     -0.00027248	     -0.19822504	     -0.05947487	      0.88274538	     -0.00055981	     -0.21341865	     -0.00000001	     -0.00000001	     51.89528512
      2.01690756	     -0.05647037	     -0.00028055	     -0.19834155	     -0.05947252	      0.88274338	     -0.00055877	     -0.21344793	     -0.00000001	     -0.00000001	     51.48207968
      2.01809794	     -0.05658449	     -0.00028890	     -0.19845564	     -0.05947015	      0.88274137	     -0.00055770	     -0.21347699	     -0.00000001	     -0.00000001	     51.39987344
      2.01928833	     -0.05669431	     -0.00029686	     -0.19856546	     -0.05946776	      0.88273935	     -0.00055661	     -0.21350580	     -0.00000001	     -0.00000001	     51.00791293
      2.02047871	     -0.05680125	     -0.00030475	     -0.19867241	     -0.05946536	      0.88273731	     -0.00055550	     -0.21353425	     -0.00000001	     -0.00000001	     50.94083776
      2.02166910	     -0.05690366	     -0.00031262	     -0.19877485	     -0.05946293	      0.88273527	     -0.00055436	     -0.21356233	     -0.00000001	     -0.00000001	     50.56666050
      2.02285948	     -0.05700285	     -0.00032095	     -0.19887407	     -0.05946048	      0.88273322	     -0.00055320	     -0.21358995	     -0.00000001	     -0.00000001	     50.52983248
      2.02404987	     -0.05709759	     -0.00032952	     -0.19896886	     -0.05945801	      0.88273117	     -0.00055202	     -0.21361709	     -0.00000001	     -0.00000001	     50.16737021
      2.02524025	     -0.05718979	     -0.00033848	     -0.19906110	     -0.05945551	      0.88272912	     -0.00055081	     -0.21364370	     -0.00000001	     -0.00000001	     50.14647739
      2.02643064	     -0.05727801	     -0.00034770	     -0.19914937	     -0.05945298	      0.88272707	     -0.00054959	     -0.21366979	     -0.00000001	     -0.00000001	     49.80267645
      2.02762102	     -0.05736383	     -0.00035747	     -0.19923525	     -0.05945043	      0.88272503	     -0.00054834	     -0.21369533	     -0.00000001	     -0.00000001	     49.79711224
      2.02881141	     -0.05744685	     -0.00036684	     -0.19931834	     -0.05944785	      0.88272300	     -0.00054706	     -0.21372037	     -0.00000001	     -0.00000001	     49.45915573
      2.03000179	     -0.05752810	     -0.00037623	     -0.19939966	     -0.05944524	      0.88272099	     -0.00054577	     -0.21374489	     -0.00000001	     -0.00000001	     49.45827014
      2.03119218	     -0.05760605	     -0.00038526	     -0.19947771	     -0.05944260	      0.88271899	     -0.00054446	     -0.21376892	     -0.00000001	     -0.00000001	     49.13075593
      2.03238256	     -0.05768298	     -0.00039464	     -0.19955474	     -0.05943993	      0.88271702	     -0.00054312	     -0.21379247	     -0.00000001	     -0.00000001	     49.15374632
      2.03357295	     -0.05775683	     -0.00040379	     -0.19962870	     -0.05943723	      0.88271506	     -0.00054177	     -0.21381556	     -0.00000001	     -0.00000001	     48.84999767
      2.03476333	     -0.05782977	     -0.00041335	     -0.19970175	     -0.05943449	      0.88271313	     -0.00054039	     -0.21383819	     -0.00000001	     -0.00000001	     48.89449401
      2.03595372	     -0.05789988	     -0.00042307	     -0.19977199	     -0.05943172	      0.88271124	     -0.00053899	     -0.21386036	     -0.00000001	     -0.00000001	     48.60585704
      2.03714410	     -0.05796848	     -0.00043300	     -0.19984071	     -0.05942892	      0.88270937	     -0.00053758	     -0.21388205	     -0.00000001	     -0.00000001	     48.66643937
      2.03833449	     -0.05803408	     -0.00044297	     -0.19990643	     -0.05942608	      0.88270754	     -0.00053615	     -0.21390326	     -0.00000001	     -0.00000001	     48.39279709
      2.03952487	     -0.05809823	     -0.00045307	     -0.19997073	     -0.05942321	      0.88270574	     -0.00053470	     -0.21392396	     -0.00000001	     -0.00000001	     48.46855834
      2.04071526	     -0.05815957	     -0.00046318	     -0.20003221	     -0.05942030	      0.88270398	     -0.00053323	     -0.21394418	     -0.00000001	     -0.00000001	     48.20871296
      2.04190564	     -0.05821964	     -0.00047339	     -0.20009243	     -0.05941735	      0.88270227	     -0.00053174	     -0.21396388	     -0.00000001	     -0.00000001	     48.29422857
      2.04309603	     -0.05827683	     -0.00048366	     -0.20014978	     -0.05941437	      0.88270059	     -0.00053024	     -0.21398310	     -0.00000001	     -0.00000001	     48.04588141
      2.04428641	     -0.05833243	     -0.00049402	     -0.20020555	     -0.05941134	      0.88269895	     -0.00052872	     -0.21400180	     -0.00000001	     -0.00000001	     48.14283349
      2.04547680	     -0.05838537	     -0.00050418	     -0.20025866	     -0.05940828	      0.88269736	     -0.00052718	     -0.21401999	     -0.00000001	     -0.00000001	     47.90816560
      2.04666718	     -0.05843672	     -0.00051433	     -0.20031020	     -0.05940518	      0.88269581	     -0.00052564	     -0.21403765	     -0.00000001	     -0.00000001	     48.01711428
      2.04785757	     -0.05848499	     -0.00052440	     -0.20035867	     -0.05940204	      0.88269431	     -0.00052407	     -0.21405480	     -0.00000001	     -0.00000001	     47.79571874
      2.04904795	     -0.05853156	     -0.00053447	     -0.20040544	     -0.05939886	      0.88269285	     -0.00052250	     -0.21407139	     -0.00000001	     -0.00000001	     47.91446534
      2.05023834	     -0.05857528	     -0.00054424	     -0.20044937	     -0.05939564	      0.88269144	     -0.00052091	     -0.21408745	     -0.00000001	     -0.00000001	     47.70550552
      2.05142872	     -0.05861692	     -0.00055391	     -0.20049124	     -0.05939237	      0.88269007	     -0.00051931	     -0.21410294	     -0.00000001	     -0.00000001	     47.83742006
      2.05261911	     -0.05865496	     -0.00056328	     -0.20052951	     -0.05938907	      0.88268875	     -0.00051770	     -0.21411786	     -0.00000001	     -0.00000001	     47.64155457
      2.05380949	     -0.05869075	     -0.00057260	     -0.20056554	     -0.05938572	      0.88268747	     -0.00051609	     -0.21413218	     -0.00000001	     -0.00000001	     47.78471006
      2.05499987	     -0.05872258	     -0.00058185	     -0.20059762	     -0.05938233	      0.88268624	     -0.00051446	     -0.21414589	     -0.00000001	     -0.00000001	     47.60337748
      2.05619026	     -0.05875169	     -0.00059124	     -0.20062698	     -0.05937890	      0.88268505	     -0.00051283	     -0.21415895	     -0.00000001	     -0.00000001	     47.75852287
      2.05738064	     -0.05877647	     -0.00060048	     -0.20065202	     -0.05937542	      0.88268390	     -0.00051118	     -0.21417135	     -0.00000001	     -0.00000001	     47.58737599
      2.05857103	     -0.05879842	     -0.00060949	     -0.20067423	     -0.05937190	      0.88268280	     -0.00050954	     -0.21418303	     -0.00000001	     -0.00000001	     47.75576411
      2.05976141	     -0.05881553	     -0.00061841	     -0.20069162	     -0.05936833	      0.88268173	     -0.00050789	     -0.21419397	     -0.00000001	     -0.00000001	     47.59578508
      2.06095180	     -0.05882910	     -0.00062730	     -0.20070547	     -0.05936472	      0.88268071	     -0.00050624	     -0.21420411	     -0.00000001	     -0.00000001	     47.77786100
      2.06214218	     -0.05883749	     -0.00063612	     -0.20071415	     -0.05936107	      0.88267973	     -0.00050458	     -0.21421343	     -0.00000001	     -0.00000001	     47.63012387
      2.06333257	     -0.05884201	     -0.00064495	     -0.20071896	     -0.05935737	      0.88267879	     -0.00050293	     -0.21422186	     -0.00000001	     -0.00000001	     47.82737117
      2.06452295	     -0.05884119	     -0.00065374	     -0.20071842	     -0.05935363	      0.88267789	     -0.00050127	     -0.21422939	     -0.00000001	     -0.00000001	     47.69017893
      2.06571334	     -0.05883641	     -0.00066259	     -0.20071393	     -0.05934984	      0.88267702	     -0.00049962	     -0.21423594	     -0.00000001	     -0.00000000	     47.90415332
      2.06690372	     -0.05882675	     -0.00067161	     -0.20070456	     -0.05934601	      0.88267620	     -0.00049797	     -0.21424151	     -0.00000001	     -0.00000000	     47.77509168
      2.06809411	     -0.05881392	     -0.00068084	     -0.20069200	     -0.05934213	      0.88267541	     -0.00049632	     -0.21424605	     -0.00000001	     -0.00000000	     48.00047059
      2.06928449	     -0.05879703	     -0.00069019	     -0.20067540	     -0.05933820	      0.88267465	     -0.00049468	     -0.21424959	     -0.00000001	     -0.00000000	     47.87449102
      2.07047488	     -0.05877782	     -0.00069957	     -0.20065646	     -0.05933424	      0.88267393	     -0.00049304	     -0.21425209	     -0.00000001	     -0.00000000	     48.11144674
      2.07166526	     -0.05875566	     -0.00070925	     -0.20063457	     -0.05933022	      0.88267324	     -0.00049141	     -0.21425363	     -0.00000001	     -0.00000000	     47.98709355
      2.07285565	     -0.05873236	     -0.00071934	     -0.20061153	     -0.05932617	      0.88267259	     -0.00048979	     -0.21425421	     -0.00000001	     -0.00000000	     48.22987520
      2.07404603	     -0.05870670	     -0.00072982	     -0.20058612	     -0.05932207	      0.88267197	     -0.00048818	     -0.21425387	     -0.00000001	     -0.00000000	     48.10557225
      2.07523642	     -0.05868027	     -0.00074066	     -0.20055993	     -0.05931792	      0.88267139	     -0.00048658	     -0.21425262	     -0.00000001	     -0.00000000	     48.35419674
      2.07642680	     -0.05865188	     -0.00075173	     -0.20053177	     -0.05931373	      0.88267084	     -0.00048499	     -0.21425052	     -0.00000001	     -0.00000000	     48.22868548
      2.07761719	     -0.05862237	     -0.00076302	     -0.20050249	     -0.05930950	      0.88267031	     -0.00048341	     -0.21424755	     -0.00000001	     -0.00000000	     48.48412319
      2.07880757	     -0.05859016	     -0.00077440	     -0.20047050	     -0.05930523	      0.88266982	     -0.00048185	     -0.21424375	     -0.00000001	     -0.00000000	     48.36218906
      2.07999796	     -0.05855600	     -0.00078575	     -0.20043655	     -0.05930091	      0.88266937	     -0.00048030	     -0.21423910	     -0.00000001	     -0.00000000	     48.63044320
      2.08118834	     -0.05851651	     -0.00079677	     -0.20039728	     -0.05929656	      0.88266894	     -0.00047876	     -0.21423358	     -0.00000001	     -0.00000000	     48.53168651
      2.08237873	     -0.05847089	     -0.00080722	     -0.20035190	     -0.05929216	      0.88266854	     -0.00047724	     -0.21422707	     -0.00000001	     -0.00000000	     48.83463401
      2.08356911	     -0.05841586	     -0.00081683	     -0.20029711	     -0.05928772	      0.88266817	     -0.00047573	     -0.21421947	     -0.00000001	     -0.00000000	     48.76478470
      2.08475950	     -0.05835257	     -0.00082548	     -0.20023407	     -0.05928324	      0.88266783	     -0.00047424	     -0.21421062	     -0.00000001	     -0.00000000	     49.08451892
      2.08594988	     -0.05827962	     -0.00083321	     -0.20016138	     -0.05927872	      0.88266752	     -0.00047276	     -0.21420044	     -0.00000001	     -0.00000000	     49.02167258
      2.08714027	     -0.05819850	     -0.00084011	     -0.20008052	     -0.05927416	      0.88266724	     -0.00047131	     -0.21418881	     -0.00000001	     -0.00000000	     49.35208350
      2.08833065	     -0.05810882	     -0.00084625	     -0.19999112	     -0.05926956	      0.88266698	     -0.00046986	     -0.21417573	     -0.00000001	     -0.00000000	     49.29700805
      2.08952104	     -0.05801327	     -0.00085177	     -0.19989583	     -0.05926493	      0.88266676	     -0.00046844	     -0.21416117	     -0.00000001	     -0.00000000	     49.63402461
      2.09071142	     -0.05791063	     -0.00085665	     -0.19979344	     -0.05926026	      0.88266657	     -0.00046704	     -0.21414517	     -0.00000001	     -0.00000000	     49.58921940
      2.09190181	     -0.05780231	     -0.00086096	     -0.19968538	     -0.05925556	      0.88266642	     -0.00046565	     -0.21412773	     -0.00000001	     -0.00000000	     49.95051218
      2.09309219	     -0.05768812	     -0.00086495	     -0.19957142	     -0.05925082	      0.88266629	     -0.00046429	     -0.21410891	     -0.00000001	     -0.00000000	     49.93534394
      2.09428258	     -0.05757000	     -0.00086876	     -0.19945353	     -0.05924605	      0.88266620	     -0.00046294	     -0.21408875	     -0.00000001	     -0.00000000	     50.33267006
      2.09547296	     -0.05744701	     -0.00087243	     -0.19933075	     -0.05924126	      0.88266615	     -0.00046162	     -0.21406733	     -0.00000001	     -0.00000000	     50.34757223
      2.09666335	     -0.05732120	     -0.00087593	     -0.19920513	     -0.05923643	      0.88266613	     -0.00046032	     -0.21404469	     -0.00000001	      0.00000000	     50.76474614
      2.09785373	     -0.05719175	     -0.00087929	     -0.19907584	     -0.05923158	      0.88266615	     -0.00045904	     -0.21402092	     -0.00000001	      0.00000000	     50.79760692
      2.09904412	     -0.05706016	     -0.00088244	     -0.19894441	     -0.05922670	      0.88266621	     -0.00045778	     -0.21399607	     -0.00000001	      0.00000000	     51.24102999
      2.10023450	     -0.05692668	     -0.00088551	     -0.19881106	     -0.05922180	      0.88266631	     -0.00045654	     -0.21397025	     -0.00000001	      0.00000000	     51.28284054
      2.10142489	     -0.05679319	     -0.00088845	     -0.19867769	     -0.05921688	      0.88266645	     -0.00045533	     -0.21394352	     -0.00000001	      0.00000000	     51.73248588
      2.10261527	     -0.05665949	     -0.00089127	     -0.19854410	     -0.05921193	      0.88266663	     -0.00045414	     -0.21391602	     -0.00000001	      0.00000000	     51.77795239
      2.10380566	     -0.05652718	     -0.00089386	     -0.19841186	     -0.05920698	      0.88266686	     -0.00045297	     -0.21388783	     -0.00000001	      0.00000000	     52.23963942
      2.10499604	     -0.05639410	     -0.00089638	     -0.19827886	     -0.05920200	      0.88266713	     -0.00045183	     -0.21385906	     -0.00000001	      0.00000000	     52.30443766
      2.10618643	     -0.05626373	     -0.00089880	     -0.19814854	     -0.05919701	      0.88266744	     -0.00045071	     -0.21382982	     -0.00000001	      0.00000000	     52.79080797
      2.10737681	     -0.05613456	     -0.00090114	     -0.19801941	     -0.05919201	      0.88266780	     -0.00044962	     -0.21380019	     -0.00000001	      0.00000000	     52.87878762
      2.10856720	     -0.05600807	     -0.00090338	     -0.19789294	     -0.05918701	      0.88266820	     -0.00044855	     -0.21377024	     -0.00000001	      0.00000000	     53.38313386
      2.10975758	     -0.05588285	     -0.00090547	     -0.19776773	     -0.05918199	      0.88266864	     -0.00044751	     -0.21374005	     -0.00000001	      0.00000000	     53.48456750
      2.11094797	     -0.05575978	     -0.00090729	     -0.19764467	     -0.05917696	      0.88266913	     -0.00044649	     -0.21370964	     -0.00000001	      0.00000000	     54.00299711
      2.11213835	     -0.05563867	     -0.00090882	     -0.19752355	     -0.05917194	      0.88266966	     -0.00044550	     -0.21367908	     -0.00000001	      0.00000000	     54.10307462
      2.11332874	     -0.05552076	     -0.00090983	     -0.19740564	     -0.05916690	      0.88267022	     -0.00044453	     -0.21364839	     -0.00000001	      0.00000000	     54.62266588
      2.11451912	     -0.05540414	     -0.00091044	     -0.19728900	     -0.05916187	      0.88267083	     -0.00044359	     -0.21361763	     -0.00000001	      0.00000000	     54.73819605
      2.11570951	     -0.05528928	     -0.00091025	     -0.19717414	     -0.05915684	      0.88267147	     -0.00044268	     -0.21358679	     -0.00000001	      0.00000000	     55.27518084
      2.11689989	     -0.05517519	     -0.00090949	     -0.19706005	     -0.05915180	      0.88267214	     -0.00044179	     -0.21355590	     -0.00000001	      0.00000000	     55.39373611
      2.11809028	     -0.05506286	     -0.00090802	     -0.19694771	     -0.05914677	      0.88267285	     -0.00044093	     -0.21352493	     -0.00000001	      0.00000000	     55.92533857
      2.11928066	     -0.05495199	     -0.00090605	     -0.19683684	     -0.05914174	      0.88267358	     -0.00044010	     -0.21349393	     -0.00000001	      0.00000000	     56.03349289
      2.12047105	     -0.05484437	     -0.00090363	     -0.19672921	     -0.05913671	      0.88267434	     -0.00043930	     -0.21346296	     -0.00000001	      0.00000000	     56.55515056
      2.12166143	     -0.05473912	     -0.00090087	     -0.19662396	     -0.05913169	      0.88267511	     -0.00043852	     -0.21343207	     -0.00000001	      0.00000000	     56.66249877
      2.12285182	     -0.05463643	     -0.00089771	     -0.19652126	     -0.05912668	      0.88267591	     -0.00043777	     -0.21340128	     -0.00000001	      0.00000000	     57.19051712
      2.12404220	     -0.05453565	     -0.00089434	     -0.19642047	     -0.05912167	      0.88267672	     -0.00043705	     -0.21337062	     -0.00000001	      0.00000000	     57.29965000
      2.12523259	     -0.05443773	     -0.00089067	     -0.19632253	     -0.05911667	      0.88267753	     -0.00043636	     -0.21334008	     -0.00000001	      0.00000000	     57.81431648
      2.12642297	     -0.05434174	     -0.00088667	     -0.19622653	     -0.05911167	      0.88267835	     -0.00043570	     -0.21330972	     -0.00000001	      0.00000000	     57.91247002
      2.12761336	     -0.05424710	     -0.00088228	     -0.19613186	     -0.05910669	      0.88267918	     -0.00043506	     -0.21327952	     -0.00000001	      0.00000000	     58.41516891
      2.12880374	     -0.05415547	     -0.00087794	     -0.19604022	     -0.05910171	      0.88268000	     -0.00043446	     -0.21324956	     -0.00000001	      0.00000000	     58.47907748
      2.12999413	     -0.05406680	     -0.00087332	     -0.19595151	     -0.05909674	      0.88268081	     -0.00043388	     -0.21321987	     -0.00000001	      0.00000000	     58.96162685
      2.13118451	     -0.05398009	     -0.00086873	     -0.19586478	     -0.05909178	      0.88268162	     -0.00043334	     -0.21319047	     -0.00000001	      0.00000000	     59.03169200
      2.13237490	     -0.05389644	     -0.00086401	     -0.19578109	     -0.05908683	      0.88268241	     -0.00043282	     -0.21316139	     -0.00000001	      0.00000000	     59.50841888
      2.13356528	     -0.05381461	     -0.00085932	     -0.19569922	     -0.05908189	      0.88268318	     -0.00043234	     -0.21313263	     -0.00000001	      0.00000000	     59.57206445
      2.13475567	     -0.05373561	     -0.00085434	     -0.19562018	     -0.05907696	      0.88268394	     -0.00043188	     -0.21310417	     -0.00000001	      0.00000000	     60.03210114
      2.13594605	     -0.05365784	     -0.00084959	     -0.19554235	     -0.05907205	      0.88268467	     -0.00043145	     -0.21307605	     -0.00000001	      0.00000000	     60.08018634
      2.13713644	     -0.05358305	     -0.00084474	     -0.19546751	     -0.05906714	      0.88268537	     -0.00043106	     -0.21304828	     -0.00000001	      0.00000000	     60.52200147
      2.13832682	     -0.05351116	     -0.00083990	     -0.19539556	     -0.05906225	      0.88268604	     -0.00043069	     -0.21302090	     -0.00000001	      0.00000000	     60.54774718
      2.13951721	     -0.05344284	     -0.00083490	     -0.19532718	     -0.05905737	      0.88268669	     -0.00043035	     -0.21299390	     -0.00000001	      0.00000000	     60.97618060
      2.14070759	     -0.05337751	     -0.00082995	     -0.19526179	     -0.05905250	      0.88268729	     -0.00043004	     -0.21296734	     -0.00000001	      0.00000000	     60.98676724
      2.14189798	     -0.05331589	     -0.00082487	     -0.19520010	     -0.05904764	      0.88268786	     -0.00042976	     -0.21294121	     -0.00000001	      0.00000000	     61.39835798
      2.14308836	     -0.05325724	     -0.00081982	     -0.19514138	     -0.05904280	      0.88268840	     -0.00042951	     -0.21291555	     -0.00000001	      0.00000000	     61.39163611
      2.14427875	     -0.05320172	     -0.00081458	     -0.19508578	     -0.05903797	      0.88268889	     -0.00042929	     -0.21289036	     -0.00000001	      0.00000000	     61.78919055
      2.14546913	     -0.05314860	     -0.00080938	     -0.19503259	     -0.05903315	      0.88268934	     -0.00042910	     -0.21286564	     -0.00000001	      0.00000000	     61.76866249
      2.14665952	     -0.05309825	     -0.00080396	     -0.19498217	     -0.05902834	      0.88268974	     -0.00042894	     -0.21284138	     -0.00000001	      0.00000000	     62.15325369
      2.14784990	     -0.05305010	     -0.00079851	     -0.19493395	     -0.05902355	      0.88269010	     -0.00042881	     -0.21281760	     -0.00000001	      0.00000000	     62.11647140
      2.14904029	     -0.05300454	     -0.00079281	     -0.19488831	     -0.05901878	      0.88269042	     -0.00042871	     -0.21279426	     -0.00000001	      0.00000000	     62.48708325
      2.15023067	     -0.05296114	     -0.00078710	     -0.19484484	     -0.05901401	      0.88269069	     -0.00042863	     -0.21277140	     -0.00000001	      0.00000000	     62.43668778
      2.15142106	     -0.05292040	     -0.00078102	     -0.19480403	     -0.05900926	      0.88269091	     -0.00042859	     -0.21274898	     -0.00000001	      0.00000000	     62.79186493
      2.15261144	     -0.05288163	     -0.00077472	     -0.19476519	     -0.05900453	      0.88269109	     -0.00042857	     -0.21272704	     -0.00000001	      0.00000000	     62.72825285
      2.15380183	     -0.05284549	     -0.00076776	     -0.19472900	     -0.05899981	      0.88269122	     -0.00042858	     -0.21270556	     -0.00000001	      0.00000000	     63.05388620
      2.15499221	     -0.05281168	     -0.00076079	     -0.19469513	     -0.05899510	      0.88269130	     -0.00042863	     -0.21268457	     -0.00000001	      0.00000000	     62.96693171
      2.15618260	     -0.05277909	     -0.00075406	     -0.19466247	     -0.05899041	      0.88269134	     -0.00042869	     -0.21266409	     -0.00000001	      0.00000000	     63.29061005
      2.15737298	     -0.05274967	     -0.00074760	     -0.19463299	     -0.05898574	      0.88269133	     -0.00042879	     -0.21264415	     -0.00000001	     -0.00000000	     63.18824803
      2.15856337	     -0.05272285	     -0.00074112	     -0.19460610	     -0.05898108	      0.88269128	     -0.00042891	     -0.21262475	     -0.00000001	     -0.00000000	     63.49702339
      2.15975375	     -0.05269814	     -0.00073416	     -0.19458132	     -0.05897644	      0.88269119	     -0.00042906	     -0.21260588	     -0.00000001	     -0.00000000	     63.38652535
      2.16094414	     -0.05267533	     -0.00072664	     -0.19455845	     -0.05897181	      0.88269106	     -0.00042924	     -0.21258752	     -0.00000001	     -0.00000000	     63.68884248
      2.16213452	     -0.05265419	     -0.00071864	     -0.19453728	     -0.05896720	      0.88269088	     -0.00042945	     -0.21256968	     -0.00000001	     -0.00000000	     63.56935264
      2.16332491	     -0.05263569	     -0.00071027	     -0.19451873	     -0.05896260	      0.88269067	     -0.00042968	     -0.21255236	     -0.00000001	     -0.00000000	     63.85972098
      2.16451529	     -0.05261926	     -0.00070182	     -0.19450227	     -0.05895802	      0.88269043	     -0.00042993	     -0.21253556	     -0.00000001	     -0.00000000	     63.73142163
      2.16570568	     -0.05260539	     -0.00069318	     -0.19448836	     -0.05895346	      0.88269014	     -0.00043022	     -0.21251927	     -0.00000001	     -0.00000000	     64.00917756
      2.16689606	     -0.05259378	     -0.00068454	     -0.19447672	     -0.05894891	      0.88268983	     -0.00043052	     -0.21250352	     -0.00000001	     -0.00000000	     63.86450282
      2.16808645	     -0.05258497	     -0.00067572	     -0.19446787	     -0.05894438	      0.88268948	     -0.00043085	     -0.21248829	     -0.00000001	     -0.00000000	     64.12278000
      2.16927683	     -0.05257877	     -0.00066695	     -0.19446164	     -0.05893986	      0.88268910	     -0.00043121	     -0.21247361	     -0.00000001	     -0.00000000	     63.96260385
      2.17046722	     -0.05257560	     -0.00065805	     -0.19445844	     -0.05893536	      0.88268869	     -0.00043159	     -0.21245948	     -0.00000001	     -0.00000000	     64.20489407
      2.17165760	     -0.05257521	     -0.00064926	     -0.19445802	     -0.05893087	      0.88268826	     -0.00043199	     -0.21244592	     -0.00000001	     -0.00000000	     64.02913683
      2.17284799	     -0.05257797	     -0.00064039	     -0.19446075	     -0.05892640	      0.88268780	     -0.00043241	     -0.21243294	     -0.00000001	     -0.00000000	     64.25056354
      2.17403837	     -0.05258356	     -0.00063166	     -0.19446632	     -0.05892195	      0.88268732	     -0.00043286	     -0.21242056	     -0.00000001	     -0.00000000	     64.05529216
      2.17522876	     -0.05259238	     -0.00062290	     -0.19447512	     -0.05891751	      0.88268682	     -0.00043333	     -0.21240877	     -0.00000001	     -0.00000000	     64.25431139
      2.17641914	     -0.05260394	     -0.00061427	     -0.19448665	     -0.05891308	      0.88268630	     -0.00043381	     -0.21239760	     -0.00000001	     -0.00000000	     64.04273636
      2.17760953	     -0.05261812	     -0.00060552	     -0.19450081	     -0.05890867	      0.88268575	     -0.00043432	     -0.21238702	     -0.00000001	     -0.00000000	     64.22719109
      2.17879991	     -0.05263390	     -0.00059688	     -0.19451659	     -0.05890427	      0.88268519	     -0.00043485	     -0.21237702	     -0.00000001	     -0.00000000	     64.00581863
      2.17999030	     -0.05265139	     -0.00058817	     -0.19453406	     -0.05889988	      0.88268461	     -0.00043540	     -0.21236756	     -0.00000001	     -0.00000000	     64.17625985
      2.18118068	     -0.05266991	     -0.00057942	     -0.19455258	     -0.05889551	      0.88268402	     -0.00043597	     -0.21235862	     -0.00000001	     -0.00000000	     63.94156158
      2.18237107	     -0.05268965	     -0.00057052	     -0.19457232	     -0.05889115	      0.88268341	     -0.00043655	     -0.21235015	     -0.00000001	     -0.00000000	     64.09631247
      2.18356145	     -0.05270992	     -0.00056188	     -0.19459260	     -0.05888680	      0.88268279	     -0.00043716	     -0.21234214	     -0.00000001	     -0.00000000	     63.84936610
      2.18475184	     -0.05273105	     -0.00055325	     -0.19461374	     -0.05888247	      0.88268216	     -0.00043778	     -0.21233454	     -0.00000001	     -0.00000000	     63.98743429
      2.18594222	     -0.05275246	     -0.00054443	     -0.19463517	     -0.05887814	      0.88268152	     -0.00043842	     -0.21232733	     -0.00000001	     -0.00000000	     63.72777534
      2.18713261	     -0.05277439	     -0.00053541	     -0.19465712	     -0.05887382	      0.88268087	     -0.00043907	     -0.21232046	     -0.00000001	     -0.00000000	     63.85782518
      2.18832299	     -0.05279669	     -0.00052657	     -0.19467945	     -0.05886952	      0.88268021	     -0.00043974	     -0.21231395	     -0.00000001	     -0.00000000	     63.58872428
      2.18951338	     -0.05281957	     -0.00051773	     -0.19470235	     -0.05886522	      0.88267954	     -0.00044043	     -0.21230774	     -0.00000001	     -0.00000000	     63.70710161
      2.19070376	     -0.05284234	     -0.00050899	     -0.19472515	     -0.05886094	      0.88267887	     -0.00044113	     -0.21230185	     -0.00000001	     -0.00000000	     63.43076989
      2.19189415	     -0.05286550	     -0.00050022	     -0.19474834	     -0.05885666	      0.88267819	     -0.00044184	     -0.21229622	     -0.00000001	     -0.00000000	     63.54106457
      2.19308453	     -0.05288844	     -0.00049151	     -0.19477132	     -0.05885239	      0.88267751	     -0.00044257	     -0.21229085	     -0.00000001	     -0.00000000	     63.25818080
      2.19427492	     -0.05291168	     -0.00048273	     -0.19479459	     -0.05884813	      0.88267683	     -0.00044331	     -0.21228572	     -0.00000001	     -0.00000000	     63.35922658
      2.19546530	     -0.05293451	     -0.00047398	     -0.19481747	     -0.05884388	      0.88267614	     -0.00044407	     -0.21228082	     -0.00000001	     -0.00000000	     63.06942081
      2.19665569	     -0.05295744	     -0.00046513	     -0.19484044	     -0.05883963	      0.88267546	     -0.00044483	     -0.21227613	     -0.00000001	     -0.00000000	     63.16488994
      2.19784607	     -0.05297974	     -0.00045628	     -0.19486279	     -0.05883539	      0.88267477	     -0.00044561	     -0.21227164	     -0.00000001	     -0.00000000	     62.87340205
      2.19903646	     -0.05300218	     -0.00044733	     -0.19488528	     -0.05883115	      0.88267409	     -0.00044639	     -0.21226733	     -0.00000001	     -0.00000000	     62.96980196
      2.20022684	     -0.05302430	     -0.00043840	     -0.19490746	     -0.05882693	      0.88267341	     -0.00044719	     -0.21226322	     -0.00000001	     -0.00000000	     62.68177874
      2.20141722	     -0.05304706	     -0.00042928	     -0.19493027	     -0.05882270	      0.88267274	     -0.00044799	     -0.21225928	     -0.00000001	     -0.00000000	     62.77805746
      2.20260761	     -0.05307028	     -0.00042021	     -0.19495356	     -0.05881848	      0.88267207	     -0.00044880	     -0.21225555	     -0.00000001	     -0.00000000	     62.48550422
      2.20379799	     -0.05309628	     -0.00041126	     -0.19497961	     -0.05881427	      0.88267140	     -0.00044962	     -0.21225206	     -0.00000001	     -0.00000000	     62.56657680
      2.20498838	     -0.05312540	     -0.00040259	     -0.19500879	     -0.05881006	      0.88267074	     -0.00045044	     -0.21224891	     -0.00000001	     -0.00000000	     62.26052046
      2.20617876	     -0.05315891	     -0.00039413	     -0.19504236	     -0.05880585	      0.88267008	     -0.00045126	     -0.21224616	     -0.00000001	     -0.00000000	     62.32730140
      2.20736915	     -0.05319605	     -0.00038590	     -0.19507955	     -0.05880165	      0.88266943	     -0.00045209	     -0.21224392	     -0.00000001	     -0.00000000	     62.01696326
      2.20855953	     -0.05323795	     -0.00037781	     -0.19512151	     -0.05879745	      0.88266879	     -0.00045292	     -0.21224224	     -0.00000001	     -0.00000000	     62.07066423
      2.20974992	     -0.05328380	     -0.00036987	     -0.19516742	     -0.05879324	      0.88266815	     -0.00045376	     -0.21224121	     -0.00000001	     -0.00000000	     61.75258554
      2.21094030	     -0.05333398	     -0.00036195	     -0.19521766	     -0.05878905	      0.88266751	     -0.00045459	     -0.21224086	     -0.00000001	     -0.00000000	     61.79526175
      2.21213069	     -0.05338740	     -0.00035405	     -0.19527116	     -0.05878485	      0.88266688	     -0.00045542	     -0.21224126	     -0.00000001	     -0.00000000	     61.47501138
      2.21332107	     -0.05344454	     -0.00034606	     -0.19532838	     -0.05878065	      0.88266626	     -0.00045626	     -0.21224240	     -0.00000001	     -0.00000000	     61.50742421
      2.21451146	     -0.05350422	     -0.00033797	     -0.19538815	     -0.05877645	      0.88266563	     -0.00045708	     -0.21224432	     -0.00000001	     -0.00000000	     61.18507187
      2.21570184	     -0.05356752	     -0.00032973	     -0.19545156	     -0.05877224	      0.88266501	     -0.00045791	     -0.21224701	     -0.00000001	     -0.00000000	     61.20468432
      2.21689223	     -0.05363342	     -0.00032137	     -0.19551757	     -0.05876804	      0.88266438	     -0.00045873	     -0.21225049	     -0.00000001	     -0.00000000	     60.87610936
      2.21808261	     -0.05370246	     -0.00031280	     -0.19558674	     -0.05876383	      0.88266376	     -0.00045955	     -0.21225476	     -0.00000001	     -0.00000000	     60.87974471
      2.21927300	     -0.05377329	     -0.00030390	     -0.19565772	     -0.05875962	      0.88266314	     -0.00046036	     -0.21225982	     -0.00000001	     -0.00000000	     60.54049627
      2.22046338	     -0.05384668	     -0.00029471	     -0.19573128	     -0.05875540	      0.88266251	     -0.00046116	     -0.21226563	     -0.00000001	     -0.00000000	     60.52524671
      2.22165377	     -0.05392115	     -0.00028522	     -0.19580593	     -0.05875117	      0.88266188	     -0.00046195	     -0.21227219	     -0.00000001	     -0.00000000	     60.17299505
      2.22284415	     -0.05399756	     -0.00027549	     -0.19588253	     -0.05874694	      0.88266124	     -0.00046274	     -0.21227945	     -0.00000001	     -0.00000000	     60.14101444
      2.22403454	     -0.05407482	     -0.00026556	     -0.19596001	     -0.05874270	      0.88266060	     -0.00046352	     -0.21228740	     -0.00000001	     -0.00000000	     59.77772875
      2.22522492	     -0.05415350	     -0.00025549	     -0.19603892	     -0.05873845	      0.88265995	     -0.00046428	     -0.21229597	     -0.00000001	     -0.00000000	     59.73011398
      2.22641531	     -0.05423247	     -0.00024529	     -0.19611813	     -0.05873419	      0.88265929	     -0.00046504	     -0.21230516	     -0.00000001	     -0.00000000	     59.35252366
      2.22760569	     -0.05431106	     -0.00023549	     -0.19619696	     -0.05872992	      0.88265862	     -0.00046579	     -0.21231491	     -0.00000001	     -0.00000000	     59.29213658
      2.22879608	     -0.05439083	     -0.00022604	     -0.19627699	     -0.05872564	      0.88265794	     -0.00046653	     -0.21232524	     -0.00000001	     -0.00000000	     58.89422178
      2.22998646	     -0.05447264	     -0.00021684	     -0.19635905	     -0.05872134	      0.88265725	     -0.00046726	     -0.21233615	     -0.00000001	     -0.00000000	     58.82344050
      2.23117685	     -0.05455449	     -0.00020789	     -0.19644117	     -0.05871703	      0.88265655	     -0.00046797	     -0.21234760	     -0.00000001	     -0.00000000	     58.44180592
      2.23236723	     -0.05463735	     -0.00019930	     -0.19652430	     -0.05871270	      0.88265583	     -0.00046868	     -0.21235953	     -0.00000001	     -0.00000000	     58.37676817
      2.23355762	     -0.05472012	     -0.00019093	     -0.19660735	     -0.05870836	      0.88265510	     -0.00046937	     -0.21237192	     -0.00000001	     -0.00000000	     57.99529507
      2.23474800	     -0.05480391	     -0.00018294	     -0.19669142	     -0.05870400	      0.88265435	     -0.00047006	     -0.21238471	     -0.00000001	     -0.00000000	     57.92576857
      2.23593839	     -0.05488685	     -0.00017527	     -0.19677466	     -0.05869962	      0.88265359	     -0.00047073	     -0.21239788	     -0.00000001	     -0.00000000	     57.53981621
      2.23712877	     -0.05497085	     -0.00016810	     -0.19685896	     -0.05869522	      0.88265281	     -0.00047140	     -0.21241139	     -0.00000001	     -0.00000000	     57.47111398
      2.23831916	     -0.05505441	     -0.00016134	     -0.19694281	     -0.05869080	      0.88265202	     -0.00047205	     -0.21242522	     -0.00000001	     -0.00000000	     57.08681328
      2.23950954	     -0.05513899	     -0.00015517	     -0.19702770	     -0.05868636	      0.88265120	     -0.00047268	     -0.21243931	     -0.00000001	     -0.00000000	     57.02064794
      2.24069993	     -0.05522253	     -0.00014938	     -0.19711155	     -0.05868190	      0.88265037	     -0.00047331	     -0.21245365	     -0.00000001	     -0.00000000	     56.64000540
      2.24189031	     -0.05530623	     -0.00014401	     -0.19719555	     -0.05867741	      0.88264953	     -0.00047392	     -0.21246816	     -0.00000001	     -0.00000000	     56.58377571
      2.24308070	     -0.05538875	     -0.00013911	     -0.19727839	     -0.05867289	      0.88264866	     -0.00047453	     -0.21248282	     -0.00000001	     -0.00000000	     56.21034625
      2.24427108	     -0.05547125	     -0.00013482	     -0.19736120	     -0.05866834	      0.88264778	     -0.00047511	     -0.21249757	     -0.00000001	     -0.00000001	     56.16007944
      2.24546147	     -0.05555201	     -0.00013098	     -0.19744229	     -0.05866377	      0.88264689	     -0.00047568	     -0.21251239	     -0.00000001	     -0.00000001	     55.79023046
      2.24665185	     -0.05563104	     -0.00012808	     -0.19752163	     -0.05865917	      0.88264598	     -0.00047624	     -0.21252725	     -0.00000001	     -0.00000001	     55.74372599
      2.24784224	     -0.05570926	     -0.00012583	     -0.19760017	     -0.05865454	      0.88264506	     -0.00047678	     -0.21254217	     -0.00000001	     -0.00000001	     55.36280068
      2.24903262	     -0.05578738	     -0.00012403	     -0.19767860	     -0.05864987	      0.88264412	     -0.00047731	     -0.21255714	     -0.00000001	     -0.00000001	     55.32092076
      2.25022301	     -0.05586352	     -0.00012251	     -0.19775506	     -0.05864518	      0.88264317	     -0.00047782	     -0.21257213	     -0.00000001	     -0.00000001	     54.95820590
      2.25141339	     -0.05593868	     -0.00012132	     -0.19783054	     -0.05864044	      0.88264222	     -0.00047831	     -0.21258707	     -0.00000001	     -0.00000001	     54.93216593
      2.25260378	     -0.05601081	     -0.00012042	     -0.19790301	     -0.05863568	      0.88264125	     -0.00047878	     -0.21260194	     -0.00000001	     -0.00000001	     54.57972212
      2.25379416	     -0.05607992	     -0.00012033	     -0.19797244	     -0.05863088	      0.88264028	     -0.00047923	     -0.21261670	     -0.00000001	     -0.00000001	     54.56088382
      2.25498455	     -0.05614721	     -0.00012042	     -0.19804007	     -0.05862604	      0.88263931	     -0.00047966	     -0.21263135	     -0.00000001	     -0.00000001	     54.20859785
      2.25617493	     -0.05621317	     -0.00012078	     -0.19810636	     -0.05862116	      0.88263833	     -0.00048007	     -0.21264585	     -0.00000001	     -0.00000001	     54.20595982
      2.25736532	     -0.05627619	     -0.00012119	     -0.19816972	     -0.05861625	      0.88263735	     -0.00048046	     -0.21266017	     -0.00000001	     -0.00000001	     53.87333931
      2.25855570	     -0.05633736	     -0.00012198	     -0.19823123	     -0.05861130	      0.88263637	     -0.00048082	     -0.21267423	     -0.00000001	     -0.00000001	     53.89154783
      2.25974609	     -0.05639489	     -0.00012288	     -0.19828911	     -0.05860630	      0.88263540	     -0.00048117	     -0.21268802	     -0.00000001	     -0.00000001	     53.56579112
      2.26093647	     -0.05645029	     -0.00012400	     -0.19834486	     -0.05860127	      0.88263443	     -0.00048148	     -0.21270145	     -0.00000001	     -0.00000001	     53.59421520
      2.26212686	     -0.05650214	     -0.00012524	     -0.19839706	     -0.05859620	      0.88263347	     -0.00048178	     -0.21271453	     -0.00000001	     -0.00000001	     53.28435504
      2.26331724	     -0.05655189	     -0.00012670	     -0.19844717	     -0.05859108	      0.88263252	     -0.00048204	     -0.21272718	     -0.00000001	     -0.00000001	     53.33185888
      2.26450763	     -0.05659811	     -0.00012812	     -0.19849376	     -0.05858592	      0.88263159	     -0.00048229	     -0.21273942	     -0.00000001	     -0.00000001	     53.03314256
      2.26569801	     -0.05664248	     -0.00012980	     -0.19853848	     -0.05858072	      0.88263067	     -0.00048250	     -0.21275119	     -0.00000001	     -0.00000001	     53.09116212
      2.26688840	     -0.05668372	     -0.00013161	     -0.19858008	     -0.05857548	      0.88262977	     -0.00048269	     -0.21276252	     -0.00000001	     -0.00000001	     52.79863474
      2.26807878	     -0.05672361	     -0.00013370	     -0.19862033	     -0.05857019	      0.88262888	     -0.00048285	     -0.21277336	     -0.00000001	     -0.00000000	     52.86758812
      2.26926917	     -0.05676081	     -0.00013616	     -0.19865789	     -0.05856485	      0.88262802	     -0.00048298	     -0.21278376	     -0.00000001	     -0.00000000	     52.58321593
      2.27045955	     -0.05679695	     -0.00013912	     -0.19869437	     -0.05855948	      0.88262719	     -0.00048308	     -0.21279369	     -0.00000001	     -0.00000000	     52.65658352
      2.27164994	     -0.05683052	     -0.00014211	     -0.19872830	     -0.05855405	      0.88262638	     -0.00048315	     -0.21280319	     -0.00000001	     -0.00000000	     52.37570976
      2.27284032	     -0.05686307	     -0.00014529	     -0.19876119	     -0.05854859	      0.88262560	     -0.00048320	     -0.21281223	     -0.00000001	     -0.00000000	     52.46396641
      2.27403071	     -0.05689309	     -0.00014855	     -0.19879157	     -0.05854307	      0.88262484	     -0.00048321	     -0.21282083	     -0.00000001	     -0.00000000	     52.19327213
      2.27522109	     -0.05692207	     -0.00015195	     -0.19882088	     -0.05853751	      0.88262413	     -0.00048319	     -0.21282899	     -0.00000001	     -0.00000000	     52.29154147
      2.27641148	     -0.05694812	     -0.00015527	     -0.19884729	     -0.05853191	      0.88262344	     -0.00048313	     -0.21283675	     -0.00000001	     -0.00000000	     52.02640896
      2.27760186	     -0.05697419	     -0.00015920	     -0.19887370	     -0.05852626	      0.88262279	     -0.00048305	     -0.21284411	     -0.00000001	     -0.00000000	     52.12468325
      2.27879225	     -0.05699819	     -0.00016307	     -0.19889804	     -0.05852056	      0.88262217	     -0.00048293	     -0.21285112	     -0.00000001	     -0.00000000	     51.86717873
      2.27998263	     -0.05702106	     -0.00016672	     -0.19892125	     -0.05851482	      0.88262159	     -0.00048279	     -0.21285775	     -0.00000001	     -0.00000000	     51.98322385
      2.28117302	     -0.05704179	     -0.00017042	     -0.19894232	     -0.05850903	      0.88262105	     -0.00048260	     -0.21286401	     -0.00000001	     -0.00000000	     51.73577659
      2.28236340	     -0.05706173	     -0.00017398	     -0.19896262	     -0.05850320	      0.88262055	     -0.00048239	     -0.21286989	     -0.00000001	     -0.00000000	     51.85918170
      2.28355379	     -0.05707916	     -0.00017753	     -0.19898039	     -0.05849731	      0.88262009	     -0.00048214	     -0.21287540	     -0.00000001	     -0.00000000	     51.61699541
      2.28474417	     -0.05709560	     -0.00018133	     -0.19899718	     -0.05849138	      0.88261966	     -0.00048186	     -0.21288049	     -0.00000001	     -0.00000000	     51.74869997
      2.28593456	     -0.05710949	     -0.00018539	     -0.19901141	     -0.05848541	      0.88261928	     -0.00048154	     -0.21288519	     -0.00000001	     -0.00000000	     51.52909151
      2.28712494	     -0.05712246	     -0.00018991	     -0.19902471	     -0.05847938	      0.88261894	     -0.00048119	     -0.21288945	     -0.00000001	     -0.00000000	     51.68227783
      2.28831533	     -0.05713292	     -0.00019470	     -0.19903551	     -0.05847331	      0.88261864	     -0.00048081	     -0.21289330	     -0.00000001	     -0.00000000	     51.47186634
      2.28950571	     -0.05714227	     -0.00019990	     -0.19904518	     -0.05846720	      0.88261837	     -0.00048040	     -0.21289671	     -0.00000001	     -0.00000000	     51.63367246
      2.29069610	     -0.05714865	     -0.00020535	     -0.19905188	     -0.05846103	      0.88261815	     -0.00047995	     -0.21289968	     -0.00000001	     -0.00000000	     51.43424310
      2.29188648	     -0.05715346	     -0.00021111	     -0.19905699	     -0.05845482	      0.88261797	     -0.00047946	     -0.21290218	     -0.00000001	     -0.00000000	     51.60402230
      2.29307687	     -0.05715488	     -0.00021706	     -0.19905871	     -0.05844856	      0.88261783	     -0.00047895	     -0.21290419	     -0.00000001	     -0.00000000	     51.41263865
      2.29426725	     -0.05715440	     -0.00022330	     -0.19905853	     -0.05844226	      0.88261773	     -0.00047840	     -0.21290568	     -0.00000001	     -0.00000000	     51.59387899
      2.29545764	     -0.05715024	     -0.00022977	     -0.19905467	     -0.05843591	      0.88261766	     -0.00047782	     -0.21290663	     -0.00000001	     -0.00000000	     51.41928888
      2.29664802	     -0.05714386	     -0.00023670	     -0.19904857	     -0.05842951	      0.88261764	     -0.00047720	     -0.21290699	     -0.00000001	     -0.00000000	     51.63009368
      2.29783841	     -0.05713351	     -0.00024393	     -0.19903850	     -0.05842307	      0.88261766	     -0.00047656	     -0.21290676	     -0.00000001	      0.00000000	     51.46978914
      2.29902879	     -0.05712069	     -0.00025153	     -0.19902594	     -0.05841658	      0.88261771	     -0.00047588	     -0.21290588	     -0.00000001	      0.00000000	     51.68731639
      2.30021918	     -0.05710358	     -0.00025947	     -0.19900909	     -0.05841005	      0.88261780	     -0.00047517	     -0.21290434	     -0.00000001	      0.00000000	     51.53784298
      2.30140956	     -0.05708370	     -0.00026781	     -0.19898946	     -0.05840347	      0.88261793	     -0.00047443	     -0.21290208	     -0.00000001	      0.00000000	     51.77090455
      2.30259995	     -0.05705947	     -0.00027639	     -0.19896546	     -0.05839685	      0.88261809	     -0.00047366	     -0.21289908	     -0.00000001	      0.00000000	     51.62476917
      2.30379033	     -0.05703289	     -0.00028552	     -0.19893911	     -0.05839019	      0.88261829	     -0.00047286	     -0.21289530	     -0.00000001	      0.00000000	     51.87292170
      2.30498072	     -0.05700280	     -0.00029503	     -0.19890923	     -0.05838349	      0.88261853	     -0.00047203	     -0.21289076	     -0.00000001	      0.00000000	     51.73126201
      2.30617110	     -0.05697122	     -0.00030504	     -0.19887784	     -0.05837674	      0.88261881	     -0.00047117	     -0.21288542	     -0.00000001	      0.00000000	     51.98693179
      2.30736149	     -0.05693698	     -0.00031551	     -0.19884378	     -0.05836996	      0.88261912	     -0.00047028	     -0.21287934	     -0.00000001	      0.00000000	     51.85208574
      2.30855187	     -0.05690206	     -0.00032668	     -0.19880902	     -0.05836313	      0.88261946	     -0.00046936	     -0.21287250	     -0.00000001	      0.00000000	     52.13007895
      2.30974226	     -0.05686505	     -0.00033851	     -0.19877215	     -0.05835627	      0.88261984	     -0.00046841	     -0.21286496	     -0.00000001	      0.00000000	     52.01536679
      2.31093264	     -0.05682732	     -0.00035106	     -0.19873453	     -0.05834937	      0.88262026	     -0.00046744	     -0.21285671	     -0.00000001	      0.00000000	     52.31539114
      2.31212303	     -0.05678707	     -0.00036407	     -0.19869439	     -0.05834243	      0.88262071	     -0.00046643	     -0.21284778	     -0.00000001	      0.00000000	     52.20591036
      2.31331341	     -0.05674543	     -0.00037780	     -0.19865283	     -0.05833546	      0.88262119	     -0.00046540	     -0.21283814	     -0.00000001	      0.00000000	     52.52153998
      2.31450380	     -0.05669901	     -0.00039178	     -0.19860649	     -0.05832845	      0.88262171	     -0.00046434	     -0.21282780	     -0.00000001	      0.00000000	     52.44083072
      2.31569418	     -0.05664695	     -0.00040583	     -0.19855450	     -0.05832141	      0.88262226	     -0.00046326	     -0.21281664	     -0.00000001	      0.00000000	     52.80208361
      2.31688457	     -0.05658554	     -0.00041953	     -0.19849315	     -0.05831434	      0.88262285	     -0.00046214	     -0.21280454	     -0.00000001	      0.00000000	     52.76161558
      2.31807495	     -0.05651579	     -0.00043293	     -0.19842346	     -0.05830724	      0.88262347	     -0.00046100	     -0.21279133	     -0.00000001	      0.00000000	     53.15630240
      2.31926534	     -0.05643738	     -0.00044599	     -0.19834510	     -0.05830011	      0.88262412	     -0.00045984	     -0.21277693	     -0.00000001	      0.00000000	     53.12308383
      2.32045572	     -0.05635282	     -0.00045884	     -0.19826059	     -0.05829295	      0.88262481	     -0.00045864	     -0.21276127	     -0.00000001	      0.00000000	     53.52031333
      2.32164611	     -0.05626073	     -0.00047144	     -0.19816853	     -0.05828576	      0.88262553	     -0.00045743	     -0.21274435	     -0.00000001	      0.00000000	     53.49785938
      2.32283649	     -0.05616239	     -0.00048398	     -0.19807020	     -0.05827855	      0.88262629	     -0.00045618	     -0.21272614	     -0.00000001	      0.00000000	     53.92861665
      2.32402688	     -0.05605703	     -0.00049634	     -0.19796484	     -0.05827132	      0.88262708	     -0.00045491	     -0.21270665	     -0.00000001	      0.00000000	     53.92577463
      2.32521726	     -0.05594699	     -0.00050860	     -0.19785479	     -0.05826406	      0.88262792	     -0.00045362	     -0.21268588	     -0.00000001	      0.00000000	     54.36159673
      2.32640765	     -0.05583106	     -0.00052051	     -0.19773882	     -0.05825679	      0.88262879	     -0.00045230	     -0.21266388	     -0.00000000	      0.00000001	     54.36049353
      2.32759803	     -0.05571199	     -0.00053240	     -0.19761969	     -0.05824951	      0.88262970	     -0.00045096	     -0.21264069	     -0.00000000	      0.00000001	     54.81695105
      2.32878842	     -0.05558833	     -0.00054426	     -0.19749595	     -0.05824221	      0.88263066	     -0.00044960	     -0.21261639	     -0.00000000	      0.00000001	     54.83863693
      2.32997880	     -0.05546256	     -0.00055618	     -0.19737007	     -0.05823490	      0.88263166	     -0.00044821	     -0.21259105	     -0.00000000	      0.00000001	     55.31392747
      2.33116919	     -0.05533332	     -0.00056779	     -0.19724071	     -0.05822758	      0.88263270	     -0.00044680	     -0.21256476	     -0.00000000	      0.00000001	     55.34092737
      2.33235957	     -0.05520277	     -0.00057923	     -0.19711001	     -0.05822025	      0.88263379	     -0.00044537	     -0.21253756	     -0.00000000	      0.00000001	     55.82934207
      2.33354996	     -0.05507044	     -0.00059035	     -0.19697752	     -0.05821293	      0.88263492	     -0.00044392	     -0.21250956	     -0.00000000	      0.00000001	     55.87197731
      2.33474034	     -0.05493792	     -0.00060132	     -0.19684482	     -0.05820560	      0.88263610	     -0.00044244	     -0.21248079	     -0.00000000	      0.00000001	     56.39131361
      2.33593073	     -0.05480395	     -0.00061213	     -0.19671063	     -0.05819827	      0.88263732	     -0.00044095	     -0.21245137	     -0.00000000	      0.00000001	     56.45865650
      2.33712111	     -0.05466916	     -0.00062270	     -0.19657563	     -0.05819094	      0.88263859	     -0.00043944	     -0.21242132	     -0.00000000	      0.00000001	     56.99898221
      2.33831150	     -0.05453263	     -0.00063284	     -0.19643885	     -0.05818363	      0.88263990	     -0.00043790	     -0.21239068	     -0.00000000	      0.00000001	     57.07925447
      2.33950188	     -0.05439660	     -0.00064282	     -0.19630256	     -0.05817632	      0.88264126	     -0.00043635	     -0.21235949	     -0.00000000	      0.00000001	     57.62994956
      2.34069227	     -0.05426014	     -0.00065255	     -0.19616583	     -0.05816902	      0.88264266	     -0.00043478	     -0.21232783	     -0.00000000	      0.00000001	     57.71927969
      2.34188265	     -0.05412493	     -0.00066232	     -0.19603033	     -0.05816173	      0.88264410	     -0.00043319	     -0.21229574	     -0.00000000	      0.00000001	     58.28823131
      2.34307304	     -0.05399012	     -0.00067189	     -0.19589521	     -0.05815446	      0.88264558	     -0.00043158	     -0.21226331	     -0.00000000	      0.00000001	     58.39469133
      2.34426342	     -0.05385702	     -0.00068141	     -0.19576178	     -0.05814720	      0.88264710	     -0.00042995	     -0.21223058	     -0.00000000	      0.00000001	     58.97417690
      2.34545381	     -0.05372447	     -0.00069067	     -0.19562888	     -0.05813997	      0.88264866	     -0.00042831	     -0.21219764	     -0.00000000	      0.00000001	     59.07702097
      2.34664419	     -0.05359560	     -0.00069994	     -0.19549965	     -0.05813275	      0.88265025	     -0.00042666	     -0.21216455	     -0.00000000	      0.00000001	     59.64846962
      2.34783458	     -0.05346882	     -0.00070908	     -0.19537249	     -0.05812556	      0.88265187	     -0.00042499	     -0.21213142	     -0.00000000	      0.00000001	     59.75434532
      2.34902496	     -0.05334465	     -0.00071786	     -0.19524793	     -0.05811839	      0.88265352	     -0.00042330	     -0.21209827	     -0.00000000	      0.00000001	     60.32762229
      2.35021534	     -0.05322218	     -0.00072594	     -0.19512506	     -0.05811124	      0.88265520	     -0.00042160	     -0.21206516	     -0.00000000	      0.00000001	     60.41740534
      2.35140573	     -0.05310268	     -0.00073364	     -0.19500516	     -0.05810413	      0.88265690	     -0.00041989	     -0.21203210	     -0.00000000	      0.00000001	     60.97762400
      2.35259611	     -0.05298440	     -0.00074091	     -0.19488648	     -0.05809704	      0.88265862	     -0.00041816	     -0.21199914	     -0.00000000	      0.00000001	     61.07187488
      2.35378650	     -0.05286899	     -0.00074793	     -0.19477065	     -0.05808999	      0.88266035	     -0.00041643	     -0.21196627	     -0.00000000	      0.00000001	     61.63195360
      2.35497688	     -0.05275445	     -0.00075470	     -0.19465569	     -0.05808297	      0.88266210	     -0.00041468	     -0.21193356	     -0.00000000	      0.00000001	     61.71405522
      2.35616727	     -0.05264205	     -0.00076176	     -0.19454285	     -0.05807598	      0.88266386	     -0.00041292	     -0.21190102	     -0.00000000	      0.00000001	     62.25342229
      2.35735765	     -0.05253186	     -0.00076868	     -0.19443221	     -0.05806902	      0.88266562	     -0.00041115	     -0.21186875	     -0.00000000	      0.00000001	     62.32564850
      2.35854804	     -0.05242532	     -0.00077547	     -0.19432521	     -0.05806211	      0.88266738	     -0.00040937	     -0.21183677	     -0.00000000	      0.00000001	     62.86654027
      2.35973842	     -0.05232152	     -0.00078186	     -0.19422094	     -0.05805523	      0.88266914	     -0.00040759	     -0.21180514	     -0.00000000	      0.00000001	     62.92571593
      2.36092881	     -0.05222029	     -0.00078842	     -0.19411922	     -0.05804838	      0.88267089	     -0.00040580	     -0.21177388	     -0.00000000	      0.00000001	     63.44690393
      2.36211919	     -0.05212248	     -0.00079472	     -0.19402094	     -0.05804158	      0.88267263	     -0.00040400	     -0.21174305	     -0.00000000	      0.00000001	     63.49351432
      2.36330958	     -0.05202797	     -0.00080082	     -0.19392593	     -0.05803482	      0.88267436	     -0.00040220	     -0.21171266	     -0.00000000	      0.00000001	     64.01533673
      2.36449996	     -0.05193519	     -0.00080646	     -0.19383266	     -0.05802811	      0.88267607	     -0.00040039	     -0.21168270	     -0.00000000	      0.00000001	     64.05968413
      2.36569035	     -0.05184448	     -0.00081161	     -0.19374146	     -0.05802143	      0.88267775	     -0.00039858	     -0.21165313	     -0.00000000	      0.00000001	     64.57288758
      2.36688073	     -0.05175481	     -0.00081634	     -0.19365130	     -0.05801480	      0.88267941	     -0.00039677	     -0.21162394	     -0.00000000	      0.00000001	     64.61279702
      2.36807112	     -0.05166744	     -0.00082079	     -0.19356343	     -0.05800822	      0.88268105	     -0.00039495	     -0.21159510	     -0.00000000	      0.00000001	     65.11488158
      2.36926150	     -0.05158178	     -0.00082470	     -0.19347728	     -0.05800168	      0.88268264	     -0.00039313	     -0.21156663	     -0.00000000	      0.00000001	     65.13338339
      2.37045189	     -0.05149896	     -0.00082837	     -0.19339396	     -0.05799518	      0.88268421	     -0.00039132	     -0.21153852	     -0.00000000	      0.00000001	     65.61080121
      2.37164227	     -0.05141887	     -0.00083179	     -0.19331338	     -0.05798874	      0.88268574	     -0.00038950	     -0.21151080	     -0.00000000	      0.00000001	     65.60713841
      2.37283266	     -0.05134219	     -0.00083500	     -0.19323619	     -0.05798234	      0.88268722	     -0.00038769	     -0.21148351	     -0.00000000	      0.00000001	     66.07172417
      2.37402304	     -0.05126817	     -0.00083802	     -0.19316167	     -0.05797599	      0.88268867	     -0.00038587	     -0.21145666	     -0.00000000	      0.00000001	     66.05898891
      2.37521343	     -0.05119807	     -0.00084095	     -0.19309105	     -0.05796970	      0.88269007	     -0.00038407	     -0.21143028	     -0.00000000	      0.00000001	     66.51051760
      2.37640381	     -0.05113138	     -0.00084379	     -0.19302384	     -0.05796345	      0.88269142	     -0.00038226	     -0.21140441	     -0.00000000	      0.00000001	     66.48064884
      2.37759420	     -0.05106707	     -0.00084692	     -0.19295900	     -0.05795726	      0.88269273	     -0.00038046	     -0.21137908	     -0.00000000	      0.00000001	     66.92772778
      2.37878458	     -0.05100666	     -0.00085062	     -0.19289804	     -0.05795111	      0.88269398	     -0.00037867	     -0.21135435	     -0.00000000	      0.00000001	     66.87047666
      2.37997497	     -0.05095016	     -0.00085386	     -0.19284100	     -0.05794502	      0.88269519	     -0.00037688	     -0.21133025	     -0.00000000	      0.00000001	     67.29568044
      2.38116535	     -0.05089776	     -0.00085703	     -0.19278806	     -0.05793899	      0.88269634	     -0.00037511	     -0.21130681	     -0.00000000	      0.00000001	     67.23423333
      2.38235574	     -0.05085009	     -0.00086012	     -0.19273985	     -0.05793301	      0.88269745	     -0.00037334	     -0.21128406	     -0.00000000	      0.00000001	     67.64752862
      2.38354612	     -0.05080676	     -0.00086318	     -0.19269597	     -0.05792708	      0.88269850	     -0.00037158	     -0.21126201	     -0.00000000	      0.00000001	     67.57224876
      2.38473651	     -0.05076818	     -0.00086614	     -0.19265684	     -0.05792121	      0.88269949	     -0.00036983	     -0.21124068	     -0.00000000	      0.00000001	     67.97202201
      2.38592689	     -0.05073368	     -0.00086905	     -0.19262179	     -0.05791539	      0.88270043	     -0.00036809	     -0.21122010	     -0.00000000	      0.00000001	     67.88406574
      2.38711728	     -0.05070353	     -0.00087182	     -0.19259109	     -0.05790963	      0.88270132	     -0.00036636	     -0.21120026	     -0.00000000	      0.00000000	     68.27289734
      2.38830766	     -0.05067723	     -0.00087450	     -0.19256425	     -0.05790392	      0.88270215	     -0.00036464	     -0.21118117	     -0.00000000	      0.00000000	     68.17046149
      2.38949805	     -0.05065447	     -0.00087683	     -0.19254096	     -0.05789827	      0.88270292	     -0.00036294	     -0.21116281	     -0.00000000	      0.00000000	     68.54852487
      2.39068843	     -0.05063443	     -0.00087846	     -0.19252040	     -0.05789268	      0.88270364	     -0.00036125	     -0.21114519	     -0.00000000	      0.00000000	     68.42944417
      2.39187882	     -0.05061750	     -0.00087964	     -0.19250295	     -0.05788714	      0.88270431	     -0.00035958	     -0.21112828	     -0.00000000	      0.00000000	     68.78731963
      2.39306920	     -0.05060329	     -0.00088098	     -0.19248824	     -0.05788166	      0.88270492	     -0.00035792	     -0.21111209	     -0.00000000	      0.00000000	     68.65397217
      2.39425959	     -0.05059151	     -0.00088193	     -0.19247595	     -0.05787623	      0.88270548	     -0.00035628	     -0.21109657	     -0.00000000	      0.00000000	     69.00187436
      2.39544997	     -0.05058196	     -0.00088266	     -0.19246590	     -0.05787087	      0.88270598	     -0.00035466	     -0.21108171	     -0.00000000	      0.00000000	     68.85598425
      2.39664036	     -0.05057442	     -0.00088300	     -0.19245788	     -0.05786555	      0.88270643	     -0.00035305	     -0.21106747	     -0.00000000	      0.00000000	     69.19032569
      2.39783074	     -0.05056917	     -0.00088316	     -0.19245215	     -0.05786030	      0.88270683	     -0.00035146	     -0.21105385	     -0.00000000	      0.00000000	     69.02637426
      2.39902113	     -0.05056626	     -0.00088306	     -0.19244877	     -0.05785510	      0.88270717	     -0.00034989	     -0.21104082	     -0.00000000	      0.00000000	     69.34268969
      2.40021151	     -0.05056568	     -0.00088311	     -0.19244773	     -0.05784996	      0.88270747	     -0.00034833	     -0.21102839	     -0.00000000	      0.00000000	     69.16050911
      2.40140190	     -0.05056739	     -0.00088294	     -0.19244897	     -0.05784487	      0.88270772	     -0.00034680	     -0.21101654	     -0.00000000	      0.00000000	     69.45041643
      2.40259228	     -0.05057173	     -0.00088256	     -0.19245286	     -0.05783984	      0.88270792	     -0.00034529	     -0.21100528	     -0.00000000	      0.00000000	     69.24310036
      2.40378267	     -0.05057848	     -0.00088175	     -0.19245916	     -0.05783486	      0.88270808	     -0.00034380	     -0.21099460	     -0.00000000	      0.00000000	     69.51957102
      2.40497305	     -0.05058797	     -0.00088076	     -0.19246822	     -0.05782994	      0.88270819	     -0.00034233	     -0.21098453	     -0.00000000	      0.00000000	     69.29679559
      2.40616344	     -0.05060002	     -0.00087936	     -0.19247984	     -0.05782508	      0.88270825	     -0.00034088	     -0.21097505	     -0.00000000	      0.00000000	     69.55566460
      2.40735382	     -0.05061504	     -0.00087781	     -0.19249445	     -0.05782027	      0.88270828	     -0.00033946	     -0.21096619	     -0.00000000	      0.00000000	     69.31359593
      2.40854421	     -0.05063280	     -0.00087589	     -0.19251179	     -0.05781551	      0.88270826	     -0.00033805	     -0.21095795	     -0.00000000	     -0.00000000	     69.55490698
      2.40973459	     -0.05065367	     -0.00087387	     -0.19253227	     -0.05781081	      0.88270821	     -0.00033667	     -0.21095035	     -0.00000000	     -0.00000000	     69.29746016
      2.41092498	     -0.05067708	     -0.00087147	     -0.19255529	     -0.05780617	      0.88270811	     -0.00033532	     -0.21094337	     -0.00000000	     -0.00000000	     69.52298330
      2.41211536	     -0.05070332	     -0.00086899	     -0.19258115	     -0.05780158	      0.88270798	     -0.00033399	     -0.21093704	     -0.00000000	     -0.00000000	     69.25114431
      2.41330575	     -0.05073183	     -0.00086612	     -0.19260929	     -0.05779704	      0.88270781	     -0.00033268	     -0.21093134	     -0.00000000	     -0.00000000	     69.45911834
      2.41449613	     -0.05076306	     -0.00086317	     -0.19264017	     -0.05779255	      0.88270760	     -0.00033140	     -0.21092628	     -0.00000000	     -0.00000000	     69.16794149
      2.41568652	     -0.05079650	     -0.00085984	     -0.19267326	     -0.05778811	      0.88270736	     -0.00033014	     -0.21092183	     -0.00000000	     -0.00000000	     69.35418885
      2.41687690	     -0.05083247	     -0.00085643	     -0.19270889	     -0.05778373	      0.88270709	     -0.00032892	     -0.21091800	     -0.00000000	     -0.00000000	     69.04532872
      2.41806729	     -0.05087030	     -0.00085263	     -0.19274639	     -0.05777939	      0.88270678	     -0.00032772	     -0.21091477	     -0.00000000	     -0.00000000	     69.21347145
      2.41925767	     -0.05091103	     -0.00084897	     -0.19278681	     -0.05777511	      0.88270644	     -0.00032654	     -0.21091214	     -0.00000000	     -0.00000000	     68.88913198
      2.42044806	     -0.05095323	     -0.00084491	     -0.19282870	     -0.05777087	      0.88270607	     -0.00032540	     -0.21091008	     -0.00000000	     -0.00000000	     69.04179841
      2.42163844	     -0.05099731	     -0.00084081	     -0.19287250	     -0.05776668	      0.88270566	     -0.00032428	     -0.21090859	     -0.00000000	     -0.00000000	     68.70555356
      2.42282883	     -0.05104267	     -0.00083637	     -0.19291758	     -0.05776254	      0.88270523	     -0.00032319	     -0.21090763	     -0.00000000	     -0.00000000	     68.84216038
      2.42401921	     -0.05108980	     -0.00083193	     -0.19296444	     -0.05775845	      0.88270477	     -0.00032213	     -0.21090720	     -0.00000000	     -0.00000000	     68.49375599
      2.42520960	     -0.05113781	     -0.00082727	     -0.19301218	     -0.05775439	      0.88270427	     -0.00032110	     -0.21090728	     -0.00000000	     -0.00000000	     68.61549715
      2.42639998	     -0.05118777	     -0.00082263	     -0.19306190	     -0.05775039	      0.88270375	     -0.00032009	     -0.21090789	     -0.00000000	     -0.00000000	     68.25368500
      2.42759037	     -0.05123877	     -0.00081761	     -0.19311265	     -0.05774642	      0.88270320	     -0.00031912	     -0.21090899	     -0.00000000	     -0.00000000	     68.36285619
      2.42878075	     -0.05129102	     -0.00081251	     -0.19316469	     -0.05774250	      0.88270263	     -0.00031818	     -0.21091057	     -0.00000000	     -0.00000000	     67.99807826
      2.42997114	     -0.05134392	     -0.00080699	     -0.19321737	     -0.05773862	      0.88270202	     -0.00031727	     -0.21091261	     -0.00000000	     -0.00000000	     68.09862564
      2.43116152	     -0.05139781	     -0.00080137	     -0.19327107	     -0.05773477	      0.88270139	     -0.00031639	     -0.21091509	     -0.00000000	     -0.00000000	     67.72834531
      2.43235191	     -0.05145211	     -0.00079534	     -0.19332518	     -0.05773097	      0.88270074	     -0.00031554	     -0.21091798	     -0.00000000	     -0.00000000	     67.82162539
      2.43354229	     -0.05150712	     -0.00078918	     -0.19338003	     -0.05772721	      0.88270006	     -0.00031471	     -0.21092128	     -0.00000000	     -0.00000000	     67.44900456
      2.43473268	     -0.05156211	     -0.00078247	     -0.19343487	     -0.05772348	      0.88269936	     -0.00031392	     -0.21092494	     -0.00000000	     -0.00000000	     67.53663860
      2.43592306	     -0.05161757	     -0.00077562	     -0.19349018	     -0.05771978	      0.88269864	     -0.00031316	     -0.21092898	     -0.00000000	     -0.00000000	     67.16109097
      2.43711345	     -0.05167272	     -0.00076816	     -0.19354522	     -0.05771613	      0.88269790	     -0.00031244	     -0.21093333	     -0.00000000	     -0.00000000	     67.24522175
      2.43830383	     -0.05172775	     -0.00076064	     -0.19360013	     -0.05771250	      0.88269713	     -0.00031174	     -0.21093800	     -0.00000000	     -0.00000000	     66.87023261
      2.43949422	     -0.05178175	     -0.00075270	     -0.19365404	     -0.05770891	      0.88269635	     -0.00031107	     -0.21094294	     -0.00000000	     -0.00000000	     66.94991899
      2.44068460	     -0.05183555	     -0.00074460	     -0.19370776	     -0.05770535	      0.88269554	     -0.00031043	     -0.21094814	     -0.00000000	     -0.00000000	     66.57211191
      2.44187499	     -0.05188856	     -0.00073602	     -0.19376069	     -0.05770182	      0.88269472	     -0.00030983	     -0.21095357	     -0.00000000	     -0.00000000	     66.64993277
      2.44306537	     -0.05194093	     -0.00072726	     -0.19381301	     -0.05769832	      0.88269388	     -0.00030925	     -0.21095922	     -0.00000000	     -0.00000000	     66.27528760
      2.44425576	     -0.05199230	     -0.00071807	     -0.19386433	     -0.05769484	      0.88269303	     -0.00030871	     -0.21096505	     -0.00000000	     -0.00000000	     66.35097977
      2.44544614	     -0.05204292	     -0.00070875	     -0.19391493	     -0.05769140	      0.88269216	     -0.00030819	     -0.21097104	     -0.00000000	     -0.00000001	     65.97663321
      2.44663653	     -0.05209253	     -0.00069907	     -0.19396452	     -0.05768798	      0.88269128	     -0.00030771	     -0.21097717	     -0.00000000	     -0.00000001	     66.05100928
      2.44782691	     -0.05214134	     -0.00068932	     -0.19401332	     -0.05768459	      0.88269039	     -0.00030725	     -0.21098342	     -0.00000000	     -0.00000001	     65.67919927
      2.44901730	     -0.05218917	     -0.00067928	     -0.19406115	     -0.05768122	      0.88268948	     -0.00030683	     -0.21098977	     -0.00000000	     -0.00000001	     65.75588285
      2.45020768	     -0.05223639	     -0.00066925	     -0.19410838	     -0.05767787	      0.88268857	     -0.00030644	     -0.21099622	     -0.00000000	     -0.00000001	     65.38872947
      2.45139807	     -0.05228311	     -0.00065904	     -0.19415512	     -0.05767455	      0.88268765	     -0.00030608	     -0.21100275	     -0.00000000	     -0.00000001	     65.46560493
      2.45258845	     -0.05232993	     -0.00064897	     -0.19420196	     -0.05767125	      0.88268672	     -0.00030575	     -0.21100937	     -0.00000000	     -0.00000001	     65.10010302
      2.45377884	     -0.05237732	     -0.00063883	     -0.19424937	     -0.05766797	      0.88268579	     -0.00030545	     -0.21101610	     -0.00000000	     -0.00000001	     65.17294914
      2.45496922	     -0.05242622	     -0.00062894	     -0.19429830	     -0.05766471	      0.88268485	     -0.00030518	     -0.21102298	     -0.00000000	     -0.00000001	     64.80230909
      2.45615961	     -0.05247671	     -0.00061898	     -0.19434883	     -0.05766147	      0.88268390	     -0.00030494	     -0.21103005	     -0.00000000	     -0.00000001	     64.86807647
      2.45734999	     -0.05252909	     -0.00060928	     -0.19440125	     -0.05765825	      0.88268296	     -0.00030473	     -0.21103735	     -0.00000000	     -0.00000001	     64.49794954
      2.45854038	     -0.05258348	     -0.00059959	     -0.19445568	     -0.05765504	      0.88268201	     -0.00030456	     -0.21104492	     -0.00000000	     -0.00000001	     64.55884827
      2.45973076	     -0.05264018	     -0.00059014	     -0.19451243	     -0.05765186	      0.88268105	     -0.00030441	     -0.21105282	     -0.00000000	     -0.00000001	     64.18776763
      2.46092115	     -0.05269907	     -0.00058065	     -0.19457137	     -0.05764868	      0.88268010	     -0.00030429	     -0.21106106	     -0.00000000	     -0.00000001	     64.24228212
      2.46211153	     -0.05275951	     -0.00057125	     -0.19463188	     -0.05764552	      0.88267914	     -0.00030420	     -0.21106969	     -0.00000000	     -0.00000001	     63.87330565
      2.46330192	     -0.05282135	     -0.00056169	     -0.19469379	     -0.05764238	      0.88267819	     -0.00030415	     -0.21107869	     -0.00000000	     -0.00000001	     63.92138715
      2.46449230	     -0.05288433	     -0.00055213	     -0.19475686	     -0.05763925	      0.88267723	     -0.00030412	     -0.21108809	     -0.00000000	     -0.00000001	     63.54683469
      2.46568269	     -0.05294826	     -0.00054232	     -0.19482089	     -0.05763613	      0.88267627	     -0.00030412	     -0.21109786	     -0.00000000	     -0.00000001	     63.58194036
      2.46687307	     -0.05301314	     -0.00053245	     -0.19488588	     -0.05763302	      0.88267530	     -0.00030415	     -0.21110802	     -0.00000000	     -0.00000001	     63.19745377
      2.46806346	     -0.05307908	     -0.00052230	     -0.19495194	     -0.05762992	      0.88267434	     -0.00030421	     -0.21111854	     -0.00000000	     -0.00000001	     63.21594476
      2.46925384	     -0.05314561	     -0.00051203	     -0.19501862	     -0.05762683	      0.88267337	     -0.00030430	     -0.21112944	     -0.00000000	     -0.00000001	     62.82708503
      2.47044423	     -0.05321251	     -0.00050147	     -0.19508567	     -0.05762375	      0.88267241	     -0.00030441	     -0.21114068	     -0.00000000	     -0.00000001	     62.84007524
      2.47163461	     -0.05327958	     -0.00049081	     -0.19515292	     -0.05762067	      0.88267143	     -0.00030456	     -0.21115225	     -0.00000000	     -0.00000001	     62.45504587
      2.47282500	     -0.05334665	     -0.00047990	     -0.19522017	     -0.05761761	      0.88267046	     -0.00030474	     -0.21116412	     -0.00000000	     -0.00000001	     62.47097974
      2.47401538	     -0.05341342	     -0.00046903	     -0.19528713	     -0.05761454	      0.88266948	     -0.00030495	     -0.21117626	     -0.00000000	     -0.00000001	     62.09107628
      2.47520577	     -0.05347992	     -0.00045813	     -0.19535384	     -0.05761148	      0.88266850	     -0.00030518	     -0.21118863	     -0.00000000	     -0.00000001	     62.10233156
      2.47639615	     -0.05354575	     -0.00044734	     -0.19541989	     -0.05760843	      0.88266751	     -0.00030545	     -0.21120122	     -0.00000000	     -0.00000001	     61.72194202
      2.47758654	     -0.05361092	     -0.00043653	     -0.19548528	     -0.05760537	      0.88266651	     -0.00030575	     -0.21121398	     -0.00000000	     -0.00000001	     61.72749172
      2.47877692	     -0.05367491	     -0.00042586	     -0.19554951	     -0.05760232	      0.88266551	     -0.00030608	     -0.21122688	     -0.00000000	     -0.00000001	     61.34554624
      2.47996731	     -0.05373821	     -0.00041526	     -0.19561305	     -0.05759927	      0.88266450	     -0.00030644	     -0.21123987	     -0.00000000	     -0.00000001	     61.34638889
      2.48115769	     -0.05380089	     -0.00040493	     -0.19567598	     -0.05759621	      0.88266348	     -0.00030683	     -0.21125295	     -0.00000000	     -0.00000001	     60.95987475
      2.48234808	     -0.05386312	     -0.00039474	     -0.19573846	     -0.05759315	      0.88266246	     -0.00030725	     -0.21126607	     -0.00000000	     -0.00000001	     60.95751829
      2.48353846	     -0.05392424	     -0.00038479	     -0.19579985	     -0.05759009	      0.88266143	     -0.00030770	     -0.21127924	     -0.00000000	     -0.00000001	     60.57007114
      2.48472885	     -0.05398455	     -0.00037500	     -0.19586042	     -0.05758703	      0.88266039	     -0.00030818	     -0.21129239	     -0.00000000	     -0.00000001	     60.56861415
      2.48591923	     -0.05404312	     -0.00036548	     -0.19591926	     -0.05758396	      0.88265934	     -0.00030870	     -0.21130551	     -0.00000000	     -0.00000001	     60.19040520
      2.48710962	     -0.05410025	     -0.00035616	     -0.19597667	     -0.05758089	      0.88265828	     -0.00030924	     -0.21131855	     -0.00000000	     -0.00000001	     60.19996250
      2.48830000	     -0.05415511	     -0.00034719	     -0.19603181	     -0.05757781	      0.88265722	     -0.00030982	     -0.21133147	     -0.00000000	     -0.00000001	     59.82647507
      2.48949039	     -0.05420697	     -0.00033899	     -0.19608395	     -0.05757472	      0.88265614	     -0.00031043	     -0.21134424	     -0.00000000	     -0.00000001	     59.84241565
      2.49068077	     -0.05425825	     -0.00033119	     -0.19613550	     -0.05757162	      0.88265506	     -0.00031106	     -0.21135690	     -0.00000000	     -0.00000001	     59.47256169
      2.49187116	     -0.05430828	     -0.00032362	     -0.19618581	     -0.05756851	      0.88265398	     -0.00031173	     -0.21136938	     -0.00000000	     -0.00000001	     59.50675226
      2.49306154	     -0.05435616	     -0.00031626	     -0.19623397	     -0.05756540	      0.88265288	     -0.00031243	     -0.21138168	     -0.00000000	     -0.00000001	     59.16007338
      2.49425193	     -0.05440229	     -0.00030881	     -0.19628039	     -0.05756227	      0.88265179	     -0.00031316	     -0.21139374	     -0.00000000	     -0.00000001	     59.21142177
      2.49544231	     -0.05444603	     -0.00030156	     -0.19632442	     -0.05755913	      0.88265068	     -0.00031392	     -0.21140554	     -0.00000000	     -0.00000001	     58.87459266
      2.49663269	     -0.05448768	     -0.00029447	     -0.19636637	     -0.05755598	      0.88264958	     -0.00031470	     -0.21141702	     -0.00000000	     -0.00000001	     58.94922852
      2.49782308	     -0.05452663	     -0.00028767	     -0.19640563	     -0.05755282	      0.88264847	     -0.00031552	     -0.21142816	     -0.00000000	     -0.00000001	     58.63719393
      2.49901346	     -0.05456380	     -0.00028112	     -0.19644309	     -0.05754964	      0.88264737	     -0.00031636	     -0.21143893	     -0.00000000	     -0.00000001	     58.73156112
      2.50020385	     -0.05459858	     -0.00027488	     -0.19647817	     -0.05754645	      0.88264626	     -0.00031723	     -0.21144931	     -0.00000000	     -0.00000001	     58.43232219
      2.50139423	     -0.05463145	     -0.00026885	     -0.19651135	     -0.05754325	      0.88264515	     -0.00031813	     -0.21145928	     -0.00000000	     -0.00000001	     58.54437919
      2.50258462	     -0.05466141	     -0.00026266	     -0.19654163	     -0.05754003	      0.88264405	     -0.00031906	     -0.21146885	     -0.00000000	     -0.00000001	     58.25971943
      2.50377500	     -0.05469002	     -0.00025667	     -0.19657055	     -0.05753680	      0.88264295	     -0.00032001	     -0.21147800	     -0.00000000	     -0.00000001	     58.38185391
      2.50496539	     -0.05471611	     -0.00025090	     -0.19659695	     -0.05753355	      0.88264186	     -0.00032099	     -0.21148673	     -0.00000000	     -0.00000001	     58.10591960
      2.50615577	     -0.05474010	     -0.00024524	     -0.19662126	     -0.05753028	      0.88264078	     -0.00032199	     -0.21149502	     -0.00000000	     -0.00000001	     58.24454186
      2.50734616	     -0.05476105	     -0.00023974	     -0.19664253	     -0.05752700	      0.88263970	     -0.00032302	     -0.21150286	     -0.00000000	     -0.00000001	     57.97866653
      2.50853654	     -0.05477959	     -0.00023450	     -0.19666139	     -0.05752370	      0.88263864	     -0.00032407	     -0.21151021	     -0.00000000	     -0.00000001	     58.12663189
      2.50972693	     -0.05479506	     -0.00022936	     -0.19667718	     -0.05752038	      0.88263759	     -0.00032514	     -0.21151707	     -0.00000000	     -0.00000001	     57.86983055
      2.51091731	     -0.05480787	     -0.00022430	     -0.19669031	     -0.05751705	      0.88263656	     -0.00032623	     -0.21152340	     -0.00000000	     -0.00000001	     58.03220940
      2.51210770	     -0.05481642	     -0.00021919	     -0.19669919	     -0.05751369	      0.88263554	     -0.00032735	     -0.21152923	     -0.00000000	     -0.00000001	     57.78664591
      2.51329808	     -0.05482324	     -0.00021422	     -0.19670632	     -0.05751032	      0.88263454	     -0.00032848	     -0.21153453	     -0.00000000	     -0.00000001	     57.95694572
      2.51448847	     -0.05482704	     -0.00020947	     -0.19671045	     -0.05750694	      0.88263356	     -0.00032964	     -0.21153933	     -0.00000000	     -0.00000001	     57.73346363
      2.51567885	     -0.05482855	     -0.00020498	     -0.19671227	     -0.05750353	      0.88263260	     -0.00033082	     -0.21154358	     -0.00000000	     -0.00000001	     57.93501449
      2.51686924	     -0.05482678	     -0.00020075	     -0.19671081	     -0.05750011	      0.88263166	     -0.00033201	     -0.21154731	     -0.00000000	     -0.00000001	     57.72878657
      2.51805962	     -0.05482247	     -0.00019686	     -0.19670680	     -0.05749666	      0.88263075	     -0.00033322	     -0.21155047	     -0.00000000	     -0.00000001	     57.94645026
      2.51925001	     -0.05481542	     -0.00019348	     -0.19670005	     -0.05749320	      0.88262987	     -0.00033445	     -0.21155310	     -0.00000000	     -0.00000000	     57.76368002
      2.52044039	     -0.05480617	     -0.00019045	     -0.19669108	     -0.05748973	      0.88262902	     -0.00033570	     -0.21155515	     -0.00000000	     -0.00000000	     58.00623296
      2.52163078	     -0.05479385	     -0.00018777	     -0.19667905	     -0.05748623	      0.88262820	     -0.00033696	     -0.21155664	     -0.00000000	     -0.00000000	     57.84000413
      2.52282116	     -0.05477936	     -0.00018540	     -0.19666483	     -0.05748272	      0.88262741	     -0.00033824	     -0.21155755	     -0.00000000	     -0.00000000	     58.09301479
      2.52401155	     -0.05476170	     -0.00018329	     -0.19664744	     -0.05747919	      0.88262665	     -0.00033953	     -0.21155789	     -0.00000000	     -0.00000000	     57.92982212
      2.52520193	     -0.05474133	     -0.00018133	     -0.19662732	     -0.05747565	      0.88262593	     -0.00034083	     -0.21155762	     -0.00000000	     -0.00000000	     58.18977435
      2.52639232	     -0.05471731	     -0.00017947	     -0.19660356	     -0.05747209	      0.88262525	     -0.00034215	     -0.21155675	     -0.00000000	     -0.00000000	     58.03343184
      2.52758270	     -0.05468965	     -0.00017798	     -0.19657615	     -0.05746851	      0.88262460	     -0.00034348	     -0.21155522	     -0.00000000	     -0.00000000	     58.31649238
      2.52877309	     -0.05465829	     -0.00017678	     -0.19654502	     -0.05746492	      0.88262400	     -0.00034483	     -0.21155304	     -0.00000000	     -0.00000000	     58.17927382
      2.52996347	     -0.05462400	     -0.00017574	     -0.19651096	     -0.05746132	      0.88262343	     -0.00034618	     -0.21155016	     -0.00000000	     -0.00000000	     58.47785474
      2.53115386	     -0.05458558	     -0.00017487	     -0.19647277	     -0.05745770	      0.88262291	     -0.00034755	     -0.21154660	     -0.00000000	     -0.00000000	     58.36526133
      2.53234424	     -0.05454388	     -0.00017421	     -0.19643127	     -0.05745407	      0.88262243	     -0.00034892	     -0.21154230	     -0.00000000	     -0.00000000	     58.69012448
      2.53353463	     -0.05449892	     -0.00017388	     -0.19638651	     -0.05745043	      0.88262200	     -0.00035031	     -0.21153727	     -0.00000000	     -0.00000000	     58.58640618
      2.53472501	     -0.05445248	     -0.00017387	     -0.19634026	     -0.05744677	      0.88262161	     -0.00035170	     -0.21153152	     -0.00000000	     -0.00000000	     58.90973490
      2.53591540	     -0.05440409	     -0.00017411	     -0.19629204	     -0.05744311	      0.88262126	     -0.00035311	     -0.21152509	     -0.00000000	     -0.00000000	     58.80054897
      2.53710578	     -0.05435411	     -0.00017490	     -0.19624221	     -0.05743944	      0.88262096	     -0.00035452	     -0.21151799	     -0.00000000	     -0.00000000	     59.13729548
      2.53829617	     -0.05430102	     -0.00017586	     -0.19618928	     -0.05743576	      0.88262071	     -0.00035594	     -0.21151025	     -0.00000000	     -0.00000000	     59.03655956
      2.53948655	     -0.05424511	     -0.00017683	     -0.19613349	     -0.05743207	      0.88262051	     -0.00035737	     -0.21150183	     -0.00000000	     -0.00000000	     59.39056505
      2.54067694	     -0.05418537	     -0.00017782	     -0.19607388	     -0.05742838	      0.88262035	     -0.00035880	     -0.21149273	     -0.00000000	     -0.00000000	     59.31570165
      2.54186732	     -0.05412314	     -0.00017899	     -0.19601176	     -0.05742468	      0.88262024	     -0.00036024	     -0.21148290	     -0.00000000	     -0.00000000	     59.69386872
      2.54305771	     -0.05405794	     -0.00018032	     -0.19594667	     -0.05742097	      0.88262017	     -0.00036169	     -0.21147238	     -0.00000000	     -0.00000000	     59.62949858
      2.54424809	     -0.05399008	     -0.00018172	     -0.19587891	     -0.05741727	      0.88262015	     -0.00036314	     -0.21146113	     -0.00000000	     -0.00000000	     60.01883666
      2.54543848	     -0.05391872	     -0.00018316	     -0.19580763	     -0.05741356	      0.88262017	     -0.00036459	     -0.21144919	     -0.00000000	      0.00000000	     59.96611023
      2.54662886	     -0.05384393	     -0.00018453	     -0.19573291	     -0.05740985	      0.88262023	     -0.00036605	     -0.21143650	     -0.00000000	      0.00000000	     60.37018270
      2.54781925	     -0.05376443	     -0.00018588	     -0.19565348	     -0.05740613	      0.88262034	     -0.00036751	     -0.21142305	     -0.00000000	      0.00000000	     60.33136791
      2.54900963	     -0.05368187	     -0.00018742	     -0.19557096	     -0.05740242	      0.88262049	     -0.00036898	     -0.21140880	     -0.00000000	      0.00000000	     60.75425879
      2.55020002	     -0.05359615	     -0.00018914	     -0.19548528	     -0.05739871	      0.88262067	     -0.00037044	     -0.21139378	     -0.00000000	      0.00000000	     60.72882247
      2.55139040	     -0.05350847	     -0.00019112	     -0.19539761	     -0.05739500	      0.88262090	     -0.00037191	     -0.21137800	     -0.00000000	      0.00000000	     61.16743072
      2.55258079	     -0.05341797	     -0.00019330	     -0.19530711	     -0.05739130	      0.88262116	     -0.00037337	     -0.21136149	     -0.00000000	      0.00000000	     61.15435905
      2.55377117	     -0.05332536	     -0.00019568	     -0.19521448	     -0.05738759	      0.88262146	     -0.00037484	     -0.21134425	     -0.00000000	      0.00000000	     61.61025738
      2.55496156	     -0.05323004	     -0.00019817	     -0.19511913	     -0.05738390	      0.88262180	     -0.00037630	     -0.21132633	     -0.00000000	      0.00000000	     61.60351620
      2.55615194	     -0.05313320	     -0.00020075	     -0.19502223	     -0.05738021	      0.88262216	     -0.00037777	     -0.21130772	     -0.00000000	      0.00000000	     62.06586941
      2.55734233	     -0.05303390	     -0.00020341	     -0.19492287	     -0.05737653	      0.88262257	     -0.00037922	     -0.21128846	     -0.00000000	      0.00000000	     62.06943436
      2.55853271	     -0.05293312	     -0.00020616	     -0.19482201	     -0.05737285	      0.88262300	     -0.00038068	     -0.21126856	     -0.00000000	      0.00000000	     62.54816419
      2.55972310	     -0.05283049	     -0.00020899	     -0.19471928	     -0.05736919	      0.88262346	     -0.00038213	     -0.21124806	     -0.00000000	      0.00000000	     62.55610518
      2.56091348	     -0.05272701	     -0.00021192	     -0.19461568	     -0.05736554	      0.88262395	     -0.00038357	     -0.21122697	     -0.00000000	      0.00000000	     63.04459488
      2.56210387	     -0.05262197	     -0.00021497	     -0.19451051	     -0.05736190	      0.88262447	     -0.00038501	     -0.21120533	     -0.00000000	      0.00000000	     63.06536775
      2.56329425	     -0.05251544	     -0.00021843	     -0.19440383	     -0.05735827	      0.88262502	     -0.00038644	     -0.21118316	     -0.00000000	      0.00000000	     63.57283552
      2.56448464	     -0.05240804	     -0.00022202	     -0.19429626	     -0.05735466	      0.88262559	     -0.00038786	     -0.21116052	     -0.00000000	      0.00000000	     63.59469244
      2.56567502	     -0.05230109	     -0.00022583	     -0.19418911	     -0.05735107	      0.88262619	     -0.00038927	     -0.21113742	     -0.00000000	      0.00000000	     64.10407843
      2.56686541	     -0.05219324	     -0.00022988	     -0.19408105	     -0.05734749	      0.88262681	     -0.00039068	     -0.21111394	     -0.00000000	      0.00000000	     64.13547348
      2.56805579	     -0.05208598	     -0.00023415	     -0.19397356	     -0.05734394	      0.88262745	     -0.00039207	     -0.21109010	     -0.00000000	      0.00000000	     64.66000830
      2.56924618	     -0.05197821	     -0.00023856	     -0.19386555	     -0.05734040	      0.88262811	     -0.00039345	     -0.21106593	     -0.00000000	      0.00000000	     64.69898981
      2.57043656	     -0.05187205	     -0.00024339	     -0.19375911	     -0.05733688	      0.88262878	     -0.00039482	     -0.21104147	     -0.00000000	      0.00000000	     65.22506028
      2.57162695	     -0.05176657	     -0.00024842	     -0.19365334	     -0.05733339	      0.88262948	     -0.00039617	     -0.21101677	     -0.00000000	      0.00000000	     65.25284710
[truncated: 381,294 more chars]
