# Supplementary material for: A Neural Controller Model Considering the Vestibulospinal Tract in Human Postural Control
Source: Front Comput Neurosci. 2022 Feb 25;16:785099. doi: 10.3389/fncom.2022.785099 (PMC8913724; doi:10.3389/fncom.2022.785099)
Supplement: Supplementary file 8 [file Data_Sheet_3.zip › SimulationResults/VST-/4.513/opt_9/jiang_CoPpositon_pos.sto]

CoP
version=1
nRows=4160
nColumns=11
inDegrees=no

This file contains CoP trajectory (of origin) and orientations.

Units are S.I. units (seconds, meters, Newtons, ...)
Angles are in degrees.

endheader
time	cop-x	cop-z	cop-x-calcn-r	com-x	com-y	com-z	com-x-calcn-r	com-x-vel	com-y-vel	s_torques
      0.00078460	     -0.06044871	     -0.00059264	     -0.20231493	     -0.06478675	      0.88307430	     -0.00050854	     -0.21970011	      0.00000000	      0.00000000	     55.26458113
      0.00156920	     -0.05897911	     -0.00053691	     -0.20084606	     -0.06478673	      0.88307441	     -0.00050851	     -0.21963573	      0.00000000	      0.00000000	     38.48661667
      0.00281523	     -0.05790995	     -0.00050486	     -0.19977608	     -0.06478679	      0.88307483	     -0.00050844	     -0.21951323	      0.00000000	      0.00000000	     32.49258596
      0.00444452	     -0.05774022	     -0.00051228	     -0.19960341	     -0.06478719	      0.88307590	     -0.00050832	     -0.21937483	      0.00000000	      0.00000001	     37.35169111
      0.00610437	     -0.05801104	     -0.00053343	     -0.19987083	     -0.06478806	      0.88307757	     -0.00050817	     -0.21928326	      0.00000000	      0.00000001	     34.77787352
      0.00747121	     -0.05820511	     -0.00054643	     -0.20006237	     -0.06478914	      0.88307933	     -0.00050802	     -0.21923923	      0.00000000	      0.00000001	     31.25691836
      0.00883805	     -0.05829182	     -0.00055102	     -0.20014690	     -0.06479051	      0.88308137	     -0.00050785	     -0.21921307	      0.00000000	      0.00000001	     28.00347612
      0.01020489	     -0.05827994	     -0.00055200	     -0.20013304	     -0.06479216	      0.88308364	     -0.00050767	     -0.21919670	      0.00000000	      0.00000001	     26.33631539
      0.01157174	     -0.05820888	     -0.00054892	     -0.20006015	     -0.06479407	      0.88308611	     -0.00050748	     -0.21918484	      0.00000000	      0.00000001	     25.38627562
      0.01293858	     -0.05810977	     -0.00054626	     -0.19995925	     -0.06479624	      0.88308873	     -0.00050727	     -0.21917464	      0.00000000	      0.00000001	     25.10150980
      0.01430542	     -0.05800851	     -0.00054242	     -0.19985622	     -0.06479867	      0.88309146	     -0.00050706	     -0.21916488	      0.00000000	      0.00000001	     25.20510635
      0.01567226	     -0.05791726	     -0.00054017	     -0.19976320	     -0.06480135	      0.88309428	     -0.00050684	     -0.21915520	      0.00000000	      0.00000001	     25.34565265
      0.01733697	     -0.05782953	     -0.00053709	     -0.19967330	     -0.06480495	      0.88309777	     -0.00050655	     -0.21914360	      0.00000000	      0.00000001	     25.84185683
      0.01859293	     -0.05777972	     -0.00053744	     -0.19962182	     -0.06480792	      0.88310041	     -0.00050633	     -0.21913516	      0.00000000	      0.00000001	     25.70879186
      0.01984889	     -0.05774529	     -0.00053717	     -0.19958575	     -0.06481109	      0.88310304	     -0.00050611	     -0.21912713	      0.00000000	      0.00000001	     25.89356940
      0.02147312	     -0.05771900	     -0.00053906	     -0.19955732	     -0.06481551	      0.88310636	     -0.00050581	     -0.21911755	      0.00000000	      0.00000001	     25.50020405
      0.02286036	     -0.05771281	     -0.00054028	     -0.19954932	     -0.06481956	      0.88310910	     -0.00050556	     -0.21911021	      0.00000000	      0.00000001	     25.86971507
      0.02424759	     -0.05771773	     -0.00054367	     -0.19955244	     -0.06482385	      0.88311171	     -0.00050530	     -0.21910378	      0.00000000	      0.00000001	     24.94798658
      0.02563483	     -0.05773497	     -0.00054633	     -0.19956790	     -0.06482838	      0.88311416	     -0.00050504	     -0.21909830	      0.00000000	      0.00000001	     24.89701682
      0.02702207	     -0.05775545	     -0.00055022	     -0.19958662	     -0.06483316	      0.88311643	     -0.00050478	     -0.21909391	      0.00000000	      0.00000001	     24.39907494
      0.02840930	     -0.05778713	     -0.00055339	     -0.19961659	     -0.06483817	      0.88311848	     -0.00050451	     -0.21909059	      0.00000000	      0.00000001	     23.78931367
      0.02979654	     -0.05782298	     -0.00055743	     -0.19965075	     -0.06484341	      0.88312029	     -0.00050425	     -0.21908856	      0.00000000	      0.00000001	     23.25366337
      0.03113494	     -0.05786523	     -0.00056079	     -0.19969140	     -0.06484868	      0.88312180	     -0.00050399	     -0.21908782	      0.00000000	      0.00000001	     23.26205775
      0.03247334	     -0.05790692	     -0.00056423	     -0.19973153	     -0.06485415	      0.88312305	     -0.00050373	     -0.21908844	      0.00000000	      0.00000001	     22.96473602
      0.03381174	     -0.05795127	     -0.00056739	     -0.19977436	     -0.06485983	      0.88312404	     -0.00050346	     -0.21909035	      0.00000000	      0.00000000	     22.68254063
      0.03515014	     -0.05799897	     -0.00057048	     -0.19982058	     -0.06486570	      0.88312475	     -0.00050319	     -0.21909364	      0.00000000	      0.00000000	     23.11153392
      0.03629495	     -0.05803867	     -0.00057291	     -0.19985905	     -0.06487086	      0.88312513	     -0.00050296	     -0.21909759	      0.00000000	      0.00000000	     22.89263427
      0.03743977	     -0.05808006	     -0.00057510	     -0.19989925	     -0.06487617	      0.88312530	     -0.00050273	     -0.21910258	      0.00000000	      0.00000000	     23.23288782
      0.03893835	     -0.05813412	     -0.00057741	     -0.19995182	     -0.06488330	      0.88312521	     -0.00050241	     -0.21911074	      0.00000000	     -0.00000000	     23.51229453
      0.04001356	     -0.05817359	     -0.00057881	     -0.19999025	     -0.06488855	      0.88312493	     -0.00050218	     -0.21911770	      0.00000000	     -0.00000000	     24.12428852
      0.04108877	     -0.05821163	     -0.00057998	     -0.20002731	     -0.06489391	      0.88312447	     -0.00050195	     -0.21912561	      0.00000000	     -0.00000000	     24.53845617
      0.04239772	     -0.05825851	     -0.00058097	     -0.20007305	     -0.06490057	      0.88312367	     -0.00050166	     -0.21913644	      0.00000000	     -0.00000000	     25.38005309
      0.04370666	     -0.05830372	     -0.00058157	     -0.20011718	     -0.06490737	      0.88312262	     -0.00050137	     -0.21914861	      0.00000000	     -0.00000001	     26.19676284
      0.04501561	     -0.05835011	     -0.00058195	     -0.20016255	     -0.06491430	      0.88312133	     -0.00050107	     -0.21916203	      0.00000000	     -0.00000001	     27.39508616
      0.04614880	     -0.05838756	     -0.00058219	     -0.20019920	     -0.06492040	      0.88312003	     -0.00050081	     -0.21917466	      0.00000000	     -0.00000001	     28.34889092
      0.04728199	     -0.05842598	     -0.00058235	     -0.20023685	     -0.06492659	      0.88311857	     -0.00050054	     -0.21918814	      0.00000000	     -0.00000001	     29.60273833
      0.04883769	     -0.05847756	     -0.00058251	     -0.20028749	     -0.06493522	      0.88311633	     -0.00050017	     -0.21920799	      0.00000000	     -0.00000001	     31.39398996
      0.04988146	     -0.05851203	     -0.00058270	     -0.20032137	     -0.06494108	      0.88311468	     -0.00049991	     -0.21922210	      0.00000000	     -0.00000001	     32.73086132
      0.05092524	     -0.05854452	     -0.00058306	     -0.20035333	     -0.06494701	      0.88311293	     -0.00049966	     -0.21923679	      0.00000000	     -0.00000001	     34.15405148
      0.05228435	     -0.05858643	     -0.00058382	     -0.20039461	     -0.06495480	      0.88311051	     -0.00049932	     -0.21925666	      0.00000000	     -0.00000001	     36.03159501
      0.05367732	     -0.05862673	     -0.00058498	     -0.20043435	     -0.06496288	      0.88310789	     -0.00049897	     -0.21927778	      0.00000000	     -0.00000001	     37.98022138
      0.05485144	     -0.05865908	     -0.00058607	     -0.20046627	     -0.06496974	      0.88310560	     -0.00049867	     -0.21929604	      0.00000000	     -0.00000001	     39.61228198
      0.05602556	     -0.05868799	     -0.00058718	     -0.20049482	     -0.06497665	      0.88310324	     -0.00049837	     -0.21931460	      0.00000000	     -0.00000001	     41.28047876
      0.05719968	     -0.05871600	     -0.00058831	     -0.20052251	     -0.06498360	      0.88310083	     -0.00049807	     -0.21933336	      0.00000000	     -0.00000001	     42.79169130
      0.05837379	     -0.05874073	     -0.00058929	     -0.20054697	     -0.06499059	      0.88309839	     -0.00049776	     -0.21935224	      0.00000000	     -0.00000001	     44.26451297
      0.05954791	     -0.05876422	     -0.00059014	     -0.20057023	     -0.06499762	      0.88309593	     -0.00049745	     -0.21937115	      0.00000000	     -0.00000001	     45.51643958
      0.06072203	     -0.05878532	     -0.00059101	     -0.20059114	     -0.06500467	      0.88309347	     -0.00049714	     -0.21939005	      0.00000000	     -0.00000001	     46.68749259
      0.06189615	     -0.05880518	     -0.00059176	     -0.20061082	     -0.06501176	      0.88309103	     -0.00049682	     -0.21940884	      0.00000000	     -0.00000001	     47.63585682
      0.06336537	     -0.05882563	     -0.00059249	     -0.20063110	     -0.06502067	      0.88308801	     -0.00049642	     -0.21943210	      0.00000000	     -0.00000001	     48.56840581
      0.06447708	     -0.05883821	     -0.00059277	     -0.20064357	     -0.06502743	      0.88308577	     -0.00049611	     -0.21944941	      0.00000000	     -0.00000001	     49.14365661
      0.06558879	     -0.05884725	     -0.00059274	     -0.20065251	     -0.06503422	      0.88308358	     -0.00049581	     -0.21946641	      0.00000000	     -0.00000001	     49.64237545
      0.06670050	     -0.05885467	     -0.00059255	     -0.20065983	     -0.06504103	      0.88308145	     -0.00049549	     -0.21948305	      0.00000000	     -0.00000001	     49.95672719
      0.06818667	     -0.05886009	     -0.00059195	     -0.20066514	     -0.06505018	      0.88307871	     -0.00049507	     -0.21950464	      0.00000000	     -0.00000001	     50.15345362
      0.06928829	     -0.05886194	     -0.00059139	     -0.20066691	     -0.06505698	      0.88307677	     -0.00049476	     -0.21952011	      0.00000000	     -0.00000001	     50.15700355
      0.07038991	     -0.05886043	     -0.00059079	     -0.20066531	     -0.06506381	      0.88307492	     -0.00049444	     -0.21953509	      0.00000000	     -0.00000001	     50.12570211
      0.07149153	     -0.05885759	     -0.00059012	     -0.20066237	     -0.06507066	      0.88307316	     -0.00049412	     -0.21954956	      0.00000000	     -0.00000001	     50.00772577
      0.07301445	     -0.05884989	     -0.00058907	     -0.20065452	     -0.06508017	      0.88307088	     -0.00049367	     -0.21956873	      0.00000000	     -0.00000001	     49.67106212
      0.07410774	     -0.05884264	     -0.00058826	     -0.20064715	     -0.06508704	      0.88306937	     -0.00049335	     -0.21958186	      0.00000000	     -0.00000001	     49.41800627
      0.07520104	     -0.05883216	     -0.00058739	     -0.20063653	     -0.06509393	      0.88306795	     -0.00049303	     -0.21959448	      0.00000000	     -0.00000001	     49.12940735
      0.07629433	     -0.05882060	     -0.00058654	     -0.20062481	     -0.06510086	      0.88306665	     -0.00049270	     -0.21960657	      0.00000000	     -0.00000001	     48.83635236
      0.07785684	     -0.05880080	     -0.00058545	     -0.20060477	     -0.06511082	      0.88306497	     -0.00049222	     -0.21962295	      0.00000000	     -0.00000001	     48.27403355
      0.07894073	     -0.05878568	     -0.00058478	     -0.20058944	     -0.06511777	      0.88306393	     -0.00049189	     -0.21963369	      0.00000000	     -0.00000001	     47.96183056
      0.08002462	     -0.05876852	     -0.00058416	     -0.20057207	     -0.06512476	      0.88306300	     -0.00049156	     -0.21964395	      0.00000000	     -0.00000001	     47.58972833
      0.08134721	     -0.05875252	     -0.00058363	     -0.20055578	     -0.06513334	      0.88306200	     -0.00049116	     -0.21965590	      0.00000000	     -0.00000000	     47.14874382
      0.08266980	     -0.05877525	     -0.00058430	     -0.20057816	     -0.06514199	      0.88306116	     -0.00049074	     -0.21966797	     -0.00000000	     -0.00000000	     46.11953519
      0.08399239	     -0.05886729	     -0.00058677	     -0.20066979	     -0.06515070	      0.88306046	     -0.00049033	     -0.21968200	     -0.00000000	     -0.00000000	     45.29024873
      0.08511941	     -0.05899227	     -0.00058964	     -0.20079440	     -0.06515818	      0.88305996	     -0.00048998	     -0.21969691	     -0.00000000	     -0.00000000	     44.46808206
      0.08624643	     -0.05914186	     -0.00059228	     -0.20094362	     -0.06516571	      0.88305956	     -0.00048962	     -0.21971509	     -0.00000000	     -0.00000000	     44.18190891
      0.08778669	     -0.05934453	     -0.00059400	     -0.20114586	     -0.06517608	      0.88305912	     -0.00048912	     -0.21974479	     -0.00000000	     -0.00000000	     43.84087763
      0.08884943	     -0.05946407	     -0.00059344	     -0.20126518	     -0.06518329	      0.88305888	     -0.00048878	     -0.21976758	     -0.00000000	     -0.00000000	     43.77724569
      0.08991216	     -0.05956033	     -0.00059152	     -0.20136124	     -0.06519054	      0.88305867	     -0.00048843	     -0.21979129	     -0.00000000	     -0.00000000	     43.62852611
      0.09125151	     -0.05965200	     -0.00058756	     -0.20145272	     -0.06519972	      0.88305846	     -0.00048799	     -0.21982136	     -0.00000000	     -0.00000000	     43.35206793
      0.09259087	     -0.05971503	     -0.00058233	     -0.20151561	     -0.06520897	      0.88305829	     -0.00048755	     -0.21985069	     -0.00000000	     -0.00000000	     42.80734694
      0.09378067	     -0.05975470	     -0.00057707	     -0.20155515	     -0.06521723	      0.88305815	     -0.00048716	     -0.21987556	     -0.00000000	     -0.00000000	     42.44379204
      0.09497047	     -0.05978323	     -0.00057151	     -0.20158356	     -0.06522553	      0.88305803	     -0.00048676	     -0.21989914	     -0.00000000	     -0.00000000	     41.84317993
      0.09616028	     -0.05980644	     -0.00056581	     -0.20160664	     -0.06523389	      0.88305791	     -0.00048637	     -0.21992134	     -0.00000000	     -0.00000000	     41.48192877
      0.09735008	     -0.05982628	     -0.00056005	     -0.20162634	     -0.06524228	      0.88305779	     -0.00048599	     -0.21994226	     -0.00000000	     -0.00000000	     40.90991090
      0.09853989	     -0.05984690	     -0.00055425	     -0.20164681	     -0.06525073	      0.88305767	     -0.00048560	     -0.21996197	     -0.00000000	     -0.00000000	     40.57510607
      0.09972969	     -0.05986880	     -0.00054853	     -0.20166855	     -0.06525922	      0.88305755	     -0.00048522	     -0.21998064	     -0.00000000	     -0.00000000	     40.02665023
      0.10091950	     -0.05989669	     -0.00054309	     -0.20169626	     -0.06526777	      0.88305741	     -0.00048485	     -0.21999845	     -0.00000000	     -0.00000000	     39.73123287
      0.10210930	     -0.05993251	     -0.00053819	     -0.20173189	     -0.06527636	      0.88305725	     -0.00048448	     -0.22001568	     -0.00000000	     -0.00000000	     39.16628536
      0.10329911	     -0.05998109	     -0.00053412	     -0.20178026	     -0.06528500	      0.88305707	     -0.00048412	     -0.22003262	     -0.00000000	     -0.00000000	     38.85510259
      0.10448891	     -0.06004296	     -0.00053101	     -0.20184192	     -0.06529369	      0.88305686	     -0.00048377	     -0.22004964	     -0.00000000	     -0.00000000	     38.26092446
      0.10567872	     -0.06012094	     -0.00052895	     -0.20191966	     -0.06530242	      0.88305661	     -0.00048342	     -0.22006707	     -0.00000000	     -0.00000000	     37.92096330
      0.10686852	     -0.06021327	     -0.00052787	     -0.20201174	     -0.06531121	      0.88305632	     -0.00048309	     -0.22008527	     -0.00000000	     -0.00000000	     37.33406755
      0.10805833	     -0.06032110	     -0.00052771	     -0.20211933	     -0.06532003	      0.88305598	     -0.00048276	     -0.22010448	     -0.00000000	     -0.00000000	     36.99415955
      0.10924813	     -0.06044185	     -0.00052832	     -0.20223985	     -0.06532890	      0.88305557	     -0.00048245	     -0.22012495	     -0.00000000	     -0.00000000	     36.45974039
      0.11043793	     -0.06057590	     -0.00052954	     -0.20237368	     -0.06533781	      0.88305510	     -0.00048214	     -0.22014686	     -0.00000000	     -0.00000000	     36.14902384
      0.11186781	     -0.06075053	     -0.00053162	     -0.20254807	     -0.06534856	      0.88305443	     -0.00048178	     -0.22017530	     -0.00000000	     -0.00000000	     35.54226494
      0.11302692	     -0.06090129	     -0.00053360	     -0.20269865	     -0.06535731	      0.88305380	     -0.00048150	     -0.22020010	     -0.00000000	     -0.00000000	     35.38835337
      0.11418603	     -0.06105829	     -0.00053576	     -0.20285550	     -0.06536609	      0.88305307	     -0.00048123	     -0.22022652	     -0.00000000	     -0.00000000	     35.03013995
      0.11534514	     -0.06121966	     -0.00053785	     -0.20301676	     -0.06537488	      0.88305225	     -0.00048096	     -0.22025453	     -0.00000000	     -0.00000001	     34.83116821
      0.11650426	     -0.06138442	     -0.00053986	     -0.20318144	     -0.06538370	      0.88305133	     -0.00048070	     -0.22028417	     -0.00000000	     -0.00000001	     34.53352093
      0.11790901	     -0.06158789	     -0.00054167	     -0.20338485	     -0.06539440	      0.88305006	     -0.00048039	     -0.22032217	     -0.00000000	     -0.00000001	     34.23266006
      0.11908876	     -0.06175618	     -0.00054268	     -0.20355314	     -0.06540341	      0.88304887	     -0.00048013	     -0.22035576	     -0.00000000	     -0.00000001	     33.88849465
      0.12026851	     -0.06192418	     -0.00054361	     -0.20372117	     -0.06541241	      0.88304755	     -0.00047988	     -0.22039075	     -0.00000000	     -0.00000001	     33.64339575
      0.12144825	     -0.06208997	     -0.00054421	     -0.20388704	     -0.06542143	      0.88304611	     -0.00047963	     -0.22042705	     -0.00000000	     -0.00000001	     33.31310624
      0.12262800	     -0.06225359	     -0.00054444	     -0.20405076	     -0.06543044	      0.88304454	     -0.00047939	     -0.22046451	     -0.00000000	     -0.00000001	     32.96453722
      0.12406972	     -0.06244737	     -0.00054421	     -0.20424471	     -0.06544145	      0.88304245	     -0.00047909	     -0.22051164	     -0.00000000	     -0.00000001	     32.43568288
      0.12519817	     -0.06259445	     -0.00054358	     -0.20439196	     -0.06545006	      0.88304069	     -0.00047886	     -0.22054934	     -0.00000000	     -0.00000001	     32.08116908
      0.12632662	     -0.06273614	     -0.00054260	     -0.20453385	     -0.06545865	      0.88303881	     -0.00047863	     -0.22058762	     -0.00000000	     -0.00000001	     31.69112777
      0.12745506	     -0.06287391	     -0.00054127	     -0.20467185	     -0.06546724	      0.88303682	     -0.00047840	     -0.22062630	     -0.00000000	     -0.00000001	     31.29875328
      0.12889881	     -0.06304212	     -0.00053932	     -0.20484038	     -0.06547820	      0.88303413	     -0.00047810	     -0.22067621	     -0.00000000	     -0.00000001	     30.73876154
      0.13001712	     -0.06316731	     -0.00053750	     -0.20496584	     -0.06548667	      0.88303192	     -0.00047788	     -0.22071499	     -0.00000000	     -0.00000001	     30.37447724
      0.13113544	     -0.06328651	     -0.00053543	     -0.20508534	     -0.06549513	      0.88302962	     -0.00047765	     -0.22075376	     -0.00000000	     -0.00000001	     29.99131015
      0.13225376	     -0.06340182	     -0.00053317	     -0.20520096	     -0.06550356	      0.88302724	     -0.00047742	     -0.22079238	     -0.00000000	     -0.00000001	     29.67940113
      0.13372600	     -0.06354608	     -0.00052997	     -0.20534565	     -0.06551462	      0.88302397	     -0.00047713	     -0.22084286	     -0.00000000	     -0.00000002	     29.19405218
      0.13483653	     -0.06365091	     -0.00052745	     -0.20545083	     -0.06552294	      0.88302142	     -0.00047690	     -0.22088052	     -0.00000000	     -0.00000002	     28.97745464
      0.13594707	     -0.06375140	     -0.00052471	     -0.20555168	     -0.06553123	      0.88301881	     -0.00047668	     -0.22091777	     -0.00000000	     -0.00000002	     28.66537801
      0.13705761	     -0.06384965	     -0.00052197	     -0.20565030	     -0.06553949	      0.88301614	     -0.00047645	     -0.22095451	     -0.00000000	     -0.00000002	     28.47591183
      0.13856036	     -0.06397746	     -0.00051837	     -0.20577862	     -0.06555062	      0.88301245	     -0.00047615	     -0.22100339	     -0.00000000	     -0.00000002	     28.08606900
      0.13966237	     -0.06406904	     -0.00051585	     -0.20587059	     -0.06555875	      0.88300969	     -0.00047594	     -0.22103854	     -0.00000000	     -0.00000002	     27.99759000
      0.14076438	     -0.06415738	     -0.00051341	     -0.20595931	     -0.06556685	      0.88300690	     -0.00047572	     -0.22107310	     -0.00000000	     -0.00000002	     27.72802118
      0.14186640	     -0.06424491	     -0.00051107	     -0.20604724	     -0.06557492	      0.88300409	     -0.00047550	     -0.22110702	     -0.00000000	     -0.00000002	     27.59386210
      0.14340488	     -0.06436364	     -0.00050789	     -0.20616654	     -0.06558612	      0.88300013	     -0.00047520	     -0.22115337	     -0.00000000	     -0.00000002	     27.21952327
      0.14449774	     -0.06444658	     -0.00050569	     -0.20624989	     -0.06559404	      0.88299731	     -0.00047499	     -0.22118552	     -0.00000000	     -0.00000002	     27.16258457
      0.14559060	     -0.06452665	     -0.00050353	     -0.20633037	     -0.06560193	      0.88299448	     -0.00047478	     -0.22121705	     -0.00000000	     -0.00000002	     26.89234468
      0.14690205	     -0.06462215	     -0.00050110	     -0.20642638	     -0.06561134	      0.88299109	     -0.00047453	     -0.22125404	     -0.00000000	     -0.00000002	     26.75954472
      0.14821349	     -0.06471428	     -0.00049877	     -0.20651903	     -0.06562070	      0.88298772	     -0.00047428	     -0.22129016	     -0.00000000	     -0.00000002	     26.38503058
      0.14952494	     -0.06480451	     -0.00049652	     -0.20660978	     -0.06563001	      0.88298437	     -0.00047404	     -0.22132536	     -0.00000000	     -0.00000002	     26.38643763
      0.15065919	     -0.06487924	     -0.00049465	     -0.20668498	     -0.06563801	      0.88298149	     -0.00047383	     -0.22135510	     -0.00000000	     -0.00000002	     26.00028581
      0.15179343	     -0.06495327	     -0.00049282	     -0.20675948	     -0.06564597	      0.88297864	     -0.00047362	     -0.22138417	     -0.00000000	     -0.00000002	     25.93248813
      0.15330024	     -0.06504850	     -0.00049044	     -0.20685534	     -0.06565648	      0.88297490	     -0.00047335	     -0.22142187	     -0.00000000	     -0.00000002	     25.60596405
      0.15438671	     -0.06511585	     -0.00048883	     -0.20692316	     -0.06566400	      0.88297224	     -0.00047316	     -0.22144838	     -0.00000000	     -0.00000002	     25.57481857
      0.15547317	     -0.06518030	     -0.00048726	     -0.20698808	     -0.06567148	      0.88296962	     -0.00047297	     -0.22147437	     -0.00000000	     -0.00000002	     25.37628947
      0.15677990	     -0.06525689	     -0.00048544	     -0.20706525	     -0.06568042	      0.88296652	     -0.00047274	     -0.22150496	     -0.00000000	     -0.00000002	     25.28336238
      0.15808663	     -0.06532995	     -0.00048366	     -0.20713890	     -0.06568929	      0.88296347	     -0.00047251	     -0.22153486	     -0.00000000	     -0.00000002	     25.03616233
      0.15939336	     -0.06540146	     -0.00048197	     -0.20721100	     -0.06569809	      0.88296048	     -0.00047228	     -0.22156408	     -0.00000000	     -0.00000002	     25.03998733
      0.16052370	     -0.06545985	     -0.00048058	     -0.20726992	     -0.06570566	      0.88295795	     -0.00047209	     -0.22158885	     -0.00000000	     -0.00000002	     24.79871901
      0.16165403	     -0.06551760	     -0.00047926	     -0.20732819	     -0.06571316	      0.88295547	     -0.00047190	     -0.22161316	     -0.00000000	     -0.00000001	     24.78762175
      0.16317491	     -0.06559144	     -0.00047757	     -0.20740276	     -0.06572318	      0.88295221	     -0.00047164	     -0.22164519	     -0.00000000	     -0.00000001	     24.60189560
      0.16424442	     -0.06564080	     -0.00047641	     -0.20745263	     -0.06573017	      0.88294997	     -0.00047146	     -0.22166723	     -0.00000000	     -0.00000001	     24.59096747
      0.16531393	     -0.06568505	     -0.00047519	     -0.20749740	     -0.06573710	      0.88294777	     -0.00047128	     -0.22168884	     -0.00000000	     -0.00000001	     24.49902474
      0.16663979	     -0.06573443	     -0.00047363	     -0.20754744	     -0.06574563	      0.88294511	     -0.00047106	     -0.22171491	     -0.00000000	     -0.00000001	     24.46104207
      0.16796565	     -0.06577471	     -0.00047199	     -0.20758839	     -0.06575408	      0.88294253	     -0.00047084	     -0.22174009	     -0.00000000	     -0.00000001	     24.31112037
      0.16929151	     -0.06580766	     -0.00047028	     -0.20762203	     -0.06576244	      0.88294001	     -0.00047062	     -0.22176419	     -0.00000000	     -0.00000001	     24.35511509
      0.17042034	     -0.06582705	     -0.00046879	     -0.20764200	     -0.06576950	      0.88293792	     -0.00047044	     -0.22178378	     -0.00000000	     -0.00000001	     24.15579539
      0.17154916	     -0.06584248	     -0.00046731	     -0.20765802	     -0.06577650	      0.88293588	     -0.00047025	     -0.22180243	     -0.00000000	     -0.00000001	     24.17342971
      0.17311908	     -0.06585536	     -0.00046530	     -0.20767171	     -0.06578613	      0.88293313	     -0.00046999	     -0.22182678	     -0.00000000	     -0.00000001	     24.01152782
      0.17415895	     -0.06585982	     -0.00046407	     -0.20767671	     -0.06579244	      0.88293136	     -0.00046982	     -0.22184183	     -0.00000000	     -0.00000001	     24.03600081
      0.17519883	     -0.06586014	     -0.00046293	     -0.20767757	     -0.06579870	      0.88292964	     -0.00046964	     -0.22185603	     -0.00000000	     -0.00000001	     23.94764245
      0.17657088	     -0.06585795	     -0.00046164	     -0.20767608	     -0.06580688	      0.88292742	     -0.00046941	     -0.22187346	     -0.00000000	     -0.00000001	     23.93184952
      0.17797501	     -0.06585186	     -0.00046061	     -0.20767071	     -0.06581516	      0.88292523	     -0.00046918	     -0.22188982	     -0.00000000	     -0.00000001	     23.74740400
      0.17913274	     -0.06584577	     -0.00046002	     -0.20766519	     -0.06582192	      0.88292347	     -0.00046898	     -0.22190219	     -0.00000000	     -0.00000001	     23.84724698
      0.18029048	     -0.06583785	     -0.00045969	     -0.20765784	     -0.06582860	      0.88292176	     -0.00046879	     -0.22191365	     -0.00000000	     -0.00000001	     23.70535832
      0.18144821	     -0.06583089	     -0.00045962	     -0.20765146	     -0.06583523	      0.88292010	     -0.00046859	     -0.22192420	     -0.00000000	     -0.00000001	     23.76477131
      0.18260595	     -0.06582342	     -0.00045983	     -0.20764455	     -0.06584178	      0.88291848	     -0.00046839	     -0.22193396	     -0.00000000	     -0.00000001	     23.66221850
      0.18376369	     -0.06581751	     -0.00046033	     -0.20763919	     -0.06584827	      0.88291690	     -0.00046819	     -0.22194295	     -0.00000000	     -0.00000001	     23.69497181
      0.18525546	     -0.06581051	     -0.00046137	     -0.20763290	     -0.06585654	      0.88291492	     -0.00046792	     -0.22195358	     -0.00000000	     -0.00000001	     23.53088460
      0.18633246	     -0.06580692	     -0.00046236	     -0.20762981	     -0.06586243	      0.88291353	     -0.00046773	     -0.22196062	     -0.00000000	     -0.00000001	     23.65080773
      0.18740947	     -0.06580283	     -0.00046350	     -0.20762623	     -0.06586827	      0.88291216	     -0.00046753	     -0.22196720	     -0.00000000	     -0.00000001	     23.55469791
      0.18871725	     -0.06579984	     -0.00046508	     -0.20762384	     -0.06587529	      0.88291054	     -0.00046729	     -0.22197460	     -0.00000000	     -0.00000001	     23.61185799
      0.19002502	     -0.06579634	     -0.00046675	     -0.20762095	     -0.06588221	      0.88290895	     -0.00046704	     -0.22198147	     -0.00000000	     -0.00000001	     23.47411884
      0.19133280	     -0.06579403	     -0.00046850	     -0.20761925	     -0.06588905	      0.88290738	     -0.00046679	     -0.22198780	     -0.00000000	     -0.00000001	     23.65880146
      0.19246089	     -0.06578925	     -0.00046998	     -0.20761500	     -0.06589488	      0.88290605	     -0.00046656	     -0.22199289	     -0.00000000	     -0.00000001	     23.47116747
      0.19358898	     -0.06578502	     -0.00047143	     -0.20761129	     -0.06590064	      0.88290473	     -0.00046633	     -0.22199763	     -0.00000000	     -0.00000001	     23.57202231
      0.19513434	     -0.06577646	     -0.00047326	     -0.20760347	     -0.06590843	      0.88290295	     -0.00046601	     -0.22200360	     -0.00000000	     -0.00000001	     23.50676830
      0.19618457	     -0.06576907	     -0.00047438	     -0.20759657	     -0.06591364	      0.88290174	     -0.00046578	     -0.22200729	     -0.00000000	     -0.00000001	     23.63539375
      0.19723479	     -0.06575819	     -0.00047535	     -0.20758620	     -0.06591880	      0.88290054	     -0.00046555	     -0.22201069	     -0.00000000	     -0.00000001	     23.61747219
      0.19858420	     -0.06574150	     -0.00047634	     -0.20757015	     -0.06592535	      0.88289900	     -0.00046523	     -0.22201455	     -0.00000000	     -0.00000001	     23.72255485
      0.19996830	     -0.06571863	     -0.00047699	     -0.20754795	     -0.06593196	      0.88289742	     -0.00046490	     -0.22201792	     -0.00000000	     -0.00000001	     23.66887932
      0.20113948	     -0.06569568	     -0.00047726	     -0.20752557	     -0.06593747	      0.88289608	     -0.00046460	     -0.22202023	     -0.00000000	     -0.00000001	     23.86384771
      0.20231066	     -0.06566735	     -0.00047721	     -0.20749782	     -0.06594291	      0.88289474	     -0.00046430	     -0.22202203	     -0.00000000	     -0.00000001	     23.83532951
      0.20348184	     -0.06563601	     -0.00047687	     -0.20746706	     -0.06594828	      0.88289339	     -0.00046399	     -0.22202324	     -0.00000000	     -0.00000001	     24.01008841
      0.20465302	     -0.06559938	     -0.00047621	     -0.20743101	     -0.06595358	      0.88289204	     -0.00046366	     -0.22202388	     -0.00000000	     -0.00000001	     24.02927335
      0.20582420	     -0.06555950	     -0.00047525	     -0.20739170	     -0.06595880	      0.88289067	     -0.00046332	     -0.22202386	     -0.00000000	     -0.00000001	     24.20519167
      0.20723337	     -0.06550494	     -0.00047367	     -0.20733783	     -0.06596498	      0.88288902	     -0.00046290	     -0.22202298	     -0.00000000	     -0.00000001	     24.21600158
      0.20838299	     -0.06545651	     -0.00047210	     -0.20728996	     -0.06596995	      0.88288767	     -0.00046254	     -0.22202147	     -0.00000000	     -0.00000001	     24.49935679
      0.20953261	     -0.06540306	     -0.00047026	     -0.20723707	     -0.06597486	      0.88288631	     -0.00046217	     -0.22201926	     -0.00000000	     -0.00000001	     24.51936074
      0.21068223	     -0.06534742	     -0.00046823	     -0.20718198	     -0.06597969	      0.88288494	     -0.00046178	     -0.22201629	     -0.00000000	     -0.00000001	     24.77393119
      0.21183185	     -0.06528779	     -0.00046602	     -0.20712289	     -0.06598446	      0.88288357	     -0.00046139	     -0.22201259	     -0.00000000	     -0.00000001	     24.86022178
      0.21323938	     -0.06521238	     -0.00046315	     -0.20704813	     -0.06599021	      0.88288187	     -0.00046089	     -0.22200701	     -0.00000000	     -0.00000001	     25.23235543
      0.21442053	     -0.06514507	     -0.00046063	     -0.20698136	     -0.06599496	      0.88288045	     -0.00046045	     -0.22200147	     -0.00000000	     -0.00000001	     25.22468240
      0.21560168	     -0.06507702	     -0.00045806	     -0.20691384	     -0.06599964	      0.88287902	     -0.00046001	     -0.22199512	     -0.00000000	     -0.00000001	     25.57451199
      0.21678283	     -0.06500683	     -0.00045544	     -0.20684416	     -0.06600426	      0.88287760	     -0.00045955	     -0.22198803	     -0.00000000	     -0.00000001	     25.67029912
      0.21796398	     -0.06493650	     -0.00045281	     -0.20677432	     -0.06600881	      0.88287617	     -0.00045907	     -0.22198020	     -0.00000000	     -0.00000001	     25.99739532
      0.21938324	     -0.06485015	     -0.00044965	     -0.20668855	     -0.06601420	      0.88287446	     -0.00045849	     -0.22196988	     -0.00000000	     -0.00000001	     26.07113058
      0.22053967	     -0.06477987	     -0.00044716	     -0.20661873	     -0.06601852	      0.88287307	     -0.00045800	     -0.22196075	     -0.00000000	     -0.00000001	     26.51936534
      0.22169610	     -0.06470824	     -0.00044475	     -0.20654754	     -0.06602279	      0.88287169	     -0.00045751	     -0.22195103	     -0.00000000	     -0.00000001	     26.55882062
      0.22285253	     -0.06463793	     -0.00044249	     -0.20647766	     -0.06602700	      0.88287031	     -0.00045700	     -0.22194073	     -0.00000000	     -0.00000001	     26.92581110
      0.22400897	     -0.06456695	     -0.00044038	     -0.20640709	     -0.06603115	      0.88286895	     -0.00045648	     -0.22192994	     -0.00000000	     -0.00000001	     27.04183762
      0.22516540	     -0.06449733	     -0.00043848	     -0.20633787	     -0.06603525	      0.88286759	     -0.00045594	     -0.22191868	     -0.00000000	     -0.00000001	     27.37791636
      0.22664481	     -0.06440842	     -0.00043635	     -0.20624946	     -0.06604041	      0.88286588	     -0.00045525	     -0.22190369	     -0.00000000	     -0.00000001	     27.52699801
      0.22772648	     -0.06434471	     -0.00043504	     -0.20618609	     -0.06604412	      0.88286465	     -0.00045473	     -0.22189235	     -0.00000000	     -0.00000001	     27.98085579
      0.22880815	     -0.06428031	     -0.00043390	     -0.20612203	     -0.06604780	      0.88286342	     -0.00045421	     -0.22188074	     -0.00000000	     -0.00000001	     28.12845492
      0.22988982	     -0.06421743	     -0.00043296	     -0.20605948	     -0.06605142	      0.88286222	     -0.00045367	     -0.22186889	     -0.00000000	     -0.00000001	     28.47120696
      0.23146953	     -0.06412603	     -0.00043193	     -0.20596855	     -0.06605663	      0.88286048	     -0.00045287	     -0.22185127	     -0.00000000	     -0.00000001	     28.79790585
      0.23254768	     -0.06406517	     -0.00043148	     -0.20590799	     -0.06606013	      0.88285931	     -0.00045232	     -0.22183904	     -0.00000000	     -0.00000001	     29.26915844
      0.23362582	     -0.06400345	     -0.00043116	     -0.20584658	     -0.06606358	      0.88285817	     -0.00045175	     -0.22182672	     -0.00000000	     -0.00000001	     29.52660357
      0.23495271	     -0.06392918	     -0.00043097	     -0.20577267	     -0.06606777	      0.88285678	     -0.00045105	     -0.22181142	     -0.00000000	     -0.00000001	     30.06463825
      0.23627961	     -0.06385433	     -0.00043096	     -0.20569818	     -0.06607189	      0.88285542	     -0.00045033	     -0.22179605	     -0.00000000	     -0.00000001	     30.38914008
      0.23760650	     -0.06378069	     -0.00043115	     -0.20562490	     -0.06607594	      0.88285409	     -0.00044960	     -0.22178061	     -0.00000000	     -0.00000001	     31.10933852
      0.23873242	     -0.06371604	     -0.00043140	     -0.20556054	     -0.06607933	      0.88285298	     -0.00044897	     -0.22176749	     -0.00000000	     -0.00000001	     31.34969702
      0.23985834	     -0.06365288	     -0.00043177	     -0.20549768	     -0.06608266	      0.88285189	     -0.00044833	     -0.22175435	     -0.00000000	     -0.00000001	     31.91212929
      0.24141023	     -0.06356518	     -0.00043236	     -0.20541039	     -0.06608717	      0.88285043	     -0.00044743	     -0.22173629	     -0.00000000	     -0.00000001	     32.47238525
      0.24245196	     -0.06350655	     -0.00043284	     -0.20535203	     -0.06609015	      0.88284948	     -0.00044682	     -0.22172417	     -0.00000000	     -0.00000001	     33.01457896
      0.24349369	     -0.06344639	     -0.00043336	     -0.20529215	     -0.06609308	      0.88284854	     -0.00044620	     -0.22171208	     -0.00000000	     -0.00000001	     33.43307077
      0.24484947	     -0.06336867	     -0.00043410	     -0.20521478	     -0.06609683	      0.88284736	     -0.00044538	     -0.22169635	     -0.00000000	     -0.00000001	     34.07624991
      0.24624029	     -0.06328741	     -0.00043485	     -0.20513390	     -0.06610060	      0.88284618	     -0.00044452	     -0.22168026	     -0.00000000	     -0.00000001	     34.57584983
      0.24739976	     -0.06321953	     -0.00043546	     -0.20506633	     -0.06610369	      0.88284522	     -0.00044379	     -0.22166683	     -0.00000000	     -0.00000001	     35.20509597
      0.24855924	     -0.06315000	     -0.00043603	     -0.20499712	     -0.06610671	      0.88284430	     -0.00044306	     -0.22165341	     -0.00000000	     -0.00000001	     35.66311993
      0.24971871	     -0.06308146	     -0.00043661	     -0.20492889	     -0.06610969	      0.88284340	     -0.00044231	     -0.22163995	     -0.00000000	     -0.00000001	     36.26041766
      0.25087819	     -0.06301186	     -0.00043721	     -0.20485960	     -0.06611261	      0.88284253	     -0.00044156	     -0.22162649	     -0.00000000	     -0.00000001	     36.75107537
      0.25203766	     -0.06294319	     -0.00043786	     -0.20479124	     -0.06611547	      0.88284170	     -0.00044079	     -0.22161300	     -0.00000000	     -0.00000000	     37.32695623
      0.25349308	     -0.06285657	     -0.00043874	     -0.20470502	     -0.06611899	      0.88284069	     -0.00043982	     -0.22159605	     -0.00000000	     -0.00000000	     37.88186856
      0.25459215	     -0.06279215	     -0.00043950	     -0.20464090	     -0.06612159	      0.88283996	     -0.00043907	     -0.22158321	     -0.00000000	     -0.00000000	     38.47562289
      0.25569123	     -0.06272725	     -0.00044032	     -0.20457631	     -0.06612414	      0.88283925	     -0.00043831	     -0.22157035	     -0.00000000	     -0.00000000	     38.92865353
      0.25679031	     -0.06266429	     -0.00044124	     -0.20451364	     -0.06612664	      0.88283858	     -0.00043754	     -0.22155747	     -0.00000000	     -0.00000000	     39.45324474
      0.25830052	     -0.06257890	     -0.00044268	     -0.20442866	     -0.06613000	      0.88283770	     -0.00043648	     -0.22153979	     -0.00000000	     -0.00000000	     40.02194081
      0.25939089	     -0.06251965	     -0.00044388	     -0.20436969	     -0.06613237	      0.88283711	     -0.00043569	     -0.22152704	     -0.00000000	     -0.00000000	     40.54502642
      0.26048127	     -0.06246072	     -0.00044510	     -0.20431105	     -0.06613469	      0.88283654	     -0.00043490	     -0.22151433	     -0.00000000	     -0.00000000	     40.95432830
      0.26157164	     -0.06240432	     -0.00044641	     -0.20425493	     -0.06613696	      0.88283599	     -0.00043410	     -0.22150166	     -0.00000000	     -0.00000000	     41.43022220
      0.26312683	     -0.06232607	     -0.00044838	     -0.20417708	     -0.06614012	      0.88283527	     -0.00043295	     -0.22148375	     -0.00000000	     -0.00000000	     41.94780789
      0.26420513	     -0.06227456	     -0.00044981	     -0.20412585	     -0.06614225	      0.88283481	     -0.00043214	     -0.22147143	     -0.00000000	     -0.00000000	     42.41401396
      0.26528343	     -0.06222358	     -0.00045124	     -0.20407514	     -0.06614434	      0.88283437	     -0.00043132	     -0.22145924	     -0.00000000	     -0.00000000	     42.76331078
      0.26660260	     -0.06216476	     -0.00045295	     -0.20401664	     -0.06614684	      0.88283387	     -0.00043030	     -0.22144451	     -0.00000000	     -0.00000000	     43.26000849
      0.26792178	     -0.06210774	     -0.00045457	     -0.20395995	     -0.06614927	      0.88283341	     -0.00042928	     -0.22143003	     -0.00000000	     -0.00000000	     43.54978543
      0.26924095	     -0.06205437	     -0.00045612	     -0.20390690	     -0.06615163	      0.88283300	     -0.00042824	     -0.22141580	     -0.00000000	     -0.00000000	     44.10796290
      0.27036453	     -0.06200902	     -0.00045731	     -0.20386182	     -0.06615360	      0.88283267	     -0.00042734	     -0.22140393	     -0.00000000	     -0.00000000	     44.26391982
      0.27148812	     -0.06196697	     -0.00045842	     -0.20382004	     -0.06615551	      0.88283237	     -0.00042644	     -0.22139229	     -0.00000000	     -0.00000000	     44.70024796
      0.27303254	     -0.06191184	     -0.00045974	     -0.20376527	     -0.06615807	      0.88283201	     -0.00042519	     -0.22137674	     -0.00000000	     -0.00000000	     45.00210025
      0.27408133	     -0.06187669	     -0.00046054	     -0.20373036	     -0.06615976	      0.88283179	     -0.00042432	     -0.22136647	     -0.00000000	     -0.00000000	     45.33082972
      0.27513012	     -0.06184176	     -0.00046119	     -0.20369567	     -0.06616142	      0.88283158	     -0.00042346	     -0.22135647	     -0.00000000	     -0.00000000	     45.54389381
      0.27647625	     -0.06179985	     -0.00046186	     -0.20365406	     -0.06616348	      0.88283136	     -0.00042233	     -0.22134402	     -0.00000000	     -0.00000000	     45.86396976
      0.27785375	     -0.06175847	     -0.00046233	     -0.20361300	     -0.06616553	      0.88283116	     -0.00042117	     -0.22133175	     -0.00000000	     -0.00000000	     45.97520181
      0.27902048	     -0.06172538	     -0.00046258	     -0.20358015	     -0.06616722	      0.88283101	     -0.00042017	     -0.22132173	     -0.00000000	     -0.00000000	     46.29129051
      0.28018720	     -0.06169248	     -0.00046232	     -0.20354751	     -0.06616887	      0.88283089	     -0.00041917	     -0.22131208	     -0.00000000	     -0.00000000	     46.39497380
      0.28135393	     -0.06166121	     -0.00046205	     -0.20351648	     -0.06617047	      0.88283078	     -0.00041817	     -0.22130280	     -0.00000000	     -0.00000000	     46.62481113
      0.28252066	     -0.06163150	     -0.00046173	     -0.20348702	     -0.06617203	      0.88283070	     -0.00041715	     -0.22129396	     -0.00000000	     -0.00000000	     46.70784337
      0.28368738	     -0.06160441	     -0.00046144	     -0.20346015	     -0.06617355	      0.88283063	     -0.00041613	     -0.22128553	     -0.00000000	     -0.00000000	     46.88362202
      0.28510658	     -0.06157355	     -0.00046090	     -0.20342957	     -0.06617534	      0.88283057	     -0.00041488	     -0.22127590	     -0.00000000	     -0.00000000	     46.87531810
      0.28623891	     -0.06155212	     -0.00046056	     -0.20340835	     -0.06617673	      0.88283054	     -0.00041388	     -0.22126869	     -0.00000000	     -0.00000000	     47.09045833
      0.28737124	     -0.06153252	     -0.00046008	     -0.20338896	     -0.06617809	      0.88283053	     -0.00041288	     -0.22126196	     -0.00000000	     -0.00000000	     47.10774326
      0.28850357	     -0.06151741	     -0.00045959	     -0.20337404	     -0.06617941	      0.88283053	     -0.00041187	     -0.22125570	     -0.00000000	      0.00000000	     47.22445001
      0.28991187	     -0.06150353	     -0.00045928	     -0.20336040	     -0.06618101	      0.88283054	     -0.00041061	     -0.22124870	     -0.00000000	      0.00000000	     47.15033063
      0.29103810	     -0.06149825	     -0.00045926	     -0.20335529	     -0.06618225	      0.88283056	     -0.00040960	     -0.22124379	     -0.00000000	      0.00000000	     47.25306798
      0.29216433	     -0.06149695	     -0.00045916	     -0.20335416	     -0.06618346	      0.88283060	     -0.00040859	     -0.22123957	     -0.00000000	      0.00000000	     47.18217084
      0.29329056	     -0.06150197	     -0.00045898	     -0.20335935	     -0.06618464	      0.88283064	     -0.00040758	     -0.22123608	     -0.00000000	      0.00000000	     47.22067777
      0.29471261	     -0.06151616	     -0.00045882	     -0.20337374	     -0.06618609	      0.88283070	     -0.00040630	     -0.22123282	     -0.00000000	      0.00000000	     47.05150010
      0.29583225	     -0.06153514	     -0.00045901	     -0.20339288	     -0.06618719	      0.88283075	     -0.00040529	     -0.22123122	     -0.00000000	      0.00000000	     47.07429966
      0.29695189	     -0.06155924	     -0.00045908	     -0.20341714	     -0.06618827	      0.88283081	     -0.00040429	     -0.22123056	     -0.00000000	      0.00000000	     46.93593820
      0.29807153	     -0.06159043	     -0.00045911	     -0.20344848	     -0.06618931	      0.88283087	     -0.00040328	     -0.22123084	     -0.00000000	      0.00000000	     46.90298560
      0.29951451	     -0.06163932	     -0.00045916	     -0.20349758	     -0.06619062	      0.88283094	     -0.00040198	     -0.22123273	     -0.00000000	      0.00000000	     46.66574871
      0.30062581	     -0.06168518	     -0.00045928	     -0.20354359	     -0.06619159	      0.88283098	     -0.00040099	     -0.22123537	     -0.00000000	      0.00000000	     46.61640772
      0.30173711	     -0.06173689	     -0.00045952	     -0.20359547	     -0.06619254	      0.88283102	     -0.00039999	     -0.22123913	     -0.00000000	      0.00000000	     46.43361112
      0.30284841	     -0.06179655	     -0.00045994	     -0.20365529	     -0.06619345	      0.88283105	     -0.00039900	     -0.22124404	     -0.00000000	      0.00000000	     46.32425707
      0.30432063	     -0.06188569	     -0.00046082	     -0.20374465	     -0.06619462	      0.88283106	     -0.00039769	     -0.22125241	     -0.00000000	     -0.00000000	     46.01012638
      0.30542261	     -0.06196097	     -0.00046175	     -0.20382010	     -0.06619545	      0.88283105	     -0.00039672	     -0.22126011	     -0.00000000	     -0.00000000	     45.86710244
      0.30652459	     -0.06204187	     -0.00046289	     -0.20390118	     -0.06619625	      0.88283102	     -0.00039575	     -0.22126908	     -0.00000000	     -0.00000000	     45.63338578
      0.30762658	     -0.06213035	     -0.00046423	     -0.20398985	     -0.06619702	      0.88283097	     -0.00039479	     -0.22127933	     -0.00000000	     -0.00000000	     45.43963754
      0.30913606	     -0.06226147	     -0.00046640	     -0.20412123	     -0.06619802	      0.88283085	     -0.00039347	     -0.22129553	     -0.00000000	     -0.00000000	     45.03233108
      0.31022856	     -0.06236410	     -0.00046820	     -0.20422407	     -0.06619869	      0.88283072	     -0.00039253	     -0.22130880	     -0.00000000	     -0.00000000	     44.78832640
      0.31132107	     -0.06247027	     -0.00047029	     -0.20433046	     -0.06619933	      0.88283056	     -0.00039159	     -0.22132340	     -0.00000000	     -0.00000000	     44.48894030
      0.31241358	     -0.06258266	     -0.00047258	     -0.20444307	     -0.06619994	      0.88283036	     -0.00039066	     -0.22133930	     -0.00000000	     -0.00000000	     44.19998360
      0.31396723	     -0.06274973	     -0.00047601	     -0.20461049	     -0.06620072	      0.88283002	     -0.00038935	     -0.22136416	     -0.00000000	     -0.00000000	     43.67074866
      0.31504925	     -0.06287133	     -0.00047845	     -0.20473235	     -0.06620122	      0.88282972	     -0.00038844	     -0.22138296	     -0.00000000	     -0.00000000	     43.33283093
      0.31613127	     -0.06299529	     -0.00048072	     -0.20485659	     -0.06620167	      0.88282938	     -0.00038754	     -0.22140295	     -0.00000000	     -0.00000000	     42.96592266
      0.31744839	     -0.06315106	     -0.00048325	     -0.20501272	     -0.06620215	      0.88282891	     -0.00038645	     -0.22142878	     -0.00000000	     -0.00000000	     42.50194528
      0.31876550	     -0.06330835	     -0.00048587	     -0.20517041	     -0.06620257	      0.88282837	     -0.00038537	     -0.22145618	     -0.00000000	     -0.00000000	     41.92190709
      0.32008262	     -0.06346899	     -0.00048891	     -0.20533146	     -0.06620291	      0.88282775	     -0.00038431	     -0.22148505	     -0.00000000	     -0.00000000	     41.47685882
      0.32120847	     -0.06360762	     -0.00049156	     -0.20547046	     -0.06620315	      0.88282717	     -0.00038341	     -0.22151086	     -0.00000000	     -0.00000000	     40.93009088
      0.32233431	     -0.06374949	     -0.00049379	     -0.20561272	     -0.06620332	      0.88282654	     -0.00038251	     -0.22153763	     -0.00000000	     -0.00000000	     40.57673854
      0.32388007	     -0.06394651	     -0.00049635	     -0.20581032	     -0.06620346	      0.88282558	     -0.00038129	     -0.22157587	     -0.00000000	     -0.00000000	     39.85668792
      0.32493168	     -0.06408194	     -0.00049799	     -0.20594617	     -0.06620349	      0.88282488	     -0.00038048	     -0.22160275	     -0.00000000	     -0.00000000	     39.45432460
      0.32598330	     -0.06421708	     -0.00049956	     -0.20608173	     -0.06620346	      0.88282413	     -0.00037967	     -0.22163028	     -0.00000000	     -0.00000000	     39.01240915
      0.32733030	     -0.06439168	     -0.00050148	     -0.20625691	     -0.06620334	      0.88282311	     -0.00037864	     -0.22166636	     -0.00000000	     -0.00000001	     38.47702013
      0.32870807	     -0.06457006	     -0.00050319	     -0.20643591	     -0.06620311	      0.88282200	     -0.00037760	     -0.22170413	     -0.00000000	     -0.00000001	     37.79400967
      0.32988401	     -0.06472270	     -0.00050441	     -0.20658910	     -0.06620284	      0.88282101	     -0.00037673	     -0.22173690	     -0.00000000	     -0.00000001	     37.40293118
      0.33105995	     -0.06487442	     -0.00050554	     -0.20674139	     -0.06620249	      0.88281997	     -0.00037587	     -0.22177013	     -0.00000000	     -0.00000001	     36.86925491
      0.33223589	     -0.06502665	     -0.00050644	     -0.20689420	     -0.06620205	      0.88281890	     -0.00037501	     -0.22180371	     -0.00000000	     -0.00000001	     36.47120108
      0.33341183	     -0.06517771	     -0.00050692	     -0.20704588	     -0.06620154	      0.88281779	     -0.00037417	     -0.22183763	     -0.00000000	     -0.00000001	     35.96700004
      0.33458777	     -0.06532949	     -0.00050710	     -0.20719828	     -0.06620094	      0.88281665	     -0.00037334	     -0.22187182	     -0.00000000	     -0.00000001	     35.55075582
      0.33576371	     -0.06548047	     -0.00050729	     -0.20734992	     -0.06620025	      0.88281549	     -0.00037252	     -0.22190627	     -0.00000000	     -0.00000001	     35.05879028
      0.33693965	     -0.06563163	     -0.00050755	     -0.20750174	     -0.06619948	      0.88281430	     -0.00037172	     -0.22194091	     -0.00000000	     -0.00000001	     34.65610218
      0.33838672	     -0.06581624	     -0.00050780	     -0.20768719	     -0.06619841	      0.88281283	     -0.00037074	     -0.22198373	     -0.00000000	     -0.00000001	     33.99121925
      0.33951667	     -0.06595982	     -0.00050792	     -0.20783144	     -0.06619747	      0.88281166	     -0.00037000	     -0.22201724	     -0.00000000	     -0.00000001	     33.68331318
      0.34064663	     -0.06610194	     -0.00050828	     -0.20797424	     -0.06619645	      0.88281049	     -0.00036926	     -0.22205080	     -0.00000000	     -0.00000001	     33.22679230
      0.34177659	     -0.06624434	     -0.00050899	     -0.20811733	     -0.06619534	      0.88280932	     -0.00036854	     -0.22208434	     -0.00000000	     -0.00000001	     32.86214378
      0.34320417	     -0.06642261	     -0.00050979	     -0.20829650	     -0.06619381	      0.88280785	     -0.00036765	     -0.22212670	     -0.00000000	     -0.00000001	     32.26562187
      0.34432638	     -0.06656223	     -0.00051038	     -0.20843684	     -0.06619251	      0.88280671	     -0.00036696	     -0.22215993	     -0.00000000	     -0.00000001	     31.93946580
      0.34544859	     -0.06669947	     -0.00051099	     -0.20857481	     -0.06619112	      0.88280558	     -0.00036629	     -0.22219308	     -0.00000000	     -0.00000001	     31.51470396
      0.34657080	     -0.06683620	     -0.00051157	     -0.20871229	     -0.06618963	      0.88280447	     -0.00036563	     -0.22222609	     -0.00000000	     -0.00000001	     31.17712349
      0.34801573	     -0.06700899	     -0.00051224	     -0.20888605	     -0.06618758	      0.88280306	     -0.00036480	     -0.22226838	     -0.00000000	     -0.00000001	     30.62763935
      0.34913117	     -0.06714084	     -0.00051276	     -0.20901868	     -0.06618588	      0.88280201	     -0.00036418	     -0.22230080	     -0.00000000	     -0.00000001	     30.31556030
      0.35024661	     -0.06726980	     -0.00051327	     -0.20914842	     -0.06618410	      0.88280099	     -0.00036358	     -0.22233301	      0.00000000	     -0.00000001	     29.93175999
      0.35136204	     -0.06739803	     -0.00051371	     -0.20927745	     -0.06618221	      0.88280000	     -0.00036299	     -0.22236494	      0.00000000	     -0.00000001	     29.61448242
      0.35282999	     -0.06756251	     -0.00051434	     -0.20944300	     -0.06617958	      0.88279876	     -0.00036225	     -0.22240654	      0.00000000	     -0.00000001	     29.10986516
      0.35393706	     -0.06768408	     -0.00051482	     -0.20956539	     -0.06617748	      0.88279786	     -0.00036170	     -0.22243752	      0.00000000	     -0.00000001	     28.81351963
      0.35504413	     -0.06780149	     -0.00051531	     -0.20968364	     -0.06617528	      0.88279701	     -0.00036118	     -0.22246814	      0.00000000	     -0.00000001	     28.48083916
      0.35615120	     -0.06791646	     -0.00051588	     -0.20979945	     -0.06617298	      0.88279620	     -0.00036067	     -0.22249833	      0.00000000	     -0.00000000	     28.19188385
      0.35765042	     -0.06806610	     -0.00051672	     -0.20995025	     -0.06616970	      0.88279518	     -0.00036002	     -0.22253849	      0.00000000	     -0.00000000	     27.73365564
      0.35874831	     -0.06817231	     -0.00051741	     -0.21005732	     -0.06616717	      0.88279449	     -0.00035956	     -0.22256730	      0.00000000	     -0.00000000	     27.45544992
      0.35984620	     -0.06827395	     -0.00051819	     -0.21015983	     -0.06616454	      0.88279386	     -0.00035912	     -0.22259557	      0.00000000	     -0.00000000	     27.16202325
      0.36094409	     -0.06837291	     -0.00051904	     -0.21025967	     -0.06616181	      0.88279328	     -0.00035870	     -0.22262326	      0.00000000	     -0.00000000	     26.89650654
      0.36248226	     -0.06850507	     -0.00052045	     -0.21039308	     -0.06615781	      0.88279255	     -0.00035815	     -0.22266105	      0.00000000	     -0.00000000	     26.47215393
      0.36357019	     -0.06859494	     -0.00052168	     -0.21048384	     -0.06615485	      0.88279211	     -0.00035779	     -0.22268699	      0.00000000	     -0.00000000	     26.21659525
      0.36465811	     -0.06868010	     -0.00052308	     -0.21056989	     -0.06615178	      0.88279172	     -0.00035744	     -0.22271228	      0.00000000	     -0.00000000	     25.96055210
      0.36596858	     -0.06877877	     -0.00052492	     -0.21066965	     -0.06614794	      0.88279133	     -0.00035706	     -0.22274180	      0.00000000	     -0.00000000	     25.66954228
      0.36727906	     -0.06887083	     -0.00052691	     -0.21076281	     -0.06614395	      0.88279103	     -0.00035670	     -0.22277025	      0.00000000	     -0.00000000	     25.32344682
      0.36858953	     -0.06895787	     -0.00052895	     -0.21085095	     -0.06613980	      0.88279082	     -0.00035637	     -0.22279752	      0.00000000	     -0.00000000	     25.08904160
      0.36972587	     -0.06902709	     -0.00053081	     -0.21092114	     -0.06613607	      0.88279071	     -0.00035611	     -0.22282021	      0.00000000	     -0.00000000	     24.79384899
      0.37086221	     -0.06909323	     -0.00053272	     -0.21098825	     -0.06613222	      0.88279067	     -0.00035588	     -0.22284195	      0.00000000	     -0.00000000	     24.64358780
      0.37240069	     -0.06917587	     -0.00053544	     -0.21107221	     -0.06612682	      0.88279073	     -0.00035559	     -0.22286986	      0.00000000	      0.00000000	     24.31544012
      0.37345635	     -0.06922848	     -0.00053723	     -0.21112574	     -0.06612298	      0.88279084	     -0.00035542	     -0.22288795	      0.00000000	      0.00000000	     24.15518391
      0.37451200	     -0.06927637	     -0.00053906	     -0.21117455	     -0.06611904	      0.88279101	     -0.00035527	     -0.22290518	      0.00000000	      0.00000000	     23.97692993
      0.37585444	     -0.06933320	     -0.00054144	     -0.21123254	     -0.06611387	      0.88279132	     -0.00035511	     -0.22292578	      0.00000000	      0.00000000	     23.77437933
      0.37723223	     -0.06938525	     -0.00054400	     -0.21128581	     -0.06610838	      0.88279174	     -0.00035498	     -0.22294543	      0.00000000	      0.00000000	     23.49163521
      0.37842458	     -0.06942642	     -0.00054636	     -0.21132802	     -0.06610349	      0.88279219	     -0.00035489	     -0.22296118	      0.00000000	      0.00000000	     23.37736427
      0.37961692	     -0.06946274	     -0.00054887	     -0.21136538	     -0.06609846	      0.88279272	     -0.00035482	     -0.22297579	      0.00000000	      0.00000000	     23.17571166
      0.38080927	     -0.06949636	     -0.00055145	     -0.21140005	     -0.06609329	      0.88279332	     -0.00035478	     -0.22298925	      0.00000000	      0.00000000	     23.07091016
      0.38200161	     -0.06952556	     -0.00055404	     -0.21143029	     -0.06608798	      0.88279400	     -0.00035477	     -0.22300159	      0.00000000	      0.00000000	     22.89951480
      0.38319396	     -0.06955215	     -0.00055654	     -0.21145793	     -0.06608254	      0.88279476	     -0.00035477	     -0.22301280	      0.00000000	      0.00000000	     22.78216343
      0.38438630	     -0.06957400	     -0.00055890	     -0.21148083	     -0.06607695	      0.88279560	     -0.00035480	     -0.22302293	      0.00000000	      0.00000000	     22.62264529
      0.38557865	     -0.06959298	     -0.00056107	     -0.21150086	     -0.06607123	      0.88279651	     -0.00035485	     -0.22303194	      0.00000000	      0.00000001	     22.52244416
      0.38677099	     -0.06960685	     -0.00056306	     -0.21151578	     -0.06606537	      0.88279749	     -0.00035492	     -0.22303987	      0.00000000	      0.00000001	     22.37999173
      0.38796334	     -0.06961746	     -0.00056483	     -0.21152745	     -0.06605938	      0.88279855	     -0.00035501	     -0.22304667	      0.00000000	      0.00000001	     22.29724678
      0.38915568	     -0.06962256	     -0.00056564	     -0.21153361	     -0.06605325	      0.88279969	     -0.00035512	     -0.22305237	      0.00000000	      0.00000001	     22.16961409
      0.39034803	     -0.06962396	     -0.00056572	     -0.21153608	     -0.06604698	      0.88280089	     -0.00035525	     -0.22305692	      0.00000000	      0.00000001	     22.08252045
      0.39154037	     -0.06961936	     -0.00056554	     -0.21153255	     -0.06604057	      0.88280217	     -0.00035540	     -0.22306033	      0.00000000	      0.00000001	     21.96761970
      0.39273272	     -0.06961063	     -0.00056525	     -0.21152489	     -0.06603403	      0.88280351	     -0.00035557	     -0.22306255	      0.00000000	      0.00000001	     21.92382192
      0.39392507	     -0.06959546	     -0.00056492	     -0.21151078	     -0.06602735	      0.88280493	     -0.00035576	     -0.22306358	      0.00000000	      0.00000001	     21.83597347
      0.39511741	     -0.06957573	     -0.00056458	     -0.21149212	     -0.06602054	      0.88280641	     -0.00035597	     -0.22306336	      0.00000000	      0.00000001	     21.81320345
      0.39630976	     -0.06954931	     -0.00056425	     -0.21146674	     -0.06601359	      0.88280796	     -0.00035619	     -0.22306189	      0.00000000	      0.00000001	     21.73487146
      0.39750210	     -0.06951758	     -0.00056411	     -0.21143606	     -0.06600651	      0.88280958	     -0.00035644	     -0.22305912	      0.00000000	      0.00000001	     21.72429237
      0.39869445	     -0.06947967	     -0.00056407	     -0.21139918	     -0.06599930	      0.88281127	     -0.00035670	     -0.22305505	      0.00000000	      0.00000001	     21.64322472
      0.39988679	     -0.06943755	     -0.00056399	     -0.21135808	     -0.06599196	      0.88281302	     -0.00035698	     -0.22304966	      0.00000000	      0.00000001	     21.64371038
      0.40107914	     -0.06938889	     -0.00056393	     -0.21131043	     -0.06598449	      0.88281483	     -0.00035728	     -0.22304295	      0.00000000	      0.00000001	     21.56721613
      0.40227148	     -0.06933571	     -0.00056375	     -0.21125825	     -0.06597689	      0.88281670	     -0.00035759	     -0.22303485	      0.00000000	      0.00000001	     21.58304209
      0.40346383	     -0.06927563	     -0.00056334	     -0.21119916	     -0.06596917	      0.88281864	     -0.00035792	     -0.22302535	      0.00000000	      0.00000001	     21.50210529
      0.40465617	     -0.06921059	     -0.00056279	     -0.21113509	     -0.06596132	      0.88282064	     -0.00035826	     -0.22301440	      0.00000000	      0.00000001	     21.53198406
      0.40584852	     -0.06913820	     -0.00056215	     -0.21106367	     -0.06595335	      0.88282270	     -0.00035862	     -0.22300198	      0.00000000	      0.00000001	     21.45094553
      0.40704086	     -0.06906050	     -0.00056160	     -0.21098691	     -0.06594526	      0.88282482	     -0.00035900	     -0.22298802	      0.00000000	      0.00000001	     21.49819389
      0.40823321	     -0.06897523	     -0.00056102	     -0.21090256	     -0.06593705	      0.88282700	     -0.00035939	     -0.22297252	      0.00000000	      0.00000001	     21.40890571
      0.40942555	     -0.06888422	     -0.00056019	     -0.21081245	     -0.06592873	      0.88282924	     -0.00035979	     -0.22295541	      0.00000000	      0.00000001	     21.46574385
      0.41061790	     -0.06878597	     -0.00055941	     -0.21071509	     -0.06592029	      0.88283153	     -0.00036021	     -0.22293670	      0.00000000	      0.00000001	     21.36339368
      0.41181024	     -0.06868267	     -0.00055865	     -0.21061266	     -0.06591174	      0.88283389	     -0.00036064	     -0.22291636	      0.00000000	      0.00000001	     21.42516563
      0.41300259	     -0.06857223	     -0.00055793	     -0.21050305	     -0.06590309	      0.88283630	     -0.00036109	     -0.22289439	      0.00000000	      0.00000001	     21.30461973
      0.41419493	     -0.06845702	     -0.00055726	     -0.21038866	     -0.06589433	      0.88283877	     -0.00036154	     -0.22287077	      0.00000000	      0.00000001	     21.36679823
      0.41538728	     -0.06833504	     -0.00055665	     -0.21026746	     -0.06588547	      0.88284130	     -0.00036201	     -0.22284552	      0.00000000	      0.00000001	     21.22364071
      0.41657962	     -0.06820874	     -0.00055602	     -0.21014191	     -0.06587651	      0.88284388	     -0.00036248	     -0.22281864	      0.00000000	      0.00000001	     21.28347447
      0.41777197	     -0.06807603	     -0.00055520	     -0.21000994	     -0.06586746	      0.88284652	     -0.00036297	     -0.22279017	      0.00000000	      0.00000002	     21.11627092
      0.41896431	     -0.06793936	     -0.00055433	     -0.20987396	     -0.06585832	      0.88284921	     -0.00036347	     -0.22276010	      0.00000000	      0.00000002	     21.17294616
      0.42015666	     -0.06779561	     -0.00055373	     -0.20973088	     -0.06584909	      0.88285196	     -0.00036398	     -0.22272849	      0.00000000	      0.00000002	     20.98894998
      0.42134900	     -0.06764865	     -0.00055329	     -0.20958455	     -0.06583978	      0.88285476	     -0.00036449	     -0.22269537	      0.00000000	      0.00000002	     21.04560270
      0.42254135	     -0.06749635	     -0.00055266	     -0.20943286	     -0.06583039	      0.88285761	     -0.00036501	     -0.22266081	      0.00000000	      0.00000002	     20.84656482
      0.42373369	     -0.06734125	     -0.00055144	     -0.20927832	     -0.06582093	      0.88286052	     -0.00036554	     -0.22262483	      0.00000000	      0.00000002	     20.89671147
      0.42492604	     -0.06718145	     -0.00055009	     -0.20911907	     -0.06581140	      0.88286347	     -0.00036607	     -0.22258752	      0.00000000	      0.00000002	     20.67818772
      0.42611838	     -0.06701978	     -0.00054875	     -0.20895790	     -0.06580180	      0.88286648	     -0.00036661	     -0.22254891	      0.00000000	      0.00000002	     20.74609812
      0.42731073	     -0.06685436	     -0.00054748	     -0.20879294	     -0.06579214	      0.88286954	     -0.00036715	     -0.22250910	      0.00000000	      0.00000002	     20.52634464
      0.42850307	     -0.06668797	     -0.00054585	     -0.20862698	     -0.06578242	      0.88287264	     -0.00036770	     -0.22246812	      0.00000000	      0.00000002	     20.60588098
      0.42969542	     -0.06651850	     -0.00054389	     -0.20845790	     -0.06577265	      0.88287580	     -0.00036825	     -0.22242610	      0.00000000	      0.00000002	     20.37443177
      0.43088777	     -0.06634857	     -0.00054179	     -0.20828834	     -0.06576283	      0.88287900	     -0.00036880	     -0.22238307	      0.00000000	      0.00000002	     20.46065123
      0.43208011	     -0.06617606	     -0.00053959	     -0.20811615	     -0.06575297	      0.88288224	     -0.00036935	     -0.22233914	      0.00000000	      0.00000002	     20.23629309
      0.43327246	     -0.06600358	     -0.00053728	     -0.20794397	     -0.06574307	      0.88288552	     -0.00036990	     -0.22229434	      0.00000000	      0.00000002	     20.34174645
      0.43446480	     -0.06582895	     -0.00053489	     -0.20776960	     -0.06573314	      0.88288884	     -0.00037044	     -0.22224878	      0.00000000	      0.00000002	     20.12448882
      0.43565715	     -0.06565482	     -0.00053239	     -0.20759568	     -0.06572318	      0.88289220	     -0.00037099	     -0.22220250	      0.00000000	      0.00000002	     20.24783146
      0.43684949	     -0.06547894	     -0.00052979	     -0.20741998	     -0.06571319	      0.88289560	     -0.00037153	     -0.22215559	      0.00000000	      0.00000002	     20.03787895
      0.43804184	     -0.06530390	     -0.00052706	     -0.20724509	     -0.06570318	      0.88289902	     -0.00037207	     -0.22210809	      0.00000000	      0.00000002	     20.17888165
      0.43923418	     -0.06512745	     -0.00052420	     -0.20706875	     -0.06569316	      0.88290247	     -0.00037261	     -0.22206008	      0.00000000	      0.00000002	     19.97612569
      0.44042653	     -0.06495225	     -0.00052123	     -0.20689363	     -0.06568312	      0.88290594	     -0.00037313	     -0.22201159	      0.00000000	      0.00000002	     20.13501507
      0.44161887	     -0.06477605	     -0.00051814	     -0.20671747	     -0.06567308	      0.88290944	     -0.00037366	     -0.22196271	      0.00000000	      0.00000002	     19.93793498
      0.44281122	     -0.06460160	     -0.00051494	     -0.20654303	     -0.06566303	      0.88291295	     -0.00037417	     -0.22191346	      0.00000000	      0.00000002	     20.11313529
      0.44400356	     -0.06442660	     -0.00051164	     -0.20636801	     -0.06565299	      0.88291647	     -0.00037468	     -0.22186394	      0.00000000	      0.00000002	     19.92008289
      0.44519591	     -0.06425379	     -0.00050826	     -0.20619514	     -0.06564295	      0.88291999	     -0.00037517	     -0.22181415	      0.00000000	      0.00000002	     20.11115115
      0.44638825	     -0.06408084	     -0.00050481	     -0.20602209	     -0.06563291	      0.88292352	     -0.00037566	     -0.22176419	      0.00000000	      0.00000002	     19.92006457
      0.44758060	     -0.06391045	     -0.00050128	     -0.20585158	     -0.06562290	      0.88292705	     -0.00037613	     -0.22171407	      0.00000000	      0.00000002	     20.12488548
      0.44877294	     -0.06374098	     -0.00049755	     -0.20568196	     -0.06561289	      0.88293058	     -0.00037660	     -0.22166387	      0.00000000	      0.00000002	     19.93447803
      0.44996529	     -0.06357421	     -0.00049373	     -0.20551499	     -0.06560291	      0.88293409	     -0.00037705	     -0.22161359	      0.00000000	      0.00000002	     20.15302943
      0.45115763	     -0.06340797	     -0.00048984	     -0.20534854	     -0.06559295	      0.88293759	     -0.00037748	     -0.22156331	      0.00000000	      0.00000002	     19.96092814
      0.45234998	     -0.06324512	     -0.00048593	     -0.20518544	     -0.06558302	      0.88294107	     -0.00037790	     -0.22151305	      0.00000000	      0.00000002	     20.19077137
      0.45354232	     -0.06308330	     -0.00048197	     -0.20502335	     -0.06557313	      0.88294452	     -0.00037831	     -0.22146288	      0.00000000	      0.00000002	     19.99527513
      0.45473467	     -0.06292529	     -0.00047799	     -0.20486503	     -0.06556326	      0.88294794	     -0.00037870	     -0.22141282	      0.00000000	      0.00000002	     20.23525064
      0.45592701	     -0.06276861	     -0.00047398	     -0.20470801	     -0.06555344	      0.88295133	     -0.00037907	     -0.22136295	      0.00000000	      0.00000002	     20.03676177
      0.45711936	     -0.06261578	     -0.00046988	     -0.20455482	     -0.06554366	      0.88295469	     -0.00037942	     -0.22131328	      0.00000000	      0.00000002	     20.28628800
      0.45831170	     -0.06246475	     -0.00046577	     -0.20440340	     -0.06553392	      0.88295800	     -0.00037976	     -0.22126389	      0.00000000	      0.00000002	     20.08364657
      0.45950405	     -0.06231819	     -0.00046166	     -0.20425642	     -0.06552423	      0.88296126	     -0.00038007	     -0.22121479	      0.00000000	      0.00000002	     20.34071608
      0.46069639	     -0.06217345	     -0.00045752	     -0.20411124	     -0.06551459	      0.88296447	     -0.00038037	     -0.22116605	      0.00000000	      0.00000002	     20.13466392
      0.46188874	     -0.06203318	     -0.00045334	     -0.20397050	     -0.06550500	      0.88296763	     -0.00038064	     -0.22111769	      0.00000000	      0.00000002	     20.39836727
      0.46308108	     -0.06189471	     -0.00044911	     -0.20383155	     -0.06549547	      0.88297072	     -0.00038089	     -0.22106976	      0.00000000	      0.00000002	     20.19039226
      0.46427343	     -0.06176066	     -0.00044482	     -0.20369699	     -0.06548601	      0.88297375	     -0.00038112	     -0.22102226	      0.00000000	      0.00000002	     20.46065135
      0.46546577	     -0.06162830	     -0.00044045	     -0.20356410	     -0.06547660	      0.88297672	     -0.00038132	     -0.22097525	      0.00000000	      0.00000002	     20.25253278
      0.46665812	     -0.06150034	     -0.00043603	     -0.20343559	     -0.06546726	      0.88297961	     -0.00038150	     -0.22092872	      0.00000000	      0.00000002	     20.52875583
      0.46785047	     -0.06137414	     -0.00043154	     -0.20330883	     -0.06545798	      0.88298242	     -0.00038166	     -0.22088273	      0.00000000	      0.00000002	     20.32204525
      0.46904281	     -0.06125244	     -0.00042716	     -0.20318654	     -0.06544877	      0.88298516	     -0.00038179	     -0.22083727	      0.00000000	      0.00000002	     20.60359167
      0.47023516	     -0.06113256	     -0.00042280	     -0.20306606	     -0.06543964	      0.88298782	     -0.00038190	     -0.22079240	      0.00000000	      0.00000001	     20.40189042
      0.47142750	     -0.06101720	     -0.00041841	     -0.20295008	     -0.06543057	      0.88299039	     -0.00038198	     -0.22074812	      0.00000000	      0.00000001	     20.69109273
      0.47261985	     -0.06090364	     -0.00041400	     -0.20283589	     -0.06542159	      0.88299287	     -0.00038203	     -0.22070448	      0.00000000	      0.00000001	     20.49906202
      0.47381219	     -0.06079473	     -0.00040956	     -0.20272634	     -0.06541268	      0.88299527	     -0.00038205	     -0.22066146	      0.00000000	      0.00000001	     20.79783843
      0.47500454	     -0.06068802	     -0.00040499	     -0.20261899	     -0.06540385	      0.88299757	     -0.00038205	     -0.22061913	      0.00000000	      0.00000001	     20.62020273
      0.47619688	     -0.06058576	     -0.00040068	     -0.20251606	     -0.06539509	      0.88299978	     -0.00038201	     -0.22057747	      0.00000000	      0.00000001	     20.93164233
      0.47738923	     -0.06048608	     -0.00039670	     -0.20241570	     -0.06538642	      0.88300189	     -0.00038195	     -0.22053653	      0.00000000	      0.00000001	     20.77652028
      0.47858157	     -0.06039087	     -0.00039316	     -0.20231981	     -0.06537784	      0.88300391	     -0.00038186	     -0.22049629	      0.00000000	      0.00000001	     21.10943403
      0.47977392	     -0.06029738	     -0.00039026	     -0.20222562	     -0.06536933	      0.88300583	     -0.00038174	     -0.22045681	      0.00000000	      0.00000001	     20.98775575
      0.48096626	     -0.06020826	     -0.00038799	     -0.20213579	     -0.06536092	      0.88300766	     -0.00038159	     -0.22041808	      0.00000000	      0.00000001	     21.34819384
      0.48215861	     -0.06012077	     -0.00038609	     -0.20204759	     -0.06535259	      0.88300939	     -0.00038140	     -0.22038012	      0.00000000	      0.00000001	     21.26070559
      0.48335095	     -0.06003765	     -0.00038440	     -0.20196376	     -0.06534434	      0.88301103	     -0.00038119	     -0.22034293	      0.00000000	      0.00000001	     21.64615130
      0.48454330	     -0.05995615	     -0.00038277	     -0.20188154	     -0.06533619	      0.88301257	     -0.00038095	     -0.22030654	      0.00000000	      0.00000001	     21.59357806
      0.48573564	     -0.05987889	     -0.00038112	     -0.20180358	     -0.06532813	      0.88301402	     -0.00038067	     -0.22027094	      0.00000000	      0.00000001	     22.00554146
      0.48692799	     -0.05980308	     -0.00037946	     -0.20172707	     -0.06532015	      0.88301538	     -0.00038036	     -0.22023615	      0.00000000	      0.00000001	     21.99510414
      0.48812033	     -0.05973168	     -0.00037764	     -0.20165499	     -0.06531227	      0.88301666	     -0.00038002	     -0.22020217	      0.00000000	      0.00000001	     22.43932228
      0.48931268	     -0.05966189	     -0.00037505	     -0.20158453	     -0.06530448	      0.88301784	     -0.00037964	     -0.22016900	      0.00000000	      0.00000001	     22.48101852
      0.49050502	     -0.05959389	     -0.00037246	     -0.20151587	     -0.06529679	      0.88301894	     -0.00037923	     -0.22013666	      0.00000000	      0.00000001	     22.95932745
      0.49169737	     -0.05952862	     -0.00036947	     -0.20144997	     -0.06528918	      0.88301996	     -0.00037879	     -0.22010520	      0.00000000	      0.00000001	     23.05260004
      0.49288971	     -0.05946620	     -0.00036665	     -0.20138693	     -0.06528167	      0.88302090	     -0.00037832	     -0.22007464	      0.00000000	      0.00000001	     23.58017178
      0.49408206	     -0.05940580	     -0.00036385	     -0.20132592	     -0.06527425	      0.88302177	     -0.00037781	     -0.22004503	      0.00000000	      0.00000000	     23.76738085
      0.49527440	     -0.05934959	     -0.00036087	     -0.20126913	     -0.06526692	      0.88302256	     -0.00037727	     -0.22001633	      0.00000000	      0.00000000	     24.37322426
      0.49646675	     -0.05929438	     -0.00035758	     -0.20121336	     -0.06525968	      0.88302327	     -0.00037669	     -0.21998855	      0.00000000	      0.00000000	     24.68002584
      0.49765909	     -0.05924212	     -0.00035406	     -0.20116056	     -0.06525252	      0.88302392	     -0.00037609	     -0.21996161	      0.00000000	      0.00000000	     25.36771396
      0.49885144	     -0.05918998	     -0.00035030	     -0.20110791	     -0.06524546	      0.88302450	     -0.00037545	     -0.21993551	      0.00000000	      0.00000000	     25.79606036
      0.50004378	     -0.05914041	     -0.00034635	     -0.20105785	     -0.06523847	      0.88302502	     -0.00037477	     -0.21991016	      0.00000000	      0.00000000	     26.57627337
      0.50123613	     -0.05909047	     -0.00034195	     -0.20100745	     -0.06523157	      0.88302548	     -0.00037406	     -0.21988557	      0.00000000	      0.00000000	     27.14137074
      0.50242847	     -0.05904323	     -0.00033730	     -0.20095976	     -0.06522475	      0.88302587	     -0.00037332	     -0.21986170	      0.00000000	      0.00000000	     28.01995234
      0.50362082	     -0.05899618	     -0.00033228	     -0.20091229	     -0.06521801	      0.88302622	     -0.00037255	     -0.21983854	      0.00000000	      0.00000000	     28.73218792
      0.50481317	     -0.05895125	     -0.00032680	     -0.20086697	     -0.06521134	      0.88302650	     -0.00037174	     -0.21981605	      0.00000000	      0.00000000	     29.72850383
      0.50600551	     -0.05890642	     -0.00032130	     -0.20082177	     -0.06520474	      0.88302674	     -0.00037090	     -0.21979424	      0.00000000	      0.00000000	     30.63309440
      0.50719786	     -0.05886373	     -0.00031582	     -0.20077871	     -0.06519821	      0.88302693	     -0.00037003	     -0.21977305	      0.00000000	      0.00000000	     31.80377829
      0.50839020	     -0.05882055	     -0.00031042	     -0.20073518	     -0.06519174	      0.88302708	     -0.00036913	     -0.21975249	      0.00000000	      0.00000000	     32.96121809
      0.50958255	     -0.05877918	     -0.00030520	     -0.20069347	     -0.06518532	      0.88302718	     -0.00036820	     -0.21973248	      0.00000000	      0.00000000	     34.34029737
      0.51077489	     -0.05873715	     -0.00030047	     -0.20065110	     -0.06517896	      0.88302725	     -0.00036723	     -0.21971302	      0.00000000	      0.00000000	     35.76410793
      0.51196724	     -0.05869681	     -0.00029630	     -0.20061043	     -0.06517265	      0.88302729	     -0.00036624	     -0.21969405	      0.00000000	      0.00000000	     37.34555951
      0.51315958	     -0.05865580	     -0.00029256	     -0.20056909	     -0.06516639	      0.88302730	     -0.00036522	     -0.21967557	      0.00000000	     -0.00000000	     39.00539162
      0.51435193	     -0.05861642	     -0.00028923	     -0.20052938	     -0.06516016	      0.88302728	     -0.00036417	     -0.21965752	      0.00000000	     -0.00000000	     40.73714686
      0.51554427	     -0.05857638	     -0.00028636	     -0.20048900	     -0.06515396	      0.88302725	     -0.00036310	     -0.21963990	      0.00000000	     -0.00000000	     42.53952638
      0.51673662	     -0.05853794	     -0.00028461	     -0.20045021	     -0.06514780	      0.88302720	     -0.00036200	     -0.21962267	      0.00000000	     -0.00000000	     44.29805222
      0.51792896	     -0.05849883	     -0.00028342	     -0.20041074	     -0.06514166	      0.88302713	     -0.00036087	     -0.21960582	      0.00000000	     -0.00000000	     46.08098728
      0.51912131	     -0.05846139	     -0.00028300	     -0.20037292	     -0.06513554	      0.88302707	     -0.00035972	     -0.21958930	      0.00000000	     -0.00000000	     47.71222072
      0.52031365	     -0.05842332	     -0.00028330	     -0.20033447	     -0.06512944	      0.88302700	     -0.00035855	     -0.21957310	      0.00000000	     -0.00000000	     49.31364582
      0.52150600	     -0.05838678	     -0.00028433	     -0.20029753	     -0.06512335	      0.88302694	     -0.00035736	     -0.21955719	      0.00000000	     -0.00000000	     50.68042617
      0.52269834	     -0.05834965	     -0.00028616	     -0.20025999	     -0.06511728	      0.88302689	     -0.00035614	     -0.21954156	      0.00000000	     -0.00000000	     51.96213296
      0.52389069	     -0.05831399	     -0.00028863	     -0.20022390	     -0.06511123	      0.88302686	     -0.00035490	     -0.21952616	      0.00000000	     -0.00000000	     52.95944567
      0.52508303	     -0.05827798	     -0.00029177	     -0.20018745	     -0.06510518	      0.88302684	     -0.00035364	     -0.21951101	      0.00000000	     -0.00000000	     53.83738988
      0.52627538	     -0.05824375	     -0.00029560	     -0.20015274	     -0.06509915	      0.88302685	     -0.00035235	     -0.21949606	      0.00000000	      0.00000000	     54.44075980
      0.52746772	     -0.05820924	     -0.00030003	     -0.20011775	     -0.06509313	      0.88302688	     -0.00035105	     -0.21948133	      0.00000000	      0.00000000	     54.91760464
      0.52866007	     -0.05817670	     -0.00030502	     -0.20008472	     -0.06508712	      0.88302695	     -0.00034972	     -0.21946679	      0.00000000	      0.00000000	     55.16815522
      0.52985241	     -0.05814448	     -0.00031047	     -0.20005198	     -0.06508112	      0.88302705	     -0.00034837	     -0.21945247	      0.00000000	      0.00000000	     55.29874135
      0.53104476	     -0.05811504	     -0.00031637	     -0.20002201	     -0.06507514	      0.88302718	     -0.00034700	     -0.21943835	      0.00000000	      0.00000000	     55.27795889
      0.53223710	     -0.05808664	     -0.00032261	     -0.19999307	     -0.06506918	      0.88302736	     -0.00034560	     -0.21942450	      0.00000000	      0.00000000	     55.15157367
      0.53342945	     -0.05806153	     -0.00032917	     -0.19996739	     -0.06506324	      0.88302757	     -0.00034418	     -0.21941090	      0.00000000	      0.00000000	     54.94744147
      0.53462179	     -0.05803841	     -0.00033595	     -0.19994369	     -0.06505732	      0.88302783	     -0.00034274	     -0.21939763	      0.00000000	      0.00000000	     54.64010277
      0.53581414	     -0.05802064	     -0.00034303	     -0.19992532	     -0.06505142	      0.88302812	     -0.00034127	     -0.21938474	      0.00000000	      0.00000000	     54.31602491
      0.53700648	     -0.05800794	     -0.00035037	     -0.19991202	     -0.06504556	      0.88302846	     -0.00033978	     -0.21937236	      0.00000000	      0.00000000	     53.88479594
      0.53819883	     -0.05800359	     -0.00035791	     -0.19990704	     -0.06503972	      0.88302884	     -0.00033826	     -0.21936063	      0.00000000	      0.00000000	     53.49861448
      0.53939118	     -0.05800580	     -0.00036548	     -0.19990862	     -0.06503392	      0.88302926	     -0.00033671	     -0.21934970	      0.00000000	      0.00000000	     53.01249480
      0.54058352	     -0.05801705	     -0.00037310	     -0.19991922	     -0.06502816	      0.88302971	     -0.00033513	     -0.21933969	      0.00000000	      0.00000000	     52.61921453
      0.54177587	     -0.05803575	     -0.00038056	     -0.19993727	     -0.06502244	      0.88303020	     -0.00033353	     -0.21933075	      0.00000000	      0.00000000	     52.12098473
      0.54296821	     -0.05806362	     -0.00038779	     -0.19996449	     -0.06501675	      0.88303072	     -0.00033190	     -0.21932297	      0.00000000	      0.00000000	     51.74604206
      0.54416056	     -0.05809820	     -0.00039452	     -0.19999842	     -0.06501112	      0.88303126	     -0.00033023	     -0.21931648	      0.00000000	      0.00000000	     51.25776536
      0.54535290	     -0.05814089	     -0.00040065	     -0.20004047	     -0.06500553	      0.88303184	     -0.00032854	     -0.21931132	      0.00000000	      0.00000000	     50.90652412
      0.54654525	     -0.05818876	     -0.00040595	     -0.20008771	     -0.06499999	      0.88303243	     -0.00032681	     -0.21930755	      0.00000000	      0.00000000	     50.43137128
      0.54773759	     -0.05824371	     -0.00041042	     -0.20014205	     -0.06499450	      0.88303303	     -0.00032505	     -0.21930518	      0.00000000	      0.00000000	     50.09725060
      0.54892994	     -0.05830365	     -0.00041389	     -0.20020139	     -0.06498906	      0.88303364	     -0.00032325	     -0.21930425	      0.00000000	      0.00000000	     49.61950528
      0.55012228	     -0.05837060	     -0.00041635	     -0.20026776	     -0.06498368	      0.88303426	     -0.00032142	     -0.21930476	      0.00000000	      0.00000000	     49.27491965
      0.55131463	     -0.05844187	     -0.00041764	     -0.20033847	     -0.06497835	      0.88303488	     -0.00031956	     -0.21930677	      0.00000000	      0.00000000	     48.77961307
      0.55250697	     -0.05851991	     -0.00041791	     -0.20041598	     -0.06497308	      0.88303549	     -0.00031767	     -0.21931026	      0.00000000	      0.00000000	     48.42596845
      0.55369932	     -0.05860244	     -0.00041719	     -0.20049799	     -0.06496787	      0.88303609	     -0.00031574	     -0.21931529	      0.00000000	      0.00000000	     47.92617830
      0.55489166	     -0.05869113	     -0.00041563	     -0.20058618	     -0.06496271	      0.88303666	     -0.00031378	     -0.21932180	      0.00000000	      0.00000000	     47.56790581
      0.55608401	     -0.05878391	     -0.00041332	     -0.20067849	     -0.06495762	      0.88303721	     -0.00031180	     -0.21932984	      0.00000000	      0.00000000	     47.06367804
      0.55727635	     -0.05888226	     -0.00041053	     -0.20077638	     -0.06495258	      0.88303773	     -0.00030978	     -0.21933935	      0.00000000	      0.00000000	     46.69662915
      0.55846870	     -0.05898405	     -0.00040731	     -0.20087772	     -0.06494760	      0.88303821	     -0.00030773	     -0.21935033	      0.00000000	      0.00000000	     46.18420835
      0.55966104	     -0.05909147	     -0.00040399	     -0.20098471	     -0.06494268	      0.88303865	     -0.00030566	     -0.21936274	      0.00000000	      0.00000000	     45.79706508
      0.56085339	     -0.05920258	     -0.00040061	     -0.20109540	     -0.06493782	      0.88303903	     -0.00030356	     -0.21937657	      0.00000000	      0.00000000	     45.26698004
      0.56204573	     -0.05931932	     -0.00039745	     -0.20121172	     -0.06493302	      0.88303936	     -0.00030144	     -0.21939178	      0.00000000	      0.00000000	     44.85735781
      0.56323808	     -0.05943954	     -0.00039447	     -0.20133155	     -0.06492828	      0.88303962	     -0.00029930	     -0.21940839	      0.00000000	      0.00000000	     44.30887236
      0.56443042	     -0.05956506	     -0.00039182	     -0.20145668	     -0.06492359	      0.88303981	     -0.00029713	     -0.21942632	      0.00000000	      0.00000000	     43.87467881
      0.56562277	     -0.05969353	     -0.00038955	     -0.20158477	     -0.06491895	      0.88303992	     -0.00029495	     -0.21944558	      0.00000000	      0.00000000	     43.30509049
      0.56681511	     -0.05982644	     -0.00038782	     -0.20171731	     -0.06491437	      0.88303996	     -0.00029275	     -0.21946609	      0.00000000	     -0.00000000	     42.84891663
      0.56800746	     -0.05996138	     -0.00038662	     -0.20185189	     -0.06490984	      0.88303990	     -0.00029054	     -0.21948783	      0.00000000	     -0.00000000	     42.25986028
      0.56919980	     -0.06010019	     -0.00038609	     -0.20199035	     -0.06490536	      0.88303976	     -0.00028832	     -0.21951070	      0.00000000	     -0.00000000	     41.78173266
      0.57039215	     -0.06024077	     -0.00038617	     -0.20213059	     -0.06490093	      0.88303953	     -0.00028608	     -0.21953469	      0.00000000	     -0.00000000	     41.17284014
      0.57158449	     -0.06038516	     -0.00038691	     -0.20227465	     -0.06489655	      0.88303920	     -0.00028383	     -0.21955971	      0.00000000	     -0.00000000	     40.67301147
      0.57277684	     -0.06053129	     -0.00038837	     -0.20242046	     -0.06489222	      0.88303877	     -0.00028157	     -0.21958576	      0.00000000	     -0.00000000	     40.04585840
      0.57396918	     -0.06068116	     -0.00039040	     -0.20257001	     -0.06488792	      0.88303823	     -0.00027931	     -0.21961275	      0.00000000	     -0.00000000	     39.54085250
      0.57516153	     -0.06083155	     -0.00039282	     -0.20272012	     -0.06488368	      0.88303760	     -0.00027704	     -0.21964066	      0.00000000	     -0.00000000	     38.91128297
      0.57635388	     -0.06098398	     -0.00039578	     -0.20287225	     -0.06487947	      0.88303686	     -0.00027476	     -0.21966940	      0.00000000	     -0.00000000	     38.40569809
      0.57754622	     -0.06113591	     -0.00039941	     -0.20302392	     -0.06487530	      0.88303602	     -0.00027247	     -0.21969891	      0.00000000	     -0.00000001	     37.77211895
      0.57873857	     -0.06128904	     -0.00040351	     -0.20317678	     -0.06487116	      0.88303507	     -0.00027018	     -0.21972911	      0.00000000	     -0.00000001	     37.27096025
      0.57993091	     -0.06143945	     -0.00040822	     -0.20332694	     -0.06486706	      0.88303402	     -0.00026789	     -0.21975993	      0.00000000	     -0.00000001	     36.64342078
      0.58112326	     -0.06159079	     -0.00041385	     -0.20347804	     -0.06486299	      0.88303287	     -0.00026559	     -0.21979133	      0.00000000	     -0.00000001	     36.13755636
      0.58231560	     -0.06173983	     -0.00041910	     -0.20362687	     -0.06485896	      0.88303162	     -0.00026329	     -0.21982331	      0.00000000	     -0.00000001	     35.50640905
      0.58350795	     -0.06188714	     -0.00042522	     -0.20377397	     -0.06485495	      0.88303027	     -0.00026099	     -0.21985583	      0.00000000	     -0.00000001	     35.02387123
      0.58470029	     -0.06203554	     -0.00043184	     -0.20392217	     -0.06485096	      0.88302884	     -0.00025869	     -0.21988894	      0.00000000	     -0.00000001	     34.40188763
      0.58589264	     -0.06218453	     -0.00043870	     -0.20407097	     -0.06484701	      0.88302731	     -0.00025638	     -0.21992255	      0.00000000	     -0.00000001	     33.95562450
      0.58708498	     -0.06233052	     -0.00044583	     -0.20421679	     -0.06484307	      0.88302570	     -0.00025407	     -0.21995656	      0.00000000	     -0.00000001	     33.38194164
      0.58827733	     -0.06247484	     -0.00045308	     -0.20436095	     -0.06483915	      0.88302402	     -0.00025176	     -0.21999084	      0.00000000	     -0.00000001	     32.97838947
      0.58946967	     -0.06261523	     -0.00046035	     -0.20450121	     -0.06483526	      0.88302226	     -0.00024945	     -0.22002530	      0.00000000	     -0.00000001	     32.43509168
      0.59066202	     -0.06275365	     -0.00046748	     -0.20463951	     -0.06483137	      0.88302044	     -0.00024714	     -0.22005980	      0.00000000	     -0.00000001	     32.05899848
      0.59185436	     -0.06288841	     -0.00047392	     -0.20477419	     -0.06482751	      0.88301856	     -0.00024482	     -0.22009428	      0.00000000	     -0.00000001	     31.53054959
      0.59304671	     -0.06302062	     -0.00047940	     -0.20490633	     -0.06482365	      0.88301662	     -0.00024251	     -0.22012862	      0.00000000	     -0.00000001	     31.17195849
      0.59423905	     -0.06314853	     -0.00048431	     -0.20503420	     -0.06481981	      0.88301464	     -0.00024020	     -0.22016278	      0.00000000	     -0.00000001	     30.65513450
      0.59543140	     -0.06327378	     -0.00048907	     -0.20515943	     -0.06481597	      0.88301262	     -0.00023788	     -0.22019667	      0.00000000	     -0.00000001	     30.32916503
      0.59662374	     -0.06339438	     -0.00049382	     -0.20528002	     -0.06481214	      0.88301057	     -0.00023557	     -0.22023024	      0.00000000	     -0.00000001	     29.87133904
      0.59781609	     -0.06351163	     -0.00049880	     -0.20539727	     -0.06480831	      0.88300850	     -0.00023326	     -0.22026339	      0.00000000	     -0.00000001	     29.58488425
      0.59900843	     -0.06362388	     -0.00050395	     -0.20550952	     -0.06480449	      0.88300641	     -0.00023095	     -0.22029609	      0.00000000	     -0.00000001	     29.15873431
      0.60020078	     -0.06373261	     -0.00050929	     -0.20561828	     -0.06480067	      0.88300431	     -0.00022865	     -0.22032826	      0.00000000	     -0.00000001	     28.89519423
      0.60139312	     -0.06383648	     -0.00051479	     -0.20572217	     -0.06479685	      0.88300220	     -0.00022635	     -0.22035987	      0.00000000	     -0.00000001	     28.49229100
      0.60258547	     -0.06393681	     -0.00052042	     -0.20582254	     -0.06479303	      0.88300011	     -0.00022405	     -0.22039087	      0.00000000	     -0.00000001	     28.24427200
      0.60402493	     -0.06405165	     -0.00052729	     -0.20593744	     -0.06478841	      0.88299760	     -0.00022127	     -0.22042745	      0.00000000	     -0.00000001	     27.71454639
      0.60516276	     -0.06413845	     -0.00053275	     -0.20602429	     -0.06478476	      0.88299563	     -0.00021908	     -0.22045565	      0.00000000	     -0.00000001	     27.59639260
      0.60630058	     -0.06422020	     -0.00053814	     -0.20610610	     -0.06478110	      0.88299369	     -0.00021690	     -0.22048319	      0.00000000	     -0.00000001	     27.21794601
      0.60743841	     -0.06429947	     -0.00054350	     -0.20618543	     -0.06477743	      0.88299179	     -0.00021472	     -0.22051005	      0.00000000	     -0.00000001	     27.02573995
      0.60886780	     -0.06439335	     -0.00055009	     -0.20627940	     -0.06477282	      0.88298944	     -0.00021199	     -0.22054283	      0.00000000	     -0.00000001	     26.57501897
      0.60999469	     -0.06446452	     -0.00055519	     -0.20635065	     -0.06476917	      0.88298765	     -0.00020984	     -0.22056788	      0.00000000	     -0.00000001	     26.46191800
      0.61112158	     -0.06453127	     -0.00056013	     -0.20641749	     -0.06476552	      0.88298589	     -0.00020769	     -0.22059226	      0.00000000	     -0.00000001	     26.11703658
      0.61224848	     -0.06459612	     -0.00056488	     -0.20648243	     -0.06476186	      0.88298419	     -0.00020555	     -0.22061593	      0.00000000	     -0.00000001	     25.95275312
      0.61370313	     -0.06467468	     -0.00057064	     -0.20656113	     -0.06475712	      0.88298208	     -0.00020279	     -0.22064548	      0.00000000	     -0.00000001	     25.54151998
      0.61482094	     -0.06473259	     -0.00057472	     -0.20661914	     -0.06475346	      0.88298053	     -0.00020068	     -0.22066738	      0.00000000	     -0.00000001	     25.45496855
      0.61593875	     -0.06478649	     -0.00057844	     -0.20667316	     -0.06474980	      0.88297904	     -0.00019857	     -0.22068862	      0.00000000	     -0.00000001	     25.14145787
      0.61705656	     -0.06483884	     -0.00058180	     -0.20672563	     -0.06474613	      0.88297761	     -0.00019647	     -0.22070916	      0.00000000	     -0.00000001	     24.99685563
      0.61854683	     -0.06490387	     -0.00058568	     -0.20679084	     -0.06474121	      0.88297581	     -0.00019368	     -0.22073552	      0.00000000	     -0.00000001	     24.61998972
      0.61965607	     -0.06494999	     -0.00058824	     -0.20683710	     -0.06473754	      0.88297456	     -0.00019161	     -0.22075435	      0.00000000	     -0.00000001	     24.55950048
      0.62076531	     -0.06499217	     -0.00059057	     -0.20687943	     -0.06473385	      0.88297337	     -0.00018955	     -0.22077252	      0.00000000	     -0.00000001	     24.28374881
      0.62187455	     -0.06503228	     -0.00059236	     -0.20691970	     -0.06473016	      0.88297226	     -0.00018749	     -0.22079000	      0.00000000	     -0.00000001	     24.16417949
      0.62340521	     -0.06508310	     -0.00059406	     -0.20697075	     -0.06472504	      0.88297085	     -0.00018466	     -0.22081304	      0.00000000	     -0.00000001	     23.83229823
      0.62450595	     -0.06511709	     -0.00059495	     -0.20700491	     -0.06472134	      0.88296991	     -0.00018264	     -0.22082880	      0.00000000	     -0.00000001	     23.80037520
      0.62560669	     -0.06514688	     -0.00059558	     -0.20703487	     -0.06471763	      0.88296905	     -0.00018063	     -0.22084388	      0.00000000	     -0.00000001	     23.56906766
      0.62670743	     -0.06517451	     -0.00059601	     -0.20706268	     -0.06471390	      0.88296827	     -0.00017863	     -0.22085825	      0.00000000	     -0.00000000	     23.47639875
      0.62828277	     -0.06520779	     -0.00059631	     -0.20709624	     -0.06470855	      0.88296726	     -0.00017578	     -0.22087757	      0.00000000	     -0.00000000	     23.19156478
      0.62937399	     -0.06522757	     -0.00059633	     -0.20711620	     -0.06470482	      0.88296665	     -0.00017382	     -0.22089004	      0.00000000	     -0.00000000	     23.18701042
      0.63046521	     -0.06524265	     -0.00059623	     -0.20713147	     -0.06470108	      0.88296611	     -0.00017187	     -0.22090176	      0.00000000	     -0.00000000	     22.99413609
      0.63179954	     -0.06525735	     -0.00059601	     -0.20714640	     -0.06469648	      0.88296553	     -0.00016950	     -0.22091500	      0.00000000	     -0.00000000	     22.93997794
      0.63313386	     -0.06526529	     -0.00059573	     -0.20715458	     -0.06469187	      0.88296506	     -0.00016716	     -0.22092703	      0.00000000	     -0.00000000	     22.67670150
      0.63433384	     -0.06526756	     -0.00059549	     -0.20715706	     -0.06468770	      0.88296471	     -0.00016507	     -0.22093671	      0.00000000	     -0.00000000	     22.73571437
      0.63553383	     -0.06526284	     -0.00059530	     -0.20715254	     -0.06468351	      0.88296443	     -0.00016300	     -0.22094529	      0.00000000	     -0.00000000	     22.49774106
      0.63673381	     -0.06525275	     -0.00059518	     -0.20714265	     -0.06467930	      0.88296423	     -0.00016094	     -0.22095266	      0.00000000	     -0.00000000	     22.54855481
      0.63793379	     -0.06523477	     -0.00059520	     -0.20712487	     -0.06467507	      0.88296409	     -0.00015891	     -0.22095876	      0.00000000	     -0.00000000	     22.36464789
      0.63913378	     -0.06521098	     -0.00059543	     -0.20710127	     -0.06467082	      0.88296402	     -0.00015690	     -0.22096350	      0.00000000	     -0.00000000	     22.41897440
      0.64033376	     -0.06517893	     -0.00059596	     -0.20706939	     -0.06466656	      0.88296402	     -0.00015492	     -0.22096683	      0.00000000	      0.00000000	     22.24690682
      0.64153375	     -0.06514093	     -0.00059685	     -0.20703156	     -0.06466227	      0.88296407	     -0.00015295	     -0.22096866	      0.00000000	      0.00000000	     22.32403816
      0.64273373	     -0.06509475	     -0.00059819	     -0.20698553	     -0.06465797	      0.88296419	     -0.00015102	     -0.22096895	      0.00000000	      0.00000000	     22.16259180
      0.64393371	     -0.06504282	     -0.00060001	     -0.20693372	     -0.06465365	      0.88296436	     -0.00014911	     -0.22096764	      0.00000000	      0.00000000	     22.26585739
      0.64513370	     -0.06498288	     -0.00060234	     -0.20687390	     -0.06464932	      0.88296458	     -0.00014723	     -0.22096472	      0.00000000	      0.00000000	     22.11064509
      0.64633368	     -0.06491734	     -0.00060520	     -0.20680845	     -0.06464497	      0.88296486	     -0.00014538	     -0.22096012	      0.00000000	      0.00000000	     22.23670133
      0.64753366	     -0.06484393	     -0.00060863	     -0.20673511	     -0.06464061	      0.88296519	     -0.00014356	     -0.22095385	     -0.00000000	      0.00000000	     22.08648152
      0.64873365	     -0.06476519	     -0.00061264	     -0.20665641	     -0.06463623	      0.88296557	     -0.00014177	     -0.22094585	     -0.00000000	      0.00000000	     22.24011768
      0.64993363	     -0.06467938	     -0.00061724	     -0.20657061	     -0.06463184	      0.88296600	     -0.00014001	     -0.22093615	     -0.00000000	      0.00000000	     22.08929038
      0.65113361	     -0.06458970	     -0.00062260	     -0.20648091	     -0.06462744	      0.88296648	     -0.00013829	     -0.22092473	     -0.00000000	      0.00000000	     22.26076665
      0.65233360	     -0.06449464	     -0.00062876	     -0.20638581	     -0.06462304	      0.88296700	     -0.00013660	     -0.22091167	     -0.00000000	      0.00000000	     22.09906539
      0.65353358	     -0.06439734	     -0.00063567	     -0.20628843	     -0.06461862	      0.88296756	     -0.00013494	     -0.22089701	     -0.00000000	      0.00000000	     22.28189967
      0.65473357	     -0.06429607	     -0.00064331	     -0.20618704	     -0.06461421	      0.88296817	     -0.00013332	     -0.22088085	     -0.00000000	      0.00000000	     22.10482592
      0.65593355	     -0.06419366	     -0.00065155	     -0.20608449	     -0.06460979	      0.88296883	     -0.00013173	     -0.22086324	     -0.00000000	      0.00000000	     22.29483142
      0.65713353	     -0.06408808	     -0.00066027	     -0.20597873	     -0.06460537	      0.88296952	     -0.00013017	     -0.22084429	     -0.00000000	      0.00000000	     22.09928315
      0.65833352	     -0.06398192	     -0.00066929	     -0.20587236	     -0.06460096	      0.88297026	     -0.00012865	     -0.22082406	     -0.00000000	      0.00000000	     22.29054769
      0.65953350	     -0.06387296	     -0.00067841	     -0.20576317	     -0.06459655	      0.88297104	     -0.00012717	     -0.22080267	     -0.00000000	      0.00000000	     22.06956229
      0.66073348	     -0.06376377	     -0.00068740	     -0.20565372	     -0.06459215	      0.88297186	     -0.00012572	     -0.22078014	     -0.00000000	      0.00000000	     22.25502676
      0.66193347	     -0.06365213	     -0.00069613	     -0.20554181	     -0.06458777	      0.88297273	     -0.00012430	     -0.22075660	     -0.00000000	      0.00000001	     22.00920995
      0.66313345	     -0.06354058	     -0.00070442	     -0.20542997	     -0.06458340	      0.88297363	     -0.00012291	     -0.22073209	     -0.00000000	      0.00000001	     22.19011447
      0.66433343	     -0.06342679	     -0.00071220	     -0.20531587	     -0.06457904	      0.88297458	     -0.00012156	     -0.22070670	     -0.00000000	      0.00000001	     21.92823600
      0.66553342	     -0.06331325	     -0.00071937	     -0.20520201	     -0.06457471	      0.88297556	     -0.00012024	     -0.22068046	     -0.00000000	      0.00000001	     22.11018678
      0.66673340	     -0.06319755	     -0.00072590	     -0.20508596	     -0.06457041	      0.88297658	     -0.00011895	     -0.22065349	     -0.00000000	      0.00000001	     21.83842655
      0.66793339	     -0.06308220	     -0.00073173	     -0.20497026	     -0.06456613	      0.88297764	     -0.00011770	     -0.22062579	     -0.00000000	      0.00000001	     22.02319552
      0.66913337	     -0.06296491	     -0.00073690	     -0.20485261	     -0.06456188	      0.88297874	     -0.00011648	     -0.22059747	     -0.00000000	      0.00000001	     21.74931698
      0.67033335	     -0.06284826	     -0.00074139	     -0.20473557	     -0.06455767	      0.88297987	     -0.00011529	     -0.22056854	     -0.00000000	      0.00000001	     21.94266094
      0.67153334	     -0.06272988	     -0.00074523	     -0.20461681	     -0.06455349	      0.88298104	     -0.00011414	     -0.22053909	     -0.00000000	      0.00000001	     21.67284951
      0.67273332	     -0.06261233	     -0.00074839	     -0.20449885	     -0.06454936	      0.88298223	     -0.00011302	     -0.22050915	     -0.00000000	      0.00000001	     21.87584108
      0.67393330	     -0.06249224	     -0.00075083	     -0.20437834	     -0.06454527	      0.88298346	     -0.00011194	     -0.22047878	     -0.00000000	      0.00000001	     21.61741273
      0.67513329	     -0.06237065	     -0.00075227	     -0.20425632	     -0.06454122	      0.88298472	     -0.00011089	     -0.22044793	     -0.00000000	      0.00000001	     21.84212748
      0.67633327	     -0.06224287	     -0.00075267	     -0.20412810	     -0.06453723	      0.88298600	     -0.00010987	     -0.22041658	     -0.00000000	      0.00000001	     21.60706653
      0.67753326	     -0.06210948	     -0.00075186	     -0.20399428	     -0.06453329	      0.88298731	     -0.00010889	     -0.22038459	     -0.00000000	      0.00000001	     21.86123477
      0.67873324	     -0.06196690	     -0.00074980	     -0.20385126	     -0.06452940	      0.88298863	     -0.00010795	     -0.22035186	     -0.00000000	      0.00000001	     21.64911921
      0.67993322	     -0.06181773	     -0.00074645	     -0.20370163	     -0.06452558	      0.88298998	     -0.00010704	     -0.22031825	     -0.00000000	      0.00000001	     21.92366998
      0.68113321	     -0.06166043	     -0.00074203	     -0.20354387	     -0.06452182	      0.88299135	     -0.00010617	     -0.22028371	     -0.00000000	      0.00000001	     21.72157726
      0.68233319	     -0.06149884	     -0.00073672	     -0.20338180	     -0.06451812	      0.88299273	     -0.00010534	     -0.22024821	     -0.00000000	      0.00000001	     22.01109832
      0.68353317	     -0.06133186	     -0.00073076	     -0.20321432	     -0.06451450	      0.88299412	     -0.00010455	     -0.22021179	     -0.00000000	      0.00000001	     21.81667366
      0.68473316	     -0.06116348	     -0.00072450	     -0.20304541	     -0.06451095	      0.88299553	     -0.00010380	     -0.22017449	     -0.00000000	      0.00000001	     22.12976012
      0.68593314	     -0.06099260	     -0.00071834	     -0.20287395	     -0.06450748	      0.88299695	     -0.00010309	     -0.22013645	     -0.00000000	      0.00000001	     21.95340302
      0.68713312	     -0.06082289	     -0.00071256	     -0.20270364	     -0.06450409	      0.88299838	     -0.00010242	     -0.22009775	     -0.00000000	      0.00000001	     22.29663041
      0.68833311	     -0.06065223	     -0.00070726	     -0.20253234	     -0.06450078	      0.88299982	     -0.00010179	     -0.22005853	     -0.00000000	      0.00000001	     22.13760178
      0.68953309	     -0.06048259	     -0.00070227	     -0.20236201	     -0.06449757	      0.88300126	     -0.00010121	     -0.22001886	     -0.00000000	      0.00000001	     22.50935881
      0.69073308	     -0.06031185	     -0.00069752	     -0.20219056	     -0.06449444	      0.88300271	     -0.00010066	     -0.21997883	     -0.00000000	      0.00000001	     22.36182666
      0.69193306	     -0.06014349	     -0.00069287	     -0.20202146	     -0.06449142	      0.88300416	     -0.00010016	     -0.21993849	     -0.00000000	      0.00000001	     22.75437177
      0.69313304	     -0.05997564	     -0.00068820	     -0.20185284	     -0.06448849	      0.88300561	     -0.00009971	     -0.21989796	     -0.00000000	      0.00000001	     22.61234015
      0.69433303	     -0.05981085	     -0.00068338	     -0.20168725	     -0.06448567	      0.88300706	     -0.00009929	     -0.21985730	     -0.00000000	      0.00000001	     23.02757064
      0.69553301	     -0.05964674	     -0.00067853	     -0.20152233	     -0.06448295	      0.88300851	     -0.00009892	     -0.21981661	     -0.00000000	      0.00000001	     22.90258915
      0.69673299	     -0.05948654	     -0.00067366	     -0.20136130	     -0.06448035	      0.88300995	     -0.00009859	     -0.21977594	     -0.00000000	      0.00000001	     23.34591188
      0.69793298	     -0.05932847	     -0.00066871	     -0.20120238	     -0.06447787	      0.88301138	     -0.00009830	     -0.21973542	     -0.00000000	      0.00000001	     23.23786612
      0.69913296	     -0.05917556	     -0.00066368	     -0.20104861	     -0.06447550	      0.88301281	     -0.00009806	     -0.21969509	     -0.00000000	      0.00000001	     23.70698769
      0.70033295	     -0.05902562	     -0.00065871	     -0.20089780	     -0.06447325	      0.88301422	     -0.00009787	     -0.21965508	     -0.00000000	      0.00000001	     23.62978476
      0.70153293	     -0.05888093	     -0.00065381	     -0.20075222	     -0.06447112	      0.88301561	     -0.00009771	     -0.21961543	     -0.00000000	      0.00000001	     24.13811634
      0.70273291	     -0.05873892	     -0.00064898	     -0.20060933	     -0.06446912	      0.88301699	     -0.00009760	     -0.21957624	     -0.00000000	      0.00000001	     24.10644428
      0.70393290	     -0.05860202	     -0.00064415	     -0.20047154	     -0.06446725	      0.88301835	     -0.00009753	     -0.21953752	     -0.00000000	      0.00000001	     24.65958655
      0.70513288	     -0.05846778	     -0.00063936	     -0.20033642	     -0.06446551	      0.88301968	     -0.00009751	     -0.21949936	     -0.00000000	      0.00000001	     24.68466493
      0.70633286	     -0.05833810	     -0.00063446	     -0.20020587	     -0.06446390	      0.88302098	     -0.00009753	     -0.21946174	     -0.00000000	      0.00000001	     25.28973735
      0.70753285	     -0.05821060	     -0.00062946	     -0.20007751	     -0.06446242	      0.88302226	     -0.00009759	     -0.21942473	     -0.00000000	      0.00000001	     25.38239322
      0.70873283	     -0.05808684	     -0.00062457	     -0.19995289	     -0.06446107	      0.88302350	     -0.00009769	     -0.21938833	     -0.00000000	      0.00000001	     26.04117676
      0.70993281	     -0.05796373	     -0.00062070	     -0.19982893	     -0.06445985	      0.88302470	     -0.00009784	     -0.21935265	     -0.00000000	      0.00000001	     26.20543922
      0.71113280	     -0.05784882	     -0.00061740	     -0.19971317	     -0.06445877	      0.88302586	     -0.00009803	     -0.21931781	     -0.00000000	      0.00000001	     26.90621130
      0.71233278	     -0.05773885	     -0.00061425	     -0.19960237	     -0.06445783	      0.88302698	     -0.00009826	     -0.21928393	     -0.00000000	      0.00000001	     27.14850855
      0.71353277	     -0.05763458	     -0.00061108	     -0.19949729	     -0.06445701	      0.88302805	     -0.00009853	     -0.21925098	     -0.00000000	      0.00000001	     27.92426844
      0.71473275	     -0.05753364	     -0.00060807	     -0.19939556	     -0.06445633	      0.88302908	     -0.00009884	     -0.21921900	     -0.00000000	      0.00000001	     28.25550982
      0.71593273	     -0.05743902	     -0.00060527	     -0.19930017	     -0.06445579	      0.88303006	     -0.00009920	     -0.21918795	     -0.00000000	      0.00000001	     29.08038153
      0.71713272	     -0.05734893	     -0.00060279	     -0.19920933	     -0.06445537	      0.88303098	     -0.00009959	     -0.21915790	     -0.00000000	      0.00000001	     29.47947449
      0.71833270	     -0.05726559	     -0.00060042	     -0.19912527	     -0.06445509	      0.88303185	     -0.00010003	     -0.21912884	     -0.00000000	      0.00000000	     30.33938005
      0.71953268	     -0.05718690	     -0.00059699	     -0.19904590	     -0.06445493	      0.88303267	     -0.00010051	     -0.21910083	     -0.00000000	      0.00000000	     30.80230944
      0.72073267	     -0.05711473	     -0.00059275	     -0.19897307	     -0.06445490	      0.88303343	     -0.00010103	     -0.21907383	     -0.00000000	      0.00000000	     31.68346847
      0.72193265	     -0.05704585	     -0.00058848	     -0.19890357	     -0.06445500	      0.88303413	     -0.00010159	     -0.21904788	     -0.00000000	      0.00000000	     32.18905588
      0.72313264	     -0.05698171	     -0.00058421	     -0.19883884	     -0.06445523	      0.88303477	     -0.00010218	     -0.21902292	     -0.00000000	      0.00000000	     33.08627672
      0.72433262	     -0.05692010	     -0.00058005	     -0.19877666	     -0.06445557	      0.88303534	     -0.00010282	     -0.21899894	     -0.00000000	      0.00000000	     33.63228671
      0.72553260	     -0.05686302	     -0.00057626	     -0.19871902	     -0.06445604	      0.88303586	     -0.00010350	     -0.21897587	     -0.00000000	      0.00000000	     34.52690481
      0.72673259	     -0.05680822	     -0.00057248	     -0.19866368	     -0.06445662	      0.88303632	     -0.00010422	     -0.21895374	     -0.00000000	      0.00000000	     35.10097544
      0.72793257	     -0.05675865	     -0.00056850	     -0.19861359	     -0.06445732	      0.88303671	     -0.00010498	     -0.21893251	     -0.00000000	      0.00000000	     35.99055970
      0.72913255	     -0.05671214	     -0.00056459	     -0.19856657	     -0.06445813	      0.88303704	     -0.00010578	     -0.21891219	     -0.00000000	      0.00000000	     36.59907037
      0.73033254	     -0.05667032	     -0.00056066	     -0.19852426	     -0.06445905	      0.88303731	     -0.00010662	     -0.21889275	     -0.00000000	      0.00000000	     37.49300429
      0.73153252	     -0.05663169	     -0.00055691	     -0.19848516	     -0.06446008	      0.88303751	     -0.00010750	     -0.21887424	     -0.00000000	      0.00000000	     38.13806996
      0.73273250	     -0.05659893	     -0.00055343	     -0.19845193	     -0.06446122	      0.88303766	     -0.00010841	     -0.21885665	     -0.00000000	      0.00000000	     39.04085262
      0.73393249	     -0.05656996	     -0.00055007	     -0.19842249	     -0.06446245	      0.88303774	     -0.00010937	     -0.21884002	     -0.00000000	      0.00000000	     39.74377302
      0.73513247	     -0.05654599	     -0.00054688	     -0.19839805	     -0.06446378	      0.88303776	     -0.00011037	     -0.21882432	     -0.00000000	     -0.00000000	     40.67695268
      0.73633246	     -0.05652478	     -0.00054391	     -0.19837639	     -0.06446521	      0.88303772	     -0.00011141	     -0.21880956	     -0.00000000	     -0.00000000	     41.44185217
      0.73753244	     -0.05650749	     -0.00054100	     -0.19835864	     -0.06446673	      0.88303762	     -0.00011249	     -0.21879569	     -0.00000000	     -0.00000000	     42.39577482
      0.73873242	     -0.05649252	     -0.00053812	     -0.19834322	     -0.06446834	      0.88303747	     -0.00011361	     -0.21878270	     -0.00000000	     -0.00000000	     43.19576229
      0.73993241	     -0.05648085	     -0.00053533	     -0.19833110	     -0.06447003	      0.88303726	     -0.00011476	     -0.21877053	     -0.00000000	     -0.00000000	     44.13621211
      0.74113239	     -0.05647095	     -0.00053259	     -0.19832076	     -0.06447181	      0.88303699	     -0.00011596	     -0.21875917	     -0.00000000	     -0.00000000	     44.92130284
      0.74233237	     -0.05646418	     -0.00052982	     -0.19831354	     -0.06447366	      0.88303668	     -0.00011719	     -0.21874856	     -0.00000000	     -0.00000000	     45.80435295
      0.74353236	     -0.05645873	     -0.00052721	     -0.19830765	     -0.06447560	      0.88303631	     -0.00011847	     -0.21873871	     -0.00000000	     -0.00000000	     46.53703179
      0.74473234	     -0.05645594	     -0.00052465	     -0.19830441	     -0.06447761	      0.88303589	     -0.00011978	     -0.21872956	     -0.00000000	     -0.00000000	     47.33380632
      0.74593233	     -0.05645440	     -0.00052240	     -0.19830242	     -0.06447969	      0.88303543	     -0.00012113	     -0.21872112	     -0.00000000	     -0.00000000	     47.97548330
      0.74713231	     -0.05645508	     -0.00052015	     -0.19830264	     -0.06448185	      0.88303492	     -0.00012252	     -0.21871333	     -0.00000000	     -0.00000000	     48.66056846
      0.74833229	     -0.05645641	     -0.00051827	     -0.19830351	     -0.06448408	      0.88303438	     -0.00012394	     -0.21870620	     -0.00000000	     -0.00000000	     49.18713528
      0.74953228	     -0.05645966	     -0.00051674	     -0.19830629	     -0.06448638	      0.88303379	     -0.00012541	     -0.21869968	     -0.00000001	     -0.00000000	     49.74686328
      0.75073226	     -0.05646338	     -0.00051519	     -0.19830954	     -0.06448875	      0.88303316	     -0.00012690	     -0.21869377	     -0.00000001	     -0.00000000	     50.14458566
      0.75193224	     -0.05646884	     -0.00051376	     -0.19831452	     -0.06449118	      0.88303251	     -0.00012843	     -0.21868843	     -0.00000001	     -0.00000000	     50.58586900
      0.75313223	     -0.05647463	     -0.00051314	     -0.19831981	     -0.06449368	      0.88303182	     -0.00013000	     -0.21868367	     -0.00000001	     -0.00000000	     50.85622785
      0.75433221	     -0.05648192	     -0.00051248	     -0.19832661	     -0.06449625	      0.88303109	     -0.00013160	     -0.21867944	     -0.00000001	     -0.00000000	     51.17962691
      0.75553219	     -0.05648922	     -0.00051185	     -0.19833341	     -0.06449889	      0.88303035	     -0.00013323	     -0.21867575	     -0.00000001	     -0.00000000	     51.33652918
      0.75673218	     -0.05649766	     -0.00051094	     -0.19834135	     -0.06450159	      0.88302958	     -0.00013490	     -0.21867257	     -0.00000001	     -0.00000000	     51.57578250
      0.75793216	     -0.05650640	     -0.00051016	     -0.19834960	     -0.06450436	      0.88302878	     -0.00013659	     -0.21866990	     -0.00000001	     -0.00000000	     51.63630820
      0.75913215	     -0.05651647	     -0.00050940	     -0.19835916	     -0.06450720	      0.88302797	     -0.00013832	     -0.21866770	     -0.00000001	     -0.00000000	     51.80908292
      0.76033213	     -0.05652654	     -0.00050870	     -0.19836871	     -0.06451011	      0.88302713	     -0.00014007	     -0.21866599	     -0.00000001	     -0.00000000	     51.79495978
      0.76153211	     -0.05653788	     -0.00050800	     -0.19837954	     -0.06451308	      0.88302628	     -0.00014186	     -0.21866472	     -0.00000001	     -0.00000000	     51.91832176
      0.76273210	     -0.05654878	     -0.00050740	     -0.19838993	     -0.06451612	      0.88302542	     -0.00014367	     -0.21866389	     -0.00000001	     -0.00000000	     51.84161051
      0.76393208	     -0.05656129	     -0.00050683	     -0.19840191	     -0.06451924	      0.88302454	     -0.00014551	     -0.21866350	     -0.00000001	     -0.00000001	     51.92466905
      0.76513206	     -0.05657440	     -0.00050609	     -0.19841450	     -0.06452242	      0.88302365	     -0.00014737	     -0.21866358	     -0.00000001	     -0.00000001	     51.79358879
      0.76633205	     -0.05658990	     -0.00050540	     -0.19842947	     -0.06452567	      0.88302275	     -0.00014926	     -0.21866410	     -0.00000001	     -0.00000001	     51.85657978
      0.76753203	     -0.05660679	     -0.00050465	     -0.19844583	     -0.06452899	      0.88302184	     -0.00015117	     -0.21866511	     -0.00000001	     -0.00000001	     51.69093711
      0.76873202	     -0.05662717	     -0.00050379	     -0.19846568	     -0.06453238	      0.88302092	     -0.00015311	     -0.21866658	     -0.00000001	     -0.00000001	     51.73466132
      0.76993200	     -0.05665229	     -0.00050324	     -0.19849026	     -0.06453585	      0.88301999	     -0.00015507	     -0.21866863	     -0.00000001	     -0.00000001	     51.52317110
      0.77113198	     -0.05668614	     -0.00050313	     -0.19852357	     -0.06453938	      0.88301906	     -0.00015705	     -0.21867135	     -0.00000001	     -0.00000001	     51.54171661
      0.77233197	     -0.05672952	     -0.00050359	     -0.19856640	     -0.06454299	      0.88301813	     -0.00015905	     -0.21867496	     -0.00000001	     -0.00000001	     51.29345188
      0.77353195	     -0.05678487	     -0.00050463	     -0.19862119	     -0.06454667	      0.88301718	     -0.00016107	     -0.21867965	     -0.00000001	     -0.00000001	     51.29515545
      0.77473193	     -0.05685182	     -0.00050606	     -0.19868758	     -0.06455042	      0.88301623	     -0.00016311	     -0.21868565	     -0.00000001	     -0.00000001	     51.02701032
      0.77593192	     -0.05693188	     -0.00050769	     -0.19876708	     -0.06455425	      0.88301527	     -0.00016516	     -0.21869312	     -0.00000001	     -0.00000001	     51.01981961
      0.77713190	     -0.05702362	     -0.00050940	     -0.19885828	     -0.06455814	      0.88301429	     -0.00016722	     -0.21870227	     -0.00000001	     -0.00000001	     50.74773873
      0.77833188	     -0.05712780	     -0.00051095	     -0.19896192	     -0.06456211	      0.88301330	     -0.00016930	     -0.21871321	     -0.00000001	     -0.00000001	     50.73362358
      0.77953187	     -0.05724264	     -0.00051217	     -0.19907626	     -0.06456614	      0.88301230	     -0.00017139	     -0.21872606	     -0.00000001	     -0.00000001	     50.45654586
      0.78073185	     -0.05736883	     -0.00051283	     -0.19920197	     -0.06457025	      0.88301128	     -0.00017349	     -0.21874088	     -0.00000001	     -0.00000001	     50.42139048
      0.78193184	     -0.05750434	     -0.00051273	     -0.19933704	     -0.06457442	      0.88301023	     -0.00017560	     -0.21875776	     -0.00000001	     -0.00000001	     50.12370340
      0.78313182	     -0.05764951	     -0.00051156	     -0.19948180	     -0.06457866	      0.88300916	     -0.00017771	     -0.21877669	     -0.00000001	     -0.00000001	     50.04369426
      0.78433180	     -0.05780218	     -0.00050918	     -0.19963412	     -0.06458296	      0.88300805	     -0.00017983	     -0.21879770	     -0.00000001	     -0.00000001	     49.71055013
      0.78553179	     -0.05796218	     -0.00050544	     -0.19979381	     -0.06458732	      0.88300691	     -0.00018196	     -0.21882074	     -0.00000001	     -0.00000001	     49.57729218
      0.78673177	     -0.05812767	     -0.00050089	     -0.19995903	     -0.06459174	      0.88300573	     -0.00018408	     -0.21884584	     -0.00000001	     -0.00000001	     49.20718078
      0.78793175	     -0.05830062	     -0.00049531	     -0.20013175	     -0.06459622	      0.88300451	     -0.00018621	     -0.21887294	     -0.00000001	     -0.00000001	     49.02174418
      0.78913174	     -0.05847866	     -0.00048883	     -0.20030961	     -0.06460076	      0.88300323	     -0.00018835	     -0.21890203	     -0.00000001	     -0.00000001	     48.62959576
      0.79033172	     -0.05866250	     -0.00048164	     -0.20049331	     -0.06460535	      0.88300190	     -0.00019049	     -0.21893302	     -0.00000001	     -0.00000001	     48.39944083
      0.79153171	     -0.05885015	     -0.00047395	     -0.20068086	     -0.06460998	      0.88300050	     -0.00019263	     -0.21896585	     -0.00000001	     -0.00000001	     47.98312920
      0.79273169	     -0.05904230	     -0.00046602	     -0.20087294	     -0.06461467	      0.88299904	     -0.00019478	     -0.21900042	     -0.00000001	     -0.00000001	     47.70551867
      0.79393167	     -0.05923697	     -0.00045802	     -0.20106759	     -0.06461939	      0.88299750	     -0.00019693	     -0.21903664	     -0.00000001	     -0.00000001	     47.25855770
      0.79513166	     -0.05943391	     -0.00045024	     -0.20126452	     -0.06462416	      0.88299589	     -0.00019909	     -0.21907440	     -0.00000001	     -0.00000001	     46.92643682
      0.79633164	     -0.05963306	     -0.00044289	     -0.20146370	     -0.06462895	      0.88299419	     -0.00020125	     -0.21911366	     -0.00000001	     -0.00000001	     46.43395612
      0.79753162	     -0.05983551	     -0.00043607	     -0.20166620	     -0.06463378	      0.88299241	     -0.00020343	     -0.21915431	     -0.00000001	     -0.00000001	     46.04278616
      0.79873161	     -0.06003945	     -0.00042992	     -0.20187021	     -0.06463864	      0.88299053	     -0.00020561	     -0.21919628	     -0.00000001	     -0.00000001	     45.51637443
      0.79993159	     -0.06024575	     -0.00042458	     -0.20207660	     -0.06464352	      0.88298855	     -0.00020780	     -0.21923945	     -0.00000001	     -0.00000001	     45.08168256
      0.80113157	     -0.06045267	     -0.00041963	     -0.20228364	     -0.06464842	      0.88298647	     -0.00021001	     -0.21928374	     -0.00000001	     -0.00000001	     44.52224221
      0.80233156	     -0.06066122	     -0.00041500	     -0.20249233	     -0.06465334	      0.88298429	     -0.00021222	     -0.21932898	     -0.00000001	     -0.00000001	     44.04028439
      0.80353154	     -0.06086977	     -0.00041117	     -0.20270106	     -0.06465827	      0.88298200	     -0.00021445	     -0.21937513	     -0.00000001	     -0.00000001	     43.44121189
      0.80473153	     -0.06107994	     -0.00040826	     -0.20291141	     -0.06466320	      0.88297960	     -0.00021668	     -0.21942204	     -0.00000001	     -0.00000001	     42.93471627
      0.80593151	     -0.06129030	     -0.00040613	     -0.20312198	     -0.06466814	      0.88297708	     -0.00021893	     -0.21946969	     -0.00000001	     -0.00000001	     42.31595390
      0.80713149	     -0.06150210	     -0.00040474	     -0.20333401	     -0.06467307	      0.88297446	     -0.00022120	     -0.21951797	     -0.00000001	     -0.00000002	     41.79673472
      0.80833148	     -0.06171285	     -0.00040419	     -0.20354501	     -0.06467800	      0.88297173	     -0.00022347	     -0.21956683	     -0.00000001	     -0.00000002	     41.16661850
      0.80953146	     -0.06192384	     -0.00040428	     -0.20375627	     -0.06468292	      0.88296888	     -0.00022575	     -0.21961614	     -0.00000001	     -0.00000002	     40.64343263
      0.81073144	     -0.06213330	     -0.00040490	     -0.20396603	     -0.06468783	      0.88296592	     -0.00022804	     -0.21966588	     -0.00000001	     -0.00000002	     40.00158283
      0.81193143	     -0.06234270	     -0.00040608	     -0.20417575	     -0.06469272	      0.88296286	     -0.00023034	     -0.21971593	     -0.00000001	     -0.00000002	     39.48695160
      0.81313141	     -0.06254809	     -0.00040772	     -0.20438148	     -0.06469758	      0.88295969	     -0.00023265	     -0.21976628	     -0.00000001	     -0.00000002	     38.86309740
      0.81433140	     -0.06275427	     -0.00040999	     -0.20458803	     -0.06470242	      0.88295642	     -0.00023496	     -0.21981690	     -0.00000001	     -0.00000002	     38.35139471
      0.81553138	     -0.06295584	     -0.00041296	     -0.20478999	     -0.06470724	      0.88295304	     -0.00023727	     -0.21986779	     -0.00000001	     -0.00000002	     37.73460353
      0.81673136	     -0.06315666	     -0.00041656	     -0.20499121	     -0.06471201	      0.88294958	     -0.00023959	     -0.21991896	     -0.00000001	     -0.00000002	     37.24972895
      0.81793135	     -0.06335523	     -0.00042001	     -0.20519022	     -0.06471675	      0.88294602	     -0.00024191	     -0.21997042	     -0.00000001	     -0.00000002	     36.65464246
      0.81913133	     -0.06355219	     -0.00042374	     -0.20538763	     -0.06472145	      0.88294238	     -0.00024422	     -0.22002208	     -0.00000001	     -0.00000002	     36.21841272
      0.82033131	     -0.06374465	     -0.00042750	     -0.20558058	     -0.06472611	      0.88293866	     -0.00024653	     -0.22007384	     -0.00000001	     -0.00000002	     35.66442024
      0.82153130	     -0.06393376	     -0.00043114	     -0.20577020	     -0.06473072	      0.88293488	     -0.00024884	     -0.22012555	     -0.00000001	     -0.00000002	     35.27060534
      0.82273128	     -0.06411775	     -0.00043484	     -0.20595473	     -0.06473527	      0.88293102	     -0.00025113	     -0.22017714	     -0.00000001	     -0.00000002	     34.74633329
      0.82393126	     -0.06429810	     -0.00043846	     -0.20613564	     -0.06473977	      0.88292711	     -0.00025342	     -0.22022846	     -0.00000001	     -0.00000002	     34.37803930
      0.82513125	     -0.06447298	     -0.00044147	     -0.20631113	     -0.06474421	      0.88292315	     -0.00025570	     -0.22027948	     -0.00000001	     -0.00000002	     33.87904866
      0.82633123	     -0.06464440	     -0.00044415	     -0.20648317	     -0.06474859	      0.88291914	     -0.00025797	     -0.22033008	     -0.00000001	     -0.00000002	     33.51524170
      0.82753122	     -0.06481054	     -0.00044683	     -0.20664996	     -0.06475291	      0.88291511	     -0.00026022	     -0.22038027	     -0.00000001	     -0.00000002	     33.02325311
      0.82873120	     -0.06497331	     -0.00044918	     -0.20681340	     -0.06475715	      0.88291104	     -0.00026245	     -0.22042996	     -0.00000001	     -0.00000002	     32.67808360
      0.82993118	     -0.06513083	     -0.00045140	     -0.20697162	     -0.06476133	      0.88290696	     -0.00026467	     -0.22047915	     -0.00000001	     -0.00000002	     32.21798987
      0.83113117	     -0.06528477	     -0.00045351	     -0.20712627	     -0.06476543	      0.88290288	     -0.00026687	     -0.22052777	     -0.00000001	     -0.00000002	     31.93950558
      0.83233115	     -0.06543308	     -0.00045552	     -0.20727531	     -0.06476945	      0.88289879	     -0.00026904	     -0.22057582	     -0.00000001	     -0.00000002	     31.52587382
      0.83353113	     -0.06557757	     -0.00045746	     -0.20742055	     -0.06477339	      0.88289471	     -0.00027120	     -0.22062323	     -0.00000001	     -0.00000002	     31.27921363
      0.83473112	     -0.06571628	     -0.00045955	     -0.20756003	     -0.06477726	      0.88289065	     -0.00027334	     -0.22066997	     -0.00000001	     -0.00000002	     30.88846072
      0.83593110	     -0.06585092	     -0.00046171	     -0.20769544	     -0.06478103	      0.88288662	     -0.00027545	     -0.22071599	     -0.00000001	     -0.00000002	     30.66170824
      0.83713109	     -0.06597965	     -0.00046375	     -0.20782498	     -0.06478472	      0.88288262	     -0.00027754	     -0.22076126	     -0.00000001	     -0.00000002	     30.28552862
      0.83833107	     -0.06610443	     -0.00046564	     -0.20795056	     -0.06478832	      0.88287867	     -0.00027960	     -0.22080573	     -0.00000001	     -0.00000002	     30.07034799
      0.83953105	     -0.06622331	     -0.00046737	     -0.20807027	     -0.06479183	      0.88287476	     -0.00028164	     -0.22084938	     -0.00000001	     -0.00000002	     29.70693727
      0.84073104	     -0.06633822	     -0.00046896	     -0.20818602	     -0.06479524	      0.88287091	     -0.00028365	     -0.22089214	     -0.00000001	     -0.00000002	     29.50798284
      0.84193102	     -0.06644752	     -0.00047043	     -0.20829617	     -0.06479855	      0.88286712	     -0.00028563	     -0.22093402	     -0.00000001	     -0.00000002	     29.15993279
      0.84313100	     -0.06655388	     -0.00047173	     -0.20840339	     -0.06480177	      0.88286340	     -0.00028759	     -0.22097495	     -0.00000001	     -0.00000002	     28.97720699
      0.84433099	     -0.06665479	     -0.00047300	     -0.20850518	     -0.06480488	      0.88285976	     -0.00028951	     -0.22101494	     -0.00000001	     -0.00000002	     28.64235424
      0.84553097	     -0.06675240	     -0.00047424	     -0.20860367	     -0.06480790	      0.88285620	     -0.00029141	     -0.22105395	     -0.00000001	     -0.00000002	     28.46798549
      0.84673095	     -0.06684484	     -0.00047542	     -0.20869701	     -0.06481081	      0.88285273	     -0.00029329	     -0.22109198	     -0.00000001	     -0.00000002	     28.14039568
      0.84793094	     -0.06693407	     -0.00047658	     -0.20878713	     -0.06481361	      0.88284934	     -0.00029513	     -0.22112899	     -0.00000001	     -0.00000002	     27.98047461
      0.84913092	     -0.06701828	     -0.00047777	     -0.20887225	     -0.06481631	      0.88284605	     -0.00029694	     -0.22116500	     -0.00000001	     -0.00000002	     27.67044238
      0.85033091	     -0.06709957	     -0.00047903	     -0.20895446	     -0.06481889	      0.88284286	     -0.00029873	     -0.22119995	     -0.00000001	     -0.00000002	     27.52660538
      0.85153089	     -0.06717609	     -0.00048047	     -0.20903190	     -0.06482137	      0.88283976	     -0.00030048	     -0.22123387	     -0.00000001	     -0.00000002	     27.22990536
      0.85273087	     -0.06724963	     -0.00048199	     -0.20910637	     -0.06482373	      0.88283677	     -0.00030221	     -0.22126671	     -0.00000001	     -0.00000002	     27.09894357
      0.85393086	     -0.06731817	     -0.00048362	     -0.20917584	     -0.06482598	      0.88283389	     -0.00030391	     -0.22129849	     -0.00000001	     -0.00000002	     26.81658027
      0.85513084	     -0.06738373	     -0.00048537	     -0.20924234	     -0.06482811	      0.88283110	     -0.00030557	     -0.22132915	     -0.00000001	     -0.00000002	     26.69955086
      0.85633082	     -0.06744443	     -0.00048720	     -0.20930399	     -0.06483013	      0.88282843	     -0.00030721	     -0.22135872	     -0.00000001	     -0.00000001	     26.42993672
      0.85753081	     -0.06750235	     -0.00048912	     -0.20936285	     -0.06483203	      0.88282586	     -0.00030882	     -0.22138715	     -0.00000001	     -0.00000001	     26.32243317
      0.85873079	     -0.06755553	     -0.00049112	     -0.20941698	     -0.06483381	      0.88282340	     -0.00031040	     -0.22141447	     -0.00000001	     -0.00000001	     26.06097025
      0.85993077	     -0.06760599	     -0.00049317	     -0.20946839	     -0.06483547	      0.88282104	     -0.00031195	     -0.22144063	     -0.00000001	     -0.00000001	     25.95929964
      0.86113076	     -0.06765151	     -0.00049523	     -0.20951488	     -0.06483701	      0.88281879	     -0.00031347	     -0.22146567	     -0.00000001	     -0.00000001	     25.70674554
      0.86233074	     -0.06769386	     -0.00049727	     -0.20955819	     -0.06483843	      0.88281665	     -0.00031496	     -0.22148952	     -0.00000001	     -0.00000001	     25.61744653
      0.86353073	     -0.06773076	     -0.00049927	     -0.20959607	     -0.06483972	      0.88281460	     -0.00031642	     -0.22151222	     -0.00000001	     -0.00000001	     25.37969446
      0.86473071	     -0.06776357	     -0.00050100	     -0.20962985	     -0.06484089	      0.88281266	     -0.00031785	     -0.22153369	     -0.00000001	     -0.00000001	     25.30656340
      0.86593069	     -0.06779082	     -0.00050299	     -0.20965807	     -0.06484194	      0.88281081	     -0.00031925	     -0.22155396	     -0.00000001	     -0.00000001	     25.08066702
      0.86713068	     -0.06781411	     -0.00050491	     -0.20968235	     -0.06484286	      0.88280906	     -0.00032063	     -0.22157296	     -0.00000001	     -0.00000001	     25.02088141
      0.86833066	     -0.06783096	     -0.00050679	     -0.20970018	     -0.06484365	      0.88280740	     -0.00032197	     -0.22159068	     -0.00000001	     -0.00000001	     24.81051275
      0.86953064	     -0.06784317	     -0.00050870	     -0.20971337	     -0.06484432	      0.88280583	     -0.00032328	     -0.22160705	     -0.00000001	     -0.00000001	     24.76911530
      0.87073063	     -0.06784837	     -0.00051069	     -0.20971955	     -0.06484486	      0.88280435	     -0.00032457	     -0.22162204	     -0.00000001	     -0.00000001	     24.57097220
      0.87193061	     -0.06784849	     -0.00051283	     -0.20972065	     -0.06484528	      0.88280296	     -0.00032582	     -0.22163557	     -0.00000001	     -0.00000001	     24.54713442
      0.87313060	     -0.06784139	     -0.00051514	     -0.20971452	     -0.06484556	      0.88280164	     -0.00032705	     -0.22164763	     -0.00000001	     -0.00000001	     24.35969009
      0.87433058	     -0.06782919	     -0.00051720	     -0.20970329	     -0.06484572	      0.88280040	     -0.00032824	     -0.22165813	     -0.00000001	     -0.00000001	     24.35068324
      0.87553056	     -0.06780966	     -0.00051959	     -0.20968472	     -0.06484575	      0.88279924	     -0.00032941	     -0.22166706	     -0.00000001	     -0.00000001	     24.16676131
      0.87673055	     -0.06778491	     -0.00052252	     -0.20966092	     -0.06484565	      0.88279815	     -0.00033055	     -0.22167436	     -0.00000001	     -0.00000001	     24.18611039
      0.87793053	     -0.06775196	     -0.00052629	     -0.20962890	     -0.06484542	      0.88279713	     -0.00033167	     -0.22168002	     -0.00000001	     -0.00000001	     24.02170365
      0.87913051	     -0.06771443	     -0.00053024	     -0.20959228	     -0.06484507	      0.88279618	     -0.00033276	     -0.22168398	     -0.00000001	     -0.00000001	     24.06038503
      0.88033050	     -0.06766949	     -0.00053466	     -0.20954825	     -0.06484459	      0.88279529	     -0.00033382	     -0.22168627	     -0.00000001	     -0.00000000	     23.89709858
      0.88153048	     -0.06761884	     -0.00053952	     -0.20949848	     -0.06484398	      0.88279446	     -0.00033485	     -0.22168677	     -0.00000001	     -0.00000000	     23.97823135
      0.88273046	     -0.06756002	     -0.00054467	     -0.20944052	     -0.06484325	      0.88279370	     -0.00033586	     -0.22168549	     -0.00000001	     -0.00000000	     23.83321667
      0.88393045	     -0.06749515	     -0.00055046	     -0.20937650	     -0.06484239	      0.88279299	     -0.00033684	     -0.22168232	     -0.00000001	     -0.00000000	     23.94576812
      0.88513043	     -0.06742204	     -0.00055694	     -0.20930421	     -0.06484141	      0.88279234	     -0.00033779	     -0.22167727	     -0.00000001	     -0.00000000	     23.80774556
      0.88633042	     -0.06734310	     -0.00056406	     -0.20922606	     -0.06484031	      0.88279175	     -0.00033872	     -0.22167026	     -0.00000001	     -0.00000000	     23.94703798
      0.88753040	     -0.06725631	     -0.00057179	     -0.20914003	     -0.06483909	      0.88279121	     -0.00033962	     -0.22166131	     -0.00000001	     -0.00000000	     23.80361483
      0.88873038	     -0.06716413	     -0.00058004	     -0.20904858	     -0.06483775	      0.88279072	     -0.00034049	     -0.22165039	     -0.00000001	     -0.00000000	     23.96264837
      0.88993037	     -0.06706457	     -0.00058878	     -0.20894973	     -0.06483629	      0.88279029	     -0.00034134	     -0.22163754	     -0.00000001	     -0.00000000	     23.80958790
      0.89113035	     -0.06696037	     -0.00059795	     -0.20884620	     -0.06483472	      0.88278992	     -0.00034215	     -0.22162273	     -0.00000001	     -0.00000000	     23.98606959
      0.89233033	     -0.06684998	     -0.00060756	     -0.20873646	     -0.06483303	      0.88278959	     -0.00034294	     -0.22160606	     -0.00000001	     -0.00000000	     23.81882037
      0.89353032	     -0.06673657	     -0.00061758	     -0.20862367	     -0.06483124	      0.88278932	     -0.00034370	     -0.22158754	     -0.00000001	     -0.00000000	     24.00737597
      0.89473030	     -0.06661857	     -0.00062798	     -0.20850625	     -0.06482933	      0.88278910	     -0.00034442	     -0.22156729	     -0.00000001	     -0.00000000	     23.82403309
      0.89593029	     -0.06649773	     -0.00063894	     -0.20838595	     -0.06482733	      0.88278893	     -0.00034511	     -0.22154538	     -0.00000001	     -0.00000000	     24.02140749
      0.89713027	     -0.06637362	     -0.00065023	     -0.20826236	     -0.06482521	      0.88278881	     -0.00034577	     -0.22152197	     -0.00000001	     -0.00000000	     23.81791707
      0.89833025	     -0.06624868	     -0.00066159	     -0.20813791	     -0.06482300	      0.88278875	     -0.00034639	     -0.22149712	     -0.00000001	     -0.00000000	     24.01972907
      0.89953024	     -0.06612046	     -0.00067283	     -0.20801015	     -0.06482070	      0.88278874	     -0.00034697	     -0.22147097	     -0.00000001	      0.00000000	     23.80234055
      0.90073022	     -0.06599127	     -0.00068372	     -0.20788139	     -0.06481830	      0.88278879	     -0.00034752	     -0.22144356	     -0.00000001	      0.00000000	     24.00311011
      0.90193020	     -0.06585889	     -0.00069409	     -0.20774943	     -0.06481580	      0.88278889	     -0.00034803	     -0.22141500	     -0.00000001	      0.00000000	     23.76585895
      0.90313019	     -0.06572588	     -0.00070380	     -0.20761682	     -0.06481323	      0.88278905	     -0.00034850	     -0.22138532	     -0.00000001	      0.00000000	     23.96025955
      0.90433017	     -0.06559003	     -0.00071277	     -0.20748136	     -0.06481056	      0.88278926	     -0.00034893	     -0.22135464	     -0.00000001	      0.00000000	     23.70623770
      0.90553015	     -0.06545386	     -0.00072091	     -0.20734555	     -0.06480782	      0.88278952	     -0.00034931	     -0.22132300	     -0.00000001	      0.00000000	     23.89615343
      0.90673014	     -0.06531520	     -0.00072824	     -0.20720725	     -0.06480500	      0.88278984	     -0.00034966	     -0.22129049	     -0.00000001	      0.00000000	     23.63815403
      0.90793012	     -0.06517662	     -0.00073474	     -0.20706901	     -0.06480211	      0.88279022	     -0.00034996	     -0.22125716	     -0.00000001	      0.00000000	     23.83106157
      0.90913011	     -0.06503589	     -0.00073998	     -0.20692862	     -0.06479914	      0.88279065	     -0.00035022	     -0.22122310	     -0.00000001	      0.00000000	     23.58304518
      0.91033009	     -0.06489560	     -0.00074344	     -0.20678866	     -0.06479611	      0.88279113	     -0.00035043	     -0.22118836	     -0.00000001	      0.00000000	     23.76543862
      0.91153007	     -0.06475352	     -0.00074553	     -0.20664691	     -0.06479301	      0.88279167	     -0.00035061	     -0.22115302	     -0.00000001	      0.00000000	     23.51387528
      0.91273006	     -0.06461223	     -0.00074686	     -0.20650593	     -0.06478985	      0.88279226	     -0.00035074	     -0.22111712	     -0.00000001	      0.00000000	     23.72659596
      0.91393004	     -0.06446946	     -0.00074768	     -0.20636346	     -0.06478663	      0.88279290	     -0.00035082	     -0.22108075	     -0.00000001	      0.00000000	     23.51488990
      0.91513002	     -0.06432777	     -0.00074809	     -0.20622206	     -0.06478336	      0.88279359	     -0.00035087	     -0.22104392	     -0.00000001	      0.00000000	     23.75510531
      0.91633001	     -0.06418493	     -0.00074818	     -0.20607948	     -0.06478004	      0.88279433	     -0.00035087	     -0.22100672	     -0.00000001	      0.00000000	     23.57319972
      0.91752999	     -0.06404353	     -0.00074717	     -0.20593834	     -0.06477666	      0.88279512	     -0.00035084	     -0.22096916	     -0.00000001	      0.00000000	     23.83236751
      0.91872998	     -0.06390136	     -0.00074569	     -0.20579642	     -0.06477324	      0.88279595	     -0.00035076	     -0.22093133	     -0.00000001	      0.00000000	     23.67511819
      0.91992996	     -0.06376107	     -0.00074393	     -0.20565637	     -0.06476978	      0.88279683	     -0.00035065	     -0.22089323	     -0.00000001	      0.00000001	     23.95786784
      0.92112994	     -0.06362045	     -0.00074201	     -0.20551596	     -0.06476627	      0.88279775	     -0.00035049	     -0.22085495	     -0.00000001	      0.00000001	     23.84203017
      0.92232993	     -0.06348263	     -0.00073991	     -0.20537835	     -0.06476272	      0.88279871	     -0.00035030	     -0.22081649	     -0.00000001	      0.00000001	     24.15568666
      0.92352991	     -0.06334483	     -0.00073771	     -0.20524075	     -0.06475914	      0.88279970	     -0.00035007	     -0.22077791	     -0.00000001	      0.00000001	     24.07956291
      0.92472989	     -0.06320960	     -0.00073545	     -0.20510569	     -0.06475552	      0.88280073	     -0.00034981	     -0.22073923	     -0.00000001	      0.00000001	     24.42276537
      0.92592988	     -0.06307475	     -0.00073319	     -0.20497100	     -0.06475187	      0.88280179	     -0.00034951	     -0.22070050	     -0.00000001	      0.00000001	     24.38605448
      0.92712986	     -0.06294291	     -0.00073093	     -0.20483932	     -0.06474818	      0.88280288	     -0.00034917	     -0.22066174	     -0.00000001	      0.00000001	     24.76199205
      0.92832984	     -0.06281180	     -0.00072869	     -0.20470835	     -0.06474447	      0.88280399	     -0.00034880	     -0.22062300	     -0.00000001	      0.00000001	     24.76949428
      0.92952983	     -0.06268385	     -0.00072647	     -0.20458054	     -0.06474072	      0.88280513	     -0.00034840	     -0.22058430	     -0.00000001	      0.00000001	     25.17913953
      0.93072981	     -0.06255668	     -0.00072427	     -0.20445350	     -0.06473695	      0.88280628	     -0.00034797	     -0.22054568	     -0.00000001	      0.00000001	     25.23384423
      0.93192980	     -0.06243283	     -0.00072210	     -0.20432977	     -0.06473316	      0.88280745	     -0.00034750	     -0.22050715	     -0.00000001	      0.00000001	     25.68110781
      0.93312978	     -0.06230995	     -0.00071997	     -0.20420700	     -0.06472934	      0.88280863	     -0.00034700	     -0.22046876	     -0.00000001	      0.00000001	     25.78699184
      0.93432976	     -0.06219048	     -0.00071785	     -0.20408765	     -0.06472549	      0.88280982	     -0.00034648	     -0.22043049	     -0.00000001	      0.00000001	     26.27392018
      0.93552975	     -0.06207204	     -0.00071576	     -0.20396932	     -0.06472162	      0.88281102	     -0.00034592	     -0.22039241	     -0.00000001	      0.00000001	     26.43633356
      0.93672973	     -0.06195703	     -0.00071369	     -0.20385441	     -0.06471773	      0.88281222	     -0.00034534	     -0.22035450	     -0.00000001	      0.00000001	     26.96549789
      0.93792971	     -0.06184257	     -0.00071137	     -0.20374007	     -0.06471382	      0.88281342	     -0.00034473	     -0.22031682	     -0.00000001	      0.00000001	     27.18759824
      0.93912970	     -0.06173180	     -0.00070906	     -0.20362940	     -0.06470988	      0.88281462	     -0.00034409	     -0.22027935	     -0.00000001	      0.00000001	     27.75768783
      0.94032968	     -0.06162206	     -0.00070685	     -0.20351978	     -0.06470592	      0.88281581	     -0.00034343	     -0.22024216	     -0.00000001	      0.00000001	     28.03975759
      0.94152967	     -0.06151556	     -0.00070463	     -0.20341339	     -0.06470194	      0.88281699	     -0.00034275	     -0.22020521	     -0.00000001	      0.00000001	     28.65454289
      0.94272965	     -0.06140982	     -0.00070241	     -0.20330776	     -0.06469794	      0.88281816	     -0.00034204	     -0.22016855	     -0.00000001	      0.00000001	     29.00013605
      0.94392963	     -0.06130709	     -0.00070013	     -0.20320515	     -0.06469391	      0.88281932	     -0.00034131	     -0.22013214	     -0.00000001	      0.00000001	     29.65549664
      0.94512962	     -0.06120500	     -0.00069783	     -0.20310318	     -0.06468987	      0.88282046	     -0.00034056	     -0.22009604	     -0.00000001	      0.00000001	     30.06236597
      0.94632960	     -0.06110584	     -0.00069548	     -0.20300414	     -0.06468580	      0.88282158	     -0.00033979	     -0.22006019	     -0.00000001	      0.00000001	     30.75418355
      0.94752958	     -0.06100724	     -0.00069311	     -0.20290567	     -0.06468171	      0.88282269	     -0.00033901	     -0.22002466	     -0.00000001	      0.00000001	     31.21578671
      0.94872957	     -0.06091144	     -0.00069071	     -0.20281000	     -0.06467759	      0.88282378	     -0.00033820	     -0.21998939	     -0.00000001	      0.00000001	     31.93726674
      0.94992955	     -0.06081614	     -0.00068830	     -0.20271484	     -0.06467345	      0.88282484	     -0.00033738	     -0.21995444	     -0.00000001	      0.00000001	     32.44776790
      0.95112953	     -0.06072360	     -0.00068586	     -0.20262242	     -0.06466928	      0.88282589	     -0.00033655	     -0.21991977	     -0.00000001	      0.00000001	     33.19154695
      0.95232952	     -0.06063205	     -0.00068321	     -0.20253102	     -0.06466509	      0.88282691	     -0.00033570	     -0.21988541	     -0.00000001	      0.00000001	     33.73959137
      0.95352950	     -0.06054315	     -0.00068056	     -0.20244226	     -0.06466088	      0.88282791	     -0.00033484	     -0.21985134	     -0.00000001	      0.00000001	     34.49477401
      0.95472949	     -0.06045466	     -0.00067792	     -0.20235391	     -0.06465664	      0.88282888	     -0.00033397	     -0.21981758	     -0.00000001	      0.00000001	     35.06578355
      0.95592947	     -0.06036880	     -0.00067562	     -0.20226818	     -0.06465237	      0.88282984	     -0.00033308	     -0.21978412	     -0.00000001	      0.00000001	     35.81805222
      0.95712945	     -0.06028337	     -0.00067334	     -0.20218289	     -0.06464808	      0.88283077	     -0.00033219	     -0.21975098	     -0.00000001	      0.00000001	     36.39182683
      0.95832944	     -0.06020055	     -0.00067107	     -0.20210021	     -0.06464376	      0.88283168	     -0.00033128	     -0.21971814	     -0.00000001	      0.00000001	     37.12707441
      0.95952942	     -0.06011780	     -0.00066891	     -0.20201758	     -0.06463942	      0.88283256	     -0.00033037	     -0.21968563	     -0.00000001	      0.00000000	     37.69475810
      0.96072940	     -0.06003613	     -0.00066751	     -0.20193602	     -0.06463504	      0.88283343	     -0.00032945	     -0.21965346	     -0.00000001	      0.00000000	     38.39620191
      0.96192939	     -0.05995566	     -0.00066646	     -0.20185566	     -0.06463065	      0.88283428	     -0.00032852	     -0.21962174	     -0.00000001	      0.00000000	     38.92999284
      0.96312937	     -0.05987809	     -0.00066584	     -0.20177817	     -0.06462622	      0.88283511	     -0.00032759	     -0.21959048	     -0.00000001	      0.00000000	     39.59320558
      0.96432936	     -0.05980225	     -0.00066509	     -0.20170242	     -0.06462177	      0.88283593	     -0.00032664	     -0.21955976	     -0.00000001	      0.00000000	     40.10196509
      0.96552934	     -0.05972948	     -0.00066409	     -0.20162972	     -0.06461730	      0.88283673	     -0.00032569	     -0.21952952	     -0.00000001	      0.00000000	     40.73918618
      0.96672932	     -0.05965720	     -0.00066285	     -0.20155753	     -0.06461280	      0.88283753	     -0.00032474	     -0.21949978	     -0.00000001	      0.00000000	     41.21853608
      0.96792931	     -0.05958747	     -0.00066165	     -0.20148787	     -0.06460828	      0.88283831	     -0.00032378	     -0.21947046	     -0.00000001	      0.00000000	     41.81251088
      0.96912929	     -0.05951811	     -0.00066031	     -0.20141857	     -0.06460373	      0.88283908	     -0.00032282	     -0.21944158	     -0.00000001	      0.00000000	     42.24383870
      0.97032927	     -0.05945131	     -0.00065882	     -0.20135183	     -0.06459917	      0.88283985	     -0.00032185	     -0.21941311	     -0.00000001	      0.00000000	     42.78809798
      0.97152926	     -0.05938458	     -0.00065600	     -0.20128516	     -0.06459458	      0.88284061	     -0.00032088	     -0.21938508	     -0.00000001	      0.00000000	     43.16980991
      0.97272924	     -0.05932100	     -0.00065259	     -0.20122164	     -0.06458997	      0.88284137	     -0.00031991	     -0.21935747	     -0.00000000	      0.00000000	     43.64077251
      0.97392922	     -0.05925790	     -0.00064778	     -0.20115861	     -0.06458534	      0.88284213	     -0.00031893	     -0.21933034	     -0.00000000	      0.00000000	     43.95586402
      0.97512921	     -0.05919804	     -0.00064255	     -0.20109882	     -0.06458070	      0.88284288	     -0.00031795	     -0.21930368	     -0.00000000	      0.00000000	     44.39188724
      0.97632919	     -0.05913896	     -0.00063717	     -0.20103979	     -0.06457604	      0.88284364	     -0.00031697	     -0.21927753	     -0.00000000	      0.00000000	     44.67392493
      0.97752918	     -0.05908230	     -0.00063162	     -0.20098318	     -0.06457136	      0.88284441	     -0.00031599	     -0.21925185	     -0.00000000	      0.00000000	     45.09359139
      0.97872916	     -0.05902597	     -0.00062587	     -0.20092690	     -0.06456668	      0.88284518	     -0.00031501	     -0.21922667	     -0.00000000	      0.00000000	     45.33885948
      0.97992914	     -0.05897221	     -0.00061975	     -0.20087317	     -0.06456198	      0.88284595	     -0.00031403	     -0.21920194	     -0.00000000	      0.00000000	     45.72327137
      0.98112913	     -0.05891813	     -0.00061316	     -0.20081912	     -0.06455727	      0.88284674	     -0.00031304	     -0.21917768	     -0.00000000	      0.00000000	     45.92609259
      0.98232911	     -0.05886641	     -0.00060634	     -0.20076743	     -0.06455255	      0.88284753	     -0.00031206	     -0.21915387	     -0.00000000	      0.00000000	     46.27195390
      0.98352909	     -0.05881498	     -0.00059930	     -0.20071601	     -0.06454782	      0.88284833	     -0.00031107	     -0.21913054	     -0.00000000	      0.00000000	     46.43520394
      0.98472908	     -0.05876565	     -0.00059206	     -0.20066668	     -0.06454309	      0.88284914	     -0.00031009	     -0.21910766	     -0.00000000	      0.00000000	     46.75482446
      0.98592906	     -0.05871647	     -0.00058464	     -0.20061750	     -0.06453835	      0.88284996	     -0.00030910	     -0.21908526	     -0.00000000	      0.00000000	     46.88435211
      0.98712905	     -0.05866932	     -0.00057717	     -0.20057033	     -0.06453361	      0.88285079	     -0.00030812	     -0.21906329	     -0.00000000	      0.00000000	     47.17654295
      0.98832903	     -0.05862234	     -0.00057032	     -0.20052332	     -0.06452887	      0.88285163	     -0.00030714	     -0.21904180	     -0.00000000	      0.00000000	     47.27131461
      0.98952901	     -0.05857744	     -0.00056337	     -0.20047838	     -0.06452413	      0.88285248	     -0.00030615	     -0.21902074	     -0.00000000	      0.00000000	     47.53443836
      0.99072900	     -0.05853279	     -0.00055641	     -0.20043368	     -0.06451939	      0.88285334	     -0.00030518	     -0.21900015	     -0.00000000	      0.00000000	     47.59958977
      0.99192898	     -0.05849025	     -0.00055011	     -0.20039106	     -0.06451465	      0.88285421	     -0.00030420	     -0.21898000	     -0.00000000	      0.00000000	     47.84388350
      0.99312896	     -0.05844811	     -0.00054389	     -0.20034884	     -0.06450992	      0.88285508	     -0.00030322	     -0.21896031	     -0.00000000	      0.00000001	     47.87354699
      0.99432895	     -0.05840861	     -0.00053782	     -0.20030924	     -0.06450519	      0.88285597	     -0.00030225	     -0.21894107	     -0.00000000	      0.00000001	     48.09452280
      0.99552893	     -0.05837040	     -0.00053191	     -0.20027092	     -0.06450047	      0.88285687	     -0.00030128	     -0.21892232	     -0.00000000	      0.00000001	     48.09919631
      0.99672891	     -0.05833545	     -0.00052651	     -0.20023585	     -0.06449576	      0.88285777	     -0.00030032	     -0.21890407	     -0.00000000	      0.00000001	     48.29467744
      0.99792890	     -0.05830341	     -0.00052151	     -0.20020366	     -0.06449106	      0.88285868	     -0.00029935	     -0.21888640	     -0.00000000	      0.00000001	     48.26121830
      0.99912888	     -0.05827707	     -0.00051695	     -0.20017717	     -0.06448637	      0.88285960	     -0.00029840	     -0.21886933	     -0.00000000	      0.00000001	     48.42593885
      1.00032887	     -0.05825620	     -0.00051304	     -0.20015612	     -0.06448169	      0.88286052	     -0.00029744	     -0.21885301	     -0.00000000	      0.00000001	     48.35309573
      1.00152885	     -0.05824412	     -0.00050972	     -0.20014384	     -0.06447702	      0.88286145	     -0.00029649	     -0.21883751	     -0.00000000	      0.00000001	     48.48324889
      1.00272883	     -0.05824048	     -0.00050695	     -0.20014000	     -0.06447237	      0.88286238	     -0.00029555	     -0.21882302	     -0.00000000	      0.00000001	     48.37211293
      1.00392882	     -0.05824794	     -0.00050470	     -0.20014723	     -0.06446774	      0.88286331	     -0.00029461	     -0.21880968	     -0.00000000	      0.00000001	     48.47312044
      1.00512880	     -0.05826491	     -0.00050283	     -0.20016398	     -0.06446312	      0.88286423	     -0.00029367	     -0.21879767	     -0.00000000	      0.00000001	     48.33703688
      1.00632878	     -0.05829307	     -0.00050119	     -0.20019191	     -0.06445852	      0.88286516	     -0.00029273	     -0.21878708	     -0.00000000	      0.00000001	     48.41669870
      1.00752877	     -0.05833029	     -0.00049963	     -0.20022890	     -0.06445393	      0.88286608	     -0.00029180	     -0.21877806	     -0.00000000	      0.00000001	     48.25666531
      1.00872875	     -0.05837807	     -0.00049799	     -0.20027645	     -0.06444936	      0.88286698	     -0.00029087	     -0.21877067	     -0.00000000	      0.00000001	     48.30627837
      1.00992874	     -0.05843425	     -0.00049607	     -0.20033243	     -0.06444482	      0.88286788	     -0.00028994	     -0.21876499	     -0.00000000	      0.00000001	     48.12348452
      1.01112872	     -0.05849994	     -0.00049375	     -0.20039792	     -0.06444028	      0.88286876	     -0.00028901	     -0.21876106	     -0.00000000	      0.00000000	     48.14063807
      1.01232870	     -0.05857262	     -0.00049078	     -0.20047042	     -0.06443577	      0.88286962	     -0.00028808	     -0.21875892	     -0.00000000	      0.00000000	     47.92697498
      1.01352869	     -0.05865366	     -0.00048704	     -0.20055130	     -0.06443127	      0.88287046	     -0.00028715	     -0.21875855	     -0.00000000	      0.00000000	     47.89263593
      1.01472867	     -0.05874110	     -0.00048238	     -0.20063862	     -0.06442680	      0.88287128	     -0.00028622	     -0.21875999	     -0.00000000	      0.00000000	     47.63263091
      1.01592865	     -0.05883626	     -0.00047679	     -0.20073367	     -0.06442233	      0.88287206	     -0.00028529	     -0.21876320	     -0.00000000	      0.00000000	     47.54304474
      1.01712864	     -0.05893649	     -0.00047025	     -0.20083383	     -0.06441789	      0.88287281	     -0.00028435	     -0.21876821	     -0.00000000	      0.00000000	     47.25187451
      1.01832862	     -0.05904317	     -0.00046291	     -0.20094047	     -0.06441346	      0.88287351	     -0.00028342	     -0.21877493	     -0.00000000	      0.00000000	     47.11800172
      1.01952860	     -0.05915375	     -0.00045494	     -0.20105103	     -0.06440904	      0.88287418	     -0.00028249	     -0.21878339	     -0.00000000	      0.00000000	     46.80188440
      1.02072859	     -0.05927079	     -0.00044663	     -0.20116807	     -0.06440464	      0.88287480	     -0.00028156	     -0.21879352	     -0.00000000	      0.00000000	     46.62089033
      1.02192857	     -0.05939224	     -0.00043803	     -0.20128955	     -0.06440025	      0.88287536	     -0.00028063	     -0.21880534	     -0.00000000	      0.00000000	     46.27383784
      1.02312856	     -0.05951939	     -0.00042939	     -0.20141674	     -0.06439587	      0.88287586	     -0.00027970	     -0.21881879	     -0.00000000	      0.00000000	     46.04754816
      1.02432854	     -0.05964964	     -0.00042069	     -0.20154705	     -0.06439150	      0.88287630	     -0.00027878	     -0.21883384	     -0.00000000	      0.00000000	     45.67427897
      1.02552852	     -0.05978425	     -0.00041215	     -0.20168174	     -0.06438713	      0.88287668	     -0.00027786	     -0.21885041	     -0.00000000	      0.00000000	     45.40332064
      1.02672851	     -0.05992106	     -0.00040385	     -0.20181864	     -0.06438277	      0.88287698	     -0.00027694	     -0.21886846	     -0.00000000	      0.00000000	     44.99464608
      1.02792849	     -0.06006183	     -0.00039594	     -0.20195951	     -0.06437842	      0.88287721	     -0.00027604	     -0.21888789	     -0.00000000	      0.00000000	     44.66995574
      1.02912847	     -0.06020461	     -0.00038846	     -0.20210241	     -0.06437406	      0.88287736	     -0.00027514	     -0.21890867	     -0.00000000	      0.00000000	     44.22053271
      1.03032846	     -0.06035115	     -0.00038158	     -0.20224908	     -0.06436971	      0.88287743	     -0.00027425	     -0.21893072	     -0.00000000	      0.00000000	     43.85106550
      1.03152844	     -0.06049939	     -0.00037529	     -0.20239746	     -0.06436535	      0.88287742	     -0.00027337	     -0.21895402	     -0.00000000	     -0.00000000	     43.36670161
      1.03272842	     -0.06065131	     -0.00036970	     -0.20254953	     -0.06436099	      0.88287732	     -0.00027250	     -0.21897847	     -0.00000000	     -0.00000000	     42.95854292
      1.03392841	     -0.06080476	     -0.00036469	     -0.20270313	     -0.06435662	      0.88287713	     -0.00027165	     -0.21900407	     -0.00000000	     -0.00000000	     42.43914770
      1.03512839	     -0.06096113	     -0.00036035	     -0.20285967	     -0.06435223	      0.88287684	     -0.00027080	     -0.21903073	     -0.00000000	     -0.00000000	     42.00374066
      1.03632838	     -0.06111811	     -0.00035661	     -0.20301685	     -0.06434784	      0.88287647	     -0.00026997	     -0.21905842	     -0.00000000	     -0.00000000	     41.46588066
      1.03752836	     -0.06127740	     -0.00035349	     -0.20317632	     -0.06434343	      0.88287601	     -0.00026915	     -0.21908705	     -0.00000000	     -0.00000000	     41.01812429
      1.03872834	     -0.06143682	     -0.00035089	     -0.20333596	     -0.06433901	      0.88287545	     -0.00026834	     -0.21911659	     -0.00000000	     -0.00000000	     40.46568121
      1.03992833	     -0.06159826	     -0.00034896	     -0.20349763	     -0.06433456	      0.88287481	     -0.00026754	     -0.21914694	     -0.00000000	     -0.00000000	     40.01285195
      1.04112831	     -0.06175975	     -0.00034751	     -0.20365935	     -0.06433010	      0.88287407	     -0.00026676	     -0.21917808	     -0.00000000	     -0.00000000	     39.45314369
      1.04232829	     -0.06192355	     -0.00034635	     -0.20382340	     -0.06432561	      0.88287324	     -0.00026598	     -0.21920995	     -0.00000000	     -0.00000000	     39.00314008
      1.04352828	     -0.06208708	     -0.00034533	     -0.20398721	     -0.06432109	      0.88287233	     -0.00026522	     -0.21924252	     -0.00000000	     -0.00000001	     38.44524125
      1.04472826	     -0.06225157	     -0.00034455	     -0.20415199	     -0.06431655	      0.88287133	     -0.00026447	     -0.21927571	     -0.00000000	     -0.00000001	     38.01148792
      1.04592825	     -0.06241370	     -0.00034415	     -0.20431444	     -0.06431197	      0.88287026	     -0.00026373	     -0.21930947	     -0.00000000	     -0.00000001	     37.46576997
      1.04712823	     -0.06257420	     -0.00034449	     -0.20447525	     -0.06430736	      0.88286910	     -0.00026300	     -0.21934376	     -0.00000000	     -0.00000001	     37.04696709
      1.04832821	     -0.06273461	     -0.00034477	     -0.20463601	     -0.06430271	      0.88286787	     -0.00026228	     -0.21937858	     -0.00000000	     -0.00000001	     36.50386190
      1.04952820	     -0.06289466	     -0.00034498	     -0.20479643	     -0.06429803	      0.88286657	     -0.00026157	     -0.21941386	     -0.00000000	     -0.00000001	     36.10820077
      1.05072818	     -0.06304926	     -0.00034601	     -0.20495140	     -0.06429330	      0.88286521	     -0.00026087	     -0.21944957	     -0.00000000	     -0.00000001	     35.58218656
      1.05192816	     -0.06320517	     -0.00034720	     -0.20510770	     -0.06428853	      0.88286379	     -0.00026018	     -0.21948569	     -0.00000000	     -0.00000001	     35.20329593
      1.05312815	     -0.06335902	     -0.00034818	     -0.20526197	     -0.06428372	      0.88286231	     -0.00025949	     -0.21952219	     -0.00000000	     -0.00000001	     34.70383932
      1.05432813	     -0.06351160	     -0.00034925	     -0.20541498	     -0.06427886	      0.88286079	     -0.00025881	     -0.21955894	     -0.00000000	     -0.00000001	     34.36597964
      1.05552811	     -0.06366009	     -0.00035018	     -0.20556392	     -0.06427395	      0.88285923	     -0.00025814	     -0.21959587	     -0.00000000	     -0.00000001	     33.89113287
      1.05672810	     -0.06380728	     -0.00035093	     -0.20571159	     -0.06426898	      0.88285762	     -0.00025747	     -0.21963286	     -0.00000000	     -0.00000001	     33.57342018
      1.05792808	     -0.06395050	     -0.00035144	     -0.20585531	     -0.06426396	      0.88285599	     -0.00025681	     -0.21966985	     -0.00000000	     -0.00000001	     33.11217033
      1.05912807	     -0.06408922	     -0.00035046	     -0.20599456	     -0.06425889	      0.88285434	     -0.00025616	     -0.21970676	     -0.00000000	     -0.00000001	     32.80112875
      1.06032805	     -0.06422519	     -0.00034977	     -0.20613108	     -0.06425375	      0.88285266	     -0.00025551	     -0.21974363	     -0.00000000	     -0.00000001	     32.32347728
      1.06152803	     -0.06435965	     -0.00034874	     -0.20626610	     -0.06424856	      0.88285098	     -0.00025487	     -0.21978039	     -0.00000000	     -0.00000001	     32.02896409
      1.06272802	     -0.06449022	     -0.00034713	     -0.20639726	     -0.06424330	      0.88284929	     -0.00025424	     -0.21981699	     -0.00000000	     -0.00000001	     31.58387071
      1.06392800	     -0.06461788	     -0.00034597	     -0.20652552	     -0.06423798	      0.88284761	     -0.00025361	     -0.21985331	     -0.00000000	     -0.00000001	     31.32562203
      1.06512798	     -0.06474061	     -0.00034502	     -0.20664886	     -0.06423259	      0.88284594	     -0.00025299	     -0.21988929	     -0.00000000	     -0.00000001	     30.92200124
      1.06632797	     -0.06486055	     -0.00034442	     -0.20676942	     -0.06422713	      0.88284428	     -0.00025238	     -0.21992482	     -0.00000000	     -0.00000001	     30.68918557
      1.06752795	     -0.06497563	     -0.00034414	     -0.20688513	     -0.06422160	      0.88284265	     -0.00025178	     -0.21995988	     -0.00000000	     -0.00000001	     30.30061473
      1.06872794	     -0.06508776	     -0.00034423	     -0.20699789	     -0.06421600	      0.88284104	     -0.00025118	     -0.21999438	     -0.00000000	     -0.00000001	     30.08223681
      1.06992792	     -0.06519480	     -0.00034466	     -0.20710558	     -0.06421033	      0.88283946	     -0.00025059	     -0.22002828	     -0.00000000	     -0.00000001	     29.70547010
      1.07112790	     -0.06529876	     -0.00034544	     -0.20721018	     -0.06420458	      0.88283793	     -0.00025000	     -0.22006150	     -0.00000000	     -0.00000001	     29.49954410
      1.07232789	     -0.06539767	     -0.00034654	     -0.20730975	     -0.06419875	      0.88283643	     -0.00024943	     -0.22009403	     -0.00000000	     -0.00000001	     29.13163303
      1.07352787	     -0.06549354	     -0.00034800	     -0.20740629	     -0.06419284	      0.88283498	     -0.00024886	     -0.22012578	     -0.00000000	     -0.00000001	     28.93841047
      1.07472785	     -0.06558428	     -0.00034978	     -0.20749771	     -0.06418685	      0.88283359	     -0.00024830	     -0.22015675	     -0.00000000	     -0.00000001	     28.58210923
      1.07592784	     -0.06567195	     -0.00035192	     -0.20758604	     -0.06418077	      0.88283224	     -0.00024775	     -0.22018688	     -0.00000000	     -0.00000001	     28.40517951
      1.07712782	     -0.06575453	     -0.00035440	     -0.20766931	     -0.06417462	      0.88283096	     -0.00024721	     -0.22021614	     -0.00000000	     -0.00000001	     28.06162836
      1.07832780	     -0.06583415	     -0.00035722	     -0.20774960	     -0.06416837	      0.88282973	     -0.00024667	     -0.22024449	     -0.00000000	     -0.00000001	     27.89870320
      1.07952779	     -0.06590877	     -0.00036035	     -0.20782492	     -0.06416205	      0.88282857	     -0.00024614	     -0.22027193	     -0.00000000	     -0.00000001	     27.56602169
      1.08072777	     -0.06598050	     -0.00036379	     -0.20789733	     -0.06415563	      0.88282748	     -0.00024563	     -0.22029840	     -0.00000000	     -0.00000001	     27.41886844
      1.08192776	     -0.06604722	     -0.00036750	     -0.20796475	     -0.06414912	      0.88282645	     -0.00024512	     -0.22032392	     -0.00000000	     -0.00000001	     27.09824441
      1.08312774	     -0.06611127	     -0.00037125	     -0.20802949	     -0.06414252	      0.88282549	     -0.00024462	     -0.22034843	     -0.00000000	     -0.00000001	     26.96487567
      1.08432772	     -0.06617100	     -0.00037508	     -0.20808993	     -0.06413584	      0.88282461	     -0.00024413	     -0.22037195	     -0.00000000	     -0.00000000	     26.65247024
      1.08552771	     -0.06622808	     -0.00037913	     -0.20814770	     -0.06412906	      0.88282379	     -0.00024364	     -0.22039444	     -0.00000000	     -0.00000000	     26.53167792
      1.08672769	     -0.06628069	     -0.00038343	     -0.20820103	     -0.06412218	      0.88282304	     -0.00024317	     -0.22041592	     -0.00000000	     -0.00000000	     26.22758342
      1.08792767	     -0.06633107	     -0.00038792	     -0.20825211	     -0.06411522	      0.88282237	     -0.00024270	     -0.22043637	     -0.00000000	     -0.00000000	     26.11912095
      1.08912766	     -0.06637708	     -0.00039250	     -0.20829883	     -0.06410815	      0.88282177	     -0.00024224	     -0.22045583	     -0.00000000	     -0.00000000	     25.82408208
      1.09032764	     -0.06642006	     -0.00039688	     -0.20834253	     -0.06410100	      0.88282125	     -0.00024180	     -0.22047426	     -0.00000000	     -0.00000000	     25.73097996
      1.09152763	     -0.06645875	     -0.00040125	     -0.20838194	     -0.06409374	      0.88282079	     -0.00024136	     -0.22049171	     -0.00000000	     -0.00000000	     25.44553055
      1.09272761	     -0.06649514	     -0.00040597	     -0.20841905	     -0.06408639	      0.88282041	     -0.00024093	     -0.22050814	     -0.00000000	     -0.00000000	     25.36761742
      1.09392759	     -0.06652679	     -0.00041087	     -0.20845142	     -0.06407894	      0.88282009	     -0.00024050	     -0.22052358	     -0.00000000	     -0.00000000	     25.09387385
      1.09512758	     -0.06655557	     -0.00041573	     -0.20848092	     -0.06407140	      0.88281985	     -0.00024009	     -0.22053796	     -0.00000000	     -0.00000000	     25.02866967
      1.09632756	     -0.06657916	     -0.00042054	     -0.20850523	     -0.06406376	      0.88281967	     -0.00023969	     -0.22055131	     -0.00000000	     -0.00000000	     24.76766047
      1.09752754	     -0.06659945	     -0.00042532	     -0.20852625	     -0.06405602	      0.88281956	     -0.00023929	     -0.22056356	     -0.00000000	     -0.00000000	     24.71918220
      1.09872753	     -0.06661413	     -0.00043008	     -0.20854165	     -0.06404818	      0.88281951	     -0.00023891	     -0.22057471	     -0.00000000	     -0.00000000	     24.47007452
      1.09992751	     -0.06662503	     -0.00043485	     -0.20855327	     -0.06404024	      0.88281953	     -0.00023853	     -0.22058469	     -0.00000000	      0.00000000	     24.43906634
      1.10112749	     -0.06662967	     -0.00043967	     -0.20855864	     -0.06403220	      0.88281960	     -0.00023817	     -0.22059350	     -0.00000000	      0.00000000	     24.20418984
      1.10232748	     -0.06662993	     -0.00044457	     -0.20855962	     -0.06402406	      0.88281973	     -0.00023782	     -0.22060105	     -0.00000000	      0.00000000	     24.19274406
      1.10352746	     -0.06662337	     -0.00044959	     -0.20855377	     -0.06401583	      0.88281992	     -0.00023747	     -0.22060734	     -0.00000000	      0.00000000	     23.97065534
      1.10472745	     -0.06661166	     -0.00045477	     -0.20854277	     -0.06400750	      0.88282016	     -0.00023714	     -0.22061227	     -0.00000000	      0.00000000	     23.98140966
      1.10592743	     -0.06659215	     -0.00046014	     -0.20852395	     -0.06399906	      0.88282045	     -0.00023682	     -0.22061581	     -0.00000000	      0.00000000	     23.77409180
      1.10712741	     -0.06656652	     -0.00046576	     -0.20849901	     -0.06399053	      0.88282079	     -0.00023652	     -0.22061786	     -0.00000000	      0.00000000	     23.81018038
      1.10832740	     -0.06653235	     -0.00047169	     -0.20846552	     -0.06398191	      0.88282118	     -0.00023622	     -0.22061837	     -0.00000000	      0.00000000	     23.61621398
      1.10952738	     -0.06649094	     -0.00047821	     -0.20842477	     -0.06397318	      0.88282161	     -0.00023594	     -0.22061724	     -0.00000000	      0.00000000	     23.67828767
      1.11072736	     -0.06644133	     -0.00048528	     -0.20837580	     -0.06396436	      0.88282208	     -0.00023567	     -0.22061446	     -0.00000000	      0.00000000	     23.48981776
      1.11192735	     -0.06638560	     -0.00049278	     -0.20832069	     -0.06395544	      0.88282260	     -0.00023542	     -0.22060996	     -0.00000000	      0.00000000	     23.57571707
      1.11312733	     -0.06632139	     -0.00050044	     -0.20825709	     -0.06394643	      0.88282315	     -0.00023519	     -0.22060372	     -0.00000000	      0.00000000	     23.40018068
      1.11432732	     -0.06625087	     -0.00050823	     -0.20818715	     -0.06393733	      0.88282375	     -0.00023497	     -0.22059566	     -0.00000000	      0.00000000	     23.50659539
      1.11552730	     -0.06617192	     -0.00051635	     -0.20810877	     -0.06392814	      0.88282438	     -0.00023476	     -0.22058576	     -0.00000000	      0.00000000	     23.33334783
      1.11672728	     -0.06608685	     -0.00052496	     -0.20802424	     -0.06391885	      0.88282505	     -0.00023457	     -0.22057397	     -0.00000000	      0.00000000	     23.47736165
      1.11792727	     -0.06599356	     -0.00053418	     -0.20793146	     -0.06390948	      0.88282576	     -0.00023439	     -0.22056030	     -0.00000000	      0.00000000	     23.31217836
      1.11912725	     -0.06589454	     -0.00054396	     -0.20783292	     -0.06390002	      0.88282651	     -0.00023423	     -0.22054470	     -0.00000000	      0.00000000	     23.48133257
      1.12032723	     -0.06578820	     -0.00055431	     -0.20772703	     -0.06389048	      0.88282730	     -0.00023409	     -0.22052720	     -0.00000000	      0.00000000	     23.30833509
      1.12152722	     -0.06567776	     -0.00056528	     -0.20761700	     -0.06388086	      0.88282812	     -0.00023396	     -0.22050780	     -0.00000000	      0.00000000	     23.49098399
      1.12272720	     -0.06556171	     -0.00057677	     -0.20750134	     -0.06387116	      0.88282899	     -0.00023384	     -0.22048659	     -0.00000000	      0.00000001	     23.30175718
      1.12392718	     -0.06544306	     -0.00058868	     -0.20738303	     -0.06386138	      0.88282989	     -0.00023374	     -0.22046360	     -0.00000000	      0.00000001	     23.49288613
      1.12512717	     -0.06532023	     -0.00060093	     -0.20726053	     -0.06385153	      0.88283084	     -0.00023365	     -0.22043895	     -0.00000000	      0.00000001	     23.28417476
      1.12632715	     -0.06519522	     -0.00061359	     -0.20713579	     -0.06384162	      0.88283183	     -0.00023358	     -0.22041271	     -0.00000000	      0.00000001	     23.48180545
      1.12752714	     -0.06506710	     -0.00062663	     -0.20700792	     -0.06383163	      0.88283286	     -0.00023351	     -0.22038501	     -0.00000000	      0.00000001	     23.25274069
      1.12872712	     -0.06493861	     -0.00063969	     -0.20687965	     -0.06382159	      0.88283394	     -0.00023346	     -0.22035593	     -0.00000000	      0.00000001	     23.45297801
      1.12992710	     -0.06480737	     -0.00065260	     -0.20674860	     -0.06381148	      0.88283506	     -0.00023342	     -0.22032561	     -0.00000000	      0.00000001	     23.20910304
      1.13112709	     -0.06467557	     -0.00066512	     -0.20661697	     -0.06380132	      0.88283623	     -0.00023338	     -0.22029407	     -0.00000000	      0.00000001	     23.40941845
      1.13232707	     -0.06454111	     -0.00067715	     -0.20648266	     -0.06379111	      0.88283744	     -0.00023336	     -0.22026143	     -0.00000000	      0.00000001	     23.14932370
      1.13352705	     -0.06440634	     -0.00068856	     -0.20634801	     -0.06378085	      0.88283870	     -0.00023334	     -0.22022770	     -0.00000000	      0.00000001	     23.34855071
      1.13472704	     -0.06426912	     -0.00069935	     -0.20621090	     -0.06377055	      0.88284001	     -0.00023333	     -0.22019299	     -0.00000000	      0.00000001	     23.08126576
      1.13592702	     -0.06413177	     -0.00070954	     -0.20607364	     -0.06376020	      0.88284137	     -0.00023333	     -0.22015733	     -0.00000000	      0.00000001	     23.28489204
      1.13712701	     -0.06399225	     -0.00071900	     -0.20593419	     -0.06374982	      0.88284277	     -0.00023334	     -0.22012079	     -0.00000000	      0.00000001	     23.02283501
      1.13832699	     -0.06385299	     -0.00072767	     -0.20579499	     -0.06373941	      0.88284421	     -0.00023335	     -0.22008341	     -0.00000000	      0.00000001	     23.23962185
      1.13952697	     -0.06371192	     -0.00073557	     -0.20565397	     -0.06372896	      0.88284570	     -0.00023337	     -0.22004528	     -0.00000000	      0.00000001	     22.99202066
      1.14072696	     -0.06357142	     -0.00074287	     -0.20551350	     -0.06371849	      0.88284724	     -0.00023339	     -0.22000642	     -0.00000000	      0.00000001	     23.22286323
      1.14192694	     -0.06342941	     -0.00074965	     -0.20537150	     -0.06370799	      0.88284881	     -0.00023342	     -0.21996691	     -0.00000000	      0.00000001	     22.99510595
      1.14312692	     -0.06328829	     -0.00075575	     -0.20523037	     -0.06369748	      0.88285043	     -0.00023346	     -0.21992677	     -0.00000000	      0.00000001	     23.24539599
      1.14432691	     -0.06314593	     -0.00076096	     -0.20508800	     -0.06368695	      0.88285208	     -0.00023350	     -0.21988610	     -0.00000000	      0.00000001	     23.04140041
      1.14552689	     -0.06300458	     -0.00076565	     -0.20494662	     -0.06367640	      0.88285377	     -0.00023355	     -0.21984489	     -0.00000000	      0.00000001	     23.31161840
      1.14672687	     -0.06286088	     -0.00077000	     -0.20480287	     -0.06366585	      0.88285549	     -0.00023361	     -0.21980320	     -0.00000000	      0.00000001	     23.14763815
      1.14792686	     -0.06271464	     -0.00077369	     -0.20465658	     -0.06365529	      0.88285724	     -0.00023367	     -0.21976097	     -0.00000000	      0.00000001	     23.46019063
      1.14912684	     -0.06256140	     -0.00077651	     -0.20450329	     -0.06364472	      0.88285903	     -0.00023375	     -0.21971813	     -0.00000000	      0.00000001	     23.34749590
      1.15032683	     -0.06240142	     -0.00077826	     -0.20434324	     -0.06363415	      0.88286083	     -0.00023383	     -0.21967450	     -0.00000000	      0.00000001	     23.70265156
      1.15152681	     -0.06223168	     -0.00077897	     -0.20417343	     -0.06362359	      0.88286266	     -0.00023392	     -0.21962996	     -0.00000000	      0.00000001	     23.63362423
      1.15272679	     -0.06205516	     -0.00077871	     -0.20399683	     -0.06361303	      0.88286451	     -0.00023402	     -0.21958435	     -0.00000000	      0.00000001	     24.01651981
      1.15392678	     -0.06187102	     -0.00077777	     -0.20381260	     -0.06360247	      0.88286639	     -0.00023413	     -0.21953767	     -0.00000000	      0.00000001	     23.97299773
      1.15512676	     -0.06168319	     -0.00077615	     -0.20362466	     -0.06359193	      0.88286827	     -0.00023426	     -0.21948986	     -0.00000000	      0.00000001	     24.38041967
      1.15632674	     -0.06148972	     -0.00077398	     -0.20343106	     -0.06358141	      0.88287018	     -0.00023439	     -0.21944098	     -0.00000000	      0.00000001	     24.36704468
      1.15752673	     -0.06129326	     -0.00077126	     -0.20323445	     -0.06357089	      0.88287209	     -0.00023454	     -0.21939105	     -0.00000000	      0.00000001	     24.80707570
      1.15872671	     -0.06109233	     -0.00076810	     -0.20303334	     -0.06356040	      0.88287402	     -0.00023469	     -0.21934013	     -0.00000000	      0.00000001	     24.82825814
      1.15992670	     -0.06089072	     -0.00076458	     -0.20283153	     -0.06354994	      0.88287596	     -0.00023487	     -0.21928829	     -0.00000000	      0.00000001	     25.29955248
      1.16112668	     -0.06068789	     -0.00076097	     -0.20262848	     -0.06353950	      0.88287791	     -0.00023505	     -0.21923565	     -0.00000000	      0.00000001	     25.35397535
      1.16232666	     -0.06048714	     -0.00075748	     -0.20242747	     -0.06352909	      0.88287986	     -0.00023525	     -0.21918232	     -0.00000000	      0.00000001	     25.86716125
      1.16352665	     -0.06028704	     -0.00075444	     -0.20222710	     -0.06351871	      0.88288182	     -0.00023546	     -0.21912847	     -0.00000000	      0.00000001	     25.97631331
      1.16472663	     -0.06009003	     -0.00075185	     -0.20202977	     -0.06350836	      0.88288378	     -0.00023568	     -0.21907419	     -0.00000000	      0.00000001	     26.54225092
      1.16592661	     -0.05989372	     -0.00074976	     -0.20183313	     -0.06349806	      0.88288575	     -0.00023592	     -0.21901962	     -0.00000000	      0.00000001	     26.71038573
      1.16712660	     -0.05970020	     -0.00074797	     -0.20163924	     -0.06348779	      0.88288771	     -0.00023617	     -0.21896481	     -0.00000000	      0.00000001	     27.32523897
      1.16832658	     -0.05950795	     -0.00074647	     -0.20144662	     -0.06347756	      0.88288967	     -0.00023644	     -0.21890988	     -0.00000000	      0.00000001	     27.54226016
      1.16952656	     -0.05931950	     -0.00074515	     -0.20125776	     -0.06346738	      0.88289163	     -0.00023672	     -0.21885486	     -0.00000000	      0.00000001	     28.20077358
      1.17072655	     -0.05913297	     -0.00074412	     -0.20107083	     -0.06345724	      0.88289358	     -0.00023701	     -0.21879988	     -0.00000000	      0.00000001	     28.47625966
      1.17192653	     -0.05895032	     -0.00074319	     -0.20088775	     -0.06344715	      0.88289553	     -0.00023732	     -0.21874496	     -0.00000000	      0.00000001	     29.18721799
      1.17312652	     -0.05876944	     -0.00074235	     -0.20070644	     -0.06343711	      0.88289747	     -0.00023764	     -0.21869020	     -0.00000000	      0.00000001	     29.52461308
      1.17432650	     -0.05859276	     -0.00074144	     -0.20052932	     -0.06342712	      0.88289941	     -0.00023797	     -0.21863561	     -0.00000000	      0.00000001	     30.28072997
      1.17552648	     -0.05841800	     -0.00074038	     -0.20035411	     -0.06341719	      0.88290133	     -0.00023832	     -0.21858127	     -0.00000000	      0.00000001	     30.67398520
      1.17672647	     -0.05824645	     -0.00073893	     -0.20018213	     -0.06340731	      0.88290324	     -0.00023868	     -0.21852720	     -0.00000000	      0.00000001	     31.47793104
      1.17792645	     -0.05807632	     -0.00073725	     -0.20001156	     -0.06339748	      0.88290515	     -0.00023906	     -0.21847342	     -0.00000000	      0.00000001	     31.93259991
      1.17912643	     -0.05791061	     -0.00073546	     -0.19984540	     -0.06338772	      0.88290703	     -0.00023945	     -0.21841995	     -0.00000000	      0.00000001	     32.77709216
      1.18032642	     -0.05774632	     -0.00073413	     -0.19968066	     -0.06337801	      0.88290891	     -0.00023986	     -0.21836689	     -0.00000000	      0.00000001	     33.27646901
      1.18152640	     -0.05758566	     -0.00073395	     -0.19951952	     -0.06336836	      0.88291077	     -0.00024028	     -0.21831438	     -0.00000000	      0.00000001	     34.13562122
      1.18272639	     -0.05743072	     -0.00073455	     -0.19936409	     -0.06335878	      0.88291261	     -0.00024072	     -0.21826262	     -0.00000000	      0.00000001	     34.65054780
      1.18392637	     -0.05728255	     -0.00073512	     -0.19921544	     -0.06334925	      0.88291444	     -0.00024117	     -0.21821168	     -0.00000000	      0.00000001	     35.53781805
      1.18512635	     -0.05713840	     -0.00073581	     -0.19907080	     -0.06333980	      0.88291625	     -0.00024163	     -0.21816159	     -0.00000000	      0.00000001	     36.11492130
      1.18632634	     -0.05700080	     -0.00073639	     -0.19893270	     -0.06333040	      0.88291804	     -0.00024212	     -0.21811232	     -0.00000000	      0.00000001	     37.01803919
      1.18752632	     -0.05686742	     -0.00073700	     -0.19879883	     -0.06332107	      0.88291981	     -0.00024261	     -0.21806392	     -0.00000000	      0.00000001	     37.60837968
      1.18872630	     -0.05673989	     -0.00073745	     -0.19867081	     -0.06331181	      0.88292156	     -0.00024313	     -0.21801634	     -0.00000000	      0.00000001	     38.50494837
      1.18992629	     -0.05661702	     -0.00073793	     -0.19854745	     -0.06330261	      0.88292328	     -0.00024366	     -0.21796964	     -0.00000000	      0.00000001	     39.09196388
      1.19112627	     -0.05650117	     -0.00073846	     -0.19843110	     -0.06329348	      0.88292498	     -0.00024420	     -0.21792383	     -0.00000000	      0.00000001	     39.96644023
      1.19232625	     -0.05639058	     -0.00073892	     -0.19832002	     -0.06328442	      0.88292666	     -0.00024476	     -0.21787895	     -0.00000000	      0.00000001	     40.54364261
      1.19352624	     -0.05628612	     -0.00073788	     -0.19821508	     -0.06327543	      0.88292831	     -0.00024534	     -0.21783501	     -0.00000000	      0.00000001	     41.38742632
      1.19472622	     -0.05618500	     -0.00073612	     -0.19811350	     -0.06326650	      0.88292993	     -0.00024594	     -0.21779204	     -0.00000000	      0.00000001	     41.91343231
      1.19592621	     -0.05609050	     -0.00073409	     -0.19801853	     -0.06325765	      0.88293152	     -0.00024656	     -0.21775003	     -0.00000000	      0.00000001	     42.71135287
      1.19712619	     -0.05599987	     -0.00073204	     -0.19792743	     -0.06324886	      0.88293308	     -0.00024719	     -0.21770900	     -0.00000000	      0.00000001	     43.22777316
      1.19832617	     -0.05591429	     -0.00073007	     -0.19784138	     -0.06324015	      0.88293460	     -0.00024784	     -0.21766889	     -0.00000000	      0.00000001	     43.99504868
      1.19952616	     -0.05583275	     -0.00072768	     -0.19775937	     -0.06323150	      0.88293610	     -0.00024851	     -0.21762972	     -0.00000000	      0.00000001	     44.46719461
      1.20072614	     -0.05575622	     -0.00072487	     -0.19768236	     -0.06322293	      0.88293756	     -0.00024919	     -0.21759145	     -0.00000000	      0.00000001	     45.16874019
      1.20192612	     -0.05568316	     -0.00072158	     -0.19760883	     -0.06321443	      0.88293898	     -0.00024990	     -0.21755409	     -0.00000000	      0.00000001	     45.57695613
      1.20312611	     -0.05561577	     -0.00071796	     -0.19754097	     -0.06320600	      0.88294036	     -0.00025063	     -0.21751766	     -0.00000000	      0.00000001	     46.21523090
      1.20432609	     -0.05555304	     -0.00071461	     -0.19747777	     -0.06319764	      0.88294170	     -0.00025137	     -0.21748219	     -0.00000000	      0.00000001	     46.57312536
      1.20552608	     -0.05549608	     -0.00071120	     -0.19742032	     -0.06318936	      0.88294301	     -0.00025214	     -0.21744770	     -0.00000000	      0.00000001	     47.16060103
      1.20672606	     -0.05544435	     -0.00070735	     -0.19736810	     -0.06318115	      0.88294426	     -0.00025293	     -0.21741422	     -0.00000000	      0.00000001	     47.46398753
      1.20792604	     -0.05539889	     -0.00070313	     -0.19732215	     -0.06317302	      0.88294548	     -0.00025373	     -0.21738174	     -0.00000000	      0.00000001	     47.99177376
      1.20912603	     -0.05535762	     -0.00069887	     -0.19728038	     -0.06316495	      0.88294664	     -0.00025456	     -0.21735030	     -0.00000000	      0.00000001	     48.23932741
      1.21032601	     -0.05532123	     -0.00069442	     -0.19724350	     -0.06315697	      0.88294776	     -0.00025541	     -0.21731987	     -0.00000000	      0.00000001	     48.71739586
      1.21152599	     -0.05528813	     -0.00068993	     -0.19720990	     -0.06314905	      0.88294883	     -0.00025628	     -0.21729048	     -0.00000000	      0.00000001	     48.91251501
      1.21272598	     -0.05525895	     -0.00068516	     -0.19718021	     -0.06314121	      0.88294985	     -0.00025717	     -0.21726208	     -0.00000000	      0.00000001	     49.33684864
      1.21392596	     -0.05523216	     -0.00068016	     -0.19715292	     -0.06313345	      0.88295082	     -0.00025808	     -0.21723465	     -0.00000000	      0.00000001	     49.47608684
      1.21512594	     -0.05520751	     -0.00067509	     -0.19712775	     -0.06312576	      0.88295173	     -0.00025901	     -0.21720817	     -0.00000000	      0.00000001	     49.84555169
      1.21632593	     -0.05518524	     -0.00067020	     -0.19710497	     -0.06311815	      0.88295259	     -0.00025996	     -0.21718266	     -0.00000000	      0.00000000	     49.92217355
      1.21752591	     -0.05516657	     -0.00066503	     -0.19708578	     -0.06311062	      0.88295339	     -0.00026093	     -0.21715812	     -0.00000000	      0.00000000	     50.24031894
      1.21872590	     -0.05514988	     -0.00065970	     -0.19706857	     -0.06310316	      0.88295414	     -0.00026192	     -0.21713455	     -0.00000000	      0.00000000	     50.28067134
      1.21992588	     -0.05513584	     -0.00065409	     -0.19705400	     -0.06309578	      0.88295483	     -0.00026294	     -0.21711188	     -0.00000000	      0.00000000	     50.56400770
      1.22112586	     -0.05512278	     -0.00064857	     -0.19704041	     -0.06308848	      0.88295547	     -0.00026397	     -0.21709012	     -0.00000000	      0.00000000	     50.56358988
      1.22232585	     -0.05511195	     -0.00064314	     -0.19702904	     -0.06308125	      0.88295604	     -0.00026503	     -0.21706923	     -0.00000000	      0.00000000	     50.80295189
      1.22352583	     -0.05510294	     -0.00063745	     -0.19701949	     -0.06307410	      0.88295656	     -0.00026610	     -0.21704921	     -0.00000000	      0.00000000	     50.74888923
      1.22472581	     -0.05509651	     -0.00063175	     -0.19701252	     -0.06306704	      0.88295702	     -0.00026720	     -0.21703004	     -0.00000000	      0.00000000	     50.95746358
      1.22592580	     -0.05509054	     -0.00062704	     -0.19700598	     -0.06306005	      0.88295743	     -0.00026832	     -0.21701172	     -0.00000000	      0.00000000	     50.87220503
      1.22712578	     -0.05508742	     -0.00062215	     -0.19700229	     -0.06305315	      0.88295778	     -0.00026945	     -0.21699421	     -0.00000000	      0.00000000	     51.04724971
      1.22832576	     -0.05508547	     -0.00061659	     -0.19699977	     -0.06304632	      0.88295807	     -0.00027061	     -0.21697753	     -0.00000000	      0.00000000	     50.92786226
      1.22952575	     -0.05508529	     -0.00061041	     -0.19699903	     -0.06303958	      0.88295832	     -0.00027179	     -0.21696161	     -0.00000000	      0.00000000	     51.08295114
      1.23072573	     -0.05508675	     -0.00060443	     -0.19699992	     -0.06303292	      0.88295851	     -0.00027299	     -0.21694649	     -0.00000000	      0.00000000	     50.93621997
      1.23192572	     -0.05509035	     -0.00059860	     -0.19700294	     -0.06302634	      0.88295865	     -0.00027421	     -0.21693210	     -0.00000000	      0.00000000	     51.08542161
      1.23312570	     -0.05509497	     -0.00059298	     -0.19700698	     -0.06301984	      0.88295874	     -0.00027546	     -0.21691844	     -0.00000000	      0.00000000	     50.92175317
      1.23432568	     -0.05510157	     -0.00058745	     -0.19701299	     -0.06301343	      0.88295878	     -0.00027672	     -0.21690546	     -0.00000000	      0.00000000	     51.05983697
      1.23552567	     -0.05510911	     -0.00058195	     -0.19701993	     -0.06300710	      0.88295878	     -0.00027800	     -0.21689315	     -0.00000000	     -0.00000000	     50.87371588
      1.23672565	     -0.05511854	     -0.00057630	     -0.19702877	     -0.06300086	      0.88295873	     -0.00027931	     -0.21688147	     -0.00000000	     -0.00000000	     50.99799917
      1.23792563	     -0.05512886	     -0.00057080	     -0.19703849	     -0.06299470	      0.88295865	     -0.00028063	     -0.21687042	     -0.00000000	     -0.00000000	     50.79131151
      1.23912562	     -0.05514105	     -0.00056540	     -0.19705007	     -0.06298863	      0.88295852	     -0.00028198	     -0.21685996	     -0.00000000	     -0.00000000	     50.91226111
      1.24032560	     -0.05515404	     -0.00056018	     -0.19706246	     -0.06298264	      0.88295836	     -0.00028334	     -0.21685009	     -0.00000000	     -0.00000000	     50.69380993
      1.24152559	     -0.05516876	     -0.00055502	     -0.19707656	     -0.06297674	      0.88295816	     -0.00028473	     -0.21684078	     -0.00000000	     -0.00000000	     50.81079921
      1.24272557	     -0.05518429	     -0.00054984	     -0.19709147	     -0.06297093	      0.88295793	     -0.00028613	     -0.21683203	     -0.00000000	     -0.00000000	     50.57794868
      1.24392555	     -0.05520196	     -0.00054460	     -0.19710853	     -0.06296520	      0.88295767	     -0.00028755	     -0.21682382	     -0.00000000	     -0.00000000	     50.68666282
      1.24512554	     -0.05522119	     -0.00053946	     -0.19712714	     -0.06295956	      0.88295738	     -0.00028899	     -0.21681619	     -0.00000000	     -0.00000000	     50.43969155
      1.24632552	     -0.05524381	     -0.00053456	     -0.19714913	     -0.06295400	      0.88295706	     -0.00029045	     -0.21680913	     -0.00000000	     -0.00000000	     50.53711923
      1.24752550	     -0.05527115	     -0.00052996	     -0.19717584	     -0.06294854	      0.88295671	     -0.00029193	     -0.21680274	     -0.00000000	     -0.00000000	     50.25933351
      1.24872549	     -0.05530677	     -0.00052567	     -0.19721082	     -0.06294316	      0.88295635	     -0.00029343	     -0.21679713	     -0.00000000	     -0.00000000	     50.32302521
      1.24992547	     -0.05535128	     -0.00052175	     -0.19725469	     -0.06293786	      0.88295596	     -0.00029494	     -0.21679251	     -0.00000000	     -0.00000000	     50.02094338
      1.25112545	     -0.05540631	     -0.00051803	     -0.19730908	     -0.06293266	      0.88295556	     -0.00029647	     -0.21678905	     -0.00000000	     -0.00000000	     50.06841886
      1.25232544	     -0.05547114	     -0.00051446	     -0.19737326	     -0.06292755	      0.88295514	     -0.00029802	     -0.21678693	     -0.00000000	     -0.00000000	     49.76243894
      1.25352542	     -0.05554655	     -0.00051080	     -0.19744804	     -0.06292252	      0.88295469	     -0.00029958	     -0.21678628	     -0.00000000	     -0.00000000	     49.80006811
      1.25472541	     -0.05563069	     -0.00050684	     -0.19753156	     -0.06291758	      0.88295423	     -0.00030115	     -0.21678724	     -0.00000000	     -0.00000000	     49.49779438
      1.25592539	     -0.05572403	     -0.00050239	     -0.19762430	     -0.06291273	      0.88295375	     -0.00030274	     -0.21678988	     -0.00000000	     -0.00000000	     49.51785870
      1.25712537	     -0.05582529	     -0.00049739	     -0.19772499	     -0.06290796	      0.88295326	     -0.00030434	     -0.21679429	     -0.00000000	     -0.00000000	     49.20663027
      1.25832536	     -0.05593465	     -0.00049159	     -0.19783379	     -0.06290328	      0.88295274	     -0.00030595	     -0.21680049	     -0.00000000	     -0.00000000	     49.19849210
      1.25952534	     -0.05604998	     -0.00048479	     -0.19794860	     -0.06289869	      0.88295220	     -0.00030757	     -0.21680852	     -0.00000000	     -0.00000000	     48.86834244
      1.26072532	     -0.05617146	     -0.00047675	     -0.19806960	     -0.06289418	      0.88295164	     -0.00030920	     -0.21681833	     -0.00000000	     -0.00000000	     48.81161236
      1.26192531	     -0.05629716	     -0.00046739	     -0.19819487	     -0.06288975	      0.88295105	     -0.00031084	     -0.21682990	     -0.00000000	     -0.00000000	     48.44923150
      1.26312529	     -0.05642775	     -0.00045675	     -0.19832505	     -0.06288540	      0.88295044	     -0.00031249	     -0.21684316	     -0.00000000	     -0.00000000	     48.34158622
      1.26432528	     -0.05656157	     -0.00044497	     -0.19845850	     -0.06288114	      0.88294980	     -0.00031415	     -0.21685809	     -0.00000000	     -0.00000000	     47.95220358
      1.26552526	     -0.05669940	     -0.00043222	     -0.19859600	     -0.06287695	      0.88294913	     -0.00031582	     -0.21687460	     -0.00000000	     -0.00000000	     47.79843824
      1.26672524	     -0.05683935	     -0.00041874	     -0.19873565	     -0.06287284	      0.88294842	     -0.00031750	     -0.21689265	     -0.00000000	     -0.00000000	     47.38740127
      1.26792523	     -0.05698048	     -0.00040515	     -0.19887650	     -0.06286881	      0.88294767	     -0.00031919	     -0.21691213	     -0.00000000	     -0.00000000	     47.19007829
      1.26912521	     -0.05712275	     -0.00039166	     -0.19901851	     -0.06286485	      0.88294689	     -0.00032090	     -0.21693303	     -0.00000000	     -0.00000000	     46.74476223
      1.27032519	     -0.05726768	     -0.00037823	     -0.19916321	     -0.06286096	      0.88294606	     -0.00032262	     -0.21695527	     -0.00000000	     -0.00000000	     46.49676097
      1.27152518	     -0.05741301	     -0.00036501	     -0.19930832	     -0.06285714	      0.88294518	     -0.00032435	     -0.21697877	     -0.00000000	     -0.00000001	     46.02845133
      1.27272516	     -0.05755969	     -0.00035219	     -0.19945479	     -0.06285339	      0.88294425	     -0.00032610	     -0.21700341	     -0.00000000	     -0.00000001	     45.73896643
      1.27392514	     -0.05770597	     -0.00033988	     -0.19960089	     -0.06284970	      0.88294327	     -0.00032787	     -0.21702912	     -0.00000000	     -0.00000001	     45.23935672
      1.27512513	     -0.05785054	     -0.00032920	     -0.19974526	     -0.06284608	      0.88294223	     -0.00032965	     -0.21705578	     -0.00000000	     -0.00000001	     44.90856070
      1.27632511	     -0.05799625	     -0.00031959	     -0.19989078	     -0.06284251	      0.88294113	     -0.00033146	     -0.21708338	     -0.00000000	     -0.00000001	     44.36845000
      1.27752510	     -0.05814294	     -0.00031098	     -0.20003729	     -0.06283901	      0.88293997	     -0.00033329	     -0.21711185	     -0.00000000	     -0.00000001	     44.00753561
      1.27872508	     -0.05828868	     -0.00030336	     -0.20018286	     -0.06283556	      0.88293874	     -0.00033513	     -0.21714110	     -0.00000000	     -0.00000001	     43.45392627
      1.27992506	     -0.05843477	     -0.00029654	     -0.20032879	     -0.06283216	      0.88293746	     -0.00033700	     -0.21717103	     -0.00000000	     -0.00000001	     43.08009791
      1.28112505	     -0.05857957	     -0.00029026	     -0.20047344	     -0.06282881	      0.88293610	     -0.00033889	     -0.21720156	     -0.00000000	     -0.00000001	     42.50298365
      1.28232503	     -0.05872407	     -0.00028493	     -0.20061780	     -0.06282550	      0.88293468	     -0.00034081	     -0.21723258	     -0.00000000	     -0.00000001	     42.11675059
      1.28352501	     -0.05886644	     -0.00028068	     -0.20076004	     -0.06282225	      0.88293320	     -0.00034274	     -0.21726406	     -0.00000000	     -0.00000001	     41.53340557
      1.28472500	     -0.05900976	     -0.00027747	     -0.20090322	     -0.06281903	      0.88293165	     -0.00034470	     -0.21729594	     -0.00000000	     -0.00000001	     41.15402095
      1.28592498	     -0.05915182	     -0.00027509	     -0.20104516	     -0.06281586	      0.88293003	     -0.00034668	     -0.21732817	     -0.00000000	     -0.00000001	     40.57326605
      1.28712497	     -0.05929400	     -0.00027258	     -0.20118724	     -0.06281272	      0.88292836	     -0.00034869	     -0.21736069	     -0.00000000	     -0.00000001	     40.21046128
      1.28832495	     -0.05943426	     -0.00027012	     -0.20132742	     -0.06280962	      0.88292661	     -0.00035071	     -0.21739346	     -0.00000000	     -0.00000001	     39.62920534
      1.28952493	     -0.05957409	     -0.00026782	     -0.20146718	     -0.06280656	      0.88292482	     -0.00035275	     -0.21742640	     -0.00000000	     -0.00000001	     39.29106952
      1.29072492	     -0.05971147	     -0.00026592	     -0.20160452	     -0.06280352	      0.88292296	     -0.00035481	     -0.21745951	     -0.00000000	     -0.00000001	     38.73061023
      1.29192490	     -0.05984739	     -0.00026388	     -0.20174041	     -0.06280052	      0.88292105	     -0.00035689	     -0.21749268	     -0.00000000	     -0.00000001	     38.42736847
      1.29312488	     -0.05998116	     -0.00026203	     -0.20187418	     -0.06279754	      0.88291909	     -0.00035898	     -0.21752590	     -0.00000000	     -0.00000001	     37.88918378
      1.29432487	     -0.06011329	     -0.00026045	     -0.20200631	     -0.06279459	      0.88291708	     -0.00036109	     -0.21755906	     -0.00000000	     -0.00000001	     37.62160003
      1.29552485	     -0.06024157	     -0.00025885	     -0.20213462	     -0.06279166	      0.88291503	     -0.00036322	     -0.21759213	     -0.00000000	     -0.00000001	     37.10618649
      1.29672483	     -0.06036738	     -0.00025723	     -0.20226047	     -0.06278875	      0.88291295	     -0.00036535	     -0.21762500	     -0.00000000	     -0.00000001	     36.86755346
      1.29792482	     -0.06048877	     -0.00025632	     -0.20238192	     -0.06278586	      0.88291083	     -0.00036750	     -0.21765763	     -0.00000000	     -0.00000001	     36.37741250
      1.29912480	     -0.06060758	     -0.00025555	     -0.20250079	     -0.06278298	      0.88290868	     -0.00036965	     -0.21768992	     -0.00000000	     -0.00000001	     36.16657123
      1.30032479	     -0.06072039	     -0.00025555	     -0.20261367	     -0.06278013	      0.88290651	     -0.00037181	     -0.21772184	     -0.00000000	     -0.00000001	     35.69544512
      1.30152477	     -0.06082864	     -0.00025650	     -0.20272200	     -0.06277728	      0.88290433	     -0.00037399	     -0.21775332	     -0.00000000	     -0.00000001	     35.50965517
      1.30272475	     -0.06093016	     -0.00025850	     -0.20282359	     -0.06277445	      0.88290213	     -0.00037616	     -0.21778444	     -0.00000000	     -0.00000001	     35.04325308
      1.30392474	     -0.06103100	     -0.00026074	     -0.20292450	     -0.06277163	      0.88289993	     -0.00037834	     -0.21781520	     -0.00000000	     -0.00000001	     34.88229854
      1.30512472	     -0.06112766	     -0.00026285	     -0.20302126	     -0.06276881	      0.88289773	     -0.00038053	     -0.21784558	     -0.00000000	     -0.00000001	     34.44780711
      1.30632470	     -0.06122056	     -0.00026533	     -0.20311425	     -0.06276601	      0.88289553	     -0.00038271	     -0.21787547	     -0.00000000	     -0.00000001	     34.33231882
      1.30752469	     -0.06130752	     -0.00026772	     -0.20320132	     -0.06276321	      0.88289335	     -0.00038490	     -0.21790481	     -0.00000000	     -0.00000001	     33.92433552
      1.30872467	     -0.06139039	     -0.00027018	     -0.20328431	     -0.06276041	      0.88289119	     -0.00038709	     -0.21793349	     -0.00000000	     -0.00000001	     33.83353143
      1.30992466	     -0.06146734	     -0.00027261	     -0.20336139	     -0.06275761	      0.88288905	     -0.00038927	     -0.21796147	     -0.00000000	     -0.00000001	     33.44051354
      1.31112464	     -0.06154097	     -0.00027491	     -0.20343515	     -0.06275482	      0.88288695	     -0.00039146	     -0.21798867	     -0.00000000	     -0.00000001	     33.36614070
      1.31232462	     -0.06160947	     -0.00027713	     -0.20350380	     -0.06275202	      0.88288487	     -0.00039364	     -0.21801509	     -0.00000000	     -0.00000001	     32.98470796
      1.31352461	     -0.06167516	     -0.00027867	     -0.20356964	     -0.06274923	      0.88288284	     -0.00039582	     -0.21804066	     -0.00000000	     -0.00000001	     32.91762111
      1.31472459	     -0.06173657	     -0.00027957	     -0.20363122	     -0.06274643	      0.88288086	     -0.00039800	     -0.21806543	     -0.00000000	     -0.00000001	     32.52483157
      1.31592457	     -0.06179592	     -0.00028087	     -0.20369075	     -0.06274362	      0.88287893	     -0.00040017	     -0.21808937	     -0.00000000	     -0.00000001	     32.46986498
      1.31712456	     -0.06185151	     -0.00028243	     -0.20374651	     -0.06274082	      0.88287705	     -0.00040233	     -0.21811252	     -0.00000000	     -0.00000001	     32.10942977
      1.31832454	     -0.06190530	     -0.00028435	     -0.20380046	     -0.06273800	      0.88287523	     -0.00040449	     -0.21813486	     -0.00000000	     -0.00000001	     32.08366200
      1.31952452	     -0.06195512	     -0.00028636	     -0.20385046	     -0.06273518	      0.88287347	     -0.00040664	     -0.21815643	     -0.00000000	     -0.00000001	     31.73981605
      1.32072451	     -0.06200342	     -0.00028850	     -0.20389892	     -0.06273235	      0.88287178	     -0.00040879	     -0.21817722	     -0.00000000	     -0.00000001	     31.72505360
      1.32192449	     -0.06204863	     -0.00029093	     -0.20394430	     -0.06272951	      0.88287016	     -0.00041093	     -0.21819730	     -0.00000000	     -0.00000001	     31.39056606
      1.32312448	     -0.06209248	     -0.00029393	     -0.20398832	     -0.06272667	      0.88286861	     -0.00041306	     -0.21821663	     -0.00000000	     -0.00000001	     31.38772961
      1.32432446	     -0.06213297	     -0.00029695	     -0.20402898	     -0.06272381	      0.88286713	     -0.00041517	     -0.21823525	     -0.00000000	     -0.00000001	     31.06250990
      1.32552444	     -0.06217212	     -0.00030004	     -0.20406830	     -0.06272094	      0.88286572	     -0.00041728	     -0.21825313	     -0.00000000	     -0.00000001	     31.07007315
      1.32672443	     -0.06220808	     -0.00030315	     -0.20410443	     -0.06271806	      0.88286438	     -0.00041938	     -0.21827032	     -0.00000000	     -0.00000001	     30.75731532
      1.32792441	     -0.06224294	     -0.00030631	     -0.20413945	     -0.06271516	      0.88286312	     -0.00042146	     -0.21828678	     -0.00000000	     -0.00000001	     30.77496060
      1.32912439	     -0.06227472	     -0.00030947	     -0.20417141	     -0.06271226	      0.88286194	     -0.00042354	     -0.21830255	     -0.00000001	     -0.00000001	     30.47404721
      1.33032438	     -0.06230539	     -0.00031266	     -0.20420227	     -0.06270933	      0.88286082	     -0.00042560	     -0.21831763	     -0.00000001	     -0.00000001	     30.50218933
      1.33152436	     -0.06233293	     -0.00031584	     -0.20422999	     -0.06270639	      0.88285978	     -0.00042764	     -0.21833203	     -0.00000001	     -0.00000001	     30.21428232
      1.33272435	     -0.06235929	     -0.00031909	     -0.20425654	     -0.06270344	      0.88285881	     -0.00042968	     -0.21834573	     -0.00000001	     -0.00000001	     30.25438201
      1.33392433	     -0.06238236	     -0.00032243	     -0.20427979	     -0.06270047	      0.88285790	     -0.00043169	     -0.21835875	     -0.00000001	     -0.00000000	     29.98107530
      1.33512431	     -0.06240376	     -0.00032576	     -0.20430137	     -0.06269748	      0.88285707	     -0.00043370	     -0.21837106	     -0.00000001	     -0.00000000	     30.03319142
      1.33632430	     -0.06242125	     -0.00032901	     -0.20431906	     -0.06269447	      0.88285629	     -0.00043568	     -0.21838266	     -0.00000001	     -0.00000000	     29.77301436
      1.33752428	     -0.06243697	     -0.00033239	     -0.20433498	     -0.06269144	      0.88285558	     -0.00043766	     -0.21839351	     -0.00000001	     -0.00000000	     29.83722642
      1.33872426	     -0.06244816	     -0.00033574	     -0.20434636	     -0.06268839	      0.88285493	     -0.00043961	     -0.21840360	     -0.00000001	     -0.00000000	     29.59307858
      1.33992425	     -0.06245619	     -0.00033905	     -0.20435459	     -0.06268533	      0.88285433	     -0.00044155	     -0.21841286	     -0.00000001	     -0.00000000	     29.67518635
      1.34112423	     -0.06245832	     -0.00034227	     -0.20435693	     -0.06268224	      0.88285378	     -0.00044347	     -0.21842127	     -0.00000001	     -0.00000000	     29.45034081
      1.34232421	     -0.06245591	     -0.00034544	     -0.20435472	     -0.06267912	      0.88285329	     -0.00044538	     -0.21842872	     -0.00000001	     -0.00000000	     29.55395088
      1.34352420	     -0.06244623	     -0.00034854	     -0.20434525	     -0.06267599	      0.88285284	     -0.00044727	     -0.21843516	     -0.00000001	     -0.00000000	     29.34800537
      1.34472418	     -0.06243089	     -0.00035164	     -0.20433012	     -0.06267283	      0.88285243	     -0.00044914	     -0.21844048	     -0.00000001	     -0.00000000	     29.47458346
      1.34592417	     -0.06240756	     -0.00035477	     -0.20430699	     -0.06266965	      0.88285206	     -0.00045100	     -0.21844461	     -0.00000001	     -0.00000000	     29.28474749
      1.34712415	     -0.06237814	     -0.00035808	     -0.20427777	     -0.06266644	      0.88285174	     -0.00045283	     -0.21844745	     -0.00000001	     -0.00000000	     29.43433814
      1.34832413	     -0.06234038	     -0.00036161	     -0.20424021	     -0.06266321	      0.88285144	     -0.00045465	     -0.21844895	     -0.00000001	     -0.00000000	     29.26141498
      1.34952412	     -0.06229630	     -0.00036560	     -0.20419630	     -0.06265995	      0.88285118	     -0.00045646	     -0.21844900	     -0.00000001	     -0.00000000	     29.44121198
      1.35072410	     -0.06224370	     -0.00037006	     -0.20414387	     -0.06265667	      0.88285096	     -0.00045824	     -0.21844757	     -0.00000001	     -0.00000000	     29.28935724
      1.35192408	     -0.06218475	     -0.00037515	     -0.20408507	     -0.06265336	      0.88285076	     -0.00046001	     -0.21844457	     -0.00000001	     -0.00000000	     29.50334599
      1.35312407	     -0.06211765	     -0.00038090	     -0.20401809	     -0.06265003	      0.88285058	     -0.00046176	     -0.21843998	     -0.00000001	     -0.00000000	     29.36759082
      1.35432405	     -0.06204528	     -0.00038747	     -0.20394583	     -0.06264667	      0.88285044	     -0.00046349	     -0.21843375	     -0.00000001	     -0.00000000	     29.60916413
      1.35552404	     -0.06196649	     -0.00039490	     -0.20386712	     -0.06264329	      0.88285032	     -0.00046521	     -0.21842589	     -0.00000001	     -0.00000000	     29.47865752
      1.35672402	     -0.06188445	     -0.00040320	     -0.20378512	     -0.06263988	      0.88285022	     -0.00046691	     -0.21841643	     -0.00000001	     -0.00000000	     29.74183862
      1.35792400	     -0.06179782	     -0.00041241	     -0.20369852	     -0.06263646	      0.88285015	     -0.00046859	     -0.21840542	     -0.00000001	     -0.00000000	     29.61308501
      1.35912399	     -0.06170960	     -0.00042264	     -0.20361030	     -0.06263301	      0.88285011	     -0.00047025	     -0.21839292	     -0.00000001	     -0.00000000	     29.89678211
      1.36032397	     -0.06161808	     -0.00043376	     -0.20351874	     -0.06262953	      0.88285009	     -0.00047189	     -0.21837902	     -0.00000001	     -0.00000000	     29.76922220
      1.36152395	     -0.06152565	     -0.00044559	     -0.20342625	     -0.06262604	      0.88285009	     -0.00047351	     -0.21836376	     -0.00000001	      0.00000000	     30.07249037
      1.36272394	     -0.06143046	     -0.00045792	     -0.20333097	     -0.06262253	      0.88285013	     -0.00047510	     -0.21834724	     -0.00000001	      0.00000000	     29.94598761
      1.36392392	     -0.06133492	     -0.00047060	     -0.20323532	     -0.06261900	      0.88285018	     -0.00047667	     -0.21832950	     -0.00000001	      0.00000000	     30.26122634
      1.36512390	     -0.06123703	     -0.00048335	     -0.20313731	     -0.06261545	      0.88285027	     -0.00047822	     -0.21831065	     -0.00000001	      0.00000000	     30.12652664
      1.36632389	     -0.06113915	     -0.00049637	     -0.20303928	     -0.06261189	      0.88285038	     -0.00047974	     -0.21829070	     -0.00000001	      0.00000000	     30.44490859
      1.36752387	     -0.06103924	     -0.00050904	     -0.20293923	     -0.06260832	      0.88285052	     -0.00048122	     -0.21826977	     -0.00000001	      0.00000000	     30.30061889
      1.36872386	     -0.06093960	     -0.00052128	     -0.20283942	     -0.06260473	      0.88285069	     -0.00048268	     -0.21824788	     -0.00000001	      0.00000000	     30.62198340
      1.36992384	     -0.06083806	     -0.00053294	     -0.20273772	     -0.06260113	      0.88285089	     -0.00048411	     -0.21822512	     -0.00000001	      0.00000000	     30.47945612
      1.37112382	     -0.06073696	     -0.00054402	     -0.20263644	     -0.06259751	      0.88285112	     -0.00048550	     -0.21820152	     -0.00000001	      0.00000000	     30.80647027
      1.37232381	     -0.06063422	     -0.00055441	     -0.20253352	     -0.06259389	      0.88285138	     -0.00048686	     -0.21817716	     -0.00000001	      0.00000000	     30.66827290
      1.37352379	     -0.06053213	     -0.00056415	     -0.20243125	     -0.06259027	      0.88285166	     -0.00048818	     -0.21815207	     -0.00000001	      0.00000000	     31.00048471
      1.37472377	     -0.06042858	     -0.00057317	     -0.20232751	     -0.06258663	      0.88285198	     -0.00048947	     -0.21812634	     -0.00000001	      0.00000000	     30.87310925
      1.37592376	     -0.06032589	     -0.00058153	     -0.20222463	     -0.06258299	      0.88285232	     -0.00049072	     -0.21809998	     -0.00000001	      0.00000000	     31.21280651
      1.37712374	     -0.06022198	     -0.00058921	     -0.20212054	     -0.06257935	      0.88285269	     -0.00049193	     -0.21807308	     -0.00000001	      0.00000000	     31.10038069
      1.37832373	     -0.06011922	     -0.00059630	     -0.20201758	     -0.06257570	      0.88285309	     -0.00049310	     -0.21804566	     -0.00000001	      0.00000000	     31.44811162
      1.37952371	     -0.06001548	     -0.00060277	     -0.20191365	     -0.06257205	      0.88285352	     -0.00049423	     -0.21801779	     -0.00000001	      0.00000000	     31.35566358
      1.38072369	     -0.05991306	     -0.00060873	     -0.20181102	     -0.06256840	      0.88285397	     -0.00049533	     -0.21798951	     -0.00000001	      0.00000000	     31.71550751
      1.38192368	     -0.05980984	     -0.00061420	     -0.20170760	     -0.06256475	      0.88285444	     -0.00049638	     -0.21796087	     -0.00000001	      0.00000000	     31.65166750
      1.38312366	     -0.05970816	     -0.00061944	     -0.20160571	     -0.06256110	      0.88285493	     -0.00049739	     -0.21793191	     -0.00000001	      0.00000000	     32.03687400
      1.38432364	     -0.05960579	     -0.00062464	     -0.20150312	     -0.06255745	      0.88285544	     -0.00049837	     -0.21790267	     -0.00000001	      0.00000000	     32.01898012
      1.38552363	     -0.05950469	     -0.00063007	     -0.20140177	     -0.06255381	      0.88285597	     -0.00049930	     -0.21787318	     -0.00000001	      0.00000000	     32.44333086
      1.38672361	     -0.05940186	     -0.00063572	     -0.20129869	     -0.06255016	      0.88285652	     -0.00050019	     -0.21784347	     -0.00000001	      0.00000000	     32.47707200
      1.38792359	     -0.05929884	     -0.00064161	     -0.20119541	     -0.06254653	      0.88285707	     -0.00050104	     -0.21781349	     -0.00000001	      0.00000000	     32.93264582
      1.38912358	     -0.05919227	     -0.00064752	     -0.20108857	     -0.06254289	      0.88285765	     -0.00050186	     -0.21778326	     -0.00000001	      0.00000000	     33.00324516
      1.39032356	     -0.05908341	     -0.00065336	     -0.20097943	     -0.06253926	      0.88285823	     -0.00050263	     -0.21775267	     -0.00000001	      0.00000000	     33.48318565
      1.39152355	     -0.05896998	     -0.00065899	     -0.20086570	     -0.06253564	      0.88285882	     -0.00050337	     -0.21772169	     -0.00000001	      0.00000000	     33.58052845
      1.39272353	     -0.05885544	     -0.00066445	     -0.20075086	     -0.06253203	      0.88285943	     -0.00050406	     -0.21769027	     -0.00000001	      0.00000000	     34.06934407
      1.39392351	     -0.05873924	     -0.00066966	     -0.20063436	     -0.06252843	      0.88286004	     -0.00050472	     -0.21765846	     -0.00000001	      0.00000000	     34.16967501
      1.39512350	     -0.05862443	     -0.00067470	     -0.20051922	     -0.06252483	      0.88286067	     -0.00050534	     -0.21762627	     -0.00000001	      0.00000000	     34.66111792
      1.39632348	     -0.05850920	     -0.00067977	     -0.20040366	     -0.06252126	      0.88286130	     -0.00050592	     -0.21759381	     -0.00000001	      0.00000000	     34.77967322
      1.39752346	     -0.05839625	     -0.00068480	     -0.20029035	     -0.06251769	      0.88286194	     -0.00050647	     -0.21756111	     -0.00000001	      0.00000000	     35.30041245
      1.39872345	     -0.05828433	     -0.00068987	     -0.20017807	     -0.06251414	      0.88286259	     -0.00050697	     -0.21752827	     -0.00000001	      0.00000000	     35.45193837
      1.39992343	     -0.05817665	     -0.00069496	     -0.20007001	     -0.06251061	      0.88286325	     -0.00050745	     -0.21749536	     -0.00000001	      0.00000000	     36.00272107
      1.40112342	     -0.05807060	     -0.00069997	     -0.19996358	     -0.06250710	      0.88286391	     -0.00050788	     -0.21746247	     -0.00000001	      0.00000000	     36.18390750
      1.40232340	     -0.05796828	     -0.00070500	     -0.19986086	     -0.06250361	      0.88286458	     -0.00050828	     -0.21742963	     -0.00000001	      0.00000000	     36.75997835
      1.40352338	     -0.05786779	     -0.00070992	     -0.19975997	     -0.06250014	      0.88286525	     -0.00050864	     -0.21739693	     -0.00000001	      0.00000000	     36.96544905
      1.40472337	     -0.05777157	     -0.00071483	     -0.19966334	     -0.06249669	      0.88286592	     -0.00050897	     -0.21736438	     -0.00000001	      0.00000000	     37.56041180
      1.40592335	     -0.05767742	     -0.00071957	     -0.19956877	     -0.06249326	      0.88286659	     -0.00050927	     -0.21733208	     -0.00000001	      0.00000000	     37.78638359
      1.40712333	     -0.05758673	     -0.00072405	     -0.19947766	     -0.06248986	      0.88286726	     -0.00050952	     -0.21730001	     -0.00000001	      0.00000000	     38.39813024
      1.40832332	     -0.05749712	     -0.00072801	     -0.19938764	     -0.06248648	      0.88286793	     -0.00050975	     -0.21726822	     -0.00000001	      0.00000000	     38.64437921
      1.40952330	     -0.05741109	     -0.00073167	     -0.19930120	     -0.06248312	      0.88286859	     -0.00050994	     -0.21723669	     -0.00000001	      0.00000000	     39.26648548
      1.41072328	     -0.05732651	     -0.00073503	     -0.19921621	     -0.06247979	      0.88286924	     -0.00051010	     -0.21720546	     -0.00000001	      0.00000000	     39.53504094
      1.41192327	     -0.05724566	     -0.00073827	     -0.19913494	     -0.06247649	      0.88286988	     -0.00051023	     -0.21717454	     -0.00000001	      0.00000000	     40.17222077
      1.41312325	     -0.05716583	     -0.00074151	     -0.19905470	     -0.06247321	      0.88287051	     -0.00051033	     -0.21714397	     -0.00000001	      0.00000000	     40.45031945
      1.41432324	     -0.05708889	     -0.00074549	     -0.19897733	     -0.06246995	      0.88287112	     -0.00051039	     -0.21711381	     -0.00000001	      0.00000000	     41.07567198
      1.41552322	     -0.05701591	     -0.00075004	     -0.19890392	     -0.06246672	      0.88287170	     -0.00051042	     -0.21708423	     -0.00000001	      0.00000000	     41.34173028
      1.41672320	     -0.05694931	     -0.00075427	     -0.19883689	     -0.06246352	      0.88287227	     -0.00051042	     -0.21705528	     -0.00000001	      0.00000000	     41.96224120
      1.41792319	     -0.05688496	     -0.00075816	     -0.19877211	     -0.06246034	      0.88287280	     -0.00051039	     -0.21702699	     -0.00000001	      0.00000000	     42.24541941
      1.41912317	     -0.05682430	     -0.00076184	     -0.19871103	     -0.06245719	      0.88287331	     -0.00051033	     -0.21699929	     -0.00000001	      0.00000000	     42.87104278
      1.42032315	     -0.05676510	     -0.00076509	     -0.19865142	     -0.06245406	      0.88287379	     -0.00051024	     -0.21697218	     -0.00000001	      0.00000000	     43.15728506
      1.42152314	     -0.05670936	     -0.00076775	     -0.19859528	     -0.06245096	      0.88287423	     -0.00051011	     -0.21694562	     -0.00000001	      0.00000000	     43.76404641
      1.42272312	     -0.05665564	     -0.00076961	     -0.19854118	     -0.06244788	      0.88287464	     -0.00050996	     -0.21691961	     -0.00000001	      0.00000000	     44.03429789
      1.42392310	     -0.05660511	     -0.00077055	     -0.19849027	     -0.06244482	      0.88287501	     -0.00050978	     -0.21689411	     -0.00000001	      0.00000000	     44.62083181
      1.42512309	     -0.05655706	     -0.00077117	     -0.19844187	     -0.06244179	      0.88287533	     -0.00050957	     -0.21686918	     -0.00000001	      0.00000000	     44.87261031
      1.42632307	     -0.05651323	     -0.00077182	     -0.19839769	     -0.06243879	      0.88287561	     -0.00050932	     -0.21684479	     -0.00000001	      0.00000000	     45.45242258
      1.42752306	     -0.05647153	     -0.00077250	     -0.19835563	     -0.06243581	      0.88287585	     -0.00050905	     -0.21682098	     -0.00000001	      0.00000000	     45.69935880
      1.42872304	     -0.05643440	     -0.00077344	     -0.19831815	     -0.06243285	      0.88287604	     -0.00050876	     -0.21679773	     -0.00000001	      0.00000000	     46.25726879
      1.42992302	     -0.05640012	     -0.00077478	     -0.19828352	     -0.06242992	      0.88287619	     -0.00050843	     -0.21677510	     -0.00000001	      0.00000000	     46.47959680
      1.43112301	     -0.05636990	     -0.00077624	     -0.19825294	     -0.06242701	      0.88287628	     -0.00050808	     -0.21675305	     -0.00000001	      0.00000000	     47.01331467
      1.43232299	     -0.05634160	     -0.00077760	     -0.19822429	     -0.06242412	      0.88287633	     -0.00050770	     -0.21673162	     -0.00000001	      0.00000000	     47.21516117
      1.43352297	     -0.05631692	     -0.00077891	     -0.19819926	     -0.06242126	      0.88287632	     -0.00050730	     -0.21671079	     -0.00000001	     -0.00000000	     47.72653342
      1.43472296	     -0.05629344	     -0.00078004	     -0.19817545	     -0.06241842	      0.88287626	     -0.00050686	     -0.21669058	     -0.00000001	     -0.00000000	     47.90573453
      1.43592294	     -0.05627325	     -0.00078111	     -0.19815494	     -0.06241561	      0.88287616	     -0.00050641	     -0.21667096	     -0.00000001	     -0.00000000	     48.39081945
      1.43712293	     -0.05625486	     -0.00078195	     -0.19813622	     -0.06241282	      0.88287600	     -0.00050592	     -0.21665199	     -0.00000001	     -0.00000000	     48.54389110
      1.43832291	     -0.05623979	     -0.00078257	     -0.19812084	     -0.06241005	      0.88287579	     -0.00050542	     -0.21663362	     -0.00000001	     -0.00000000	     49.00618500
      1.43952289	     -0.05622613	     -0.00078288	     -0.19810688	     -0.06240730	      0.88287553	     -0.00050489	     -0.21661588	     -0.00000001	     -0.00000000	     49.13513109
      1.44072288	     -0.05621560	     -0.00078287	     -0.19809604	     -0.06240458	      0.88287522	     -0.00050433	     -0.21659874	     -0.00000001	     -0.00000000	     49.57068492
      1.44192286	     -0.05620636	     -0.00078238	     -0.19808652	     -0.06240189	      0.88287486	     -0.00050375	     -0.21658222	     -0.00000001	     -0.00000000	     49.67212646
      1.44312284	     -0.05620014	     -0.00078154	     -0.19808002	     -0.06239922	      0.88287445	     -0.00050315	     -0.21656630	     -0.00000001	     -0.00000000	     50.08803600
      1.44432283	     -0.05619466	     -0.00077994	     -0.19807428	     -0.06239657	      0.88287399	     -0.00050252	     -0.21655101	     -0.00000001	     -0.00000000	     50.17807263
      1.44552281	     -0.05619263	     -0.00077847	     -0.19807199	     -0.06239394	      0.88287348	     -0.00050188	     -0.21653635	     -0.00000001	     -0.00000000	     50.57584517
      1.44672279	     -0.05619195	     -0.00077675	     -0.19807106	     -0.06239134	      0.88287293	     -0.00050121	     -0.21652234	     -0.00000001	     -0.00000000	     50.64259419
      1.44792278	     -0.05619325	     -0.00077399	     -0.19807212	     -0.06238876	      0.88287233	     -0.00050052	     -0.21650898	     -0.00000001	     -0.00000000	     51.02446069
      1.44912276	     -0.05619633	     -0.00077097	     -0.19807498	     -0.06238621	      0.88287169	     -0.00049982	     -0.21649630	     -0.00000001	     -0.00000000	     51.07695981
      1.45032275	     -0.05620211	     -0.00076773	     -0.19808055	     -0.06238368	      0.88287100	     -0.00049909	     -0.21648428	     -0.00000001	     -0.00000000	     51.44445675
      1.45152273	     -0.05620870	     -0.00076417	     -0.19808693	     -0.06238117	      0.88287027	     -0.00049834	     -0.21647294	     -0.00000001	     -0.00000000	     51.48644844
      1.45272271	     -0.05621756	     -0.00076059	     -0.19809559	     -0.06237869	      0.88286950	     -0.00049758	     -0.21646223	     -0.00000001	     -0.00000000	     51.83677668
      1.45392270	     -0.05622775	     -0.00075713	     -0.19810557	     -0.06237623	      0.88286870	     -0.00049680	     -0.21645217	     -0.00000001	     -0.00000000	     51.86234953
      1.45512268	     -0.05623983	     -0.00075344	     -0.19811746	     -0.06237379	      0.88286785	     -0.00049600	     -0.21644270	     -0.00000001	     -0.00000000	     52.19756923
      1.45632266	     -0.05625220	     -0.00074947	     -0.19812965	     -0.06237138	      0.88286697	     -0.00049519	     -0.21643384	     -0.00000001	     -0.00000001	     52.20903535
      1.45752265	     -0.05626642	     -0.00074537	     -0.19814368	     -0.06236898	      0.88286606	     -0.00049436	     -0.21642556	     -0.00000001	     -0.00000001	     52.52463439
      1.45872263	     -0.05628124	     -0.00074136	     -0.19815832	     -0.06236662	      0.88286512	     -0.00049352	     -0.21641786	     -0.00000001	     -0.00000001	     52.51942414
      1.45992262	     -0.05629657	     -0.00073762	     -0.19817347	     -0.06236427	      0.88286415	     -0.00049267	     -0.21641071	     -0.00000001	     -0.00000001	     52.82131816
      1.46112260	     -0.05631265	     -0.00073403	     -0.19818937	     -0.06236195	      0.88286315	     -0.00049180	     -0.21640414	     -0.00000001	     -0.00000001	     52.79170218
      1.46232258	     -0.05633064	     -0.00073046	     -0.19820718	     -0.06235966	      0.88286212	     -0.00049092	     -0.21639815	     -0.00000001	     -0.00000001	     53.07191989
      1.46352257	     -0.05634826	     -0.00072665	     -0.19822464	     -0.06235738	      0.88286107	     -0.00049004	     -0.21639273	     -0.00000001	     -0.00000001	     53.03540502
      1.46472255	     -0.05636750	     -0.00072354	     -0.19824370	     -0.06235513	      0.88286000	     -0.00048914	     -0.21638783	     -0.00000001	     -0.00000001	     53.29833308
      1.46592253	     -0.05638663	     -0.00072016	     -0.19826266	     -0.06235290	      0.88285891	     -0.00048823	     -0.21638346	     -0.00000001	     -0.00000001	     53.23937327
      1.46712252	     -0.05640706	     -0.00071658	     -0.19828293	     -0.06235070	      0.88285781	     -0.00048732	     -0.21637957	     -0.00000001	     -0.00000001	     53.47872716
      1.46832250	     -0.05642736	     -0.00071325	     -0.19830308	     -0.06234851	      0.88285668	     -0.00048641	     -0.21637616	     -0.00000001	     -0.00000001	     53.40036491
      1.46952248	     -0.05644901	     -0.00071081	     -0.19832455	     -0.06234635	      0.88285554	     -0.00048548	     -0.21637317	     -0.00000001	     -0.00000001	     53.62960956
      1.47072247	     -0.05647060	     -0.00070849	     -0.19834598	     -0.06234422	      0.88285439	     -0.00048456	     -0.21637061	     -0.00000001	     -0.00000001	     53.53193338
      1.47192245	     -0.05649357	     -0.00070644	     -0.19836877	     -0.06234210	      0.88285323	     -0.00048363	     -0.21636844	     -0.00000001	     -0.00000001	     53.75234154
      1.47312244	     -0.05651645	     -0.00070461	     -0.19839149	     -0.06234001	      0.88285206	     -0.00048270	     -0.21636668	     -0.00000001	     -0.00000001	     53.64498611
      1.47432242	     -0.05654033	     -0.00070306	     -0.19841519	     -0.06233795	      0.88285088	     -0.00048177	     -0.21636526	     -0.00000001	     -0.00000001	     53.85488091
      1.47552240	     -0.05656356	     -0.00070188	     -0.19843826	     -0.06233590	      0.88284969	     -0.00048085	     -0.21636421	     -0.00000001	     -0.00000001	     53.72748872
      1.47672239	     -0.05658845	     -0.00070089	     -0.19846297	     -0.06233388	      0.88284850	     -0.00047992	     -0.21636350	     -0.00000001	     -0.00000001	     53.92059390
      1.47792237	     -0.05661355	     -0.00069996	     -0.19848790	     -0.06233188	      0.88284730	     -0.00047899	     -0.21636315	     -0.00000001	     -0.00000001	     53.77457252
      1.47912235	     -0.05664041	     -0.00069912	     -0.19851460	     -0.06232990	      0.88284610	     -0.00047807	     -0.21636313	     -0.00000001	     -0.00000001	     53.95449327
      1.48032234	     -0.05666835	     -0.00069834	     -0.19854238	     -0.06232794	      0.88284490	     -0.00047715	     -0.21636346	     -0.00000001	     -0.00000001	     53.78927174
      1.48152232	     -0.05670015	     -0.00069760	     -0.19857401	     -0.06232600	      0.88284370	     -0.00047624	     -0.21636416	     -0.00000001	     -0.00000001	     53.94932031
      1.48272231	     -0.05673623	     -0.00069698	     -0.19860994	     -0.06232409	      0.88284249	     -0.00047533	     -0.21636535	     -0.00000001	     -0.00000001	     53.74972434
      1.48392229	     -0.05677909	     -0.00069673	     -0.19865264	     -0.06232219	      0.88284129	     -0.00047442	     -0.21636712	     -0.00000001	     -0.00000001	     53.88268642
      1.48512227	     -0.05682803	     -0.00069652	     -0.19870143	     -0.06232032	      0.88284008	     -0.00047352	     -0.21636962	     -0.00000001	     -0.00000001	     53.66610992
      1.48632226	     -0.05688481	     -0.00069628	     -0.19875806	     -0.06231847	      0.88283888	     -0.00047263	     -0.21637294	     -0.00000001	     -0.00000001	     53.78207141
      1.48752224	     -0.05694824	     -0.00069585	     -0.19882137	     -0.06231663	      0.88283767	     -0.00047174	     -0.21637724	     -0.00000001	     -0.00000001	     53.55411753
      1.48872222	     -0.05701911	     -0.00069501	     -0.19889212	     -0.06231482	      0.88283646	     -0.00047085	     -0.21638259	     -0.00000001	     -0.00000001	     53.64777596
      1.48992221	     -0.05709593	     -0.00069354	     -0.19896885	     -0.06231302	      0.88283525	     -0.00046997	     -0.21638908	     -0.00000001	     -0.00000001	     53.39806289
      1.49112219	     -0.05718002	     -0.00069130	     -0.19905287	     -0.06231125	      0.88283403	     -0.00046909	     -0.21639676	     -0.00000001	     -0.00000001	     53.45087459
      1.49232217	     -0.05726977	     -0.00068818	     -0.19914258	     -0.06230949	      0.88283281	     -0.00046822	     -0.21640570	     -0.00000001	     -0.00000001	     53.17895661
      1.49352216	     -0.05736563	     -0.00068411	     -0.19923844	     -0.06230774	      0.88283158	     -0.00046735	     -0.21641593	     -0.00000001	     -0.00000001	     53.19867258
      1.49472214	     -0.05746581	     -0.00067911	     -0.19933865	     -0.06230601	      0.88283033	     -0.00046649	     -0.21642747	     -0.00000001	     -0.00000001	     52.91595625
      1.49592213	     -0.05757096	     -0.00067327	     -0.19944385	     -0.06230429	      0.88282907	     -0.00046564	     -0.21644031	     -0.00000001	     -0.00000001	     52.90316773
      1.49712211	     -0.05767903	     -0.00066666	     -0.19955201	     -0.06230258	      0.88282779	     -0.00046479	     -0.21645445	     -0.00000001	     -0.00000001	     52.60815641
      1.49832209	     -0.05779097	     -0.00065946	     -0.19966407	     -0.06230089	      0.88282649	     -0.00046395	     -0.21646983	     -0.00000001	     -0.00000001	     52.55478856
      1.49952208	     -0.05790409	     -0.00065216	     -0.19977733	     -0.06229920	      0.88282516	     -0.00046312	     -0.21648646	     -0.00000001	     -0.00000001	     52.23578502
      1.50072206	     -0.05802117	     -0.00064471	     -0.19989457	     -0.06229751	      0.88282381	     -0.00046230	     -0.21650430	     -0.00000001	     -0.00000001	     52.12882459
      1.50192204	     -0.05813990	     -0.00063718	     -0.20001348	     -0.06229583	      0.88282241	     -0.00046149	     -0.21652336	     -0.00000001	     -0.00000001	     51.77889254
      1.50312203	     -0.05826115	     -0.00062969	     -0.20013493	     -0.06229415	      0.88282099	     -0.00046069	     -0.21654354	     -0.00000001	     -0.00000001	     51.62572819
      1.50432201	     -0.05838335	     -0.00062238	     -0.20025734	     -0.06229247	      0.88281952	     -0.00045991	     -0.21656482	     -0.00000001	     -0.00000001	     51.24476570
      1.50552200	     -0.05850751	     -0.00061533	     -0.20038173	     -0.06229079	      0.88281801	     -0.00045915	     -0.21658712	     -0.00000001	     -0.00000001	     51.04443825
      1.50672198	     -0.05863232	     -0.00060862	     -0.20050678	     -0.06228910	      0.88281645	     -0.00045840	     -0.21661039	     -0.00000001	     -0.00000001	     50.62241025
      1.50792196	     -0.05875920	     -0.00060202	     -0.20063392	     -0.06228741	      0.88281484	     -0.00045767	     -0.21663457	     -0.00000001	     -0.00000001	     50.37024493
      1.50912195	     -0.05888687	     -0.00059583	     -0.20076187	     -0.06228570	      0.88281318	     -0.00045696	     -0.21665963	     -0.00000001	     -0.00000001	     49.90348825
      1.51032193	     -0.05901674	     -0.00059024	     -0.20089201	     -0.06228398	      0.88281147	     -0.00045628	     -0.21668551	     -0.00000001	     -0.00000001	     49.61619700
      1.51152191	     -0.05914529	     -0.00058591	     -0.20102085	     -0.06228225	      0.88280970	     -0.00045562	     -0.21671220	     -0.00000001	     -0.00000001	     49.12754480
      1.51272190	     -0.05927666	     -0.00058239	     -0.20115250	     -0.06228051	      0.88280787	     -0.00045498	     -0.21673968	     -0.00000001	     -0.00000001	     48.81409848
      1.51392188	     -0.05940870	     -0.00057953	     -0.20128484	     -0.06227874	      0.88280598	     -0.00045436	     -0.21676795	     -0.00000001	     -0.00000001	     48.30537431
      1.51512186	     -0.05954247	     -0.00057727	     -0.20141891	     -0.06227695	      0.88280404	     -0.00045378	     -0.21679692	     -0.00000001	     -0.00000001	     47.99278875
      1.51632185	     -0.05967540	     -0.00057559	     -0.20155216	     -0.06227514	      0.88280204	     -0.00045322	     -0.21682657	     -0.00000001	     -0.00000001	     47.47943229
      1.51752183	     -0.05980975	     -0.00057410	     -0.20168683	     -0.06227331	      0.88279998	     -0.00045269	     -0.21685682	     -0.00000001	     -0.00000001	     47.16562820
      1.51872182	     -0.05994383	     -0.00057257	     -0.20182127	     -0.06227144	      0.88279786	     -0.00045218	     -0.21688768	     -0.00000001	     -0.00000001	     46.63462769
      1.51992180	     -0.06007867	     -0.00057135	     -0.20195647	     -0.06226955	      0.88279569	     -0.00045170	     -0.21691903	     -0.00000001	     -0.00000001	     46.32984756
      1.52112178	     -0.06021293	     -0.00057047	     -0.20209112	     -0.06226762	      0.88279346	     -0.00045126	     -0.21695084	     -0.00000001	     -0.00000001	     45.81231541
      1.52232177	     -0.06034856	     -0.00056972	     -0.20222714	     -0.06226566	      0.88279117	     -0.00045084	     -0.21698305	     -0.00000001	     -0.00000001	     45.52468580
      1.52352175	     -0.06048342	     -0.00056921	     -0.20236241	     -0.06226366	      0.88278884	     -0.00045045	     -0.21701562	     -0.00000001	     -0.00000001	     45.01908987
      1.52472173	     -0.06061840	     -0.00056900	     -0.20249782	     -0.06226163	      0.88278646	     -0.00045010	     -0.21704848	     -0.00000001	     -0.00000001	     44.75798314
      1.52592172	     -0.06075177	     -0.00056880	     -0.20263164	     -0.06225955	      0.88278403	     -0.00044977	     -0.21708159	     -0.00000001	     -0.00000001	     44.26804141
      1.52712170	     -0.06088472	     -0.00056839	     -0.20276505	     -0.06225742	      0.88278155	     -0.00044947	     -0.21711485	     -0.00000001	     -0.00000001	     44.01999043
      1.52832169	     -0.06101513	     -0.00056807	     -0.20289595	     -0.06225525	      0.88277904	     -0.00044921	     -0.21714824	     -0.00000001	     -0.00000001	     43.53908424
      1.52952167	     -0.06114477	     -0.00056780	     -0.20302610	     -0.06225303	      0.88277650	     -0.00044897	     -0.21718165	     -0.00000001	     -0.00000001	     43.31768711
      1.53072165	     -0.06127213	     -0.00056759	     -0.20315399	     -0.06225076	      0.88277392	     -0.00044877	     -0.21721506	     -0.00000001	     -0.00000001	     42.85117433
      1.53192164	     -0.06139774	     -0.00056729	     -0.20328014	     -0.06224844	      0.88277131	     -0.00044860	     -0.21724839	     -0.00000001	     -0.00000001	     42.64722609
      1.53312162	     -0.06152109	     -0.00056675	     -0.20340405	     -0.06224606	      0.88276868	     -0.00044846	     -0.21728163	     -0.00000001	     -0.00000002	     42.18799229
      1.53432160	     -0.06164191	     -0.00056533	     -0.20352545	     -0.06224363	      0.88276603	     -0.00044835	     -0.21731472	     -0.00000001	     -0.00000002	     41.99852448
      1.53552159	     -0.06175994	     -0.00056415	     -0.20364410	     -0.06224113	      0.88276336	     -0.00044827	     -0.21734766	     -0.00000001	     -0.00000002	     41.55210315
      1.53672157	     -0.06187498	     -0.00056255	     -0.20375976	     -0.06223857	      0.88276069	     -0.00044822	     -0.21738036	     -0.00000001	     -0.00000002	     41.38252297
      1.53792155	     -0.06198648	     -0.00056109	     -0.20387191	     -0.06223595	      0.88275801	     -0.00044821	     -0.21741280	     -0.00000001	     -0.00000002	     40.95572197
      1.53912154	     -0.06209536	     -0.00055990	     -0.20398144	     -0.06223326	      0.88275534	     -0.00044823	     -0.21744489	     -0.00000001	     -0.00000002	     40.80707587
      1.54032152	     -0.06219891	     -0.00055903	     -0.20408565	     -0.06223051	      0.88275267	     -0.00044829	     -0.21747659	     -0.00000001	     -0.00000002	     40.39904229
      1.54152151	     -0.06229842	     -0.00055877	     -0.20418582	     -0.06222768	      0.88275001	     -0.00044838	     -0.21750783	     -0.00000001	     -0.00000002	     40.25918637
      1.54272149	     -0.06239442	     -0.00055999	     -0.20428249	     -0.06222479	      0.88274736	     -0.00044851	     -0.21753862	     -0.00000001	     -0.00000001	     39.85438594
      1.54392147	     -0.06248523	     -0.00056255	     -0.20437393	     -0.06222182	      0.88274474	     -0.00044867	     -0.21756889	     -0.00000001	     -0.00000001	     39.72993955
      1.54512146	     -0.06257302	     -0.00056568	     -0.20446238	     -0.06221878	      0.88274214	     -0.00044887	     -0.21759866	     -0.00000001	     -0.00000001	     39.32434710
      1.54632144	     -0.06265811	     -0.00056885	     -0.20454814	     -0.06221566	      0.88273957	     -0.00044910	     -0.21762786	     -0.00000001	     -0.00000001	     39.21885077
      1.54752142	     -0.06273855	     -0.00057179	     -0.20462925	     -0.06221246	      0.88273704	     -0.00044937	     -0.21765645	     -0.00000001	     -0.00000001	     38.83544395
      1.54872141	     -0.06281566	     -0.00057460	     -0.20470705	     -0.06220919	      0.88273456	     -0.00044968	     -0.21768433	     -0.00000001	     -0.00000001	     38.74558458
      1.54992139	     -0.06288800	     -0.00057690	     -0.20478009	     -0.06220584	      0.88273211	     -0.00045003	     -0.21771147	     -0.00000001	     -0.00000001	     38.36591843
      1.55112138	     -0.06295705	     -0.00057924	     -0.20484985	     -0.06220240	      0.88272972	     -0.00045041	     -0.21773780	     -0.00000001	     -0.00000001	     38.29378213
      1.55232136	     -0.06302148	     -0.00058175	     -0.20491501	     -0.06219888	      0.88272738	     -0.00045083	     -0.21776329	     -0.00000001	     -0.00000001	     37.94527550
      1.55352134	     -0.06308294	     -0.00058444	     -0.20497719	     -0.06219528	      0.88272510	     -0.00045129	     -0.21778789	     -0.00000001	     -0.00000001	     37.89744377
      1.55472133	     -0.06313998	     -0.00058742	     -0.20503496	     -0.06219160	      0.88272288	     -0.00045178	     -0.21781160	     -0.00000001	     -0.00000001	     37.56334437
      1.55592131	     -0.06319422	     -0.00059055	     -0.20508993	     -0.06218782	      0.88272072	     -0.00045231	     -0.21783437	     -0.00000001	     -0.00000001	     37.52563676
      1.55712129	     -0.06324440	     -0.00059382	     -0.20514086	     -0.06218397	      0.88271863	     -0.00045288	     -0.21785621	     -0.00000001	     -0.00000001	     37.19204243
      1.55832128	     -0.06329228	     -0.00059717	     -0.20518947	     -0.06218002	      0.88271661	     -0.00045349	     -0.21787709	     -0.00000001	     -0.00000001	     37.15987972
      1.55952126	     -0.06333659	     -0.00060082	     -0.20523453	     -0.06217599	      0.88271467	     -0.00045413	     -0.21789704	     -0.00000001	     -0.00000001	     36.82847519
      1.56072124	     -0.06337905	     -0.00060457	     -0.20527773	     -0.06217186	      0.88271280	     -0.00045481	     -0.21791604	     -0.00000001	     -0.00000001	     36.80132932
      1.56192123	     -0.06341826	     -0.00060837	     -0.20531770	     -0.06216765	      0.88271100	     -0.00045552	     -0.21793413	     -0.00000001	     -0.00000001	     36.47188983
      1.56312121	     -0.06345584	     -0.00061212	     -0.20535603	     -0.06216335	      0.88270928	     -0.00045627	     -0.21795130	     -0.00000001	     -0.00000001	     36.44891055
      1.56432120	     -0.06349031	     -0.00061582	     -0.20539126	     -0.06215896	      0.88270764	     -0.00045706	     -0.21796757	     -0.00000001	     -0.00000001	     36.12471966
      1.56552118	     -0.06352321	     -0.00061938	     -0.20542492	     -0.06215447	      0.88270608	     -0.00045788	     -0.21798295	     -0.00000001	     -0.00000001	     36.11090237
      1.56672116	     -0.06355289	     -0.00062278	     -0.20545538	     -0.06214989	      0.88270460	     -0.00045874	     -0.21799745	     -0.00000001	     -0.00000001	     35.79461852
      1.56792115	     -0.06358086	     -0.00062597	     -0.20548412	     -0.06214522	      0.88270320	     -0.00045963	     -0.21801106	     -0.00000001	     -0.00000001	     35.78933180
      1.56912113	     -0.06360559	     -0.00062910	     -0.20550964	     -0.06214046	      0.88270188	     -0.00046055	     -0.21802380	     -0.00000001	     -0.00000001	     35.48328349
      1.57032111	     -0.06362834	     -0.00063196	     -0.20553318	     -0.06213560	      0.88270064	     -0.00046150	     -0.21803565	     -0.00000001	     -0.00000001	     35.48827451
      1.57152110	     -0.06364686	     -0.00063456	     -0.20555250	     -0.06213065	      0.88269948	     -0.00046249	     -0.21804662	     -0.00000001	     -0.00000001	     35.19490980
      1.57272108	     -0.06366344	     -0.00063697	     -0.20556989	     -0.06212561	      0.88269839	     -0.00046351	     -0.21805670	     -0.00000001	     -0.00000001	     35.20391399
      1.57392107	     -0.06367605	     -0.00063912	     -0.20558330	     -0.06212047	      0.88269737	     -0.00046455	     -0.21806588	     -0.00000001	     -0.00000001	     34.91874399
      1.57512105	     -0.06368583	     -0.00064099	     -0.20559390	     -0.06211523	      0.88269644	     -0.00046563	     -0.21807413	     -0.00000001	     -0.00000001	     34.94446056
      1.57632103	     -0.06369057	     -0.00064261	     -0.20559946	     -0.06210990	      0.88269557	     -0.00046674	     -0.21808143	     -0.00000001	     -0.00000000	     34.67618726
      1.57752102	     -0.06369132	     -0.00064395	     -0.20560104	     -0.06210448	      0.88269477	     -0.00046788	     -0.21808769	     -0.00000001	     -0.00000000	     34.71829038
      1.57872100	     -0.06368590	     -0.00064505	     -0.20559645	     -0.06209896	      0.88269404	     -0.00046905	     -0.21809290	     -0.00000001	     -0.00000000	     34.46681037
      1.57992098	     -0.06367553	     -0.00064592	     -0.20558692	     -0.06209334	      0.88269337	     -0.00047025	     -0.21809695	     -0.00000001	     -0.00000000	     34.52711704
      1.58112097	     -0.06365814	     -0.00064663	     -0.20557037	     -0.06208763	      0.88269277	     -0.00047148	     -0.21809980	     -0.00000001	     -0.00000000	     34.29275030
      1.58232095	     -0.06363515	     -0.00064719	     -0.20554821	     -0.06208182	      0.88269224	     -0.00047273	     -0.21810136	     -0.00000001	     -0.00000000	     34.37164264
      1.58352093	     -0.06360485	     -0.00064773	     -0.20551874	     -0.06207592	      0.88269176	     -0.00047402	     -0.21810157	     -0.00000001	     -0.00000000	     34.15170085
      1.58472092	     -0.06356882	     -0.00064829	     -0.20548354	     -0.06206992	      0.88269134	     -0.00047533	     -0.21810036	     -0.00000001	     -0.00000000	     34.25325945
      1.58592090	     -0.06352542	     -0.00064898	     -0.20544096	     -0.06206382	      0.88269097	     -0.00047667	     -0.21809770	     -0.00000001	     -0.00000000	     34.05012835
      1.58712089	     -0.06347641	     -0.00064976	     -0.20539276	     -0.06205763	      0.88269067	     -0.00047803	     -0.21809352	     -0.00000001	     -0.00000000	     34.17867883
      1.58832087	     -0.06342009	     -0.00065086	     -0.20533724	     -0.06205135	      0.88269041	     -0.00047942	     -0.21808780	     -0.00000001	     -0.00000000	     33.99400347
      1.58952085	     -0.06335821	     -0.00065230	     -0.20527615	     -0.06204497	      0.88269021	     -0.00048084	     -0.21808048	     -0.00000001	     -0.00000000	     34.15485650
      1.59072084	     -0.06328918	     -0.00065419	     -0.20520788	     -0.06203850	      0.88269006	     -0.00048229	     -0.21807156	     -0.00000001	     -0.00000000	     33.99085549
      1.59192082	     -0.06321492	     -0.00065653	     -0.20513437	     -0.06203194	      0.88268996	     -0.00048376	     -0.21806099	     -0.00000001	     -0.00000000	     34.18456261
      1.59312080	     -0.06313387	     -0.00065938	     -0.20505404	     -0.06202528	      0.88268992	     -0.00048525	     -0.21804877	     -0.00000001	     -0.00000000	     34.03609424
      1.59432079	     -0.06304813	     -0.00066270	     -0.20496901	     -0.06201854	      0.88268992	     -0.00048677	     -0.21803486	     -0.00000001	      0.00000000	     34.26005673
      1.59552077	     -0.06295651	     -0.00066655	     -0.20487808	     -0.06201170	      0.88268998	     -0.00048831	     -0.21801931	     -0.00000001	      0.00000000	     34.11959889
      1.59672076	     -0.06286160	     -0.00067091	     -0.20478382	     -0.06200478	      0.88269008	     -0.00048987	     -0.21800211	     -0.00000001	      0.00000000	     34.36355822
      1.59792074	     -0.06276227	     -0.00067575	     -0.20468513	     -0.06199777	      0.88269024	     -0.00049145	     -0.21798333	     -0.00000001	      0.00000000	     34.22228024
      1.59912072	     -0.06266085	     -0.00068099	     -0.20458432	     -0.06199067	      0.88269045	     -0.00049306	     -0.21796301	     -0.00000001	      0.00000000	     34.48219891
      1.60032071	     -0.06255595	     -0.00068659	     -0.20448001	     -0.06198349	      0.88269071	     -0.00049468	     -0.21794124	     -0.00000001	      0.00000000	     34.34150789
      1.60152069	     -0.06244972	     -0.00069240	     -0.20437434	     -0.06197623	      0.88269103	     -0.00049632	     -0.21791806	     -0.00000001	      0.00000000	     34.61679325
      1.60272067	     -0.06234059	     -0.00069836	     -0.20426576	     -0.06196889	      0.88269139	     -0.00049797	     -0.21789356	     -0.00000001	      0.00000000	     34.47616612
      1.60392066	     -0.06223054	     -0.00070429	     -0.20415624	     -0.06196147	      0.88269182	     -0.00049964	     -0.21786778	     -0.00000001	      0.00000000	     34.76155864
      1.60512064	     -0.06211788	     -0.00071006	     -0.20404410	     -0.06195397	      0.88269230	     -0.00050131	     -0.21784082	     -0.00000001	      0.00000000	     34.61609355
      1.60632062	     -0.06200453	     -0.00071547	     -0.20393123	     -0.06194640	      0.88269283	     -0.00050300	     -0.21781271	     -0.00000001	      0.00000000	     34.90208149
      1.60752061	     -0.06188870	     -0.00072043	     -0.20381590	     -0.06193875	      0.88269342	     -0.00050470	     -0.21778354	     -0.00000001	      0.00000000	     34.75119551
      1.60872059	     -0.06177232	     -0.00072481	     -0.20369999	     -0.06193104	      0.88269407	     -0.00050641	     -0.21775332	     -0.00000001	      0.00000000	     35.03794664
      1.60992058	     -0.06165361	     -0.00072858	     -0.20358176	     -0.06192325	      0.88269477	     -0.00050812	     -0.21772215	     -0.00000001	      0.00000000	     34.88738957
      1.61112056	     -0.06153449	     -0.00073168	     -0.20346310	     -0.06191540	      0.88269553	     -0.00050983	     -0.21769005	     -0.00000001	      0.00000000	     35.17545704
      1.61232054	     -0.06141317	     -0.00073413	     -0.20334223	     -0.06190749	      0.88269635	     -0.00051155	     -0.21765709	     -0.00000001	      0.00000000	     35.03087592
      1.61352053	     -0.06129158	     -0.00073591	     -0.20322108	     -0.06189951	      0.88269723	     -0.00051327	     -0.21762329	     -0.00000001	      0.00000001	     35.32326954
      1.61472051	     -0.06116792	     -0.00073708	     -0.20309786	     -0.06189147	      0.88269816	     -0.00051499	     -0.21758873	     -0.00000001	      0.00000001	     35.19083133
      1.61592049	     -0.06104413	     -0.00073763	     -0.20297449	     -0.06188337	      0.88269915	     -0.00051670	     -0.21755343	     -0.00000001	      0.00000001	     35.48875356
      1.61712048	     -0.06091845	     -0.00073765	     -0.20284924	     -0.06187522	      0.88270019	     -0.00051842	     -0.21751746	     -0.00000001	      0.00000001	     35.37252041
      1.61832046	     -0.06079288	     -0.00073716	     -0.20272407	     -0.06186701	      0.88270128	     -0.00052013	     -0.21748082	     -0.00000001	      0.00000001	     35.67959424
      1.61952044	     -0.06066564	     -0.00073625	     -0.20259722	     -0.06185875	      0.88270243	     -0.00052184	     -0.21744360	     -0.00000001	      0.00000001	     35.58361146
      1.62072043	     -0.06053873	     -0.00073496	     -0.20247069	     -0.06185043	      0.88270362	     -0.00052354	     -0.21740580	     -0.00000001	      0.00000001	     35.90062137
      1.62192041	     -0.06041045	     -0.00073334	     -0.20234278	     -0.06184207	      0.88270487	     -0.00052524	     -0.21736750	     -0.00000001	      0.00000001	     35.82659245
      1.62312040	     -0.06028279	     -0.00073144	     -0.20221547	     -0.06183366	      0.88270616	     -0.00052693	     -0.21732869	     -0.00000001	      0.00000001	     36.15748853
      1.62432038	     -0.06015397	     -0.00072931	     -0.20208699	     -0.06182520	      0.88270749	     -0.00052861	     -0.21728946	     -0.00000001	      0.00000001	     36.10820288
      1.62552036	     -0.06002600	     -0.00072698	     -0.20195935	     -0.06181670	      0.88270887	     -0.00053029	     -0.21724981	     -0.00000001	      0.00000001	     36.45302843
      1.62672035	     -0.05989763	     -0.00072471	     -0.20183129	     -0.06180816	      0.88271029	     -0.00053196	     -0.21720979	     -0.00000001	      0.00000001	     36.42509180
      1.62792033	     -0.05977038	     -0.00072229	     -0.20170432	     -0.06179957	      0.88271175	     -0.00053361	     -0.21716941	     -0.00000001	      0.00000001	     36.78194915
      1.62912031	     -0.05964263	     -0.00071980	     -0.20157684	     -0.06179095	      0.88271324	     -0.00053526	     -0.21712874	     -0.00000001	      0.00000001	     36.77196865
      1.63032030	     -0.05951647	     -0.00071724	     -0.20145094	     -0.06178228	      0.88271477	     -0.00053690	     -0.21708778	     -0.00000001	      0.00000001	     37.13956463
      1.63152028	     -0.05938987	     -0.00071461	     -0.20132458	     -0.06177359	      0.88271632	     -0.00053853	     -0.21704660	     -0.00000001	      0.00000001	     37.14901180
      1.63272027	     -0.05926399	     -0.00071185	     -0.20119892	     -0.06176485	      0.88271791	     -0.00054014	     -0.21700517	     -0.00000001	      0.00000001	     37.53645226
      1.63392025	     -0.05913657	     -0.00070892	     -0.20107172	     -0.06175608	      0.88271951	     -0.00054175	     -0.21696352	     -0.00000001	      0.00000001	     37.57150460
      1.63512023	     -0.05900943	     -0.00070583	     -0.20094476	     -0.06174728	      0.88272114	     -0.00054333	     -0.21692162	     -0.00000001	      0.00000001	     37.98175550
      1.63632022	     -0.05888026	     -0.00070277	     -0.20081578	     -0.06173846	      0.88272279	     -0.00054491	     -0.21687948	     -0.00000001	      0.00000001	     38.04659238
      1.63752020	     -0.05875068	     -0.00069982	     -0.20068635	     -0.06172960	      0.88272446	     -0.00054647	     -0.21683706	     -0.00000001	      0.00000001	     38.48447636
      1.63872018	     -0.05861914	     -0.00069717	     -0.20055495	     -0.06172071	      0.88272614	     -0.00054802	     -0.21679438	     -0.00000001	      0.00000001	     38.57741224
      1.63992017	     -0.05848964	     -0.00069479	     -0.20042557	     -0.06171180	      0.88272783	     -0.00054955	     -0.21675142	     -0.00000001	      0.00000001	     39.03002991
      1.64112015	     -0.05836148	     -0.00069292	     -0.20029750	     -0.06170286	      0.88272954	     -0.00055106	     -0.21670826	     -0.00000001	      0.00000001	     39.12226369
      1.64232013	     -0.05823585	     -0.00069149	     -0.20017194	     -0.06169390	      0.88273125	     -0.00055255	     -0.21666496	     -0.00000001	      0.00000001	     39.57600899
      1.64352012	     -0.05811069	     -0.00069038	     -0.20004682	     -0.06168491	      0.88273297	     -0.00055403	     -0.21662158	     -0.00000001	      0.00000001	     39.67538748
      1.64472010	     -0.05798811	     -0.00068950	     -0.19992426	     -0.06167591	      0.88273470	     -0.00055548	     -0.21657814	     -0.00000001	      0.00000001	     40.13769393
      1.64592009	     -0.05786610	     -0.00068865	     -0.19980225	     -0.06166689	      0.88273643	     -0.00055692	     -0.21653471	     -0.00000001	      0.00000001	     40.24002550
      1.64712007	     -0.05774678	     -0.00068774	     -0.19968292	     -0.06165786	      0.88273817	     -0.00055833	     -0.21649131	     -0.00000001	      0.00000001	     40.70632077
      1.64832005	     -0.05762553	     -0.00068733	     -0.19956164	     -0.06164881	      0.88273991	     -0.00055973	     -0.21644800	     -0.00000001	      0.00000001	     40.81629947
      1.64952004	     -0.05750817	     -0.00068796	     -0.19944421	     -0.06163975	      0.88274165	     -0.00056110	     -0.21640491	     -0.00000001	      0.00000001	     41.27717516
      1.65072002	     -0.05739428	     -0.00068879	     -0.19933023	     -0.06163068	      0.88274340	     -0.00056244	     -0.21636219	     -0.00000001	      0.00000001	     41.39267653
      1.65192000	     -0.05728456	     -0.00068962	     -0.19922041	     -0.06162160	      0.88274515	     -0.00056376	     -0.21631983	     -0.00000001	      0.00000001	     41.88646102
      1.65311999	     -0.05717668	     -0.00068984	     -0.19911242	     -0.06161252	      0.88274689	     -0.00056506	     -0.21627789	     -0.00000001	      0.00000001	     42.02521376
      1.65431997	     -0.05707170	     -0.00068984	     -0.19900732	     -0.06160343	      0.88274863	     -0.00056633	     -0.21623633	     -0.00000001	      0.00000001	     42.54147686
      1.65551996	     -0.05696815	     -0.00068980	     -0.19890365	     -0.06159434	      0.88275037	     -0.00056758	     -0.21619517	     -0.00000001	      0.00000001	     42.69484413
      1.65671994	     -0.05686821	     -0.00068978	     -0.19880356	     -0.06158524	      0.88275211	     -0.00056879	     -0.21615440	     -0.00000001	      0.00000001	     43.21729111
      1.65791992	     -0.05677031	     -0.00068945	     -0.19870553	     -0.06157615	      0.88275384	     -0.00056999	     -0.21611406	     -0.00000001	      0.00000001	     43.38440778
      1.65911991	     -0.05667592	     -0.00068926	     -0.19861097	     -0.06156705	      0.88275556	     -0.00057115	     -0.21607411	     -0.00000001	      0.00000001	     43.92073394
      1.66031989	     -0.05658419	     -0.00068847	     -0.19851908	     -0.06155796	      0.88275727	     -0.00057228	     -0.21603460	     -0.00000001	      0.00000001	     44.08886843
      1.66151987	     -0.05649686	     -0.00068664	     -0.19843160	     -0.06154887	      0.88275898	     -0.00057339	     -0.21599553	     -0.00000001	      0.00000001	     44.60610473
      1.66271986	     -0.05641197	     -0.00068462	     -0.19834655	     -0.06153979	      0.88276067	     -0.00057446	     -0.21595695	     -0.00000001	      0.00000001	     44.75962433
      1.66391984	     -0.05633143	     -0.00068276	     -0.19826583	     -0.06153071	      0.88276235	     -0.00057551	     -0.21591887	     -0.00000001	      0.00000001	     45.28974971
      1.66511982	     -0.05625317	     -0.00068101	     -0.19818740	     -0.06152164	      0.88276401	     -0.00057653	     -0.21588133	     -0.00000001	      0.00000001	     45.46507695
      1.66631981	     -0.05617904	     -0.00067951	     -0.19811307	     -0.06151258	      0.88276567	     -0.00057751	     -0.21584433	     -0.00000001	      0.00000001	     46.00593711
      1.66751979	     -0.05610698	     -0.00067817	     -0.19804081	     -0.06150352	      0.88276730	     -0.00057847	     -0.21580789	     -0.00000001	      0.00000001	     46.18669858
      1.66871978	     -0.05603877	     -0.00067697	     -0.19797239	     -0.06149448	      0.88276892	     -0.00057940	     -0.21577200	     -0.00000001	      0.00000001	     46.72197930
      1.66991976	     -0.05597162	     -0.00067574	     -0.19790503	     -0.06148545	      0.88277052	     -0.00058029	     -0.21573669	     -0.00000001	      0.00000001	     46.89300980
      1.67111974	     -0.05590836	     -0.00067467	     -0.19784154	     -0.06147643	      0.88277209	     -0.00058116	     -0.21570195	     -0.00000001	      0.00000001	     47.40984715
      1.67231973	     -0.05584691	     -0.00067351	     -0.19777986	     -0.06146742	      0.88277365	     -0.00058199	     -0.21566783	     -0.00000001	      0.00000001	     47.56614239
      1.67351971	     -0.05578893	     -0.00067220	     -0.19772165	     -0.06145843	      0.88277518	     -0.00058279	     -0.21563427	     -0.00000001	      0.00000001	     48.07300025
      1.67471969	     -0.05573239	     -0.00067044	     -0.19766489	     -0.06144945	      0.88277668	     -0.00058356	     -0.21560132	     -0.00000001	      0.00000001	     48.21312440
      1.67591968	     -0.05567875	     -0.00066789	     -0.19761102	     -0.06144048	      0.88277816	     -0.00058430	     -0.21556894	     -0.00000001	      0.00000001	     48.70076940
      1.67711966	     -0.05562704	     -0.00066470	     -0.19755909	     -0.06143153	      0.88277961	     -0.00058500	     -0.21553718	     -0.00000001	      0.00000001	     48.81437624
      1.67831965	     -0.05557852	     -0.00066093	     -0.19751036	     -0.06142259	      0.88278102	     -0.00058567	     -0.21550601	     -0.00000001	      0.00000001	     49.28123815
      1.67951963	     -0.05553177	     -0.00065648	     -0.19746341	     -0.06141367	      0.88278241	     -0.00058631	     -0.21547551	     -0.00000001	      0.00000001	     49.38636861
      1.68071961	     -0.05548912	     -0.00065205	     -0.19742054	     -0.06140477	      0.88278376	     -0.00058692	     -0.21544566	     -0.00000001	      0.00000001	     49.84542547
      1.68191960	     -0.05544817	     -0.00064774	     -0.19737938	     -0.06139589	      0.88278508	     -0.00058749	     -0.21541650	     -0.00000001	      0.00000001	     49.94499153
      1.68311958	     -0.05541065	     -0.00064343	     -0.19734163	     -0.06138702	      0.88278635	     -0.00058803	     -0.21538800	     -0.00000001	      0.00000001	     50.38583384
      1.68431956	     -0.05537460	     -0.00063892	     -0.19730536	     -0.06137817	      0.88278759	     -0.00058854	     -0.21536017	     -0.00000001	      0.00000001	     50.46547453
      1.68551955	     -0.05534208	     -0.00063428	     -0.19727261	     -0.06136934	      0.88278880	     -0.00058901	     -0.21533299	     -0.00000001	      0.00000001	     50.88881779
      1.68671953	     -0.05531111	     -0.00062943	     -0.19724142	     -0.06136052	      0.88278996	     -0.00058945	     -0.21530650	     -0.00000001	      0.00000001	     50.94688918
      1.68791951	     -0.05528340	     -0.00062465	     -0.19721348	     -0.06135173	      0.88279107	     -0.00058986	     -0.21528066	     -0.00000001	      0.00000001	     51.34379398
      1.68911950	     -0.05525709	     -0.00061960	     -0.19718695	     -0.06134295	      0.88279215	     -0.00059023	     -0.21525552	     -0.00000001	      0.00000001	     51.37719609
      1.69031948	     -0.05523401	     -0.00061443	     -0.19716364	     -0.06133419	      0.88279318	     -0.00059057	     -0.21523104	     -0.00000001	      0.00000001	     51.74806311
      1.69151947	     -0.05521224	     -0.00060901	     -0.19714165	     -0.06132545	      0.88279416	     -0.00059087	     -0.21520726	     -0.00000001	      0.00000001	     51.75965710
      1.69271945	     -0.05519356	     -0.00060358	     -0.19712274	     -0.06131672	      0.88279510	     -0.00059114	     -0.21518417	     -0.00000001	      0.00000001	     52.10780189
      1.69391943	     -0.05517605	     -0.00059798	     -0.19710500	     -0.06130802	      0.88279600	     -0.00059138	     -0.21516179	     -0.00000001	      0.00000000	     52.10073937
      1.69511942	     -0.05516024	     -0.00059279	     -0.19708895	     -0.06129934	      0.88279684	     -0.00059158	     -0.21514010	     -0.00000001	      0.00000000	     52.43013886
      1.69631940	     -0.05514586	     -0.00058697	     -0.19707435	     -0.06129067	      0.88279764	     -0.00059175	     -0.21511918	     -0.00000001	      0.00000000	     52.39854457
      1.69751938	     -0.05513496	     -0.00058105	     -0.19706321	     -0.06128202	      0.88279840	     -0.00059189	     -0.21509900	     -0.00000001	      0.00000000	     52.68949182
      1.69871937	     -0.05512505	     -0.00057526	     -0.19705307	     -0.06127340	      0.88279910	     -0.00059199	     -0.21507960	     -0.00000001	      0.00000000	     52.64380699
      1.69991935	     -0.05511782	     -0.00056974	     -0.19704560	     -0.06126479	      0.88279977	     -0.00059206	     -0.21506092	     -0.00000001	      0.00000000	     52.93482253
      1.70111934	     -0.05511145	     -0.00056420	     -0.19703899	     -0.06125620	      0.88280038	     -0.00059210	     -0.21504296	     -0.00000001	      0.00000000	     52.87693651
      1.70231932	     -0.05510755	     -0.00055892	     -0.19703484	     -0.06124763	      0.88280095	     -0.00059210	     -0.21502569	     -0.00000000	      0.00000000	     53.15031493
      1.70351930	     -0.05510438	     -0.00055362	     -0.19703142	     -0.06123909	      0.88280148	     -0.00059208	     -0.21500911	     -0.00000000	      0.00000000	     53.07088417
      1.70471929	     -0.05510303	     -0.00054911	     -0.19702981	     -0.06123056	      0.88280196	     -0.00059202	     -0.21499319	     -0.00000000	      0.00000000	     53.32377670
      1.70591927	     -0.05510293	     -0.00054500	     -0.19702944	     -0.06122205	      0.88280240	     -0.00059193	     -0.21497796	     -0.00000000	      0.00000000	     53.21795720
      1.70711925	     -0.05510522	     -0.00054129	     -0.19703146	     -0.06121356	      0.88280280	     -0.00059181	     -0.21496338	     -0.00000000	      0.00000000	     53.45533182
      1.70831924	     -0.05510851	     -0.00053765	     -0.19703447	     -0.06120509	      0.88280316	     -0.00059166	     -0.21494948	     -0.00000000	      0.00000000	     53.33898160
      1.70951922	     -0.05511436	     -0.00053420	     -0.19704004	     -0.06119664	      0.88280348	     -0.00059148	     -0.21493621	     -0.00000000	      0.00000000	     53.56245554
      1.71071920	     -0.05512091	     -0.00053093	     -0.19704631	     -0.06118821	      0.88280376	     -0.00059127	     -0.21492358	     -0.00000000	      0.00000000	     53.43045756
      1.71191919	     -0.05512981	     -0.00052834	     -0.19705492	     -0.06117981	      0.88280401	     -0.00059103	     -0.21491154	     -0.00000000	      0.00000000	     53.64993679
      1.71311917	     -0.05513925	     -0.00052609	     -0.19706406	     -0.06117142	      0.88280422	     -0.00059076	     -0.21490010	     -0.00000000	      0.00000000	     53.50003154
      1.71431916	     -0.05515092	     -0.00052417	     -0.19707543	     -0.06116305	      0.88280440	     -0.00059046	     -0.21488921	     -0.00000000	      0.00000000	     53.70833165
      1.71551914	     -0.05516303	     -0.00052239	     -0.19708724	     -0.06115470	      0.88280454	     -0.00059014	     -0.21487887	     -0.00000000	      0.00000000	     53.55142006
      1.71671912	     -0.05517717	     -0.00052091	     -0.19710108	     -0.06114638	      0.88280466	     -0.00058979	     -0.21486904	     -0.00000000	      0.00000000	     53.75778127
      1.71791911	     -0.05519168	     -0.00051960	     -0.19711529	     -0.06113807	      0.88280474	     -0.00058941	     -0.21485974	     -0.00000000	      0.00000000	     53.59248941
      1.71911909	     -0.05520806	     -0.00051854	     -0.19713136	     -0.06112978	      0.88280480	     -0.00058901	     -0.21485090	     -0.00000000	      0.00000000	     53.79463679
      1.72031907	     -0.05522455	     -0.00051753	     -0.19714755	     -0.06112152	      0.88280483	     -0.00058858	     -0.21484256	     -0.00000000	      0.00000000	     53.62041239
      1.72151906	     -0.05524298	     -0.00051670	     -0.19716567	     -0.06111327	      0.88280484	     -0.00058812	     -0.21483466	     -0.00000000	     -0.00000000	     53.81583885
      1.72271904	     -0.05526193	     -0.00051589	     -0.19718432	     -0.06110505	      0.88280483	     -0.00058763	     -0.21482723	     -0.00000000	     -0.00000000	     53.63050216
      1.72391903	     -0.05528382	     -0.00051544	     -0.19720591	     -0.06109685	      0.88280479	     -0.00058712	     -0.21482026	     -0.00000000	     -0.00000000	     53.81639075
      1.72511901	     -0.05530763	     -0.00051508	     -0.19722941	     -0.06108867	      0.88280473	     -0.00058659	     -0.21481380	     -0.00000000	     -0.00000000	     53.61696389
      1.72631899	     -0.05533642	     -0.00051505	     -0.19725789	     -0.06108051	      0.88280465	     -0.00058602	     -0.21480789	     -0.00000000	     -0.00000000	     53.78420517
      1.72751898	     -0.05536960	     -0.00051520	     -0.19729076	     -0.06107237	      0.88280456	     -0.00058543	     -0.21480264	     -0.00000000	     -0.00000000	     53.56854165
      1.72871896	     -0.05540947	     -0.00051570	     -0.19733032	     -0.06106425	      0.88280445	     -0.00058482	     -0.21479814	     -0.00000000	     -0.00000000	     53.72048330
      1.72991894	     -0.05545474	     -0.00051641	     -0.19737529	     -0.06105615	      0.88280432	     -0.00058418	     -0.21479451	     -0.00000000	     -0.00000000	     53.49714057
      1.73111893	     -0.05550688	     -0.00051728	     -0.19742712	     -0.06104808	      0.88280417	     -0.00058351	     -0.21479183	     -0.00000000	     -0.00000000	     53.63860713
      1.73231891	     -0.05556387	     -0.00051808	     -0.19748382	     -0.06104002	      0.88280401	     -0.00058282	     -0.21479019	     -0.00000000	     -0.00000000	     53.41811711
      1.73351889	     -0.05562695	     -0.00051887	     -0.19754661	     -0.06103199	      0.88280383	     -0.00058210	     -0.21478962	     -0.00000000	     -0.00000000	     53.55260084
      1.73471888	     -0.05569415	     -0.00051940	     -0.19761354	     -0.06102397	      0.88280364	     -0.00058136	     -0.21479018	     -0.00000000	     -0.00000000	     53.33030208
      1.73591886	     -0.05576682	     -0.00051974	     -0.19768596	     -0.06101598	      0.88280343	     -0.00058059	     -0.21479187	     -0.00000000	     -0.00000000	     53.44445868
      1.73711885	     -0.05584313	     -0.00051967	     -0.19776204	     -0.06100801	      0.88280320	     -0.00057979	     -0.21479474	     -0.00000000	     -0.00000000	     53.20859457
      1.73831883	     -0.05592413	     -0.00051922	     -0.19784281	     -0.06100005	      0.88280295	     -0.00057897	     -0.21479877	     -0.00000000	     -0.00000000	     53.29140993
      1.73951881	     -0.05600749	     -0.00051811	     -0.19792598	     -0.06099212	      0.88280269	     -0.00057812	     -0.21480397	     -0.00000000	     -0.00000000	     53.03106603
      1.74071880	     -0.05609436	     -0.00051637	     -0.19801268	     -0.06098420	      0.88280240	     -0.00057725	     -0.21481028	     -0.00000000	     -0.00000000	     53.07400262
      1.74191878	     -0.05618283	     -0.00051383	     -0.19810101	     -0.06097630	      0.88280210	     -0.00057636	     -0.21481770	     -0.00000000	     -0.00000000	     52.78395616
      1.74311876	     -0.05627407	     -0.00051075	     -0.19819213	     -0.06096842	      0.88280177	     -0.00057544	     -0.21482616	     -0.00000000	     -0.00000000	     52.78811098
      1.74431875	     -0.05636630	     -0.00050713	     -0.19828427	     -0.06096055	      0.88280141	     -0.00057450	     -0.21483564	     -0.00000000	     -0.00000000	     52.47648926
      1.74551873	     -0.05646090	     -0.00050329	     -0.19837880	     -0.06095270	      0.88280104	     -0.00057353	     -0.21484608	     -0.00000000	     -0.00000000	     52.45078970
      1.74671872	     -0.05655635	     -0.00049925	     -0.19847419	     -0.06094486	      0.88280063	     -0.00057255	     -0.21485745	     -0.00000000	     -0.00000000	     52.11998500
      1.74791870	     -0.05665433	     -0.00049533	     -0.19857212	     -0.06093704	      0.88280019	     -0.00057155	     -0.21486970	     -0.00000000	     -0.00000000	     52.06233457
      1.74911868	     -0.05675280	     -0.00049160	     -0.19867056	     -0.06092923	      0.88279973	     -0.00057054	     -0.21488282	     -0.00000000	     -0.00000000	     51.70800220
      1.75031867	     -0.05685305	     -0.00048844	     -0.19877079	     -0.06092143	      0.88279922	     -0.00056951	     -0.21489677	     -0.00000000	     -0.00000000	     51.61272785
      1.75151865	     -0.05695403	     -0.00048581	     -0.19887175	     -0.06091363	      0.88279869	     -0.00056846	     -0.21491155	     -0.00000000	     -0.00000000	     51.22603765
      1.75271863	     -0.05705750	     -0.00048373	     -0.19897520	     -0.06090585	      0.88279811	     -0.00056740	     -0.21492713	     -0.00000000	     -0.00000000	     51.10173240
      1.75391862	     -0.05716105	     -0.00048217	     -0.19907875	     -0.06089807	      0.88279750	     -0.00056633	     -0.21494348	     -0.00000000	     -0.00000000	     50.70036626
      1.75511860	     -0.05726603	     -0.00048128	     -0.19918372	     -0.06089030	      0.88279684	     -0.00056526	     -0.21496051	     -0.00000000	     -0.00000000	     50.55590565
      1.75631858	     -0.05737132	     -0.00048096	     -0.19928901	     -0.06088254	      0.88279614	     -0.00056417	     -0.21497819	     -0.00000000	     -0.00000000	     50.13114520
      1.75751857	     -0.05747811	     -0.00048147	     -0.19939581	     -0.06087477	      0.88279539	     -0.00056308	     -0.21499644	     -0.00000000	     -0.00000000	     49.96364296
      1.75871855	     -0.05758480	     -0.00048275	     -0.19950252	     -0.06086700	      0.88279460	     -0.00056198	     -0.21501525	     -0.00000000	     -0.00000000	     49.51886819
      1.75991854	     -0.05769112	     -0.00048555	     -0.19960883	     -0.06085924	      0.88279377	     -0.00056088	     -0.21503456	     -0.00000000	     -0.00000000	     49.33050023
      1.76111852	     -0.05779857	     -0.00048928	     -0.19971629	     -0.06085147	      0.88279288	     -0.00055978	     -0.21505441	     -0.00000000	     -0.00000001	     48.85696550
      1.76231850	     -0.05790777	     -0.00049368	     -0.19982549	     -0.06084370	      0.88279195	     -0.00055868	     -0.21507474	     -0.00000000	     -0.00000001	     48.65754512
      1.76351849	     -0.05801652	     -0.00049838	     -0.19993427	     -0.06083592	      0.88279097	     -0.00055757	     -0.21509555	     -0.00000000	     -0.00000001	     48.17675407
      1.76471847	     -0.05812585	     -0.00050353	     -0.20004362	     -0.06082814	      0.88278994	     -0.00055647	     -0.21511674	     -0.00000000	     -0.00000001	     47.97857579
      1.76591845	     -0.05823381	     -0.00050918	     -0.20015163	     -0.06082035	      0.88278886	     -0.00055536	     -0.21513829	     -0.00000000	     -0.00000001	     47.50342122
      1.76711844	     -0.05834176	     -0.00051549	     -0.20025961	     -0.06081254	      0.88278774	     -0.00055426	     -0.21516010	     -0.00000000	     -0.00000001	     47.31863688
      1.76831842	     -0.05844800	     -0.00052216	     -0.20036591	     -0.06080473	      0.88278657	     -0.00055316	     -0.21518215	     -0.00000000	     -0.00000001	     46.84456132
      1.76951841	     -0.05855393	     -0.00052924	     -0.20047190	     -0.06079690	      0.88278535	     -0.00055206	     -0.21520435	     -0.00000000	     -0.00000001	     46.67380526
      1.77071839	     -0.05865710	     -0.00053608	     -0.20057515	     -0.06078906	      0.88278410	     -0.00055097	     -0.21522669	     -0.00000000	     -0.00000001	     46.21421740
      1.77191837	     -0.05875905	     -0.00054256	     -0.20067720	     -0.06078121	      0.88278280	     -0.00054987	     -0.21524910	     -0.00000000	     -0.00000001	     46.04037049
      1.77311836	     -0.05885915	     -0.00054922	     -0.20077742	     -0.06077333	      0.88278146	     -0.00054879	     -0.21527158	     -0.00000000	     -0.00000001	     45.57589461
      1.77431834	     -0.05895816	     -0.00055612	     -0.20087655	     -0.06076544	      0.88278008	     -0.00054770	     -0.21529406	     -0.00000000	     -0.00000001	     45.44683799
      1.77551832	     -0.05905417	     -0.00056318	     -0.20097270	     -0.06075753	      0.88277867	     -0.00054662	     -0.21531651	     -0.00000000	     -0.00000001	     45.00994712
      1.77671831	     -0.05914850	     -0.00057037	     -0.20106718	     -0.06074960	      0.88277722	     -0.00054555	     -0.21533884	     -0.00000000	     -0.00000001	     44.90342157
      1.77791829	     -0.05923939	     -0.00057760	     -0.20115824	     -0.06074165	      0.88277575	     -0.00054449	     -0.21536102	     -0.00000000	     -0.00000001	     44.47580172
      1.77911827	     -0.05932809	     -0.00058513	     -0.20124710	     -0.06073367	      0.88277425	     -0.00054343	     -0.21538297	     -0.00000000	     -0.00000001	     44.39207856
      1.78031826	     -0.05941221	     -0.00059203	     -0.20133141	     -0.06072567	      0.88277273	     -0.00054237	     -0.21540465	     -0.00000000	     -0.00000001	     43.97797849
      1.78151824	     -0.05949445	     -0.00059906	     -0.20141384	     -0.06071764	      0.88277119	     -0.00054133	     -0.21542600	     -0.00000000	     -0.00000001	     43.91152403
      1.78271823	     -0.05957222	     -0.00060561	     -0.20149183	     -0.06070959	      0.88276963	     -0.00054029	     -0.21544702	     -0.00000000	     -0.00000001	     43.51541398
      1.78391821	     -0.05964814	     -0.00061217	     -0.20156797	     -0.06070151	      0.88276806	     -0.00053927	     -0.21546762	     -0.00000000	     -0.00000001	     43.46702162
      1.78511819	     -0.05971979	     -0.00061861	     -0.20163986	     -0.06069340	      0.88276648	     -0.00053825	     -0.21548780	     -0.00000000	     -0.00000001	     43.08200217
      1.78631818	     -0.05978844	     -0.00062524	     -0.20170875	     -0.06068526	      0.88276490	     -0.00053725	     -0.21550747	     -0.00000000	     -0.00000001	     43.06888975
      1.78751816	     -0.05985265	     -0.00063210	     -0.20177321	     -0.06067709	      0.88276332	     -0.00053625	     -0.21552659	     -0.00000000	     -0.00000001	     42.70222991
      1.78871814	     -0.05991411	     -0.00063908	     -0.20183491	     -0.06066889	      0.88276175	     -0.00053527	     -0.21554511	     -0.00000000	     -0.00000001	     42.70418827
      1.78991813	     -0.05997218	     -0.00064583	     -0.20189324	     -0.06066066	      0.88276019	     -0.00053430	     -0.21556303	     -0.00000000	     -0.00000001	     42.33879519
      1.79111811	     -0.06002822	     -0.00065278	     -0.20194954	     -0.06065239	      0.88275864	     -0.00053335	     -0.21558029	     -0.00000000	     -0.00000001	     42.35011638
      1.79231809	     -0.06008149	     -0.00065983	     -0.20200308	     -0.06064409	      0.88275710	     -0.00053240	     -0.21559691	     -0.00000000	     -0.00000001	     41.99545241
      1.79351808	     -0.06013276	     -0.00066701	     -0.20205461	     -0.06063576	      0.88275560	     -0.00053148	     -0.21561287	     -0.00000000	     -0.00000001	     42.02151601
      1.79471806	     -0.06018059	     -0.00067430	     -0.20210270	     -0.06062740	      0.88275411	     -0.00053056	     -0.21562818	     -0.00000000	     -0.00000001	     41.67723596
      1.79591805	     -0.06022634	     -0.00068169	     -0.20214873	     -0.06061900	      0.88275266	     -0.00052967	     -0.21564281	     -0.00000000	     -0.00000001	     41.71916256
      1.79711803	     -0.06026856	     -0.00068916	     -0.20219122	     -0.06061057	      0.88275124	     -0.00052879	     -0.21565678	     -0.00000000	     -0.00000001	     41.38766924
      1.79831801	     -0.06030868	     -0.00069663	     -0.20223161	     -0.06060210	      0.88274986	     -0.00052793	     -0.21567005	     -0.00000000	     -0.00000001	     41.44114834
      1.79951800	     -0.06034531	     -0.00070408	     -0.20226853	     -0.06059359	      0.88274853	     -0.00052708	     -0.21568264	     -0.00000000	     -0.00000001	     41.11726598
      1.80071798	     -0.06037982	     -0.00071160	     -0.20230332	     -0.06058505	      0.88274723	     -0.00052625	     -0.21569453	     -0.00000000	     -0.00000001	     41.17962028
      1.80191796	     -0.06041079	     -0.00071901	     -0.20233458	     -0.06057647	      0.88274598	     -0.00052544	     -0.21570573	     -0.00000000	     -0.00000001	     40.86523853
      1.80311795	     -0.06043957	     -0.00072616	     -0.20236365	     -0.06056786	      0.88274479	     -0.00052465	     -0.21571621	     -0.00000000	     -0.00000001	     40.93630749
      1.80431793	     -0.06046511	     -0.00073281	     -0.20238950	     -0.06055921	      0.88274364	     -0.00052388	     -0.21572599	     -0.00000000	     -0.00000001	     40.63193959
      1.80551792	     -0.06048732	     -0.00073946	     -0.20241202	     -0.06055052	      0.88274254	     -0.00052313	     -0.21573504	     -0.00000000	     -0.00000001	     40.70981279
      1.80671790	     -0.06050571	     -0.00074621	     -0.20243072	     -0.06054180	      0.88274150	     -0.00052240	     -0.21574341	     -0.00000000	     -0.00000001	     40.41041060
      1.80791788	     -0.06052244	     -0.00075302	     -0.20244776	     -0.06053304	      0.88274052	     -0.00052170	     -0.21575110	     -0.00000000	     -0.00000001	     40.48772517
      1.80911787	     -0.06053611	     -0.00075898	     -0.20246175	     -0.06052424	      0.88273959	     -0.00052101	     -0.21575815	     -0.00000000	     -0.00000001	     40.19758838
      1.81031785	     -0.06054747	     -0.00076462	     -0.20247343	     -0.06051541	      0.88273872	     -0.00052035	     -0.21576450	     -0.00000000	     -0.00000000	     40.27297137
      1.81151783	     -0.06055473	     -0.00076992	     -0.20248103	     -0.06050653	      0.88273790	     -0.00051971	     -0.21577017	     -0.00000000	     -0.00000000	     39.99120474
      1.81271782	     -0.06055884	     -0.00077486	     -0.20248548	     -0.06049762	      0.88273715	     -0.00051909	     -0.21577508	     -0.00000000	     -0.00000000	     40.09657604
      1.81391780	     -0.06055849	     -0.00077949	     -0.20248548	     -0.06048868	      0.88273645	     -0.00051850	     -0.21577923	     -0.00000000	     -0.00000000	     39.83524106
      1.81511778	     -0.06055536	     -0.00078400	     -0.20248270	     -0.06047969	      0.88273581	     -0.00051794	     -0.21578258	     -0.00000000	     -0.00000000	     39.95394835
      1.81631777	     -0.06054774	     -0.00078830	     -0.20247543	     -0.06047067	      0.88273522	     -0.00051740	     -0.21578512	     -0.00000000	     -0.00000000	     39.70703939
      1.81751775	     -0.06053673	     -0.00079240	     -0.20246477	     -0.06046161	      0.88273469	     -0.00051688	     -0.21578679	     -0.00000000	     -0.00000000	     39.84050331
      1.81871774	     -0.06052072	     -0.00079641	     -0.20244912	     -0.06045251	      0.88273422	     -0.00051640	     -0.21578756	     -0.00000000	     -0.00000000	     39.60634734
      1.81991772	     -0.06050083	     -0.00080033	     -0.20242958	     -0.06044338	      0.88273380	     -0.00051594	     -0.21578737	     -0.00000000	     -0.00000000	     39.75521403
      1.82111770	     -0.06047548	     -0.00080422	     -0.20240458	     -0.06043421	      0.88273343	     -0.00051551	     -0.21578620	     -0.00000000	     -0.00000000	     39.53538991
      1.82231769	     -0.06044587	     -0.00080807	     -0.20237532	     -0.06042500	      0.88273312	     -0.00051511	     -0.21578396	     -0.00000000	     -0.00000000	     39.70287686
      1.82351767	     -0.06041056	     -0.00081198	     -0.20234036	     -0.06041576	      0.88273285	     -0.00051474	     -0.21578064	     -0.00000000	     -0.00000000	     39.49567946
      1.82471765	     -0.06037087	     -0.00081594	     -0.20230101	     -0.06040647	      0.88273263	     -0.00051440	     -0.21577616	     -0.00000000	     -0.00000000	     39.68251674
      1.82591764	     -0.06032549	     -0.00082005	     -0.20225596	     -0.06039716	      0.88273246	     -0.00051410	     -0.21577051	     -0.00000000	     -0.00000000	     39.48792752
      1.82711762	     -0.06027607	     -0.00082436	     -0.20220686	     -0.06038780	      0.88273234	     -0.00051382	     -0.21576362	     -0.00000000	     -0.00000000	     39.69434868
      1.82831761	     -0.06022184	     -0.00082885	     -0.20215295	     -0.06037841	      0.88273226	     -0.00051358	     -0.21575551	     -0.00000000	     -0.00000000	     39.50734141
      1.82951759	     -0.06016478	     -0.00083363	     -0.20209618	     -0.06036899	      0.88273222	     -0.00051338	     -0.21574614	     -0.00000000	     -0.00000000	     39.72899705
      1.83071757	     -0.06010410	     -0.00083891	     -0.20203579	     -0.06035953	      0.88273222	     -0.00051320	     -0.21573556	     -0.00000000	      0.00000000	     39.54547175
      1.83191756	     -0.06004161	     -0.00084466	     -0.20197357	     -0.06035004	      0.88273227	     -0.00051306	     -0.21572376	     -0.00000000	      0.00000000	     39.78237469
      1.83311754	     -0.05997629	     -0.00085099	     -0.20190850	     -0.06034051	      0.88273236	     -0.00051296	     -0.21571081	     -0.00000000	      0.00000000	     39.60505404
      1.83431752	     -0.05990973	     -0.00085777	     -0.20184217	     -0.06033096	      0.88273248	     -0.00051289	     -0.21569672	     -0.00000000	      0.00000000	     39.86196697
      1.83551751	     -0.05984079	     -0.00086503	     -0.20177344	     -0.06032137	      0.88273264	     -0.00051286	     -0.21568154	     -0.00000000	      0.00000000	     39.69346192
      1.83671749	     -0.05977043	     -0.00087254	     -0.20170328	     -0.06031175	      0.88273284	     -0.00051286	     -0.21566527	     -0.00000000	      0.00000000	     39.97355041
      1.83791747	     -0.05969526	     -0.00088006	     -0.20162832	     -0.06030210	      0.88273308	     -0.00051289	     -0.21564794	     -0.00000000	      0.00000000	     39.83080828
      1.83911746	     -0.05961337	     -0.00088705	     -0.20154662	     -0.06029243	      0.88273335	     -0.00051295	     -0.21562943	     -0.00000000	      0.00000000	     40.16251677
      1.84031744	     -0.05952060	     -0.00089316	     -0.20145405	     -0.06028272	      0.88273365	     -0.00051305	     -0.21560960	     -0.00000000	      0.00000000	     40.06123879
      1.84151743	     -0.05941731	     -0.00089810	     -0.20135097	     -0.06027299	      0.88273399	     -0.00051318	     -0.21558823	     -0.00000000	      0.00000000	     40.42522082
      1.84271741	     -0.05930240	     -0.00090190	     -0.20123627	     -0.06026324	      0.88273436	     -0.00051334	     -0.21556520	     -0.00000000	      0.00000000	     40.32850156
      1.84391739	     -0.05917745	     -0.00090440	     -0.20111154	     -0.06025346	      0.88273477	     -0.00051353	     -0.21554038	     -0.00000000	      0.00000000	     40.70079756
      1.84511738	     -0.05904170	     -0.00090571	     -0.20097600	     -0.06024366	      0.88273522	     -0.00051375	     -0.21551371	     -0.00000000	      0.00000000	     40.60369822
      1.84631736	     -0.05889768	     -0.00090577	     -0.20083218	     -0.06023383	      0.88273570	     -0.00051399	     -0.21548513	     -0.00000000	      0.00000000	     40.98150525
      1.84751734	     -0.05874489	     -0.00090472	     -0.20067960	     -0.06022400	      0.88273622	     -0.00051427	     -0.21545470	     -0.00000000	      0.00000000	     40.88514228
      1.84871733	     -0.05858477	     -0.00090252	     -0.20051967	     -0.06021414	      0.88273677	     -0.00051457	     -0.21542241	     -0.00000000	      0.00000000	     41.28102988
      1.84991731	     -0.05841661	     -0.00089929	     -0.20035170	     -0.06020427	      0.88273736	     -0.00051490	     -0.21538831	     -0.00000000	      0.00000000	     41.19819650
      1.85111730	     -0.05824360	     -0.00089511	     -0.20017886	     -0.06019439	      0.88273800	     -0.00051525	     -0.21535245	     -0.00000000	      0.00000000	     41.60370344
      1.85231728	     -0.05806447	     -0.00089048	     -0.19999987	     -0.06018450	      0.88273867	     -0.00051563	     -0.21531497	     -0.00000000	      0.00000000	     41.52761224
      1.85351726	     -0.05788308	     -0.00088540	     -0.19981860	     -0.06017461	      0.88273939	     -0.00051603	     -0.21527600	     -0.00000000	      0.00000000	     41.94065355
      1.85471725	     -0.05769568	     -0.00088056	     -0.19963129	     -0.06016471	      0.88274015	     -0.00051646	     -0.21523571	     -0.00000000	      0.00000000	     41.89843188
      1.85591723	     -0.05750694	     -0.00087581	     -0.19944260	     -0.06015481	      0.88274095	     -0.00051691	     -0.21519422	     -0.00000000	      0.00000000	     42.36847384
      1.85711721	     -0.05731538	     -0.00087132	     -0.19925106	     -0.06014491	      0.88274180	     -0.00051738	     -0.21515163	     -0.00000000	      0.00000000	     42.37669573
      1.85831720	     -0.05712209	     -0.00086704	     -0.19905775	     -0.06013501	      0.88274269	     -0.00051787	     -0.21510801	     -0.00000000	      0.00000001	     42.90292597
      1.85951718	     -0.05692615	     -0.00086311	     -0.19886177	     -0.06012513	      0.88274363	     -0.00051839	     -0.21506344	     -0.00000000	      0.00000001	     42.95082713
      1.86071716	     -0.05672971	     -0.00085947	     -0.19866524	     -0.06011525	      0.88274461	     -0.00051893	     -0.21501797	     -0.00000000	      0.00000001	     43.50078382
      1.86191715	     -0.05653207	     -0.00085618	     -0.19846749	     -0.06010538	      0.88274564	     -0.00051949	     -0.21497171	     -0.00000000	      0.00000001	     43.56770350
      1.86311713	     -0.05633445	     -0.00085298	     -0.19826971	     -0.06009552	      0.88274672	     -0.00052007	     -0.21492471	     -0.00000000	      0.00000001	     44.13714744
      1.86431712	     -0.05613570	     -0.00084994	     -0.19807078	     -0.06008569	      0.88274785	     -0.00052067	     -0.21487707	     -0.00000000	      0.00000001	     44.22783891
      1.86551710	     -0.05593773	     -0.00084693	     -0.19787261	     -0.06007588	      0.88274902	     -0.00052129	     -0.21482881	     -0.00000000	      0.00000001	     44.82362879
      1.86671708	     -0.05574036	     -0.00084388	     -0.19767501	     -0.06006609	      0.88275025	     -0.00052193	     -0.21478005	     -0.00000000	      0.00000001	     44.93251735
      1.86791707	     -0.05554427	     -0.00084074	     -0.19747866	     -0.06005633	      0.88275152	     -0.00052259	     -0.21473082	     -0.00000000	      0.00000001	     45.54955985
      1.86911705	     -0.05534870	     -0.00083791	     -0.19728280	     -0.06004660	      0.88275284	     -0.00052326	     -0.21468125	     -0.00000000	      0.00000001	     45.66824117
      1.87031703	     -0.05515743	     -0.00083516	     -0.19709121	     -0.06003690	      0.88275422	     -0.00052396	     -0.21463143	     -0.00000000	      0.00000001	     46.29221500
      1.87151702	     -0.05496862	     -0.00083237	     -0.19690207	     -0.06002724	      0.88275564	     -0.00052467	     -0.21458147	     -0.00000000	      0.00000001	     46.42893859
      1.87271700	     -0.05478288	     -0.00082884	     -0.19671597	     -0.06001762	      0.88275711	     -0.00052540	     -0.21453142	     -0.00000000	      0.00000001	     47.07876365
      1.87391699	     -0.05459955	     -0.00082503	     -0.19653228	     -0.06000804	      0.88275863	     -0.00052614	     -0.21448137	     -0.00000000	      0.00000001	     47.22424773
      1.87511697	     -0.05442055	     -0.00082022	     -0.19635291	     -0.05999851	      0.88276019	     -0.00052690	     -0.21443134	     -0.00000000	      0.00000001	     47.88962415
      1.87631695	     -0.05424463	     -0.00081477	     -0.19617661	     -0.05998903	      0.88276179	     -0.00052767	     -0.21438143	     -0.00000000	      0.00000001	     48.04099352
      1.87751694	     -0.05407215	     -0.00080895	     -0.19600374	     -0.05997960	      0.88276344	     -0.00052846	     -0.21433167	     -0.00000000	      0.00000001	     48.71396157
      1.87871692	     -0.05390252	     -0.00080301	     -0.19583370	     -0.05997022	      0.88276512	     -0.00052927	     -0.21428214	     -0.00000000	      0.00000001	     48.89485903
      1.87991690	     -0.05373620	     -0.00079680	     -0.19566695	     -0.05996090	      0.88276683	     -0.00053008	     -0.21423283	     -0.00000000	      0.00000001	     49.59191867
      1.88111689	     -0.05357296	     -0.00079015	     -0.19550328	     -0.05995164	      0.88276858	     -0.00053091	     -0.21418379	     -0.00000000	      0.00000001	     49.78758475
      1.88231687	     -0.05341310	     -0.00078311	     -0.19534298	     -0.05994243	      0.88277036	     -0.00053175	     -0.21413501	     -0.00000000	      0.00000001	     50.48452793
      1.88351685	     -0.05325627	     -0.00077591	     -0.19518570	     -0.05993329	      0.88277215	     -0.00053261	     -0.21408654	     -0.00000000	      0.00000001	     50.67425672
      1.88471684	     -0.05310313	     -0.00076842	     -0.19503209	     -0.05992421	      0.88277397	     -0.00053347	     -0.21403838	     -0.00000000	      0.00000001	     51.36962761
      1.88591682	     -0.05295250	     -0.00076077	     -0.19488099	     -0.05991520	      0.88277579	     -0.00053435	     -0.21399058	     -0.00000000	      0.00000001	     51.56859124
      1.88711681	     -0.05280599	     -0.00075243	     -0.19473400	     -0.05990625	      0.88277763	     -0.00053523	     -0.21394311	     -0.00000000	      0.00000001	     52.26280362
      1.88831679	     -0.05266216	     -0.00074398	     -0.19458968	     -0.05989738	      0.88277948	     -0.00053613	     -0.21389600	     -0.00000000	      0.00000001	     52.45698732
      1.88951677	     -0.05252161	     -0.00073532	     -0.19444864	     -0.05988857	      0.88278132	     -0.00053703	     -0.21384926	     -0.00000000	      0.00000001	     53.14306260
      1.89071676	     -0.05238373	     -0.00072669	     -0.19431025	     -0.05987983	      0.88278316	     -0.00053795	     -0.21380292	     -0.00000000	      0.00000001	     53.33001997
      1.89191674	     -0.05224970	     -0.00071797	     -0.19417569	     -0.05987117	      0.88278499	     -0.00053886	     -0.21375698	     -0.00000000	      0.00000001	     54.00137966
      1.89311672	     -0.05211915	     -0.00070957	     -0.19404460	     -0.05986257	      0.88278681	     -0.00053979	     -0.21371151	     -0.00000000	      0.00000001	     54.17107808
      1.89431671	     -0.05199330	     -0.00070149	     -0.19391820	     -0.05985406	      0.88278861	     -0.00054072	     -0.21366653	     -0.00000000	      0.00000001	     54.82189201
      1.89551669	     -0.05186963	     -0.00069446	     -0.19379395	     -0.05984562	      0.88279039	     -0.00054166	     -0.21362213	     -0.00000000	      0.00000001	     54.97142449
      1.89671668	     -0.05175233	     -0.00068784	     -0.19367604	     -0.05983726	      0.88279214	     -0.00054261	     -0.21357840	     -0.00000000	      0.00000001	     55.60303398
      1.89791666	     -0.05163933	     -0.00068157	     -0.19356242	     -0.05982897	      0.88279386	     -0.00054355	     -0.21353540	     -0.00000000	      0.00000001	     55.74678086
      1.89911664	     -0.05153104	     -0.00067539	     -0.19345350	     -0.05982077	      0.88279555	     -0.00054450	     -0.21349311	     -0.00000000	      0.00000001	     56.37447635
      1.90031663	     -0.05142568	     -0.00066971	     -0.19334749	     -0.05981264	      0.88279720	     -0.00054546	     -0.21345160	     -0.00000000	      0.00000001	     56.49771056
      1.90151661	     -0.05132555	     -0.00066423	     -0.19324671	     -0.05980460	      0.88279881	     -0.00054641	     -0.21341086	     -0.00000000	      0.00000001	     57.09202611
      1.90271659	     -0.05122931	     -0.00065891	     -0.19314980	     -0.05979663	      0.88280038	     -0.00054737	     -0.21337094	     -0.00000000	      0.00000001	     57.19573945
      1.90391658	     -0.05113735	     -0.00065367	     -0.19305715	     -0.05978876	      0.88280189	     -0.00054832	     -0.21333182	     -0.00000000	      0.00000001	     57.78655040
      1.90511656	     -0.05104889	     -0.00064840	     -0.19296801	     -0.05978096	      0.88280336	     -0.00054928	     -0.21329349	     -0.00000000	      0.00000001	     57.86565561
      1.90631654	     -0.05096443	     -0.00064258	     -0.19288286	     -0.05977325	      0.88280478	     -0.00055023	     -0.21325592	     -0.00000000	      0.00000001	     58.42897212
      1.90751653	     -0.05088295	     -0.00063659	     -0.19280070	     -0.05976562	      0.88280614	     -0.00055118	     -0.21321911	     -0.00000000	      0.00000001	     58.48964187
      1.90871651	     -0.05080499	     -0.00063039	     -0.19272205	     -0.05975808	      0.88280744	     -0.00055213	     -0.21318305	     -0.00000000	      0.00000001	     59.04188468
      1.90991650	     -0.05073042	     -0.00062413	     -0.19264679	     -0.05975063	      0.88280868	     -0.00055307	     -0.21314777	     -0.00000000	      0.00000001	     59.08541388
      1.91111648	     -0.05066004	     -0.00061767	     -0.19257571	     -0.05974326	      0.88280987	     -0.00055401	     -0.21311327	     -0.00000000	      0.00000001	     59.61657418
      1.91231646	     -0.05059373	     -0.00061101	     -0.19250870	     -0.05973599	      0.88281099	     -0.00055494	     -0.21307956	     -0.00000000	      0.00000001	     59.63882779
      1.91351645	     -0.05053113	     -0.00060370	     -0.19244540	     -0.05972880	      0.88281205	     -0.00055586	     -0.21304663	     -0.00000000	      0.00000001	     60.15276262
      1.91471643	     -0.05047177	     -0.00059556	     -0.19238535	     -0.05972169	      0.88281305	     -0.00055678	     -0.21301450	     -0.00000000	      0.00000001	     60.12996732
      1.91591641	     -0.05041643	     -0.00058705	     -0.19232932	     -0.05971468	      0.88281398	     -0.00055768	     -0.21298316	     -0.00000000	      0.00000001	     60.60124836
      1.91711640	     -0.05036454	     -0.00057841	     -0.19227675	     -0.05970776	      0.88281485	     -0.00055858	     -0.21295264	     -0.00000000	      0.00000000	     60.57077711
      1.91831638	     -0.05031666	     -0.00056946	     -0.19222818	     -0.05970093	      0.88281565	     -0.00055947	     -0.21292295	     -0.00000000	      0.00000000	     61.04190955
      1.91951637	     -0.05027215	     -0.00056021	     -0.19218298	     -0.05969419	      0.88281639	     -0.00056035	     -0.21289410	     -0.00000000	      0.00000000	     60.99255541
      1.92071635	     -0.05023145	     -0.00055039	     -0.19214159	     -0.05968753	      0.88281706	     -0.00056121	     -0.21286610	     -0.00000000	      0.00000000	     61.43953203
      1.92191633	     -0.05019349	     -0.00054144	     -0.19210294	     -0.05968097	      0.88281767	     -0.00056206	     -0.21283901	     -0.00000000	      0.00000000	     61.37112740
      1.92311632	     -0.05016121	     -0.00053275	     -0.19206995	     -0.05967450	      0.88281821	     -0.00056290	     -0.21281286	     -0.00000000	      0.00000000	     61.78670328
      1.92431630	     -0.05013323	     -0.00052414	     -0.19204126	     -0.05966812	      0.88281869	     -0.00056373	     -0.21278771	     -0.00000000	      0.00000000	     61.69569595
      1.92551628	     -0.05010970	     -0.00051532	     -0.19201701	     -0.05966183	      0.88281910	     -0.00056454	     -0.21276354	     -0.00000000	      0.00000000	     62.10079482
      1.92671627	     -0.05009041	     -0.00050605	     -0.19199703	     -0.05965563	      0.88281946	     -0.00056533	     -0.21274040	     -0.00000000	      0.00000000	     61.98507438
      1.92791625	     -0.05007686	     -0.00049695	     -0.19198277	     -0.05964953	      0.88281975	     -0.00056611	     -0.21271830	     -0.00000000	      0.00000000	     62.36094078
      1.92911623	     -0.05006816	     -0.00048795	     -0.19197336	     -0.05964351	      0.88281998	     -0.00056687	     -0.21269727	     -0.00000000	      0.00000000	     62.22268150
      1.93031622	     -0.05006509	     -0.00047913	     -0.19196958	     -0.05963758	      0.88282014	     -0.00056761	     -0.21267732	     -0.00000000	      0.00000000	     62.57667410
      1.93151620	     -0.05006713	     -0.00047045	     -0.19197091	     -0.05963175	      0.88282025	     -0.00056834	     -0.21265848	     -0.00000000	      0.00000000	     62.41392827
      1.93271619	     -0.05007480	     -0.00046199	     -0.19197788	     -0.05962600	      0.88282030	     -0.00056904	     -0.21264075	     -0.00000000	      0.00000000	     62.74495701
      1.93391617	     -0.05008688	     -0.00045362	     -0.19198925	     -0.05962034	      0.88282029	     -0.00056973	     -0.21262415	     -0.00000000	     -0.00000000	     62.56357557
      1.93511615	     -0.05010339	     -0.00044535	     -0.19200504	     -0.05961477	      0.88282023	     -0.00057039	     -0.21260865	     -0.00000000	     -0.00000000	     62.87719184
      1.93631614	     -0.05012305	     -0.00043682	     -0.19202401	     -0.05960929	      0.88282011	     -0.00057104	     -0.21259424	     -0.00000000	     -0.00000000	     62.67934231
      1.93751612	     -0.05014612	     -0.00042789	     -0.19204640	     -0.05960389	      0.88281993	     -0.00057166	     -0.21258086	     -0.00000000	     -0.00000000	     62.97193484
      1.93871610	     -0.05017152	     -0.00041894	     -0.19207113	     -0.05959859	      0.88281970	     -0.00057227	     -0.21256848	     -0.00000000	     -0.00000000	     62.74691673
      1.93991609	     -0.05019978	     -0.00041011	     -0.19209871	     -0.05959336	      0.88281942	     -0.00057285	     -0.21255706	     -0.00000000	     -0.00000000	     63.01916106
      1.94111607	     -0.05022994	     -0.00040130	     -0.19212821	     -0.05958823	      0.88281909	     -0.00057340	     -0.21254656	     -0.00000000	     -0.00000000	     62.78360545
      1.94231606	     -0.05026269	     -0.00039269	     -0.19216029	     -0.05958318	      0.88281871	     -0.00057394	     -0.21253693	     -0.00000000	     -0.00000000	     63.04152978
      1.94351604	     -0.05029709	     -0.00038413	     -0.19219404	     -0.05957821	      0.88281828	     -0.00057445	     -0.21252815	     -0.00000000	     -0.00000000	     62.78743925
      1.94471602	     -0.05033388	     -0.00037580	     -0.19223017	     -0.05957332	      0.88281781	     -0.00057493	     -0.21252017	     -0.00000001	     -0.00000000	     63.02550452
      1.94591601	     -0.05037213	     -0.00036753	     -0.19226778	     -0.05956852	      0.88281729	     -0.00057540	     -0.21251298	     -0.00000001	     -0.00000000	     62.75254369
      1.94711599	     -0.05041264	     -0.00035955	     -0.19230763	     -0.05956379	      0.88281673	     -0.00057584	     -0.21250652	     -0.00000001	     -0.00000000	     62.97341542
      1.94831597	     -0.05045444	     -0.00035163	     -0.19234881	     -0.05955915	      0.88281613	     -0.00057625	     -0.21250079	     -0.00000001	     -0.00000000	     62.68098363
      1.94951596	     -0.05049842	     -0.00034427	     -0.19239214	     -0.05955459	      0.88281548	     -0.00057664	     -0.21249575	     -0.00000001	     -0.00000000	     62.88215664
      1.95071594	     -0.05054359	     -0.00033718	     -0.19243667	     -0.05955010	      0.88281480	     -0.00057700	     -0.21249138	     -0.00000001	     -0.00000000	     62.56789153
      1.95191592	     -0.05059081	     -0.00033043	     -0.19248326	     -0.05954569	      0.88281408	     -0.00057734	     -0.21248763	     -0.00000001	     -0.00000000	     62.75442309
      1.95311591	     -0.05063903	     -0.00032382	     -0.19253085	     -0.05954136	      0.88281333	     -0.00057764	     -0.21248453	     -0.00000001	     -0.00000000	     62.43282261
      1.95431589	     -0.05068911	     -0.00031767	     -0.19258030	     -0.05953710	      0.88281254	     -0.00057793	     -0.21248200	     -0.00000001	     -0.00000000	     62.61388553
      1.95551588	     -0.05073998	     -0.00031170	     -0.19263054	     -0.05953291	      0.88281172	     -0.00057818	     -0.21248006	     -0.00000001	     -0.00000000	     62.28503070
      1.95671586	     -0.05079256	     -0.00030623	     -0.19268249	     -0.05952879	      0.88281087	     -0.00057841	     -0.21247866	     -0.00000001	     -0.00000000	     62.45921625
      1.95791584	     -0.05084571	     -0.00030096	     -0.19273502	     -0.05952475	      0.88280999	     -0.00057861	     -0.21247781	     -0.00000001	     -0.00000001	     62.12390078
      1.95911583	     -0.05090034	     -0.00029619	     -0.19278903	     -0.05952077	      0.88280907	     -0.00057878	     -0.21247747	     -0.00000001	     -0.00000001	     62.29232366
      1.96031581	     -0.05095504	     -0.00029145	     -0.19284311	     -0.05951687	      0.88280813	     -0.00057892	     -0.21247763	     -0.00000001	     -0.00000001	     61.95221488
      1.96151579	     -0.05101141	     -0.00028723	     -0.19289886	     -0.05951302	      0.88280717	     -0.00057903	     -0.21247828	     -0.00000001	     -0.00000001	     62.11218306
      1.96271578	     -0.05106847	     -0.00028323	     -0.19295532	     -0.05950925	      0.88280618	     -0.00057911	     -0.21247942	     -0.00000001	     -0.00000001	     61.76555129
      1.96391576	     -0.05112813	     -0.00027977	     -0.19301436	     -0.05950554	      0.88280517	     -0.00057916	     -0.21248104	     -0.00000001	     -0.00000001	     61.91551118
      1.96511575	     -0.05119065	     -0.00027655	     -0.19307628	     -0.05950189	      0.88280413	     -0.00057918	     -0.21248321	     -0.00000001	     -0.00000001	     61.55394507
      1.96631573	     -0.05125832	     -0.00027407	     -0.19314333	     -0.05949830	      0.88280307	     -0.00057917	     -0.21248597	     -0.00000001	     -0.00000001	     61.68465529
      1.96751571	     -0.05133054	     -0.00027196	     -0.19321495	     -0.05949478	      0.88280200	     -0.00057912	     -0.21248945	     -0.00000001	     -0.00000001	     61.31394642
      1.96871570	     -0.05140885	     -0.00027051	     -0.19329264	     -0.05949131	      0.88280091	     -0.00057904	     -0.21249370	     -0.00000001	     -0.00000001	     61.43326421
      1.96991568	     -0.05149222	     -0.00026931	     -0.19337541	     -0.05948790	      0.88279979	     -0.00057893	     -0.21249884	     -0.00000001	     -0.00000001	     61.06045995
      1.97111566	     -0.05158178	     -0.00026861	     -0.19346438	     -0.05948455	      0.88279867	     -0.00057878	     -0.21250490	     -0.00000001	     -0.00000001	     61.16952111
      1.97231565	     -0.05167615	     -0.00026797	     -0.19355816	     -0.05948125	      0.88279752	     -0.00057860	     -0.21251197	     -0.00000001	     -0.00000001	     60.79603465
      1.97351563	     -0.05177640	     -0.00026762	     -0.19365783	     -0.05947801	      0.88279636	     -0.00057838	     -0.21252009	     -0.00000001	     -0.00000001	     60.89286794
      1.97471561	     -0.05188083	     -0.00026715	     -0.19376171	     -0.05947482	      0.88279518	     -0.00057812	     -0.21252930	     -0.00000001	     -0.00000001	     60.51858004
      1.97591560	     -0.05199006	     -0.00026677	     -0.19387040	     -0.05947168	      0.88279399	     -0.00057783	     -0.21253961	     -0.00000001	     -0.00000001	     60.60402203
      1.97711558	     -0.05210230	     -0.00026607	     -0.19398213	     -0.05946858	      0.88279278	     -0.00057750	     -0.21255103	     -0.00000001	     -0.00000001	     60.22765913
      1.97831557	     -0.05221857	     -0.00026535	     -0.19409790	     -0.05946554	      0.88279155	     -0.00057713	     -0.21256353	     -0.00000001	     -0.00000001	     60.29571020
      1.97951555	     -0.05233732	     -0.00026424	     -0.19421618	     -0.05946254	      0.88279030	     -0.00057672	     -0.21257712	     -0.00000001	     -0.00000001	     59.90829795
      1.98071553	     -0.05245948	     -0.00026301	     -0.19433789	     -0.05945958	      0.88278903	     -0.00057627	     -0.21259176	     -0.00000001	     -0.00000001	     59.95439038
      1.98191552	     -0.05258319	     -0.00026128	     -0.19446118	     -0.05945667	      0.88278775	     -0.00057579	     -0.21260744	     -0.00000001	     -0.00000001	     59.55501610
      1.98311550	     -0.05270953	     -0.00025933	     -0.19458712	     -0.05945379	      0.88278645	     -0.00057526	     -0.21262410	     -0.00000001	     -0.00000001	     59.57774025
      1.98431548	     -0.05283698	     -0.00025684	     -0.19471421	     -0.05945096	      0.88278513	     -0.00057469	     -0.21264173	     -0.00000001	     -0.00000001	     59.15446748
      1.98551547	     -0.05296528	     -0.00025468	     -0.19484215	     -0.05944816	      0.88278378	     -0.00057408	     -0.21266029	     -0.00000001	     -0.00000001	     59.14351744
      1.98671545	     -0.05309550	     -0.00025207	     -0.19497205	     -0.05944540	      0.88278242	     -0.00057343	     -0.21267982	     -0.00000001	     -0.00000001	     58.69267852
      1.98791543	     -0.05322764	     -0.00024930	     -0.19510389	     -0.05944267	      0.88278104	     -0.00057275	     -0.21270024	     -0.00000001	     -0.00000001	     58.66232525
      1.98911542	     -0.05335976	     -0.00024613	     -0.19523574	     -0.05943997	      0.88277963	     -0.00057202	     -0.21272152	     -0.00000001	     -0.00000001	     58.20734730
      1.99031540	     -0.05349327	     -0.00024305	     -0.19536899	     -0.05943730	      0.88277820	     -0.00057126	     -0.21274357	     -0.00000001	     -0.00000001	     58.16580399
      1.99151539	     -0.05362664	     -0.00023985	     -0.19550213	     -0.05943466	      0.88277675	     -0.00057046	     -0.21276637	     -0.00000001	     -0.00000001	     57.70271247
      1.99271537	     -0.05376151	     -0.00023701	     -0.19563678	     -0.05943204	      0.88277527	     -0.00056962	     -0.21278983	     -0.00000001	     -0.00000001	     57.64677461
      1.99391535	     -0.05389662	     -0.00023431	     -0.19577168	     -0.05942945	      0.88277377	     -0.00056875	     -0.21281394	     -0.00000001	     -0.00000001	     57.17313031
      1.99511534	     -0.05403351	     -0.00023221	     -0.19590838	     -0.05942687	      0.88277224	     -0.00056785	     -0.21283865	     -0.00000001	     -0.00000001	     57.10722659
      1.99631532	     -0.05417035	     -0.00023047	     -0.19604504	     -0.05942432	      0.88277068	     -0.00056691	     -0.21286394	     -0.00000001	     -0.00000001	     56.63158451
      1.99751530	     -0.05430820	     -0.00022946	     -0.19618271	     -0.05942179	      0.88276910	     -0.00056594	     -0.21288974	     -0.00000001	     -0.00000001	     56.56070726
      1.99871529	     -0.05444487	     -0.00022891	     -0.19631921	     -0.05941927	      0.88276748	     -0.00056493	     -0.21291605	     -0.00000001	     -0.00000001	     56.08207664
      1.99991527	     -0.05458295	     -0.00022927	     -0.19645713	     -0.05941676	      0.88276584	     -0.00056390	     -0.21294280	     -0.00000001	     -0.00000001	     56.00122914
      2.00111526	     -0.05472023	     -0.00023019	     -0.19659427	     -0.05941426	      0.88276417	     -0.00056284	     -0.21296998	     -0.00000001	     -0.00000001	     55.51626271
      2.00231524	     -0.05485806	     -0.00023196	     -0.19673195	     -0.05941178	      0.88276247	     -0.00056175	     -0.21299752	     -0.00000001	     -0.00000001	     55.42979838
      2.00351522	     -0.05499408	     -0.00023399	     -0.19686784	     -0.05940929	      0.88276073	     -0.00056063	     -0.21302541	     -0.00000001	     -0.00000001	     54.94347081
      2.00471521	     -0.05512956	     -0.00023706	     -0.19700319	     -0.05940682	      0.88275897	     -0.00055948	     -0.21305359	     -0.00000001	     -0.00000001	     54.84308746
      2.00591519	     -0.05526414	     -0.00024098	     -0.19713764	     -0.05940434	      0.88275718	     -0.00055830	     -0.21308209	     -0.00000001	     -0.00000001	     54.34470394
      2.00711517	     -0.05539895	     -0.00024570	     -0.19727233	     -0.05940187	      0.88275535	     -0.00055710	     -0.21311086	     -0.00000001	     -0.00000001	     54.25814034
      2.00831516	     -0.05553157	     -0.00025084	     -0.19740485	     -0.05939939	      0.88275350	     -0.00055588	     -0.21313986	     -0.00000001	     -0.00000001	     53.77318355
      2.00951514	     -0.05566138	     -0.00025729	     -0.19753454	     -0.05939691	      0.88275162	     -0.00055463	     -0.21316901	     -0.00000001	     -0.00000001	     53.69592319
      2.01071512	     -0.05578942	     -0.00026415	     -0.19766248	     -0.05939443	      0.88274972	     -0.00055335	     -0.21319833	     -0.00000001	     -0.00000001	     53.20402106
      2.01191511	     -0.05591744	     -0.00027140	     -0.19779040	     -0.05939193	      0.88274779	     -0.00055205	     -0.21322775	     -0.00000001	     -0.00000001	     53.12699273
      2.01311509	     -0.05604265	     -0.00027875	     -0.19791554	     -0.05938943	      0.88274583	     -0.00055072	     -0.21325724	     -0.00000001	     -0.00000001	     52.65308700
      2.01431508	     -0.05616569	     -0.00028678	     -0.19803852	     -0.05938692	      0.88274386	     -0.00054937	     -0.21328669	     -0.00000001	     -0.00000001	     52.59745623
      2.01551506	     -0.05628422	     -0.00029500	     -0.19815699	     -0.05938439	      0.88274186	     -0.00054800	     -0.21331604	     -0.00000001	     -0.00000001	     52.12897755
      2.01671504	     -0.05639955	     -0.00030344	     -0.19827227	     -0.05938185	      0.88273985	     -0.00054660	     -0.21334518	     -0.00000001	     -0.00000001	     52.08682689
      2.01791503	     -0.05651014	     -0.00031193	     -0.19838284	     -0.05937930	      0.88273782	     -0.00054518	     -0.21337406	     -0.00000001	     -0.00000001	     51.63765790
      2.01911501	     -0.05661767	     -0.00032053	     -0.19849035	     -0.05937672	      0.88273578	     -0.00054373	     -0.21340258	     -0.00000001	     -0.00000001	     51.61988867
      2.02031499	     -0.05672103	     -0.00032865	     -0.19859373	     -0.05937413	      0.88273373	     -0.00054226	     -0.21343072	     -0.00000001	     -0.00000001	     51.18303842
      2.02151498	     -0.05682168	     -0.00033705	     -0.19869439	     -0.05937151	      0.88273167	     -0.00054077	     -0.21345840	     -0.00000001	     -0.00000001	     51.17930199
      2.02271496	     -0.05691844	     -0.00034596	     -0.19879118	     -0.05936888	      0.88272961	     -0.00053926	     -0.21348562	     -0.00000001	     -0.00000001	     50.75599078
      2.02391495	     -0.05701322	     -0.00035527	     -0.19888598	     -0.05936622	      0.88272754	     -0.00053772	     -0.21351233	     -0.00000001	     -0.00000001	     50.76785852
      2.02511493	     -0.05710420	     -0.00036471	     -0.19897700	     -0.05936353	      0.88272548	     -0.00053616	     -0.21353856	     -0.00000001	     -0.00000001	     50.35721871
      2.02631491	     -0.05719316	     -0.00037455	     -0.19906600	     -0.05936082	      0.88272343	     -0.00053459	     -0.21356426	     -0.00000001	     -0.00000001	     50.39388717
      2.02751490	     -0.05727848	     -0.00038464	     -0.19915138	     -0.05935808	      0.88272138	     -0.00053299	     -0.21358945	     -0.00000001	     -0.00000001	     50.00100938
      2.02871488	     -0.05736157	     -0.00039498	     -0.19923451	     -0.05935532	      0.88271934	     -0.00053137	     -0.21361411	     -0.00000001	     -0.00000001	     50.05500566
      2.02991486	     -0.05744199	     -0.00040507	     -0.19931501	     -0.05935252	      0.88271732	     -0.00052973	     -0.21363829	     -0.00000001	     -0.00000001	     49.66234199
      2.03111485	     -0.05752034	     -0.00041478	     -0.19939344	     -0.05934970	      0.88271532	     -0.00052808	     -0.21366197	     -0.00000001	     -0.00000001	     49.72923596
      2.03231483	     -0.05759637	     -0.00042470	     -0.19946956	     -0.05934684	      0.88271334	     -0.00052640	     -0.21368520	     -0.00000001	     -0.00000001	     49.36298795
      2.03351481	     -0.05767063	     -0.00043461	     -0.19954392	     -0.05934395	      0.88271138	     -0.00052471	     -0.21370796	     -0.00000001	     -0.00000001	     49.46053343
      2.03471480	     -0.05774221	     -0.00044457	     -0.19961561	     -0.05934103	      0.88270945	     -0.00052299	     -0.21373027	     -0.00000001	     -0.00000001	     49.11661459
      2.03591478	     -0.05781251	     -0.00045483	     -0.19968602	     -0.05933808	      0.88270755	     -0.00052126	     -0.21375212	     -0.00000001	     -0.00000001	     49.23194048
      2.03711477	     -0.05787977	     -0.00046514	     -0.19975340	     -0.05933509	      0.88270568	     -0.00051952	     -0.21377351	     -0.00000001	     -0.00000001	     48.90864541
      2.03831475	     -0.05794552	     -0.00047561	     -0.19981927	     -0.05933207	      0.88270385	     -0.00051776	     -0.21379440	     -0.00000001	     -0.00000001	     49.04029103
      2.03951473	     -0.05800818	     -0.00048604	     -0.19988208	     -0.05932901	      0.88270205	     -0.00051598	     -0.21381481	     -0.00000001	     -0.00000001	     48.73112114
      2.04071472	     -0.05806944	     -0.00049658	     -0.19994348	     -0.05932591	      0.88270029	     -0.00051419	     -0.21383471	     -0.00000001	     -0.00000001	     48.87131209
      2.04191470	     -0.05812767	     -0.00050706	     -0.20000187	     -0.05932278	      0.88269857	     -0.00051238	     -0.21385412	     -0.00000001	     -0.00000001	     48.57384943
      2.04311468	     -0.05818439	     -0.00051761	     -0.20005874	     -0.05931961	      0.88269688	     -0.00051056	     -0.21387300	     -0.00000001	     -0.00000001	     48.72465404
      2.04431467	     -0.05823800	     -0.00052808	     -0.20011253	     -0.05931640	      0.88269525	     -0.00050873	     -0.21389138	     -0.00000001	     -0.00000001	     48.44126227
      2.04551465	     -0.05829027	     -0.00053864	     -0.20016498	     -0.05931315	      0.88269365	     -0.00050689	     -0.21390923	     -0.00000001	     -0.00000001	     48.60260263
      2.04671464	     -0.05833968	     -0.00054901	     -0.20021458	     -0.05930986	      0.88269210	     -0.00050503	     -0.21392657	     -0.00000001	     -0.00000001	     48.33476260
      2.04791462	     -0.05838722	     -0.00055938	     -0.20026231	     -0.05930653	      0.88269059	     -0.00050317	     -0.21394336	     -0.00000001	     -0.00000001	     48.50815482
      2.04911460	     -0.05843129	     -0.00056959	     -0.20030659	     -0.05930317	      0.88268912	     -0.00050129	     -0.21395961	     -0.00000001	     -0.00000001	     48.25455039
      2.05031459	     -0.05847373	     -0.00057949	     -0.20034925	     -0.05929975	      0.88268770	     -0.00049941	     -0.21397529	     -0.00000001	     -0.00000001	     48.43642229
      2.05151457	     -0.05851279	     -0.00058906	     -0.20038854	     -0.05929630	      0.88268632	     -0.00049752	     -0.21399041	     -0.00000001	     -0.00000001	     48.19254060
      2.05271455	     -0.05854965	     -0.00059860	     -0.20042564	     -0.05929281	      0.88268499	     -0.00049562	     -0.21400493	     -0.00000001	     -0.00000001	     48.38123205
      2.05391454	     -0.05858256	     -0.00060795	     -0.20045880	     -0.05928927	      0.88268370	     -0.00049372	     -0.21401885	     -0.00000001	     -0.00000001	     48.14836535
      2.05511452	     -0.05861282	     -0.00061732	     -0.20048930	     -0.05928569	      0.88268245	     -0.00049181	     -0.21403213	     -0.00000001	     -0.00000001	     48.34453276
      2.05631450	     -0.05863870	     -0.00062661	     -0.20051545	     -0.05928207	      0.88268125	     -0.00048990	     -0.21404475	     -0.00000001	     -0.00000001	     48.12100846
      2.05751449	     -0.05866148	     -0.00063581	     -0.20053849	     -0.05927840	      0.88268009	     -0.00048799	     -0.21405665	     -0.00000001	     -0.00000001	     48.33021495
      2.05871447	     -0.05867960	     -0.00064478	     -0.20055689	     -0.05927469	      0.88267898	     -0.00048608	     -0.21406783	     -0.00000001	     -0.00000001	     48.11997026
      2.05991446	     -0.05869443	     -0.00065363	     -0.20057200	     -0.05927093	      0.88267790	     -0.00048416	     -0.21407821	     -0.00000001	     -0.00000001	     48.34499238
      2.06111444	     -0.05870414	     -0.00066238	     -0.20058199	     -0.05926713	      0.88267687	     -0.00048225	     -0.21408778	     -0.00000001	     -0.00000001	     48.14695611
      2.06231442	     -0.05871030	     -0.00067120	     -0.20058844	     -0.05926328	      0.88267587	     -0.00048034	     -0.21409647	     -0.00000001	     -0.00000001	     48.38921102
      2.06351441	     -0.05871124	     -0.00068001	     -0.20058967	     -0.05925939	      0.88267492	     -0.00047843	     -0.21410427	     -0.00000001	     -0.00000001	     48.20594447
      2.06471439	     -0.05870829	     -0.00068889	     -0.20058701	     -0.05925546	      0.88267400	     -0.00047653	     -0.21411110	     -0.00000001	     -0.00000001	     48.46650681
      2.06591437	     -0.05870015	     -0.00069778	     -0.20057916	     -0.05925148	      0.88267313	     -0.00047464	     -0.21411696	     -0.00000001	     -0.00000000	     48.29096050
      2.06711436	     -0.05868875	     -0.00070675	     -0.20056805	     -0.05924745	      0.88267229	     -0.00047275	     -0.21412179	     -0.00000001	     -0.00000000	     48.56165674
      2.06831434	     -0.05867330	     -0.00071570	     -0.20055288	     -0.05924338	      0.88267149	     -0.00047087	     -0.21412562	     -0.00000001	     -0.00000000	     48.38876736
      2.06951433	     -0.05865575	     -0.00072501	     -0.20053561	     -0.05923927	      0.88267072	     -0.00046901	     -0.21412843	     -0.00000001	     -0.00000000	     48.66886840
      2.07071431	     -0.05863508	     -0.00073463	     -0.20051522	     -0.05923511	      0.88266999	     -0.00046715	     -0.21413026	     -0.00000001	     -0.00000000	     48.49796990
      2.07191429	     -0.05861276	     -0.00074447	     -0.20049316	     -0.05923091	      0.88266930	     -0.00046531	     -0.21413112	     -0.00000001	     -0.00000000	     48.78604195
      2.07311428	     -0.05858815	     -0.00075467	     -0.20046881	     -0.05922666	      0.88266864	     -0.00046348	     -0.21413105	     -0.00000001	     -0.00000000	     48.61427624
      2.07431426	     -0.05856262	     -0.00076526	     -0.20044353	     -0.05922237	      0.88266801	     -0.00046166	     -0.21413008	     -0.00000001	     -0.00000000	     48.90938085
      2.07551424	     -0.05853474	     -0.00077607	     -0.20041589	     -0.05921803	      0.88266742	     -0.00045986	     -0.21412824	     -0.00000001	     -0.00000000	     48.74134040
      2.07671423	     -0.05850562	     -0.00078704	     -0.20038700	     -0.05921365	      0.88266687	     -0.00045808	     -0.21412551	     -0.00000001	     -0.00000000	     49.04398234
      2.07791421	     -0.05847314	     -0.00079804	     -0.20035476	     -0.05920923	      0.88266634	     -0.00045631	     -0.21412192	     -0.00000001	     -0.00000000	     48.88181162
      2.07911419	     -0.05843697	     -0.00080886	     -0.20031882	     -0.05920477	      0.88266585	     -0.00045456	     -0.21411742	     -0.00000001	     -0.00000000	     49.20631265
      2.08031418	     -0.05839358	     -0.00081921	     -0.20027567	     -0.05920026	      0.88266538	     -0.00045283	     -0.21411193	     -0.00000001	     -0.00000000	     49.07330976
      2.08151416	     -0.05834252	     -0.00082888	     -0.20022485	     -0.05919571	      0.88266495	     -0.00045112	     -0.21410532	     -0.00000001	     -0.00000000	     49.42967872
      2.08271415	     -0.05828159	     -0.00083764	     -0.20016420	     -0.05919112	      0.88266455	     -0.00044943	     -0.21409748	     -0.00000001	     -0.00000000	     49.31984270
      2.08391413	     -0.05821200	     -0.00084551	     -0.20009487	     -0.05918649	      0.88266418	     -0.00044776	     -0.21408824	     -0.00000001	     -0.00000000	     49.69180300
      2.08511411	     -0.05813252	     -0.00085253	     -0.20001567	     -0.05918182	      0.88266384	     -0.00044611	     -0.21407756	     -0.00000001	     -0.00000000	     49.59196950
      2.08631410	     -0.05804489	     -0.00085877	     -0.19992831	     -0.05917712	      0.88266354	     -0.00044448	     -0.21406534	     -0.00000001	     -0.00000000	     49.97190857
      2.08751408	     -0.05794901	     -0.00086434	     -0.19983270	     -0.05917237	      0.88266326	     -0.00044288	     -0.21405157	     -0.00000001	     -0.00000000	     49.87236638
      2.08871406	     -0.05784687	     -0.00086931	     -0.19973083	     -0.05916759	      0.88266302	     -0.00044130	     -0.21403626	     -0.00000001	     -0.00000000	     50.25742572
      2.08991405	     -0.05773779	     -0.00087370	     -0.19962201	     -0.05916277	      0.88266281	     -0.00043974	     -0.21401945	     -0.00000001	     -0.00000000	     50.16860002
      2.09111403	     -0.05762401	     -0.00087769	     -0.19950848	     -0.05915792	      0.88266264	     -0.00043820	     -0.21400116	     -0.00000001	     -0.00000000	     50.57502224
      2.09231402	     -0.05750557	     -0.00088152	     -0.19939027	     -0.05915304	      0.88266250	     -0.00043670	     -0.21398150	     -0.00000001	     -0.00000000	     50.51183254
      2.09351400	     -0.05738376	     -0.00088514	     -0.19926867	     -0.05914812	      0.88266240	     -0.00043521	     -0.21396053	     -0.00000001	     -0.00000000	     50.94846463
      2.09471398	     -0.05725712	     -0.00088847	     -0.19914224	     -0.05914318	      0.88266234	     -0.00043376	     -0.21393832	     -0.00000001	     -0.00000000	     50.91457311
      2.09591397	     -0.05712749	     -0.00089135	     -0.19901279	     -0.05913821	      0.88266232	     -0.00043233	     -0.21391491	     -0.00000001	     -0.00000000	     51.37304656
      2.09711395	     -0.05699522	     -0.00089418	     -0.19888069	     -0.05913321	      0.88266234	     -0.00043092	     -0.21389040	     -0.00000001	      0.00000000	     51.35753174
      2.09831393	     -0.05686189	     -0.00089694	     -0.19874750	     -0.05912819	      0.88266240	     -0.00042955	     -0.21386487	     -0.00000001	      0.00000000	     51.84574974
      2.09951392	     -0.05672665	     -0.00089962	     -0.19861240	     -0.05912315	      0.88266250	     -0.00042820	     -0.21383842	     -0.00000001	      0.00000000	     51.85228453
      2.10071390	     -0.05659141	     -0.00090217	     -0.19847726	     -0.05911809	      0.88266265	     -0.00042688	     -0.21381110	     -0.00000001	      0.00000000	     52.35760129
      2.10191388	     -0.05645460	     -0.00090462	     -0.19834055	     -0.05911301	      0.88266285	     -0.00042559	     -0.21378305	     -0.00000001	      0.00000000	     52.37536482
      2.10311387	     -0.05631896	     -0.00090692	     -0.19820497	     -0.05910792	      0.88266309	     -0.00042432	     -0.21375433	     -0.00000001	      0.00000000	     52.88946138
      2.10431385	     -0.05618404	     -0.00090917	     -0.19807013	     -0.05910281	      0.88266337	     -0.00042309	     -0.21372507	     -0.00000001	      0.00000000	     52.92570591
      2.10551384	     -0.05605132	     -0.00091135	     -0.19793744	     -0.05909769	      0.88266371	     -0.00042188	     -0.21369533	     -0.00000001	      0.00000000	     53.46863208
      2.10671382	     -0.05592024	     -0.00091357	     -0.19780638	     -0.05909256	      0.88266408	     -0.00042071	     -0.21366521	     -0.00000001	      0.00000000	     53.51694422
      2.10791380	     -0.05579152	     -0.00091559	     -0.19767768	     -0.05908742	      0.88266451	     -0.00041956	     -0.21363478	     -0.00000001	      0.00000000	     54.07747175
      2.10911379	     -0.05566438	     -0.00091736	     -0.19755054	     -0.05908227	      0.88266498	     -0.00041845	     -0.21360411	     -0.00000001	      0.00000000	     54.13361754
      2.11031377	     -0.05553978	     -0.00091871	     -0.19742593	     -0.05907712	      0.88266549	     -0.00041737	     -0.21357322	     -0.00000001	      0.00000000	     54.70139173
      2.11151375	     -0.05541730	     -0.00091973	     -0.19730345	     -0.05907197	      0.88266604	     -0.00041631	     -0.21354220	     -0.00000001	      0.00000000	     54.76790440
      2.11271374	     -0.05529745	     -0.00092026	     -0.19718359	     -0.05906681	      0.88266664	     -0.00041529	     -0.21351106	     -0.00000001	      0.00000000	     55.34543261
      2.11391372	     -0.05517909	     -0.00092018	     -0.19706522	     -0.05906165	      0.88266727	     -0.00041430	     -0.21347985	     -0.00000001	      0.00000000	     55.42354682
      2.11511371	     -0.05506211	     -0.00091944	     -0.19694822	     -0.05905650	      0.88266794	     -0.00041334	     -0.21344855	     -0.00000001	      0.00000000	     56.01026948
      2.11631369	     -0.05494549	     -0.00091814	     -0.19683159	     -0.05905135	      0.88266865	     -0.00041241	     -0.21341719	     -0.00000001	      0.00000000	     56.08887731
      2.11751367	     -0.05483142	     -0.00091628	     -0.19671750	     -0.05904620	      0.88266938	     -0.00041152	     -0.21338578	     -0.00000001	      0.00000000	     56.66075749
      2.11871366	     -0.05472000	     -0.00091403	     -0.19660607	     -0.05904105	      0.88267014	     -0.00041065	     -0.21335439	     -0.00000001	      0.00000000	     56.72068055
      2.11991364	     -0.05461176	     -0.00091117	     -0.19649782	     -0.05903591	      0.88267093	     -0.00040982	     -0.21332306	     -0.00000001	      0.00000000	     57.28248930
      2.12111362	     -0.05450564	     -0.00090785	     -0.19639169	     -0.05903078	      0.88267174	     -0.00040902	     -0.21329183	     -0.00000001	      0.00000000	     57.34006849
      2.12231361	     -0.05440184	     -0.00090398	     -0.19628786	     -0.05902566	      0.88267256	     -0.00040826	     -0.21326070	     -0.00000001	      0.00000000	     57.90451081
      2.12351359	     -0.05430008	     -0.00089976	     -0.19618609	     -0.05902054	      0.88267340	     -0.00040753	     -0.21322970	     -0.00000001	      0.00000000	     57.95996243
      2.12471357	     -0.05420016	     -0.00089543	     -0.19608615	     -0.05901544	      0.88267425	     -0.00040683	     -0.21319884	     -0.00000001	      0.00000000	     58.51598937
      2.12591356	     -0.05410360	     -0.00089119	     -0.19598955	     -0.05901034	      0.88267510	     -0.00040616	     -0.21316820	     -0.00000001	      0.00000000	     58.55859551
      2.12711354	     -0.05401002	     -0.00088662	     -0.19589595	     -0.05900525	      0.88267595	     -0.00040553	     -0.21313781	     -0.00000001	      0.00000000	     59.10472612
      2.12831353	     -0.05391759	     -0.00088184	     -0.19580348	     -0.05900018	      0.88267680	     -0.00040493	     -0.21310769	     -0.00000001	      0.00000000	     59.14438122
      2.12951351	     -0.05382823	     -0.00087672	     -0.19571408	     -0.05899512	      0.88267764	     -0.00040437	     -0.21307786	     -0.00000001	      0.00000000	     59.67451409
      2.13071349	     -0.05374124	     -0.00087147	     -0.19562705	     -0.05899006	      0.88267847	     -0.00040384	     -0.21304833	     -0.00000001	      0.00000000	     59.70303351
      2.13191348	     -0.05365673	     -0.00086603	     -0.19554249	     -0.05898502	      0.88267928	     -0.00040335	     -0.21301910	     -0.00000001	      0.00000000	     60.22619609
      2.13311346	     -0.05357367	     -0.00086080	     -0.19545939	     -0.05898000	      0.88268008	     -0.00040289	     -0.21299018	     -0.00000001	      0.00000000	     60.24089391
      2.13431344	     -0.05349340	     -0.00085552	     -0.19537905	     -0.05897498	      0.88268085	     -0.00040246	     -0.21296159	     -0.00000001	      0.00000000	     60.74209633
      2.13551343	     -0.05341565	     -0.00085021	     -0.19530124	     -0.05896998	      0.88268160	     -0.00040207	     -0.21293337	     -0.00000001	      0.00000000	     60.74084802
      2.13671341	     -0.05334074	     -0.00084467	     -0.19522627	     -0.05896500	      0.88268232	     -0.00040171	     -0.21290551	     -0.00000001	      0.00000000	     61.23154558
      2.13791340	     -0.05326897	     -0.00083920	     -0.19515444	     -0.05896002	      0.88268302	     -0.00040139	     -0.21287804	     -0.00000001	      0.00000000	     61.20910039
      2.13911338	     -0.05320062	     -0.00083355	     -0.19508601	     -0.05895506	      0.88268367	     -0.00040110	     -0.21285096	     -0.00000001	      0.00000000	     61.67968838
      2.14031336	     -0.05313561	     -0.00082800	     -0.19502092	     -0.05895012	      0.88268429	     -0.00040085	     -0.21282433	     -0.00000001	      0.00000000	     61.63928568
      2.14151335	     -0.05307403	     -0.00082228	     -0.19495926	     -0.05894519	      0.88268488	     -0.00040063	     -0.21279813	     -0.00000001	      0.00000000	     62.09383692
      2.14271333	     -0.05301561	     -0.00081672	     -0.19490076	     -0.05894028	      0.88268542	     -0.00040045	     -0.21277242	     -0.00000001	      0.00000000	     62.03700471
      2.14391331	     -0.05296007	     -0.00081095	     -0.19484514	     -0.05893538	      0.88268592	     -0.00040030	     -0.21274717	     -0.00000001	      0.00000000	     62.48106608
      2.14511330	     -0.05290733	     -0.00080522	     -0.19479231	     -0.05893050	      0.88268637	     -0.00040018	     -0.21272242	     -0.00000001	      0.00000000	     62.41223067
      2.14631328	     -0.05285718	     -0.00079924	     -0.19474207	     -0.05892563	      0.88268679	     -0.00040010	     -0.21269813	     -0.00000001	      0.00000000	     62.84495855
      2.14751326	     -0.05280957	     -0.00079329	     -0.19469437	     -0.05892078	      0.88268715	     -0.00040005	     -0.21267433	     -0.00000001	      0.00000000	     62.76106921
      2.14871325	     -0.05276437	     -0.00078707	     -0.19464909	     -0.05891594	      0.88268747	     -0.00040004	     -0.21265099	     -0.00000001	      0.00000000	     63.17589867
      2.14991323	     -0.05272172	     -0.00078088	     -0.19460635	     -0.05891112	      0.88268774	     -0.00040006	     -0.21262814	     -0.00000001	      0.00000000	     63.07121002
      2.15111322	     -0.05268139	     -0.00077425	     -0.19456594	     -0.05890632	      0.88268796	     -0.00040011	     -0.21260575	     -0.00000001	      0.00000000	     63.47099247
      2.15231320	     -0.05264274	     -0.00076758	     -0.19452720	     -0.05890153	      0.88268814	     -0.00040020	     -0.21258385	     -0.00000001	      0.00000000	     63.33589628
      2.15351318	     -0.05260575	     -0.00076054	     -0.19449014	     -0.05889676	      0.88268826	     -0.00040032	     -0.21256245	     -0.00000001	      0.00000000	     63.70650483
      2.15471317	     -0.05257247	     -0.00075366	     -0.19445678	     -0.05889201	      0.88268834	     -0.00040048	     -0.21254162	     -0.00000001	      0.00000000	     63.55883766
      2.15591315	     -0.05254165	     -0.00074652	     -0.19442587	     -0.05888727	      0.88268838	     -0.00040067	     -0.21252133	     -0.00000001	      0.00000000	     63.93023392
      2.15711313	     -0.05251313	     -0.00073980	     -0.19439726	     -0.05888255	      0.88268837	     -0.00040089	     -0.21250160	     -0.00000001	     -0.00000000	     63.77641860
      2.15831312	     -0.05248683	     -0.00073238	     -0.19437088	     -0.05887785	      0.88268831	     -0.00040114	     -0.21248240	     -0.00000001	     -0.00000000	     64.13038600
      2.15951310	     -0.05246269	     -0.00072496	     -0.19434666	     -0.05887317	      0.88268821	     -0.00040142	     -0.21246371	     -0.00000001	     -0.00000000	     63.96648989
      2.16071309	     -0.05244053	     -0.00071723	     -0.19432442	     -0.05886850	      0.88268808	     -0.00040174	     -0.21244553	     -0.00000001	     -0.00000000	     64.31649443
      2.16191307	     -0.05242015	     -0.00070903	     -0.19430398	     -0.05886386	      0.88268790	     -0.00040209	     -0.21242786	     -0.00000001	     -0.00000000	     64.14546188
      2.16311305	     -0.05240245	     -0.00070053	     -0.19428621	     -0.05885923	      0.88268768	     -0.00040246	     -0.21241070	     -0.00000001	     -0.00000000	     64.47623314
      2.16431304	     -0.05238739	     -0.00069202	     -0.19427109	     -0.05885462	      0.88268743	     -0.00040287	     -0.21239409	     -0.00000001	     -0.00000000	     64.28907308
      2.16551302	     -0.05237477	     -0.00068302	     -0.19425841	     -0.05885003	      0.88268714	     -0.00040331	     -0.21237802	     -0.00000001	     -0.00000000	     64.60847692
      2.16671300	     -0.05236492	     -0.00067409	     -0.19424851	     -0.05884545	      0.88268683	     -0.00040378	     -0.21236249	     -0.00000001	     -0.00000000	     64.40381268
      2.16791299	     -0.05235772	     -0.00066495	     -0.19424126	     -0.05884090	      0.88268648	     -0.00040428	     -0.21234751	     -0.00000001	     -0.00000000	     64.70371251
      2.16911297	     -0.05235362	     -0.00065594	     -0.19423710	     -0.05883636	      0.88268610	     -0.00040480	     -0.21233310	     -0.00000001	     -0.00000000	     64.48231018
      2.17031295	     -0.05235250	     -0.00064677	     -0.19423593	     -0.05883184	      0.88268570	     -0.00040536	     -0.21231926	     -0.00000001	     -0.00000000	     64.76506270
      2.17151294	     -0.05235476	     -0.00063778	     -0.19423814	     -0.05882734	      0.88268527	     -0.00040594	     -0.21230602	     -0.00000001	     -0.00000000	     64.52787195
      2.17271292	     -0.05236012	     -0.00062866	     -0.19424344	     -0.05882285	      0.88268481	     -0.00040655	     -0.21229339	     -0.00000001	     -0.00000000	     64.79127488
      2.17391291	     -0.05236883	     -0.00061977	     -0.19425211	     -0.05881839	      0.88268434	     -0.00040719	     -0.21228139	     -0.00000001	     -0.00000000	     64.53755131
      2.17511289	     -0.05238091	     -0.00061074	     -0.19426414	     -0.05881394	      0.88268384	     -0.00040785	     -0.21227001	     -0.00000001	     -0.00000000	     64.78167133
      2.17631287	     -0.05239595	     -0.00060194	     -0.19427914	     -0.05880950	      0.88268332	     -0.00040854	     -0.21225927	     -0.00000001	     -0.00000000	     64.51371908
      2.17751286	     -0.05241333	     -0.00059306	     -0.19429648	     -0.05880509	      0.88268279	     -0.00040925	     -0.21224914	     -0.00000001	     -0.00000000	     64.74194381
      2.17871284	     -0.05243279	     -0.00058438	     -0.19431591	     -0.05880069	      0.88268224	     -0.00040999	     -0.21223963	     -0.00000001	     -0.00000000	     64.46207215
      2.17991282	     -0.05245372	     -0.00057559	     -0.19433681	     -0.05879630	      0.88268167	     -0.00041075	     -0.21223067	     -0.00000001	     -0.00000000	     64.67438498
      2.18111281	     -0.05247591	     -0.00056693	     -0.19435897	     -0.05879193	      0.88268109	     -0.00041153	     -0.21222227	     -0.00000001	     -0.00000000	     64.38107987
      2.18231279	     -0.05249896	     -0.00055794	     -0.19438200	     -0.05878757	      0.88268049	     -0.00041234	     -0.21221436	     -0.00000001	     -0.00000000	     64.57757747
      2.18351277	     -0.05252285	     -0.00054932	     -0.19440588	     -0.05878323	      0.88267988	     -0.00041317	     -0.21220691	     -0.00000001	     -0.00000000	     64.27308279
      2.18471276	     -0.05254736	     -0.00054059	     -0.19443038	     -0.05877890	      0.88267926	     -0.00041402	     -0.21219989	     -0.00000001	     -0.00000000	     64.45394499
      2.18591274	     -0.05257240	     -0.00053200	     -0.19445541	     -0.05877458	      0.88267863	     -0.00041489	     -0.21219327	     -0.00000001	     -0.00000000	     64.13758296
      2.18711273	     -0.05259781	     -0.00052305	     -0.19448082	     -0.05877028	      0.88267799	     -0.00041578	     -0.21218700	     -0.00000001	     -0.00000000	     64.30775081
      2.18831271	     -0.05262326	     -0.00051408	     -0.19450628	     -0.05876598	      0.88267734	     -0.00041669	     -0.21218108	     -0.00000001	     -0.00000000	     63.98495492
      2.18951269	     -0.05264910	     -0.00050502	     -0.19453212	     -0.05876170	      0.88267669	     -0.00041762	     -0.21217547	     -0.00000001	     -0.00000000	     64.14145238
      2.19071268	     -0.05267512	     -0.00049609	     -0.19455817	     -0.05875743	      0.88267603	     -0.00041857	     -0.21217017	     -0.00000001	     -0.00000000	     63.80710854
      2.19191266	     -0.05270129	     -0.00048708	     -0.19458435	     -0.05875317	      0.88267536	     -0.00041954	     -0.21216514	     -0.00000001	     -0.00000000	     63.95721990
      2.19311264	     -0.05272742	     -0.00047816	     -0.19461051	     -0.05874892	      0.88267470	     -0.00042052	     -0.21216038	     -0.00000001	     -0.00000000	     63.61701099
      2.19431263	     -0.05275356	     -0.00046914	     -0.19463667	     -0.05874468	      0.88267402	     -0.00042151	     -0.21215584	     -0.00000001	     -0.00000000	     63.75878602
      2.19551261	     -0.05277943	     -0.00046017	     -0.19466257	     -0.05874045	      0.88267335	     -0.00042252	     -0.21215155	     -0.00000001	     -0.00000000	     63.41211082
      2.19671260	     -0.05280514	     -0.00045092	     -0.19468831	     -0.05873622	      0.88267268	     -0.00042355	     -0.21214745	     -0.00000001	     -0.00000000	     63.54834560
      2.19791258	     -0.05283048	     -0.00044165	     -0.19471370	     -0.05873200	      0.88267201	     -0.00042459	     -0.21214356	     -0.00000001	     -0.00000000	     63.19722422
      2.19911256	     -0.05285581	     -0.00043230	     -0.19473906	     -0.05872780	      0.88267134	     -0.00042564	     -0.21213984	     -0.00000001	     -0.00000000	     63.32976420
      2.20031255	     -0.05288114	     -0.00042304	     -0.19476444	     -0.05872359	      0.88267067	     -0.00042670	     -0.21213632	     -0.00000001	     -0.00000000	     62.98088938
      2.20151253	     -0.05290744	     -0.00041381	     -0.19479078	     -0.05871940	      0.88267000	     -0.00042777	     -0.21213300	     -0.00000001	     -0.00000000	     63.10753414
      2.20271251	     -0.05293543	     -0.00040479	     -0.19481882	     -0.05871521	      0.88266934	     -0.00042885	     -0.21212992	     -0.00000001	     -0.00000000	     62.74934714
      2.20391250	     -0.05296652	     -0.00039600	     -0.19484994	     -0.05871102	      0.88266869	     -0.00042994	     -0.21212714	     -0.00000001	     -0.00000000	     62.85863804
      2.20511248	     -0.05300084	     -0.00038749	     -0.19488431	     -0.05870684	      0.88266803	     -0.00043104	     -0.21212474	     -0.00000001	     -0.00000000	     62.49000088
      2.20631246	     -0.05303913	     -0.00037915	     -0.19492263	     -0.05870267	      0.88266739	     -0.00043214	     -0.21212279	     -0.00000001	     -0.00000000	     62.58769473
      2.20751245	     -0.05308134	     -0.00037105	     -0.19496488	     -0.05869850	      0.88266675	     -0.00043325	     -0.21212138	     -0.00000001	     -0.00000000	     62.21415529
      2.20871243	     -0.05312791	     -0.00036307	     -0.19501149	     -0.05869433	      0.88266611	     -0.00043437	     -0.21212057	     -0.00000001	     -0.00000000	     62.30153009
      2.20991242	     -0.05317823	     -0.00035524	     -0.19506186	     -0.05869017	      0.88266548	     -0.00043548	     -0.21212042	     -0.00000001	     -0.00000000	     61.92726961
      2.21111240	     -0.05323272	     -0.00034743	     -0.19511639	     -0.05868601	      0.88266485	     -0.00043660	     -0.21212097	     -0.00000001	     -0.00000000	     62.00163677
      2.21231238	     -0.05329074	     -0.00033967	     -0.19517448	     -0.05868185	      0.88266423	     -0.00043772	     -0.21212229	     -0.00000001	     -0.00000000	     61.62331353
      2.21351237	     -0.05335251	     -0.00033183	     -0.19523631	     -0.05867769	      0.88266361	     -0.00043884	     -0.21212436	     -0.00000001	     -0.00000000	     61.68842293
      2.21471235	     -0.05341705	     -0.00032393	     -0.19530093	     -0.05867353	      0.88266299	     -0.00043996	     -0.21212724	     -0.00000001	     -0.00000000	     61.31231744
      2.21591233	     -0.05348462	     -0.00031590	     -0.19536858	     -0.05866937	      0.88266238	     -0.00044108	     -0.21213090	     -0.00000001	     -0.00000000	     61.36733740
      2.21711232	     -0.05355414	     -0.00030771	     -0.19543821	     -0.05866520	      0.88266176	     -0.00044219	     -0.21213535	     -0.00000001	     -0.00000000	     60.98729777
      2.21831230	     -0.05362571	     -0.00029929	     -0.19550989	     -0.05866104	      0.88266114	     -0.00044330	     -0.21214055	     -0.00000001	     -0.00000000	     61.02934265
      2.21951229	     -0.05369825	     -0.00029064	     -0.19558258	     -0.05865687	      0.88266052	     -0.00044441	     -0.21214650	     -0.00000001	     -0.00000000	     60.64077490
      2.22071227	     -0.05377239	     -0.00028165	     -0.19565686	     -0.05865270	      0.88265990	     -0.00044551	     -0.21215312	     -0.00000001	     -0.00000000	     60.66433416
      2.22191225	     -0.05384736	     -0.00027235	     -0.19573200	     -0.05864852	      0.88265928	     -0.00044660	     -0.21216043	     -0.00000001	     -0.00000000	     60.26157775
      2.22311224	     -0.05392417	     -0.00026282	     -0.19580899	     -0.05864433	      0.88265865	     -0.00044769	     -0.21216836	     -0.00000001	     -0.00000000	     60.26422208
      2.22431222	     -0.05400202	     -0.00025310	     -0.19588704	     -0.05864014	      0.88265802	     -0.00044877	     -0.21217693	     -0.00000001	     -0.00000000	     59.84939334
      2.22551220	     -0.05408152	     -0.00024329	     -0.19596675	     -0.05863594	      0.88265738	     -0.00044983	     -0.21218608	     -0.00000001	     -0.00000000	     59.84404481
      2.22671219	     -0.05416160	     -0.00023344	     -0.19604706	     -0.05863173	      0.88265673	     -0.00045090	     -0.21219581	     -0.00000001	     -0.00000000	     59.42785931
      2.22791217	     -0.05424152	     -0.00022396	     -0.19612721	     -0.05862751	      0.88265607	     -0.00045195	     -0.21220608	     -0.00000001	     -0.00000000	     59.42185722
      2.22911215	     -0.05432211	     -0.00021501	     -0.19620804	     -0.05862328	      0.88265540	     -0.00045299	     -0.21221690	     -0.00000001	     -0.00000000	     58.99468425
      2.23031214	     -0.05440456	     -0.00020636	     -0.19629072	     -0.05861904	      0.88265473	     -0.00045402	     -0.21222826	     -0.00000001	     -0.00000000	     58.97813523
      2.23151212	     -0.05448729	     -0.00019794	     -0.19637371	     -0.05861478	      0.88265404	     -0.00045504	     -0.21224014	     -0.00000001	     -0.00000000	     58.55657924
      2.23271211	     -0.05457093	     -0.00018985	     -0.19645760	     -0.05861051	      0.88265334	     -0.00045605	     -0.21225248	     -0.00000001	     -0.00000000	     58.53869332
      2.23391209	     -0.05465446	     -0.00018206	     -0.19654139	     -0.05860623	      0.88265263	     -0.00045705	     -0.21226525	     -0.00000001	     -0.00000000	     58.11385496
      2.23511207	     -0.05473883	     -0.00017474	     -0.19662603	     -0.05860192	      0.88265190	     -0.00045804	     -0.21227840	     -0.00000001	     -0.00000000	     58.09332745
      2.23631206	     -0.05482267	     -0.00016770	     -0.19671014	     -0.05859760	      0.88265116	     -0.00045902	     -0.21229189	     -0.00000001	     -0.00000000	     57.66659829
      2.23751204	     -0.05490641	     -0.00016094	     -0.19679416	     -0.05859327	      0.88265040	     -0.00045999	     -0.21230567	     -0.00000001	     -0.00000000	     57.64193202
      2.23871202	     -0.05498980	     -0.00015466	     -0.19687784	     -0.05858891	      0.88264964	     -0.00046094	     -0.21231974	     -0.00000001	     -0.00000000	     57.21558308
      2.23991201	     -0.05507328	     -0.00014893	     -0.19696160	     -0.05858453	      0.88264885	     -0.00046188	     -0.21233401	     -0.00000001	     -0.00000000	     57.20590578
      2.24111199	     -0.05515575	     -0.00014360	     -0.19704437	     -0.05858012	      0.88264805	     -0.00046281	     -0.21234848	     -0.00000001	     -0.00000000	     56.78793773
      2.24231198	     -0.05523859	     -0.00013870	     -0.19712750	     -0.05857570	      0.88264724	     -0.00046373	     -0.21236308	     -0.00000001	     -0.00000000	     56.77818822
      2.24351196	     -0.05532034	     -0.00013432	     -0.19720955	     -0.05857125	      0.88264641	     -0.00046463	     -0.21237781	     -0.00000001	     -0.00000000	     56.36215636
      2.24471194	     -0.05540177	     -0.00013044	     -0.19729128	     -0.05856677	      0.88264558	     -0.00046552	     -0.21239259	     -0.00000001	     -0.00000000	     56.36465187
      2.24591193	     -0.05548163	     -0.00012694	     -0.19737144	     -0.05856227	      0.88264472	     -0.00046639	     -0.21240742	     -0.00000001	     -0.00000000	     55.95802844
      2.24711191	     -0.05555947	     -0.00012433	     -0.19744958	     -0.05855774	      0.88264386	     -0.00046725	     -0.21242225	     -0.00000001	     -0.00000000	     55.96835603
      2.24831189	     -0.05563623	     -0.00012242	     -0.19752664	     -0.05855317	      0.88264298	     -0.00046809	     -0.21243713	     -0.00000001	     -0.00000001	     55.55451163
      2.24951188	     -0.05571283	     -0.00012102	     -0.19760354	     -0.05854858	      0.88264210	     -0.00046891	     -0.21245201	     -0.00000001	     -0.00000001	     55.56757660
      2.25071186	     -0.05578726	     -0.00011988	     -0.19767828	     -0.05854396	      0.88264120	     -0.00046971	     -0.21246690	     -0.00000001	     -0.00000001	     55.17061710
      2.25191184	     -0.05586048	     -0.00011908	     -0.19775181	     -0.05853931	      0.88264030	     -0.00047050	     -0.21248170	     -0.00000001	     -0.00000001	     55.19673939
      2.25311183	     -0.05593078	     -0.00011834	     -0.19782244	     -0.05853462	      0.88263939	     -0.00047127	     -0.21249641	     -0.00000001	     -0.00000001	     54.80397946
      2.25431181	     -0.05599767	     -0.00011860	     -0.19788963	     -0.05852990	      0.88263848	     -0.00047201	     -0.21251096	     -0.00000001	     -0.00000001	     54.83806093
      2.25551180	     -0.05606245	     -0.00011916	     -0.19795473	     -0.05852514	      0.88263757	     -0.00047273	     -0.21252538	     -0.00000001	     -0.00000001	     54.44710198
      2.25671178	     -0.05612550	     -0.00012002	     -0.19801809	     -0.05852035	      0.88263665	     -0.00047344	     -0.21253961	     -0.00000001	     -0.00000001	     54.49604993
      2.25791176	     -0.05618529	     -0.00012097	     -0.19807821	     -0.05851552	      0.88263574	     -0.00047411	     -0.21255360	     -0.00000001	     -0.00000001	     54.12432307
      2.25911175	     -0.05624274	     -0.00012238	     -0.19813598	     -0.05851065	      0.88263483	     -0.00047477	     -0.21256728	     -0.00000001	     -0.00000001	     54.19581436
      2.26031173	     -0.05629637	     -0.00012389	     -0.19818994	     -0.05850574	      0.88263393	     -0.00047540	     -0.21258063	     -0.00000001	     -0.00000001	     53.84017923
      2.26151171	     -0.05634766	     -0.00012567	     -0.19824155	     -0.05850080	      0.88263303	     -0.00047600	     -0.21259357	     -0.00000001	     -0.00000001	     53.92707891
      2.26271170	     -0.05639533	     -0.00012752	     -0.19828956	     -0.05849582	      0.88263215	     -0.00047658	     -0.21260610	     -0.00000001	     -0.00000000	     53.57820826
      2.26391168	     -0.05644108	     -0.00012963	     -0.19833563	     -0.05849079	      0.88263127	     -0.00047714	     -0.21261818	     -0.00000001	     -0.00000000	     53.67737393
      2.26511167	     -0.05648370	     -0.00013186	     -0.19837859	     -0.05848573	      0.88263041	     -0.00047766	     -0.21262980	     -0.00000001	     -0.00000000	     53.33772002
      2.26631165	     -0.05652484	     -0.00013423	     -0.19842006	     -0.05848062	      0.88262957	     -0.00047816	     -0.21264095	     -0.00000001	     -0.00000000	     53.45195624
      2.26751163	     -0.05656320	     -0.00013657	     -0.19845876	     -0.05847548	      0.88262875	     -0.00047862	     -0.21265165	     -0.00000001	     -0.00000000	     53.11376840
      2.26871162	     -0.05660050	     -0.00013921	     -0.19849639	     -0.05847029	      0.88262795	     -0.00047906	     -0.21266188	     -0.00000001	     -0.00000000	     53.23485089
      2.26991160	     -0.05663533	     -0.00014233	     -0.19853155	     -0.05846506	      0.88262717	     -0.00047947	     -0.21267167	     -0.00000001	     -0.00000000	     52.90686409
      2.27111158	     -0.05666916	     -0.00014591	     -0.19856570	     -0.05845978	      0.88262642	     -0.00047985	     -0.21268100	     -0.00000001	     -0.00000000	     53.02987742
      2.27231157	     -0.05670054	     -0.00014940	     -0.19859742	     -0.05845447	      0.88262570	     -0.00048019	     -0.21268990	     -0.00000001	     -0.00000000	     52.70305358
      2.27351155	     -0.05673109	     -0.00015307	     -0.19862829	     -0.05844911	      0.88262500	     -0.00048051	     -0.21269835	     -0.00000001	     -0.00000000	     52.83881939
      2.27471153	     -0.05675905	     -0.00015659	     -0.19865658	     -0.05844371	      0.88262434	     -0.00048079	     -0.21270640	     -0.00000001	     -0.00000000	     52.52465462
      2.27591152	     -0.05678595	     -0.00015992	     -0.19868381	     -0.05843826	      0.88262371	     -0.00048104	     -0.21271401	     -0.00000001	     -0.00000000	     52.67194434
      2.27711150	     -0.05681092	     -0.00016361	     -0.19870912	     -0.05843278	      0.88262311	     -0.00048125	     -0.21272125	     -0.00000001	     -0.00000000	     52.36484881
      2.27831149	     -0.05683521	     -0.00016783	     -0.19873373	     -0.05842724	      0.88262255	     -0.00048143	     -0.21272808	     -0.00000001	     -0.00000000	     52.52178616
      2.27951147	     -0.05685648	     -0.00017184	     -0.19875531	     -0.05842167	      0.88262202	     -0.00048158	     -0.21273454	     -0.00000001	     -0.00000000	     52.23284724
      2.28071145	     -0.05687753	     -0.00017632	     -0.19877668	     -0.05841605	      0.88262153	     -0.00048169	     -0.21274063	     -0.00000001	     -0.00000000	     52.41026412
      2.28191144	     -0.05689635	     -0.00018102	     -0.19879582	     -0.05841038	      0.88262108	     -0.00048177	     -0.21274636	     -0.00000001	     -0.00000000	     52.14042029
      2.28311142	     -0.05691415	     -0.00018611	     -0.19881393	     -0.05840467	      0.88262066	     -0.00048181	     -0.21275171	     -0.00000001	     -0.00000000	     52.34163122
      2.28431140	     -0.05692927	     -0.00019148	     -0.19882935	     -0.05839892	      0.88262028	     -0.00048182	     -0.21275669	     -0.00000001	     -0.00000000	     52.09359354
      2.28551139	     -0.05694331	     -0.00019706	     -0.19884369	     -0.05839312	      0.88261995	     -0.00048179	     -0.21276125	     -0.00000001	     -0.00000000	     52.30561271
      2.28671137	     -0.05695465	     -0.00020277	     -0.19885533	     -0.05838728	      0.88261965	     -0.00048172	     -0.21276541	     -0.00000001	     -0.00000000	     52.05501930
      2.28791136	     -0.05696477	     -0.00020882	     -0.19886574	     -0.05838139	      0.88261939	     -0.00048162	     -0.21276913	     -0.00000001	     -0.00000000	     52.26615478
      2.28911134	     -0.05697195	     -0.00021493	     -0.19887322	     -0.05837546	      0.88261918	     -0.00048149	     -0.21277242	     -0.00000001	     -0.00000000	     52.02183499
      2.29031132	     -0.05697769	     -0.00022126	     -0.19887923	     -0.05836949	      0.88261900	     -0.00048132	     -0.21277525	     -0.00000001	     -0.00000000	     52.24044092
      2.29151131	     -0.05698022	     -0.00022771	     -0.19888205	     -0.05836347	      0.88261887	     -0.00048111	     -0.21277761	     -0.00000001	     -0.00000000	     52.01374561
      2.29271129	     -0.05698091	     -0.00023454	     -0.19888302	     -0.05835741	      0.88261878	     -0.00048087	     -0.21277945	     -0.00000001	     -0.00000000	     52.25823178
      2.29391127	     -0.05697800	     -0.00024148	     -0.19888038	     -0.05835131	      0.88261872	     -0.00048059	     -0.21278079	     -0.00000001	     -0.00000000	     52.04019575
      2.29511126	     -0.05697294	     -0.00024868	     -0.19887558	     -0.05834516	      0.88261871	     -0.00048028	     -0.21278156	     -0.00000001	      0.00000000	     52.29139418
      2.29631124	     -0.05696389	     -0.00025600	     -0.19886680	     -0.05833897	      0.88261874	     -0.00047993	     -0.21278175	     -0.00000001	      0.00000000	     52.08654531
      2.29751122	     -0.05695227	     -0.00026366	     -0.19885544	     -0.05833274	      0.88261881	     -0.00047955	     -0.21278130	     -0.00000001	      0.00000000	     52.35922948
      2.29871121	     -0.05693639	     -0.00027147	     -0.19883981	     -0.05832647	      0.88261892	     -0.00047914	     -0.21278021	     -0.00000001	      0.00000000	     52.16642595
      2.29991119	     -0.05691788	     -0.00027966	     -0.19882154	     -0.05832016	      0.88261907	     -0.00047868	     -0.21277840	     -0.00000001	      0.00000000	     52.45596767
      2.30111118	     -0.05689521	     -0.00028812	     -0.19879910	     -0.05831381	      0.88261925	     -0.00047820	     -0.21277589	     -0.00000001	      0.00000000	     52.27509692
      2.30231116	     -0.05687030	     -0.00029715	     -0.19877441	     -0.05830742	      0.88261948	     -0.00047768	     -0.21277261	     -0.00000001	      0.00000000	     52.57883522
      2.30351114	     -0.05684179	     -0.00030643	     -0.19874610	     -0.05830099	      0.88261974	     -0.00047713	     -0.21276859	     -0.00000001	      0.00000000	     52.39527868
      2.30471113	     -0.05681177	     -0.00031620	     -0.19871627	     -0.05829452	      0.88262004	     -0.00047655	     -0.21276379	     -0.00000001	      0.00000000	     52.70298008
      2.30591111	     -0.05677914	     -0.00032636	     -0.19868382	     -0.05828801	      0.88262038	     -0.00047594	     -0.21275825	     -0.00000001	      0.00000000	     52.52368979
      2.30711109	     -0.05674572	     -0.00033712	     -0.19865056	     -0.05828147	      0.88262075	     -0.00047529	     -0.21275196	     -0.00000001	      0.00000000	     52.84872019
      2.30831108	     -0.05671005	     -0.00034835	     -0.19861504	     -0.05827490	      0.88262116	     -0.00047461	     -0.21274498	     -0.00000001	      0.00000000	     52.68443576
      2.30951106	     -0.05667363	     -0.00036029	     -0.19857874	     -0.05826829	      0.88262161	     -0.00047390	     -0.21273728	     -0.00000001	      0.00000000	     53.03407986
      2.31071105	     -0.05663451	     -0.00037267	     -0.19853974	     -0.05826164	      0.88262209	     -0.00047316	     -0.21272890	     -0.00000001	      0.00000000	     52.88478183
      2.31191103	     -0.05659295	     -0.00038564	     -0.19849827	     -0.05825497	      0.88262260	     -0.00047240	     -0.21271981	     -0.00000001	      0.00000000	     53.25790529
      2.31311101	     -0.05654530	     -0.00039862	     -0.19845071	     -0.05824826	      0.88262314	     -0.00047160	     -0.21270995	     -0.00000001	      0.00000000	     53.12711546
      2.31431100	     -0.05649209	     -0.00041168	     -0.19839757	     -0.05824152	      0.88262372	     -0.00047077	     -0.21269921	     -0.00000001	      0.00000000	     53.52955482
      2.31551098	     -0.05643071	     -0.00042466	     -0.19833627	     -0.05823475	      0.88262433	     -0.00046991	     -0.21268750	     -0.00000001	      0.00000000	     53.44169822
      2.31671096	     -0.05636172	     -0.00043768	     -0.19826733	     -0.05822795	      0.88262497	     -0.00046902	     -0.21267469	     -0.00000001	      0.00000000	     53.88499482
      2.31791095	     -0.05628321	     -0.00045037	     -0.19818889	     -0.05822113	      0.88262564	     -0.00046810	     -0.21266069	     -0.00000001	      0.00000000	     53.80933053
      2.31911093	     -0.05619748	     -0.00046272	     -0.19810319	     -0.05821428	      0.88262634	     -0.00046716	     -0.21264540	     -0.00000001	      0.00000000	     54.25216839
      2.32031091	     -0.05610381	     -0.00047471	     -0.19800957	     -0.05820740	      0.88262707	     -0.00046618	     -0.21262880	     -0.00000001	      0.00000000	     54.17044151
      2.32151090	     -0.05600461	     -0.00048668	     -0.19791038	     -0.05820051	      0.88262784	     -0.00046518	     -0.21261087	     -0.00000001	      0.00000000	     54.63153435
      2.32271088	     -0.05589905	     -0.00049846	     -0.19780483	     -0.05819359	      0.88262864	     -0.00046415	     -0.21259164	     -0.00000001	      0.00000000	     54.56759704
      2.32391087	     -0.05578961	     -0.00051035	     -0.19769537	     -0.05818665	      0.88262947	     -0.00046309	     -0.21257115	     -0.00000001	      0.00000000	     55.04949318
      2.32511085	     -0.05567539	     -0.00052217	     -0.19758111	     -0.05817970	      0.88263034	     -0.00046200	     -0.21254947	     -0.00000001	      0.00000001	     54.99898440
      2.32631083	     -0.05555832	     -0.00053413	     -0.19746397	     -0.05817273	      0.88263125	     -0.00046089	     -0.21252666	     -0.00000001	      0.00000001	     55.48931466
      2.32751082	     -0.05543804	     -0.00054591	     -0.19734361	     -0.05816575	      0.88263220	     -0.00045974	     -0.21250285	     -0.00000001	      0.00000001	     55.44431988
      2.32871080	     -0.05531559	     -0.00055769	     -0.19722104	     -0.05815876	      0.88263318	     -0.00045858	     -0.21247805	     -0.00000001	      0.00000001	     55.96677248
      2.32991078	     -0.05518927	     -0.00056919	     -0.19709460	     -0.05815177	      0.88263420	     -0.00045738	     -0.21245236	     -0.00000001	      0.00000001	     55.95373992
      2.33111077	     -0.05506131	     -0.00058047	     -0.19696648	     -0.05814477	      0.88263526	     -0.00045616	     -0.21242577	     -0.00000001	      0.00000001	     56.49822237
      2.33231075	     -0.05493125	     -0.00059148	     -0.19683626	     -0.05813776	      0.88263637	     -0.00045492	     -0.21239839	     -0.00000001	      0.00000001	     56.49887613
      2.33351074	     -0.05480065	     -0.00060253	     -0.19670547	     -0.05813076	      0.88263751	     -0.00045365	     -0.21237026	     -0.00000001	      0.00000001	     57.06888736
      2.33471072	     -0.05466806	     -0.00061333	     -0.19657268	     -0.05812376	      0.88263869	     -0.00045236	     -0.21234146	     -0.00000001	      0.00000001	     57.08884600
      2.33591070	     -0.05453521	     -0.00062407	     -0.19643959	     -0.05811676	      0.88263991	     -0.00045104	     -0.21231202	     -0.00000001	      0.00000001	     57.67197335
      2.33711069	     -0.05440093	     -0.00063444	     -0.19630507	     -0.05810976	      0.88264118	     -0.00044970	     -0.21228201	     -0.00000001	      0.00000001	     57.69215165
      2.33831067	     -0.05426667	     -0.00064466	     -0.19617054	     -0.05810278	      0.88264248	     -0.00044833	     -0.21225146	     -0.00000001	      0.00000001	     58.28133685
      2.33951065	     -0.05413120	     -0.00065442	     -0.19603481	     -0.05809581	      0.88264382	     -0.00044695	     -0.21222043	     -0.00000000	      0.00000001	     58.31496890
      2.34071064	     -0.05399666	     -0.00066406	     -0.19589997	     -0.05808885	      0.88264520	     -0.00044554	     -0.21218895	     -0.00000000	      0.00000001	     58.92102625
      2.34191062	     -0.05386256	     -0.00067345	     -0.19576556	     -0.05808191	      0.88264661	     -0.00044410	     -0.21215711	     -0.00000000	      0.00000001	     58.96276786
      2.34311060	     -0.05373006	     -0.00068275	     -0.19563272	     -0.05807498	      0.88264807	     -0.00044265	     -0.21212497	     -0.00000000	      0.00000001	     59.56854752
      2.34431059	     -0.05359978	     -0.00069180	     -0.19550211	     -0.05806808	      0.88264955	     -0.00044117	     -0.21209264	     -0.00000000	      0.00000001	     59.59776257
      2.34551057	     -0.05347297	     -0.00070058	     -0.19537493	     -0.05806119	      0.88265107	     -0.00043968	     -0.21206019	     -0.00000000	      0.00000001	     60.20497208
      2.34671056	     -0.05334807	     -0.00070882	     -0.19524967	     -0.05805433	      0.88265262	     -0.00043816	     -0.21202772	     -0.00000000	      0.00000001	     60.23766687
      2.34791054	     -0.05322599	     -0.00071681	     -0.19512720	     -0.05804749	      0.88265419	     -0.00043663	     -0.21199524	     -0.00000000	      0.00000001	     60.84722311
      2.34911052	     -0.05310567	     -0.00072442	     -0.19500650	     -0.05804069	      0.88265579	     -0.00043507	     -0.21196281	     -0.00000000	      0.00000001	     60.88707131
      2.35031051	     -0.05298835	     -0.00073182	     -0.19488878	     -0.05803391	      0.88265741	     -0.00043350	     -0.21193044	     -0.00000000	      0.00000001	     61.49463327
      2.35151049	     -0.05287290	     -0.00073880	     -0.19477293	     -0.05802716	      0.88265905	     -0.00043191	     -0.21189820	     -0.00000000	      0.00000001	     61.53003536
      2.35271047	     -0.05276023	     -0.00074553	     -0.19465985	     -0.05802044	      0.88266070	     -0.00043030	     -0.21186608	     -0.00000000	      0.00000001	     62.13457580
      2.35391046	     -0.05264787	     -0.00075248	     -0.19454706	     -0.05801376	      0.88266236	     -0.00042868	     -0.21183414	     -0.00000000	      0.00000001	     62.16162275
      2.35511044	     -0.05253956	     -0.00075951	     -0.19443831	     -0.05800711	      0.88266404	     -0.00042704	     -0.21180244	     -0.00000000	      0.00000001	     62.74685264
      2.35631042	     -0.05243293	     -0.00076612	     -0.19433123	     -0.05800049	      0.88266571	     -0.00042539	     -0.21177105	     -0.00000000	      0.00000001	     62.76667705
      2.35751041	     -0.05232953	     -0.00077252	     -0.19422737	     -0.05799392	      0.88266739	     -0.00042372	     -0.21173996	     -0.00000000	      0.00000001	     63.35148455
      2.35871039	     -0.05222726	     -0.00077892	     -0.19412464	     -0.05798738	      0.88266906	     -0.00042204	     -0.21170922	     -0.00000000	      0.00000001	     63.36537691
      2.35991038	     -0.05212827	     -0.00078532	     -0.19402518	     -0.05798088	      0.88267072	     -0.00042034	     -0.21167883	     -0.00000000	      0.00000001	     63.93370250
      2.36111036	     -0.05203151	     -0.00079140	     -0.19392794	     -0.05797442	      0.88267237	     -0.00041864	     -0.21164883	     -0.00000000	      0.00000001	     63.93368555
      2.36231034	     -0.05193797	     -0.00079723	     -0.19383391	     -0.05796800	      0.88267400	     -0.00041692	     -0.21161920	     -0.00000000	      0.00000001	     64.50228836
      2.36351033	     -0.05184662	     -0.00080266	     -0.19374208	     -0.05796163	      0.88267562	     -0.00041520	     -0.21158997	     -0.00000000	      0.00000001	     64.48825879
      2.36471031	     -0.05175802	     -0.00080779	     -0.19365299	     -0.05795530	      0.88267721	     -0.00041346	     -0.21156111	     -0.00000000	      0.00000001	     65.03827962
      2.36591029	     -0.05167142	     -0.00081247	     -0.19356590	     -0.05794901	      0.88267878	     -0.00041172	     -0.21153266	     -0.00000000	      0.00000001	     65.00944418
      2.36711028	     -0.05158759	     -0.00081683	     -0.19348158	     -0.05794277	      0.88268032	     -0.00040997	     -0.21150458	     -0.00000000	      0.00000001	     65.54286476
      2.36831026	     -0.05150626	     -0.00082080	     -0.19339977	     -0.05793658	      0.88268183	     -0.00040821	     -0.21147693	     -0.00000000	      0.00000001	     65.49444792
      2.36951025	     -0.05142761	     -0.00082444	     -0.19332062	     -0.05793043	      0.88268330	     -0.00040645	     -0.21144968	     -0.00000000	      0.00000001	     66.01976783
      2.37071023	     -0.05135087	     -0.00082766	     -0.19324339	     -0.05792433	      0.88268474	     -0.00040468	     -0.21142285	     -0.00000000	      0.00000001	     65.96654889
      2.37191021	     -0.05127694	     -0.00083070	     -0.19316897	     -0.05791828	      0.88268613	     -0.00040291	     -0.21139644	     -0.00000000	      0.00000001	     66.48119805
      2.37311020	     -0.05120615	     -0.00083358	     -0.19309767	     -0.05791228	      0.88268748	     -0.00040114	     -0.21137048	     -0.00000000	      0.00000001	     66.40693797
      2.37431018	     -0.05113937	     -0.00083633	     -0.19303040	     -0.05790633	      0.88268879	     -0.00039936	     -0.21134498	     -0.00000000	      0.00000001	     66.90204715
      2.37551016	     -0.05107565	     -0.00083888	     -0.19296617	     -0.05790043	      0.88269005	     -0.00039759	     -0.21131999	     -0.00000000	      0.00000001	     66.81183058
      2.37671015	     -0.05101296	     -0.00084178	     -0.19290296	     -0.05789458	      0.88269126	     -0.00039581	     -0.21129551	     -0.00000000	      0.00000001	     67.29731140
      2.37791013	     -0.05095436	     -0.00084477	     -0.19284384	     -0.05788878	      0.88269241	     -0.00039404	     -0.21127163	     -0.00000000	      0.00000001	     67.17483220
      2.37911011	     -0.05090008	     -0.00084781	     -0.19278903	     -0.05788304	      0.88269352	     -0.00039227	     -0.21124835	     -0.00000000	      0.00000001	     67.63449724
      2.38031010	     -0.05084982	     -0.00085078	     -0.19273824	     -0.05787734	      0.88269458	     -0.00039050	     -0.21122574	     -0.00000000	      0.00000001	     67.50640214
      2.38151008	     -0.05080351	     -0.00085367	     -0.19269140	     -0.05787170	      0.88269558	     -0.00038874	     -0.21120378	     -0.00000000	      0.00000001	     67.96070511
      2.38271007	     -0.05076117	     -0.00085649	     -0.19264852	     -0.05786612	      0.88269653	     -0.00038698	     -0.21118249	     -0.00000000	      0.00000001	     67.81774889
      2.38391005	     -0.05072297	     -0.00085923	     -0.19260978	     -0.05786059	      0.88269743	     -0.00038523	     -0.21116188	     -0.00000000	      0.00000000	     68.25644295
      2.38511003	     -0.05068929	     -0.00086196	     -0.19257557	     -0.05785511	      0.88269826	     -0.00038348	     -0.21114197	     -0.00000000	      0.00000000	     68.09323731
      2.38631002	     -0.05065980	     -0.00086458	     -0.19254554	     -0.05784969	      0.88269905	     -0.00038174	     -0.21112278	     -0.00000000	      0.00000000	     68.51789473
      2.38751000	     -0.05063440	     -0.00086711	     -0.19251961	     -0.05784433	      0.88269978	     -0.00038001	     -0.21110432	     -0.00000000	      0.00000000	     68.34132976
      2.38870998	     -0.05061189	     -0.00086865	     -0.19249658	     -0.05783902	      0.88270045	     -0.00037829	     -0.21108658	     -0.00000000	      0.00000000	     68.75488587
      2.38990997	     -0.05059307	     -0.00086998	     -0.19247726	     -0.05783376	      0.88270107	     -0.00037658	     -0.21106957	     -0.00000000	      0.00000000	     68.55597162
      2.39110995	     -0.05057681	     -0.00087097	     -0.19246050	     -0.05782856	      0.88270164	     -0.00037488	     -0.21105327	     -0.00000000	      0.00000000	     68.95913926
      2.39230994	     -0.05056332	     -0.00087209	     -0.19244650	     -0.05782342	      0.88270215	     -0.00037319	     -0.21103766	     -0.00000000	      0.00000000	     68.75823805
      2.39350992	     -0.05055184	     -0.00087293	     -0.19243453	     -0.05781833	      0.88270261	     -0.00037151	     -0.21102270	     -0.00000000	      0.00000000	     69.14682353
      2.39470990	     -0.05054290	     -0.00087358	     -0.19242510	     -0.05781330	      0.88270301	     -0.00036984	     -0.21100837	     -0.00000000	      0.00000000	     68.92894454
      2.39590989	     -0.05053578	     -0.00087383	     -0.19241750	     -0.05780832	      0.88270336	     -0.00036819	     -0.21099466	     -0.00000000	      0.00000000	     69.30810883
      2.39710987	     -0.05053121	     -0.00087390	     -0.19241247	     -0.05780340	      0.88270367	     -0.00036654	     -0.21098154	     -0.00000000	      0.00000000	     69.07283886
      2.39830985	     -0.05052853	     -0.00087355	     -0.19240932	     -0.05779854	      0.88270392	     -0.00036492	     -0.21096901	     -0.00000000	      0.00000000	     69.43415454
      2.39950984	     -0.05052900	     -0.00087323	     -0.19240933	     -0.05779373	      0.88270412	     -0.00036331	     -0.21095707	     -0.00000000	      0.00000000	     69.17866937
      2.40070982	     -0.05053168	     -0.00087304	     -0.19241155	     -0.05778897	      0.88270427	     -0.00036171	     -0.21094570	     -0.00000000	      0.00000000	     69.52458447
      2.40190980	     -0.05053751	     -0.00087275	     -0.19241693	     -0.05778427	      0.88270438	     -0.00036013	     -0.21093494	     -0.00000000	      0.00000000	     69.24670614
      2.40310979	     -0.05054561	     -0.00087202	     -0.19242458	     -0.05777962	      0.88270445	     -0.00035857	     -0.21092476	     -0.00000000	      0.00000000	     69.57577882
      2.40430977	     -0.05055707	     -0.00087117	     -0.19243562	     -0.05777503	      0.88270447	     -0.00035702	     -0.21091520	     -0.00000000	     -0.00000000	     69.28655289
      2.40550976	     -0.05057081	     -0.00086989	     -0.19244893	     -0.05777049	      0.88270444	     -0.00035549	     -0.21090626	     -0.00000000	     -0.00000000	     69.60111297
      2.40670974	     -0.05058778	     -0.00086848	     -0.19246549	     -0.05776601	      0.88270438	     -0.00035398	     -0.21089794	     -0.00000000	     -0.00000000	     69.29484507
      2.40790972	     -0.05060690	     -0.00086662	     -0.19248420	     -0.05776157	      0.88270428	     -0.00035249	     -0.21089024	     -0.00000000	     -0.00000000	     69.59080468
      2.40910971	     -0.05062934	     -0.00086466	     -0.19250625	     -0.05775719	      0.88270413	     -0.00035101	     -0.21088318	     -0.00000000	     -0.00000000	     69.26684666
      2.41030969	     -0.05065384	     -0.00086225	     -0.19253036	     -0.05775286	      0.88270395	     -0.00034956	     -0.21087675	     -0.00000000	     -0.00000000	     69.54695191
      2.41150967	     -0.05068158	     -0.00085979	     -0.19255773	     -0.05774859	      0.88270374	     -0.00034813	     -0.21087094	     -0.00000000	     -0.00000000	     69.20757270
      2.41270966	     -0.05071128	     -0.00085691	     -0.19258706	     -0.05774436	      0.88270349	     -0.00034671	     -0.21086576	     -0.00000000	     -0.00000000	     69.47127253
      2.41390964	     -0.05074418	     -0.00085404	     -0.19261961	     -0.05774018	      0.88270320	     -0.00034532	     -0.21086122	     -0.00000000	     -0.00000000	     69.11533612
      2.41510963	     -0.05077887	     -0.00085078	     -0.19265396	     -0.05773605	      0.88270288	     -0.00034395	     -0.21085728	     -0.00000000	     -0.00000000	     69.35917440
      2.41630961	     -0.05081646	     -0.00084751	     -0.19269122	     -0.05773197	      0.88270252	     -0.00034260	     -0.21085397	     -0.00000000	     -0.00000000	     68.98556341
      2.41750959	     -0.05085549	     -0.00084381	     -0.19272993	     -0.05772794	      0.88270213	     -0.00034127	     -0.21085125	     -0.00000000	     -0.00000000	     69.20904500
      2.41870958	     -0.05089711	     -0.00084009	     -0.19277124	     -0.05772395	      0.88270172	     -0.00033997	     -0.21084912	     -0.00000000	     -0.00000000	     68.81827591
      2.41990956	     -0.05093994	     -0.00083594	     -0.19281377	     -0.05772001	      0.88270127	     -0.00033868	     -0.21084755	     -0.00000000	     -0.00000000	     69.02369171
      2.42110954	     -0.05098565	     -0.00083200	     -0.19285920	     -0.05771611	      0.88270078	     -0.00033743	     -0.21084655	     -0.00000000	     -0.00000000	     68.62071185
      2.42230953	     -0.05103229	     -0.00082769	     -0.19290556	     -0.05771226	      0.88270027	     -0.00033619	     -0.21084608	     -0.00000000	     -0.00000000	     68.81544371
      2.42350951	     -0.05108119	     -0.00082345	     -0.19295419	     -0.05770845	      0.88269973	     -0.00033499	     -0.21084614	     -0.00000000	     -0.00000000	     68.40474788
      2.42470949	     -0.05113107	     -0.00081886	     -0.19300381	     -0.05770467	      0.88269917	     -0.00033380	     -0.21084671	     -0.00000000	     -0.00000000	     68.58570152
      2.42590948	     -0.05118310	     -0.00081436	     -0.19305561	     -0.05770094	      0.88269857	     -0.00033265	     -0.21084778	     -0.00000000	     -0.00000000	     68.16736945
      2.42710946	     -0.05123584	     -0.00080947	     -0.19310811	     -0.05769725	      0.88269795	     -0.00033151	     -0.21084934	     -0.00000000	     -0.00000000	     68.33865595
      2.42830945	     -0.05129031	     -0.00080456	     -0.19316236	     -0.05769360	      0.88269730	     -0.00033041	     -0.21085139	     -0.00000000	     -0.00000000	     67.91614933
      2.42950943	     -0.05134512	     -0.00079917	     -0.19321697	     -0.05768998	      0.88269662	     -0.00032933	     -0.21085389	     -0.00000000	     -0.00000000	     68.07894130
      2.43070941	     -0.05140122	     -0.00079372	     -0.19327288	     -0.05768640	      0.88269592	     -0.00032827	     -0.21085684	     -0.00000000	     -0.00000000	     67.65292555
      2.43190940	     -0.05145729	     -0.00078776	     -0.19332877	     -0.05768285	      0.88269519	     -0.00032724	     -0.21086022	     -0.00000000	     -0.00000000	     67.80617558
      2.43310938	     -0.05151446	     -0.00078178	     -0.19338578	     -0.05767934	      0.88269444	     -0.00032624	     -0.21086401	     -0.00000000	     -0.00000000	     67.37498529
      2.43430936	     -0.05157130	     -0.00077534	     -0.19344248	     -0.05767586	      0.88269367	     -0.00032527	     -0.21086817	     -0.00000000	     -0.00000000	     67.52151395
      2.43550935	     -0.05162867	     -0.00076881	     -0.19349971	     -0.05767241	      0.88269288	     -0.00032432	     -0.21087271	     -0.00000000	     -0.00000000	     67.08989228
      2.43670933	     -0.05168521	     -0.00076178	     -0.19355613	     -0.05766899	      0.88269206	     -0.00032340	     -0.21087757	     -0.00000000	     -0.00000000	     67.23178643
      2.43790932	     -0.05174174	     -0.00075476	     -0.19361255	     -0.05766559	      0.88269123	     -0.00032251	     -0.21088274	     -0.00000000	     -0.00000000	     66.80008180
      2.43910930	     -0.05179709	     -0.00074723	     -0.19366782	     -0.05766223	      0.88269037	     -0.00032164	     -0.21088817	     -0.00000000	     -0.00000000	     66.93599621
      2.44030928	     -0.05185218	     -0.00073957	     -0.19372283	     -0.05765890	      0.88268950	     -0.00032080	     -0.21089385	     -0.00000000	     -0.00000001	     66.50546895
      2.44150927	     -0.05190600	     -0.00073140	     -0.19377658	     -0.05765558	      0.88268861	     -0.00031999	     -0.21089974	     -0.00000000	     -0.00000001	     66.64237436
      2.44270925	     -0.05195944	     -0.00072311	     -0.19382997	     -0.05765230	      0.88268770	     -0.00031920	     -0.21090582	     -0.00000000	     -0.00000001	     66.21414833
      2.44390923	     -0.05201154	     -0.00071437	     -0.19388203	     -0.05764904	      0.88268678	     -0.00031845	     -0.21091206	     -0.00000000	     -0.00000001	     66.34934183
      2.44510922	     -0.05206316	     -0.00070554	     -0.19393363	     -0.05764580	      0.88268585	     -0.00031772	     -0.21091845	     -0.00000000	     -0.00000001	     65.92189696
      2.44630920	     -0.05211347	     -0.00069632	     -0.19398392	     -0.05764258	      0.88268490	     -0.00031701	     -0.21092496	     -0.00000000	     -0.00000001	     66.05344806
      2.44750918	     -0.05216329	     -0.00068709	     -0.19403374	     -0.05763938	      0.88268394	     -0.00031634	     -0.21093160	     -0.00000000	     -0.00000001	     65.62674857
      2.44870917	     -0.05221184	     -0.00067755	     -0.19408230	     -0.05763621	      0.88268298	     -0.00031569	     -0.21093832	     -0.00000000	     -0.00000001	     65.75804465
      2.44990915	     -0.05225996	     -0.00066799	     -0.19413043	     -0.05763305	      0.88268200	     -0.00031507	     -0.21094514	     -0.00000000	     -0.00000001	     65.33479171
      2.45110914	     -0.05230718	     -0.00065818	     -0.19417767	     -0.05762991	      0.88268101	     -0.00031448	     -0.21095202	     -0.00000000	     -0.00000001	     65.46448447
      2.45230912	     -0.05235485	     -0.00064853	     -0.19422537	     -0.05762679	      0.88268002	     -0.00031392	     -0.21095900	     -0.00000000	     -0.00000001	     65.03828680
      2.45350910	     -0.05240314	     -0.00063882	     -0.19427368	     -0.05762368	      0.88267903	     -0.00031339	     -0.21096608	     -0.00000000	     -0.00000001	     65.15805107
      2.45470909	     -0.05245328	     -0.00062941	     -0.19432386	     -0.05762059	      0.88267803	     -0.00031288	     -0.21097333	     -0.00000000	     -0.00000001	     64.72838654
      2.45590907	     -0.05250504	     -0.00062000	     -0.19437565	     -0.05761752	      0.88267702	     -0.00031240	     -0.21098077	     -0.00000000	     -0.00000001	     64.84428921
      2.45710905	     -0.05255928	     -0.00061088	     -0.19442993	     -0.05761445	      0.88267602	     -0.00031195	     -0.21098848	     -0.00000000	     -0.00000001	     64.41582912
      2.45830904	     -0.05261548	     -0.00060174	     -0.19448618	     -0.05761141	      0.88267501	     -0.00031153	     -0.21099648	     -0.00000000	     -0.00000001	     64.52822994
      2.45950902	     -0.05267411	     -0.00059283	     -0.19454486	     -0.05760837	      0.88267401	     -0.00031114	     -0.21100483	     -0.00000000	     -0.00000001	     64.10306791
      2.46070901	     -0.05273435	     -0.00058383	     -0.19460515	     -0.05760535	      0.88267300	     -0.00031077	     -0.21101355	     -0.00000000	     -0.00000001	     64.21343143
      2.46190899	     -0.05279623	     -0.00057496	     -0.19466710	     -0.05760233	      0.88267199	     -0.00031043	     -0.21102265	     -0.00000000	     -0.00000001	     63.79490433
      2.46310897	     -0.05285899	     -0.00056590	     -0.19472994	     -0.05759933	      0.88267098	     -0.00031012	     -0.21103214	     -0.00000000	     -0.00000001	     63.90397137
      2.46430896	     -0.05292304	     -0.00055690	     -0.19479408	     -0.05759633	      0.88266997	     -0.00030984	     -0.21104201	     -0.00000000	     -0.00000001	     63.48675132
      2.46550894	     -0.05298776	     -0.00054767	     -0.19485890	     -0.05759334	      0.88266897	     -0.00030959	     -0.21105224	     -0.00000000	     -0.00000001	     63.58875737
      2.46670892	     -0.05305347	     -0.00053844	     -0.19492472	     -0.05759036	      0.88266796	     -0.00030936	     -0.21106285	     -0.00000000	     -0.00000001	     63.16832367
      2.46790891	     -0.05311968	     -0.00052893	     -0.19499106	     -0.05758739	      0.88266695	     -0.00030916	     -0.21107380	     -0.00000000	     -0.00000001	     63.25665908
      2.46910889	     -0.05318652	     -0.00051932	     -0.19505805	     -0.05758442	      0.88266594	     -0.00030899	     -0.21108511	     -0.00000000	     -0.00000001	     62.82756767
      2.47030887	     -0.05325347	     -0.00050935	     -0.19512515	     -0.05758145	      0.88266493	     -0.00030885	     -0.21109673	     -0.00000000	     -0.00000001	     62.90318819
      2.47150886	     -0.05332062	     -0.00049927	     -0.19519248	     -0.05757849	      0.88266392	     -0.00030874	     -0.21110866	     -0.00000000	     -0.00000001	     62.47196581
      2.47270884	     -0.05338788	     -0.00048891	     -0.19525992	     -0.05757553	      0.88266291	     -0.00030865	     -0.21112087	     -0.00000000	     -0.00000001	     62.54167159
      2.47390883	     -0.05345537	     -0.00047847	     -0.19532762	     -0.05757257	      0.88266189	     -0.00030859	     -0.21113334	     -0.00000000	     -0.00000001	     62.11312748
      2.47510881	     -0.05352213	     -0.00046783	     -0.19539459	     -0.05756961	      0.88266087	     -0.00030856	     -0.21114602	     -0.00000000	     -0.00000001	     62.18380399
      2.47630879	     -0.05358790	     -0.00045713	     -0.19546059	     -0.05756664	      0.88265985	     -0.00030857	     -0.21115890	     -0.00000000	     -0.00000001	     61.76189363
      2.47750878	     -0.05365273	     -0.00044637	     -0.19552566	     -0.05756368	      0.88265883	     -0.00030860	     -0.21117192	     -0.00000000	     -0.00000001	     61.83191620
      2.47870876	     -0.05371647	     -0.00043576	     -0.19558964	     -0.05756072	      0.88265780	     -0.00030866	     -0.21118505	     -0.00000000	     -0.00000001	     61.41014136
      2.47990874	     -0.05377907	     -0.00042518	     -0.19565249	     -0.05755775	      0.88265676	     -0.00030875	     -0.21119825	     -0.00000000	     -0.00000001	     61.47690729
      2.48110873	     -0.05384076	     -0.00041486	     -0.19571445	     -0.05755477	      0.88265572	     -0.00030887	     -0.21121149	     -0.00000000	     -0.00000001	     61.05452703
      2.48230871	     -0.05390188	     -0.00040470	     -0.19577584	     -0.05755179	      0.88265468	     -0.00030902	     -0.21122475	     -0.00000000	     -0.00000001	     61.11846540
      2.48350870	     -0.05396232	     -0.00039484	     -0.19583655	     -0.05754880	      0.88265363	     -0.00030920	     -0.21123801	     -0.00000000	     -0.00000001	     60.69673841
      2.48470868	     -0.05402204	     -0.00038516	     -0.19589655	     -0.05754581	      0.88265257	     -0.00030941	     -0.21125125	     -0.00000000	     -0.00000001	     60.76484460
      2.48590866	     -0.05408074	     -0.00037582	     -0.19595553	     -0.05754280	      0.88265150	     -0.00030966	     -0.21126446	     -0.00000000	     -0.00000001	     60.34895383
      2.48710865	     -0.05413826	     -0.00036668	     -0.19601333	     -0.05753979	      0.88265043	     -0.00030993	     -0.21127759	     -0.00000000	     -0.00000001	     60.42538568
      2.48830863	     -0.05419355	     -0.00035804	     -0.19606891	     -0.05753677	      0.88264936	     -0.00031024	     -0.21129063	     -0.00000000	     -0.00000001	     60.01747965
      2.48950861	     -0.05424717	     -0.00035015	     -0.19612281	     -0.05753373	      0.88264827	     -0.00031058	     -0.21130357	     -0.00000000	     -0.00000001	     60.09763352
      2.49070860	     -0.05430022	     -0.00034269	     -0.19617615	     -0.05753068	      0.88264718	     -0.00031095	     -0.21131642	     -0.00000000	     -0.00000001	     59.69782402
      2.49190858	     -0.05435204	     -0.00033541	     -0.19622825	     -0.05752762	      0.88264609	     -0.00031135	     -0.21132915	     -0.00000000	     -0.00000001	     59.80574250
      2.49310856	     -0.05440137	     -0.00032841	     -0.19627788	     -0.05752454	      0.88264499	     -0.00031178	     -0.21134172	     -0.00000000	     -0.00000001	     59.43190585
      2.49430855	     -0.05444792	     -0.00032146	     -0.19632472	     -0.05752145	      0.88264389	     -0.00031224	     -0.21135404	     -0.00000000	     -0.00000001	     59.56131168
      2.49550853	     -0.05449148	     -0.00031453	     -0.19636859	     -0.05751834	      0.88264278	     -0.00031273	     -0.21136608	     -0.00000000	     -0.00000001	     59.19444409
      2.49670852	     -0.05453280	     -0.00030780	     -0.19641022	     -0.05751522	      0.88264167	     -0.00031325	     -0.21137776	     -0.00000000	     -0.00000001	     59.33098382
      2.49790850	     -0.05457176	     -0.00030138	     -0.19644949	     -0.05751208	      0.88264056	     -0.00031381	     -0.21138909	     -0.00000000	     -0.00000001	     58.97293873
      2.49910848	     -0.05460873	     -0.00029518	     -0.19648677	     -0.05750892	      0.88263944	     -0.00031439	     -0.21140002	     -0.00000000	     -0.00000001	     59.12048733
      2.50030847	     -0.05464333	     -0.00028928	     -0.19652168	     -0.05750574	      0.88263833	     -0.00031500	     -0.21141055	     -0.00000000	     -0.00000001	     58.77198185
      2.50150845	     -0.05467585	     -0.00028365	     -0.19655452	     -0.05750254	      0.88263722	     -0.00031564	     -0.21142065	     -0.00000000	     -0.00000001	     58.94113587
      2.50270843	     -0.05470587	     -0.00027834	     -0.19658486	     -0.05749932	      0.88263612	     -0.00031631	     -0.21143032	     -0.00000000	     -0.00000001	     58.61044448
      2.50390842	     -0.05473339	     -0.00027293	     -0.19661269	     -0.05749609	      0.88263502	     -0.00031701	     -0.21143952	     -0.00000000	     -0.00000001	     58.79718841
      2.50510840	     -0.05475865	     -0.00026764	     -0.19663828	     -0.05749283	      0.88263392	     -0.00031774	     -0.21144829	     -0.00000000	     -0.00000001	     58.47141345
      2.50630839	     -0.05478177	     -0.00026252	     -0.19666172	     -0.05748955	      0.88263284	     -0.00031849	     -0.21145659	     -0.00000000	     -0.00000001	     58.66811118
      2.50750837	     -0.05480194	     -0.00025760	     -0.19668222	     -0.05748625	      0.88263176	     -0.00031927	     -0.21146442	     -0.00000000	     -0.00000001	     58.35946873
      2.50870835	     -0.05481961	     -0.00025302	     -0.19670021	     -0.05748293	      0.88263070	     -0.00032007	     -0.21147174	     -0.00000000	     -0.00000001	     58.57312807
      2.50990834	     -0.05483422	     -0.00024856	     -0.19671515	     -0.05747959	      0.88262965	     -0.00032090	     -0.21147857	     -0.00000000	     -0.00000001	     58.27842415
      2.51110832	     -0.05484627	     -0.00024416	     -0.19672751	     -0.05747622	      0.88262861	     -0.00032175	     -0.21148485	     -0.00000000	     -0.00000001	     58.50724442
      2.51230830	     -0.05485466	     -0.00024009	     -0.19673623	     -0.05747284	      0.88262760	     -0.00032263	     -0.21149060	     -0.00000000	     -0.00000001	     58.22769705
      2.51350829	     -0.05486077	     -0.00023599	     -0.19674266	     -0.05746943	      0.88262660	     -0.00032353	     -0.21149582	     -0.00000000	     -0.00000001	     58.47146546
      2.51470827	     -0.05486435	     -0.00023218	     -0.19674656	     -0.05746600	      0.88262562	     -0.00032445	     -0.21150053	     -0.00000000	     -0.00000001	     58.20853664
      2.51590825	     -0.05486540	     -0.00022861	     -0.19674791	     -0.05746254	      0.88262467	     -0.00032539	     -0.21150470	     -0.00000000	     -0.00000001	     58.47814182
      2.51710824	     -0.05486313	     -0.00022533	     -0.19674595	     -0.05745907	      0.88262374	     -0.00032636	     -0.21150833	     -0.00000000	     -0.00000001	     58.24151518
      2.51830822	     -0.05485791	     -0.00022234	     -0.19674104	     -0.05745557	      0.88262284	     -0.00032734	     -0.21151140	     -0.00000000	     -0.00000001	     58.52843074
      2.51950821	     -0.05484968	     -0.00021971	     -0.19673310	     -0.05745205	      0.88262197	     -0.00032835	     -0.21151391	     -0.00000000	     -0.00000000	     58.30339828
      2.52070819	     -0.05483911	     -0.00021746	     -0.19672281	     -0.05744851	      0.88262113	     -0.00032937	     -0.21151583	     -0.00000000	     -0.00000000	     58.60631087
      2.52190817	     -0.05482476	     -0.00021540	     -0.19670875	     -0.05744495	      0.88262032	     -0.00033041	     -0.21151718	     -0.00000000	     -0.00000000	     58.40177256
      2.52310816	     -0.05480601	     -0.00021338	     -0.19669028	     -0.05744136	      0.88261954	     -0.00033148	     -0.21151788	     -0.00000000	     -0.00000000	     58.73448951
      2.52430814	     -0.05478216	     -0.00021136	     -0.19666671	     -0.05743776	      0.88261880	     -0.00033256	     -0.21151790	     -0.00000000	     -0.00000000	     58.54630128
      2.52550812	     -0.05475444	     -0.00020936	     -0.19663926	     -0.05743414	      0.88261810	     -0.00033365	     -0.21151716	     -0.00000000	     -0.00000000	     58.88382327
      2.52670811	     -0.05472288	     -0.00020755	     -0.19660797	     -0.05743050	      0.88261743	     -0.00033476	     -0.21151569	     -0.00000000	     -0.00000000	     58.70127888
      2.52790809	     -0.05468859	     -0.00020599	     -0.19657394	     -0.05742684	      0.88261681	     -0.00033589	     -0.21151347	     -0.00000000	     -0.00000000	     59.04793907
      2.52910808	     -0.05465106	     -0.00020466	     -0.19653665	     -0.05742316	      0.88261623	     -0.00033704	     -0.21151052	     -0.00000000	     -0.00000000	     58.87024069
      2.53030806	     -0.05461089	     -0.00020371	     -0.19649672	     -0.05741946	      0.88261569	     -0.00033820	     -0.21150682	     -0.00000000	     -0.00000000	     59.22800570
      2.53150804	     -0.05456792	     -0.00020304	     -0.19645397	     -0.05741576	      0.88261520	     -0.00033937	     -0.21150242	     -0.00000000	     -0.00000000	     59.05595792
      2.53270803	     -0.05452297	     -0.00020261	     -0.19640922	     -0.05741203	      0.88261476	     -0.00034056	     -0.21149731	     -0.00000000	     -0.00000000	     59.42864565
      2.53390801	     -0.05447531	     -0.00020237	     -0.19636177	     -0.05740829	      0.88261436	     -0.00034176	     -0.21149153	     -0.00000000	     -0.00000000	     59.27543930
      2.53510799	     -0.05442584	     -0.00020236	     -0.19631248	     -0.05740454	      0.88261401	     -0.00034297	     -0.21148506	     -0.00000000	     -0.00000000	     59.66291847
      2.53630798	     -0.05437402	     -0.00020253	     -0.19626083	     -0.05740078	      0.88261370	     -0.00034420	     -0.21147794	     -0.00000000	     -0.00000000	     59.51079468
      2.53750796	     -0.05432036	     -0.00020284	     -0.19620734	     -0.05739701	      0.88261345	     -0.00034544	     -0.21147015	     -0.00000000	     -0.00000000	     59.90878634
      2.53870794	     -0.05426399	     -0.00020364	     -0.19615112	     -0.05739322	      0.88261324	     -0.00034669	     -0.21146172	     -0.00000000	     -0.00000000	     59.76984014
      2.53990793	     -0.05420505	     -0.00020456	     -0.19609231	     -0.05738943	      0.88261309	     -0.00034796	     -0.21145261	     -0.00000000	     -0.00000000	     60.18604593
      2.54110791	     -0.05414279	     -0.00020556	     -0.19603018	     -0.05738563	      0.88261297	     -0.00034923	     -0.21144284	     -0.00000000	     -0.00000000	     60.06385152
      2.54230790	     -0.05407795	     -0.00020672	     -0.19596545	     -0.05738182	      0.88261291	     -0.00035052	     -0.21143236	     -0.00000000	     -0.00000000	     60.50158632
      2.54350788	     -0.05401018	     -0.00020800	     -0.19589779	     -0.05737801	      0.88261289	     -0.00035181	     -0.21142119	     -0.00000000	      0.00000000	     60.38908559
      2.54470786	     -0.05393948	     -0.00020931	     -0.19582718	     -0.05737419	      0.88261292	     -0.00035311	     -0.21140931	     -0.00000000	      0.00000000	     60.84061130
      2.54590785	     -0.05386457	     -0.00021052	     -0.19575236	     -0.05737037	      0.88261299	     -0.00035442	     -0.21139671	     -0.00000000	      0.00000000	     60.74693359
      2.54710783	     -0.05378642	     -0.00021177	     -0.19567428	     -0.05736654	      0.88261311	     -0.00035574	     -0.21138334	     -0.00000000	      0.00000000	     61.21963780
      2.54830781	     -0.05370507	     -0.00021312	     -0.19559300	     -0.05736272	      0.88261326	     -0.00035707	     -0.21136922	     -0.00000000	      0.00000000	     61.13666178
      2.54950780	     -0.05362105	     -0.00021453	     -0.19550902	     -0.05735889	      0.88261346	     -0.00035840	     -0.21135434	     -0.00000000	      0.00000000	     61.61927413
      2.55070778	     -0.05353350	     -0.00021604	     -0.19542151	     -0.05735506	      0.88261369	     -0.00035974	     -0.21133872	     -0.00000000	      0.00000000	     61.53882807
      2.55190776	     -0.05344365	     -0.00021757	     -0.19533168	     -0.05735123	      0.88261397	     -0.00036108	     -0.21132233	     -0.00000000	      0.00000000	     62.02340830
      2.55310775	     -0.05335180	     -0.00021921	     -0.19523984	     -0.05734740	      0.88261427	     -0.00036243	     -0.21130523	     -0.00000000	      0.00000000	     61.94557382
      2.55430773	     -0.05325848	     -0.00022102	     -0.19514650	     -0.05734357	      0.88261462	     -0.00036378	     -0.21128744	     -0.00000000	      0.00000000	     62.44838037
      2.55550772	     -0.05316270	     -0.00022294	     -0.19505070	     -0.05733975	      0.88261499	     -0.00036513	     -0.21126899	     -0.00000000	      0.00000000	     62.38921855
      2.55670770	     -0.05306491	     -0.00022505	     -0.19495288	     -0.05733594	      0.88261540	     -0.00036648	     -0.21124988	     -0.00000000	      0.00000000	     62.91437587
      2.55790768	     -0.05296400	     -0.00022735	     -0.19485191	     -0.05733213	      0.88261583	     -0.00036784	     -0.21123013	     -0.00000000	      0.00000000	     62.86849794
      2.55910767	     -0.05286138	     -0.00022996	     -0.19474920	     -0.05732832	      0.88261629	     -0.00036919	     -0.21120973	     -0.00000000	      0.00000000	     63.39988088
      2.56030765	     -0.05275784	     -0.00023279	     -0.19464557	     -0.05732453	      0.88261678	     -0.00037055	     -0.21118876	     -0.00000000	      0.00000000	     63.34203469
      2.56150763	     -0.05265424	     -0.00023579	     -0.19454185	     -0.05732075	      0.88261730	     -0.00037190	     -0.21116725	     -0.00000000	      0.00000000	     63.86584586
      2.56270762	     -0.05254936	     -0.00023888	     -0.19443684	     -0.05731697	      0.88261784	     -0.00037325	     -0.21114526	     -0.00000000	      0.00000000	     63.81194038
      2.56390760	     -0.05244371	     -0.00024216	     -0.19433103	     -0.05731321	      0.88261840	     -0.00037459	     -0.21112279	     -0.00000000	      0.00000000	     64.35330705
      2.56510759	     -0.05233732	     -0.00024556	     -0.19422448	     -0.05730946	      0.88261898	     -0.00037594	     -0.21109990	     -0.00000000	      0.00000000	     64.30538299
      2.56630757	     -0.05223166	     -0.00024922	     -0.19411862	     -0.05730573	      0.88261958	     -0.00037727	     -0.21107661	     -0.00000000	      0.00000000	     64.85258786
      2.56750755	     -0.05212697	     -0.00025317	     -0.19401373	     -0.05730201	      0.88262020	     -0.00037860	     -0.21105299	     -0.00000000	      0.00000000	     64.80427618
      2.56870754	     -0.05202378	     -0.00025743	     -0.19391030	     -0.05729831	      0.88262084	     -0.00037993	     -0.21102909	     -0.00000000	      0.00000000	     65.36056716
      2.56990752	     -0.05192073	     -0.00026179	     -0.19380701	     -0.05729463	      0.88262150	     -0.00038124	     -0.21100497	     -0.00000000	      0.00000000	     65.31688978
      2.57110750	     -0.05181743	     -0.00026640	     -0.19370344	     -0.05729096	      0.88262217	     -0.00038255	     -0.21098064	     -0.00000000	      0.00000000	     65.88004118
      2.57230749	     -0.05171444	     -0.00027110	     -0.19360017	     -0.05728732	      0.88262285	     -0.00038385	     -0.21095614	     -0.00000000	      0.00000000	     65.84240959
[truncated: 378,302 more chars]
