# Supplementary material for: A Neural Controller Model Considering the Vestibulospinal Tract in Human Postural Control
Source: Front Comput Neurosci. 2022 Feb 25;16:785099. doi: 10.3389/fncom.2022.785099 (PMC8913724; doi:10.3389/fncom.2022.785099)
Supplement: Supplementary file 8 [file Data_Sheet_3.zip › SimulationResults/VST+/1.495/opt_0/jiang_CoPpositon_pos.sto]

CoP
version=1
nRows=3974
nColumns=11
inDegrees=no

This file contains CoP trajectory (of origin) and orientations.

Units are S.I. units (seconds, meters, Newtons, ...)
Angles are in degrees.

endheader
time	cop-x	cop-z	cop-x-calcn-r	com-x	com-y	com-z	com-x-calcn-r	com-x-vel	com-y-vel	s_torques
      0.00048091	     -0.06554699	     -0.00032388	     -0.20674628	     -0.06321768	      0.88294046	     -0.00014789	     -0.21772585	      0.00000609	      0.00004619	    112.93779645
      0.00096182	     -0.06510510	     -0.00032789	     -0.20630463	     -0.06321767	      0.88294049	     -0.00014788	     -0.21771399	      0.00001918	      0.00010234	    126.31960833
      0.00170219	     -0.06465551	     -0.00033181	     -0.20585537	     -0.06321765	      0.88294060	     -0.00014786	     -0.21768738	      0.00003496	      0.00020166	    105.67565755
      0.00244256	     -0.06442490	     -0.00033396	     -0.20562498	     -0.06321762	      0.88294079	     -0.00014781	     -0.21765648	      0.00004005	      0.00030950	     84.77468778
      0.00375442	     -0.06436017	     -0.00033523	     -0.20556050	     -0.06321757	      0.88294133	     -0.00014771	     -0.21760333	      0.00003147	      0.00050340	     65.73778758
      0.00548842	     -0.06457135	     -0.00033503	     -0.20577197	     -0.06321753	      0.88294241	     -0.00014752	     -0.21754907	      0.00001718	      0.00073587	     57.01030366
      0.00719804	     -0.06482733	     -0.00033466	     -0.20602846	     -0.06321750	      0.88294383	     -0.00014729	     -0.21751404	      0.00002404	      0.00092084	     55.54602962
      0.00890766	     -0.06500693	     -0.00033466	     -0.20620880	     -0.06321744	      0.88294553	     -0.00014703	     -0.21749055	      0.00005539	      0.00105981	     57.03876769
      0.01027023	     -0.06509912	     -0.00033498	     -0.20630174	     -0.06321733	      0.88294703	     -0.00014680	     -0.21747554	      0.00009661	      0.00114129	     58.21360727
      0.01163281	     -0.06514596	     -0.00033541	     -0.20634939	     -0.06321717	      0.88294863	     -0.00014656	     -0.21746163	      0.00014643	      0.00120020	     60.12136359
      0.01344495	     -0.06516977	     -0.00033598	     -0.20637434	     -0.06321684	      0.88295085	     -0.00014622	     -0.21744292	      0.00022263	      0.00124889	     61.69530384
      0.01525709	     -0.06515534	     -0.00033640	     -0.20636110	     -0.06321636	      0.88295314	     -0.00014585	     -0.21742337	      0.00030341	      0.00126897	     64.27826056
      0.01657472	     -0.06513803	     -0.00033684	     -0.20634464	     -0.06321592	      0.88295481	     -0.00014557	     -0.21740855	      0.00036464	      0.00126862	     63.93296410
      0.01789235	     -0.06510620	     -0.00033694	     -0.20631367	     -0.06321540	      0.88295648	     -0.00014527	     -0.21739350	      0.00042493	      0.00125758	     64.73779748
      0.01981219	     -0.06505053	     -0.00033697	     -0.20625920	     -0.06321450	      0.88295886	     -0.00014483	     -0.21737142	      0.00051180	      0.00122533	     64.59739975
      0.02141160	     -0.06499034	     -0.00033670	     -0.20620000	     -0.06321362	      0.88296079	     -0.00014443	     -0.21735320	      0.00058200	      0.00118675	     64.99522595
      0.02265519	     -0.06494059	     -0.00033654	     -0.20615098	     -0.06321287	      0.88296225	     -0.00014412	     -0.21733920	      0.00063462	      0.00115012	     64.39704862
      0.02389878	     -0.06488681	     -0.00033637	     -0.20609793	     -0.06321205	      0.88296365	     -0.00014379	     -0.21732554	      0.00068642	      0.00111016	     63.96919669
      0.02514237	     -0.06483220	     -0.00033619	     -0.20604403	     -0.06321116	      0.88296501	     -0.00014346	     -0.21731222	      0.00073567	      0.00106579	     63.67062972
      0.02638596	     -0.06477624	     -0.00033601	     -0.20598877	     -0.06321022	      0.88296630	     -0.00014311	     -0.21729932	      0.00078429	      0.00101951	     63.08510534
      0.02762955	     -0.06472052	     -0.00033581	     -0.20593373	     -0.06320921	      0.88296754	     -0.00014276	     -0.21728683	      0.00083051	      0.00097037	     62.81838027
      0.02887314	     -0.06466541	     -0.00033562	     -0.20587929	     -0.06320815	      0.88296872	     -0.00014239	     -0.21727479	      0.00087603	      0.00092047	     62.28208104
      0.03011673	     -0.06461218	     -0.00033543	     -0.20582672	     -0.06320703	      0.88296983	     -0.00014202	     -0.21726319	      0.00091949	      0.00086904	     62.11546128
      0.03163842	     -0.06455049	     -0.00033522	     -0.20576583	     -0.06320560	      0.88297110	     -0.00014155	     -0.21724964	      0.00097189	      0.00080637	     61.50707988
      0.03273705	     -0.06450870	     -0.00033508	     -0.20572461	     -0.06320451	      0.88297196	     -0.00014121	     -0.21724028	      0.00100763	      0.00076033	     61.68362177
      0.03383569	     -0.06446964	     -0.00033495	     -0.20568612	     -0.06320338	      0.88297277	     -0.00014085	     -0.21723130	      0.00104344	      0.00071529	     61.48155568
      0.03527546	     -0.06442352	     -0.00033481	     -0.20564072	     -0.06320185	      0.88297376	     -0.00014038	     -0.21722007	      0.00108878	      0.00065641	     61.61155471
      0.03679165	     -0.06438112	     -0.00033469	     -0.20559910	     -0.06320016	      0.88297471	     -0.00013988	     -0.21720893	      0.00113631	      0.00059629	     61.28065660
      0.03791081	     -0.06435352	     -0.00033463	     -0.20557205	     -0.06319887	      0.88297535	     -0.00013950	     -0.21720112	      0.00116979	      0.00055211	     61.75163724
      0.03902997	     -0.06432938	     -0.00033457	     -0.20554848	     -0.06319754	      0.88297595	     -0.00013911	     -0.21719367	      0.00120380	      0.00050964	     61.67562223
      0.04044043	     -0.06430395	     -0.00033453	     -0.20552376	     -0.06319581	      0.88297663	     -0.00013861	     -0.21718474	      0.00124567	      0.00045696	     62.02202297
      0.04191302	     -0.06428266	     -0.00033446	     -0.20550322	     -0.06319395	      0.88297726	     -0.00013808	     -0.21717597	      0.00128991	      0.00040450	     61.77513483
      0.04306032	     -0.06426866	     -0.00033439	     -0.20548979	     -0.06319245	      0.88297770	     -0.00013766	     -0.21716947	      0.00132318	      0.00036420	     62.34922731
      0.04420762	     -0.06425757	     -0.00033432	     -0.20547929	     -0.06319091	      0.88297810	     -0.00013724	     -0.21716325	      0.00135730	      0.00032596	     62.24972269
      0.04535492	     -0.06424882	     -0.00033427	     -0.20547111	     -0.06318933	      0.88297845	     -0.00013681	     -0.21715727	      0.00139083	      0.00028841	     62.53059618
      0.04703658	     -0.06423959	     -0.00033410	     -0.20546274	     -0.06318695	      0.88297889	     -0.00013617	     -0.21714893	      0.00144064	      0.00023616	     62.42381224
      0.04822405	     -0.06423470	     -0.00033393	     -0.20545845	     -0.06318522	      0.88297915	     -0.00013571	     -0.21714330	      0.00147517	      0.00020032	     62.88064030
      0.04941152	     -0.06423260	     -0.00033381	     -0.20545695	     -0.06318345	      0.88297937	     -0.00013524	     -0.21713786	      0.00151067	      0.00016656	     62.71898111
      0.05059899	     -0.06423200	     -0.00033384	     -0.20545696	     -0.06318163	      0.88297955	     -0.00013477	     -0.21713264	      0.00154577	      0.00013361	     62.97768263
      0.05218635	     -0.06423444	     -0.00033405	     -0.20546022	     -0.06317914	      0.88297973	     -0.00013413	     -0.21712597	      0.00159377	      0.00009226	     62.74524911
      0.05330111	     -0.06423575	     -0.00033425	     -0.20546209	     -0.06317735	      0.88297981	     -0.00013368	     -0.21712149	      0.00162687	      0.00006406	     63.16629033
      0.05441586	     -0.06423822	     -0.00033444	     -0.20546513	     -0.06317551	      0.88297987	     -0.00013322	     -0.21711715	      0.00166090	      0.00003771	     63.06297448
      0.05582672	     -0.06424058	     -0.00033466	     -0.20546821	     -0.06317314	      0.88297990	     -0.00013263	     -0.21711182	      0.00170362	      0.00000560	     63.31071827
      0.05729529	     -0.06424437	     -0.00033497	     -0.20547276	     -0.06317061	      0.88297988	     -0.00013202	     -0.21710644	      0.00174904	     -0.00002503	     62.95771247
      0.05856002	     -0.06424476	     -0.00033538	     -0.20547379	     -0.06316837	      0.88297984	     -0.00013148	     -0.21710194	      0.00178704	     -0.00005019	     63.46254707
      0.05982475	     -0.06424610	     -0.00033571	     -0.20547578	     -0.06316609	      0.88297976	     -0.00013093	     -0.21709749	      0.00182630	     -0.00007264	     63.10904803
      0.06108948	     -0.06424438	     -0.00033586	     -0.20547470	     -0.06316375	      0.88297965	     -0.00013038	     -0.21709311	      0.00186443	     -0.00009386	     63.48695966
      0.06265717	     -0.06424442	     -0.00033599	     -0.20547555	     -0.06316079	      0.88297949	     -0.00012969	     -0.21708778	      0.00191275	     -0.00011672	     63.02825228
      0.06390183	     -0.06424149	     -0.00033597	     -0.20547325	     -0.06315839	      0.88297933	     -0.00012913	     -0.21708364	      0.00194964	     -0.00013337	     63.58157420
      0.06514648	     -0.06424030	     -0.00033574	     -0.20547270	     -0.06315594	      0.88297916	     -0.00012857	     -0.21707957	      0.00198768	     -0.00014735	     63.28942760
      0.06639113	     -0.06423701	     -0.00033538	     -0.20547004	     -0.06315344	      0.88297897	     -0.00012800	     -0.21707559	      0.00202466	     -0.00016029	     63.61566069
      0.06763578	     -0.06423420	     -0.00033489	     -0.20546787	     -0.06315090	      0.88297876	     -0.00012743	     -0.21707168	      0.00206230	     -0.00017085	     63.42292231
      0.06888044	     -0.06422915	     -0.00033424	     -0.20546345	     -0.06314831	      0.88297854	     -0.00012686	     -0.21706782	      0.00209907	     -0.00018029	     63.67176975
      0.07012509	     -0.06422426	     -0.00033349	     -0.20545920	     -0.06314567	      0.88297831	     -0.00012627	     -0.21706398	      0.00213636	     -0.00018744	     63.48780392
      0.07136974	     -0.06421780	     -0.00033269	     -0.20545337	     -0.06314299	      0.88297807	     -0.00012569	     -0.21706015	      0.00217282	     -0.00019345	     63.70119646
      0.07261439	     -0.06421211	     -0.00033191	     -0.20544832	     -0.06314026	      0.88297783	     -0.00012509	     -0.21705633	      0.00220970	     -0.00019730	     63.52102389
      0.07385905	     -0.06420526	     -0.00033120	     -0.20544209	     -0.06313749	      0.88297758	     -0.00012450	     -0.21705252	      0.00224578	     -0.00020007	     63.70834448
      0.07538360	     -0.06419800	     -0.00033037	     -0.20543561	     -0.06313403	      0.88297728	     -0.00012376	     -0.21704783	      0.00229063	     -0.00020080	     63.28495985
      0.07670051	     -0.06418896	     -0.00032977	     -0.20542723	     -0.06313099	      0.88297701	     -0.00012311	     -0.21704378	      0.00232786	     -0.00020041	     63.81239162
      0.07801741	     -0.06418326	     -0.00032926	     -0.20542218	     -0.06312790	      0.88297675	     -0.00012247	     -0.21703968	      0.00236638	     -0.00019777	     63.30318337
      0.07933432	     -0.06417513	     -0.00032894	     -0.20541470	     -0.06312476	      0.88297649	     -0.00012181	     -0.21703558	      0.00240345	     -0.00019448	     63.74573127
      0.08117881	     -0.06415305	     -0.00032864	     -0.20539354	     -0.06312028	      0.88297614	     -0.00012089	     -0.21702958	      0.00245728	     -0.00018745	     63.61002511
      0.08220824	     -0.06410923	     -0.00032872	     -0.20535021	     -0.06311773	      0.88297595	     -0.00012037	     -0.21702552	      0.00248628	     -0.00018276	     64.88290397
      0.08345193	     -0.06404143	     -0.00032875	     -0.20528300	     -0.06311462	      0.88297573	     -0.00011974	     -0.21701921	      0.00252095	     -0.00017359	     65.46524013
      0.08504218	     -0.06396870	     -0.00032883	     -0.20521093	     -0.06311058	      0.88297546	     -0.00011894	     -0.21700948	      0.00255954	     -0.00015724	     66.35682743
      0.08621146	     -0.06395019	     -0.00032910	     -0.20519285	     -0.06310757	      0.88297529	     -0.00011834	     -0.21700237	      0.00258494	     -0.00014167	     66.32667769
      0.08738074	     -0.06396316	     -0.00032971	     -0.20520620	     -0.06310453	      0.88297513	     -0.00011774	     -0.21699661	      0.00260694	     -0.00012669	     67.20761464
      0.08916494	     -0.06404318	     -0.00033075	     -0.20528676	     -0.06309985	      0.88297492	     -0.00011683	     -0.21699245	      0.00264001	     -0.00010796	     68.68785725
      0.09017756	     -0.06411049	     -0.00033140	     -0.20535437	     -0.06309717	      0.88297482	     -0.00011632	     -0.21699326	      0.00265917	     -0.00010297	     70.28462799
      0.09139318	     -0.06420463	     -0.00033208	     -0.20544887	     -0.06309392	      0.88297469	     -0.00011570	     -0.21699752	      0.00268536	     -0.00010324	     72.20687613
      0.09296601	     -0.06433395	     -0.00033296	     -0.20557869	     -0.06308967	      0.88297452	     -0.00011491	     -0.21700833	      0.00272392	     -0.00011712	     75.09054140
      0.09414990	     -0.06443310	     -0.00033365	     -0.20567825	     -0.06308643	      0.88297437	     -0.00011431	     -0.21702020	      0.00275853	     -0.00013715	     77.00410291
      0.09533380	     -0.06452594	     -0.00033434	     -0.20577152	     -0.06308314	      0.88297419	     -0.00011372	     -0.21703501	      0.00279644	     -0.00016692	     79.04905343
      0.09704485	     -0.06464767	     -0.00033524	     -0.20589395	     -0.06307830	      0.88297386	     -0.00011287	     -0.21706092	      0.00285964	     -0.00022455	     80.95034541
      0.09807357	     -0.06470804	     -0.00033565	     -0.20595478	     -0.06307534	      0.88297361	     -0.00011236	     -0.21707868	      0.00290099	     -0.00026751	     81.76372446
      0.09910228	     -0.06475898	     -0.00033606	     -0.20600621	     -0.06307233	      0.88297331	     -0.00011185	     -0.21709776	      0.00294584	     -0.00031495	     82.12138552
      0.10066411	     -0.06481594	     -0.00033648	     -0.20606396	     -0.06306767	      0.88297276	     -0.00011108	     -0.21712874	      0.00301869	     -0.00039498	     81.85786188
      0.10230879	     -0.06485086	     -0.00033658	     -0.20609979	     -0.06306264	      0.88297203	     -0.00011028	     -0.21716326	      0.00310186	     -0.00048537	     80.42330324
      0.10346636	     -0.06485754	     -0.00033705	     -0.20610713	     -0.06305902	      0.88297143	     -0.00010972	     -0.21718831	      0.00316224	     -0.00055128	     79.50362587
      0.10462393	     -0.06485170	     -0.00033738	     -0.20610199	     -0.06305532	      0.88297076	     -0.00010917	     -0.21721358	      0.00322560	     -0.00061633	     78.28585205
      0.10578151	     -0.06482800	     -0.00033744	     -0.20607901	     -0.06305155	      0.88297000	     -0.00010861	     -0.21723875	      0.00329015	     -0.00068016	     77.20052582
      0.10738964	     -0.06477328	     -0.00033729	     -0.20602534	     -0.06304618	      0.88296884	     -0.00010785	     -0.21727309	      0.00338211	     -0.00076210	     75.65879600
      0.10850568	     -0.06472296	     -0.00033715	     -0.20597575	     -0.06304237	      0.88296796	     -0.00010732	     -0.21729628	      0.00344584	     -0.00081366	     75.21308383
      0.10962172	     -0.06466833	     -0.00033706	     -0.20592188	     -0.06303849	      0.88296703	     -0.00010679	     -0.21731875	      0.00351044	     -0.00085881	     74.80160465
      0.11100873	     -0.06459357	     -0.00033660	     -0.20584806	     -0.06303357	      0.88296581	     -0.00010615	     -0.21734555	      0.00359004	     -0.00090634	     75.02988535
      0.11243790	     -0.06451813	     -0.00033641	     -0.20577361	     -0.06302838	      0.88296448	     -0.00010548	     -0.21737172	      0.00367244	     -0.00094328	     75.09260680
      0.11386708	     -0.06444171	     -0.00033624	     -0.20569816	     -0.06302307	      0.88296311	     -0.00010482	     -0.21739638	      0.00375281	     -0.00096912	     76.68728443
      0.11507361	     -0.06438149	     -0.00033613	     -0.20563877	     -0.06301850	      0.88296194	     -0.00010427	     -0.21741599	      0.00382153	     -0.00098067	     76.95855019
      0.11628015	     -0.06432545	     -0.00033594	     -0.20558355	     -0.06301385	      0.88296075	     -0.00010373	     -0.21743458	      0.00388866	     -0.00098481	     78.23280813
      0.11830712	     -0.06424920	     -0.00033570	     -0.20550869	     -0.06300585	      0.88295876	     -0.00010282	     -0.21746352	      0.00400168	     -0.00097459	     79.11231983
      0.11924341	     -0.06421742	     -0.00033556	     -0.20547754	     -0.06300208	      0.88295785	     -0.00010240	     -0.21747597	      0.00405267	     -0.00096417	     80.33849137
      0.12017971	     -0.06419042	     -0.00033547	     -0.20545118	     -0.06299827	      0.88295696	     -0.00010199	     -0.21748782	      0.00410424	     -0.00094984	     80.76894694
      0.12187068	     -0.06415180	     -0.00033539	     -0.20541369	     -0.06299125	      0.88295538	     -0.00010125	     -0.21750778	      0.00419706	     -0.00091671	     81.43330992
      0.12400622	     -0.06412291	     -0.00033533	     -0.20538625	     -0.06298216	      0.88295347	     -0.00010033	     -0.21753051	      0.00431515	     -0.00086399	     80.78460153
      0.12495984	     -0.06410975	     -0.00033529	     -0.20537372	     -0.06297802	      0.88295266	     -0.00009993	     -0.21753987	      0.00436671	     -0.00083827	     81.54290329
      0.12591345	     -0.06410256	     -0.00033517	     -0.20536718	     -0.06297383	      0.88295188	     -0.00009953	     -0.21754875	      0.00441918	     -0.00081086	     81.31493608
      0.12758013	     -0.06409687	     -0.00033490	     -0.20536260	     -0.06296639	      0.88295056	     -0.00009884	     -0.21756329	      0.00451091	     -0.00076147	     80.97211598
      0.12955682	     -0.06409985	     -0.00033467	     -0.20536690	     -0.06295736	      0.88294912	     -0.00009803	     -0.21757904	      0.00462099	     -0.00070192	     79.59040906
      0.13051712	     -0.06410069	     -0.00033460	     -0.20536837	     -0.06295290	      0.88294846	     -0.00009764	     -0.21758617	      0.00467354	     -0.00067400	     79.94104646
      0.13171801	     -0.06410514	     -0.00033432	     -0.20537362	     -0.06294725	      0.88294767	     -0.00009716	     -0.21759462	      0.00474039	     -0.00063958	     79.46971046
      0.13339613	     -0.06411210	     -0.00033395	     -0.20538168	     -0.06293921	      0.88294663	     -0.00009651	     -0.21760567	      0.00483342	     -0.00059475	     79.36079480
      0.13456740	     -0.06411899	     -0.00033378	     -0.20538935	     -0.06293352	      0.88294596	     -0.00009605	     -0.21761293	      0.00489936	     -0.00056499	     78.48048945
      0.13573867	     -0.06412422	     -0.00033355	     -0.20539534	     -0.06292774	      0.88294531	     -0.00009560	     -0.21761992	      0.00496440	     -0.00053820	     78.49235551
      0.13755441	     -0.06413254	     -0.00033277	     -0.20540484	     -0.06291863	      0.88294437	     -0.00009492	     -0.21763031	      0.00506599	     -0.00050098	     77.75889225
      0.13852385	     -0.06413597	     -0.00033252	     -0.20540889	     -0.06291370	      0.88294389	     -0.00009456	     -0.21763574	      0.00511933	     -0.00048411	     77.94164875
      0.13971305	     -0.06413989	     -0.00033213	     -0.20541357	     -0.06290757	      0.88294332	     -0.00009413	     -0.21764233	      0.00518524	     -0.00046545	     77.70913538
      0.14133454	     -0.06414015	     -0.00033140	     -0.20541486	     -0.06289909	      0.88294259	     -0.00009355	     -0.21765121	      0.00527410	     -0.00044516	     77.87139921
      0.14252144	     -0.06413957	     -0.00033081	     -0.20541503	     -0.06289279	      0.88294207	     -0.00009313	     -0.21765761	      0.00533965	     -0.00043287	     77.36048532
      0.14370834	     -0.06413611	     -0.00033013	     -0.20541231	     -0.06288641	      0.88294156	     -0.00009271	     -0.21766401	      0.00540383	     -0.00042401	     77.57873877
      0.14546228	     -0.06413064	     -0.00032908	     -0.20540792	     -0.06287685	      0.88294082	     -0.00009212	     -0.21767348	      0.00549869	     -0.00041532	     77.14638915
      0.14647303	     -0.06412441	     -0.00032842	     -0.20540231	     -0.06287127	      0.88294040	     -0.00009178	     -0.21767898	      0.00555205	     -0.00041334	     77.47004411
      0.14748379	     -0.06411842	     -0.00032765	     -0.20539694	     -0.06286563	      0.88293999	     -0.00009144	     -0.21768451	      0.00560566	     -0.00041265	     77.40949122
      0.14907417	     -0.06410603	     -0.00032664	     -0.20538550	     -0.06285665	      0.88293933	     -0.00009093	     -0.21769325	      0.00568900	     -0.00041510	     77.50680240
      0.15073645	     -0.06409131	     -0.00032561	     -0.20537177	     -0.06284712	      0.88293863	     -0.00009040	     -0.21770240	      0.00577591	     -0.00042082	     77.03433251
      0.15190670	     -0.06407726	     -0.00032498	     -0.20535840	     -0.06284033	      0.88293814	     -0.00009004	     -0.21770885	      0.00583540	     -0.00042728	     77.56888164
      0.15307695	     -0.06406408	     -0.00032445	     -0.20534589	     -0.06283346	      0.88293763	     -0.00008968	     -0.21771525	      0.00589546	     -0.00043440	     77.43034828
      0.15424720	     -0.06404879	     -0.00032393	     -0.20533128	     -0.06282653	      0.88293712	     -0.00008934	     -0.21772165	      0.00595449	     -0.00044308	     77.66026131
      0.15580465	     -0.06403063	     -0.00032337	     -0.20531400	     -0.06281719	      0.88293642	     -0.00008888	     -0.21773019	      0.00603308	     -0.00045536	     77.43222728
      0.15697124	     -0.06401530	     -0.00032293	     -0.20529931	     -0.06281012	      0.88293588	     -0.00008855	     -0.21773659	      0.00609060	     -0.00046592	     77.94458404
      0.15813784	     -0.06400132	     -0.00032253	     -0.20528598	     -0.06280298	      0.88293533	     -0.00008823	     -0.21774293	      0.00614873	     -0.00047634	     77.87555102
      0.15930443	     -0.06398650	     -0.00032189	     -0.20527181	     -0.06279578	      0.88293477	     -0.00008791	     -0.21774920	      0.00620605	     -0.00048774	     78.26745939
      0.16085210	     -0.06396911	     -0.00032136	     -0.20525528	     -0.06278611	      0.88293401	     -0.00008750	     -0.21775735	      0.00628261	     -0.00050260	     78.16778154
      0.16202490	     -0.06395585	     -0.00032101	     -0.20524265	     -0.06277871	      0.88293341	     -0.00008720	     -0.21776340	      0.00633966	     -0.00051454	     78.80600648
      0.16319770	     -0.06394582	     -0.00032075	     -0.20523326	     -0.06277124	      0.88293280	     -0.00008691	     -0.21776935	      0.00639767	     -0.00052583	     78.86840719
      0.16437051	     -0.06393302	     -0.00032065	     -0.20522109	     -0.06276370	      0.88293218	     -0.00008662	     -0.21777521	      0.00645471	     -0.00053762	     79.64242340
      0.16591006	     -0.06391754	     -0.00032040	     -0.20520641	     -0.06275371	      0.88293134	     -0.00008626	     -0.21778271	      0.00652840	     -0.00055225	     80.32628170
      0.16711420	     -0.06390183	     -0.00032021	     -0.20519129	     -0.06274582	      0.88293066	     -0.00008598	     -0.21778833	      0.00658236	     -0.00056418	     81.95025535
      0.16831835	     -0.06388719	     -0.00032008	     -0.20517722	     -0.06273786	      0.88292998	     -0.00008571	     -0.21779362	      0.00663450	     -0.00057538	     82.91584952
      0.16952249	     -0.06387170	     -0.00031990	     -0.20516227	     -0.06272984	      0.88292928	     -0.00008545	     -0.21779861	      0.00668314	     -0.00058733	     84.70986404
      0.17105775	     -0.06385557	     -0.00031965	     -0.20514679	     -0.06271953	      0.88292837	     -0.00008513	     -0.21780450	      0.00674285	     -0.00060225	     86.33289633
      0.17237206	     -0.06384060	     -0.00031942	     -0.20513235	     -0.06271064	      0.88292756	     -0.00008486	     -0.21780920	      0.00679076	     -0.00061578	     88.96363453
      0.17368637	     -0.06382751	     -0.00031911	     -0.20511978	     -0.06270168	      0.88292675	     -0.00008461	     -0.21781350	      0.00683904	     -0.00062833	     90.40848822
      0.17500068	     -0.06380844	     -0.00031878	     -0.20510122	     -0.06269266	      0.88292591	     -0.00008436	     -0.21781733	      0.00688559	     -0.00064068	     93.08595829
      0.17762839	     -0.06375883	     -0.00031828	     -0.20505264	     -0.06267445	      0.88292420	     -0.00008389	     -0.21782267	      0.00698091	     -0.00065936	     96.51962204
      0.17857060	     -0.06372424	     -0.00031760	     -0.20501842	     -0.06266785	      0.88292358	     -0.00008373	     -0.21782360	      0.00701366	     -0.00066384	     99.43250206
      0.17951281	     -0.06368593	     -0.00031697	     -0.20498049	     -0.06266123	      0.88292295	     -0.00008357	     -0.21782372	      0.00704808	     -0.00066537	    101.10081228
      0.18084850	     -0.06361411	     -0.00031581	     -0.20490922	     -0.06265178	      0.88292206	     -0.00008335	     -0.21782223	      0.00709730	     -0.00066332	    103.77085526
      0.18307974	     -0.06344578	     -0.00031329	     -0.20474185	     -0.06263585	      0.88292060	     -0.00008301	     -0.21781416	      0.00718179	     -0.00064318	    107.17321251
      0.18405709	     -0.06335137	     -0.00031239	     -0.20464786	     -0.06262882	      0.88291998	     -0.00008286	     -0.21780813	      0.00721775	     -0.00062684	    109.83495704
      0.18503445	     -0.06324940	     -0.00031155	     -0.20454629	     -0.06262175	      0.88291938	     -0.00008272	     -0.21780042	      0.00725455	     -0.00060436	    111.47413950
      0.18652250	     -0.06307849	     -0.00030991	     -0.20437601	     -0.06261091	      0.88291851	     -0.00008251	     -0.21778545	      0.00730980	     -0.00055924	    114.08674857
      0.18834577	     -0.06285656	     -0.00030780	     -0.20415484	     -0.06259752	      0.88291756	     -0.00008226	     -0.21776193	      0.00737679	     -0.00048460	    115.98365568
      0.18944581	     -0.06271935	     -0.00030669	     -0.20401806	     -0.06258938	      0.88291705	     -0.00008212	     -0.21774528	      0.00741501	     -0.00043037	    118.16877643
      0.19054585	     -0.06258513	     -0.00030565	     -0.20388427	     -0.06258121	      0.88291661	     -0.00008198	     -0.21772701	      0.00745326	     -0.00036897	    119.27003620
      0.19199339	     -0.06241159	     -0.00030449	     -0.20371127	     -0.06257038	      0.88291614	     -0.00008180	     -0.21770088	      0.00750172	     -0.00027978	    121.16520203
      0.19344093	     -0.06224703	     -0.00030351	     -0.20354723	     -0.06255949	      0.88291581	     -0.00008163	     -0.21767274	      0.00754956	     -0.00018160	    121.70211943
      0.19488847	     -0.06208814	     -0.00030278	     -0.20338882	     -0.06254853	      0.88291562	     -0.00008147	     -0.21764308	      0.00759426	     -0.00007765	    123.83777537
      0.19646995	     -0.06193003	     -0.00030211	     -0.20323123	     -0.06253648	      0.88291559	     -0.00008130	     -0.21760929	      0.00764312	      0.00004092	    124.08870505
      0.19785271	     -0.06179813	     -0.00030152	     -0.20309975	     -0.06252588	      0.88291572	     -0.00008115	     -0.21757897	      0.00768289	      0.00014557	    125.95630846
      0.19923546	     -0.06168334	     -0.00030093	     -0.20298538	     -0.06251523	      0.88291599	     -0.00008101	     -0.21754814	      0.00772340	      0.00025016	    125.59447280
      0.20061822	     -0.06157267	     -0.00030041	     -0.20287511	     -0.06250453	      0.88291641	     -0.00008087	     -0.21751712	      0.00776190	      0.00035221	    126.51090594
      0.20179100	     -0.06148582	     -0.00029984	     -0.20278859	     -0.06249540	      0.88291687	     -0.00008076	     -0.21749066	      0.00779361	      0.00043460	    127.69659991
      0.20296378	     -0.06140230	     -0.00029928	     -0.20270540	     -0.06248624	      0.88291743	     -0.00008065	     -0.21746410	      0.00782606	      0.00051407	    127.58629168
      0.20413655	     -0.06132108	     -0.00029877	     -0.20262450	     -0.06247705	      0.88291807	     -0.00008055	     -0.21743741	      0.00785718	      0.00058823	    128.39655927
      0.20530933	     -0.06124151	     -0.00029830	     -0.20254525	     -0.06246782	      0.88291880	     -0.00008045	     -0.21741058	      0.00788852	      0.00065797	    128.39930294
      0.20680265	     -0.06114145	     -0.00029775	     -0.20244559	     -0.06245601	      0.88291985	     -0.00008032	     -0.21737615	      0.00792682	      0.00073832	    129.17765736
      0.20802150	     -0.06106110	     -0.00029732	     -0.20236556	     -0.06244633	      0.88292079	     -0.00008022	     -0.21734779	      0.00795838	      0.00079801	    128.60165893
      0.20924035	     -0.06098104	     -0.00029693	     -0.20228579	     -0.06243661	      0.88292179	     -0.00008012	     -0.21731918	      0.00798783	      0.00085041	    129.33498561
      0.21045920	     -0.06090221	     -0.00029658	     -0.20220726	     -0.06242685	      0.88292286	     -0.00008003	     -0.21729033	      0.00801756	      0.00089742	    128.78675281
      0.21167806	     -0.06082415	     -0.00029615	     -0.20212948	     -0.06241706	      0.88292398	     -0.00007994	     -0.21726124	      0.00804519	      0.00093719	    129.30977067
      0.21289691	     -0.06074727	     -0.00029575	     -0.20205287	     -0.06240724	      0.88292514	     -0.00007985	     -0.21723193	      0.00807279	      0.00097162	    128.70274894
      0.21411576	     -0.06067082	     -0.00029543	     -0.20197668	     -0.06239739	      0.88292634	     -0.00007976	     -0.21720242	      0.00809822	      0.00099920	    129.09669879
      0.21533461	     -0.06059357	     -0.00029516	     -0.20189968	     -0.06238750	      0.88292757	     -0.00007968	     -0.21717274	      0.00812335	      0.00102192	    128.47943918
      0.21655346	     -0.06051595	     -0.00029509	     -0.20182227	     -0.06237758	      0.88292883	     -0.00007959	     -0.21714289	      0.00814621	      0.00103854	    128.76171752
      0.21777231	     -0.06043768	     -0.00029501	     -0.20174423	     -0.06236764	      0.88293010	     -0.00007951	     -0.21711288	      0.00816853	      0.00105088	    128.17846283
      0.21899116	     -0.06035729	     -0.00029484	     -0.20166403	     -0.06235767	      0.88293139	     -0.00007944	     -0.21708268	      0.00818866	      0.00105793	    128.42600504
      0.22021001	     -0.06027432	     -0.00029441	     -0.20158126	     -0.06234768	      0.88293268	     -0.00007936	     -0.21705224	      0.00820807	      0.00106150	    127.91311295
      0.22142886	     -0.06018892	     -0.00029399	     -0.20149604	     -0.06233767	      0.88293397	     -0.00007929	     -0.21702155	      0.00822523	      0.00106093	    128.08859412
      0.22292553	     -0.06008295	     -0.00029355	     -0.20139026	     -0.06232534	      0.88293556	     -0.00007920	     -0.21698353	      0.00824516	      0.00105673	    127.23460708
      0.22407479	     -0.05999811	     -0.00029333	     -0.20130555	     -0.06231586	      0.88293677	     -0.00007913	     -0.21695406	      0.00825759	      0.00105009	    127.92345940
      0.22522404	     -0.05991228	     -0.00029307	     -0.20121985	     -0.06230636	      0.88293797	     -0.00007906	     -0.21692432	      0.00826974	      0.00104243	    127.47923183
      0.22637329	     -0.05982466	     -0.00029276	     -0.20113232	     -0.06229685	      0.88293917	     -0.00007900	     -0.21689431	      0.00827976	      0.00103270	    127.72866505
      0.22790978	     -0.05970659	     -0.00029264	     -0.20101437	     -0.06228412	      0.88294074	     -0.00007892	     -0.21685379	      0.00829161	      0.00101867	    127.19807360
      0.22904650	     -0.05961614	     -0.00029234	     -0.20092399	     -0.06227469	      0.88294189	     -0.00007886	     -0.21682351	      0.00829770	      0.00100691	    127.78598855
      0.23018321	     -0.05952547	     -0.00029180	     -0.20083337	     -0.06226526	      0.88294303	     -0.00007880	     -0.21679297	      0.00830324	      0.00099566	    127.46177995
      0.23131993	     -0.05943359	     -0.00029119	     -0.20074154	     -0.06225581	      0.88294416	     -0.00007874	     -0.21676219	      0.00830672	      0.00098397	    127.76105814
      0.23291603	     -0.05930505	     -0.00029085	     -0.20061302	     -0.06224255	      0.88294571	     -0.00007866	     -0.21671858	      0.00830983	      0.00096892	    127.41179521
      0.23402626	     -0.05921348	     -0.00029037	     -0.20052146	     -0.06223333	      0.88294678	     -0.00007861	     -0.21668799	      0.00830944	      0.00095883	    128.05934103
      0.23513649	     -0.05912372	     -0.00029000	     -0.20043169	     -0.06222410	      0.88294784	     -0.00007855	     -0.21665723	      0.00830848	      0.00095036	    127.89230630
      0.23650411	     -0.05901221	     -0.00028965	     -0.20032016	     -0.06221274	      0.88294914	     -0.00007849	     -0.21661915	      0.00830478	      0.00094082	    128.41881940
      0.23787174	     -0.05890084	     -0.00028928	     -0.20020874	     -0.06220139	      0.88295042	     -0.00007843	     -0.21658084	      0.00829998	      0.00093382	    128.02888549
      0.23923937	     -0.05878556	     -0.00028898	     -0.20009338	     -0.06219004	      0.88295169	     -0.00007837	     -0.21654228	      0.00829188	      0.00092820	    129.12988607
      0.24045023	     -0.05868575	     -0.00028851	     -0.19999350	     -0.06218001	      0.88295281	     -0.00007831	     -0.21650789	      0.00828450	      0.00092599	    128.61463750
      0.24166110	     -0.05858445	     -0.00028780	     -0.19989211	     -0.06216998	      0.88295393	     -0.00007826	     -0.21647332	      0.00827450	      0.00092488	    129.38341538
      0.24334530	     -0.05844681	     -0.00028692	     -0.19975434	     -0.06215606	      0.88295549	     -0.00007819	     -0.21642498	      0.00825941	      0.00092707	    129.06021584
      0.24436549	     -0.05836250	     -0.00028651	     -0.19966991	     -0.06214764	      0.88295644	     -0.00007814	     -0.21639558	      0.00824788	      0.00092947	    130.03032992
      0.24538569	     -0.05828003	     -0.00028608	     -0.19958734	     -0.06213923	      0.88295739	     -0.00007810	     -0.21636610	      0.00823619	      0.00093365	    130.14225740
      0.24692188	     -0.05815704	     -0.00028526	     -0.19946416	     -0.06212659	      0.88295883	     -0.00007804	     -0.21632160	      0.00821642	      0.00094165	    130.76507113
      0.24847201	     -0.05803518	     -0.00028431	     -0.19934211	     -0.06211387	      0.88296030	     -0.00007797	     -0.21627657	      0.00819516	      0.00095268	    130.51604829
      0.24963015	     -0.05794363	     -0.00028379	     -0.19925037	     -0.06210439	      0.88296141	     -0.00007792	     -0.21624287	      0.00817676	      0.00096172	    131.61157914
      0.25078830	     -0.05785591	     -0.00028322	     -0.19916248	     -0.06209493	      0.88296253	     -0.00007788	     -0.21620914	      0.00815835	      0.00097258	    131.52798777
      0.25194644	     -0.05777021	     -0.00028270	     -0.19907659	     -0.06208549	      0.88296366	     -0.00007783	     -0.21617545	      0.00813820	      0.00098371	    132.15005120
      0.25347634	     -0.05766296	     -0.00028196	     -0.19896907	     -0.06207306	      0.88296518	     -0.00007777	     -0.21613111	      0.00811081	      0.00099992	    131.98362999
      0.25463049	     -0.05758505	     -0.00028152	     -0.19889094	     -0.06206372	      0.88296634	     -0.00007772	     -0.21609790	      0.00808800	      0.00101191	    132.88646213
      0.25578464	     -0.05751343	     -0.00028102	     -0.19881910	     -0.06205439	      0.88296751	     -0.00007768	     -0.21606496	      0.00806528	      0.00102464	    132.72832194
      0.25693879	     -0.05744569	     -0.00028058	     -0.19875111	     -0.06204510	      0.88296870	     -0.00007763	     -0.21603238	      0.00804112	      0.00103646	    133.26176621
      0.25847901	     -0.05736452	     -0.00027953	     -0.19866963	     -0.06203274	      0.88297031	     -0.00007757	     -0.21598954	      0.00800863	      0.00105172	    132.96790191
      0.25963883	     -0.05730765	     -0.00027820	     -0.19861252	     -0.06202347	      0.88297154	     -0.00007753	     -0.21595783	      0.00798248	      0.00106145	    133.76211649
      0.26079866	     -0.05725609	     -0.00027727	     -0.19856071	     -0.06201422	      0.88297277	     -0.00007748	     -0.21592665	      0.00795680	      0.00107054	    133.48644708
      0.26195848	     -0.05720944	     -0.00027662	     -0.19851380	     -0.06200501	      0.88297402	     -0.00007744	     -0.21589608	      0.00793007	      0.00107740	    133.90388342
      0.26349122	     -0.05715741	     -0.00027582	     -0.19846142	     -0.06199288	      0.88297567	     -0.00007738	     -0.21585670	      0.00789524	      0.00108394	    133.47442576
      0.26467673	     -0.05712046	     -0.00027531	     -0.19842419	     -0.06198354	      0.88297696	     -0.00007733	     -0.21582703	      0.00786718	      0.00108567	    134.23259140
      0.26586224	     -0.05708996	     -0.00027472	     -0.19839342	     -0.06197423	      0.88297825	     -0.00007728	     -0.21579804	      0.00784023	      0.00108551	    133.83708119
      0.26704774	     -0.05706251	     -0.00027429	     -0.19836570	     -0.06196495	      0.88297953	     -0.00007724	     -0.21576972	      0.00781262	      0.00108193	    134.26209375
      0.26856146	     -0.05703580	     -0.00027354	     -0.19833864	     -0.06195315	      0.88298117	     -0.00007718	     -0.21573454	      0.00777861	      0.00107369	    133.62763919
      0.26983373	     -0.05701621	     -0.00027254	     -0.19831877	     -0.06194327	      0.88298252	     -0.00007713	     -0.21570582	      0.00774906	      0.00106233	    134.39393750
      0.27110600	     -0.05700354	     -0.00027156	     -0.19830582	     -0.06193343	      0.88298387	     -0.00007707	     -0.21567786	      0.00772125	      0.00104819	    133.56094101
      0.27237827	     -0.05699314	     -0.00027111	     -0.19829514	     -0.06192363	      0.88298519	     -0.00007702	     -0.21565073	      0.00769262	      0.00102977	    134.06418693
      0.27413621	     -0.05699133	     -0.00027044	     -0.19829294	     -0.06191014	      0.88298697	     -0.00007695	     -0.21561462	      0.00765533	      0.00099881	    132.87109302
      0.27519121	     -0.05699074	     -0.00027025	     -0.19829212	     -0.06190207	      0.88298802	     -0.00007691	     -0.21559373	      0.00763208	      0.00097624	    133.68718155
      0.27624621	     -0.05699528	     -0.00026995	     -0.19829643	     -0.06189403	      0.88298903	     -0.00007687	     -0.21557337	      0.00761022	      0.00095168	    133.37763091
      0.27777479	     -0.05700554	     -0.00026950	     -0.19830637	     -0.06188242	      0.88299046	     -0.00007680	     -0.21554482	      0.00757883	      0.00091135	    133.37559606
      0.27921053	     -0.05702088	     -0.00026893	     -0.19832143	     -0.06187156	      0.88299174	     -0.00007674	     -0.21551897	      0.00755093	      0.00086961	    132.43763202
      0.28048360	     -0.05703486	     -0.00026855	     -0.19833516	     -0.06186197	      0.88299282	     -0.00007668	     -0.21549678	      0.00752556	      0.00082861	    132.96632792
      0.28175667	     -0.05705407	     -0.00026813	     -0.19835413	     -0.06185240	      0.88299385	     -0.00007663	     -0.21547524	      0.00750226	      0.00078572	    131.87767490
      0.28302974	     -0.05707310	     -0.00026790	     -0.19837291	     -0.06184287	      0.88299482	     -0.00007657	     -0.21545434	      0.00747825	      0.00073965	    132.26174444
      0.28467365	     -0.05710382	     -0.00026747	     -0.19840334	     -0.06183060	      0.88299598	     -0.00007650	     -0.21542824	      0.00744966	      0.00067784	    130.87428919
      0.28566390	     -0.05712177	     -0.00026734	     -0.19842111	     -0.06182323	      0.88299663	     -0.00007645	     -0.21541299	      0.00743157	      0.00063847	    131.45092404
      0.28665414	     -0.05714222	     -0.00026718	     -0.19844139	     -0.06181588	      0.88299725	     -0.00007641	     -0.21539807	      0.00741469	      0.00059886	    131.03649305
      0.28825883	     -0.05717741	     -0.00026695	     -0.19847631	     -0.06180400	      0.88299815	     -0.00007633	     -0.21537459	      0.00738760	      0.00053291	    130.71650462
      0.28987792	     -0.05721597	     -0.00026672	     -0.19851461	     -0.06179206	      0.88299896	     -0.00007625	     -0.21535174	      0.00736178	      0.00046588	    129.45825188
      0.29090159	     -0.05724002	     -0.00026659	     -0.19853850	     -0.06178453	      0.88299942	     -0.00007620	     -0.21533770	      0.00734469	      0.00042260	    129.82676495
      0.29192526	     -0.05726587	     -0.00026611	     -0.19856419	     -0.06177702	      0.88299983	     -0.00007615	     -0.21532397	      0.00732867	      0.00038007	    129.30315961
      0.29344006	     -0.05730510	     -0.00026538	     -0.19860320	     -0.06176594	      0.88300036	     -0.00007608	     -0.21530419	      0.00730491	      0.00031731	    128.97524043
      0.29498088	     -0.05734718	     -0.00026464	     -0.19864506	     -0.06175470	      0.88300080	     -0.00007600	     -0.21528472	      0.00728203	      0.00025530	    127.73533450
      0.29607909	     -0.05737478	     -0.00026455	     -0.19867250	     -0.06174671	      0.88300105	     -0.00007594	     -0.21527122	      0.00726486	      0.00021153	    128.04698049
      0.29717731	     -0.05740499	     -0.00026458	     -0.19870256	     -0.06173875	      0.88300126	     -0.00007588	     -0.21525804	      0.00724888	      0.00016966	    127.35927917
      0.29855460	     -0.05744363	     -0.00026461	     -0.19874100	     -0.06172878	      0.88300146	     -0.00007581	     -0.21524199	      0.00722851	      0.00011850	    127.17478422
      0.29995779	     -0.05748469	     -0.00026459	     -0.19878188	     -0.06171865	      0.88300159	     -0.00007573	     -0.21522613	      0.00720905	      0.00006954	    126.01441058
      0.30121451	     -0.05751960	     -0.00026476	     -0.19881661	     -0.06170960	      0.88300165	     -0.00007566	     -0.21521232	      0.00719067	      0.00002733	    126.33981371
      0.30247123	     -0.05755651	     -0.00026516	     -0.19885336	     -0.06170057	      0.88300166	     -0.00007559	     -0.21519884	      0.00717408	     -0.00001139	    125.15216762
      0.30372796	     -0.05759114	     -0.00026520	     -0.19888783	     -0.06169157	      0.88300163	     -0.00007552	     -0.21518569	      0.00715649	     -0.00004817	    125.38037365
      0.30498468	     -0.05762748	     -0.00026528	     -0.19892402	     -0.06168258	      0.88300154	     -0.00007545	     -0.21517284	      0.00714028	     -0.00008139	    124.48521850
      0.30624140	     -0.05766281	     -0.00026540	     -0.19895919	     -0.06167362	      0.88300142	     -0.00007537	     -0.21516027	      0.00712354	     -0.00011227	    124.51263015
      0.30749812	     -0.05769899	     -0.00026550	     -0.19899524	     -0.06166468	      0.88300126	     -0.00007530	     -0.21514796	      0.00710813	     -0.00013932	    123.57711560
      0.30875484	     -0.05773412	     -0.00026566	     -0.19903022	     -0.06165576	      0.88300107	     -0.00007522	     -0.21513587	      0.00709209	     -0.00016407	    123.70717118
      0.31001156	     -0.05777028	     -0.00026577	     -0.19906626	     -0.06164685	      0.88300085	     -0.00007514	     -0.21512400	      0.00707763	     -0.00018483	    122.65868236
      0.31126828	     -0.05780466	     -0.00026595	     -0.19910050	     -0.06163797	      0.88300061	     -0.00007506	     -0.21511230	      0.00706236	     -0.00020338	    122.89738455
      0.31252500	     -0.05784022	     -0.00026605	     -0.19913596	     -0.06162910	      0.88300034	     -0.00007498	     -0.21510077	      0.00704880	     -0.00021799	    121.83711164
      0.31378172	     -0.05787401	     -0.00026620	     -0.19916963	     -0.06162025	      0.88300006	     -0.00007490	     -0.21508937	      0.00703442	     -0.00023052	    122.08701384
      0.31503844	     -0.05790877	     -0.00026625	     -0.19920428	     -0.06161142	      0.88299977	     -0.00007481	     -0.21507809	      0.00702181	     -0.00023926	    121.01159895
      0.31629516	     -0.05794145	     -0.00026635	     -0.19923685	     -0.06160260	      0.88299946	     -0.00007472	     -0.21506691	      0.00700837	     -0.00024617	    121.28959094
      0.31755188	     -0.05797481	     -0.00026634	     -0.19927012	     -0.06159380	      0.88299915	     -0.00007464	     -0.21505580	      0.00699676	     -0.00024947	    120.20754547
      0.31880860	     -0.05800592	     -0.00026635	     -0.19930114	     -0.06158502	      0.88299883	     -0.00007455	     -0.21504475	      0.00698429	     -0.00025124	    120.51250772
      0.32006532	     -0.05803710	     -0.00026624	     -0.19933224	     -0.06157625	      0.88299852	     -0.00007445	     -0.21503372	      0.00697371	     -0.00024962	    119.40763607
      0.32132204	     -0.05806541	     -0.00026612	     -0.19936047	     -0.06156749	      0.88299821	     -0.00007436	     -0.21502269	      0.00696218	     -0.00024679	    119.77373655
      0.32257876	     -0.05809328	     -0.00026586	     -0.19938828	     -0.06155875	      0.88299790	     -0.00007426	     -0.21501164	      0.00695259	     -0.00024076	    118.64512937
      0.32383548	     -0.05811830	     -0.00026559	     -0.19941324	     -0.06155002	      0.88299760	     -0.00007417	     -0.21500053	      0.00694185	     -0.00023389	    119.08250983
      0.32509220	     -0.05814250	     -0.00026519	     -0.19943739	     -0.06154130	      0.88299731	     -0.00007407	     -0.21498936	      0.00693315	     -0.00022398	    117.88033943
      0.32634893	     -0.05816349	     -0.00026475	     -0.19945832	     -0.06153259	      0.88299704	     -0.00007396	     -0.21497809	      0.00692302	     -0.00021364	    118.43080149
      0.32760565	     -0.05818358	     -0.00026420	     -0.19947837	     -0.06152390	      0.88299678	     -0.00007386	     -0.21496674	      0.00691503	     -0.00020048	    117.17286560
      0.32886237	     -0.05819954	     -0.00026359	     -0.19949428	     -0.06151521	      0.88299653	     -0.00007375	     -0.21495526	      0.00690540	     -0.00018721	    117.79127930
      0.33011909	     -0.05821465	     -0.00026288	     -0.19950936	     -0.06150654	      0.88299631	     -0.00007364	     -0.21494366	      0.00689780	     -0.00017144	    116.61494048
      0.33137581	     -0.05822573	     -0.00026214	     -0.19952040	     -0.06149788	      0.88299610	     -0.00007353	     -0.21493191	      0.00688851	     -0.00015581	    117.21783200
      0.33263253	     -0.05823551	     -0.00026120	     -0.19953015	     -0.06148922	      0.88299592	     -0.00007342	     -0.21492003	      0.00688114	     -0.00013789	    116.02411071
      0.33388925	     -0.05824090	     -0.00025982	     -0.19953551	     -0.06148058	      0.88299576	     -0.00007330	     -0.21490799	      0.00687188	     -0.00012025	    116.66001079
      0.33514597	     -0.05824534	     -0.00025829	     -0.19953994	     -0.06147195	      0.88299562	     -0.00007318	     -0.21489580	      0.00686436	     -0.00010050	    115.52955604
      0.33640269	     -0.05824570	     -0.00025677	     -0.19954028	     -0.06146333	      0.88299550	     -0.00007306	     -0.21488347	      0.00685492	     -0.00008131	    116.15845517
      0.33765941	     -0.05824477	     -0.00025523	     -0.19953933	     -0.06145472	      0.88299541	     -0.00007293	     -0.21487099	      0.00684720	     -0.00006025	    115.02996958
      0.33891613	     -0.05823947	     -0.00025374	     -0.19953400	     -0.06144612	      0.88299535	     -0.00007280	     -0.21485837	      0.00683743	     -0.00004001	    115.70563532
      0.34017285	     -0.05823267	     -0.00025236	     -0.19952717	     -0.06143753	      0.88299531	     -0.00007267	     -0.21484562	      0.00682926	     -0.00001816	    114.64658636
      0.34142957	     -0.05822166	     -0.00025141	     -0.19951612	     -0.06142896	      0.88299531	     -0.00007254	     -0.21483277	      0.00681897	      0.00000276	    115.30056544
      0.34268629	     -0.05821059	     -0.00025053	     -0.19950500	     -0.06142039	      0.88299532	     -0.00007241	     -0.21481987	      0.00681020	      0.00002518	    114.22212693
      0.34394301	     -0.05819576	     -0.00024970	     -0.19949011	     -0.06141184	      0.88299537	     -0.00007227	     -0.21480691	      0.00679920	      0.00004642	    114.91954270
      0.34519973	     -0.05818030	     -0.00024885	     -0.19947461	     -0.06140330	      0.88299544	     -0.00007213	     -0.21479391	      0.00678966	      0.00006886	    113.90810387
      0.34645645	     -0.05816101	     -0.00024803	     -0.19945525	     -0.06139478	      0.88299554	     -0.00007198	     -0.21478084	      0.00677792	      0.00008991	    114.60338424
      0.34771317	     -0.05814074	     -0.00024718	     -0.19943492	     -0.06138627	      0.88299567	     -0.00007184	     -0.21476770	      0.00676762	      0.00011200	    113.58494361
      0.34896989	     -0.05811667	     -0.00024635	     -0.19941078	     -0.06137777	      0.88299582	     -0.00007169	     -0.21475449	      0.00675504	      0.00013251	    114.31460719
      0.35022662	     -0.05809224	     -0.00024552	     -0.19938627	     -0.06136929	      0.88299600	     -0.00007154	     -0.21474121	      0.00674384	      0.00015387	    113.34344187
      0.35148334	     -0.05806402	     -0.00024475	     -0.19935797	     -0.06136082	      0.88299621	     -0.00007139	     -0.21472785	      0.00673039	      0.00017351	    114.08230136
      0.35274006	     -0.05803511	     -0.00024402	     -0.19932899	     -0.06135237	      0.88299644	     -0.00007124	     -0.21471442	      0.00671830	      0.00019392	    113.11329932
      0.35399678	     -0.05800307	     -0.00024339	     -0.19929685	     -0.06134394	      0.88299669	     -0.00007108	     -0.21470091	      0.00670386	      0.00021254	    113.87594145
      0.35525350	     -0.05797208	     -0.00024284	     -0.19926577	     -0.06133552	      0.88299697	     -0.00007092	     -0.21468736	      0.00669071	      0.00023183	    112.92524348
      0.35651022	     -0.05793906	     -0.00024240	     -0.19923264	     -0.06132712	      0.88299727	     -0.00007076	     -0.21467381	      0.00667519	      0.00024921	    113.67806581
      0.35776694	     -0.05790669	     -0.00024199	     -0.19920016	     -0.06131874	      0.88299760	     -0.00007060	     -0.21466029	      0.00666094	      0.00026717	    112.72477804
      0.35902366	     -0.05787231	     -0.00024164	     -0.19916565	     -0.06131038	      0.88299795	     -0.00007043	     -0.21464680	      0.00664430	      0.00028315	    113.49615112
      0.36028038	     -0.05784014	     -0.00024132	     -0.19913337	     -0.06130204	      0.88299831	     -0.00007027	     -0.21463341	      0.00662890	      0.00029961	    112.54896159
      0.36153710	     -0.05780761	     -0.00024108	     -0.19910071	     -0.06129372	      0.88299870	     -0.00007010	     -0.21462015	      0.00661111	      0.00031396	    113.30200352
      0.36279382	     -0.05777792	     -0.00024083	     -0.19907089	     -0.06128542	      0.88299910	     -0.00006993	     -0.21460709	      0.00659455	      0.00032865	    112.33598115
      0.36405054	     -0.05774830	     -0.00024050	     -0.19904112	     -0.06127715	      0.88299952	     -0.00006975	     -0.21459428	      0.00657559	      0.00034104	    113.07842596
      0.36530726	     -0.05772215	     -0.00023995	     -0.19901484	     -0.06126890	      0.88299996	     -0.00006958	     -0.21458179	      0.00655787	      0.00035350	    112.10067243
      0.36656398	     -0.05769640	     -0.00023920	     -0.19898894	     -0.06126067	      0.88300041	     -0.00006940	     -0.21456964	      0.00653780	      0.00036339	    112.81799529
      0.36782070	     -0.05767359	     -0.00023821	     -0.19896599	     -0.06125246	      0.88300087	     -0.00006922	     -0.21455789	      0.00651904	      0.00037305	    111.83188756
      0.36907742	     -0.05765050	     -0.00023700	     -0.19894277	     -0.06124428	      0.88300135	     -0.00006903	     -0.21454653	      0.00649802	      0.00037985	    112.55212651
      0.37033414	     -0.05763092	     -0.00023557	     -0.19892306	     -0.06123613	      0.88300183	     -0.00006885	     -0.21453561	      0.00647841	      0.00038616	    111.56406744
      0.37159086	     -0.05761196	     -0.00023401	     -0.19890395	     -0.06122800	      0.88300231	     -0.00006866	     -0.21452514	      0.00645663	      0.00038937	    112.26856544
      0.37284758	     -0.05759554	     -0.00023223	     -0.19888740	     -0.06121990	      0.88300281	     -0.00006847	     -0.21451514	      0.00643634	      0.00039189	    111.28354693
      0.37410431	     -0.05757845	     -0.00023028	     -0.19887017	     -0.06121182	      0.88300330	     -0.00006827	     -0.21450560	      0.00641400	      0.00039115	    111.99607204
      0.37536103	     -0.05756422	     -0.00022820	     -0.19885582	     -0.06120378	      0.88300379	     -0.00006808	     -0.21449653	      0.00639323	      0.00038964	    111.01785750
      0.37661775	     -0.05755021	     -0.00022608	     -0.19884167	     -0.06119576	      0.88300428	     -0.00006788	     -0.21448792	      0.00637047	      0.00038483	    111.72337636
      0.37787447	     -0.05753920	     -0.00022391	     -0.19883053	     -0.06118776	      0.88300476	     -0.00006768	     -0.21447980	      0.00634934	      0.00037920	    110.74685358
      0.37913119	     -0.05752843	     -0.00022175	     -0.19881962	     -0.06117980	      0.88300523	     -0.00006748	     -0.21447216	      0.00632628	      0.00037029	    111.45528784
      0.38038791	     -0.05752101	     -0.00021956	     -0.19881208	     -0.06117186	      0.88300569	     -0.00006728	     -0.21446503	      0.00630492	      0.00036060	    110.48232116
      0.38164463	     -0.05751381	     -0.00021739	     -0.19880474	     -0.06116395	      0.88300613	     -0.00006708	     -0.21445840	      0.00628169	      0.00034766	    111.19259654
      0.38290135	     -0.05750909	     -0.00021517	     -0.19879989	     -0.06115607	      0.88300656	     -0.00006688	     -0.21445228	      0.00626021	      0.00033403	    110.23631902
      0.38415807	     -0.05750424	     -0.00021298	     -0.19879490	     -0.06114822	      0.88300697	     -0.00006668	     -0.21444664	      0.00623695	      0.00031728	    110.95847623
      0.38541479	     -0.05750313	     -0.00021085	     -0.19879366	     -0.06114040	      0.88300736	     -0.00006647	     -0.21444149	      0.00621550	      0.00029997	    110.00393868
      0.38667151	     -0.05750300	     -0.00020879	     -0.19879340	     -0.06113260	      0.88300772	     -0.00006627	     -0.21443685	      0.00619231	      0.00027965	    110.72859545
      0.38792823	     -0.05750630	     -0.00020679	     -0.19879657	     -0.06112483	      0.88300806	     -0.00006607	     -0.21443274	      0.00617100	      0.00025887	    109.78865005
      0.38918495	     -0.05751024	     -0.00020494	     -0.19880037	     -0.06111709	      0.88300837	     -0.00006587	     -0.21442915	      0.00614805	      0.00023521	    110.53225836
      0.39044167	     -0.05751811	     -0.00020325	     -0.19880811	     -0.06110938	      0.88300865	     -0.00006567	     -0.21442609	      0.00612708	      0.00021127	    109.61631199
      0.39169839	     -0.05752652	     -0.00020174	     -0.19881638	     -0.06110169	      0.88300890	     -0.00006547	     -0.21442356	      0.00610455	      0.00018468	    110.39356055
      0.39295511	     -0.05753779	     -0.00020030	     -0.19882752	     -0.06109403	      0.88300912	     -0.00006527	     -0.21442155	      0.00608403	      0.00015805	    109.51534412
      0.39421183	     -0.05754767	     -0.00019932	     -0.19883726	     -0.06108640	      0.88300930	     -0.00006507	     -0.21442004	      0.00606196	      0.00012908	    110.32833602
      0.39546855	     -0.05756215	     -0.00019863	     -0.19885160	     -0.06107880	      0.88300944	     -0.00006487	     -0.21441908	      0.00604184	      0.00010046	    109.45832811
      0.39672528	     -0.05757838	     -0.00019816	     -0.19886768	     -0.06107122	      0.88300955	     -0.00006467	     -0.21441869	      0.00602015	      0.00006975	    110.28569716
      0.39798200	     -0.05759881	     -0.00019780	     -0.19888797	     -0.06106366	      0.88300962	     -0.00006448	     -0.21441890	      0.00600048	      0.00003949	    109.45496346
      0.39923872	     -0.05762043	     -0.00019760	     -0.19890945	     -0.06105614	      0.88300965	     -0.00006429	     -0.21441971	      0.00597936	      0.00000726	    110.31909973
      0.40049544	     -0.05764625	     -0.00019746	     -0.19893514	     -0.06104863	      0.88300964	     -0.00006409	     -0.21442111	      0.00596037	     -0.00002435	    109.51600156
      0.40175216	     -0.05767295	     -0.00019738	     -0.19896170	     -0.06104116	      0.88300958	     -0.00006390	     -0.21442311	      0.00594001	     -0.00005775	    110.40401904
      0.40300888	     -0.05770229	     -0.00019721	     -0.19899092	     -0.06103370	      0.88300949	     -0.00006372	     -0.21442569	      0.00592186	     -0.00009037	    109.62808872
      0.40426560	     -0.05773107	     -0.00019698	     -0.19901958	     -0.06102627	      0.88300936	     -0.00006353	     -0.21442879	      0.00590246	     -0.00012454	    110.53181114
      0.40552232	     -0.05776241	     -0.00019663	     -0.19905082	     -0.06101887	      0.88300918	     -0.00006334	     -0.21443240	      0.00588534	     -0.00015766	    109.75737624
      0.40677904	     -0.05779343	     -0.00019625	     -0.19908174	     -0.06101148	      0.88300896	     -0.00006316	     -0.21443646	      0.00586702	     -0.00019208	    110.65786608
      0.40803576	     -0.05782678	     -0.00019528	     -0.19911501	     -0.06100412	      0.88300870	     -0.00006298	     -0.21444098	      0.00585100	     -0.00022510	    109.88118101
      0.40929248	     -0.05785956	     -0.00019420	     -0.19914772	     -0.06099678	      0.88300839	     -0.00006280	     -0.21444593	      0.00583381	     -0.00025902	    110.76662255
      0.41054920	     -0.05789489	     -0.00019315	     -0.19918299	     -0.06098945	      0.88300805	     -0.00006263	     -0.21445128	      0.00581898	     -0.00029126	    109.98779006
      0.41180592	     -0.05792978	     -0.00019222	     -0.19921782	     -0.06098215	      0.88300766	     -0.00006245	     -0.21445703	      0.00580308	     -0.00032418	    110.87912911
      0.41306264	     -0.05796645	     -0.00019127	     -0.19925445	     -0.06097487	      0.88300723	     -0.00006228	     -0.21446314	      0.00578964	     -0.00035517	    110.09311387
      0.41431936	     -0.05800134	     -0.00019033	     -0.19928930	     -0.06096760	      0.88300677	     -0.00006211	     -0.21446958	      0.00577520	     -0.00038657	    110.98204828
      0.41557608	     -0.05803714	     -0.00018938	     -0.19932507	     -0.06096035	      0.88300626	     -0.00006195	     -0.21447630	      0.00576326	     -0.00041576	    110.19500316
      0.41683280	     -0.05807106	     -0.00018859	     -0.19935896	     -0.06095312	      0.88300572	     -0.00006179	     -0.21448323	      0.00575034	     -0.00044501	    111.08309541
      0.41808952	     -0.05810589	     -0.00018790	     -0.19939379	     -0.06094590	      0.88300515	     -0.00006163	     -0.21449035	      0.00573991	     -0.00047168	    110.28198813
      0.41934624	     -0.05813836	     -0.00018730	     -0.19942624	     -0.06093869	      0.88300454	     -0.00006147	     -0.21449760	      0.00572849	     -0.00049808	    111.15852119
      0.42060297	     -0.05817136	     -0.00018674	     -0.19945924	     -0.06093150	      0.88300390	     -0.00006132	     -0.21450495	      0.00571954	     -0.00052160	    110.34244914
      0.42185969	     -0.05820237	     -0.00018631	     -0.19949025	     -0.06092431	      0.88300323	     -0.00006118	     -0.21451234	      0.00570953	     -0.00054455	    111.21038809
      0.42311641	     -0.05823481	     -0.00018585	     -0.19952271	     -0.06091714	      0.88300253	     -0.00006104	     -0.21451976	      0.00570193	     -0.00056436	    110.37523780
      0.42437313	     -0.05826517	     -0.00018557	     -0.19955309	     -0.06090998	      0.88300181	     -0.00006090	     -0.21452717	      0.00569323	     -0.00058337	    111.24818718
      0.42562985	     -0.05829596	     -0.00018542	     -0.19958390	     -0.06090283	      0.88300106	     -0.00006077	     -0.21453455	      0.00568693	     -0.00059904	    110.42950943
      0.42688657	     -0.05832381	     -0.00018546	     -0.19961177	     -0.06089569	      0.88300030	     -0.00006064	     -0.21454184	      0.00567952	     -0.00061370	    111.33711575
      0.42814329	     -0.05835071	     -0.00018553	     -0.19963871	     -0.06088856	      0.88299952	     -0.00006051	     -0.21454898	      0.00567444	     -0.00062477	    110.53646389
      0.42940001	     -0.05837405	     -0.00018562	     -0.19966209	     -0.06088143	      0.88299873	     -0.00006040	     -0.21455590	      0.00566814	     -0.00063461	    111.45467197
      0.43065673	     -0.05839597	     -0.00018599	     -0.19968406	     -0.06087431	      0.88299793	     -0.00006028	     -0.21456258	      0.00566404	     -0.00064068	    110.64045992
      0.43191345	     -0.05841591	     -0.00018625	     -0.19970404	     -0.06086719	      0.88299712	     -0.00006017	     -0.21456903	      0.00565854	     -0.00064536	    111.53350164
      0.43317017	     -0.05843740	     -0.00018653	     -0.19972559	     -0.06086009	      0.88299631	     -0.00006007	     -0.21457529	      0.00565512	     -0.00064629	    110.68720104
      0.43442689	     -0.05845711	     -0.00018684	     -0.19974535	     -0.06085298	      0.88299550	     -0.00005997	     -0.21458134	      0.00565030	     -0.00064606	    111.59488689
      0.43568361	     -0.05847808	     -0.00018716	     -0.19976639	     -0.06084588	      0.88299469	     -0.00005987	     -0.21458718	      0.00564758	     -0.00064234	    110.75275715
      0.43694033	     -0.05849732	     -0.00018749	     -0.19978569	     -0.06083879	      0.88299388	     -0.00005978	     -0.21459277	      0.00564350	     -0.00063774	    111.67155559
      0.43819705	     -0.05851723	     -0.00018773	     -0.19980568	     -0.06083170	      0.88299309	     -0.00005969	     -0.21459810	      0.00564155	     -0.00062996	    110.82619633
      0.43945377	     -0.05853503	     -0.00018792	     -0.19982355	     -0.06082461	      0.88299230	     -0.00005961	     -0.21460314	      0.00563822	     -0.00062163	    111.74299136
      0.44071049	     -0.05855383	     -0.00018828	     -0.19984244	     -0.06081752	      0.88299153	     -0.00005953	     -0.21460788	      0.00563701	     -0.00061046	    110.88378414
      0.44196721	     -0.05857068	     -0.00018865	     -0.19985937	     -0.06081044	      0.88299077	     -0.00005946	     -0.21461229	      0.00563438	     -0.00059904	    111.78263943
      0.44322394	     -0.05858797	     -0.00018887	     -0.19987675	     -0.06080336	      0.88299002	     -0.00005940	     -0.21461637	      0.00563384	     -0.00058511	    110.90971553
      0.44448066	     -0.05860294	     -0.00018902	     -0.19989182	     -0.06079628	      0.88298929	     -0.00005933	     -0.21462008	      0.00563193	     -0.00057130	    111.81294465
      0.44573738	     -0.05861870	     -0.00018902	     -0.19990768	     -0.06078921	      0.88298859	     -0.00005928	     -0.21462342	      0.00563212	     -0.00055530	    110.93948173
      0.44699410	     -0.05863192	     -0.00018900	     -0.19992100	     -0.06078213	      0.88298790	     -0.00005923	     -0.21462635	      0.00563093	     -0.00053969	    111.84720106
      0.44825082	     -0.05864507	     -0.00018881	     -0.19993427	     -0.06077505	      0.88298723	     -0.00005918	     -0.21462887	      0.00563181	     -0.00052215	    110.97668216
      0.44950754	     -0.05865528	     -0.00018837	     -0.19994460	     -0.06076797	      0.88298659	     -0.00005914	     -0.21463094	      0.00563123	     -0.00050519	    111.88156342
      0.45076426	     -0.05866513	     -0.00018784	     -0.19995458	     -0.06076090	      0.88298596	     -0.00005911	     -0.21463255	      0.00563267	     -0.00048648	    111.01552833
      0.45202098	     -0.05867071	     -0.00018724	     -0.19996027	     -0.06075382	      0.88298536	     -0.00005908	     -0.21463364	      0.00563266	     -0.00046855	    111.94840312
      0.45327770	     -0.05867354	     -0.00018648	     -0.19996326	     -0.06074674	      0.88298479	     -0.00005906	     -0.21463415	      0.00563467	     -0.00044896	    111.12449616
      0.45453442	     -0.05867120	     -0.00018570	     -0.19996104	     -0.06073966	      0.88298423	     -0.00005905	     -0.21463401	      0.00563517	     -0.00043015	    112.09402612
      0.45579114	     -0.05866611	     -0.00018494	     -0.19995610	     -0.06073257	      0.88298370	     -0.00005904	     -0.21463316	      0.00563758	     -0.00040961	    111.31009293
      0.45704786	     -0.05865507	     -0.00018418	     -0.19994519	     -0.06072549	      0.88298320	     -0.00005904	     -0.21463153	      0.00563837	     -0.00038971	    112.32204613
      0.45830458	     -0.05863954	     -0.00018330	     -0.19992981	     -0.06071840	      0.88298273	     -0.00005904	     -0.21462907	      0.00564095	     -0.00036788	    111.57960111
      0.45956130	     -0.05861769	     -0.00018242	     -0.19990809	     -0.06071131	      0.88298228	     -0.00005905	     -0.21462569	      0.00564174	     -0.00034647	    112.62751094
      0.46081802	     -0.05859294	     -0.00018157	     -0.19988349	     -0.06070422	      0.88298186	     -0.00005907	     -0.21462138	      0.00564415	     -0.00032292	    111.89420385
      0.46207474	     -0.05856315	     -0.00018081	     -0.19985382	     -0.06069713	      0.88298147	     -0.00005910	     -0.21461612	      0.00564459	     -0.00029962	    112.96164975
      0.46333146	     -0.05853050	     -0.00018011	     -0.19982130	     -0.06069003	      0.88298111	     -0.00005913	     -0.21460993	      0.00564649	     -0.00027408	    112.25012945
      0.46458818	     -0.05849257	     -0.00017955	     -0.19978348	     -0.06068294	      0.88298078	     -0.00005917	     -0.21460278	      0.00564627	     -0.00024869	    113.36420957
      0.46584490	     -0.05845217	     -0.00017906	     -0.19974320	     -0.06067584	      0.88298048	     -0.00005922	     -0.21459468	      0.00564740	     -0.00022094	    112.67978631
      0.46710163	     -0.05840753	     -0.00017869	     -0.19969865	     -0.06066874	      0.88298022	     -0.00005928	     -0.21458563	      0.00564627	     -0.00019328	    113.81144752
      0.46835835	     -0.05836052	     -0.00017827	     -0.19965175	     -0.06066165	      0.88298000	     -0.00005934	     -0.21457567	      0.00564633	     -0.00016328	    113.13927636
      0.46961507	     -0.05830871	     -0.00017782	     -0.19960002	     -0.06065455	      0.88297981	     -0.00005941	     -0.21456478	      0.00564402	     -0.00013344	    114.30273401
      0.47087179	     -0.05825527	     -0.00017736	     -0.19954667	     -0.06064746	      0.88297966	     -0.00005949	     -0.21455299	      0.00564281	     -0.00010135	    113.65026686
      0.47212851	     -0.05819782	     -0.00017692	     -0.19948929	     -0.06064037	      0.88297956	     -0.00005957	     -0.21454031	      0.00563918	     -0.00006956	    114.84089521
      0.47338523	     -0.05813824	     -0.00017637	     -0.19942978	     -0.06063329	      0.88297949	     -0.00005967	     -0.21452677	      0.00563661	     -0.00003567	    114.20633164
      0.47464195	     -0.05807474	     -0.00017577	     -0.19936633	     -0.06062620	      0.88297947	     -0.00005976	     -0.21451236	      0.00563153	     -0.00000227	    115.41670864
      0.47589867	     -0.05801047	     -0.00017515	     -0.19930212	     -0.06061913	      0.88297948	     -0.00005987	     -0.21449714	      0.00562745	      0.00003300	    114.78922060
      0.47715539	     -0.05794292	     -0.00017455	     -0.19923460	     -0.06061206	      0.88297955	     -0.00005998	     -0.21448113	      0.00562079	      0.00006754	    116.01703252
      0.47841211	     -0.05787371	     -0.00017375	     -0.19916543	     -0.06060500	      0.88297965	     -0.00006010	     -0.21446436	      0.00561508	      0.00010368	    115.39692082
      0.47966883	     -0.05780055	     -0.00017275	     -0.19909230	     -0.06059795	      0.88297981	     -0.00006022	     -0.21444682	      0.00560675	      0.00013880	    116.63684813
      0.48092555	     -0.05772644	     -0.00017162	     -0.19901821	     -0.06059091	      0.88298000	     -0.00006036	     -0.21442854	      0.00559936	      0.00017522	    116.02731529
      0.48218227	     -0.05764889	     -0.00017048	     -0.19894066	     -0.06058388	      0.88298025	     -0.00006050	     -0.21440955	      0.00558932	      0.00021033	    117.29059015
      0.48343899	     -0.05757064	     -0.00016930	     -0.19886242	     -0.06057686	      0.88298053	     -0.00006064	     -0.21438986	      0.00558020	      0.00024648	    116.69103076
      0.48469571	     -0.05748898	     -0.00016811	     -0.19878074	     -0.06056985	      0.88298087	     -0.00006079	     -0.21436951	      0.00556838	      0.00028106	    117.97632169
      0.48595243	     -0.05740738	     -0.00016698	     -0.19869913	     -0.06056286	      0.88298124	     -0.00006095	     -0.21434852	      0.00555744	      0.00031647	    117.38466047
      0.48720915	     -0.05732339	     -0.00016591	     -0.19861510	     -0.06055589	      0.88298166	     -0.00006111	     -0.21432693	      0.00554372	      0.00035009	    118.67507881
      0.48846587	     -0.05723950	     -0.00016458	     -0.19853116	     -0.06054893	      0.88298212	     -0.00006128	     -0.21430479	      0.00553083	      0.00038430	    118.07820453
      0.48972259	     -0.05715318	     -0.00016298	     -0.19844478	     -0.06054199	      0.88298263	     -0.00006146	     -0.21428212	      0.00551510	      0.00041648	    119.35388135
      0.49097932	     -0.05706721	     -0.00016128	     -0.19835876	     -0.06053507	      0.88298317	     -0.00006165	     -0.21425896	      0.00550016	      0.00044899	    118.75281887
      0.49223604	     -0.05697823	     -0.00015954	     -0.19826970	     -0.06052817	      0.88298375	     -0.00006184	     -0.21423532	      0.00548241	      0.00047920	    120.07323476
      0.49349276	     -0.05688944	     -0.00015773	     -0.19818083	     -0.06052129	      0.88298437	     -0.00006203	     -0.21421120	      0.00546549	      0.00050954	    119.49269237
      0.49474948	     -0.05679774	     -0.00015591	     -0.19808903	     -0.06051443	      0.88298503	     -0.00006223	     -0.21418662	      0.00544575	      0.00053746	    120.83664154
      0.49600620	     -0.05670645	     -0.00015407	     -0.19799764	     -0.06050760	      0.88298572	     -0.00006244	     -0.21416160	      0.00542681	      0.00056542	    120.26431585
      0.49726292	     -0.05661311	     -0.00015239	     -0.19790416	     -0.06050079	      0.88298645	     -0.00006266	     -0.21413616	      0.00540500	      0.00059085	    121.62775943
      0.49851964	     -0.05652102	     -0.00015082	     -0.19781194	     -0.06049401	      0.88298721	     -0.00006288	     -0.21411034	      0.00538397	      0.00061625	    121.05621705
      0.49977636	     -0.05642780	     -0.00014939	     -0.19771856	     -0.06048726	      0.88298800	     -0.00006311	     -0.21408418	      0.00536001	      0.00063900	    122.41955088
      0.50103308	     -0.05633661	     -0.00014801	     -0.19762720	     -0.06048054	      0.88298882	     -0.00006334	     -0.21405773	      0.00533680	      0.00066158	    121.84104006
      0.50228980	     -0.05624382	     -0.00014696	     -0.19753422	     -0.06047385	      0.88298966	     -0.00006358	     -0.21403103	      0.00531065	      0.00068140	    123.21883914
      0.50354652	     -0.05615342	     -0.00014639	     -0.19744362	     -0.06046719	      0.88299053	     -0.00006382	     -0.21400416	      0.00528521	      0.00070099	    122.62251118
      0.50480324	     -0.05606302	     -0.00014593	     -0.19735298	     -0.06046057	      0.88299142	     -0.00006408	     -0.21397720	      0.00525680	      0.00071771	    123.99917481
      0.50605996	     -0.05597507	     -0.00014543	     -0.19726480	     -0.06045398	      0.88299233	     -0.00006433	     -0.21395016	      0.00522915	      0.00073400	    123.41832432
      0.50731668	     -0.05588605	     -0.00014486	     -0.19717552	     -0.06044743	      0.88299326	     -0.00006459	     -0.21392306	      0.00519858	      0.00074726	    124.82376771
      0.50857340	     -0.05579990	     -0.00014411	     -0.19708913	     -0.06044091	      0.88299421	     -0.00006486	     -0.21389590	      0.00516881	      0.00075992	    124.23931276
      0.50983012	     -0.05571383	     -0.00014338	     -0.19700278	     -0.06043444	      0.88299517	     -0.00006514	     -0.21386872	      0.00513614	      0.00076932	    125.66123291
      0.51108684	     -0.05563099	     -0.00014258	     -0.19691967	     -0.06042800	      0.88299615	     -0.00006541	     -0.21384156	      0.00510433	      0.00077792	    125.10076759
      0.51234356	     -0.05554773	     -0.00014178	     -0.19683610	     -0.06042161	      0.88299713	     -0.00006570	     -0.21381441	      0.00506971	      0.00078311	    126.55842709
      0.51360029	     -0.05546899	     -0.00014079	     -0.19675707	     -0.06041526	      0.88299811	     -0.00006599	     -0.21378732	      0.00503604	      0.00078742	    125.99352828
      0.51485701	     -0.05539070	     -0.00013973	     -0.19667846	     -0.06040895	      0.88299910	     -0.00006628	     -0.21376032	      0.00499960	      0.00078824	    127.45149420
      0.51611373	     -0.05531659	     -0.00013855	     -0.19660404	     -0.06040269	      0.88300009	     -0.00006658	     -0.21373345	      0.00496419	      0.00078804	    126.88577423
      0.51737045	     -0.05524327	     -0.00013744	     -0.19653038	     -0.06039648	      0.88300108	     -0.00006688	     -0.21370674	      0.00492613	      0.00078425	    128.36601647
      0.51862717	     -0.05517458	     -0.00013638	     -0.19646136	     -0.06039031	      0.88300207	     -0.00006719	     -0.21368023	      0.00488923	      0.00077940	    127.81674830
      0.51988389	     -0.05510673	     -0.00013543	     -0.19639315	     -0.06038419	      0.88300304	     -0.00006750	     -0.21365394	      0.00484976	      0.00077095	    129.32097141
      0.52114061	     -0.05504288	     -0.00013449	     -0.19632895	     -0.06037812	      0.88300400	     -0.00006782	     -0.21362791	      0.00481152	      0.00076150	    128.79675599
      0.52239733	     -0.05497839	     -0.00013361	     -0.19626408	     -0.06037210	      0.88300495	     -0.00006814	     -0.21360213	      0.00477081	      0.00074863	    130.34477636
      0.52365405	     -0.05491677	     -0.00013263	     -0.19620209	     -0.06036613	      0.88300588	     -0.00006846	     -0.21357656	      0.00473138	      0.00073503	    129.84187849
      0.52491077	     -0.05485442	     -0.00013161	     -0.19613935	     -0.06036021	      0.88300680	     -0.00006879	     -0.21355121	      0.00468945	      0.00071831	    131.41740573
      0.52616749	     -0.05479659	     -0.00013065	     -0.19608113	     -0.06035434	      0.88300769	     -0.00006912	     -0.21352610	      0.00464875	      0.00070114	    130.92647668
      0.52742421	     -0.05473927	     -0.00013003	     -0.19602341	     -0.06034852	      0.88300856	     -0.00006946	     -0.21350124	      0.00460553	      0.00068110	    132.53376904
      0.52868093	     -0.05468639	     -0.00012966	     -0.19597011	     -0.06034276	      0.88300940	     -0.00006980	     -0.21347668	      0.00456356	      0.00066094	    132.06167575
      0.52993765	     -0.05463363	     -0.00012890	     -0.19591692	     -0.06033706	      0.88301022	     -0.00007014	     -0.21345243	      0.00451908	      0.00063834	    133.70006915
      0.53119437	     -0.05458600	     -0.00012805	     -0.19586888	     -0.06033140	      0.88301101	     -0.00007048	     -0.21342851	      0.00447586	      0.00061610	    133.21098813
      0.53245109	     -0.05453909	     -0.00012731	     -0.19582152	     -0.06032581	      0.88301177	     -0.00007083	     -0.21340497	      0.00443016	      0.00059173	    134.85623027
      0.53370781	     -0.05449669	     -0.00012653	     -0.19577870	     -0.06032027	      0.88301249	     -0.00007118	     -0.21338182	      0.00438584	      0.00056789	    134.38667627
      0.53496453	     -0.05445396	     -0.00012572	     -0.19573551	     -0.06031479	      0.88301319	     -0.00007153	     -0.21335905	      0.00433916	      0.00054211	    136.04895265
      0.53622125	     -0.05441621	     -0.00012482	     -0.19569733	     -0.06030936	      0.88301386	     -0.00007189	     -0.21333668	      0.00429398	      0.00051703	    135.55495733
      0.53747798	     -0.05437985	     -0.00012404	     -0.19566050	     -0.06030399	      0.88301449	     -0.00007225	     -0.21331474	      0.00424656	      0.00049016	    137.19014488
      0.53873470	     -0.05434980	     -0.00012347	     -0.19563000	     -0.06029869	      0.88301509	     -0.00007261	     -0.21329327	      0.00420079	      0.00046410	    136.66702407
      0.53999142	     -0.05431908	     -0.00012319	     -0.19559881	     -0.06029344	      0.88301566	     -0.00007297	     -0.21327234	      0.00415293	      0.00043646	    138.31083784
      0.54124814	     -0.05429574	     -0.00012322	     -0.19557499	     -0.06028825	      0.88301619	     -0.00007333	     -0.21325204	      0.00410677	      0.00041006	    137.71696023
      0.54250486	     -0.05427384	     -0.00012334	     -0.19555261	     -0.06028312	      0.88301669	     -0.00007370	     -0.21323240	      0.00405856	      0.00038235	    139.30226650
      0.54376158	     -0.05425680	     -0.00012330	     -0.19553509	     -0.06027805	      0.88301715	     -0.00007406	     -0.21321342	      0.00401221	      0.00035588	    138.69453984
      0.54501830	     -0.05423928	     -0.00012319	     -0.19551710	     -0.06027303	      0.88301758	     -0.00007443	     -0.21319504	      0.00396403	      0.00032817	    140.25950439
      0.54627502	     -0.05422656	     -0.00012299	     -0.19550390	     -0.06026808	      0.88301798	     -0.00007480	     -0.21317722	      0.00391790	      0.00030184	    139.60568168
      0.54753174	     -0.05421332	     -0.00012287	     -0.19549018	     -0.06026319	      0.88301834	     -0.00007516	     -0.21315995	      0.00387007	      0.00027443	    141.12894949
      0.54878846	     -0.05420408	     -0.00012286	     -0.19548048	     -0.06025835	      0.88301867	     -0.00007553	     -0.21314321	      0.00382438	      0.00024862	    140.41643981
      0.55004518	     -0.05419455	     -0.00012296	     -0.19547047	     -0.06025358	      0.88301896	     -0.00007590	     -0.21312698	      0.00377703	      0.00022195	    141.88842115
      0.55130190	     -0.05418975	     -0.00012303	     -0.19546520	     -0.06024886	      0.88301923	     -0.00007627	     -0.21311126	      0.00373187	      0.00019707	    141.11851442
      0.55255862	     -0.05418425	     -0.00012318	     -0.19545924	     -0.06024420	      0.88301946	     -0.00007664	     -0.21309602	      0.00368508	      0.00017152	    142.54603645
      0.55381534	     -0.05418297	     -0.00012329	     -0.19545750	     -0.06023959	      0.88301966	     -0.00007701	     -0.21308124	      0.00364049	      0.00014794	    141.72059289
      0.55507206	     -0.05418076	     -0.00012346	     -0.19545482	     -0.06023505	      0.88301983	     -0.00007738	     -0.21306692	      0.00359429	      0.00012385	    143.10327538
      0.55632878	     -0.05418322	     -0.00012361	     -0.19545682	     -0.06023056	      0.88301997	     -0.00007775	     -0.21305304	      0.00355030	      0.00010185	    142.22919427
      0.55758550	     -0.05418510	     -0.00012388	     -0.19545824	     -0.06022613	      0.88302008	     -0.00007811	     -0.21303959	      0.00350469	      0.00007945	    143.57440193
      0.55884222	     -0.05419129	     -0.00012412	     -0.19546398	     -0.06022175	      0.88302017	     -0.00007848	     -0.21302657	      0.00346130	      0.00005921	    142.65407420
      0.56009894	     -0.05419641	     -0.00012443	     -0.19546864	     -0.06021743	      0.88302023	     -0.00007885	     -0.21301398	      0.00341632	      0.00003863	    143.96437243
      0.56135567	     -0.05420597	     -0.00012471	     -0.19547776	     -0.06021316	      0.88302027	     -0.00007921	     -0.21300179	      0.00337362	      0.00002026	    143.00551694
      0.56261239	     -0.05421454	     -0.00012509	     -0.19548588	     -0.06020895	      0.88302028	     -0.00007957	     -0.21299001	      0.00332936	      0.00000159	    144.28151016
      0.56386911	     -0.05422722	     -0.00012542	     -0.19549812	     -0.06020479	      0.88302027	     -0.00007994	     -0.21297861	      0.00328740	     -0.00001484	    143.27477652
      0.56512583	     -0.05423884	     -0.00012583	     -0.19550929	     -0.06020069	      0.88302025	     -0.00008030	     -0.21296760	      0.00324391	     -0.00003157	    144.50421552
      0.56638255	     -0.05425520	     -0.00012622	     -0.19552523	     -0.06019664	      0.88302020	     -0.00008066	     -0.21295698	      0.00320276	     -0.00004609	    143.44809224
      0.56763927	     -0.05427080	     -0.00012676	     -0.19554038	     -0.06019264	      0.88302013	     -0.00008101	     -0.21294674	      0.00316012	     -0.00006094	    144.63601923
      0.56889599	     -0.05429055	     -0.00012725	     -0.19555972	     -0.06018869	      0.88302004	     -0.00008137	     -0.21293689	      0.00311987	     -0.00007363	    143.53017737
      0.57015271	     -0.05430912	     -0.00012783	     -0.19557785	     -0.06018480	      0.88301994	     -0.00008172	     -0.21292742	      0.00307817	     -0.00008671	    144.67142516
      0.57140943	     -0.05433223	     -0.00012840	     -0.19560055	     -0.06018096	      0.88301983	     -0.00008207	     -0.21291832	      0.00303890	     -0.00009770	    143.52401692
      0.57266615	     -0.05435422	     -0.00012910	     -0.19562211	     -0.06017716	      0.88301970	     -0.00008242	     -0.21290959	      0.00299821	     -0.00010915	    144.63189532
      0.57392287	     -0.05437996	     -0.00012979	     -0.19564746	     -0.06017342	      0.88301955	     -0.00008277	     -0.21290123	      0.00295996	     -0.00011859	    143.45293959
      0.57517959	     -0.05440407	     -0.00013061	     -0.19567115	     -0.06016972	      0.88301940	     -0.00008311	     -0.21289321	      0.00292029	     -0.00012857	    144.52944181
      0.57643631	     -0.05443221	     -0.00013143	     -0.19569889	     -0.06016608	      0.88301923	     -0.00008345	     -0.21288552	      0.00288308	     -0.00013660	    143.32221349
      0.57769303	     -0.05445877	     -0.00013242	     -0.19572505	     -0.06016248	      0.88301906	     -0.00008379	     -0.21287817	      0.00284443	     -0.00014525	    144.37095018
      0.57894975	     -0.05448862	     -0.00013341	     -0.19575452	     -0.06015893	      0.88301887	     -0.00008412	     -0.21287115	      0.00280823	     -0.00015204	    143.14208959
      0.58020647	     -0.05451622	     -0.00013453	     -0.19578171	     -0.06015542	      0.88301867	     -0.00008445	     -0.21286444	      0.00277060	     -0.00015952	    144.16711687
      0.58146319	     -0.05454736	     -0.00013566	     -0.19581247	     -0.06015196	      0.88301847	     -0.00008478	     -0.21285804	      0.00273541	     -0.00016522	    142.91970253
      0.58271991	     -0.05457659	     -0.00013698	     -0.19584131	     -0.06014855	      0.88301826	     -0.00008511	     -0.21285195	      0.00269877	     -0.00017166	    143.92239111
      0.58397664	     -0.05460854	     -0.00013829	     -0.19587289	     -0.06014518	      0.88301804	     -0.00008543	     -0.21284618	      0.00266455	     -0.00017640	    142.66804430
      0.58523336	     -0.05463779	     -0.00013973	     -0.19590176	     -0.06014185	      0.88301781	     -0.00008575	     -0.21284070	      0.00262887	     -0.00018195	    143.65434869
      0.58649008	     -0.05466989	     -0.00014115	     -0.19593349	     -0.06013857	      0.88301758	     -0.00008607	     -0.21283551	      0.00259557	     -0.00018583	    142.39454684
      0.58774680	     -0.05469927	     -0.00014271	     -0.19596249	     -0.06013533	      0.88301735	     -0.00008638	     -0.21283060	      0.00256078	     -0.00019056	    143.36870486
      0.58900352	     -0.05473054	     -0.00014422	     -0.19599341	     -0.06013213	      0.88301710	     -0.00008669	     -0.21282596	      0.00252836	     -0.00019367	    142.10900586
      0.59026024	     -0.05475863	     -0.00014582	     -0.19602113	     -0.06012897	      0.88301686	     -0.00008699	     -0.21282158	      0.00249441	     -0.00019764	    143.06881989
      0.59151696	     -0.05478908	     -0.00014739	     -0.19605123	     -0.06012586	      0.88301661	     -0.00008729	     -0.21281745	      0.00246279	     -0.00020002	    141.80864742
      0.59277368	     -0.05481664	     -0.00014909	     -0.19607843	     -0.06012279	      0.88301635	     -0.00008759	     -0.21281357	      0.00242962	     -0.00020327	    142.75657836
      0.59403040	     -0.05484588	     -0.00015069	     -0.19610733	     -0.06011975	      0.88301610	     -0.00008788	     -0.21280994	      0.00239873	     -0.00020495	    141.48812750
      0.59528712	     -0.05487175	     -0.00015234	     -0.19613285	     -0.06011676	      0.88301584	     -0.00008817	     -0.21280655	      0.00236625	     -0.00020754	    142.41515297
      0.59654384	     -0.05490004	     -0.00015390	     -0.19616080	     -0.06011380	      0.88301558	     -0.00008846	     -0.21280340	      0.00233603	     -0.00020862	    141.13444587
      0.59780056	     -0.05492557	     -0.00015556	     -0.19618598	     -0.06011089	      0.88301531	     -0.00008874	     -0.21280051	      0.00230420	     -0.00021069	    142.03811927
      0.59905728	     -0.05495253	     -0.00015713	     -0.19621262	     -0.06010801	      0.88301505	     -0.00008901	     -0.21279787	      0.00227462	     -0.00021132	    140.76404244
      0.60031400	     -0.05497591	     -0.00015883	     -0.19623566	     -0.06010517	      0.88301478	     -0.00008928	     -0.21279546	      0.00224346	     -0.00021297	    141.67113766
      0.60157072	     -0.05500136	     -0.00016051	     -0.19626079	     -0.06010237	      0.88301451	     -0.00008954	     -0.21279329	      0.00221453	     -0.00021316	    140.39847787
      0.60282744	     -0.05502493	     -0.00016239	     -0.19628401	     -0.06009961	      0.88301425	     -0.00008980	     -0.21279136	      0.00218396	     -0.00021437	    141.27700673
      0.60408416	     -0.05505193	     -0.00016423	     -0.19631069	     -0.06009688	      0.88301398	     -0.00009006	     -0.21278972	      0.00215557	     -0.00021422	    139.96950560
      0.60534088	     -0.05507890	     -0.00016622	     -0.19633733	     -0.06009419	      0.88301371	     -0.00009031	     -0.21278845	      0.00212551	     -0.00021531	    140.79108570
      0.60659760	     -0.05511191	     -0.00016820	     -0.19637002	     -0.06009154	      0.88301344	     -0.00009055	     -0.21278761	      0.00209762	     -0.00021536	    139.43933265
      0.60785433	     -0.05514643	     -0.00017029	     -0.19640421	     -0.06008892	      0.88301316	     -0.00009079	     -0.21278731	      0.00206813	     -0.00021708	    140.20837136
      0.60911105	     -0.05518650	     -0.00017221	     -0.19644397	     -0.06008634	      0.88301289	     -0.00009102	     -0.21278762	      0.00204091	     -0.00021828	    138.82741981
      0.61036777	     -0.05522835	     -0.00017414	     -0.19648549	     -0.06008379	      0.88301261	     -0.00009124	     -0.21278860	      0.00201223	     -0.00022168	    139.55236180
      0.61162449	     -0.05527725	     -0.00017596	     -0.19653409	     -0.06008128	      0.88301233	     -0.00009146	     -0.21279033	      0.00198598	     -0.00022512	    138.14582049
      0.61288121	     -0.05532766	     -0.00017779	     -0.19658418	     -0.06007880	      0.88301205	     -0.00009167	     -0.21279287	      0.00195845	     -0.00023130	    138.84346204
      0.61413793	     -0.05538335	     -0.00017937	     -0.19663959	     -0.06007635	      0.88301175	     -0.00009188	     -0.21279624	      0.00193352	     -0.00023800	    137.42955678
      0.61539465	     -0.05543999	     -0.00018087	     -0.19669594	     -0.06007394	      0.88301145	     -0.00009207	     -0.21280046	      0.00190747	     -0.00024784	    138.08386866
      0.61665137	     -0.05550256	     -0.00018214	     -0.19675825	     -0.06007156	      0.88301113	     -0.00009226	     -0.21280555	      0.00188415	     -0.00025855	    136.64617077
      0.61790809	     -0.05556613	     -0.00018336	     -0.19682155	     -0.06006921	      0.88301080	     -0.00009245	     -0.21281153	      0.00185984	     -0.00027273	    137.25525715
      0.61916481	     -0.05563408	     -0.00018429	     -0.19688927	     -0.06006688	      0.88301044	     -0.00009262	     -0.21281840	      0.00183839	     -0.00028802	    135.81001848
      0.62042153	     -0.05570176	     -0.00018515	     -0.19695670	     -0.06006459	      0.88301007	     -0.00009279	     -0.21282614	      0.00181611	     -0.00030691	    136.39088611
      0.62167825	     -0.05577339	     -0.00018583	     -0.19702812	     -0.06006232	      0.88300967	     -0.00009295	     -0.21283474	      0.00179679	     -0.00032693	    134.95783467
      0.62293497	     -0.05584378	     -0.00018655	     -0.19709830	     -0.06006007	      0.88300925	     -0.00009310	     -0.21284414	      0.00177673	     -0.00035040	    135.53576930
      0.62419169	     -0.05591597	     -0.00018707	     -0.19717031	     -0.06005785	      0.88300879	     -0.00009325	     -0.21285431	      0.00175967	     -0.00037471	    134.13436008
      0.62544841	     -0.05598572	     -0.00018757	     -0.19723987	     -0.06005565	      0.88300830	     -0.00009339	     -0.21286517	      0.00174183	     -0.00040205	    134.71252026
      0.62670513	     -0.05605739	     -0.00018789	     -0.19731138	     -0.06005347	      0.88300778	     -0.00009352	     -0.21287666	      0.00172690	     -0.00042978	    133.32834445
      0.62796185	     -0.05612725	     -0.00018831	     -0.19738108	     -0.06005131	      0.88300722	     -0.00009365	     -0.21288875	      0.00171112	     -0.00046005	    133.90996205
      0.62921857	     -0.05619920	     -0.00018864	     -0.19745290	     -0.06004917	      0.88300663	     -0.00009377	     -0.21290142	      0.00169818	     -0.00049019	    132.55059381
      0.63047530	     -0.05626952	     -0.00018909	     -0.19752307	     -0.06004704	      0.88300599	     -0.00009388	     -0.21291463	      0.00168435	     -0.00052236	    133.14863941
      0.63173202	     -0.05634204	     -0.00018948	     -0.19759548	     -0.06004493	      0.88300531	     -0.00009398	     -0.21292837	      0.00167329	     -0.00055389	    131.83014272
      0.63298874	     -0.05641251	     -0.00018995	     -0.19766582	     -0.06004284	      0.88300460	     -0.00009408	     -0.21294260	      0.00166133	     -0.00058692	    132.46722544
      0.63424546	     -0.05648401	     -0.00019030	     -0.19773723	     -0.06004076	      0.88300384	     -0.00009417	     -0.21295729	      0.00165211	     -0.00061877	    131.20067591
      0.63550218	     -0.05655327	     -0.00019069	     -0.19780639	     -0.06003869	      0.88300304	     -0.00009426	     -0.21297238	      0.00164198	     -0.00065162	    131.86667893
      0.63675890	     -0.05662490	     -0.00019101	     -0.19787795	     -0.06003663	      0.88300220	     -0.00009434	     -0.21298786	      0.00163457	     -0.00068285	    130.62877787
      0.63801562	     -0.05669512	     -0.00019145	     -0.19794808	     -0.06003458	      0.88300132	     -0.00009441	     -0.21300372	      0.00162626	     -0.00071469	    131.32890530
      0.63927234	     -0.05676729	     -0.00019188	     -0.19802020	     -0.06003254	      0.88300041	     -0.00009448	     -0.21301995	      0.00162071	     -0.00074454	    130.13935600
      0.64052906	     -0.05683816	     -0.00019249	     -0.19809101	     -0.06003051	      0.88299945	     -0.00009454	     -0.21303653	      0.00161432	     -0.00077466	    130.87629036
      0.64178578	     -0.05691185	     -0.00019312	     -0.19816466	     -0.06002848	      0.88299846	     -0.00009459	     -0.21305347	      0.00161072	     -0.00080249	    129.71790026
      0.64304250	     -0.05698475	     -0.00019391	     -0.19823751	     -0.06002646	      0.88299743	     -0.00009464	     -0.21307075	      0.00160631	     -0.00083032	    130.48112229
      0.64429922	     -0.05705924	     -0.00019458	     -0.19831198	     -0.06002444	      0.88299637	     -0.00009468	     -0.21308837	      0.00160474	     -0.00085566	    129.35720797
      0.64555594	     -0.05713154	     -0.00019527	     -0.19838426	     -0.06002243	      0.88299528	     -0.00009472	     -0.21310629	      0.00160242	     -0.00088082	    130.15113589
      0.64681266	     -0.05720567	     -0.00019586	     -0.19845840	     -0.06002041	      0.88299416	     -0.00009475	     -0.21312448	      0.00160299	     -0.00090333	    129.05409022
      0.64806938	     -0.05727830	     -0.00019653	     -0.19853103	     -0.06001840	      0.88299301	     -0.00009477	     -0.21314291	      0.00160285	     -0.00092552	    129.86327162
      0.64932610	     -0.05735209	     -0.00019710	     -0.19860485	     -0.06001638	      0.88299184	     -0.00009479	     -0.21316157	      0.00160561	     -0.00094497	    128.78800117
      0.65058282	     -0.05742306	     -0.00019795	     -0.19867585	     -0.06001436	      0.88299064	     -0.00009480	     -0.21318045	      0.00160771	     -0.00096401	    129.60133428
      0.65183954	     -0.05749688	     -0.00019881	     -0.19874972	     -0.06001234	      0.88298942	     -0.00009480	     -0.21319955	      0.00161270	     -0.00098025	    128.52516205
      0.65309626	     -0.05756910	     -0.00019975	     -0.19882199	     -0.06001031	      0.88298817	     -0.00009480	     -0.21321888	      0.00161705	     -0.00099609	    129.34609183
      0.65435299	     -0.05764179	     -0.00020055	     -0.19889475	     -0.06000827	      0.88298691	     -0.00009479	     -0.21323841	      0.00162433	     -0.00100916	    128.29861141
      0.65560971	     -0.05771175	     -0.00020136	     -0.19896478	     -0.06000623	      0.88298564	     -0.00009477	     -0.21325807	      0.00163101	     -0.00102185	    129.13166019
      0.65686643	     -0.05778232	     -0.00020207	     -0.19903546	     -0.06000417	      0.88298435	     -0.00009475	     -0.21327786	      0.00164062	     -0.00103174	    128.10046619
      0.65812315	     -0.05784776	     -0.00020301	     -0.19910099	     -0.06000211	      0.88298304	     -0.00009472	     -0.21329770	      0.00164961	     -0.00104117	    128.94616288
      0.65937987	     -0.05791346	     -0.00020430	     -0.19916680	     -0.06000003	      0.88298173	     -0.00009468	     -0.21331765	      0.00166137	     -0.00104749	    127.89133359
      0.66063659	     -0.05797723	     -0.00020568	     -0.19923068	     -0.05999793	      0.88298041	     -0.00009464	     -0.21333771	      0.00167237	     -0.00105317	    128.71190055
      0.66189331	     -0.05804147	     -0.00020697	     -0.19929505	     -0.05999582	      0.88297909	     -0.00009459	     -0.21335786	      0.00168618	     -0.00105588	    127.69772736
      0.66315003	     -0.05810250	     -0.00020829	     -0.19935622	     -0.05999369	      0.88297776	     -0.00009453	     -0.21337804	      0.00169927	     -0.00105804	    128.54933158
      0.66440675	     -0.05816256	     -0.00020944	     -0.19941643	     -0.05999155	      0.88297643	     -0.00009447	     -0.21339821	      0.00171515	     -0.00105732	    127.56114676
      0.66566347	     -0.05821830	     -0.00021055	     -0.19947233	     -0.05998938	      0.88297510	     -0.00009440	     -0.21341828	      0.00173028	     -0.00105607	    128.43285543
      0.66692019	     -0.05827302	     -0.00021152	     -0.19952724	     -0.05998720	      0.88297378	     -0.00009432	     -0.21343822	      0.00174816	     -0.00105193	    127.46428831
      0.66817691	     -0.05832390	     -0.00021216	     -0.19957830	     -0.05998499	      0.88297246	     -0.00009424	     -0.21345795	      0.00176519	     -0.00104723	    128.34095273
      0.66943363	     -0.05837355	     -0.00021201	     -0.19962818	     -0.05998276	      0.88297114	     -0.00009415	     -0.21347745	      0.00178475	     -0.00103941	    127.35295677
      0.67069035	     -0.05841892	     -0.00021174	     -0.19967377	     -0.05998050	      0.88296984	     -0.00009405	     -0.21349668	      0.00180332	     -0.00103094	    128.22733205
      0.67194707	     -0.05846345	     -0.00021138	     -0.19971855	     -0.05997823	      0.88296855	     -0.00009394	     -0.21351560	      0.00182442	     -0.00101952	    127.28113570
      0.67320379	     -0.05850364	     -0.00021112	     -0.19975898	     -0.05997592	      0.88296728	     -0.00009383	     -0.21353416	      0.00184452	     -0.00100756	    128.20906615
      0.67446051	     -0.05854210	     -0.00021081	     -0.19979770	     -0.05997359	      0.88296602	     -0.00009371	     -0.21355234	      0.00186711	     -0.00099272	    127.29925920
      0.67571723	     -0.05857614	     -0.00021059	     -0.19983200	     -0.05997123	      0.88296479	     -0.00009359	     -0.21357008	      0.00188863	     -0.00097738	    128.24882165
      0.67697395	     -0.05860913	     -0.00021034	     -0.19986526	     -0.05996884	      0.88296357	     -0.00009346	     -0.21358737	      0.00191255	     -0.00095920	    127.35516326
      0.67823068	     -0.05863805	     -0.00021015	     -0.19989445	     -0.05996642	      0.88296238	     -0.00009332	     -0.21360416	      0.00193530	     -0.00094055	    128.33087617
      0.67948740	     -0.05866537	     -0.00020972	     -0.19992206	     -0.05996397	      0.88296121	     -0.00009317	     -0.21362043	      0.00196033	     -0.00091909	    127.45503179
      0.68074412	     -0.05868800	     -0.00020925	     -0.19994497	     -0.05996150	      0.88296006	     -0.00009302	     -0.21363612	      0.00198409	     -0.00089719	    128.44290732
      0.68200084	     -0.05870985	     -0.00020882	     -0.19996712	     -0.05995899	      0.88295895	     -0.00009286	     -0.21365123	      0.00201002	     -0.00087255	    127.55882259
      0.68325756	     -0.05872830	     -0.00020845	     -0.19998587	     -0.05995645	      0.88295787	     -0.00009270	     -0.21366573	      0.00203460	     -0.00084762	    128.54905614
      0.68451428	     -0.05874529	     -0.00020804	     -0.20000316	     -0.05995387	      0.88295682	     -0.00009252	     -0.21367965	      0.00206126	     -0.00082018	    127.66449275
      0.68577100	     -0.05875729	     -0.00020812	     -0.20001546	     -0.05995127	      0.88295581	     -0.00009235	     -0.21369298	      0.00208646	     -0.00079265	    128.64721426
      0.68702772	     -0.05877041	     -0.00020820	     -0.20002888	     -0.05994863	      0.88295483	     -0.00009216	     -0.21370578	      0.00211364	     -0.00076284	    127.74613301
      0.68828444	     -0.05878063	     -0.00020828	     -0.20003940	     -0.05994595	      0.88295389	     -0.00009197	     -0.21371805	      0.00213932	     -0.00073331	    128.74686390
      0.68954116	     -0.05879002	     -0.00020822	     -0.20004909	     -0.05994325	      0.88295299	     -0.00009177	     -0.21372977	      0.00216697	     -0.00070193	    127.87201536
      0.69079788	     -0.05879491	     -0.00020762	     -0.20005430	     -0.05994051	      0.88295213	     -0.00009157	     -0.21374093	      0.00219312	     -0.00067117	    128.89128544
      0.69205460	     -0.05879968	     -0.00020691	     -0.20005940	     -0.05993774	      0.88295130	     -0.00009136	     -0.21375150	      0.00222120	     -0.00063882	    128.02165326
      0.69331132	     -0.05880028	     -0.00020617	     -0.20006032	     -0.05993493	      0.88295052	     -0.00009114	     -0.21376147	      0.00224774	     -0.00060737	    129.06824590
      0.69456804	     -0.05879647	     -0.00020535	     -0.20005686	     -0.05993208	      0.88294978	     -0.00009092	     -0.21377076	      0.00227621	     -0.00057454	    128.28749417
      0.69582476	     -0.05878446	     -0.00020474	     -0.20004516	     -0.05992921	      0.88294908	     -0.00009069	     -0.21377923	      0.00230311	     -0.00054254	    129.42153703
      0.69708148	     -0.05876614	     -0.00020378	     -0.20002719	     -0.05992629	      0.88294842	     -0.00009046	     -0.21378675	      0.00233180	     -0.00050890	    128.71117658
      0.69833820	     -0.05873861	     -0.00020233	     -0.20000000	     -0.05992335	      0.88294780	     -0.00009022	     -0.21379319	      0.00235868	     -0.00047569	    129.91384094
      0.69959492	     -0.05870330	     -0.00020054	     -0.19996506	     -0.05992037	      0.88294722	     -0.00008997	     -0.21379843	      0.00238705	     -0.00044034	    129.25867910
      0.70085165	     -0.05865844	     -0.00019872	     -0.19992055	     -0.05991735	      0.88294669	     -0.00008972	     -0.21380236	      0.00241333	     -0.00040498	    130.51674533
      0.70210837	     -0.05860718	     -0.00019690	     -0.19986964	     -0.05991430	      0.88294620	     -0.00008946	     -0.21380494	      0.00244080	     -0.00036708	    129.91501835
      0.70336509	     -0.05854665	     -0.00019516	     -0.19980944	     -0.05991122	      0.88294577	     -0.00008920	     -0.21380610	      0.00246587	     -0.00032877	    131.24397035
      0.70462181	     -0.05847889	     -0.00019334	     -0.19974203	     -0.05990810	      0.88294538	     -0.00008893	     -0.21380581	      0.00249184	     -0.00028754	    130.69216723
      0.70587853	     -0.05840232	     -0.00019158	     -0.19966578	     -0.05990495	      0.88294504	     -0.00008866	     -0.21380401	      0.00251511	     -0.00024556	    132.07114574
      0.70713525	     -0.05832036	     -0.00018986	     -0.19958412	     -0.05990178	      0.88294476	     -0.00008838	     -0.21380071	      0.00253897	     -0.00020041	    131.55228503
      0.70839197	     -0.05823061	     -0.00018823	     -0.19949467	     -0.05989857	      0.88294454	     -0.00008810	     -0.21379590	      0.00255986	     -0.00015434	    132.98631930
      0.70964869	     -0.05813571	     -0.00018655	     -0.19940005	     -0.05989534	      0.88294438	     -0.00008781	     -0.21378960	      0.00258110	     -0.00010502	    132.49801894
      0.71090541	     -0.05803449	     -0.00018506	     -0.19929909	     -0.05989209	      0.88294428	     -0.00008751	     -0.21378182	      0.00259914	     -0.00005481	    133.97509491
      0.71216213	     -0.05793056	     -0.00018369	     -0.19919541	     -0.05988881	      0.88294424	     -0.00008721	     -0.21377262	      0.00261735	     -0.00000150	    133.51409586
      0.71341885	     -0.05782120	     -0.00018245	     -0.19908627	     -0.05988551	      0.88294427	     -0.00008691	     -0.21376204	      0.00263220	      0.00005245	    135.03799497
      0.71467557	     -0.05770948	     -0.00018120	     -0.19897476	     -0.05988220	      0.88294438	     -0.00008660	     -0.21375012	      0.00264709	      0.00010916	    134.58609596
      0.71593229	     -0.05759415	     -0.00018009	     -0.19885961	     -0.05987886	      0.88294455	     -0.00008629	     -0.21373692	      0.00265851	      0.00016603	    136.11847755
      0.71718901	     -0.05747860	     -0.00017899	     -0.19874422	     -0.05987551	      0.88294479	     -0.00008597	     -0.21372252	      0.00266990	      0.00022505	    135.66202747
      0.71844573	     -0.05736037	     -0.00017797	     -0.19862613	     -0.05987215	      0.88294511	     -0.00008565	     -0.21370700	      0.00267778	      0.00028354	    137.20633692
      0.71970245	     -0.05724220	     -0.00017686	     -0.19850810	     -0.05986878	      0.88294551	     -0.00008532	     -0.21369043	      0.00268562	      0.00034341	    136.73578848
      0.72095917	     -0.05712189	     -0.00017583	     -0.19838789	     -0.05986540	      0.88294598	     -0.00008499	     -0.21367286	      0.00268998	      0.00040194	    138.28412967
      0.72221589	     -0.05700360	     -0.00017486	     -0.19826969	     -0.05986202	      0.88294652	     -0.00008466	     -0.21365439	      0.00269436	      0.00046100	    137.80688988
      0.72347261	     -0.05688459	     -0.00017410	     -0.19815074	     -0.05985863	      0.88294713	     -0.00008432	     -0.21363510	      0.00269533	      0.00051788	    139.35930305
      0.72472934	     -0.05676738	     -0.00017329	     -0.19803358	     -0.05985525	      0.88294782	     -0.00008397	     -0.21361507	      0.00269638	      0.00057448	    138.86705298
      0.72598606	     -0.05664879	     -0.00017246	     -0.19791502	     -0.05985186	      0.88294858	     -0.00008363	     -0.21359437	      0.00269407	      0.00062806	    140.40584045
      0.72724278	     -0.05653306	     -0.00017160	     -0.19779930	     -0.05984847	      0.88294940	     -0.00008328	     -0.21357305	      0.00269193	      0.00068056	    139.89534178
      0.72849950	     -0.05641692	     -0.00017085	     -0.19768315	     -0.05984509	      0.88295028	     -0.00008292	     -0.21355118	      0.00268652	      0.00072931	    141.42456895
      0.72975622	     -0.05630325	     -0.00017007	     -0.19756946	     -0.05984172	      0.88295123	     -0.00008256	     -0.21352881	      0.00268136	      0.00077629	    140.90352807
      0.73101294	     -0.05618902	     -0.00016926	     -0.19745519	     -0.05983836	      0.88295223	     -0.00008220	     -0.21350600	      0.00267301	      0.00081892	    142.42801527
      0.73226966	     -0.05607832	     -0.00016827	     -0.19734445	     -0.05983500	      0.88295329	     -0.00008183	     -0.21348280	      0.00266498	      0.00085932	    141.88559232
      0.73352638	     -0.05596667	     -0.00016730	     -0.19723272	     -0.05983166	      0.88295439	     -0.00008146	     -0.21345926	      0.00265380	      0.00089498	    143.39689827
      0.73478310	     -0.05585658	     -0.00016603	     -0.19712257	     -0.05982833	      0.88295554	     -0.00008109	     -0.21343538	      0.00264302	      0.00092804	    142.85586485
      0.73603982	     -0.05574522	     -0.00016472	     -0.19701111	     -0.05982502	      0.88295672	     -0.00008071	     -0.21341118	      0.00262919	      0.00095609	    144.35488282
      0.73729654	     -0.05563746	     -0.00016341	     -0.19690325	     -0.05982172	      0.88295794	     -0.00008033	     -0.21338671	      0.00261579	      0.00098133	    143.79017302
      0.73855326	     -0.05552921	     -0.00016227	     -0.19679488	     -0.05981845	      0.88295919	     -0.00007995	     -0.21336200	      0.00259938	      0.00100141	    145.28242257
      0.73980998	     -0.05542291	     -0.00016098	     -0.19668845	     -0.05981519	      0.88296046	     -0.00007956	     -0.21333709	      0.00258345	      0.00101862	    144.71074181
      0.74106670	     -0.05531545	     -0.00015970	     -0.19658084	     -0.05981195	      0.88296174	     -0.00007917	     -0.21331198	      0.00256452	      0.00103067	    146.18259543
      0.74232342	     -0.05521144	     -0.00015844	     -0.19647667	     -0.05980874	      0.88296304	     -0.00007877	     -0.21328673	      0.00254610	      0.00103992	    145.59254157
      0.74358014	     -0.05510701	     -0.00015732	     -0.19637206	     -0.05980556	      0.88296435	     -0.00007838	     -0.21326135	      0.00252472	      0.00104414	    147.05134422
      0.74483686	     -0.05500565	     -0.00015612	     -0.19627051	     -0.05980240	      0.88296567	     -0.00007798	     -0.21323589	      0.00250386	      0.00104572	    146.42710749
      0.74609358	     -0.05490387	     -0.00015495	     -0.19616853	     -0.05979927	      0.88296698	     -0.00007757	     -0.21321037	      0.00248003	      0.00104244	    147.85448877
      0.74735030	     -0.05480462	     -0.00015414	     -0.19606905	     -0.05979616	      0.88296829	     -0.00007717	     -0.21318487	      0.00245672	      0.00103677	    147.19600045
      0.74860703	     -0.05470615	     -0.00015352	     -0.19597033	     -0.05979309	      0.88296958	     -0.00007676	     -0.21315943	      0.00243046	      0.00102652	    148.59863471
      0.74986375	     -0.05461125	     -0.00015285	     -0.19587519	     -0.05979005	      0.88297087	     -0.00007635	     -0.21313410	      0.00240477	      0.00101416	    147.91674112
      0.75112047	     -0.05451656	     -0.00015225	     -0.19578023	     -0.05978705	      0.88297213	     -0.00007594	     -0.21310890	      0.00237621	      0.00099749	    149.30798461
      0.75237719	     -0.05442721	     -0.00015158	     -0.19569060	     -0.05978408	      0.88297337	     -0.00007552	     -0.21308386	      0.00234832	      0.00097897	    148.59512792
      0.75363391	     -0.05433873	     -0.00015099	     -0.19560182	     -0.05978115	      0.88297459	     -0.00007511	     -0.21305901	      0.00231763	      0.00095647	    149.98310909
      0.75489063	     -0.05425430	     -0.00015030	     -0.19551709	     -0.05977826	      0.88297578	     -0.00007469	     -0.21303438	      0.00228768	      0.00093249	    149.24943875
      0.75614735	     -0.05417047	     -0.00014971	     -0.19543294	     -0.05977540	      0.88297693	     -0.00007426	     -0.21300997	      0.00225499	      0.00090489	    150.60999601
      0.75740407	     -0.05409299	     -0.00014913	     -0.19535515	     -0.05977259	      0.88297805	     -0.00007384	     -0.21298585	      0.00222311	      0.00087609	    149.83369112
      0.75866079	     -0.05401691	     -0.00014874	     -0.19527872	     -0.05976981	      0.88297913	     -0.00007342	     -0.21296206	      0.00218857	      0.00084390	    151.16772092
      0.75991751	     -0.05394690	     -0.00014835	     -0.19520837	     -0.05976709	      0.88298017	     -0.00007299	     -0.21293865	      0.00215491	      0.00081078	    150.34524234
      0.76117423	     -0.05387879	     -0.00014814	     -0.19513989	     -0.05976440	      0.88298117	     -0.00007256	     -0.21291567	      0.00211866	      0.00077449	    151.63978041
      0.76243095	     -0.05381785	     -0.00014788	     -0.19507859	     -0.05976176	      0.88298212	     -0.00007213	     -0.21289315	      0.00208340	      0.00073746	    150.76768190
      0.76368767	     -0.05375888	     -0.00014783	     -0.19501922	     -0.05975917	      0.88298302	     -0.00007169	     -0.21287115	      0.00204567	      0.00069746	    152.03917942
      0.76494439	     -0.05370588	     -0.00014768	     -0.19496585	     -0.05975662	      0.88298387	     -0.00007126	     -0.21284966	      0.00200909	      0.00065693	    151.12903892
      0.76620111	     -0.05365396	     -0.00014759	     -0.19491352	     -0.05975412	      0.88298467	     -0.00007082	     -0.21282871	      0.00197017	      0.00061366	    152.36623265
      0.76745783	     -0.05360842	     -0.00014736	     -0.19486760	     -0.05975166	      0.88298541	     -0.00007039	     -0.21280828	      0.00193251	      0.00057013	    151.41298972
      0.76871455	     -0.05356403	     -0.00014723	     -0.19482280	     -0.05974926	      0.88298610	     -0.00006995	     -0.21278839	      0.00189259	      0.00052414	    152.61661859
      0.76997127	     -0.05352544	     -0.00014698	     -0.19478380	     -0.05974691	      0.88298673	     -0.00006951	     -0.21276904	      0.00185404	      0.00047817	    151.61381519
      0.77122800	     -0.05348776	     -0.00014687	     -0.19474571	     -0.05974460	      0.88298730	     -0.00006907	     -0.21275023	      0.00181334	      0.00043001	    152.78871825
      0.77248472	     -0.05345652	     -0.00014672	     -0.19471406	     -0.05974235	      0.88298781	     -0.00006863	     -0.21273198	      0.00177413	      0.00038218	    151.74690099
      0.77374144	     -0.05342584	     -0.00014677	     -0.19468295	     -0.05974014	      0.88298826	     -0.00006819	     -0.21271427	      0.00173283	      0.00033252	    152.90320720
      0.77499816	     -0.05340054	     -0.00014672	     -0.19465723	     -0.05973799	      0.88298865	     -0.00006775	     -0.21269711	      0.00169308	      0.00028360	    151.81610331
      0.77625488	     -0.05337575	     -0.00014633	     -0.19463202	     -0.05973589	      0.88298897	     -0.00006731	     -0.21268050	      0.00165122	      0.00023331	    152.92805249
      0.77751160	     -0.05335740	     -0.00014569	     -0.19461325	     -0.05973384	      0.88298924	     -0.00006687	     -0.21266443	      0.00161092	      0.00018424	    151.76636695
      0.77876832	     -0.05333961	     -0.00014528	     -0.19459504	     -0.05973184	      0.88298944	     -0.00006644	     -0.21264892	      0.00156854	      0.00013416	    152.84687908
      0.78002504	     -0.05332717	     -0.00014483	     -0.19458218	     -0.05972990	      0.88298958	     -0.00006600	     -0.21263396	      0.00152780	      0.00008561	    151.67492525
      0.78128176	     -0.05331456	     -0.00014456	     -0.19456913	     -0.05972800	      0.88298965	     -0.00006556	     -0.21261954	      0.00148507	      0.00003640	    152.73857070
      0.78253848	     -0.05330786	     -0.00014424	     -0.19456201	     -0.05972616	      0.88298967	     -0.00006512	     -0.21260566	      0.00144404	     -0.00001094	    151.52970730
      0.78379520	     -0.05330107	     -0.00014414	     -0.19455477	     -0.05972438	      0.88298962	     -0.00006469	     -0.21259231	      0.00140103	     -0.00005864	    152.57267263
      0.78505192	     -0.05329932	     -0.00014378	     -0.19455260	     -0.05972264	      0.88298952	     -0.00006425	     -0.21257947	      0.00135978	     -0.00010413	    151.32469568
      0.78630864	     -0.05329715	     -0.00014355	     -0.19454999	     -0.05972096	      0.88298936	     -0.00006382	     -0.21256716	      0.00131658	     -0.00014970	    152.33234177
      0.78756536	     -0.05330100	     -0.00014323	     -0.19455341	     -0.05971933	      0.88298915	     -0.00006339	     -0.21255534	      0.00127518	     -0.00019284	    151.04610723
      0.78882208	     -0.05330484	     -0.00014314	     -0.19455681	     -0.05971776	      0.88298888	     -0.00006295	     -0.21254404	      0.00123188	     -0.00023591	    152.03231558
      0.79007880	     -0.05331372	     -0.00014297	     -0.19456526	     -0.05971623	      0.88298855	     -0.00006252	     -0.21253326	      0.00119048	     -0.00027641	    150.70832900
      0.79133552	     -0.05332074	     -0.00014350	     -0.19457183	     -0.05971477	      0.88298818	     -0.00006210	     -0.21252300	      0.00114722	     -0.00031662	    151.66167826
      0.79259224	     -0.05333520	     -0.00014409	     -0.19458584	     -0.05971335	      0.88298776	     -0.00006167	     -0.21251331	      0.00110588	     -0.00035405	    150.27759681
      0.79384896	     -0.05334977	     -0.00014522	     -0.19459995	     -0.05971199	      0.88298729	     -0.00006124	     -0.21250421	      0.00106272	     -0.00039111	    151.20177198
      0.79510569	     -0.05336952	     -0.00014614	     -0.19461925	     -0.05971068	      0.88298678	     -0.00006082	     -0.21249567	      0.00102158	     -0.00042539	    149.79158154
      0.79636241	     -0.05338829	     -0.00014717	     -0.19463756	     -0.05970942	      0.88298622	     -0.00006040	     -0.21248767	      0.00097870	     -0.00045931	    150.69420976
      0.79761913	     -0.05341227	     -0.00014818	     -0.19466110	     -0.05970822	      0.88298563	     -0.00005998	     -0.21248018	      0.00093792	     -0.00049044	    149.25249335
      0.79887585	     -0.05343589	     -0.00014940	     -0.19468426	     -0.05970706	      0.88298499	     -0.00005956	     -0.21247322	      0.00089543	     -0.00052122	    150.12835024
      0.80013257	     -0.05346431	     -0.00015044	     -0.19471225	     -0.05970596	      0.88298432	     -0.00005915	     -0.21246674	      0.00085508	     -0.00054922	    148.65345020
      0.80138929	     -0.05349117	     -0.00015138	     -0.19473865	     -0.05970492	      0.88298361	     -0.00005873	     -0.21246075	      0.00081304	     -0.00057690	    149.50969677
      0.80264601	     -0.05352351	     -0.00015196	     -0.19477058	     -0.05970392	      0.88298287	     -0.00005832	     -0.21245522	      0.00077319	     -0.00060178	    147.99841189
      0.80390273	     -0.05355526	     -0.00015274	     -0.19480188	     -0.05970297	      0.88298210	     -0.00005791	     -0.21245016	      0.00073166	     -0.00062638	    148.82828174
      0.80515945	     -0.05359174	     -0.00015337	     -0.19483795	     -0.05970208	      0.88298130	     -0.00005750	     -0.21244555	      0.00069238	     -0.00064824	    147.29971717
      0.80641617	     -0.05362672	     -0.00015413	     -0.19487250	     -0.05970124	      0.88298047	     -0.00005710	     -0.21244138	      0.00065147	     -0.00066990	    148.12304447
      0.80767289	     -0.05366670	     -0.00015474	     -0.19491207	     -0.05970044	      0.88297961	     -0.00005670	     -0.21243763	      0.00061286	     -0.00068889	    146.57859837
      0.80892961	     -0.05370517	     -0.00015552	     -0.19495013	     -0.05969970	      0.88297874	     -0.00005630	     -0.21243426	      0.00057264	     -0.00070774	    147.39150932
      0.81018633	     -0.05374782	     -0.00015614	     -0.19499237	     -0.05969900	      0.88297784	     -0.00005590	     -0.21243127	      0.00053475	     -0.00072400	    145.84177141
      0.81144305	     -0.05378859	     -0.00015687	     -0.19503273	     -0.05969835	      0.88297692	     -0.00005550	     -0.21242864	      0.00049530	     -0.00074020	    146.64799032
      0.81269977	     -0.05383404	     -0.00015749	     -0.19507780	     -0.05969775	      0.88297598	     -0.00005511	     -0.21242634	      0.00045826	     -0.00075391	    145.09385736
      0.81395649	     -0.05387786	     -0.00015829	     -0.19512121	     -0.05969720	      0.88297502	     -0.00005473	     -0.21242437	      0.00041971	     -0.00076767	    145.89577997
      0.81521321	     -0.05392580	     -0.00015897	     -0.19516877	     -0.05969670	      0.88297405	     -0.00005434	     -0.21242271	      0.00038363	     -0.00077902	    144.33953841
      0.81646993	     -0.05397180	     -0.00015979	     -0.19521438	     -0.05969624	      0.88297306	     -0.00005396	     -0.21242136	      0.00034610	     -0.00079055	    145.13441950
      0.81772665	     -0.05402221	     -0.00016049	     -0.19526442	     -0.05969583	      0.88297206	     -0.00005358	     -0.21242030	      0.00031109	     -0.00079977	    143.57524529
      0.81898338	     -0.05407069	     -0.00016137	     -0.19531251	     -0.05969546	      0.88297105	     -0.00005321	     -0.21241952	      0.00027465	     -0.00080926	    144.36849847
      0.82024010	     -0.05412272	     -0.00016214	     -0.19536419	     -0.05969514	      0.88297003	     -0.00005283	     -0.21241901	      0.00024076	     -0.00081651	    142.81716170
      0.82149682	     -0.05417238	     -0.00016304	     -0.19541347	     -0.05969485	      0.88296900	     -0.00005247	     -0.21241875	      0.00020547	     -0.00082409	    143.60898407
      0.82275354	     -0.05422591	     -0.00016382	     -0.19546666	     -0.05969462	      0.88296796	     -0.00005210	     -0.21241872	      0.00017277	     -0.00082953	    142.06605557
      0.82401026	     -0.05427708	     -0.00016474	     -0.19551747	     -0.05969442	      0.88296691	     -0.00005175	     -0.21241891	      0.00013868	     -0.00083537	    142.86427246
      0.82526698	     -0.05433114	     -0.00016550	     -0.19557120	     -0.05969427	      0.88296586	     -0.00005139	     -0.21241930	      0.00010720	     -0.00083913	    141.33752029
      0.82652370	     -0.05438231	     -0.00016636	     -0.19562203	     -0.05969415	      0.88296480	     -0.00005104	     -0.21241986	      0.00007439	     -0.00084337	    142.14301777
      0.82778042	     -0.05443691	     -0.00016711	     -0.19567630	     -0.05969408	      0.88296374	     -0.00005069	     -0.21242059	      0.00004421	     -0.00084560	    140.63445115
      0.82903714	     -0.05448903	     -0.00016802	     -0.19572809	     -0.05969404	      0.88296268	     -0.00005035	     -0.21242148	      0.00001271	     -0.00084835	    141.44490560
      0.83029386	     -0.05454366	     -0.00016880	     -0.19578243	     -0.05969405	      0.88296161	     -0.00005001	     -0.21242250	     -0.00001614	     -0.00084915	    139.95932402
      0.83155058	     -0.05459503	     -0.00016968	     -0.19583348	     -0.05969409	      0.88296054	     -0.00004968	     -0.21242365	     -0.00004631	     -0.00085051	    140.78638280
      0.83280730	     -0.05464876	     -0.00017048	     -0.19588691	     -0.05969416	      0.88295948	     -0.00004935	     -0.21242490	     -0.00007382	     -0.00084994	    139.33889039
      0.83406402	     -0.05469875	     -0.00017142	     -0.19593660	     -0.05969427	      0.88295841	     -0.00004903	     -0.21242622	     -0.00010263	     -0.00084991	    140.18580899
      0.83532074	     -0.05474997	     -0.00017225	     -0.19598754	     -0.05969442	      0.88295734	     -0.00004871	     -0.21242761	     -0.00012881	     -0.00084789	    138.76584395
      0.83657746	     -0.05479707	     -0.00017323	     -0.19603435	     -0.05969460	      0.88295628	     -0.00004839	     -0.21242904	     -0.00015636	     -0.00084633	    139.62932345
      0.83783418	     -0.05484567	     -0.00017413	     -0.19608269	     -0.05969481	      0.88295521	     -0.00004808	     -0.21243049	     -0.00018135	     -0.00084270	    138.24035075
      0.83909090	     -0.05489021	     -0.00017521	     -0.19612695	     -0.05969505	      0.88295416	     -0.00004778	     -0.21243194	     -0.00020775	     -0.00083947	    139.10600547
      0.84034762	     -0.05493510	     -0.00017618	     -0.19617157	     -0.05969533	      0.88295311	     -0.00004748	     -0.21243339	     -0.00023166	     -0.00083408	    137.73482732
      0.84160435	     -0.05497506	     -0.00017723	     -0.19621127	     -0.05969564	      0.88295206	     -0.00004718	     -0.21243480	     -0.00025702	     -0.00082898	    138.60323024
      0.84286107	     -0.05501573	     -0.00017819	     -0.19625169	     -0.05969597	      0.88295102	     -0.00004689	     -0.21243617	     -0.00027994	     -0.00082161	    137.25094638
      0.84411779	     -0.05505186	     -0.00017929	     -0.19628756	     -0.05969634	      0.88294999	     -0.00004661	     -0.21243748	     -0.00030438	     -0.00081443	    138.11838233
      0.84537451	     -0.05508777	     -0.00018025	     -0.19632323	     -0.05969674	      0.88294898	     -0.00004633	     -0.21243874	     -0.00032644	     -0.00080490	    136.78323049
      0.84663123	     -0.05511840	     -0.00018126	     -0.19635362	     -0.05969716	      0.88294797	     -0.00004606	     -0.21243993	     -0.00035010	     -0.00079547	    137.65220268
      0.84788795	     -0.05514924	     -0.00018213	     -0.19638422	     -0.05969762	      0.88294698	     -0.00004579	     -0.21244104	     -0.00037148	     -0.00078363	    136.32991041
      0.84914467	     -0.05517528	     -0.00018310	     -0.19641002	     -0.05969810	      0.88294600	     -0.00004553	     -0.21244207	     -0.00039454	     -0.00077185	    137.19658090
      0.85040139	     -0.05520111	     -0.00018392	     -0.19643562	     -0.05969861	      0.88294504	     -0.00004527	     -0.21244302	     -0.00041541	     -0.00075762	    135.88972441
      0.85165811	     -0.05522195	     -0.00018483	     -0.19645623	     -0.05969914	      0.88294410	     -0.00004502	     -0.21244390	     -0.00043803	     -0.00074343	    136.75931508
      0.85291483	     -0.05524311	     -0.00018559	     -0.19647716	     -0.05969971	      0.88294317	     -0.00004478	     -0.21244472	     -0.00045855	     -0.00072680	    135.47008558
      0.85417155	     -0.05525951	     -0.00018646	     -0.19649333	     -0.05970030	      0.88294227	     -0.00004454	     -0.21244547	     -0.00048090	     -0.00071021	    136.34601129
      0.85542827	     -0.05527549	     -0.00018714	     -0.19650910	     -0.05970092	      0.88294139	     -0.00004430	     -0.21244616	     -0.00050121	     -0.00069121	    135.07427830
      0.85668499	     -0.05528660	     -0.00018789	     -0.19651997	     -0.05970156	      0.88294053	     -0.00004408	     -0.21244678	     -0.00052339	     -0.00067230	    135.95593690
      0.85794171	     -0.05529824	     -0.00018848	     -0.19653139	     -0.05970223	      0.88293970	     -0.00004385	     -0.21244734	     -0.00054358	     -0.00065106	    134.70075116
      0.85919843	     -0.05530568	     -0.00018917	     -0.19653860	     -0.05970293	      0.88293890	     -0.00004364	     -0.21244786	     -0.00056570	     -0.00063001	    135.58850109
      0.86045515	     -0.05531347	     -0.00018970	     -0.19654617	     -0.05970365	      0.88293812	     -0.00004342	     -0.21244835	     -0.00058591	     -0.00060673	    134.34419072
      0.86171187	     -0.05531724	     -0.00019029	     -0.19654971	     -0.05970440	      0.88293737	     -0.00004322	     -0.21244882	     -0.00060810	     -0.00058378	    135.23976444
      0.86296859	     -0.05532224	     -0.00019072	     -0.19655450	     -0.05970518	      0.88293665	     -0.00004302	     -0.21244929	     -0.00062845	     -0.00055875	    134.01745524
      0.86422531	     -0.05532427	     -0.00019128	     -0.19655629	     -0.05970598	      0.88293597	     -0.00004282	     -0.21244978	     -0.00065084	     -0.00053423	    134.92185828
      0.86548204	     -0.05532836	     -0.00019169	     -0.19656016	     -0.05970681	      0.88293531	     -0.00004263	     -0.21245033	     -0.00067145	     -0.00050789	    133.70551659
      0.86673876	     -0.05533040	     -0.00019218	     -0.19656196	     -0.05970767	      0.88293469	     -0.00004245	     -0.21245099	     -0.00069413	     -0.00048235	    134.61473524
      0.86799548	     -0.05533556	     -0.00019247	     -0.19656690	     -0.05970856	      0.88293410	     -0.00004227	     -0.21245180	     -0.00071502	     -0.00045533	    133.41474881
      0.86925220	     -0.05533964	     -0.00019286	     -0.19657074	     -0.05970947	      0.88293354	     -0.00004209	     -0.21245282	     -0.00073797	     -0.00042949	    134.33463892
      0.87050892	     -0.05534765	     -0.00019306	     -0.19657852	     -0.05971041	      0.88293302	     -0.00004192	     -0.21245409	     -0.00075912	     -0.00040255	    133.14153070
      0.87176564	     -0.05535527	     -0.00019325	     -0.19658591	     -0.05971138	      0.88293253	     -0.00004176	     -0.21245569	     -0.00078228	     -0.00037722	    134.05092260
      0.87302236	     -0.05536717	     -0.00019304	     -0.19659759	     -0.05971238	      0.88293207	     -0.00004160	     -0.21245765	     -0.00080359	     -0.00035129	    132.86068418
      0.87427908	     -0.05537797	     -0.00019268	     -0.19660816	     -0.05971340	      0.88293165	     -0.00004144	     -0.21246002	     -0.00082684	     -0.00032743	    133.78023504
      0.87553580	     -0.05539168	     -0.00019186	     -0.19662167	     -0.05971445	      0.88293125	     -0.00004129	     -0.21246278	     -0.00084819	     -0.00030337	    132.61590965
      0.87679252	     -0.05540368	     -0.00019085	     -0.19663346	     -0.05971553	      0.88293088	     -0.00004114	     -0.21246595	     -0.00087143	     -0.00028171	    133.54895332
      0.87804924	     -0.05541943	     -0.00018943	     -0.19664901	     -0.05971664	      0.88293054	     -0.00004099	     -0.21246953	     -0.00089270	     -0.00026016	    132.40677555
      0.87930596	     -0.05543455	     -0.00018795	     -0.19666393	     -0.05971778	      0.88293023	     -0.00004085	     -0.21247354	     -0.00091582	     -0.00024127	    133.35324677
      0.88056268	     -0.05545273	     -0.00018606	     -0.19668193	     -0.05971894	      0.88292994	     -0.00004072	     -0.21247800	     -0.00093699	     -0.00022271	    132.24276667
      0.88181940	     -0.05546917	     -0.00018405	     -0.19669818	     -0.05972013	      0.88292967	     -0.00004059	     -0.21248292	     -0.00095998	     -0.00020699	    133.21081572
      0.88307612	     -0.05548848	     -0.00018165	     -0.19671732	     -0.05972135	      0.88292942	     -0.00004046	     -0.21248827	     -0.00098098	     -0.00019172	    132.14458104
      0.88433284	     -0.05550622	     -0.00017926	     -0.19673488	     -0.05972260	      0.88292918	     -0.00004033	     -0.21249405	     -0.00100373	     -0.00017935	    133.15045211
      0.88558956	     -0.05552630	     -0.00017654	     -0.19675480	     -0.05972388	      0.88292897	     -0.00004021	     -0.21250025	     -0.00102447	     -0.00016747	    132.12579613
      0.88684628	     -0.05554494	     -0.00017389	     -0.19677327	     -0.05972518	      0.88292876	     -0.00004010	     -0.21250686	     -0.00104692	     -0.00015849	    133.15381739
      0.88810301	     -0.05556693	     -0.00017105	     -0.19679511	     -0.05972651	      0.88292857	     -0.00003999	     -0.21251390	     -0.00106727	     -0.00014999	    132.16585709
      0.88935973	     -0.05558786	     -0.00016842	     -0.19681587	     -0.05972786	      0.88292838	     -0.00003988	     -0.21252137	     -0.00108921	     -0.00014433	    133.22327439
      0.89061645	     -0.05561124	     -0.00016561	     -0.19683910	     -0.05972924	      0.88292820	     -0.00003978	     -0.21252926	     -0.00110896	     -0.00013906	    132.26822413
      0.89187317	     -0.05563316	     -0.00016302	     -0.19686086	     -0.05973065	      0.88292803	     -0.00003969	     -0.21253756	     -0.00113019	     -0.00013650	    133.34295741
      0.89312989	     -0.05565820	     -0.00016037	     -0.19688576	     -0.05973208	      0.88292786	     -0.00003960	     -0.21254628	     -0.00114917	     -0.00013413	    132.41533480
      0.89438661	     -0.05568192	     -0.00015801	     -0.19690931	     -0.05973354	      0.88292769	     -0.00003951	     -0.21255540	     -0.00116958	     -0.00013425	    133.51654034
      0.89564333	     -0.05570762	     -0.00015553	     -0.19693487	     -0.05973502	      0.88292752	     -0.00003943	     -0.21256491	     -0.00118774	     -0.00013432	    132.61494486
      0.89690005	     -0.05573183	     -0.00015330	     -0.19695894	     -0.05973653	      0.88292735	     -0.00003936	     -0.21257479	     -0.00120728	     -0.00013663	    133.71684701
      0.89815677	     -0.05575946	     -0.00015108	     -0.19698643	     -0.05973805	      0.88292718	     -0.00003929	     -0.21258505	     -0.00122451	     -0.00013870	    132.83253170
      0.89941349	     -0.05578696	     -0.00014927	     -0.19701377	     -0.05973960	      0.88292700	     -0.00003923	     -0.21259569	     -0.00124306	     -0.00014280	    133.95188088
      0.90067021	     -0.05581771	     -0.00014750	     -0.19704439	     -0.05974118	      0.88292682	     -0.00003917	     -0.21260674	     -0.00125928	     -0.00014644	    133.08263660
      0.90192693	     -0.05584771	     -0.00014606	     -0.19707424	     -0.05974277	      0.88292664	     -0.00003912	     -0.21261821	     -0.00127676	     -0.00015187	    134.20235379
      0.90318365	     -0.05588100	     -0.00014458	     -0.19710740	     -0.05974438	      0.88292644	     -0.00003908	     -0.21263008	     -0.00129185	     -0.00015660	    133.34085643
      0.90444037	     -0.05591310	     -0.00014334	     -0.19713936	     -0.05974602	      0.88292624	     -0.00003904	     -0.21264236	     -0.00130813	     -0.00016287	    134.47094595
      0.90569709	     -0.05594750	     -0.00014198	     -0.19717364	     -0.05974767	      0.88292603	     -0.00003900	     -0.21265501	     -0.00132195	     -0.00016819	    133.61697280
      0.90695381	     -0.05598076	     -0.00014083	     -0.19720678	     -0.05974934	      0.88292582	     -0.00003897	     -0.21266804	     -0.00133691	     -0.00017482	    134.73373899
      0.90821053	     -0.05601685	     -0.00013956	     -0.19724277	     -0.05975103	      0.88292559	     -0.00003895	     -0.21268142	     -0.00134938	     -0.00018028	    133.88251801
      0.90946725	     -0.05605186	     -0.00013849	     -0.19727766	     -0.05975273	      0.88292536	     -0.00003892	     -0.21269516	     -0.00136296	     -0.00018681	    134.99867097
      0.91072397	     -0.05608911	     -0.00013725	     -0.19731483	     -0.05975445	      0.88292513	     -0.00003891	     -0.21270923	     -0.00137405	     -0.00019198	    134.13027348
      0.91198070	     -0.05612528	     -0.00013613	     -0.19735091	     -0.05975619	      0.88292488	     -0.00003889	     -0.21272364	     -0.00138621	     -0.00019805	    135.21470270
      0.91323742	     -0.05616431	     -0.00013485	     -0.19738987	     -0.05975794	      0.88292463	     -0.00003888	     -0.21273838	     -0.00139584	     -0.00020263	    134.32677248
      0.91449414	     -0.05620240	     -0.00013370	     -0.19742788	     -0.05975970	      0.88292437	     -0.00003888	     -0.21275345	     -0.00140646	     -0.00020798	    135.37717371
      0.91575086	     -0.05624274	     -0.00013233	     -0.19746817	     -0.05976147	      0.88292411	     -0.00003888	     -0.21276885	     -0.00141448	     -0.00021175	    134.45201472
      0.91700758	     -0.05628209	     -0.00013105	     -0.19750746	     -0.05976325	      0.88292384	     -0.00003888	     -0.21278456	     -0.00142342	     -0.00021623	    135.45680670
      0.91826430	     -0.05632464	     -0.00012964	     -0.19754998	     -0.05976505	      0.88292356	     -0.00003888	     -0.21280059	     -0.00142974	     -0.00021907	    134.49522066
      0.91952102	     -0.05636575	     -0.00012845	     -0.19759106	     -0.05976685	      0.88292329	     -0.00003889	     -0.21281695	     -0.00143696	     -0.00022257	    135.46464738
      0.92077774	     -0.05640902	     -0.00012718	     -0.19763431	     -0.05976866	      0.88292301	     -0.00003890	     -0.21283364	     -0.00144156	     -0.00022436	    134.46896110
      0.92203446	     -0.05645100	     -0.00012599	     -0.19767627	     -0.05977047	      0.88292272	     -0.00003891	     -0.21285064	     -0.00144707	     -0.00022677	    135.39602921
      0.92329118	     -0.05649574	     -0.00012464	     -0.19772102	     -0.05977229	      0.88292244	     -0.00003892	     -0.21286795	     -0.00144996	     -0.00022747	    134.38261285
      0.92454790	     -0.05653962	     -0.00012347	     -0.19776489	     -0.05977412	      0.88292215	     -0.00003894	     -0.21288554	     -0.00145374	     -0.00022877	    135.29287067
      0.92580462	     -0.05658532	     -0.00012213	     -0.19781061	     -0.05977595	      0.88292186	     -0.00003896	     -0.21290341	     -0.00145491	     -0.00022835	    134.26614558
      0.92706134	     -0.05662909	     -0.00012095	     -0.19785441	     -0.05977778	      0.88292158	     -0.00003898	     -0.21292153	     -0.00145699	     -0.00022849	    135.16251863
      0.92831806	     -0.05667290	     -0.00012040	     -0.19789824	     -0.05977961	      0.88292129	     -0.00003900	     -0.21293989	     -0.00145654	     -0.00022669	    134.12545668
      0.92957478	     -0.05671702	     -0.00012012	     -0.19794238	     -0.05978144	      0.88292101	     -0.00003903	     -0.21295855	     -0.00145713	     -0.00022520	    134.99169651
      0.93083150	     -0.05676221	     -0.00011959	     -0.19798760	     -0.05978327	      0.88292072	     -0.00003905	     -0.21297748	     -0.00145523	     -0.00022175	    133.94935446
      0.93208822	     -0.05680417	     -0.00011903	     -0.19802961	     -0.05978510	      0.88292045	     -0.00003908	     -0.21299659	     -0.00145432	     -0.00021863	    134.83979732
      0.93334494	     -0.05684691	     -0.00011819	     -0.19807241	     -0.05978692	      0.88292018	     -0.00003911	     -0.21301581	     -0.00145091	     -0.00021349	    133.80798297
      0.93460166	     -0.05688719	     -0.00011727	     -0.19811275	     -0.05978874	      0.88291991	     -0.00003913	     -0.21303508	     -0.00144855	     -0.00020854	    134.68517299
      0.93585839	     -0.05692811	     -0.00011612	     -0.19815376	     -0.05979056	      0.88291965	     -0.00003916	     -0.21305437	     -0.00144379	     -0.00020148	    133.63125404
      0.93711511	     -0.05696607	     -0.00011500	     -0.19819180	     -0.05979237	      0.88291940	     -0.00003920	     -0.21307362	     -0.00144013	     -0.00019461	    134.49684813
      0.93837183	     -0.05700462	     -0.00011371	     -0.19823046	     -0.05979418	      0.88291917	     -0.00003923	     -0.21309279	     -0.00143411	     -0.00018559	    133.44437799
      0.93962855	     -0.05704020	     -0.00011251	     -0.19826615	     -0.05979598	      0.88291894	     -0.00003926	     -0.21311183	     -0.00142925	     -0.00017671	    134.31385781
      0.94088527	     -0.05707566	     -0.00011116	     -0.19830173	     -0.05979777	      0.88291872	     -0.00003929	     -0.21313071	     -0.00142212	     -0.00016565	    133.25851274
      0.94214199	     -0.05710774	     -0.00010990	     -0.19833392	     -0.05979956	      0.88291852	     -0.00003933	     -0.21314937	     -0.00141621	     -0.00015469	    134.12973482
      0.94339871	     -0.05714036	     -0.00010858	     -0.19836669	     -0.05980133	      0.88291833	     -0.00003936	     -0.21316778	     -0.00140810	     -0.00014151	    133.07618362
      0.94465543	     -0.05717034	     -0.00010744	     -0.19839679	     -0.05980310	      0.88291817	     -0.00003940	     -0.21318591	     -0.00140131	     -0.00012839	    133.95151587
      0.94591215	     -0.05720068	     -0.00010557	     -0.19842728	     -0.05980485	      0.88291801	     -0.00003944	     -0.21320375	     -0.00139245	     -0.00011293	    132.87605647
      0.94716887	     -0.05722851	     -0.00010368	     -0.19845527	     -0.05980660	      0.88291788	     -0.00003947	     -0.21322127	     -0.00138506	     -0.00009742	    133.70493705
      0.94842559	     -0.05725779	     -0.00010174	     -0.19848471	     -0.05980833	      0.88291777	     -0.00003951	     -0.21323849	     -0.00137567	     -0.00007970	    132.60800129
      0.94968231	     -0.05728518	     -0.00010001	     -0.19851225	     -0.05981006	      0.88291768	     -0.00003955	     -0.21325539	     -0.00136773	     -0.00006216	    133.45036605
      0.95093903	     -0.05731353	     -0.00009823	     -0.19854077	     -0.05981177	      0.88291761	     -0.00003959	     -0.21327197	     -0.00135777	     -0.00004264	    132.34359028
      0.95219575	     -0.05733920	     -0.00009618	     -0.19856661	     -0.05981347	      0.88291757	     -0.00003963	     -0.21328825	     -0.00134928	     -0.00002352	    133.16500002
      0.95345247	     -0.05736712	     -0.00009415	     -0.19859471	     -0.05981516	      0.88291756	     -0.00003968	     -0.21330422	     -0.00133880	     -0.00000261	    132.02527069
      0.95470919	     -0.05739348	     -0.00009229	     -0.19862124	     -0.05981684	      0.88291757	     -0.00003972	     -0.21331991	     -0.00132979	      0.00001763	    132.83859521
      0.95596591	     -0.05742047	     -0.00009030	     -0.19864842	     -0.05981850	      0.88291760	     -0.00003976	     -0.21333528	     -0.00131877	      0.00003944	    131.69771534
      0.95722263	     -0.05744470	     -0.00008846	     -0.19867283	     -0.05982015	      0.88291766	     -0.00003981	     -0.21335030	     -0.00130923	      0.00006039	    132.50147109
      0.95847936	     -0.05747002	     -0.00008660	     -0.19869834	     -0.05982179	      0.88291775	     -0.00003985	     -0.21336495	     -0.00129768	      0.00008271	    131.33884758
      0.95973608	     -0.05749240	     -0.00008507	     -0.19872090	     -0.05982341	      0.88291787	     -0.00003990	     -0.21337923	     -0.00128765	      0.00010395	    132.13988475
      0.96099280	     -0.05751472	     -0.00008391	     -0.19874341	     -0.05982502	      0.88291802	     -0.00003995	     -0.21339314	     -0.00127567	      0.00012642	    130.96280320
      0.96224952	     -0.05753501	     -0.00008299	     -0.19876387	     -0.05982662	      0.88291819	     -0.00003999	     -0.21340670	     -0.00126528	      0.00014767	    131.75796506
      0.96350624	     -0.05755604	     -0.00008230	     -0.19878508	     -0.05982820	      0.88291839	     -0.00004004	     -0.21341989	     -0.00125295	      0.00016996	    130.59712394
      0.96476296	     -0.05757422	     -0.00008190	     -0.19880342	     -0.05982977	      0.88291862	     -0.00004009	     -0.21343265	     -0.00124223	      0.00019088	    131.42332289
      0.96601968	     -0.05759228	     -0.00008143	     -0.19882166	     -0.05983133	      0.88291887	     -0.00004014	     -0.21344499	     -0.00122958	      0.00021270	    130.28591911
      0.96727640	     -0.05760704	     -0.00008108	     -0.19883659	     -0.05983286	      0.88291915	     -0.00004019	     -0.21345684	     -0.00121855	      0.00023296	    131.14609383
      0.96853312	     -0.05762226	     -0.00008071	     -0.19885200	     -0.05983439	      0.88291945	     -0.00004023	     -0.21346819	     -0.00120560	      0.00025393	    130.03809635
      0.96978984	     -0.05763465	     -0.00008056	     -0.19886456	     -0.05983589	      0.88291979	     -0.00004028	     -0.21347902	     -0.00119429	      0.00027316	    130.93569235
      0.97104656	     -0.05764701	     -0.00008039	     -0.19887710	     -0.05983739	      0.88292014	     -0.00004033	     -0.21348931	     -0.00118105	      0.00029295	    129.85703156
      0.97230328	     -0.05765628	     -0.00008038	     -0.19888654	     -0.05983886	      0.88292052	     -0.00004038	     -0.21349905	     -0.00116946	      0.00031085	    130.77898723
      0.97356000	     -0.05766620	     -0.00008040	     -0.19889665	     -0.05984033	      0.88292092	     -0.00004043	     -0.21350822	     -0.00115596	      0.00032920	    129.71916519
      0.97481672	     -0.05767332	     -0.00008062	     -0.19890393	     -0.05984177	      0.88292135	     -0.00004048	     -0.21351682	     -0.00114413	      0.00034556	    130.67033888
      0.97607344	     -0.05768036	     -0.00008083	     -0.19891116	     -0.05984320	      0.88292179	     -0.00004053	     -0.21352484	     -0.00113040	      0.00036228	    129.63223727
      0.97733016	     -0.05768426	     -0.00008118	     -0.19891522	     -0.05984461	      0.88292226	     -0.00004058	     -0.21353226	     -0.00111838	      0.00037693	    130.60439205
      0.97858688	     -0.05768828	     -0.00008151	     -0.19891943	     -0.05984601	      0.88292274	     -0.00004063	     -0.21353908	     -0.00110450	      0.00039190	    129.58711407
      0.97984360	     -0.05768892	     -0.00008197	     -0.19892024	     -0.05984739	      0.88292324	     -0.00004068	     -0.21354527	     -0.00109239	      0.00040479	    130.59274560
      0.98110032	     -0.05768901	     -0.00008236	     -0.19892052	     -0.05984876	      0.88292376	     -0.00004073	     -0.21355083	     -0.00107848	      0.00041800	    129.59687665
      0.98235705	     -0.05768535	     -0.00008279	     -0.19891703	     -0.05985010	      0.88292429	     -0.00004078	     -0.21355573	     -0.00106639	      0.00042913	    130.61894296
      0.98361377	     -0.05768188	     -0.00008311	     -0.19891374	     -0.05985143	      0.88292484	     -0.00004083	     -0.21355997	     -0.00105256	      0.00044059	    129.62784113
      0.98487049	     -0.05767603	     -0.00008353	     -0.19890806	     -0.05985275	      0.88292540	     -0.00004088	     -0.21356356	     -0.00104065	      0.00044993	    130.64569968
      0.98612721	     -0.05767073	     -0.00008383	     -0.19890294	     -0.05985405	      0.88292597	     -0.00004093	     -0.21356654	     -0.00102707	      0.00045950	    129.65140147
      0.98738393	     -0.05766259	     -0.00008414	     -0.19889497	     -0.05985533	      0.88292655	     -0.00004097	     -0.21356892	     -0.00101544	      0.00046683	    130.67763367
      0.98864065	     -0.05765444	     -0.00008431	     -0.19888700	     -0.05985660	      0.88292714	     -0.00004102	     -0.21357071	     -0.00100214	      0.00047432	    129.71280758
      0.98989737	     -0.05764325	     -0.00008454	     -0.19887598	     -0.05985785	      0.88292774	     -0.00004107	     -0.21357189	     -0.00099081	      0.00047955	    130.76602059
      0.99115409	     -0.05763229	     -0.00008477	     -0.19886520	     -0.05985909	      0.88292835	     -0.00004111	     -0.21357250	     -0.00097785	      0.00048493	    129.81902586
      0.99241081	     -0.05761881	     -0.00008511	     -0.19885188	     -0.05986031	      0.88292896	     -0.00004116	     -0.21357254	     -0.00096689	      0.00048804	    130.88120667
      0.99366753	     -0.05760592	     -0.00008544	     -0.19883916	     -0.05986152	      0.88292957	     -0.00004120	     -0.21357205	     -0.00095435	      0.00049130	    129.95294480
      0.99492425	     -0.05758983	     -0.00008591	     -0.19882322	     -0.05986271	      0.88293019	     -0.00004125	     -0.21357101	     -0.00094385	      0.00049234	    131.05243433
      0.99618097	     -0.05757332	     -0.00008629	     -0.19880687	     -0.05986389	      0.88293081	     -0.00004129	     -0.21356945	     -0.00093181	      0.00049364	    130.14437734
      0.99743769	     -0.05755341	     -0.00008667	     -0.19878711	     -0.05986506	      0.88293143	     -0.00004133	     -0.21356734	     -0.00092190	      0.00049281	    131.24704679
      0.99869441	     -0.05753443	     -0.00008714	     -0.19876828	     -0.05986621	      0.88293205	     -0.00004137	     -0.21356472	     -0.00091051	      0.00049233	    130.35279100
      0.99995113	     -0.05751403	     -0.00008794	     -0.19874801	     -0.05986735	      0.88293267	     -0.00004141	     -0.21356161	     -0.00090132	      0.00048981	    131.46017117
      1.00120785	     -0.05749502	     -0.00008881	     -0.19872913	     -0.05986847	      0.88293328	     -0.00004145	     -0.21355809	     -0.00089073	      0.00048771	    130.56050801
      1.00246457	     -0.05747351	     -0.00008980	     -0.19870774	     -0.05986959	      0.88293389	     -0.00004149	     -0.21355417	     -0.00088238	      0.00048359	    131.68128020
      1.00372129	     -0.05745242	     -0.00009075	     -0.19868677	     -0.05987069	      0.88293450	     -0.00004153	     -0.21354985	     -0.00087264	      0.00047995	    130.80898618
      1.00497801	     -0.05742786	     -0.00009170	     -0.19866232	     -0.05987178	      0.88293510	     -0.00004156	     -0.21354513	     -0.00086516	      0.00047441	    131.95431557
      1.00623474	     -0.05740373	     -0.00009259	     -0.19863832	     -0.05987286	      0.88293569	     -0.00004160	     -0.21353999	     -0.00085633	      0.00046948	    131.08366664
      1.00749146	     -0.05737757	     -0.00009353	     -0.19861226	     -0.05987393	      0.88293628	     -0.00004164	     -0.21353446	     -0.00084985	      0.00046270	    132.21715054
      1.00874818	     -0.05735287	     -0.00009440	     -0.19858766	     -0.05987500	      0.88293686	     -0.00004167	     -0.21352858	     -0.00084205	      0.00045655	    131.33833737
      1.01000490	     -0.05732565	     -0.00009528	     -0.19856053	     -0.05987605	      0.88293742	     -0.00004170	     -0.21352236	     -0.00083660	      0.00044854	    132.48965504
      1.01126162	     -0.05729866	     -0.00009599	     -0.19853364	     -0.05987710	      0.88293798	     -0.00004174	     -0.21351580	     -0.00082980	      0.00044117	    131.62716354
      1.01251834	     -0.05726898	     -0.00009669	     -0.19850405	     -0.05987814	      0.88293853	     -0.00004177	     -0.21350888	     -0.00082536	      0.00043197	    132.78909888
      1.01377506	     -0.05724056	     -0.00009724	     -0.19847572	     -0.05987917	      0.88293907	     -0.00004180	     -0.21350164	     -0.00081957	      0.00042343	    131.91830316
      1.01503178	     -0.05721035	     -0.00009789	     -0.19844559	     -0.05988020	      0.88293960	     -0.00004183	     -0.21349409	     -0.00081615	      0.00041305	    133.08509764
      1.01628850	     -0.05718152	     -0.00009846	     -0.19841685	     -0.05988122	      0.88294011	     -0.00004186	     -0.21348625	     -0.00081138	      0.00040332	    132.21263688
      1.01754522	     -0.05715088	     -0.00009901	     -0.19838628	     -0.05988224	      0.88294061	     -0.00004189	     -0.21347814	     -0.00080898	      0.00039173	    133.37276394
      1.01880194	     -0.05712243	     -0.00009940	     -0.19835790	     -0.05988326	      0.88294109	     -0.00004192	     -0.21346979	     -0.00080521	      0.00038074	    132.47841432
      1.02005866	     -0.05709238	     -0.00009982	     -0.19832791	     -0.05988427	      0.88294156	     -0.00004194	     -0.21346123	     -0.00080378	      0.00036779	    133.64130474
      1.02131538	     -0.05706423	     -0.00010020	     -0.19829983	     -0.05988528	      0.88294202	     -0.00004197	     -0.21345246	     -0.00080093	      0.00035539	    132.75021027
      1.02257210	     -0.05703515	     -0.00010069	     -0.19827080	     -0.05988628	      0.88294246	     -0.00004199	     -0.21344352	     -0.00080038	      0.00034100	    133.91248392
      1.02382882	     -0.05700850	     -0.00010139	     -0.19824420	     -0.05988729	      0.88294288	     -0.00004202	     -0.21343444	     -0.00079836	      0.00032713	    132.99698579
      1.02508554	     -0.05698245	     -0.00010267	     -0.19821816	     -0.05988829	      0.88294328	     -0.00004204	     -0.21342531	     -0.00079867	      0.00031124	    134.11814906
      1.02634226	     -0.05696059	     -0.00010396	     -0.19819633	     -0.05988929	      0.88294366	     -0.00004206	     -0.21341620	     -0.00079750	      0.00029576	    133.16459792
      1.02759898	     -0.05693901	     -0.00010538	     -0.19817476	     -0.05989030	      0.88294402	     -0.00004208	     -0.21340714	     -0.00079853	      0.00027804	    134.29334889
      1.02885571	     -0.05692142	     -0.00010683	     -0.19815718	     -0.05989130	      0.88294436	     -0.00004210	     -0.21339816	     -0.00079793	      0.00026054	    133.34453461
      1.03011243	     -0.05690390	     -0.00010844	     -0.19813966	     -0.05989230	      0.88294467	     -0.00004212	     -0.21338926	     -0.00079942	      0.00024068	    134.48126728
      1.03136915	     -0.05689000	     -0.00011003	     -0.19812577	     -0.05989331	      0.88294496	     -0.00004213	     -0.21338048	     -0.00079917	      0.00022097	    133.52267860
      1.03262587	     -0.05687654	     -0.00011165	     -0.19811230	     -0.05989431	      0.88294523	     -0.00004215	     -0.21337180	     -0.00080095	      0.00019882	    134.64326372
      1.03388259	     -0.05686743	     -0.00011329	     -0.19810319	     -0.05989532	      0.88294546	     -0.00004216	     -0.21336327	     -0.00080090	      0.00017678	    133.66091375
      1.03513931	     -0.05685869	     -0.00011508	     -0.19809443	     -0.05989633	      0.88294567	     -0.00004218	     -0.21335489	     -0.00080282	      0.00015224	    134.77218562
      1.03639603	     -0.05685363	     -0.00011685	     -0.19808937	     -0.05989734	      0.88294585	     -0.00004219	     -0.21334669	     -0.00080282	      0.00012776	    133.77297452
      1.03765275	     -0.05684817	     -0.00011867	     -0.19808389	     -0.05989835	      0.88294599	     -0.00004220	     -0.21333866	     -0.00080472	      0.00010079	    134.87223778
      1.03890947	     -0.05684618	     -0.00012045	     -0.19808190	     -0.05989936	      0.88294610	     -0.00004221	     -0.21333079	     -0.00080465	      0.00007393	    133.85735075
      1.04016619	     -0.05684317	     -0.00012219	     -0.19807887	     -0.05990037	      0.88294618	     -0.00004222	     -0.21332308	     -0.00080644	      0.00004467	    134.94954011
      1.04142291	     -0.05684281	     -0.00012369	     -0.19807851	     -0.05990138	      0.88294621	     -0.00004223	     -0.21331553	     -0.00080622	      0.00001572	    133.92420106
      1.04267963	     -0.05684197	     -0.00012536	     -0.19807766	     -0.05990240	      0.88294621	     -0.00004223	     -0.21330813	     -0.00080787	     -0.00001540	    135.00305687
      1.04393635	     -0.05684430	     -0.00012704	     -0.19807999	     -0.05990341	      0.88294617	     -0.00004224	     -0.21330090	     -0.00080751	     -0.00004600	    133.96247682
      1.04519307	     -0.05684595	     -0.00012881	     -0.19808162	     -0.05990443	      0.88294610	     -0.00004225	     -0.21329382	     -0.00080902	     -0.00007857	    135.02497325
      1.04644979	     -0.05685053	     -0.00013054	     -0.19808620	     -0.05990545	      0.88294598	     -0.00004225	     -0.21328690	     -0.00080852	     -0.00011041	    133.96041377
      1.04770651	     -0.05685414	     -0.00013228	     -0.19808980	     -0.05990646	      0.88294582	     -0.00004226	     -0.21328013	     -0.00080989	     -0.00014405	    135.00662375
      1.04896323	     -0.05686070	     -0.00013399	     -0.19809637	     -0.05990748	      0.88294562	     -0.00004226	     -0.21327351	     -0.00080924	     -0.00017679	    133.92923724
      1.05021995	     -0.05686623	     -0.00013578	     -0.19810188	     -0.05990850	      0.88294537	     -0.00004226	     -0.21326703	     -0.00081045	     -0.00021114	    134.97108139
      1.05147667	     -0.05687440	     -0.00013755	     -0.19811005	     -0.05990952	      0.88294509	     -0.00004226	     -0.21326068	     -0.00080961	     -0.00024437	    133.88542426
      1.05273340	     -0.05688129	     -0.00013938	     -0.19811692	     -0.05991053	      0.88294476	     -0.00004226	     -0.21325447	     -0.00081063	     -0.00027900	    134.92093526
      1.05399012	     -0.05689102	     -0.00014122	     -0.19812665	     -0.05991155	      0.88294439	     -0.00004226	     -0.21324839	     -0.00080959	     -0.00031229	    133.82606939
      1.05524684	     -0.05689973	     -0.00014272	     -0.19813535	     -0.05991257	      0.88294397	     -0.00004227	     -0.21324243	     -0.00081044	     -0.00034668	    134.84860867
      1.05650356	     -0.05691098	     -0.00014412	     -0.19814662	     -0.05991359	      0.88294352	     -0.00004227	     -0.21323661	     -0.00080927	     -0.00037943	    133.73494307
      1.05776028	     -0.05692081	     -0.00014557	     -0.19815644	     -0.05991461	      0.88294302	     -0.00004226	     -0.21323090	     -0.00080997	     -0.00041309	    134.75795505
      1.05901700	     -0.05693333	     -0.00014705	     -0.19816897	     -0.05991562	      0.88294248	     -0.00004226	     -0.21322531	     -0.00080860	     -0.00044495	    133.65736920
      1.06027372	     -0.05694466	     -0.00014867	     -0.19818029	     -0.05991664	      0.88294190	     -0.00004226	     -0.21321985	     -0.00080907	     -0.00047754	    134.68156049
      1.06153044	     -0.05695851	     -0.00015033	     -0.19819415	     -0.05991765	      0.88294128	     -0.00004226	     -0.21321450	     -0.00080747	     -0.00050816	    133.57546336
      1.06278716	     -0.05697099	     -0.00015206	     -0.19820663	     -0.05991867	      0.88294062	     -0.00004226	     -0.21320926	     -0.00080773	     -0.00053933	    134.58896110
      1.06404388	     -0.05698613	     -0.00015380	     -0.19822177	     -0.05991968	      0.88293992	     -0.00004226	     -0.21320415	     -0.00080592	     -0.00056838	    133.47016014
      1.06530060	     -0.05699983	     -0.00015560	     -0.19823547	     -0.05992070	      0.88293919	     -0.00004226	     -0.21319914	     -0.00080597	     -0.00059783	    134.47511567
      1.06655732	     -0.05701597	     -0.00015739	     -0.19825161	     -0.05992171	      0.88293842	     -0.00004225	     -0.21319425	     -0.00080396	     -0.00062503	    133.34743076
      1.06781404	     -0.05703074	     -0.00015923	     -0.19826637	     -0.05992272	      0.88293762	     -0.00004225	     -0.21318947	     -0.00080382	     -0.00065252	    134.34125366
      1.06907076	     -0.05704830	     -0.00016108	     -0.19828394	     -0.05992373	      0.88293678	     -0.00004225	     -0.21318479	     -0.00080160	     -0.00067767	    133.20366240
      1.07032748	     -0.05706455	     -0.00016300	     -0.19830018	     -0.05992473	      0.88293592	     -0.00004225	     -0.21318024	     -0.00080124	     -0.00070304	    134.19110393
      1.07158420	     -0.05708240	     -0.00016505	     -0.19831803	     -0.05992574	      0.88293502	     -0.00004224	     -0.21317579	     -0.00079880	     -0.00072600	    133.04901535
      1.07284092	     -0.05709842	     -0.00016753	     -0.19833403	     -0.05992674	      0.88293409	     -0.00004224	     -0.21317150	     -0.00079825	     -0.00074899	    134.01647626
      1.07409764	     -0.05711806	     -0.00016999	     -0.19835366	     -0.05992775	      0.88293314	     -0.00004223	     -0.21316739	     -0.00079567	     -0.00076940	    132.84825906
      1.07535437	     -0.05713640	     -0.00017248	     -0.19837198	     -0.05992874	      0.88293216	     -0.00004223	     -0.21316347	     -0.00079496	     -0.00078988	    133.81718161
      1.07661109	     -0.05715687	     -0.00017493	     -0.19839246	     -0.05992974	      0.88293115	     -0.00004223	     -0.21315971	     -0.00079213	     -0.00080785	    132.66892661
      1.07786781	     -0.05717549	     -0.00017738	     -0.19841105	     -0.05993074	      0.88293013	     -0.00004222	     -0.21315608	     -0.00079112	     -0.00082593	    133.64221676
      1.07912453	     -0.05719622	     -0.00017980	     -0.19843178	     -0.05993173	      0.88292908	     -0.00004222	     -0.21315257	     -0.00078797	     -0.00084152	    132.49218344
      1.08038125	     -0.05721516	     -0.00018224	     -0.19845071	     -0.05993272	      0.88292801	     -0.00004221	     -0.21314917	     -0.00078663	     -0.00085723	    133.45642092
      1.08163797	     -0.05723597	     -0.00018463	     -0.19847153	     -0.05993371	      0.88292693	     -0.00004220	     -0.21314585	     -0.00078315	     -0.00087047	    132.29957269
      1.08289469	     -0.05725485	     -0.00018702	     -0.19849039	     -0.05993469	      0.88292582	     -0.00004220	     -0.21314260	     -0.00078148	     -0.00088387	    133.25140213
      1.08415141	     -0.05727577	     -0.00018936	     -0.19851133	     -0.05993567	      0.88292471	     -0.00004219	     -0.21313943	     -0.00077768	     -0.00089484	    132.08288837
      1.08540813	     -0.05729481	     -0.00019170	     -0.19853036	     -0.05993664	      0.88292357	     -0.00004218	     -0.21313630	     -0.00077569	     -0.00090601	    133.02005366
      1.08666485	     -0.05731554	     -0.00019397	     -0.19855110	     -0.05993762	      0.88292243	     -0.00004217	     -0.21313323	     -0.00077156	     -0.00091482	    131.83957223
      1.08792157	     -0.05733381	     -0.00019634	     -0.19856937	     -0.05993859	      0.88292127	     -0.00004216	     -0.21313020	     -0.00076926	     -0.00092388	    132.75878511
      1.08917829	     -0.05735443	     -0.00019872	     -0.19859000	     -0.05993955	      0.88292011	     -0.00004215	     -0.21312723	     -0.00076482	     -0.00093063	    131.56409782
      1.09043501	     -0.05737303	     -0.00020111	     -0.19860860	     -0.05994051	      0.88291894	     -0.00004214	     -0.21312431	     -0.00076220	     -0.00093771	    132.47627637
      1.09169173	     -0.05739299	     -0.00020345	     -0.19862857	     -0.05994146	      0.88291775	     -0.00004213	     -0.21312144	     -0.00075745	     -0.00094255	    131.28439328
      1.09294845	     -0.05741028	     -0.00020572	     -0.19864586	     -0.05994241	      0.88291657	     -0.00004212	     -0.21311860	     -0.00075452	     -0.00094778	    132.18382373
      1.09420517	     -0.05742883	     -0.00020793	     -0.19866444	     -0.05994336	      0.88291537	     -0.00004210	     -0.21311578	     -0.00074949	     -0.00095081	    130.98281033
      1.09546189	     -0.05744475	     -0.00021013	     -0.19868036	     -0.05994430	      0.88291418	     -0.00004209	     -0.21311297	     -0.00074632	     -0.00095427	    131.86700450
      1.09671861	     -0.05746149	     -0.00021225	     -0.19869713	     -0.05994523	      0.88291298	     -0.00004207	     -0.21311017	     -0.00074110	     -0.00095558	    130.66416724
      1.09797533	     -0.05747519	     -0.00021433	     -0.19871084	     -0.05994616	      0.88291177	     -0.00004206	     -0.21310736	     -0.00073778	     -0.00095736	    131.53121674
      1.09923206	     -0.05748976	     -0.00021635	     -0.19872543	     -0.05994709	      0.88291057	     -0.00004204	     -0.21310456	     -0.00073246	     -0.00095703	    130.32294491
      1.10048878	     -0.05750129	     -0.00021834	     -0.19873698	     -0.05994801	      0.88290937	     -0.00004202	     -0.21310175	     -0.00072909	     -0.00095720	    131.17812341
      1.10174550	     -0.05751332	     -0.00022028	     -0.19874904	     -0.05994892	      0.88290817	     -0.00004200	     -0.21309894	     -0.00072379	     -0.00095530	    129.97250885
      1.10300222	     -0.05752196	     -0.00022216	     -0.19875768	     -0.05994983	      0.88290697	     -0.00004198	     -0.21309613	     -0.00072049	     -0.00095392	    130.81130389
      1.10425894	     -0.05753117	     -0.00022398	     -0.19876691	     -0.05995073	      0.88290577	     -0.00004196	     -0.21309332	     -0.00071530	     -0.00095047	    129.59974271
      1.10551566	     -0.05753709	     -0.00022577	     -0.19877285	     -0.05995163	      0.88290458	     -0.00004194	     -0.21309051	     -0.00071218	     -0.00094753	    130.42239354
      1.10677238	     -0.05754312	     -0.00022748	     -0.19877890	     -0.05995252	      0.88290339	     -0.00004192	     -0.21308771	     -0.00070724	     -0.00094250	    129.21369096
      1.10802910	     -0.05754533	     -0.00022911	     -0.19878112	     -0.05995340	      0.88290221	     -0.00004189	     -0.21308490	     -0.00070441	     -0.00093794	    130.02620441
      1.10928582	     -0.05754773	     -0.00023066	     -0.19878355	     -0.05995429	      0.88290103	     -0.00004187	     -0.21308209	     -0.00069980	     -0.00093126	    128.82145940
      1.11054254	     -0.05754642	     -0.00023215	     -0.19878225	     -0.05995517	      0.88289987	     -0.00004184	     -0.21307927	     -0.00069735	     -0.00092500	    129.63402528
      1.11179926	     -0.05754487	     -0.00023355	     -0.19878071	     -0.05995604	      0.88289871	     -0.00004181	     -0.21307644	     -0.00069321	     -0.00091657	    128.44609430
      1.11305598	     -0.05753922	     -0.00023487	     -0.19877507	     -0.05995691	      0.88289756	     -0.00004178	     -0.21307360	     -0.00069129	     -0.00090851	    129.26391582
      1.11431270	     -0.05753348	     -0.00023609	     -0.19876935	     -0.05995778	      0.88289643	     -0.00004175	     -0.21307072	     -0.00068772	     -0.00089823	    128.09082096
      1.11556942	     -0.05752376	     -0.00023723	     -0.19875962	     -0.05995864	      0.88289530	     -0.00004172	     -0.21306782	     -0.00068642	     -0.00088827	    128.92251666
      1.11682614	     -0.05751391	     -0.00023829	     -0.19874979	     -0.05995950	      0.88289419	     -0.00004169	     -0.21306488	     -0.00068352	     -0.00087604	    127.77020131
      1.11808286	     -0.05750066	     -0.00023928	     -0.19873654	     -0.05996036	      0.88289310	     -0.00004165	     -0.21306191	     -0.00068295	     -0.00086411	    128.60590265
      1.11933958	     -0.05748893	     -0.00024023	     -0.19872481	     -0.05996122	      0.88289202	     -0.00004162	     -0.21305895	     -0.00068084	     -0.00084992	    127.45255618
      1.12059630	     -0.05747606	     -0.00024123	     -0.19871192	     -0.05996207	      0.88289096	     -0.00004158	     -0.21305604	     -0.00068113	     -0.00083607	    128.27464954
      1.12185302	     -0.05746684	     -0.00024224	     -0.19870269	     -0.05996293	      0.88288992	     -0.00004155	     -0.21305327	     -0.00067995	     -0.00082012	    127.10301722
      1.12310975	     -0.05745810	     -0.00024317	     -0.19869392	     -0.05996378	      0.88288890	     -0.00004151	     -0.21305074	     -0.00068116	     -0.00080478	    127.89055967
      1.12436647	     -0.05745395	     -0.00024394	     -0.19868975	     -0.05996464	      0.88288790	     -0.00004147	     -0.21304852	     -0.00068084	     -0.00078773	    126.69776411
      1.12562319	     -0.05745063	     -0.00024452	     -0.19868640	     -0.05996549	      0.88288692	     -0.00004143	     -0.21304670	     -0.00068280	     -0.00077176	    127.46678337
      1.12687991	     -0.05745131	     -0.00024482	     -0.19868706	     -0.05996635	      0.88288596	     -0.00004139	     -0.21304533	     -0.00068305	     -0.00075459	    126.27864785
      1.12813663	     -0.05745227	     -0.00024492	     -0.19868799	     -0.05996721	      0.88288503	     -0.00004135	     -0.21304444	     -0.00068535	     -0.00073901	    127.05479286
      1.12939335	     -0.05745738	     -0.00024482	     -0.19869308	     -0.05996807	      0.88288411	     -0.00004130	     -0.21304409	     -0.00068574	     -0.00072268	    125.88762677
      1.13065007	     -0.05746284	     -0.00024459	     -0.19869851	     -0.05996894	      0.88288321	     -0.00004126	     -0.21304428	     -0.00068799	     -0.00070831	    126.66907240
      1.13190679	     -0.05747207	     -0.00024418	     -0.19870773	     -0.05996980	      0.88288233	     -0.00004122	     -0.21304506	     -0.00068817	     -0.00069353	    125.51912202
      1.13316351	     -0.05748115	     -0.00024362	     -0.19871679	     -0.05997067	      0.88288146	     -0.00004117	     -0.21304642	     -0.00069003	     -0.00068103	    126.29843928
      1.13442023	     -0.05749405	     -0.00024290	     -0.19872969	     -0.05997154	      0.88288062	     -0.00004113	     -0.21304840	     -0.00068965	     -0.00066837	    125.16241450
      1.13567695	     -0.05750727	     -0.00024211	     -0.19874289	     -0.05997240	      0.88287978	     -0.00004109	     -0.21305099	     -0.00069080	     -0.00065818	    125.93905043
      1.13693367	     -0.05752434	     -0.00024123	     -0.19875997	     -0.05997327	      0.88287896	     -0.00004104	     -0.21305422	     -0.00068960	     -0.00064802	    124.81907852
      1.13819039	     -0.05754138	     -0.00024027	     -0.19877700	     -0.05997414	      0.88287815	     -0.00004100	     -0.21305811	     -0.00068982	     -0.00064045	    125.59734135
      1.13944711	     -0.05756213	     -0.00023922	     -0.19879776	     -0.05997500	      0.88287735	     -0.00004096	     -0.21306265	     -0.00068762	     -0.00063297	    124.50110381
      1.14070383	     -0.05758288	     -0.00023814	     -0.19881852	     -0.05997587	      0.88287656	     -0.00004092	     -0.21306784	     -0.00068674	     -0.00062809	    125.29269785
      1.14196055	     -0.05760657	     -0.00023698	     -0.19884223	     -0.05997673	      0.88287577	     -0.00004087	     -0.21307368	     -0.00068336	     -0.00062326	    124.23225187
      1.14321727	     -0.05763008	     -0.00023579	     -0.19886576	     -0.05997759	      0.88287499	     -0.00004083	     -0.21308015	     -0.00068119	     -0.00062092	    125.03868401
      1.14447399	     -0.05765754	     -0.00023453	     -0.19889325	     -0.05997844	      0.88287421	     -0.00004079	     -0.21308728	     -0.00067646	     -0.00061856	    124.00215275
      1.14573072	     -0.05768476	     -0.00023323	     -0.19892050	     -0.05997929	      0.88287344	     -0.00004075	     -0.21309504	     -0.00067287	     -0.00061858	    124.83458121
      1.14698744	     -0.05771459	     -0.00023180	     -0.19895038	     -0.05998013	      0.88287266	     -0.00004072	     -0.21310343	     -0.00066665	     -0.00061843	    123.84202720
      1.14824416	     -0.05774382	     -0.00023031	     -0.19897966	     -0.05998096	      0.88287188	     -0.00004068	     -0.21311242	     -0.00066147	     -0.00062047	    124.69999631
      1.14950088	     -0.05777642	     -0.00022875	     -0.19901233	     -0.05998179	      0.88287110	     -0.00004064	     -0.21312201	     -0.00065358	     -0.00062214	    123.74441201
      1.15075760	     -0.05780898	     -0.00022718	     -0.19904495	     -0.05998261	      0.88287032	     -0.00004061	     -0.21313218	     -0.00064663	     -0.00062581	    124.63464889
      1.15201432	     -0.05784449	     -0.00022553	     -0.19908054	     -0.05998341	      0.88286953	     -0.00004058	     -0.21314293	     -0.00063692	     -0.00062895	    123.71647932
      1.15327104	     -0.05787972	     -0.00022386	     -0.19911584	     -0.05998421	      0.88286873	     -0.00004054	     -0.21315425	     -0.00062806	     -0.00063389	    124.63544567
      1.15452776	     -0.05791830	     -0.00022215	     -0.19915453	     -0.05998499	      0.88286793	     -0.00004051	     -0.21316613	     -0.00061636	     -0.00063810	    123.75058273
      1.15578448	     -0.05795669	     -0.00022042	     -0.19919302	     -0.05998576	      0.88286713	     -0.00004048	     -0.21317855	     -0.00060542	     -0.00064390	    124.69601537
      1.15704120	     -0.05799757	     -0.00021862	     -0.19923403	     -0.05998651	      0.88286632	     -0.00004046	     -0.21319151	     -0.00059154	     -0.00064877	    123.84484398
      1.15829792	     -0.05803750	     -0.00021681	     -0.19927408	     -0.05998725	      0.88286550	     -0.00004043	     -0.21320496	     -0.00057832	     -0.00065498	    124.81550981
      1.15955464	     -0.05808011	     -0.00021492	     -0.19931684	     -0.05998796	      0.88286467	     -0.00004041	     -0.21321889	     -0.00056214	     -0.00065997	    123.98215929
      1.16081136	     -0.05812259	     -0.00021306	     -0.19935947	     -0.05998866	      0.88286384	     -0.00004039	     -0.21323327	     -0.00054658	     -0.00066602	    124.95555422
      1.16206808	     -0.05816771	     -0.00021116	     -0.19940476	     -0.05998934	      0.88286300	     -0.00004037	     -0.21324811	     -0.00052800	     -0.00067063	    124.13498923
      1.16332480	     -0.05821205	     -0.00020924	     -0.19944927	     -0.05998999	      0.88286215	     -0.00004035	     -0.21326339	     -0.00050998	     -0.00067608	    125.11660024
      1.16458152	     -0.05825901	     -0.00020725	     -0.19949642	     -0.05999062	      0.88286130	     -0.00004033	     -0.21327908	     -0.00048893	     -0.00067986	    124.30088668
      1.16583824	     -0.05830427	     -0.00020543	     -0.19954187	     -0.05999122	      0.88286044	     -0.00004032	     -0.21329518	     -0.00046842	     -0.00068422	    125.27526220
      1.16709496	     -0.05835179	     -0.00020355	     -0.19958961	     -0.05999179	      0.88285958	     -0.00004030	     -0.21331168	     -0.00044489	     -0.00068672	    124.45708734
      1.16835168	     -0.05839798	     -0.00020168	     -0.19963601	     -0.05999234	      0.88285872	     -0.00004029	     -0.21332854	     -0.00042182	     -0.00068964	    125.44327708
      1.16960841	     -0.05844626	     -0.00019983	     -0.19968454	     -0.05999285	      0.88285785	     -0.00004029	     -0.21334575	     -0.00039568	     -0.00069055	    124.64759098
      1.17086513	     -0.05849356	     -0.00019803	     -0.19973208	     -0.05999333	      0.88285698	     -0.00004028	     -0.21336328	     -0.00036997	     -0.00069169	    125.62845494
      1.17212185	     -0.05854265	     -0.00019620	     -0.19978144	     -0.05999378	      0.88285611	     -0.00004028	     -0.21338111	     -0.00034121	     -0.00069067	    124.82212944
      1.17337857	     -0.05859078	     -0.00019422	     -0.19982983	     -0.05999419	      0.88285524	     -0.00004027	     -0.21339922	     -0.00031291	     -0.00068980	    125.77943833
      1.17463529	     -0.05864113	     -0.00019204	     -0.19988048	     -0.05999456	      0.88285438	     -0.00004028	     -0.21341762	     -0.00028159	     -0.00068669	    124.94409994
      1.17589201	     -0.05869012	     -0.00018982	     -0.19992977	     -0.05999490	      0.88285352	     -0.00004028	     -0.21343626	     -0.00025071	     -0.00068370	    125.88032760
      1.17714873	     -0.05873761	     -0.00018844	     -0.19997756	     -0.05999519	      0.88285266	     -0.00004029	     -0.21345517	     -0.00021680	     -0.00067834	    125.04012978
      1.17840545	     -0.05878641	     -0.00018739	     -0.20002666	     -0.05999544	      0.88285181	     -0.00004030	     -0.21347441	     -0.00018339	     -0.00067284	    125.92857903
      1.17966217	     -0.05883780	     -0.00018644	     -0.20007837	     -0.05999565	      0.88285097	     -0.00004031	     -0.21349400	     -0.00014699	     -0.00066493	    125.07465809
      1.18091889	     -0.05888789	     -0.00018552	     -0.20012877	     -0.05999581	      0.88285014	     -0.00004032	     -0.21351389	     -0.00011103	     -0.00065695	    125.97083511
      1.18217561	     -0.05893823	     -0.00018455	     -0.20017946	     -0.05999593	      0.88284932	     -0.00004034	     -0.21353402	     -0.00007206	     -0.00064660	    125.12319782
      1.18343233	     -0.05898535	     -0.00018313	     -0.20022693	     -0.05999600	      0.88284852	     -0.00004036	     -0.21355432	     -0.00003349	     -0.00063612	    126.02128206
      1.18468905	     -0.05903248	     -0.00018097	     -0.20027446	     -0.05999601	      0.88284772	     -0.00004038	     -0.21357471	      0.00000793	     -0.00062290	    125.14671864
      1.18594577	     -0.05907653	     -0.00017871	     -0.20031890	     -0.05999598	      0.88284695	     -0.00004041	     -0.21359512	      0.00004877	     -0.00060926	    126.02643267
      1.18720249	     -0.05912004	     -0.00017642	     -0.20036283	     -0.05999589	      0.88284619	     -0.00004043	     -0.21361549	      0.00009242	     -0.00059291	    125.17694779
      1.18845921	     -0.05916022	     -0.00017418	     -0.20040343	     -0.05999575	      0.88284546	     -0.00004046	     -0.21363577	      0.00013543	     -0.00057611	    126.08041003
      1.18971593	     -0.05920016	     -0.00017198	     -0.20044381	     -0.05999555	      0.88284475	     -0.00004050	     -0.21365592	      0.00018113	     -0.00055653	    125.25443554
      1.19097265	     -0.05923732	     -0.00016969	     -0.20048141	     -0.05999529	      0.88284406	     -0.00004053	     -0.21367587	      0.00022606	     -0.00053636	    126.17952916
      1.19222937	     -0.05927338	     -0.00016745	     -0.20051792	     -0.05999498	      0.88284340	     -0.00004057	     -0.21369559	      0.00027353	     -0.00051326	    125.36862163
      1.19348610	     -0.05930581	     -0.00016528	     -0.20055081	     -0.05999460	      0.88284277	     -0.00004062	     -0.21371501	      0.00032014	     -0.00048946	    126.30567471
      1.19474282	     -0.05933790	     -0.00016317	     -0.20058337	     -0.05999417	      0.88284217	     -0.00004066	     -0.21373411	      0.00036915	     -0.00046265	    125.49828833
      1.19599954	     -0.05936652	     -0.00016111	     -0.20061245	     -0.05999368	      0.88284161	     -0.00004071	     -0.21375285	      0.00041716	     -0.00043507	    126.44519705
      1.19725626	     -0.05939398	     -0.00015920	     -0.20064039	     -0.05999312	      0.88284108	     -0.00004076	     -0.21377120	      0.00046745	     -0.00040445	    125.63831412
      1.19851298	     -0.05941776	     -0.00015734	     -0.20066464	     -0.05999250	      0.88284059	     -0.00004082	     -0.21378910	      0.00051662	     -0.00037301	    126.58914846
      1.19976970	     -0.05944050	     -0.00015563	     -0.20068787	     -0.05999182	      0.88284014	     -0.00004088	     -0.21380654	      0.00056797	     -0.00033852	    125.77767544
      1.20102642	     -0.05945864	     -0.00015460	     -0.20070648	     -0.05999108	      0.88283974	     -0.00004094	     -0.21382353	      0.00061810	     -0.00030318	    126.71411360
      1.20228314	     -0.05947763	     -0.00015372	     -0.20072594	     -0.05999027	      0.88283938	     -0.00004100	     -0.21384010	      0.00067031	     -0.00026483	    125.85816338
      1.20353986	     -0.05949392	     -0.00015287	     -0.20074271	     -0.05998939	      0.88283908	     -0.00004107	     -0.21385624	      0.00072132	     -0.00022585	    126.77068188
      1.20479658	     -0.05951064	     -0.00015203	     -0.20075992	     -0.05998845	      0.88283882	     -0.00004114	     -0.21387193	      0.00077446	     -0.00018416	    125.89776526
      1.20605330	     -0.05952464	     -0.00015121	     -0.20077440	     -0.05998745	      0.88283861	     -0.00004122	     -0.21388713	      0.00082640	     -0.00014213	    126.78982905
      1.20731002	     -0.05953810	     -0.00015010	     -0.20078836	     -0.05998638	      0.88283846	     -0.00004129	     -0.21390185	      0.00088043	     -0.00009769	    125.88869245
      1.20856674	     -0.05954842	     -0.00014836	     -0.20079918	     -0.05998524	      0.88283837	     -0.00004137	     -0.21391601	      0.00093313	     -0.00005310	    126.74062440
      1.20982346	     -0.05955800	     -0.00014599	     -0.20080931	     -0.05998403	      0.88283833	     -0.00004146	     -0.21392963	      0.00098780	     -0.00000632	    125.80089145
      1.21108018	     -0.05956532	     -0.00014375	     -0.20081714	     -0.05998275	      0.88283835	     -0.00004154	     -0.21394269	      0.00104111	      0.00004024	    126.63695270
      1.21233690	     -0.05957181	     -0.00014155	     -0.20082417	     -0.05998141	      0.88283843	     -0.00004163	     -0.21395519	      0.00109634	      0.00008857	    125.69815806
      1.21359362	     -0.05957363	     -0.00013930	     -0.20082652	     -0.05998000	      0.88283857	     -0.00004172	     -0.21396707	      0.00115019	      0.00013627	    126.54536708
      1.21485034	     -0.05957376	     -0.00013704	     -0.20082720	     -0.05997852	      0.88283878	     -0.00004182	     -0.21397826	      0.00120590	      0.00018544	    125.60989598
      1.21610707	     -0.05956854	     -0.00013480	     -0.20082252	     -0.05997697	      0.88283904	     -0.00004192	     -0.21398872	      0.00126015	      0.00023376	    126.45233954
      1.21736379	     -0.05955942	     -0.00013246	     -0.20081395	     -0.05997535	      0.88283936	     -0.00004202	     -0.21399836	      0.00131615	      0.00028339	    125.51888640
      1.21862051	     -0.05954340	     -0.00013033	     -0.20079846	     -0.05997366	      0.88283975	     -0.00004213	     -0.21400710	      0.00137052	      0.00033210	    126.36107415
      1.21987723	     -0.05952392	     -0.00012822	     -0.20077953	     -0.05997191	      0.88284020	     -0.00004223	     -0.21401490	      0.00142647	      0.00038209	    125.42514059
      1.22113395	     -0.05949761	     -0.00012619	     -0.20075375	     -0.05997008	      0.88284071	     -0.00004235	     -0.21402167	      0.00148063	      0.00043115	    126.28386073
      1.22239067	     -0.05946717	     -0.00012450	     -0.20072385	     -0.05996818	      0.88284128	     -0.00004246	     -0.21402741	      0.00153620	      0.00048154	    125.36847380
      1.22364739	     -0.05943099	     -0.00012303	     -0.20068817	     -0.05996622	      0.88284192	     -0.00004258	     -0.21403207	      0.00158977	      0.00053110	    126.24016478
      1.22490411	     -0.05939186	     -0.00012176	     -0.20064956	     -0.05996419	      0.88284262	     -0.00004270	     -0.21403565	      0.00164454	      0.00058206	    125.34572073
      1.22616083	     -0.05934664	     -0.00012073	     -0.20060483	     -0.05996209	      0.88284338	     -0.00004283	     -0.21403810	      0.00169712	      0.00063230	    126.25153000
      1.22741755	     -0.05929785	     -0.00012001	     -0.20055653	     -0.05995992	      0.88284421	     -0.00004296	     -0.21403941	      0.00175068	      0.00068409	    125.39134272
      1.22867427	     -0.05924240	     -0.00011944	     -0.20050155	     -0.05995769	      0.88284510	     -0.00004309	     -0.21403954	      0.00180182	      0.00073531	    126.33469293
      1.22993099	     -0.05918342	     -0.00011893	     -0.20044304	     -0.05995539	      0.88284606	     -0.00004323	     -0.21403846	      0.00185371	      0.00078823	    125.49756749
      1.23118771	     -0.05911816	     -0.00011849	     -0.20037823	     -0.05995303	      0.88284708	     -0.00004337	     -0.21403614	      0.00190294	      0.00084068	    126.46456880
      1.23244443	     -0.05904923	     -0.00011817	     -0.20030974	     -0.05995061	      0.88284817	     -0.00004351	     -0.21403257	      0.00195270	      0.00089488	    125.64974136
      1.23370115	     -0.05897481	     -0.00011799	     -0.20023573	     -0.05994812	      0.88284933	     -0.00004366	     -0.21402773	      0.00199963	      0.00094857	    126.64842170
      1.23495787	     -0.05889877	     -0.00011810	     -0.20016011	     -0.05994558	      0.88285056	     -0.00004381	     -0.21402167	      0.00204695	      0.00100392	    125.86087964
      1.23621459	     -0.05881784	     -0.00011842	     -0.20007956	     -0.05994298	      0.88285185	     -0.00004396	     -0.21401440	      0.00209130	      0.00105866	    126.90021209
      1.23747131	     -0.05873454	     -0.00011879	     -0.19999664	     -0.05994032	      0.88285322	     -0.00004411	     -0.21400595	      0.00213590	      0.00111491	    126.12210394
      1.23872803	     -0.05864663	     -0.00011915	     -0.19990908	     -0.05993761	      0.88285466	     -0.00004427	     -0.21399631	      0.00217739	      0.00117032	    127.17635298
      1.23998476	     -0.05855800	     -0.00011957	     -0.19982080	     -0.05993485	      0.88285616	     -0.00004443	     -0.21398554	      0.00221904	      0.00122692	    126.40423455
      1.24124148	     -0.05846584	     -0.00012003	     -0.19972897	     -0.05993204	      0.88285774	     -0.00004460	     -0.21397367	      0.00225750	      0.00128230	    127.48212745
      1.24249820	     -0.05837296	     -0.00012060	     -0.19963640	     -0.05992918	      0.88285939	     -0.00004477	     -0.21396076	      0.00229606	      0.00133848	    126.73273637
      1.24375492	     -0.05827688	     -0.00012132	     -0.19954060	     -0.05992627	      0.88286110	     -0.00004494	     -0.21394683	      0.00233136	      0.00139302	    127.85582415
      1.24501164	     -0.05818098	     -0.00012217	     -0.19944499	     -0.05992332	      0.88286289	     -0.00004511	     -0.21393195	      0.00236670	      0.00144795	    127.14390776
      1.24626836	     -0.05808259	     -0.00012313	     -0.19934683	     -0.05992032	      0.88286474	     -0.00004528	     -0.21391616	      0.00239872	      0.00150086	    128.29018197
      1.24752508	     -0.05798418	     -0.00012406	     -0.19924867	     -0.05991729	      0.88286666	     -0.00004546	     -0.21389950	      0.00243071	      0.00155371	    127.59771994
      1.24878180	     -0.05788217	     -0.00012480	     -0.19914688	     -0.05991421	      0.88286864	     -0.00004564	     -0.21388201	      0.00245933	      0.00160407	    128.78055656
      1.25003852	     -0.05778075	     -0.00012552	     -0.19904567	     -0.05991111	      0.88287069	     -0.00004582	     -0.21386371	      0.00248792	      0.00165393	    128.11879126
      1.25129524	     -0.05767658	     -0.00012625	     -0.19894169	     -0.05990796	      0.88287280	     -0.00004600	     -0.21384464	      0.00251314	      0.00170085	    129.34566796
      1.25255196	     -0.05757259	     -0.00012702	     -0.19883789	     -0.05990479	      0.88287497	     -0.00004618	     -0.21382483	      0.00253833	      0.00174687	    128.72531063
      1.25380868	     -0.05746617	     -0.00012776	     -0.19873161	     -0.05990159	      0.88287719	     -0.00004637	     -0.21380432	      0.00256014	      0.00178958	    129.97324722
      1.25506540	     -0.05736136	     -0.00012857	     -0.19862695	     -0.05989835	      0.88287946	     -0.00004656	     -0.21378317	      0.00258190	      0.00183100	    129.36247642
      1.25632212	     -0.05725479	     -0.00012958	     -0.19852049	     -0.05989510	      0.88288179	     -0.00004674	     -0.21376145	      0.00260025	      0.00186872	    130.60381870
      1.25757884	     -0.05714990	     -0.00013069	     -0.19841571	     -0.05989182	      0.88288416	     -0.00004693	     -0.21373925	      0.00261855	      0.00190476	    130.00366702
      1.25883556	     -0.05704303	     -0.00013179	     -0.19830892	     -0.05988852	      0.88288657	     -0.00004713	     -0.21371660	      0.00263349	      0.00193673	    131.29332912
      1.26009228	     -0.05693720	     -0.00013294	     -0.19820316	     -0.05988520	      0.88288903	     -0.00004732	     -0.21369351	      0.00264849	      0.00196675	    130.74904372
      1.26134900	     -0.05682890	     -0.00013418	     -0.19809491	     -0.05988186	      0.88289152	     -0.00004751	     -0.21366999	      0.00266017	      0.00199253	    132.09667385
      1.26260572	     -0.05672076	     -0.00013548	     -0.19798680	     -0.05987851	      0.88289403	     -0.00004771	     -0.21364604	      0.00267191	      0.00201633	    131.59176324
      1.26386245	     -0.05660998	     -0.00013670	     -0.19787603	     -0.05987515	      0.88289658	     -0.00004791	     -0.21362165	      0.00268029	      0.00203589	    132.95293056
      1.26511917	     -0.05650126	     -0.00013793	     -0.19776732	     -0.05987178	      0.88289915	     -0.00004811	     -0.21359687	      0.00268866	      0.00205344	    132.44249048
      1.26637589	     -0.05639149	     -0.00013924	     -0.19765753	     -0.05986839	      0.88290174	     -0.00004831	     -0.21357171	      0.00269365	      0.00206670	    133.80462734
      1.26763261	     -0.05628385	     -0.00014078	     -0.19754986	     -0.05986501	      0.88290435	     -0.00004851	     -0.21354625	      0.00269865	      0.00207790	    133.31254838
      1.26888933	     -0.05617518	     -0.00014243	     -0.19744112	     -0.05986161	      0.88290696	     -0.00004872	     -0.21352052	      0.00270031	      0.00208484	    134.70620538
      1.27014605	     -0.05607022	     -0.00014422	     -0.19733609	     -0.05985822	      0.88290958	     -0.00004892	     -0.21349457	      0.00270201	      0.00208978	    134.20015467
      1.27140277	     -0.05596523	     -0.00014608	     -0.19723101	     -0.05985482	      0.88291221	     -0.00004913	     -0.21346845	      0.00270036	      0.00209043	    135.59634580
      1.27265949	     -0.05586342	     -0.00014793	     -0.19712909	     -0.05985143	      0.88291484	     -0.00004934	     -0.21344221	      0.00269883	      0.00208906	    135.08665851
      1.27391621	     -0.05576152	     -0.00014966	     -0.19702707	     -0.05984804	      0.88291746	     -0.00004955	     -0.21341588	      0.00269402	      0.00208343	    136.48055954
      1.27517293	     -0.05566382	     -0.00015107	     -0.19692924	     -0.05984466	      0.88292007	     -0.00004976	     -0.21338951	      0.00268937	      0.00207580	    135.95031247
      1.27642965	     -0.05556675	     -0.00015206	     -0.19683203	     -0.05984128	      0.88292268	     -0.00004997	     -0.21336312	      0.00268147	      0.00206398	    137.31594600
      1.27768637	     -0.05547420	     -0.00015303	     -0.19673934	     -0.05983792	      0.88292526	     -0.00005018	     -0.21333679	      0.00267378	      0.00205018	    136.75349801
      1.27894309	     -0.05538311	     -0.00015404	     -0.19664808	     -0.05983457	      0.88292783	     -0.00005040	     -0.21331056	      0.00266297	      0.00203205	    138.12879972
      1.28019981	     -0.05529837	     -0.00015521	     -0.19656318	     -0.05983123	      0.88293037	     -0.00005061	     -0.21328449	      0.00265256	      0.00201186	    137.54349103
      1.28145653	     -0.05521483	     -0.00015660	     -0.19647943	     -0.05982790	      0.88293288	     -0.00005083	     -0.21325866	      0.00263914	      0.00198729	    138.91721375
      1.28271325	     -0.05513614	     -0.00015845	     -0.19640054	     -0.05982459	      0.88293536	     -0.00005104	     -0.21323313	      0.00262623	      0.00196075	    138.29005419
      1.28396997	     -0.05505993	     -0.00016041	     -0.19632409	     -0.05982130	      0.88293781	     -0.00005126	     -0.21320798	      0.00261039	      0.00192992	    139.64032548
      1.28522669	     -0.05499010	     -0.00016258	     -0.19625402	     -0.05981803	      0.88294021	     -0.00005147	     -0.21318324	      0.00259523	      0.00189717	    139.00958263
      1.28648342	     -0.05492205	     -0.00016482	     -0.19618571	     -0.05981478	      0.88294257	     -0.00005169	     -0.21315893	      0.00257733	      0.00186030	    140.36235409
      1.28774014	     -0.05485919	     -0.00016700	     -0.19612260	     -0.05981155	      0.88294489	     -0.00005191	     -0.21313504	      0.00256024	      0.00182169	    139.70111738
      1.28899686	     -0.05479718	     -0.00016894	     -0.19606032	     -0.05980835	      0.88294715	     -0.00005212	     -0.21311159	      0.00254051	      0.00177912	    141.04683052
      1.29025358	     -0.05474032	     -0.00017072	     -0.19600320	     -0.05980517	      0.88294936	     -0.00005234	     -0.21308853	      0.00252175	      0.00173511	    140.36254781
      1.29151030	     -0.05468374	     -0.00017241	     -0.19594634	     -0.05980201	      0.88295151	     -0.00005256	     -0.21306587	      0.00250043	      0.00168744	    141.71673154
      1.29276702	     -0.05463137	     -0.00017400	     -0.19589370	     -0.05979888	      0.88295360	     -0.00005277	     -0.21304358	      0.00248019	      0.00163866	    141.01303708
      1.29402374	     -0.05457967	     -0.00017555	     -0.19584172	     -0.05979578	      0.88295563	     -0.00005299	     -0.21302167	      0.00245747	      0.00158654	    142.36125281
      1.29528046	     -0.05453414	     -0.00017721	     -0.19579590	     -0.05979270	      0.88295759	     -0.00005320	     -0.21300016	      0.00243591	      0.00153361	    141.63687509
      1.29653718	     -0.05448965	     -0.00017888	     -0.19575111	     -0.05978966	      0.88295948	     -0.00005342	     -0.21297908	      0.00241189	      0.00147763	    142.98454430
      1.29779390	     -0.05445042	     -0.00018051	     -0.19571159	     -0.05978664	      0.88296130	     -0.00005363	     -0.21295843	      0.00238906	      0.00142115	    142.24374042
      1.29905062	     -0.05441214	     -0.00018217	     -0.19567300	     -0.05978365	      0.88296305	     -0.00005384	     -0.21293823	      0.00236380	      0.00136191	    143.60882105
      1.30030734	     -0.05438023	     -0.00018396	     -0.19564078	     -0.05978070	      0.88296473	     -0.00005405	     -0.21291850	      0.00233983	      0.00130247	    142.85782150
      1.30156406	     -0.05434949	     -0.00018580	     -0.19560972	     -0.05977777	      0.88296632	     -0.00005426	     -0.21289926	      0.00231349	      0.00124059	    144.22744481
      1.30282078	     -0.05432398	     -0.00018758	     -0.19558390	     -0.05977488	      0.88296784	     -0.00005447	     -0.21288052	      0.00228850	      0.00117882	    143.45942980
      1.30407750	     -0.05429835	     -0.00018924	     -0.19555794	     -0.05977202	      0.88296929	     -0.00005468	     -0.21286227	      0.00226121	      0.00111493	    144.82675489
      1.30533422	     -0.05427825	     -0.00019082	     -0.19553753	     -0.05976920	      0.88297065	     -0.00005488	     -0.21284451	      0.00223540	      0.00105147	    144.04207960
      1.30659094	     -0.05425837	     -0.00019239	     -0.19551731	     -0.05976641	      0.88297193	     -0.00005509	     -0.21282722	      0.00220742	      0.00098620	    145.40604802
      1.30784766	     -0.05424332	     -0.00019394	     -0.19550195	     -0.05976365	      0.88297313	     -0.00005529	     -0.21281040	      0.00218104	      0.00092172	    144.60687278
      1.30910438	     -0.05422814	     -0.00019549	     -0.19548643	     -0.05976093	      0.88297424	     -0.00005549	     -0.21279404	      0.00215256	      0.00085577	    145.97358443
      1.31036111	     -0.05421848	     -0.00019708	     -0.19547644	     -0.05975824	      0.88297528	     -0.00005569	     -0.21277815	      0.00212576	      0.00079098	    145.15214177
      1.31161783	     -0.05420908	     -0.00019877	     -0.19546670	     -0.05975558	      0.88297623	     -0.00005589	     -0.21276272	      0.00209693	      0.00072506	    146.51060628
      1.31287455	     -0.05420463	     -0.00020020	     -0.19546193	     -0.05975297	      0.88297710	     -0.00005608	     -0.21274776	      0.00206985	      0.00066067	    145.67141324
      1.31413127	     -0.05419992	     -0.00020125	     -0.19545689	     -0.05975038	      0.88297789	     -0.00005628	     -0.21273326	      0.00204074	      0.00059564	    146.99615963
      1.31538799	     -0.05420070	     -0.00020232	     -0.19545735	     -0.05974784	      0.88297860	     -0.00005647	     -0.21271922	      0.00201342	      0.00053251	    146.11662079
      1.31664471	     -0.05420151	     -0.00020386	     -0.19545783	     -0.05974532	      0.88297923	     -0.00005666	     -0.21270566	      0.00198419	      0.00046895	    147.44702134
      1.31790143	     -0.05420724	     -0.00020538	     -0.19546323	     -0.05974285	      0.88297978	     -0.00005686	     -0.21269255	      0.00195689	      0.00040751	    146.54659530
      1.31915815	     -0.05421257	     -0.00020696	     -0.19546823	     -0.05974041	      0.88298025	     -0.00005705	     -0.21267992	      0.00192774	      0.00034582	    147.86750966
      1.32041487	     -0.05422341	     -0.00020850	     -0.19547874	     -0.05973800	      0.88298065	     -0.00005724	     -0.21266774	      0.00190060	      0.00028642	    146.93645670
      1.32167159	     -0.05423270	     -0.00021031	     -0.19548769	     -0.05973563	      0.88298097	     -0.00005743	     -0.21265604	      0.00187165	      0.00022698	    148.22491045
      1.32292831	     -0.05424769	     -0.00021246	     -0.19550234	     -0.05973330	      0.88298122	     -0.00005761	     -0.21264486	      0.00184469	      0.00017014	    147.22466691
      1.32418503	     -0.05426228	     -0.00021422	     -0.19551660	     -0.05973100	      0.88298140	     -0.00005780	     -0.21263423	      0.00181595	      0.00011343	    148.47491844
      1.32544175	     -0.05428285	     -0.00021598	     -0.19553684	     -0.05972873	      0.88298151	     -0.00005799	     -0.21262416	      0.00178931	      0.00005934	    147.46171535
      1.32669847	     -0.05430296	     -0.00021777	     -0.19555662	     -0.05972650	      0.88298155	     -0.00005817	     -0.21261463	      0.00176098	      0.00000540	    148.71029174
      1.32795519	     -0.05432746	     -0.00021948	     -0.19558080	     -0.05972430	      0.88298152	     -0.00005835	     -0.21260561	      0.00173482	     -0.00004591	    147.68925954
      1.32921191	     -0.05435080	     -0.00022117	     -0.19560381	     -0.05972214	      0.88298143	     -0.00005853	     -0.21259706	      0.00170700	     -0.00009706	    148.93097476
      1.33046863	     -0.05437874	     -0.00022294	     -0.19563144	     -0.05972001	      0.88298128	     -0.00005872	     -0.21258898	      0.00168138	     -0.00014557	    147.88625779
      1.33172535	     -0.05440628	     -0.00022476	     -0.19565865	     -0.05971792	      0.88298107	     -0.00005889	     -0.21258135	      0.00165408	     -0.00019390	    149.11136267
      1.33298208	     -0.05443813	     -0.00022648	     -0.19569020	     -0.05971585	      0.88298079	     -0.00005907	     -0.21257417	      0.00162897	     -0.00023961	    148.04779535
      1.33423880	     -0.05446880	     -0.00022816	     -0.19572055	     -0.05971382	      0.88298046	     -0.00005925	     -0.21256741	      0.00160220	     -0.00028518	    149.26417129
      1.33549552	     -0.05450457	     -0.00022980	     -0.19575603	     -0.05971182	      0.88298008	     -0.00005942	     -0.21256106	      0.00157766	     -0.00032817	    148.18407365
      1.33675224	     -0.05453964	     -0.00023149	     -0.19579079	     -0.05970986	      0.88297964	     -0.00005960	     -0.21255511	      0.00155149	     -0.00037107	    149.38697503
      1.33800896	     -0.05457902	     -0.00023310	     -0.19582987	     -0.05970792	      0.88297915	     -0.00005977	     -0.21254957	      0.00152760	     -0.00041144	    148.28736819
      1.33926568	     -0.05461703	     -0.00023469	     -0.19586758	     -0.05970602	      0.88297861	     -0.00005994	     -0.21254440	      0.00150212	     -0.00045177	    149.47331679
      1.34052240	     -0.05465979	     -0.00023624	     -0.19591005	     -0.05970415	      0.88297801	     -0.00006011	     -0.21253961	      0.00147896	     -0.00048960	    148.35295062
      1.34177912	     -0.05470136	     -0.00023782	     -0.19595133	     -0.05970230	      0.88297737	     -0.00006028	     -0.21253517	      0.00145425	     -0.00052742	    149.51997361
      1.34303584	     -0.05474703	     -0.00023933	     -0.19599672	     -0.05970049	      0.88297669	     -0.00006045	     -0.21253110	      0.00143190	     -0.00056277	    148.37420175
      1.34429256	     -0.05479143	     -0.00024082	     -0.19604084	     -0.05969871	      0.88297596	     -0.00006061	     -0.21252738	      0.00140805	     -0.00059816	    149.51439036
      1.34554928	     -0.05484060	     -0.00024227	     -0.19608974	     -0.05969695	      0.88297519	     -0.00006078	     -0.21252400	      0.00138660	     -0.00063114	    148.34700480
      1.34680600	     -0.05488847	     -0.00024374	     -0.19613734	     -0.05969522	      0.88297437	     -0.00006094	     -0.21252097	      0.00136370	     -0.00066420	    149.46752286
      1.34806272	     -0.05494013	     -0.00024515	     -0.19618875	     -0.05969352	      0.88297352	     -0.00006110	     -0.21251827	      0.00134326	     -0.00069490	    148.27479867
      1.34931944	     -0.05499011	     -0.00024650	     -0.19623846	     -0.05969185	      0.88297263	     -0.00006126	     -0.21251588	      0.00132140	     -0.00072571	    149.36325768
      1.35057616	     -0.05504434	     -0.00024779	     -0.19629246	     -0.05969020	      0.88297170	     -0.00006142	     -0.21251380	      0.00130208	     -0.00075420	    148.14729850
      1.35183288	     -0.05509678	     -0.00024906	     -0.19634464	     -0.05968858	      0.88297073	     -0.00006158	     -0.21251202	      0.00128139	     -0.00078283	    149.21328776
      1.35308960	     -0.05515246	     -0.00025026	     -0.19640010	     -0.05968698	      0.88296973	     -0.00006173	     -0.21251052	      0.00126322	     -0.00080913	    147.97624189
      1.35434632	     -0.05520579	     -0.00025143	     -0.19645320	     -0.05968540	      0.88296870	     -0.00006188	     -0.21250927	      0.00124372	     -0.00083557	    149.01751497
      1.35560304	     -0.05526266	     -0.00025254	     -0.19650985	     -0.05968385	      0.88296763	     -0.00006203	     -0.21250827	      0.00122681	     -0.00085968	    147.76011664
      1.35685977	     -0.05531741	     -0.00025369	     -0.19656438	     -0.05968232	      0.88296654	     -0.00006218	     -0.21250750	      0.00120862	     -0.00088391	    148.77193782
      1.35811649	     -0.05537464	     -0.00025478	     -0.19662142	     -0.05968081	      0.88296541	     -0.00006233	     -0.21250694	      0.00119305	     -0.00090577	    147.49727351
      1.35937321	     -0.05542863	     -0.00025584	     -0.19667519	     -0.05967932	      0.88296426	     -0.00006248	     -0.21250658	      0.00117623	     -0.00092768	    148.49142558
      1.36062993	     -0.05548486	     -0.00025684	     -0.19673124	     -0.05967785	      0.88296308	     -0.00006262	     -0.21250637	      0.00116203	     -0.00094715	    147.21220899
      1.36188665	     -0.05553753	     -0.00025785	     -0.19678372	     -0.05967640	      0.88296188	     -0.00006277	     -0.21250630	      0.00114655	     -0.00096655	    148.19272175
      1.36314337	     -0.05559101	     -0.00025878	     -0.19683703	     -0.05967497	      0.88296065	     -0.00006291	     -0.21250633	      0.00113365	     -0.00098338	    146.91313440
      1.36440009	     -0.05563989	     -0.00025967	     -0.19688573	     -0.05967355	      0.88295941	     -0.00006304	     -0.21250644	      0.00111944	     -0.00100000	    147.88094380
      1.36565681	     -0.05568953	     -0.00026051	     -0.19693523	     -0.05967215	      0.88295814	     -0.00006318	     -0.21250658	      0.00110775	     -0.00101388	    146.60196140
      1.36691353	     -0.05573455	     -0.00026136	     -0.19698008	     -0.05967077	      0.88295686	     -0.00006332	     -0.21250674	      0.00109469	     -0.00102736	    147.55156400
      1.36817025	     -0.05577927	     -0.00026216	     -0.19702465	     -0.05966940	      0.88295556	     -0.00006345	     -0.21250690	      0.00108413	     -0.00103792	    146.26807744
      1.36942697	     -0.05581854	     -0.00026290	     -0.19706377	     -0.05966805	      0.88295425	     -0.00006358	     -0.21250703	      0.00107217	     -0.00104791	    147.19829907
      1.37068369	     -0.05585771	     -0.00026360	     -0.19710281	     -0.05966671	      0.88295293	     -0.00006371	     -0.21250710	      0.00106260	     -0.00105481	    145.91242130
      1.37194041	     -0.05589150	     -0.00026428	     -0.19713646	     -0.05966538	      0.88295160	     -0.00006384	     -0.21250711	      0.00105152	     -0.00106098	    146.82866816
      1.37319713	     -0.05592430	     -0.00026489	     -0.19716913	     -0.05966406	      0.88295026	     -0.00006396	     -0.21250702	      0.00104272	     -0.00106391	    145.54009056
      1.37445385	     -0.05595134	     -0.00026542	     -0.19719604	     -0.05966276	      0.88294892	     -0.00006409	     -0.21250684	      0.00103225	     -0.00106599	    146.43759659
      1.37571057	     -0.05597809	     -0.00026590	     -0.19722267	     -0.05966147	      0.88294758	     -0.00006421	     -0.21250655	      0.00102392	     -0.00106477	    145.14371238
      1.37696729	     -0.05599951	     -0.00026635	     -0.19724396	     -0.05966019	      0.88294625	     -0.00006433	     -0.21250614	      0.00101380	     -0.00106266	    146.02867263
      1.37822401	     -0.05602002	     -0.00026672	     -0.19726437	     -0.05965892	      0.88294492	     -0.00006444	     -0.21250562	      0.00100568	     -0.00105725	    144.73154919
      1.37948073	     -0.05603526	     -0.00026699	     -0.19727948	     -0.05965766	      0.88294359	     -0.00006456	     -0.21250498	      0.00099566	     -0.00105101	    145.59806443
      1.38073746	     -0.05605099	     -0.00026720	     -0.19729509	     -0.05965641	      0.88294227	     -0.00006467	     -0.21250424	      0.00098755	     -0.00104160	    144.28765679
      1.38199418	     -0.05606237	     -0.00026734	     -0.19730635	     -0.05965518	      0.88294097	     -0.00006478	     -0.21250341	      0.00097745	     -0.00103155	    145.12578398
      1.38325090	     -0.05607420	     -0.00026733	     -0.19731807	     -0.05965396	      0.88293968	     -0.00006489	     -0.21250252	      0.00096917	     -0.00101860	    143.78602549
      1.38450762	     -0.05608297	     -0.00026723	     -0.19732672	     -0.05965274	      0.88293841	     -0.00006499	     -0.21250161	      0.00095883	     -0.00100542	    144.57714742
      1.38576434	     -0.05609506	     -0.00026711	     -0.19733870	     -0.05965154	      0.88293716	     -0.00006510	     -0.21250075	      0.00095030	     -0.00098986	    143.19580665
      1.38702106	     -0.05610599	     -0.00026704	     -0.19734950	     -0.05965036	      0.88293592	     -0.00006520	     -0.21250000	      0.00093972	     -0.00097469	    143.94818052
      1.38827778	     -0.05612036	     -0.00026696	     -0.19736376	     -0.05964918	      0.88293471	     -0.00006530	     -0.21249945	      0.00093100	     -0.00095781	    142.54474096
      1.38953450	     -0.05613383	     -0.00026689	     -0.19737710	     -0.05964802	      0.88293352	     -0.00006540	     -0.21249916	      0.00092032	     -0.00094201	    143.26422037
      1.39079122	     -0.05615221	     -0.00026688	     -0.19739536	     -0.05964687	      0.88293234	     -0.00006549	     -0.21249919	      0.00091158	     -0.00092522	    141.84256089
      1.39204794	     -0.05617114	     -0.00026696	     -0.19741415	     -0.05964573	      0.88293119	     -0.00006559	     -0.21249962	      0.00090100	     -0.00091022	    142.52214092
      1.39330466	     -0.05619435	     -0.00026707	     -0.19743724	     -0.05964460	      0.88293005	     -0.00006568	     -0.21250052	      0.00089246	     -0.00089493	    141.09008272
      1.39456138	     -0.05621647	     -0.00026715	     -0.19745922	     -0.05964349	      0.88292894	     -0.00006577	     -0.21250189	      0.00088223	     -0.00088205	    141.75780132
      1.39581810	     -0.05624271	     -0.00026723	     -0.19748533	     -0.05964238	      0.88292784	     -0.00006586	     -0.21250375	      0.00087417	     -0.00086938	    140.32545717
      1.39707482	     -0.05626810	     -0.00026730	     -0.19751059	     -0.05964129	      0.88292675	     -0.00006594	     -0.21250612	      0.00086451	     -0.00085954	    140.96757230
      1.39833154	     -0.05629675	     -0.00026730	     -0.19753913	     -0.05964021	      0.88292568	     -0.00006603	     -0.21250901	      0.00085708	     -0.00085028	    139.51977322
      1.39958826	     -0.05632429	     -0.00026721	     -0.19756655	     -0.05963914	      0.88292461	     -0.00006611	     -0.21251240	      0.00084811	     -0.00084417	    140.12822556
      1.40084498	     -0.05635604	     -0.00026715	     -0.19759819	     -0.05963808	      0.88292356	     -0.00006619	     -0.21251632	      0.00084144	     -0.00083887	    138.67756300
      1.40210170	     -0.05638661	     -0.00026708	     -0.19762864	     -0.05963702	      0.88292250	     -0.00006626	     -0.21252077	      0.00083333	     -0.00083686	    139.27859282
      1.40335843	     -0.05641969	     -0.00026696	     -0.19766162	     -0.05963598	      0.88292145	     -0.00006634	     -0.21252574	      0.00082757	     -0.00083570	    137.84131706
      1.40461515	     -0.05645097	     -0.00026672	     -0.19769280	     -0.05963494	      0.88292040	     -0.00006641	     -0.21253121	      0.00082040	     -0.00083776	    138.42592924
      1.40587187	     -0.05648551	     -0.00026638	     -0.19772726	     -0.05963392	      0.88291935	     -0.00006648	     -0.21253716	      0.00081560	     -0.00084057	    136.98633812
      1.40712859	     -0.05651838	     -0.00026592	     -0.19776003	     -0.05963290	      0.88291829	     -0.00006655	     -0.21254359	      0.00080941	     -0.00084647	    137.56259388
      1.40838531	     -0.05655305	     -0.00026530	     -0.19779464	     -0.05963188	      0.88291722	     -0.00006662	     -0.21255048	      0.00080562	     -0.00085294	    136.14165759
      1.40964203	     -0.05658485	     -0.00026451	     -0.19782635	     -0.05963087	      0.88291614	     -0.00006668	     -0.21255779	      0.00080048	     -0.00086222	    136.72995615
      1.41089875	     -0.05661841	     -0.00026360	     -0.19785987	     -0.05962987	      0.88291505	     -0.00006674	     -0.21256547	      0.00079772	     -0.00087170	    135.32979370
      1.41215547	     -0.05664981	     -0.00026257	     -0.19789120	     -0.05962887	      0.88291395	     -0.00006680	     -0.21257350	      0.00079359	     -0.00088358	    135.90812556
      1.41341219	     -0.05668308	     -0.00026143	     -0.19792444	     -0.05962787	      0.88291283	     -0.00006685	     -0.21258187	      0.00079179	     -0.00089525	    134.50681673
      1.41466891	     -0.05671412	     -0.00026013	     -0.19795544	     -0.05962688	      0.88291170	     -0.00006691	     -0.21259057	      0.00078859	     -0.00090891	    135.07910196
      1.41592563	     -0.05674770	     -0.00025874	     -0.19798899	     -0.05962589	      0.88291055	     -0.00006696	     -0.21259958	      0.00078771	     -0.00092195	    133.68706106
      1.41718235	     -0.05677934	     -0.00025724	     -0.19802060	     -0.05962490	      0.88290938	     -0.00006700	     -0.21260890	      0.00078544	     -0.00093656	    134.26431276
      1.41843907	     -0.05681227	     -0.00025560	     -0.19805352	     -0.05962391	      0.88290819	     -0.00006705	     -0.21261850	      0.00078549	     -0.00095016	    132.89499769
      1.41969579	     -0.05684269	     -0.00025384	     -0.19808393	     -0.05962293	      0.88290699	     -0.00006709	     -0.21262837	      0.00078420	     -0.00096491	    133.49368248
      1.42095251	     -0.05687561	     -0.00025207	     -0.19811684	     -0.05962194	      0.88290577	     -0.00006713	     -0.21263848	      0.00078525	     -0.00097823	    132.14761120
      1.42220923	     -0.05690682	     -0.00025027	     -0.19814805	     -0.05962095	      0.88290453	     -0.00006717	     -0.21264883	      0.00078497	     -0.00099231	    132.75966349
      1.42346595	     -0.05693962	     -0.00024838	     -0.19818087	     -0.05961997	      0.88290328	     -0.00006721	     -0.21265943	      0.00078704	     -0.00100460	    131.43799760
      1.42472267	     -0.05697013	     -0.00024640	     -0.19821139	     -0.05961898	      0.88290201	     -0.00006724	     -0.21267025	      0.00078783	     -0.00101732	    132.06597254
      1.42597939	     -0.05700276	     -0.00024439	     -0.19824404	     -0.05961799	      0.88290072	     -0.00006728	     -0.21268128	      0.00079102	     -0.00102794	    130.77427568
      1.42723612	     -0.05703363	     -0.00024238	     -0.19827493	     -0.05961699	      0.88289942	     -0.00006731	     -0.21269251	      0.00079300	     -0.00103871	    131.42507279
      1.42849284	     -0.05706621	     -0.00024037	     -0.19830755	     -0.05961599	      0.88289811	     -0.00006734	     -0.21270394	      0.00079744	     -0.00104712	    130.16019773
      1.42974956	     -0.05709694	     -0.00023830	     -0.19833831	     -0.05961499	      0.88289679	     -0.00006737	     -0.21271556	      0.00080071	     -0.00105544	    130.81957066
      1.43100628	     -0.05713012	     -0.00023621	     -0.19837153	     -0.05961398	      0.88289546	     -0.00006739	     -0.21272737	      0.00080644	     -0.00106120	    129.56359458
      1.43226300	     -0.05716191	     -0.00023406	     -0.19840337	     -0.05961296	      0.88289412	     -0.00006742	     -0.21273938	      0.00081101	     -0.00106670	    130.21827111
      1.43351972	     -0.05719527	     -0.00023186	     -0.19843679	     -0.05961194	      0.88289278	     -0.00006745	     -0.21275158	      0.00081806	     -0.00106951	    128.97264139
      1.43477644	     -0.05722616	     -0.00022955	     -0.19846774	     -0.05961091	      0.88289143	     -0.00006747	     -0.21276396	      0.00082399	     -0.00107192	    129.63295381
      1.43603316	     -0.05725902	     -0.00022722	     -0.19850068	     -0.05960987	      0.88289009	     -0.00006750	     -0.21277650	      0.00083243	     -0.00107149	    128.40257471
      1.43728988	     -0.05728995	     -0.00022506	     -0.19853167	     -0.05960881	      0.88288874	     -0.00006752	     -0.21278922	      0.00083973	     -0.00107050	    129.05741792
      1.43854660	     -0.05732295	     -0.00022297	     -0.19856477	     -0.05960775	      0.88288740	     -0.00006755	     -0.21280214	      0.00084951	     -0.00106656	    127.81928125
      1.43980332	     -0.05735388	     -0.00022077	     -0.19859577	     -0.05960668	      0.88288606	     -0.00006757	     -0.21281525	      0.00085819	     -0.00106202	    128.47152535
      1.44106004	     -0.05738672	     -0.00021837	     -0.19862872	     -0.05960560	      0.88288473	     -0.00006760	     -0.21282855	      0.00086936	     -0.00105447	    127.25258969
      1.44231676	     -0.05741776	     -0.00021595	     -0.19865985	     -0.05960450	      0.88288341	     -0.00006763	     -0.21284201	      0.00087947	     -0.00104628	    127.91317792
      1.44357348	     -0.05744991	     -0.00021347	     -0.19869214	     -0.05960338	      0.88288210	     -0.00006766	     -0.21285564	      0.00089210	     -0.00103511	    126.71011011
      1.44483020	     -0.05747949	     -0.00021089	     -0.19872183	     -0.05960225	      0.88288081	     -0.00006769	     -0.21286940	      0.00090370	     -0.00102335	    127.37540165
      1.44608692	     -0.05751042	     -0.00020828	     -0.19875290	     -0.05960111	      0.88287953	     -0.00006772	     -0.21288327	      0.00091786	     -0.00100871	    126.19783706
      1.44734364	     -0.05753864	     -0.00020573	     -0.19878125	     -0.05959995	      0.88287827	     -0.00006775	     -0.21289722	      0.00093104	     -0.00099356	    126.88728813
      1.44860036	     -0.05756503	     -0.00020391	     -0.19880778	     -0.05959877	      0.88287704	     -0.00006779	     -0.21291125	      0.00094676	     -0.00097543	    125.71743675
      1.44985708	     -0.05759122	     -0.00020229	     -0.19883410	     -0.05959757	      0.88287582	     -0.00006783	     -0.21292543	      0.00096142	     -0.00095667	    126.37453664
      1.45111381	     -0.05761882	     -0.00020042	     -0.19886186	     -0.05959635	      0.88287463	     -0.00006787	     -0.21293974	      0.00097862	     -0.00093503	    125.21438892
      1.45237053	     -0.05764308	     -0.00019787	     -0.19888628	     -0.05959511	      0.88287347	     -0.00006791	     -0.21295412	      0.00099476	     -0.00091275	    125.90072748
      1.45362725	     -0.05766705	     -0.00019513	     -0.19891045	     -0.05959385	      0.88287234	     -0.00006796	     -0.21296852	      0.00101341	     -0.00088754	    124.74667144
      1.45488397	     -0.05768779	     -0.00019235	     -0.19893137	     -0.05959256	      0.88287124	     -0.00006800	     -0.21298286	      0.00103102	     -0.00086187	    125.44939182
      1.45614069	     -0.05770969	     -0.00018966	     -0.19895347	     -0.05959126	      0.88287018	     -0.00006806	     -0.21299713	      0.00105113	     -0.00083346	    124.31701161
      1.45739741	     -0.05772918	     -0.00018711	     -0.19897316	     -0.05958992	      0.88286915	     -0.00006811	     -0.21301129	      0.00107018	     -0.00080471	    125.03180426
      1.45865413	     -0.05774837	     -0.00018453	     -0.19899257	     -0.05958857	      0.88286815	     -0.00006817	     -0.21302532	      0.00109166	     -0.00077334	    123.89898085
      1.45991085	     -0.05776353	     -0.00018190	     -0.19900794	     -0.05958718	      0.88286720	     -0.00006823	     -0.21303915	      0.00111198	     -0.00074171	    124.61357229
      1.46116757	     -0.05777882	     -0.00017931	     -0.19902347	     -0.05958577	      0.88286629	     -0.00006829	     -0.21305273	      0.00113464	     -0.00070752	    123.48207254
      1.46242429	     -0.05779106	     -0.00017680	     -0.19903594	     -0.05958433	      0.88286542	     -0.00006836	     -0.21306602	      0.00115606	     -0.00067313	    124.19531846
      1.46368101	     -0.05780293	     -0.00017429	     -0.19904805	     -0.05958286	      0.88286460	     -0.00006844	     -0.21307901	      0.00117969	     -0.00063625	    123.05385783
      1.46493773	     -0.05781161	     -0.00017181	     -0.19905696	     -0.05958137	      0.88286382	     -0.00006851	     -0.21309165	      0.00120194	     -0.00059927	    123.75565119
      1.46619445	     -0.05782187	     -0.00016932	     -0.19906748	     -0.05957984	      0.88286310	     -0.00006859	     -0.21310394	      0.00122628	     -0.00055991	    122.59622932
      1.46745117	     -0.05782974	     -0.00016702	     -0.19907560	     -0.05957829	      0.88286242	     -0.00006868	     -0.21311587	      0.00124915	     -0.00052054	    123.29404032
      1.46870789	     -0.05783756	     -0.00016472	     -0.19908367	     -0.05957670	      0.88286179	     -0.00006877	     -0.21312743	      0.00127403	     -0.00047889	    122.13194491
      1.46996461	     -0.05784178	     -0.00016237	     -0.19908814	     -0.05957508	      0.88286121	     -0.00006886	     -0.21313858	      0.00129738	     -0.00043740	    122.83140922
      1.47122133	     -0.05784582	     -0.00015997	     -0.19909244	     -0.05957344	      0.88286069	     -0.00006896	     -0.21314929	      0.00132267	     -0.00039383	    121.67779645
      1.47247805	     -0.05784488	     -0.00015707	     -0.19909177	     -0.05957176	      0.88286022	     -0.00006907	     -0.21315953	      0.00134634	     -0.00035059	    122.40012518
      1.47373478	     -0.05784199	     -0.00015406	     -0.19908916	     -0.05957005	      0.88285981	     -0.00006918	     -0.21316924	      0.00137189	     -0.00030533	    121.27611490
      1.47499150	     -0.05783326	     -0.00015117	     -0.19908070	     -0.05956831	      0.88285946	     -0.00006929	     -0.21317836	      0.00139577	     -0.00026039	    122.05271175
      1.47624822	     -0.05782297	     -0.00014844	     -0.19907069	     -0.05956654	      0.88285916	     -0.00006941	     -0.21318683	      0.00142142	     -0.00021336	    120.96663408
      1.47750494	     -0.05780632	     -0.00014605	     -0.19905430	     -0.05956474	      0.88285892	     -0.00006954	     -0.21319461	      0.00144521	     -0.00016657	    121.75285156
      1.47876166	     -0.05778771	     -0.00014403	     -0.19903595	     -0.05956291	      0.88285874	     -0.00006967	     -0.21320170	      0.00147053	     -0.00011756	    120.66217645
      1.48001838	     -0.05776366	     -0.00014262	     -0.19901214	     -0.05956105	      0.88285862	     -0.00006980	     -0.21320807	      0.00149378	     -0.00006867	    121.48918550
      1.48127510	     -0.05773703	     -0.00014135	     -0.19898576	     -0.05955916	      0.88285857	     -0.00006994	     -0.21321367	      0.00151842	     -0.00001744	    120.46821406
      1.48253182	     -0.05770409	     -0.00014017	     -0.19895304	     -0.05955723	      0.88285858	     -0.00007009	     -0.21321844	      0.00154085	      0.00003385	    121.35494561
      1.48378854	     -0.05766834	     -0.00013872	     -0.19891752	     -0.05955528	      0.88285865	     -0.00007025	     -0.21322232	      0.00156444	      0.00008766	    120.34734922
      1.48504526	     -0.05762712	     -0.00013720	     -0.19887653	     -0.05955330	      0.88285880	     -0.00007040	     -0.21322530	      0.00158555	      0.00014161	    121.22706079
      1.48630198	     -0.05758410	     -0.00013574	     -0.19883374	     -0.05955130	      0.88285901	     -0.00007057	     -0.21322736	      0.00160765	      0.00019798	    120.24706366
      1.48755870	     -0.05753610	     -0.00013441	     -0.19878594	     -0.05954926	      0.88285930	     -0.00007074	     -0.21322849	      0.00162718	      0.00025434	    121.18149295
      1.48881542	     -0.05748550	     -0.00013313	     -0.19873556	     -0.05954721	      0.88285965	     -0.00007092	     -0.21322869	      0.00164762	      0.00031298	    120.23837988
      1.49007214	     -0.05742877	     -0.00013190	     -0.19867902	     -0.05954512	      0.88286008	     -0.00007110	     -0.21322791	      0.00166538	      0.00037148	    121.23751417
      1.49132886	     -0.05736943	     -0.00013078	     -0.19861986	     -0.05954302	      0.88286059	     -0.00007129	     -0.21322612	      0.00168396	      0.00043220	    120.34939903
      1.49258558	     -0.05730431	     -0.00012976	     -0.19855492	     -0.05954089	      0.88286117	     -0.00007148	     -0.21322329	      0.00169971	      0.00049276	    121.39935244
      1.49384230	     -0.05723661	     -0.00012880	     -0.19848738	     -0.05953875	      0.88286183	     -0.00007168	     -0.21321942	      0.00171609	      0.00055549	    120.52485776
      1.49509902	     -0.05716412	     -0.00012786	     -0.19841504	     -0.05953658	      0.88286256	     -0.00007189	     -0.21321449	      0.00172946	      0.00061790	    121.57542264
      1.49635574	     -0.05709199	     -0.00012702	     -0.19834305	     -0.05953440	      0.88286338	     -0.00007210	     -0.21320855	      0.00174331	      0.00068220	    120.67208613
      1.49761247	     -0.05701843	     -0.00012634	     -0.19826960	     -0.05953220	      0.88286428	     -0.00007232	     -0.21320168	      0.00175400	      0.00074571	    121.69856323
      1.49886919	     -0.05694640	     -0.00012583	     -0.19819769	     -0.05952999	      0.88286526	     -0.00007254	     -0.21319398	      0.00176513	      0.00081052	    120.77990655
      1.50012591	     -0.05687325	     -0.00012550	     -0.19812461	     -0.05952777	      0.88286631	     -0.00007277	     -0.21318552	      0.00177314	      0.00087387	    121.81193500
      1.50138263	     -0.05680232	     -0.00012527	     -0.19805377	     -0.05952553	      0.88286745	     -0.00007301	     -0.21317638	      0.00178165	      0.00093785	    120.88347803
      1.50263935	     -0.05672964	     -0.00012505	     -0.19798114	     -0.05952329	      0.88286867	     -0.00007325	     -0.21316660	      0.00178709	      0.00099969	    121.92052617
      1.50389607	     -0.05665762	     -0.00012480	     -0.19790917	     -0.05952104	      0.88286997	     -0.00007350	     -0.21315619	      0.00179311	      0.00106150	    121.00047426
      1.50515279	     -0.05658285	     -0.00012445	     -0.19783443	     -0.05951879	      0.88287134	     -0.00007376	     -0.21314515	      0.00179610	      0.00112058	    122.04392447
      1.50640951	     -0.05650968	     -0.00012412	     -0.19776130	     -0.05951653	      0.88287278	     -0.00007402	     -0.21313351	      0.00179970	      0.00117911	    121.10932285
      1.50766623	     -0.05643581	     -0.00012404	     -0.19768743	     -0.05951426	      0.88287430	     -0.00007429	     -0.21312131	      0.00180028	      0.00123437	    122.14095957
      1.50892295	     -0.05636533	     -0.00012427	     -0.19761696	     -0.05951200	      0.88287589	     -0.00007456	     -0.21310863	      0.00180148	      0.00128858	    121.18372002
      1.51017967	     -0.05629522	     -0.00012476	     -0.19754681	     -0.05950974	      0.88287754	     -0.00007485	     -0.21309555	      0.00179967	      0.00133902	    122.18924414
      1.51143639	     -0.05622909	     -0.00012546	     -0.19748065	     -0.05950748	      0.88287925	     -0.00007513	     -0.21308215	      0.00179854	      0.00138790	    121.21276924
      1.51269311	     -0.05616242	     -0.00012626	     -0.19741392	     -0.05950522	      0.88288102	     -0.00007543	     -0.21306848	      0.00179446	      0.00143253	    122.21480517
      1.51394983	     -0.05609719	     -0.00012698	     -0.19734864	     -0.05950297	      0.88288285	     -0.00007573	     -0.21305454	      0.00179114	      0.00147525	    121.24343211
      1.51520655	     -0.05602961	     -0.00012759	     -0.19728098	     -0.05950072	      0.88288473	     -0.00007603	     -0.21304031	      0.00178491	      0.00151348	    122.24038019
      1.51646327	     -0.05596481	     -0.00012829	     -0.19721611	     -0.05949848	      0.88288665	     -0.00007635	     -0.21302580	      0.00177942	      0.00154964	    121.25105451
      1.51771999	     -0.05589919	     -0.00012917	     -0.19715039	     -0.05949625	      0.88288862	     -0.00007667	     -0.21301104	      0.00177100	      0.00158118	    122.23347677
      1.51897671	     -0.05583659	     -0.00013006	     -0.19708770	     -0.05949403	      0.88289063	     -0.00007699	     -0.21299609	      0.00176332	      0.00161061	    121.23329325
      1.52023344	     -0.05577309	     -0.00013094	     -0.19702408	     -0.05949182	      0.88289267	     -0.00007732	     -0.21298097	      0.00175267	      0.00163546	    122.19336697
      1.52149016	     -0.05571271	     -0.00013187	     -0.19696359	     -0.05948962	      0.88289474	     -0.00007766	     -0.21296571	      0.00174273	      0.00165825	    121.17175934
      1.52274688	     -0.05565118	     -0.00013285	     -0.19690192	     -0.05948744	      0.88289683	     -0.00007801	     -0.21295033	      0.00172982	      0.00167648	    122.13374870
      1.52400360	     -0.05559198	     -0.00013384	     -0.19684258	     -0.05948527	      0.88289895	     -0.00007836	     -0.21293485	      0.00171765	      0.00169277	    121.10897643
      1.52526032	     -0.05553102	     -0.00013483	     -0.19678146	     -0.05948312	      0.88290109	     -0.00007872	     -0.21291927	      0.00170252	      0.00170466	    122.08098168
      1.52651704	     -0.05547272	     -0.00013589	     -0.19672300	     -0.05948099	      0.88290323	     -0.00007908	     -0.21290359	      0.00168817	      0.00171483	    121.06842126
      1.52777376	     -0.05541312	     -0.00013708	     -0.19666322	     -0.05947888	      0.88290539	     -0.00007946	     -0.21288783	      0.00167083	      0.00172087	    122.05933955
      1.52903048	     -0.05535645	     -0.00013836	     -0.19660637	     -0.05947679	      0.88290756	     -0.00007984	     -0.21287201	      0.00165426	      0.00172547	    121.05263057
      1.53028720	     -0.05529852	     -0.00013974	     -0.19654823	     -0.05947473	      0.88290973	     -0.00008022	     -0.21285614	      0.00163470	      0.00172620	    122.07197043
      1.53154392	     -0.05524237	     -0.00014143	     -0.19649188	     -0.05947268	      0.88291190	     -0.00008061	     -0.21284026	      0.00161594	      0.00172578	    121.09548563
      1.53280064	     -0.05518497	     -0.00014323	     -0.19643424	     -0.05947067	      0.88291407	     -0.00008101	     -0.21282436	      0.00159421	      0.00172180	    122.14357429
      1.53405736	     -0.05513017	     -0.00014503	     -0.19637922	     -0.05946868	      0.88291623	     -0.00008142	     -0.21280848	      0.00157332	      0.00171698	    121.19515186
      1.53531408	     -0.05507385	     -0.00014688	     -0.19632265	     -0.05946671	      0.88291838	     -0.00008183	     -0.21279259	      0.00154949	      0.00170884	    122.29263394
      1.53657080	     -0.05502038	     -0.00014874	     -0.19626894	     -0.05946478	      0.88292052	     -0.00008225	     -0.21277671	      0.00152658	      0.00170012	    121.37484929
      1.53782752	     -0.05496519	     -0.00015070	     -0.19621348	     -0.05946288	      0.88292265	     -0.00008267	     -0.21276083	      0.00150078	      0.00168838	    122.51538642
      1.53908424	     -0.05491298	     -0.00015264	     -0.19616100	     -0.05946101	      0.88292476	     -0.00008310	     -0.21274496	      0.00147596	      0.00167635	    121.62425243
      1.54034096	     -0.05486006	     -0.00015469	     -0.19610779	     -0.05945917	      0.88292686	     -0.00008354	     -0.21272910	      0.00144829	      0.00166151	    122.79902848
      1.54159768	     -0.05481164	     -0.00015676	     -0.19605909	     -0.05945737	      0.88292894	     -0.00008398	     -0.21271331	      0.00142165	      0.00164659	    121.92452507
      1.54285440	     -0.05476250	     -0.00015885	     -0.19600966	     -0.05945560	      0.88293100	     -0.00008443	     -0.21269759	      0.00139224	      0.00162906	    123.12900787
      1.54411113	     -0.05471731	     -0.00016095	     -0.19596417	     -0.05945387	      0.88293304	     -0.00008489	     -0.21268196	      0.00136396	      0.00161159	    122.27589709
      1.54536785	     -0.05467158	     -0.00016307	     -0.19591812	     -0.05945217	      0.88293505	     -0.00008535	     -0.21266645	      0.00133300	      0.00159161	    123.50536770
      1.54662457	     -0.05462997	     -0.00016517	     -0.19587621	     -0.05945052	      0.88293704	     -0.00008582	     -0.21265106	      0.00130327	      0.00157178	    122.67324285
      1.54788129	     -0.05458790	     -0.00016730	     -0.19583381	     -0.05944890	      0.88293900	     -0.00008629	     -0.21263581	      0.00127095	      0.00154952	    123.93042439
      1.54913801	     -0.05455061	     -0.00016941	     -0.19579621	     -0.05944732	      0.88294093	     -0.00008677	     -0.21262072	      0.00123994	      0.00152745	    123.09654401
      1.55039473	     -0.05451318	     -0.00017153	     -0.19575844	     -0.05944578	      0.88294284	     -0.00008725	     -0.21260582	      0.00120642	      0.00150294	    124.36238512
      1.55165145	     -0.05447996	     -0.00017356	     -0.19572490	     -0.05944429	      0.88294471	     -0.00008774	     -0.21259112	      0.00117437	      0.00147862	    123.54395475
      1.55290817	     -0.05444619	     -0.00017558	     -0.19569080	     -0.05944283	      0.88294655	     -0.00008824	     -0.21257661	      0.00113995	      0.00145188	    124.82459041
      1.55416489	     -0.05441773	     -0.00017758	     -0.19566201	     -0.05944142	      0.88294836	     -0.00008874	     -0.21256232	      0.00110706	      0.00142535	    123.99113576
      1.55542161	     -0.05439006	     -0.00017969	     -0.19563399	     -0.05944005	      0.88295013	     -0.00008924	     -0.21254829	      0.00107186	      0.00139636	    125.25990286
      1.55667833	     -0.05436825	     -0.00018183	     -0.19561185	     -0.05943873	      0.88295187	     -0.00008975	     -0.21253455	      0.00103828	      0.00136751	    124.41062907
      1.55793505	     -0.05434696	     -0.00018404	     -0.19559020	     -0.05943744	      0.88295357	     -0.00009026	     -0.21252115	      0.00100248	      0.00133617	    125.67300784
      1.55919177	     -0.05433081	     -0.00018613	     -0.19557372	     -0.05943621	      0.88295523	     -0.00009078	     -0.21250808	      0.00096841	      0.00130494	    124.81300049
      1.56044849	     -0.05431466	     -0.00018816	     -0.19555722	     -0.05943501	      0.88295685	     -0.00009130	     -0.21249536	      0.00093218	      0.00127117	    126.06289385
      1.56170521	     -0.05430355	     -0.00019002	     -0.19554578	     -0.05943386	      0.88295842	     -0.00009182	     -0.21248297	      0.00089776	      0.00123749	    125.18592393
      1.56296193	     -0.05429216	     -0.00019182	     -0.19553405	     -0.05943276	      0.88295996	     -0.00009235	     -0.21247094	      0.00086126	      0.00120126	    126.42630198
      1.56421865	     -0.05428532	     -0.00019343	     -0.19552688	     -0.05943170	      0.88296144	     -0.00009289	     -0.21245923	      0.00082666	      0.00116514	    125.53989762
      1.56547537	     -0.05427762	     -0.00019499	     -0.19551884	     -0.05943068	      0.88296288	     -0.00009342	     -0.21244786	      0.00079005	      0.00112655	    126.77384840
      1.56673209	     -0.05427421	     -0.00019640	     -0.19551511	     -0.05942971	      0.88296428	     -0.00009396	     -0.21243678	      0.00075541	      0.00108819	    125.86939481
      1.56798882	     -0.05426986	     -0.00019780	     -0.19551043	     -0.05942878	      0.88296562	     -0.00009451	     -0.21242602	      0.00071881	      0.00104752	    127.09393562
      1.56924554	     -0.05426991	     -0.00019885	     -0.19551017	     -0.05942790	      0.88296691	     -0.00009506	     -0.21241554	      0.00068419	      0.00100733	    126.18842010
      1.57050226	     -0.05426920	     -0.00019961	     -0.19550914	     -0.05942706	      0.88296815	     -0.00009561	     -0.21240536	      0.00064757	      0.00096520	    127.38548947
      1.57175898	     -0.05427299	     -0.00020028	     -0.19551263	     -0.05942627	      0.88296933	     -0.00009616	     -0.21239548	      0.00061290	      0.00092381	    126.44903446
      1.57301570	     -0.05427602	     -0.00020103	     -0.19551533	     -0.05942553	      0.88297047	     -0.00009671	     -0.21238590	      0.00057629	      0.00088061	    127.64964010
      1.57427242	     -0.05428357	     -0.00020173	     -0.19552259	     -0.05942482	      0.88297155	     -0.00009727	     -0.21237662	      0.00054177	      0.00083833	    126.70125447
      1.57552914	     -0.05429045	     -0.00020252	     -0.19552915	     -0.05942416	      0.88297258	     -0.00009784	     -0.21236766	      0.00050545	      0.00079440	    127.88843767
      1.57678586	     -0.05430204	     -0.00020360	     -0.19554044	     -0.05942355	      0.88297355	     -0.00009840	     -0.21235901	      0.00047130	      0.00075156	    126.92439521
      1.57804258	     -0.05431282	     -0.00020478	     -0.19555090	     -0.05942298	      0.88297446	     -0.00009897	     -0.21235068	      0.00043539	      0.00070727	    128.09209825
      1.57929930	     -0.05432806	     -0.00020572	     -0.19556585	     -0.05942246	      0.88297532	     -0.00009954	     -0.21234267	      0.00040168	      0.00066422	    127.10261144
      1.58055602	     -0.05434240	     -0.00020667	     -0.19557988	     -0.05942197	      0.88297613	     -0.00010011	     -0.21233498	      0.00036626	      0.00061984	    128.25156303
      1.58181274	     -0.05436014	     -0.00020772	     -0.19559733	     -0.05942153	      0.88297688	     -0.00010068	     -0.21232761	      0.00033312	      0.00057680	    127.23381729
      1.58306946	     -0.05437727	     -0.00020918	     -0.19561415	     -0.05942114	      0.88297758	     -0.00010126	     -0.21232060	      0.00029830	      0.00053263	    128.34462898
      1.58432618	     -0.05439885	     -0.00021014	     -0.19563544	     -0.05942078	      0.88297822	     -0.00010184	     -0.21231398	      0.00026581	      0.00048998	    127.29159416
      1.58558290	     -0.05441987	     -0.00021115	     -0.19565618	     -0.05942047	      0.88297881	     -0.00010242	     -0.21230776	      0.00023174	      0.00044624	    128.38408540
      1.58683962	     -0.05444517	     -0.00021203	     -0.19568120	     -0.05942020	      0.88297935	     -0.00010300	     -0.21230192	      0.00020009	      0.00040405	    127.31379628
      1.58809634	     -0.05446916	     -0.00021294	     -0.19570492	     -0.05941997	      0.88297983	     -0.00010358	     -0.21229643	      0.00016691	      0.00036078	    128.39264432
      1.58935306	     -0.05449718	     -0.00021373	     -0.19573268	     -0.05941978	      0.88298025	     -0.00010417	     -0.21229128	      0.00013621	      0.00031909	    127.29540450
      1.59060979	     -0.05452373	     -0.00021454	     -0.19575896	     -0.05941963	      0.88298063	     -0.00010476	     -0.21228644	      0.00010402	      0.00027637	    128.34477697
      1.59186651	     -0.05455401	     -0.00021526	     -0.19578900	     -0.05941952	      0.88298095	     -0.00010535	     -0.21228190	      0.00007433	      0.00023528	    127.21649372
      1.59312323	     -0.05458252	     -0.00021612	     -0.19581725	     -0.05941944	      0.88298122	     -0.00010594	     -0.21227766	      0.00004314	      0.00019322	    128.23453328
      1.59437995	     -0.05461512	     -0.00021689	     -0.19584961	     -0.05941941	      0.88298144	     -0.00010653	     -0.21227370	      0.00001445	      0.00015286	    127.07473530
      1.59563667	     -0.05464620	     -0.00021771	     -0.19588044	     -0.05941941	      0.88298160	     -0.00010712	     -0.21227002	     -0.00001572	      0.00011156	    128.06196193
      1.59689339	     -0.05468121	     -0.00021844	     -0.19591522	     -0.05941944	      0.88298172	     -0.00010772	     -0.21226661	     -0.00004336	      0.00007196	    126.87225612
      1.59815011	     -0.05471479	     -0.00021925	     -0.19594857	     -0.05941952	      0.88298178	     -0.00010831	     -0.21226347	     -0.00007247	      0.00003144	    127.82961375
      1.59940683	     -0.05475217	     -0.00021995	     -0.19598574	     -0.05941963	      0.88298180	     -0.00010891	     -0.21226059	     -0.00009904	     -0.00000736	    126.61354483
      1.60066355	     -0.05478800	     -0.00022074	     -0.19602134	     -0.05941977	      0.88298176	     -0.00010951	     -0.21225797	     -0.00012706	     -0.00004707	    127.54286338
      1.60192027	     -0.05482761	     -0.00022145	     -0.19606075	     -0.05941994	      0.88298168	     -0.00011011	     -0.21225559	     -0.00015252	     -0.00008504	    126.30020398
      1.60317699	     -0.05486565	     -0.00022224	     -0.19609858	     -0.05942015	      0.88298155	     -0.00011071	     -0.21225346	     -0.00017943	     -0.00012391	    127.19947433
      1.60443371	     -0.05490725	     -0.00022296	     -0.19613999	     -0.05942039	      0.88298137	     -0.00011132	     -0.21225156	     -0.00020377	     -0.00016102	    125.93211236
      1.60569043	     -0.05494703	     -0.00022374	     -0.19617955	     -0.05942066	      0.88298114	     -0.00011192	     -0.21224990	     -0.00022956	     -0.00019900	    126.80476617
      1.60694715	     -0.05499006	     -0.00022441	     -0.19622241	     -0.05942097	      0.88298087	     -0.00011253	     -0.21224845	     -0.00025278	     -0.00023520	    125.51852841
      1.60820387	     -0.05503117	     -0.00022514	     -0.19626332	     -0.05942130	      0.88298055	     -0.00011314	     -0.21224720	     -0.00027744	     -0.00027224	    126.36775164
      1.60946059	     -0.05507541	     -0.00022577	     -0.19630740	     -0.05942166	      0.88298019	     -0.00011375	     -0.21224615	     -0.00029953	     -0.00030746	    125.06132475
      1.61071731	     -0.05511766	     -0.00022642	     -0.19634947	     -0.05942206	      0.88297978	     -0.00011436	     -0.21224529	     -0.00032308	     -0.00034350	    125.88518924
      1.61197403	     -0.05516301	     -0.00022700	     -0.19639466	     -0.05942247	      0.88297933	     -0.00011497	     -0.21224462	     -0.00034407	     -0.00037768	    124.56559297
      1.61323075	     -0.05520618	     -0.00022763	     -0.19643766	     -0.05942292	      0.88297883	     -0.00011558	     -0.21224412	     -0.00036652	     -0.00041264	    125.37431831
      1.61448748	     -0.05525223	     -0.00022819	     -0.19648356	     -0.05942339	      0.88297829	     -0.00011619	     -0.21224379	     -0.00038641	     -0.00044571	    124.04470943
      1.61574420	     -0.05529606	     -0.00022882	     -0.19652722	     -0.05942389	      0.88297771	     -0.00011681	     -0.21224361	     -0.00040777	     -0.00047949	    124.83594724
      1.61700092	     -0.05534244	     -0.00022938	     -0.19657347	     -0.05942442	      0.88297709	     -0.00011742	     -0.21224357	     -0.00042658	     -0.00051132	    123.49865418
      1.61825764	     -0.05538639	     -0.00022999	     -0.19661727	     -0.05942497	      0.88297642	     -0.00011803	     -0.21224367	     -0.00044686	     -0.00054382	    124.27376415
      1.61951436	     -0.05543282	     -0.00023057	     -0.19666357	     -0.05942554	      0.88297572	     -0.00011865	     -0.21224388	     -0.00046462	     -0.00057430	    122.93276973
      1.62077108	     -0.05547668	     -0.00023127	     -0.19670729	     -0.05942614	      0.88297498	     -0.00011926	     -0.21224420	     -0.00048387	     -0.00060538	    123.69856424
      1.62202780	     -0.05552261	     -0.00023194	     -0.19675309	     -0.05942676	      0.88297420	     -0.00011988	     -0.21224461	     -0.00050061	     -0.00063437	    122.36063284
      1.62328452	     -0.05556572	     -0.00023273	     -0.19679606	     -0.05942740	      0.88297338	     -0.00012049	     -0.21224512	     -0.00051888	     -0.00066387	    123.12137799
      1.62454124	     -0.05561069	     -0.00023350	     -0.19684092	     -0.05942806	      0.88297253	     -0.00012111	     -0.21224570	     -0.00053466	     -0.00069121	    121.79199924
      1.62579796	     -0.05565265	     -0.00023440	     -0.19688274	     -0.05942874	      0.88297165	     -0.00012172	     -0.21224636	     -0.00055200	     -0.00071900	    122.54916558
      1.62705468	     -0.05569602	     -0.00023528	     -0.19692600	     -0.05942944	      0.88297073	     -0.00012234	     -0.21224707	     -0.00056691	     -0.00074454	    121.23343050
      1.62831140	     -0.05573587	     -0.00023627	     -0.19696573	     -0.05943017	      0.88296977	     -0.00012295	     -0.21224784	     -0.00058343	     -0.00077043	    121.99176948
      1.62956812	     -0.05577657	     -0.00023723	     -0.19700631	     -0.05943091	      0.88296879	     -0.00012357	     -0.21224865	     -0.00059758	     -0.00079396	    120.69229718
      1.63082484	     -0.05581338	     -0.00023828	     -0.19704300	     -0.05943167	      0.88296778	     -0.00012418	     -0.21224949	     -0.00061341	     -0.00081772	    121.45211062
      1.63208156	     -0.05585063	     -0.00023930	     -0.19708015	     -0.05943245	      0.88296674	     -0.00012479	     -0.21225033	     -0.00062695	     -0.00083898	    120.17375826
      1.63333828	     -0.05588382	     -0.00024040	     -0.19711321	     -0.05943325	      0.88296567	     -0.00012541	     -0.21225119	     -0.00064224	     -0.00086032	    120.93738040
      1.63459500	     -0.05591719	     -0.00024143	     -0.19714648	     -0.05943406	      0.88296458	     -0.00012602	     -0.21225204	     -0.00065533	     -0.00087904	    119.67651178
      1.63585172	     -0.05594625	     -0.00024250	     -0.19717542	     -0.05943490	      0.88296346	     -0.00012663	     -0.21225288	     -0.00067025	     -0.00089772	    120.44400504
      1.63710844	     -0.05597528	     -0.00024347	     -0.19720435	     -0.05943575	      0.88296232	     -0.00012723	     -0.21225371	     -0.00068306	     -0.00091366	    119.20539197
      1.63836517	     -0.05599974	     -0.00024448	     -0.19722869	     -0.05943661	      0.88296116	     -0.00012784	     -0.21225452	     -0.00069778	     -0.00092945	    119.98474387
      1.63962189	     -0.05602391	     -0.00024538	     -0.19725275	     -0.05943750	      0.88295999	     -0.00012844	     -0.21225531	     -0.00071046	     -0.00094239	    118.77098753
      1.64087861	     -0.05604346	     -0.00024629	     -0.19727219	     -0.05943840	      0.88295879	     -0.00012905	     -0.21225607	     -0.00072515	     -0.00095508	    119.55941884
      1.64213533	     -0.05606273	     -0.00024710	     -0.19729135	     -0.05943932	      0.88295759	     -0.00012965	     -0.21225679	     -0.00073788	     -0.00096484	    118.36689702
      1.64339205	     -0.05607742	     -0.00024794	     -0.19730591	     -0.05944026	      0.88295637	     -0.00013024	     -0.21225748	     -0.00075268	     -0.00097428	    119.16916973
      1.64464877	     -0.05609193	     -0.00024869	     -0.19732031	     -0.05944121	      0.88295514	     -0.00013084	     -0.21225814	     -0.00076560	     -0.00098075	    118.00034075
      1.64590549	     -0.05610212	     -0.00024948	     -0.19733038	     -0.05944218	      0.88295390	     -0.00013143	     -0.21225876	     -0.00078066	     -0.00098686	    118.81432007
      1.64716221	     -0.05611231	     -0.00025016	     -0.19734046	     -0.05944317	      0.88295266	     -0.00013202	     -0.21225937	     -0.00079392	     -0.00099001	    117.67026531
      1.64841893	     -0.05611831	     -0.00025086	     -0.19734632	     -0.05944418	      0.88295142	     -0.00013260	     -0.21225995	     -0.00080939	     -0.00099284	    118.50661080
      1.64967565	     -0.05612437	     -0.00025140	     -0.19735227	     -0.05944521	      0.88295017	     -0.00013319	     -0.21226052	     -0.00082314	     -0.00099280	    117.38654562
      1.65093237	     -0.05612653	     -0.00025188	     -0.19735430	     -0.05944625	      0.88294892	     -0.00013376	     -0.21226108	     -0.00083917	     -0.00099259	    118.23503249
      1.65218909	     -0.05612951	     -0.00025216	     -0.19735715	     -0.05944731	      0.88294767	     -0.00013434	     -0.21226164	     -0.00085351	     -0.00098973	    117.12184461
      1.65344581	     -0.05612979	     -0.00025243	     -0.19735729	     -0.05944840	      0.88294643	     -0.00013491	     -0.21226223	     -0.00087013	     -0.00098704	    117.97734998
      1.65470253	     -0.05613268	     -0.00025267	     -0.19736006	     -0.05944950	      0.88294519	     -0.00013548	     -0.21226289	     -0.00088508	     -0.00098209	    116.87444595
      1.65595925	     -0.05613465	     -0.00025305	     -0.19736187	     -0.05945062	      0.88294396	     -0.00013604	     -0.21226369	     -0.00090232	     -0.00097778	    117.73363194
      1.65721597	     -0.05614027	     -0.00025348	     -0.19736735	     -0.05945177	      0.88294274	     -0.00013661	     -0.21226469	     -0.00091784	     -0.00097176	    116.65027783
      1.65847269	     -0.05614634	     -0.00025412	     -0.19737325	     -0.05945293	      0.88294152	     -0.00013716	     -0.21226598	     -0.00093559	     -0.00096693	    117.51466876
      1.65972941	     -0.05615759	     -0.00025488	     -0.19738434	     -0.05945412	      0.88294031	     -0.00013772	     -0.21226762	     -0.00095156	     -0.00096101	    116.43514291
      1.66098614	     -0.05616966	     -0.00025588	     -0.19739622	     -0.05945532	      0.88293910	     -0.00013827	     -0.21226970	     -0.00096958	     -0.00095691	    117.31198337
      1.66224286	     -0.05618656	     -0.00025697	     -0.19741294	     -0.05945655	      0.88293790	     -0.00013881	     -0.21227227	     -0.00098562	     -0.00095229	    116.25700577
      1.66349958	     -0.05620405	     -0.00025819	     -0.19743023	     -0.05945780	      0.88293671	     -0.00013935	     -0.21227537	     -0.00100356	     -0.00095002	    117.13806963
      1.66475630	     -0.05622578	     -0.00025938	     -0.19745179	     -0.05945907	      0.88293552	     -0.00013989	     -0.21227902	     -0.00101938	     -0.00094771	    116.10068827
      1.66601302	     -0.05624766	     -0.00026068	     -0.19747348	     -0.05946037	      0.88293432	     -0.00014043	     -0.21228325	     -0.00103695	     -0.00094816	    116.97796030
      1.66726974	     -0.05627355	     -0.00026197	     -0.19749919	     -0.05946168	      0.88293313	     -0.00014096	     -0.21228806	     -0.00105224	     -0.00094889	    115.94007520
      1.66852646	     -0.05629901	     -0.00026332	     -0.19752445	     -0.05946301	      0.88293194	     -0.00014148	     -0.21229347	     -0.00106909	     -0.00095259	    116.80716895
      1.66978318	     -0.05632757	     -0.00026456	     -0.19755284	     -0.05946437	      0.88293074	     -0.00014200	     -0.21229945	     -0.00108353	     -0.00095669	    115.76475183
      1.67103990	     -0.05635458	     -0.00026577	     -0.19757966	     -0.05946574	      0.88292953	     -0.00014252	     -0.21230599	     -0.00109943	     -0.00096380	    116.61536681
      1.67229662	     -0.05638357	     -0.00026681	     -0.19760850	     -0.05946713	      0.88292832	     -0.00014302	     -0.21231305	     -0.00111284	     -0.00097123	    115.57443234
      1.67355334	     -0.05641113	     -0.00026777	     -0.19763588	     -0.05946854	      0.88292709	     -0.00014353	     -0.21232059	     -0.00112767	     -0.00098152	    116.39984039
      1.67481006	     -0.05644172	     -0.00026858	     -0.19766632	     -0.05946996	      0.88292585	     -0.00014403	     -0.21232863	     -0.00114004	     -0.00099203	    115.33366066
      1.67606678	     -0.05647213	     -0.00026943	     -0.19769657	     -0.05947140	      0.88292459	     -0.00014452	     -0.21233716	     -0.00115382	     -0.00100530	    116.13033928
      1.67732350	     -0.05650650	     -0.00027029	     -0.19773080	     -0.05947286	      0.88292332	     -0.00014501	     -0.21234621	     -0.00116509	     -0.00101869	    115.05012058
      1.67858022	     -0.05654042	     -0.00027117	     -0.19776457	     -0.05947433	      0.88292203	     -0.00014549	     -0.21235581	     -0.00117765	     -0.00103470	    115.83286606
      1.67983694	     -0.05657688	     -0.00027190	     -0.19780090	     -0.05947582	      0.88292072	     -0.00014596	     -0.21236593	     -0.00118758	     -0.00105061	    114.75606129
      1.68109366	     -0.05661189	     -0.00027253	     -0.19783578	     -0.05947732	      0.88291939	     -0.00014643	     -0.21237655	     -0.00119875	     -0.00106887	    115.52554367
      1.68235038	     -0.05664966	     -0.00027303	     -0.19787343	     -0.05947883	      0.88291804	     -0.00014689	     -0.21238764	     -0.00120730	     -0.00108676	    114.43625989
      1.68360710	     -0.05668712	     -0.00027354	     -0.19791078	     -0.05948035	      0.88291666	     -0.00014734	     -0.21239921	     -0.00121707	     -0.00110674	    115.18567031
      1.68486383	     -0.05672769	     -0.00027395	     -0.19795125	     -0.05948189	      0.88291526	     -0.00014779	     -0.21241126	     -0.00122422	     -0.00112607	    114.08482739
      1.68612055	     -0.05676724	     -0.00027431	     -0.19799070	     -0.05948343	      0.88291383	     -0.00014823	     -0.21242378	     -0.00123255	     -0.00114723	    114.82330455
      1.68737727	     -0.05680892	     -0.00027450	     -0.19803231	     -0.05948498	      0.88291237	     -0.00014866	     -0.21243675	     -0.00123821	     -0.00116745	    113.72692680
      1.68863399	     -0.05684910	     -0.00027468	     -0.19807240	     -0.05948654	      0.88291089	     -0.00014908	     -0.21245013	     -0.00124502	     -0.00118915	    114.47235219
      1.68989071	     -0.05689149	     -0.00027477	     -0.19811473	     -0.05948811	      0.88290938	     -0.00014950	     -0.21246391	     -0.00124918	     -0.00120954	    113.37306134
      1.69114743	     -0.05693243	     -0.00027477	     -0.19815560	     -0.05948968	      0.88290785	     -0.00014991	     -0.21247807	     -0.00125454	     -0.00123103	    114.09703626
      1.69240415	     -0.05697526	     -0.00027463	     -0.19819838	     -0.05949126	      0.88290629	     -0.00015031	     -0.21249257	     -0.00125728	     -0.00125086	    112.99592991
      1.69366087	     -0.05701628	     -0.00027441	     -0.19823936	     -0.05949285	      0.88290471	     -0.00015070	     -0.21250740	     -0.00126124	     -0.00127143	    113.72466349
      1.69491759	     -0.05705919	     -0.00027406	     -0.19828224	     -0.05949443	      0.88290310	     -0.00015109	     -0.21252253	     -0.00126264	     -0.00128998	    112.62959831
      1.69617431	     -0.05710041	     -0.00027366	     -0.19832343	     -0.05949602	      0.88290146	     -0.00015147	     -0.21253794	     -0.00126532	     -0.00130891	    113.36654050
      1.69743103	     -0.05714320	     -0.00027311	     -0.19836621	     -0.05949761	      0.88289981	     -0.00015184	     -0.21255362	     -0.00126548	     -0.00132550	    112.28805754
      1.69868775	     -0.05718416	     -0.00027248	     -0.19840715	     -0.05949920	      0.88289813	     -0.00015220	     -0.21256954	     -0.00126691	     -0.00134219	    113.04022160
      1.69994447	     -0.05722636	     -0.00027168	     -0.19844936	     -0.05950079	      0.88289644	     -0.00015255	     -0.21258567	     -0.00126583	     -0.00135630	    111.98600046
      1.70120119	     -0.05726690	     -0.00027087	     -0.19848990	     -0.05950238	      0.88289472	     -0.00015289	     -0.21260201	     -0.00126600	     -0.00137027	    112.76027944
      1.70245791	     -0.05730912	     -0.00026999	     -0.19853214	     -0.05950397	      0.88289299	     -0.00015323	     -0.21261854	     -0.00126365	     -0.00138144	    111.73392299
      1.70371463	     -0.05734894	     -0.00026922	     -0.19857196	     -0.05950556	      0.88289125	     -0.00015356	     -0.21263525	     -0.00126254	     -0.00139227	    112.53768367
      1.70497135	     -0.05739075	     -0.00026845	     -0.19861381	     -0.05950715	      0.88288950	     -0.00015388	     -0.21265216	     -0.00125894	     -0.00140007	    111.52866640
      1.70622807	     -0.05743110	     -0.00026750	     -0.19865418	     -0.05950873	      0.88288773	     -0.00015419	     -0.21266927	     -0.00125660	     -0.00140735	    112.34915120
      1.70748479	     -0.05747262	     -0.00026638	     -0.19869575	     -0.05951030	      0.88288596	     -0.00015450	     -0.21268656	     -0.00125172	     -0.00141149	    111.37772607
      1.70874152	     -0.05751218	     -0.00026521	     -0.19873534	     -0.05951187	      0.88288418	     -0.00015479	     -0.21270400	     -0.00124805	     -0.00141500	    112.23017087
      1.70999824	     -0.05755302	     -0.00026389	     -0.19877625	     -0.05951344	      0.88288241	     -0.00015508	     -0.21272158	     -0.00124181	     -0.00141529	    111.28802963
      1.71125496	     -0.05759178	     -0.00026254	     -0.19881506	     -0.05951500	      0.88288063	     -0.00015537	     -0.21273928	     -0.00123675	     -0.00141489	    112.17010216
      1.71251168	     -0.05763135	     -0.00026106	     -0.19885471	     -0.05951655	      0.88287885	     -0.00015564	     -0.21275708	     -0.00122909	     -0.00141121	    111.26144060
      1.71376840	     -0.05766604	     -0.00026026	     -0.19888946	     -0.05951809	      0.88287708	     -0.00015591	     -0.21277498	     -0.00122260	     -0.00140662	    112.16357715
      1.71502512	     -0.05770387	     -0.00025965	     -0.19892737	     -0.05951962	      0.88287532	     -0.00015617	     -0.21279304	     -0.00121358	     -0.00139846	    111.25000263
      1.71628184	     -0.05774046	     -0.00025914	     -0.19896403	     -0.05952114	      0.88287357	     -0.00015643	     -0.21281126	     -0.00120575	     -0.00138930	    112.17684854
      1.71753856	     -0.05777829	     -0.00025806	     -0.19900195	     -0.05952265	      0.88287183	     -0.00015668	     -0.21282963	     -0.00119536	     -0.00137653	    111.31978560
      1.71879528	     -0.05781366	     -0.00025655	     -0.19903742	     -0.05952414	      0.88287011	     -0.00015692	     -0.21284809	     -0.00118617	     -0.00136255	    112.25084054
      1.72005200	     -0.05784930	     -0.00025486	     -0.19907318	     -0.05952563	      0.88286840	     -0.00015715	     -0.21286661	     -0.00117446	     -0.00134488	    111.41017136
      1.72130872	     -0.05788193	     -0.00025311	     -0.19910593	     -0.05952710	      0.88286673	     -0.00015738	     -0.21288511	     -0.00116389	     -0.00132609	    112.40898828
      1.72256544	     -0.05791451	     -0.00025123	     -0.19913865	     -0.05952855	      0.88286507	     -0.00015761	     -0.21290356	     -0.00115076	     -0.00130364	    111.60355264
      1.72382216	     -0.05794408	     -0.00024932	     -0.19916836	     -0.05952999	      0.88286345	     -0.00015783	     -0.21292190	     -0.00113876	     -0.00128010	    112.63681789
      1.72507888	     -0.05797386	     -0.00024732	     -0.19919830	     -0.05953141	      0.88286186	     -0.00015804	     -0.21294010	     -0.00112419	     -0.00125300	    111.85735945
      1.72633560	     -0.05800054	     -0.00024533	     -0.19922513	     -0.05953282	      0.88286030	     -0.00015824	     -0.21295811	     -0.00111072	     -0.00122494	    112.93461849
      1.72759232	     -0.05802700	     -0.00024326	     -0.19925177	     -0.05953420	      0.88285878	     -0.00015845	     -0.21297591	     -0.00109467	     -0.00119347	    112.19007895
      1.72884904	     -0.05805029	     -0.00024121	     -0.19927524	     -0.05953557	      0.88285730	     -0.00015864	     -0.21299344	     -0.00107973	     -0.00116118	    113.29929024
      1.73010576	     -0.05807354	     -0.00023921	     -0.19929868	     -0.05953692	      0.88285586	     -0.00015883	     -0.21301068	     -0.00106223	     -0.00112564	    112.56825278
      1.73136249	     -0.05809413	     -0.00023725	     -0.19931945	     -0.05953824	      0.88285447	     -0.00015902	     -0.21302759	     -0.00104583	     -0.00108945	    113.69286989
      1.73261921	     -0.05811528	     -0.00023524	     -0.19934081	     -0.05953954	      0.88285313	     -0.00015920	     -0.21304417	     -0.00102687	     -0.00105027	    112.96102302
      1.73387593	     -0.05813422	     -0.00023331	     -0.19935994	     -0.05954082	      0.88285183	     -0.00015937	     -0.21306040	     -0.00100902	     -0.00101077	    114.09476917
      1.73513265	     -0.05815406	     -0.00023134	     -0.19938000	     -0.05954208	      0.88285059	     -0.00015954	     -0.21307629	     -0.00098861	     -0.00096864	    113.36894612
      1.73638937	     -0.05817224	     -0.00022939	     -0.19939840	     -0.05954331	      0.88284940	     -0.00015971	     -0.21309182	     -0.00096929	     -0.00092653	    114.51281687
      1.73764609	     -0.05819109	     -0.00022747	     -0.19941749	     -0.05954451	      0.88284826	     -0.00015987	     -0.21310698	     -0.00094739	     -0.00088214	    113.79157901
      1.73890281	     -0.05820759	     -0.00022568	     -0.19943421	     -0.05954569	      0.88284718	     -0.00016003	     -0.21312176	     -0.00092657	     -0.00083815	    114.95141490
      1.74015953	     -0.05822451	     -0.00022392	     -0.19945138	     -0.05954684	      0.88284615	     -0.00016018	     -0.21313615	     -0.00090317	     -0.00079224	    114.24103916
      1.74141625	     -0.05823879	     -0.00022227	     -0.19946589	     -0.05954796	      0.88284519	     -0.00016033	     -0.21315012	     -0.00088086	     -0.00074707	    115.40406693
      1.74267297	     -0.05825315	     -0.00022063	     -0.19948051	     -0.05954905	      0.88284428	     -0.00016047	     -0.21316366	     -0.00085602	     -0.00070030	    114.68590902
      1.74392969	     -0.05826274	     -0.00021951	     -0.19949034	     -0.05955011	      0.88284343	     -0.00016061	     -0.21317676	     -0.00083232	     -0.00065447	    115.84616667
      1.74518641	     -0.05827295	     -0.00021815	     -0.19950081	     -0.05955114	      0.88284263	     -0.00016074	     -0.21318945	     -0.00080619	     -0.00060715	    115.11736197
      1.74644313	     -0.05827997	     -0.00021715	     -0.19950809	     -0.05955214	      0.88284190	     -0.00016088	     -0.21320172	     -0.00078126	     -0.00056089	    116.27550306
      1.74769985	     -0.05828503	     -0.00021632	     -0.19951341	     -0.05955311	      0.88284122	     -0.00016100	     -0.21321350	     -0.00075390	     -0.00051321	    115.58397281
      1.74895657	     -0.05828500	     -0.00021545	     -0.19951364	     -0.05955404	      0.88284061	     -0.00016113	     -0.21322469	     -0.00072775	     -0.00046654	    116.78807484
      1.75021329	     -0.05828168	     -0.00021430	     -0.19951061	     -0.05955493	      0.88284005	     -0.00016124	     -0.21323523	     -0.00069933	     -0.00041827	    116.13440202
      1.75147001	     -0.05827238	     -0.00021320	     -0.19950159	     -0.05955580	      0.88283956	     -0.00016136	     -0.21324502	     -0.00067231	     -0.00037078	    117.34979299
      1.75272673	     -0.05825924	     -0.00021213	     -0.19948874	     -0.05955662	      0.88283912	     -0.00016147	     -0.21325399	     -0.00064320	     -0.00032148	    116.71673678
      1.75398345	     -0.05823941	     -0.00021118	     -0.19946919	     -0.05955741	      0.88283875	     -0.00016158	     -0.21326206	     -0.00061570	     -0.00027265	    117.97699777
      1.75524018	     -0.05821496	     -0.00021013	     -0.19944504	     -0.05955817	      0.88283844	     -0.00016168	     -0.21326917	     -0.00058636	     -0.00022173	    117.38083030
      1.75649690	     -0.05818388	     -0.00020909	     -0.19941425	     -0.05955889	      0.88283819	     -0.00016178	     -0.21327526	     -0.00055887	     -0.00017102	    118.64960052
      1.75775362	     -0.05814930	     -0.00020795	     -0.19937997	     -0.05955957	      0.88283801	     -0.00016187	     -0.21328030	     -0.00052983	     -0.00011801	    118.04690370
      1.75901034	     -0.05810914	     -0.00020688	     -0.19934010	     -0.05956022	      0.88283789	     -0.00016196	     -0.21328426	     -0.00050290	     -0.00006507	    119.33178135
      1.76026706	     -0.05806519	     -0.00020579	     -0.19929644	     -0.05956084	      0.88283785	     -0.00016205	     -0.21328716	     -0.00047466	     -0.00000975	    118.77092993
      1.76152378	     -0.05801477	     -0.00020467	     -0.19924629	     -0.05956142	      0.88283787	     -0.00016213	     -0.21328894	     -0.00044871	      0.00004562	    120.06843484
      1.76278050	     -0.05796130	     -0.00020338	     -0.19919311	     -0.05956196	      0.88283796	     -0.00016221	     -0.21328960	     -0.00042169	      0.00010341	    119.49863684
      1.76403722	     -0.05790294	     -0.00020211	     -0.19913502	     -0.05956248	      0.88283813	     -0.00016229	     -0.21328914	     -0.00039719	      0.00016119	    120.79279558
      1.76529394	     -0.05784199	     -0.00020073	     -0.19907434	     -0.05956296	      0.88283837	     -0.00016236	     -0.21328760	     -0.00037180	      0.00022125	    120.21785391
      1.76655066	     -0.05777628	     -0.00019933	     -0.19900888	     -0.05956341	      0.88283868	     -0.00016243	     -0.21328496	     -0.00034906	      0.00028110	    121.51324710
      1.76780738	     -0.05770927	     -0.00019795	     -0.19894213	     -0.05956384	      0.88283908	     -0.00016249	     -0.21328128	     -0.00032554	      0.00034295	    120.93861742
      1.76906410	     -0.05763872	     -0.00019673	     -0.19887180	     -0.05956423	      0.88283955	     -0.00016256	     -0.21327659	     -0.00030477	      0.00040429	    122.24184644
      1.77032082	     -0.05756642	     -0.00019543	     -0.19879974	     -0.05956460	      0.88284009	     -0.00016262	     -0.21327092	     -0.00028333	      0.00046728	    121.66433832
      1.77157754	     -0.05749040	     -0.00019423	     -0.19872392	     -0.05956495	      0.88284072	     -0.00016267	     -0.21326430	     -0.00026471	      0.00052938	    122.96734883
      1.77283426	     -0.05741412	     -0.00019307	     -0.19864785	     -0.05956527	      0.88284143	     -0.00016273	     -0.21325677	     -0.00024547	      0.00059272	    122.38322159
      1.77409098	     -0.05733558	     -0.00019210	     -0.19856949	     -0.05956557	      0.88284221	     -0.00016278	     -0.21324837	     -0.00022912	      0.00065475	    123.67285018
      1.77534770	     -0.05725679	     -0.00019107	     -0.19849087	     -0.05956584	      0.88284307	     -0.00016283	     -0.21323918	     -0.00021219	      0.00071753	    123.07368960
      1.77660442	     -0.05717579	     -0.00019015	     -0.19841003	     -0.05956610	      0.88284401	     -0.00016287	     -0.21322922	     -0.00019816	      0.00077848	    124.35328303
      1.77786115	     -0.05709570	     -0.00018928	     -0.19833009	     -0.05956634	      0.88284503	     -0.00016292	     -0.21321857	     -0.00018357	      0.00083967	    123.75346860
      1.77911787	     -0.05701394	     -0.00018857	     -0.19824845	     -0.05956656	      0.88284612	     -0.00016296	     -0.21320725	     -0.00017190	      0.00089856	    125.02880350
      1.78037459	     -0.05693270	     -0.00018780	     -0.19816733	     -0.05956677	      0.88284729	     -0.00016301	     -0.21319533	     -0.00015967	      0.00095720	    124.41725547
      1.78163131	     -0.05684972	     -0.00018711	     -0.19808445	     -0.05956697	      0.88284853	     -0.00016305	     -0.21318283	     -0.00015032	      0.00101306	    125.67379368
      1.78288803	     -0.05676915	     -0.00018653	     -0.19800398	     -0.05956715	      0.88284983	     -0.00016309	     -0.21316982	     -0.00014040	      0.00106823	    125.04513816
      1.78414475	     -0.05668863	     -0.00018625	     -0.19792351	     -0.05956732	      0.88285121	     -0.00016312	     -0.21315637	     -0.00013334	      0.00112015	    126.28862978
      1.78540147	     -0.05661078	     -0.00018600	     -0.19784573	     -0.05956748	      0.88285265	     -0.00016316	     -0.21314257	     -0.00012569	      0.00117097	    125.65005261
      1.78665819	     -0.05653232	     -0.00018574	     -0.19776731	     -0.05956764	      0.88285415	     -0.00016320	     -0.21312846	     -0.00012090	      0.00121823	    126.87406756
      1.78791491	     -0.05645594	     -0.00018542	     -0.19769096	     -0.05956779	      0.88285571	     -0.00016323	     -0.21311407	     -0.00011547	      0.00126405	    126.23645974
      1.78917163	     -0.05637897	     -0.00018528	     -0.19761400	     -0.05956793	      0.88285733	     -0.00016326	     -0.21309941	     -0.00011282	      0.00130596	    127.48021829
      1.79042835	     -0.05630431	     -0.00018522	     -0.19753936	     -0.05956807	      0.88285899	     -0.00016330	     -0.21308454	     -0.00010945	      0.00134612	    126.84721746
      1.79168507	     -0.05622877	     -0.00018532	     -0.19746380	     -0.05956821	      0.88286071	     -0.00016333	     -0.21306946	     -0.00010878	      0.00138214	    128.09370155
      1.79294179	     -0.05615602	     -0.00018547	     -0.19739105	     -0.05956834	      0.88286247	     -0.00016337	     -0.21305421	     -0.00010734	      0.00141623	    127.45985449
      1.79419851	     -0.05608260	     -0.00018577	     -0.19731758	     -0.05956848	      0.88286426	     -0.00016340	     -0.21303881	     -0.00010858	      0.00144606	    128.70925280
      1.79545523	     -0.05601184	     -0.00018609	     -0.19724679	     -0.05956862	      0.88286610	     -0.00016343	     -0.21302328	     -0.00010904	      0.00147388	    128.06543948
      1.79671195	     -0.05594038	     -0.00018649	     -0.19717527	     -0.05956875	      0.88286797	     -0.00016347	     -0.21300764	     -0.00011216	      0.00149736	    129.30204468
      1.79796867	     -0.05587113	     -0.00018708	     -0.19710596	     -0.05956890	      0.88286986	     -0.00016350	     -0.21299192	     -0.00011449	      0.00151880	    128.65377951
      1.79922539	     -0.05580218	     -0.00018802	     -0.19703692	     -0.05956904	      0.88287178	     -0.00016354	     -0.21297618	     -0.00011948	      0.00153594	    129.87470514
      1.80048211	     -0.05573638	     -0.00018892	     -0.19697103	     -0.05956920	      0.88287372	     -0.00016358	     -0.21296045	     -0.00012369	      0.00155104	    129.21257469
      1.80173884	     -0.05567045	     -0.00018983	     -0.19690500	     -0.05956936	      0.88287568	     -0.00016362	     -0.21294476	     -0.00013052	      0.00156182	    130.43154739
      1.80299556	     -0.05560869	     -0.00019069	     -0.19684313	     -0.05956952	      0.88287765	     -0.00016366	     -0.21292912	     -0.00013651	      0.00157053	    129.76179565
      1.80425228	     -0.05554711	     -0.00019167	     -0.19678142	     -0.05956970	      0.88287962	     -0.00016370	     -0.21291355	     -0.00014505	      0.00157491	    130.99295279
      1.80550900	     -0.05548889	     -0.00019261	     -0.19672309	     -0.05956989	      0.88288161	     -0.00016374	     -0.21289808	     -0.00015268	      0.00157729	    130.33263178
      1.80676572	     -0.05543073	     -0.00019362	     -0.19666478	     -0.05957009	      0.88288359	     -0.00016379	     -0.21288271	     -0.00016278	      0.00157548	    131.57411217
      1.80802244	     -0.05537676	     -0.00019457	     -0.19661067	     -0.05957030	      0.88288556	     -0.00016384	     -0.21286745	     -0.00017193	      0.00157190	    130.90905611
      1.80927916	     -0.05532342	     -0.00019576	     -0.19655718	     -0.05957052	      0.88288754	     -0.00016389	     -0.21285233	     -0.00018355	      0.00156438	    132.13358344
      1.81053588	     -0.05527452	     -0.00019689	     -0.19650813	     -0.05957076	      0.88288950	     -0.00016394	     -0.21283738	     -0.00019417	      0.00155529	    131.43138006
      1.81179260	     -0.05522671	     -0.00019806	     -0.19646013	     -0.05957101	      0.88289144	     -0.00016399	     -0.21282263	     -0.00020715	      0.00154238	    132.61904099
      1.81304932	     -0.05518388	     -0.00019915	     -0.19641714	     -0.05957128	      0.88289337	     -0.00016405	     -0.21280812	     -0.00021902	      0.00152798	    131.89869631
      1.81430604	     -0.05514218	     -0.00020036	     -0.19637526	     -0.05957156	      0.88289528	     -0.00016412	     -0.21279387	     -0.00023316	      0.00150991	    133.07935558
      1.81556276	     -0.05510503	     -0.00020152	     -0.19633793	     -0.05957186	      0.88289717	     -0.00016418	     -0.21277992	     -0.00024609	      0.00149053	    132.33518067
      1.81681948	     -0.05506815	     -0.00020272	     -0.19630086	     -0.05957218	      0.88289903	     -0.00016425	     -0.21276626	     -0.00026119	      0.00146766	    133.50454172
      1.81807620	     -0.05503572	     -0.00020384	     -0.19626825	     -0.05957252	      0.88290086	     -0.00016432	     -0.21275290	     -0.00027499	      0.00144373	    132.75507182
      1.81933292	     -0.05500420	     -0.00020506	     -0.19623652	     -0.05957287	      0.88290265	     -0.00016440	     -0.21273984	     -0.00029092	      0.00141659	    133.90483367
      1.82058964	     -0.05497724	     -0.00020628	     -0.19620938	     -0.05957325	      0.88290442	     -0.00016448	     -0.21272711	     -0.00030552	      0.00138864	    133.12780747
      1.82184636	     -0.05495057	     -0.00020759	     -0.19618250	     -0.05957364	      0.88290614	     -0.00016456	     -0.21271471	     -0.00032216	      0.00135774	    134.26821936
      1.82310308	     -0.05492864	     -0.00020884	     -0.19616037	     -0.05957406	      0.88290783	     -0.00016465	     -0.21270265	     -0.00033736	      0.00132633	    133.46837371
      1.82435980	     -0.05490687	     -0.00021016	     -0.19613839	     -0.05957449	      0.88290947	     -0.00016474	     -0.21269092	     -0.00035455	      0.00129228	    134.59835179
      1.82561653	     -0.05488902	     -0.00021143	     -0.19612034	     -0.05957495	      0.88291108	     -0.00016483	     -0.21267953	     -0.00037026	      0.00125803	    133.78959579
      1.82687325	     -0.05487095	     -0.00021277	     -0.19610206	     -0.05957542	      0.88291264	     -0.00016493	     -0.21266846	     -0.00038794	      0.00122149	    134.90670498
      1.82812997	     -0.05485755	     -0.00021407	     -0.19608845	     -0.05957592	      0.88291415	     -0.00016504	     -0.21265773	     -0.00040413	      0.00118508	    134.07183523
      1.82938669	     -0.05484440	     -0.00021542	     -0.19607508	     -0.05957644	      0.88291561	     -0.00016514	     -0.21264732	     -0.00042224	      0.00114668	    135.16539558
      1.83064341	     -0.05483475	     -0.00021663	     -0.19606523	     -0.05957698	      0.88291703	     -0.00016526	     -0.21263726	     -0.00043877	      0.00110870	    134.31114798
      1.83190013	     -0.05482433	     -0.00021783	     -0.19605460	     -0.05957755	      0.88291840	     -0.00016537	     -0.21262750	     -0.00045716	      0.00106901	    135.40077938
      1.83315685	     -0.05481791	     -0.00021895	     -0.19604798	     -0.05957813	      0.88291972	     -0.00016549	     -0.21261806	     -0.00047390	      0.00103005	    134.52866524
      1.83441357	     -0.05481089	     -0.00022015	     -0.19604075	     -0.05957874	      0.88292099	     -0.00016562	     -0.21260890	     -0.00049250	      0.00098971	    135.61271744
      1.83567029	     -0.05480684	     -0.00022106	     -0.19603650	     -0.05957937	      0.88292221	     -0.00016575	     -0.21260004	     -0.00050946	      0.00095054	    134.72320826
      1.83692701	     -0.05480143	     -0.00022181	     -0.19603089	     -0.05958002	      0.88292338	     -0.00016589	     -0.21259144	     -0.00052830	      0.00091045	    135.76954786
      1.83818373	     -0.05479979	     -0.00022244	     -0.19602906	     -0.05958070	      0.88292450	     -0.00016603	     -0.21258309	     -0.00054550	      0.00087184	    134.84922885
      1.83944045	     -0.05479754	     -0.00022316	     -0.19602661	     -0.05958139	      0.88292557	     -0.00016618	     -0.21257500	     -0.00056454	      0.00083251	    135.90511666
      1.84069717	     -0.05479855	     -0.00022376	     -0.19602743	     -0.05958211	      0.88292659	     -0.00016633	     -0.21256716	     -0.00058186	      0.00079486	    134.96702547
      1.84195389	     -0.05479820	     -0.00022406	     -0.19602690	     -0.05958286	      0.88292756	     -0.00016649	     -0.21255959	     -0.00060101	      0.00075668	    136.01409969
      1.84321061	     -0.05480236	     -0.00022436	     -0.19603087	     -0.05958362	      0.88292849	     -0.00016665	     -0.21255230	     -0.00061842	      0.00072039	    135.04020012
      1.84446733	     -0.05480593	     -0.00022475	     -0.19603426	     -0.05958441	      0.88292937	     -0.00016682	     -0.21254529	     -0.00063765	      0.00068371	    136.06929892
      1.84572405	     -0.05481279	     -0.00022504	     -0.19604094	     -0.05958522	      0.88293021	     -0.00016699	     -0.21253857	     -0.00065509	      0.00064903	    135.07245883
      1.84698077	     -0.05481689	     -0.00022565	     -0.19604485	     -0.05958606	      0.88293101	     -0.00016717	     -0.21253212	     -0.00067433	      0.00061410	    136.08452629
      1.84823750	     -0.05482616	     -0.00022633	     -0.19605393	     -0.05958692	      0.88293176	     -0.00016735	     -0.21252599	     -0.00069179	      0.00058139	    135.02463309
      1.84949422	     -0.05483504	     -0.00022707	     -0.19606262	     -0.05958780	      0.88293247	     -0.00016754	     -0.21252019	     -0.00071107	      0.00054850	    136.00366154
      1.85075094	     -0.05484730	     -0.00022771	     -0.19607470	     -0.05958870	      0.88293314	     -0.00016774	     -0.21251472	     -0.00072846	      0.00051777	    134.93453650
      1.85200766	     -0.05485846	     -0.00022835	     -0.19608567	     -0.05958963	      0.88293377	     -0.00016794	     -0.21250955	     -0.00074760	      0.00048678	    135.90357317
      1.85326438	     -0.05487380	     -0.00022893	     -0.19610083	     -0.05959058	      0.88293436	     -0.00016814	     -0.21250466	     -0.00076478	      0.00045790	    134.79472585
      1.85452110	     -0.05488844	     -0.00022960	     -0.19611529	     -0.05959156	      0.88293492	     -0.00016835	     -0.21250007	     -0.00078368	      0.00042868	    135.74216562
      1.85577782	     -0.05490672	     -0.00023021	     -0.19613340	     -0.05959255	      0.88293544	     -0.00016857	     -0.21249576	     -0.00080056	      0.00040148	    134.59904896
      1.85703454	     -0.05492377	     -0.00023092	     -0.19615027	     -0.05959357	      0.88293593	     -0.00016879	     -0.21249172	     -0.00081916	      0.00037385	    135.51745629
      1.85829126	     -0.05494503	     -0.00023170	     -0.19617136	     -0.05959461	      0.88293638	     -0.00016902	     -0.21248796	     -0.00083573	      0.00034817	    134.32796252
      1.85954798	     -0.05496561	     -0.00023258	     -0.19619176	     -0.05959567	      0.88293680	     -0.00016926	     -0.21248449	     -0.00085399	      0.00032194	    135.21648387
      1.86080470	     -0.05498968	     -0.00023339	     -0.19621567	     -0.05959675	      0.88293719	     -0.00016950	     -0.21248130	     -0.00087013	      0.00029756	    133.99032512
      1.86206142	     -0.05501237	     -0.00023422	     -0.19623819	     -0.05959786	      0.88293755	     -0.00016975	     -0.21247837	     -0.00088791	      0.00027248	    134.85841914
      1.86331814	     -0.05503897	     -0.00023498	     -0.19626464	     -0.05959899	      0.88293788	     -0.00017000	     -0.21247569	     -0.00090351	      0.00024913	    133.59252306
      1.86457486	     -0.05506442	     -0.00023580	     -0.19628992	     -0.05960013	      0.88293817	     -0.00017026	     -0.21247325	     -0.00092072	      0.00022497	    134.43272107
      1.86583158	     -0.05509329	     -0.00023656	     -0.19631864	     -0.05960130	      0.88293844	     -0.00017053	     -0.21247105	     -0.00093568	      0.00020244	    133.13324074
      1.86708830	     -0.05512084	     -0.00023736	     -0.19634603	     -0.05960248	      0.88293868	     -0.00017080	     -0.21246908	     -0.00095225	      0.00017897	    133.94164255
      1.86834502	     -0.05515227	     -0.00023811	     -0.19637733	     -0.05960369	      0.88293889	     -0.00017108	     -0.21246733	     -0.00096654	      0.00015705	    132.60185821
      1.86960174	     -0.05518236	     -0.00023895	     -0.19640726	     -0.05960491	      0.88293908	     -0.00017136	     -0.21246581	     -0.00098240	      0.00013410	    133.38322714
      1.87085846	     -0.05521554	     -0.00023975	     -0.19644032	     -0.05960616	      0.88293923	     -0.00017166	     -0.21246450	     -0.00099593	      0.00011264	    132.02117238
      1.87211519	     -0.05524661	     -0.00024056	     -0.19647124	     -0.05960742	      0.88293936	     -0.00017195	     -0.21246340	     -0.00101102	      0.00009011	    132.79306229
      1.87337191	     -0.05528079	     -0.00024131	     -0.19650530	     -0.05960870	      0.88293946	     -0.00017226	     -0.21246246	     -0.00102378	      0.00006905	    131.42141078
      1.87462863	     -0.05531292	     -0.00024212	     -0.19653730	     -0.05960999	      0.88293953	     -0.00017257	     -0.21246170	     -0.00103813	      0.00004692	    132.18865451
      1.87588535	     -0.05534755	     -0.00024285	     -0.19657182	     -0.05961131	      0.88293958	     -0.00017289	     -0.21246107	     -0.00105016	      0.00002626	    130.82040384
      1.87714207	     -0.05537961	     -0.00024357	     -0.19660376	     -0.05961263	      0.88293960	     -0.00017321	     -0.21246057	     -0.00106382	      0.00000455	    131.59258903
      1.87839879	     -0.05541441	     -0.00024425	     -0.19663845	     -0.05961398	      0.88293959	     -0.00017354	     -0.21246018	     -0.00107521	     -0.00001565	    130.23662582
      1.87965551	     -0.05544684	     -0.00024500	     -0.19667077	     -0.05961534	      0.88293956	     -0.00017388	     -0.21245988	     -0.00108824	     -0.00003686	    131.02154569
      1.88091223	     -0.05548138	     -0.00024572	     -0.19670521	     -0.05961671	      0.88293950	     -0.00017422	     -0.21245966	     -0.00109903	     -0.00005653	    129.69083517
      1.88216895	     -0.05551311	     -0.00024652	     -0.19673684	     -0.05961810	      0.88293941	     -0.00017457	     -0.21245951	     -0.00111146	     -0.00007715	    130.49605977
      1.88342567	     -0.05554720	     -0.00024733	     -0.19677083	     -0.05961951	      0.88293930	     -0.00017493	     -0.21245940	     -0.00112166	     -0.00009616	    129.19833228
      1.88468239	     -0.05557845	     -0.00024829	     -0.19680198	     -0.05962092	      0.88293917	     -0.00017529	     -0.21245933	     -0.00113357	     -0.00011606	    130.04648250
      1.88593911	     -0.05561116	     -0.00024926	     -0.19683460	     -0.05962235	      0.88293901	     -0.00017566	     -0.21245928	     -0.00114333	     -0.00013429	    128.81202002
      1.88719583	     -0.05564040	     -0.00025032	     -0.19686374	     -0.05962380	      0.88293883	     -0.00017603	     -0.21245923	     -0.00115490	     -0.00015335	    129.71847086
      1.88845255	     -0.05567127	     -0.00025142	     -0.19689452	     -0.05962525	      0.88293863	     -0.00017641	     -0.21245915	     -0.00116446	     -0.00017068	    128.55597977
      1.88970927	     -0.05569881	     -0.00025269	     -0.19692196	     -0.05962673	      0.88293840	     -0.00017680	     -0.21245906	     -0.00117593	     -0.00018877	    129.52533997
      1.89096599	     -0.05572721	     -0.00025398	     -0.19695026	     -0.05962821	      0.88293816	     -0.00017719	     -0.21245893	     -0.00118546	     -0.00020508	    128.43183468
      1.89222271	     -0.05575180	     -0.00025539	     -0.19697475	     -0.05962971	      0.88293789	     -0.00017759	     -0.21245875	     -0.00119693	     -0.00022206	    129.45304237
      1.89347943	     -0.05577736	     -0.00025683	     -0.19700022	     -0.05963122	      0.88293760	     -0.00017799	     -0.21245852	     -0.00120648	     -0.00023716	    128.42168103
      1.89473615	     -0.05579905	     -0.00025839	     -0.19702180	     -0.05963274	      0.88293729	     -0.00017840	     -0.21245823	     -0.00121800	     -0.00025283	    129.49172456
      1.89599288	     -0.05582105	     -0.00025997	     -0.19704370	     -0.05963428	      0.88293696	     -0.00017881	     -0.21245787	     -0.00122764	     -0.00026650	    128.51177660
      1.89724960	     -0.05583905	     -0.00026165	     -0.19706159	     -0.05963583	      0.88293662	     -0.00017923	     -0.21245745	     -0.00123931	     -0.00028061	    129.61005563
      1.89850632	     -0.05585785	     -0.00026337	     -0.19708028	     -0.05963739	      0.88293626	     -0.00017965	     -0.21245697	     -0.00124916	     -0.00029259	    128.66373496
      1.89976304	     -0.05587262	     -0.00026520	     -0.19709493	     -0.05963897	      0.88293589	     -0.00018008	     -0.21245644	     -0.00126108	     -0.00030489	    129.79027142
      1.90101976	     -0.05588723	     -0.00026699	     -0.19710944	     -0.05964056	      0.88293550	     -0.00018051	     -0.21245585	     -0.00127124	     -0.00031494	    128.88334015
      1.90227648	     -0.05589714	     -0.00026880	     -0.19711922	     -0.05964216	      0.88293509	     -0.00018095	     -0.21245520	     -0.00128354	     -0.00032516	    130.03659143
      1.90353320	     -0.05590712	     -0.00027055	     -0.19712910	     -0.05964378	      0.88293468	     -0.00018139	     -0.21245447	     -0.00129416	     -0.00033301	    129.15196728
      1.90478992	     -0.05591284	     -0.00027234	     -0.19713468	     -0.05964542	      0.88293426	     -0.00018184	     -0.21245367	     -0.00130695	     -0.00034093	    130.31155761
      1.90604664	     -0.05591840	     -0.00027405	     -0.19714013	     -0.05964707	      0.88293382	     -0.00018229	     -0.21245281	     -0.00131808	     -0.00034639	    129.43601354
      1.90730336	     -0.05591963	     -0.00027573	     -0.19714124	     -0.05964873	      0.88293339	     -0.00018274	     -0.21245189	     -0.00133139	     -0.00035185	    130.60287961
      1.90856008	     -0.05592156	     -0.00027731	     -0.19714304	     -0.05965041	      0.88293294	     -0.00018319	     -0.21245092	     -0.00134305	     -0.00035484	    129.73005990
      1.90981680	     -0.05591989	     -0.00027890	     -0.19714124	     -0.05965211	      0.88293249	     -0.00018365	     -0.21244992	     -0.00135694	     -0.00035787	    130.88278317
      1.91107352	     -0.05591887	     -0.00028038	     -0.19714010	     -0.05965382	      0.88293204	     -0.00018412	     -0.21244891	     -0.00136920	     -0.00035851	    129.99331272
      1.91233024	     -0.05591454	     -0.00028184	     -0.19713562	     -0.05965555	      0.88293159	     -0.00018458	     -0.21244791	     -0.00138365	     -0.00035930	    131.12121670
      1.91358696	     -0.05591256	     -0.00028318	     -0.19713351	     -0.05965730	      0.88293114	     -0.00018505	     -0.21244696	     -0.00139644	     -0.00035790	    130.18600337
      1.91484368	     -0.05590930	     -0.00028453	     -0.19713010	     -0.05965906	      0.88293069	     -0.00018552	     -0.21244612	     -0.00141137	     -0.00035696	    131.25112659
      1.91610040	     -0.05590964	     -0.00028577	     -0.19713031	     -0.05966085	      0.88293024	     -0.00018600	     -0.21244545	     -0.00142458	     -0.00035426	    130.24968936
      1.91735712	     -0.05591028	     -0.00028703	     -0.19713080	     -0.05966265	      0.88292980	     -0.00018647	     -0.21244504	     -0.00143985	     -0.00035258	    131.24215719
      1.91861385	     -0.05591643	     -0.00028825	     -0.19713680	     -0.05966446	      0.88292936	     -0.00018695	     -0.21244499	     -0.00145327	     -0.00034980	    130.17960285
      1.91987057	     -0.05592350	     -0.00028953	     -0.19714371	     -0.05966630	      0.88292892	     -0.00018743	     -0.21244536	     -0.00146858	     -0.00034872	    131.10437612
      1.92112729	     -0.05593547	     -0.00029074	     -0.19715553	     -0.05966815	      0.88292848	     -0.00018791	     -0.21244623	     -0.00148186	     -0.00034724	    129.99242740
      1.92238401	     -0.05594828	     -0.00029204	     -0.19716818	     -0.05967003	      0.88292805	     -0.00018840	     -0.21244764	     -0.00149682	     -0.00034813	    130.86246353
      1.92364073	     -0.05596705	     -0.00029337	     -0.19718681	     -0.05967192	      0.88292761	     -0.00018888	     -0.21244965	     -0.00150956	     -0.00034921	    129.70279885
      1.92489745	     -0.05598751	     -0.00029483	     -0.19720711	     -0.05967382	      0.88292717	     -0.00018937	     -0.21245231	     -0.00152382	     -0.00035323	    130.50137554
      1.92615417	     -0.05601334	     -0.00029629	     -0.19723279	     -0.05967574	      0.88292672	     -0.00018986	     -0.21245567	     -0.00153575	     -0.00035799	    129.29466838
      1.92741089	     -0.05604014	     -0.00029785	     -0.19725942	     -0.05967768	      0.88292627	     -0.00019035	     -0.21245975	     -0.00154907	     -0.00036615	    130.03795413
      1.92866761	     -0.05607252	     -0.00029944	     -0.19729165	     -0.05967964	      0.88292580	     -0.00019085	     -0.21246459	     -0.00155992	     -0.00037543	    128.79537990
      1.92992433	     -0.05610630	     -0.00030119	     -0.19732527	     -0.05968160	      0.88292532	     -0.00019134	     -0.21247019	     -0.00157204	     -0.00038838	    129.48105818
      1.93118105	     -0.05614509	     -0.00030293	     -0.19736393	     -0.05968359	      0.88292482	     -0.00019183	     -0.21247659	     -0.00158160	     -0.00040263	    128.19627383
      1.93243777	     -0.05618443	     -0.00030470	     -0.19740311	     -0.05968558	      0.88292431	     -0.00019233	     -0.21248379	     -0.00159232	     -0.00042069	    128.82294176
      1.93369449	     -0.05622876	     -0.00030640	     -0.19744731	     -0.05968759	      0.88292377	     -0.00019282	     -0.21249178	     -0.00160039	     -0.00044011	    127.50159559
      1.93495121	     -0.05627367	     -0.00030816	     -0.19749209	     -0.05968960	      0.88292320	     -0.00019332	     -0.21250056	     -0.00160952	     -0.00046330	    128.07613165
      1.93620793	     -0.05632249	     -0.00030984	     -0.19754079	     -0.05969163	      0.88292260	     -0.00019382	     -0.21251014	     -0.00161591	     -0.00048773	    126.72935226
      1.93746465	     -0.05637102	     -0.00031149	     -0.19758919	     -0.05969367	      0.88292197	     -0.00019431	     -0.21252047	     -0.00162329	     -0.00051573	    127.26259118
      1.93872137	     -0.05642387	     -0.00031307	     -0.19764195	     -0.05969571	      0.88292131	     -0.00019481	     -0.21253155	     -0.00162791	     -0.00054471	    125.88786293
      1.93997809	     -0.05647749	     -0.00031471	     -0.19769546	     -0.05969776	      0.88292060	     -0.00019531	     -0.21254336	     -0.00163348	     -0.00057697	    126.37277190
      1.94123481	     -0.05653488	     -0.00031625	     -0.19775277	     -0.05969981	      0.88291985	     -0.00019580	     -0.21255592	     -0.00163626	     -0.00060989	    124.97808920
      1.94249154	     -0.05659180	     -0.00031773	     -0.19780961	     -0.05970187	      0.88291907	     -0.00019629	     -0.21256919	     -0.00163992	     -0.00064573	    125.43988456
      1.94374826	     -0.05665232	     -0.00031909	     -0.19787007	     -0.05970393	      0.88291823	     -0.00019679	     -0.21258315	     -0.00164073	     -0.00068185	    124.03783956
      1.94500498	     -0.05671227	     -0.00032041	     -0.19792995	     -0.05970600	      0.88291735	     -0.00019728	     -0.21259776	     -0.00164238	     -0.00072045	    124.48560135
      1.94626170	     -0.05677529	     -0.00032166	     -0.19799293	     -0.05970806	      0.88291642	     -0.00019777	     -0.21261300	     -0.00164114	     -0.00075885	    123.08130536
      1.94751842	     -0.05683823	     -0.00032292	     -0.19805583	     -0.05971012	      0.88291544	     -0.00019826	     -0.21262886	     -0.00164071	     -0.00079925	    123.51504299
      1.94877514	     -0.05690496	     -0.00032412	     -0.19812254	     -0.05971218	      0.88291441	     -0.00019874	     -0.21264532	     -0.00163738	     -0.00083898	    122.10777841
      1.95003186	     -0.05697155	     -0.00032532	     -0.19818910	     -0.05971424	      0.88291333	     -0.00019923	     -0.21266237	     -0.00163484	     -0.00088026	    122.53448480
      1.95128858	     -0.05704088	     -0.00032639	     -0.19825844	     -0.05971629	      0.88291220	     -0.00019971	     -0.21268000	     -0.00162937	     -0.00092043	    121.13471320
      1.95254530	     -0.05710924	     -0.00032737	     -0.19832680	     -0.05971834	      0.88291102	     -0.00020019	     -0.21269816	     -0.00162467	     -0.00096172	    121.56258291
      1.95380202	     -0.05718039	     -0.00032822	     -0.19839798	     -0.05972037	      0.88290979	     -0.00020066	     -0.21271683	     -0.00161704	     -0.00100146	    120.17331504
      1.95505874	     -0.05725095	     -0.00032904	     -0.19846856	     -0.05972240	      0.88290850	     -0.00020114	     -0.21273597	     -0.00161014	     -0.00104190	    120.60017608
      1.95631546	     -0.05732356	     -0.00032973	     -0.19854123	     -0.05972442	      0.88290717	     -0.00020161	     -0.21275557	     -0.00160029	     -0.00108041	    119.22206390
      1.95757218	     -0.05739498	     -0.00033036	     -0.19861270	     -0.05972642	      0.88290579	     -0.00020207	     -0.21277559	     -0.00159115	     -0.00111925	    119.65109259
      1.95882890	     -0.05746879	     -0.00033089	     -0.19868659	     -0.05972842	      0.88290436	     -0.00020254	     -0.21279601	     -0.00157905	     -0.00115580	    118.28102489
      1.96008562	     -0.05754158	     -0.00033143	     -0.19875945	     -0.05973039	      0.88290288	     -0.00020300	     -0.21281679	     -0.00156766	     -0.00119235	    118.70693793
      1.96134234	     -0.05761658	     -0.00033192	     -0.19883456	     -0.05973236	      0.88290136	     -0.00020346	     -0.21283794	     -0.00155333	     -0.00122628	    117.33786392
      1.96259906	     -0.05769114	     -0.00033242	     -0.19890921	     -0.05973430	      0.88289980	     -0.00020391	     -0.21285942	     -0.00153972	     -0.00125992	    117.74261626
      1.96385578	     -0.05776862	     -0.00033286	     -0.19898681	     -0.05973622	      0.88289819	     -0.00020436	     -0.21288126	     -0.00152320	     -0.00129075	    116.36825597
      1.96511251	     -0.05784433	     -0.00033340	     -0.19906264	     -0.05973813	      0.88289655	     -0.00020480	     -0.21290344	     -0.00150739	     -0.00132110	    116.77062436
      1.96636923	     -0.05792219	     -0.00033376	     -0.19914065	     -0.05974001	      0.88289488	     -0.00020524	     -0.21292598	     -0.00148867	     -0.00134840	    115.40420553
      1.96762595	     -0.05799926	     -0.00033409	     -0.19921786	     -0.05974187	      0.88289316	     -0.00020568	     -0.21294884	     -0.00147063	     -0.00137505	    115.80541862
      1.96888267	     -0.05807900	     -0.00033441	     -0.19929776	     -0.05974371	      0.88289142	     -0.00020611	     -0.21297203	     -0.00144961	     -0.00139860	    114.46965241
      1.97013939	     -0.05815820	     -0.00033479	     -0.19937712	     -0.05974552	      0.88288965	     -0.00020654	     -0.21299554	     -0.00142918	     -0.00142145	    114.88796181
      1.97139611	     -0.05823948	     -0.00033512	     -0.19945860	     -0.05974730	      0.88288785	     -0.00020697	     -0.21301936	     -0.00140569	     -0.00144114	    113.57129540
      1.97265283	     -0.05831956	     -0.00033542	     -0.19953886	     -0.05974905	      0.88288603	     -0.00020739	     -0.21304349	     -0.00138276	     -0.00146008	    113.98643576
      1.97390955	     -0.05839917	     -0.00033644	     -0.19961867	     -0.05975077	      0.88288418	     -0.00020780	     -0.21306795	     -0.00135680	     -0.00147568	    112.66819039
      1.97516627	     -0.05848039	     -0.00033681	     -0.19970010	     -0.05975246	      0.88288232	     -0.00020821	     -0.21309281	     -0.00133148	     -0.00149018	    113.05302446
      1.97642299	     -0.05856358	     -0.00033665	     -0.19978353	     -0.05975412	      0.88288044	     -0.00020862	     -0.21311807	     -0.00130316	     -0.00150112	    111.71505097
      1.97767971	     -0.05864545	     -0.00033626	     -0.19986564	     -0.05975574	      0.88287855	     -0.00020902	     -0.21314370	     -0.00127535	     -0.00151110	    112.12512690
      1.97893643	     -0.05872936	     -0.00033573	     -0.19994983	     -0.05975732	      0.88287664	     -0.00020942	     -0.21316966	     -0.00124433	     -0.00151780	    110.85737852
      1.98019315	     -0.05881239	     -0.00033514	     -0.20003314	     -0.05975886	      0.88287473	     -0.00020981	     -0.21319591	     -0.00121366	     -0.00152372	    111.29494797
      1.98144987	     -0.05889657	     -0.00033436	     -0.20011764	     -0.05976037	      0.88287281	     -0.00021019	     -0.21322245	     -0.00117970	     -0.00152652	    110.05081140
      1.98270659	     -0.05897869	     -0.00033341	     -0.20020007	     -0.05976183	      0.88287089	     -0.00021057	     -0.21324920	     -0.00114601	     -0.00152868	    110.50406782
      1.98396331	     -0.05906167	     -0.00033230	     -0.20028340	     -0.05976325	      0.88286897	     -0.00021095	     -0.21327613	     -0.00110899	     -0.00152781	    109.28681345
      1.98522003	     -0.05914250	     -0.00033110	     -0.20036458	     -0.05976462	      0.88286705	     -0.00021132	     -0.21330318	     -0.00107224	     -0.00152635	    109.75605982
      1.98647675	     -0.05922313	     -0.00032975	     -0.20044559	     -0.05976594	      0.88286514	     -0.00021168	     -0.21333031	     -0.00103220	     -0.00152187	    108.55564308
      1.98773347	     -0.05930061	     -0.00032838	     -0.20052347	     -0.05976721	      0.88286323	     -0.00021204	     -0.21335744	     -0.00099248	     -0.00151674	    109.03617252
      1.98899020	     -0.05937799	     -0.00032680	     -0.20060127	     -0.05976843	      0.88286133	     -0.00021240	     -0.21338452	     -0.00094954	     -0.00150854	    107.84562420
      1.99024692	     -0.05945216	     -0.00032507	     -0.20067585	     -0.05976960	      0.88285944	     -0.00021274	     -0.21341148	     -0.00090694	     -0.00149973	    108.34382476
      1.99150364	     -0.05952559	     -0.00032297	     -0.20074975	     -0.05977071	      0.88285756	     -0.00021309	     -0.21343826	     -0.00086115	     -0.00148788	    107.18187517
      1.99276036	     -0.05959539	     -0.00032076	     -0.20082001	     -0.05977177	      0.88285570	     -0.00021343	     -0.21346480	     -0.00081573	     -0.00147538	    107.71233870
      1.99401708	     -0.05966436	     -0.00031853	     -0.20088947	     -0.05977276	      0.88285385	     -0.00021376	     -0.21349103	     -0.00076719	     -0.00145983	    106.58497263
      1.99527380	     -0.05972914	     -0.00031639	     -0.20095474	     -0.05977369	      0.88285203	     -0.00021409	     -0.21351690	     -0.00071910	     -0.00144362	    107.15431857
      1.99653052	     -0.05978968	     -0.00031466	     -0.20101579	     -0.05977457	      0.88285023	     -0.00021441	     -0.21354240	     -0.00066801	     -0.00142422	    106.04141950
      1.99778724	     -0.05984801	     -0.00031251	     -0.20107463	     -0.05977537	      0.88284845	     -0.00021473	     -0.21356750	     -0.00061764	     -0.00140391	    106.59604048
      1.99904396	     -0.05990553	     -0.00031023	     -0.20113270	     -0.05977612	      0.88284670	     -0.00021504	     -0.21359221	     -0.00056449	     -0.00138040	    105.48288496
      2.00030068	     -0.05995909	     -0.00030794	     -0.20118680	     -0.05977679	      0.88284498	     -0.00021535	     -0.21361642	     -0.00051210	     -0.00135621	    106.09168148
      2.00155740	     -0.06001075	     -0.00030556	     -0.20123903	     -0.05977740	      0.88284329	     -0.00021565	     -0.21364011	     -0.00045694	     -0.00132900	    105.01038375
      2.00281412	     -0.06005854	     -0.00030331	     -0.20128738	     -0.05977794	      0.88284164	     -0.00021595	     -0.21366319	     -0.00040261	     -0.00130129	    105.63861517
      2.00407084	     -0.06010560	     -0.00030112	     -0.20133503	     -0.05977841	      0.88284002	     -0.00021625	     -0.21368564	     -0.00034560	     -0.00127072	    104.56608724
      2.00532756	     -0.06014957	     -0.00029906	     -0.20137957	     -0.05977881	      0.88283844	     -0.00021654	     -0.21370744	     -0.00028950	     -0.00123985	    105.21197333
      2.00658428	     -0.06019275	     -0.00029696	     -0.20142335	     -0.05977914	      0.88283691	     -0.00021682	     -0.21372858	     -0.00023083	     -0.00120637	    104.14996890
      2.00784100	     -0.06023258	     -0.00029495	     -0.20146377	     -0.05977939	      0.88283541	     -0.00021711	     -0.21374901	     -0.00017318	     -0.00117280	    104.81245914
      2.00909772	     -0.06027148	     -0.00029308	     -0.20150328	     -0.05977957	      0.88283396	     -0.00021738	     -0.21376874	     -0.00011301	     -0.00113684	    103.76582258
      2.01035444	     -0.06030693	     -0.00029172	     -0.20153933	     -0.05977968	      0.88283255	     -0.00021766	     -0.21378774	     -0.00005395	     -0.00110102	    104.44494302
      2.01161116	     -0.06034079	     -0.00029015	     -0.20157380	     -0.05977971	      0.88283119	     -0.00021793	     -0.21380604	      0.00000749	     -0.00106294	    103.40710712
      2.01286789	     -0.06037138	     -0.00028864	     -0.20160500	     -0.05977966	      0.88282988	     -0.00021819	     -0.21382361	      0.00006770	     -0.00102512	    104.10274801
      2.01412461	     -0.06039944	     -0.00028749	     -0.20163367	     -0.05977954	      0.88282862	     -0.00021845	     -0.21384043	      0.00013020	     -0.00098522	    103.09926580
      2.01538133	     -0.06042372	     -0.00028652	     -0.20165857	     -0.05977933	      0.88282741	     -0.00021871	     -0.21385649	      0.00019140	     -0.00094576	    103.83409897
      2.01663805	     -0.06044580	     -0.00028553	     -0.20168128	     -0.05977905	      0.88282624	     -0.00021896	     -0.21387176	      0.00025479	     -0.00090429	    102.87972684
      2.01789477	     -0.06046281	     -0.00028471	     -0.20169890	     -0.05977870	      0.88282513	     -0.00021920	     -0.21388618	      0.00031680	     -0.00086327	    103.67565367
      2.01915149	     -0.06047560	     -0.00028389	     -0.20171232	     -0.05977826	      0.88282407	     -0.00021945	     -0.21389967	      0.00038090	     -0.00082020	    102.79566109
      2.02040821	     -0.06048099	     -0.00028310	     -0.20171833	     -0.05977774	      0.88282307	     -0.00021968	     -0.21391212	      0.00044348	     -0.00077743	    103.67292580
      2.02166493	     -0.06047931	     -0.00028231	     -0.20171729	     -0.05977714	      0.88282212	     -0.00021991	     -0.21392342	      0.00050801	     -0.00073236	    102.88960598
      2.02292165	     -0.06046797	     -0.00028165	     -0.20170658	     -0.05977646	      0.88282123	     -0.00022014	     -0.21393340	      0.00057083	     -0.00068720	    103.87318238
      2.02417837	     -0.06044886	     -0.00028104	     -0.20168811	     -0.05977571	      0.88282040	     -0.00022036	     -0.21394197	      0.00063529	     -0.00063921	    103.16740170
      2.02543509	     -0.06042041	     -0.00028053	     -0.20166028	     -0.05977487	      0.88281962	     -0.00022058	     -0.21394901	      0.00069766	     -0.00059056	    104.20623694
      2.02669181	     -0.06038389	     -0.00027994	     -0.20162440	     -0.05977395	      0.88281891	     -0.00022079	     -0.21395448	      0.00076127	     -0.00053858	    103.54049934
      2.02794853	     -0.06033701	     -0.00027924	     -0.20157813	     -0.05977296	      0.88281827	     -0.00022100	     -0.21395827	      0.00082240	     -0.00048552	    104.63977108
      2.02920525	     -0.06028189	     -0.00027839	     -0.20152364	     -0.05977188	      0.88281770	     -0.00022120	     -0.21396033	      0.00088441	     -0.00042873	    104.02993586
      2.03046197	     -0.06021736	     -0.00027747	     -0.20145971	     -0.05977074	      0.88281719	     -0.00022139	     -0.21396061	      0.00094360	     -0.00037052	    105.17950866
      2.03171869	     -0.06014574	     -0.00027640	     -0.20138871	     -0.05976951	      0.88281677	     -0.00022158	     -0.21395912	      0.00100334	     -0.00030839	    104.59490906
      2.03297541	     -0.06006613	     -0.00027518	     -0.20130968	     -0.05976822	      0.88281642	     -0.00022176	     -0.21395584	      0.00105994	     -0.00024480	    105.76467534
      2.03423213	     -0.05998167	     -0.00027383	     -0.20122581	     -0.05976685	      0.88281615	     -0.00022194	     -0.21395083	      0.00111683	     -0.00017743	    105.19082138
      2.03548886	     -0.05989138	     -0.00027251	     -0.20113608	     -0.05976541	      0.88281597	     -0.00022211	     -0.21394415	      0.00117039	     -0.00010891	    106.39617619
      2.03674558	     -0.05979751	     -0.00027119	     -0.20104276	     -0.05976391	      0.88281588	     -0.00022228	     -0.21393589	      0.00122413	     -0.00003703	    105.85142864
      2.03800230	     -0.05969891	     -0.00026986	     -0.20094469	     -0.05976234	      0.88281588	     -0.00022244	     -0.21392610	      0.00127445	      0.00003549	    107.08140160
      2.03925902	     -0.05959902	     -0.00026849	     -0.20084532	     -0.05976070	      0.88281597	     -0.00022260	     -0.21391489	      0.00132489	      0.00011070	    106.54002499
      2.04051574	     -0.05949671	     -0.00026733	     -0.20074350	     -0.05975901	      0.88281616	     -0.00022275	     -0.21390237	      0.00137189	      0.00018575	    107.79573014
      2.04177246	     -0.05939364	     -0.00026634	     -0.20064090	     -0.05975725	      0.88281644	     -0.00022290	     -0.21388865	      0.00141903	      0.00026266	    107.29885115
      2.04302918	     -0.05928702	     -0.00026543	     -0.20053473	     -0.05975544	      0.88281682	     -0.00022304	     -0.21387378	      0.00146279	      0.00033860	    108.60097065
      2.04428590	     -0.05917878	     -0.00026443	     -0.20042694	     -0.05975358	      0.88281729	     -0.00022317	     -0.21385782	      0.00150672	      0.00041562	    108.13123677
      2.04554262	     -0.05906799	     -0.00026360	     -0.20031655	     -0.05975166	      0.88281786	     -0.00022330	     -0.21384081	      0.00154729	      0.00049091	    109.45394148
      2.04679934	     -0.05895693	     -0.00026283	     -0.20020590	     -0.05974969	      0.88281852	     -0.00022343	     -0.21382285	      0.00158804	      0.00056651	    109.00325211
      2.04805606	     -0.05884319	     -0.00026213	     -0.20009253	     -0.05974767	      0.88281928	     -0.00022355	     -0.21380397	      0.00162548	      0.00063960	    110.35199024
      2.04931278	     -0.05872939	     -0.00026139	     -0.19997910	     -0.05974560	      0.88282013	     -0.00022367	     -0.21378423	      0.00166318	      0.00071227	    109.93597192
      2.05056950	     -0.05861350	     -0.00026064	     -0.19986355	     -0.05974349	      0.88282107	     -0.00022378	     -0.21376366	      0.00169760	      0.00078180	    111.31802177
      2.05182622	     -0.05849724	     -0.00025974	     -0.19974763	     -0.05974133	      0.88282210	     -0.00022389	     -0.21374232	      0.00173230	      0.00085033	    110.92161386
      2.05308294	     -0.05837870	     -0.00025886	     -0.19962940	     -0.05973914	      0.88282321	     -0.00022399	     -0.21372023	      0.00176375	      0.00091516	    112.31338087
      2.05433966	     -0.05826097	     -0.00025796	     -0.19951199	     -0.05973690	      0.88282440	     -0.00022409	     -0.21369746	      0.00179549	      0.00097846	    111.93143799
      2.05559638	     -0.05814160	     -0.00025715	     -0.19939289	     -0.05973463	      0.88282566	     -0.00022418	     -0.21367403	      0.00182400	      0.00103754	    113.34510807
      2.05685310	     -0.05802158	     -0.00025630	     -0.19927315	     -0.05973232	      0.88282700	     -0.00022427	     -0.21364999	      0.00185286	      0.00109463	    112.98555417
      2.05810982	     -0.05789868	     -0.00025566	     -0.19915049	     -0.05972997	      0.88282841	     -0.00022435	     -0.21362537	      0.00187853	      0.00114718	    114.42106754
      2.05936655	     -0.05777647	     -0.00025517	     -0.19902852	     -0.05972759	      0.88282989	     -0.00022443	     -0.21360021	      0.00190454	      0.00119749	    114.08020587
      2.06062327	     -0.05765317	     -0.00025488	     -0.19890543	     -0.05972519	      0.88283142	     -0.00022451	     -0.21357457	      0.00192734	      0.00124308	    115.53272690
      2.06187999	     -0.05753042	     -0.00025458	     -0.19878287	     -0.05972275	      0.88283301	     -0.00022458	     -0.21354848	      0.00195046	      0.00128628	    115.20997511
      2.06313671	     -0.05740518	     -0.00025436	     -0.19865781	     -0.05972029	      0.88283465	     -0.00022465	     -0.21352195	      0.00197038	      0.00132466	    116.70466874
      2.06439343	     -0.05728047	     -0.00025411	     -0.19853327	     -0.05971780	      0.88283634	     -0.00022471	     -0.21349500	      0.00199060	      0.00136067	    116.40788964
      2.06565015	     -0.05715390	     -0.00025389	     -0.19840683	     -0.05971528	      0.88283807	     -0.00022477	     -0.21346762	      0.00200758	      0.00139196	    117.91346420
      2.06690687	     -0.05702882	     -0.00025359	     -0.19828189	     -0.05971275	      0.88283984	     -0.00022483	     -0.21343986	      0.00202480	      0.00142094	    117.59427274
      2.06816359	     -0.05690282	     -0.00025328	     -0.19815600	     -0.05971020	      0.88284164	     -0.00022488	     -0.21341177	      0.00203872	      0.00144521	    119.08514150
      2.06942031	     -0.05677935	     -0.00025287	     -0.19803264	     -0.05970763	      0.88284347	     -0.00022493	     -0.21338339	      0.00205291	      0.00146715	    118.75932815
      2.07067703	     -0.05665541	     -0.00025244	     -0.19790878	     -0.05970504	      0.88284532	     -0.00022498	     -0.21335475	      0.00206385	      0.00148441	    120.27032053
      2.07193375	     -0.05653307	     -0.00025188	     -0.19778653	     -0.05970244	      0.88284720	     -0.00022502	     -0.21332590	      0.00207512	      0.00149946	    119.95515204
      2.07319047	     -0.05640958	     -0.00025098	     -0.19766309	     -0.05969982	      0.88284909	     -0.00022506	     -0.21329685	      0.00208322	      0.00150998	    121.47822030
      2.07444719	     -0.05628897	     -0.00024951	     -0.19754255	     -0.05969720	      0.88285099	     -0.00022509	     -0.21326763	      0.00209161	      0.00151850	    121.12764573
      2.07570391	     -0.05616830	     -0.00024800	     -0.19742192	     -0.05969457	      0.88285291	     -0.00022513	     -0.21323828	      0.00209678	      0.00152261	    122.63565242
      2.07696063	     -0.05605128	     -0.00024648	     -0.19730494	     -0.05969193	      0.88285482	     -0.00022516	     -0.21320886	      0.00210233	      0.00152472	    122.28149308
      2.07821735	     -0.05593482	     -0.00024504	     -0.19718849	     -0.05968929	      0.88285674	     -0.00022519	     -0.21317941	      0.00210477	      0.00152247	    123.78542292
      2.07947407	     -0.05582089	     -0.00024427	     -0.19707455	     -0.05968664	      0.88285865	     -0.00022522	     -0.21315002	      0.00210764	      0.00151838	    123.40294954
      2.08073079	     -0.05571003	     -0.00024381	     -0.19696364	     -0.05968399	      0.88286055	     -0.00022524	     -0.21312080	      0.00210741	      0.00151014	    124.87180165
      2.08198751	     -0.05560347	     -0.00024337	     -0.19685704	     -0.05968134	      0.88286244	     -0.00022527	     -0.21309180	      0.00210770	      0.00150018	    124.47227032
      2.08324424	     -0.05549698	     -0.00024287	     -0.19675049	     -0.05967870	      0.88286432	     -0.00022529	     -0.21306303	      0.00210501	      0.00148623	    125.94370038
      2.08450096	     -0.05539514	     -0.00024223	     -0.19664859	     -0.05967605	      0.88286618	     -0.00022531	     -0.21303449	      0.00210291	      0.00147077	    125.50720580
      2.08575768	     -0.05529509	     -0.00024166	     -0.19654844	     -0.05967341	      0.88286801	     -0.00022533	     -0.21300620	      0.00209791	      0.00145155	    126.95482910
      2.08701440	     -0.05520051	     -0.00024123	     -0.19645377	     -0.05967078	      0.88286983	     -0.00022535	     -0.21297821	      0.00209359	      0.00143117	    126.49082904
      2.08827112	     -0.05510792	     -0.00024102	     -0.19636105	     -0.05966815	      0.88287161	     -0.00022537	     -0.21295055	      0.00208645	      0.00140738	    127.91308789
      2.08952784	     -0.05502087	     -0.00024075	     -0.19627388	     -0.05966553	      0.88287336	     -0.00022539	     -0.21292327	      0.00208007	      0.00138269	    127.39897295
      2.09078456	     -0.05493513	     -0.00024046	     -0.19618800	     -0.05966292	      0.88287508	     -0.00022541	     -0.21289637	      0.00207092	      0.00135484	    128.78222898
      2.09204128	     -0.05485425	     -0.00024009	     -0.19610698	     -0.05966033	      0.88287677	     -0.00022543	     -0.21286987	      0.00206259	      0.00132636	    128.22277756
      2.09329800	     -0.05477490	     -0.00023981	     -0.19602747	     -0.05965774	      0.88287842	     -0.00022545	     -0.21284379	      0.00205157	      0.00129500	    129.56631357
      2.09455472	     -0.05470194	     -0.00023957	     -0.19595435	     -0.05965517	      0.88288002	     -0.00022547	     -0.21281817	      0.00204144	      0.00126329	    128.94997909
      2.09581144	     -0.05463108	     -0.00023946	     -0.19588330	     -0.05965261	      0.88288159	     -0.00022549	     -0.21279303	      0.00202867	      0.00122900	    130.24962547
      2.09706816	     -0.05456566	     -0.00023930	     -0.19581770	     -0.05965007	      0.88288311	     -0.00022551	     -0.21276841	      0.00201686	      0.00119464	    129.57826102
      2.09832488	     -0.05450117	     -0.00023908	     -0.19575301	     -0.05964755	      0.88288459	     -0.00022554	     -0.21274431	      0.00200248	      0.00115799	    130.83147291
      2.09958160	     -0.05444301	     -0.00023879	     -0.19569466	     -0.05964504	      0.88288602	     -0.00022556	     -0.21272073	      0.00198916	      0.00112154	    130.09657177
      2.10083832	     -0.05438696	     -0.00023856	     -0.19563840	     -0.05964255	      0.88288741	     -0.00022558	     -0.21269770	      0.00197337	      0.00108303	    131.29751530
      2.10209504	     -0.05433739	     -0.00023834	     -0.19558862	     -0.05964008	      0.88288875	     -0.00022561	     -0.21267526	      0.00195873	      0.00104492	    130.50080309
      2.10335176	     -0.05428992	     -0.00023820	     -0.19554092	     -0.05963763	      0.88289003	     -0.00022564	     -0.21265344	      0.00194171	      0.00100493	    131.65023803
      2.10460848	     -0.05424940	     -0.00023813	     -0.19550018	     -0.05963520	      0.88289127	     -0.00022567	     -0.21263225	      0.00192596	      0.00096554	    130.80218999
      2.10586521	     -0.05421106	     -0.00023790	     -0.19546159	     -0.05963279	      0.88289246	     -0.00022570	     -0.21261174	      0.00190792	      0.00092451	    131.91217255
      2.10712193	     -0.05417869	     -0.00023723	     -0.19542901	     -0.05963040	      0.88289360	     -0.00022574	     -0.21259190	      0.00189119	      0.00088450	    130.99555524
      2.10837865	     -0.05414725	     -0.00023669	     -0.19539733	     -0.05962803	      0.88289468	     -0.00022578	     -0.21257273	      0.00187224	      0.00084316	    132.05981538
      2.10963537	     -0.05412201	     -0.00023646	     -0.19537185	     -0.05962569	      0.88289572	     -0.00022582	     -0.21255420	      0.00185475	      0.00080303	    131.11631247
      2.11089209	     -0.05409573	     -0.00023692	     -0.19534531	     -0.05962337	      0.88289670	     -0.00022586	     -0.21253634	      0.00183509	      0.00076192	    132.15402348
      2.11214881	     -0.05407654	     -0.00023770	     -0.19532586	     -0.05962108	      0.88289763	     -0.00022591	     -0.21251918	      0.00181692	      0.00072242	    131.13330754
      2.11340553	     -0.05405812	     -0.00023841	     -0.19530717	     -0.05961881	      0.88289852	     -0.00022596	     -0.21250274	      0.00179664	      0.00068217	    132.12408973
      2.11466225	     -0.05404551	     -0.00023874	     -0.19529430	     -0.05961656	      0.88289935	     -0.00022602	     -0.21248700	      0.00177793	      0.00064371	    131.07638685
      2.11591897	     -0.05403366	     -0.00023906	     -0.19528217	     -0.05961434	      0.88290013	     -0.00022608	     -0.21247193	      0.00175714	      0.00060474	    132.02813250
      2.11717569	     -0.05402686	     -0.00023936	     -0.19527512	     -0.05961215	      0.88290087	     -0.00022614	     -0.21245752	      0.00173800	      0.00056770	    130.93297523
      2.11843241	     -0.05401941	     -0.00023982	     -0.19526740	     -0.05960997	      0.88290156	     -0.00022621	     -0.21244374	      0.00171680	      0.00053028	    131.85910008
      2.11968913	     -0.05401816	     -0.00024032	     -0.19526588	     -0.05960783	      0.88290220	     -0.00022628	     -0.21243057	      0.00169729	      0.00049494	    130.72278609
      2.12094585	     -0.05401715	     -0.00024086	     -0.19526460	     -0.05960571	      0.88290280	     -0.00022636	     -0.21241801	      0.00167576	      0.00045930	    131.62546380
      2.12220257	     -0.05402105	     -0.00024139	     -0.19526824	     -0.05960362	      0.88290336	     -0.00022644	     -0.21240603	      0.00165600	      0.00042583	    130.45608230
      2.12345929	     -0.05402453	     -0.00024189	     -0.19527144	     -0.05960155	      0.88290387	     -0.00022653	     -0.21239461	      0.00163429	      0.00039214	    131.33456440
      2.12471601	     -0.05403354	     -0.00024240	     -0.19528018	     -0.05959951	      0.88290435	     -0.00022662	     -0.21238373	      0.00161443	      0.00036071	    130.13084781
      2.12597273	     -0.05404236	     -0.00024293	     -0.19528873	     -0.05959749	      0.88290478	     -0.00022672	     -0.21237337	      0.00159266	      0.00032910	    130.99070603
      2.12722945	     -0.05405600	     -0.00024347	     -0.19530211	     -0.05959550	      0.88290517	     -0.00022682	     -0.21236352	      0.00157277	      0.00029979	    129.75800460
      2.12848617	     -0.05406892	     -0.00024398	     -0.19531475	     -0.05959354	      0.88290553	     -0.00022693	     -0.21235416	      0.00155100	      0.00027033	    130.60364295
      2.12974290	     -0.05408711	     -0.00024451	     -0.19533269	     -0.05959160	      0.88290585	     -0.00022705	     -0.21234528	      0.00153115	      0.00024319	    129.34798923
      2.13099962	     -0.05410460	     -0.00024502	     -0.19534991	     -0.05958969	      0.88290614	     -0.00022717	     -0.21233686	      0.00150949	      0.00021588	    130.18214893
      2.13225634	     -0.05412665	     -0.00024554	     -0.19537171	     -0.05958781	      0.88290640	     -0.00022730	     -0.21232889	      0.00148985	      0.00019086	    128.90766267
      2.13351306	     -0.05414769	     -0.00024602	     -0.19539249	     -0.05958595	      0.88290662	     -0.00022743	     -0.21232136	      0.00146845	      0.00016562	    129.73246252
      2.13476978	     -0.05417388	     -0.00024654	     -0.19541843	     -0.05958412	      0.88290682	     -0.00022758	     -0.21231424	      0.00144917	      0.00014262	    128.44919329
      2.13602650	     -0.05419925	     -0.00024707	     -0.19544354	     -0.05958231	      0.88290698	     -0.00022773	     -0.21230754	      0.00142822	      0.00011931	    129.27118847
      2.13728322	     -0.05422906	     -0.00024762	     -0.19547311	     -0.05958053	      0.88290712	     -0.00022788	     -0.21230124	      0.00140948	      0.00009813	    127.98459664
      2.13853994	     -0.05425751	     -0.00024815	     -0.19550131	     -0.05957877	      0.88290723	     -0.00022805	     -0.21229533	      0.00138913	      0.00007654	    128.80484880
      2.13979666	     -0.05429085	     -0.00024872	     -0.19553442	     -0.05957703	      0.88290731	     -0.00022822	     -0.21228978	      0.00137107	      0.00005698	    127.51916370
      2.14105338	     -0.05432301	     -0.00024931	     -0.19556633	     -0.05957532	      0.88290737	     -0.00022840	     -0.21228461	      0.00135148	      0.00003691	    128.33594284
      2.14231010	     -0.05435921	     -0.00024993	     -0.19560231	     -0.05957364	      0.88290740	     -0.00022859	     -0.21227977	      0.00133424	      0.00001876	    127.05310278
      2.14356682	     -0.05439363	     -0.00025053	     -0.19563651	     -0.05957197	      0.88290742	     -0.00022879	     -0.21227527	      0.00131556	     -0.00000001	    127.86890083
      2.14482354	     -0.05443237	     -0.00025118	     -0.19567503	     -0.05957033	      0.88290741	     -0.00022899	     -0.21227107	      0.00129931	     -0.00001697	    126.59331291
      2.14608026	     -0.05446939	     -0.00025183	     -0.19571183	     -0.05956871	      0.88290737	     -0.00022921	     -0.21226717	      0.00128163	     -0.00003463	    127.41644692
      2.14733698	     -0.05450992	     -0.00025253	     -0.19575216	     -0.05956710	      0.88290732	     -0.00022943	     -0.21226355	      0.00126636	     -0.00005057	    126.16320280
      2.14859370	     -0.05454817	     -0.00025327	     -0.19579020	     -0.05956552	      0.88290725	     -0.00022966	     -0.21226019	      0.00124961	     -0.00006728	    127.00981372
      2.14985042	     -0.05459037	     -0.00025412	     -0.19583220	     -0.05956396	      0.88290715	     -0.00022990	     -0.21225707	      0.00123519	     -0.00008233	    125.79094078
      2.15110714	     -0.05463068	     -0.00025507	     -0.19587230	     -0.05956242	      0.88290704	     -0.00023016	     -0.21225419	      0.00121923	     -0.00009822	    126.66628671
      2.15236386	     -0.05467410	     -0.00025616	     -0.19591553	     -0.05956090	      0.88290691	     -0.00023042	     -0.21225154	      0.00120554	     -0.00011251	    125.48840725
      2.15362059	     -0.05471475	     -0.00025726	     -0.19595598	     -0.05955939	      0.88290675	     -0.00023069	     -0.21224912	      0.00119028	     -0.00012768	    126.38816151
      2.15487731	     -0.05475908	     -0.00025852	     -0.19600012	     -0.05955790	      0.88290659	     -0.00023097	     -0.21224691	      0.00117729	     -0.00014128	    125.23804594
      2.15613403	     -0.05480110	     -0.00025988	     -0.19604194	     -0.05955643	      0.88290640	     -0.00023127	     -0.21224494	      0.00116273	     -0.00015580	    126.15773463
      2.15739075	     -0.05484568	     -0.00026137	     -0.19608634	     -0.05955498	      0.88290619	     -0.00023157	     -0.21224319	      0.00115044	     -0.00016879	    125.04376360
      2.15864747	     -0.05488707	     -0.00026291	     -0.19612753	     -0.05955354	      0.88290597	     -0.00023188	     -0.21224164	      0.00113659	     -0.00018270	    125.98473294
      2.15990419	     -0.05493094	     -0.00026459	     -0.19617122	     -0.05955212	      0.88290574	     -0.00023221	     -0.21224028	      0.00112503	     -0.00019506	    124.90569801
      2.16116091	     -0.05497159	     -0.00026638	     -0.19621169	     -0.05955072	      0.88290548	     -0.00023255	     -0.21223911	      0.00111192	     -0.00020826	    125.85684242
      2.16241763	     -0.05501362	     -0.00026829	     -0.19625354	     -0.05954933	      0.88290521	     -0.00023289	     -0.21223811	      0.00110108	     -0.00021981	    124.79639926
      2.16367435	     -0.05505153	     -0.00027021	     -0.19629127	     -0.05954795	      0.88290493	     -0.00023325	     -0.21223725	      0.00108869	     -0.00023208	    125.75137420
      2.16493107	     -0.05509081	     -0.00027224	     -0.19633038	     -0.05954659	      0.88290463	     -0.00023362	     -0.21223653	      0.00107854	     -0.00024253	    124.71094237
      2.16618779	     -0.05512605	     -0.00027432	     -0.19636544	     -0.05954524	      0.88290432	     -0.00023400	     -0.21223592	      0.00106681	     -0.00025353	    125.66558706
      2.16744451	     -0.05516165	     -0.00027649	     -0.19640088	     -0.05954391	      0.88290400	     -0.00023440	     -0.21223541	      0.00105725	     -0.00026252	    124.63957651
      2.16870123	     -0.05519253	     -0.00027865	     -0.19643157	     -0.05954258	      0.88290366	     -0.00023480	     -0.21223499	      0.00104605	     -0.00027185	    125.59693364
      2.16995795	     -0.05522398	     -0.00028085	     -0.19646287	     -0.05954128	      0.88290331	     -0.00023522	     -0.21223463	      0.00103693	     -0.00027900	    124.58428000
      2.17121467	     -0.05525069	     -0.00028301	     -0.19648940	     -0.05953998	      0.88290296	     -0.00023564	     -0.21223432	      0.00102606	     -0.00028628	    125.52968800
      2.17247139	     -0.05527717	     -0.00028512	     -0.19651573	     -0.05953870	      0.88290260	     -0.00023608	     -0.21223405	      0.00101718	     -0.00029120	    124.50321787
      2.17372811	     -0.05529902	     -0.00028713	     -0.19653742	     -0.05953742	      0.88290223	     -0.00023653	     -0.21223380	      0.00100650	     -0.00029612	    125.41778787
      2.17498483	     -0.05532205	     -0.00028909	     -0.19656030	     -0.05953617	      0.88290185	     -0.00023699	     -0.21223359	      0.00099775	     -0.00029863	    124.35879157
      2.17624156	     -0.05534173	     -0.00029095	     -0.19657982	     -0.05953492	      0.88290148	     -0.00023746	     -0.21223343	      0.00098718	     -0.00030120	    125.21446247
      2.17749828	     -0.05536340	     -0.00029277	     -0.19660135	     -0.05953368	      0.88290110	     -0.00023795	     -0.21223336	      0.00097855	     -0.00030153	    124.09942185
      2.17875500	     -0.05538324	     -0.00029453	     -0.19662103	     -0.05953246	      0.88290072	     -0.00023844	     -0.21223344	      0.00096814	     -0.00030222	    124.89118829
      2.18001172	     -0.05540730	     -0.00029637	     -0.19664494	     -0.05953125	      0.88290034	     -0.00023895	     -0.21223374	      0.00095974	     -0.00030112	    123.73125104
      2.18126844	     -0.05543144	     -0.00029831	     -0.19666893	     -0.05953005	      0.88289996	     -0.00023947	     -0.21223433	      0.00094967	     -0.00030089	    124.45609915
      2.18252516	     -0.05546062	     -0.00030043	     -0.19669796	     -0.05952886	      0.88289958	     -0.00024000	     -0.21223531	      0.00094171	     -0.00029944	    123.24823568
      2.18378188	     -0.05548974	     -0.00030265	     -0.19672692	     -0.05952768	      0.88289921	     -0.00024054	     -0.21223675	      0.00093225	     -0.00029946	    123.93191223
      2.18503860	     -0.05552419	     -0.00030508	     -0.19676121	     -0.05952652	      0.88289883	     -0.00024109	     -0.21223869	      0.00092505	     -0.00029880	    122.70498984
      2.18629532	     -0.05555946	     -0.00030772	     -0.19679631	     -0.05952536	      0.88289845	     -0.00024166	     -0.21224120	      0.00091647	     -0.00030012	    123.34323694
      2.18755204	     -0.05559934	     -0.00031057	     -0.19683605	     -0.05952421	      0.88289808	     -0.00024224	     -0.21224432	      0.00091028	     -0.00030121	    122.09636323
      2.18880876	     -0.05563876	     -0.00031348	     -0.19687530	     -0.05952307	      0.88289770	     -0.00024283	     -0.21224807	      0.00090284	     -0.00030464	    122.69617122
      2.19006548	     -0.05568241	     -0.00031647	     -0.19691881	     -0.05952194	      0.88289731	     -0.00024343	     -0.21225245	      0.00089785	     -0.00030814	    121.42785998
      2.19132220	     -0.05572548	     -0.00031948	     -0.19696172	     -0.05952082	      0.88289692	     -0.00024404	     -0.21225746	      0.00089167	     -0.00031421	    121.98658879
      2.19257892	     -0.05577192	     -0.00032257	     -0.19700802	     -0.05951970	      0.88289652	     -0.00024466	     -0.21226309	      0.00088799	     -0.00032052	    120.70211250
      2.19383564	     -0.05581713	     -0.00032568	     -0.19705309	     -0.05951859	      0.88289611	     -0.00024530	     -0.21226934	      0.00088317	     -0.00032948	    121.23789684
      2.19509236	     -0.05586645	     -0.00032888	     -0.19710228	     -0.05951748	      0.88289569	     -0.00024594	     -0.21227620	      0.00088089	     -0.00033868	    119.94190722
      2.19634908	     -0.05591516	     -0.00033206	     -0.19715086	     -0.05951637	      0.88289526	     -0.00024660	     -0.21228367	      0.00087751	     -0.00035048	    120.43508166
      2.19760580	     -0.05596735	     -0.00033519	     -0.19720294	     -0.05951527	      0.88289481	     -0.00024727	     -0.21229176	      0.00087668	     -0.00036248	    119.11563126
      2.19886252	     -0.05601901	     -0.00033817	     -0.19725449	     -0.05951417	      0.88289435	     -0.00024794	     -0.21230045	      0.00087479	     -0.00037705	    119.57080406
      2.20011925	     -0.05607506	     -0.00034111	     -0.19731045	     -0.05951307	      0.88289387	     -0.00024863	     -0.21230975	      0.00087549	     -0.00039179	    118.24193952
      2.20137597	     -0.05613065	     -0.00034397	     -0.19736594	     -0.05951197	      0.88289336	     -0.00024933	     -0.21231968	      0.00087518	     -0.00040903	    118.68808245
      2.20263269	     -0.05618907	     -0.00034676	     -0.19742429	     -0.05951087	      0.88289284	     -0.00025003	     -0.21233021	      0.00087753	     -0.00042630	    117.37513811
      2.20388941	     -0.05624537	     -0.00034932	     -0.19748052	     -0.05950977	      0.88289229	     -0.00025075	     -0.21234130	      0.00087893	     -0.00044581	    117.82801039
      2.20514613	     -0.05630425	     -0.00035176	     -0.19753935	     -0.05950866	      0.88289172	     -0.00025147	     -0.21235290	      0.00088299	     -0.00046506	    116.53130489
      2.20640285	     -0.05636136	     -0.00035406	     -0.19759641	     -0.05950755	      0.88289112	     -0.00025221	     -0.21236498	      0.00088611	     -0.00048623	    116.98230116
      2.20765957	     -0.05641971	     -0.00035620	     -0.19765474	     -0.05950643	      0.88289050	     -0.00025295	     -0.21237750	      0.00089188	     -0.00050677	    115.70655303
      2.20891629	     -0.05647556	     -0.00035816	     -0.19771056	     -0.05950531	      0.88288985	     -0.00025370	     -0.21239040	      0.00089672	     -0.00052885	    116.17263427
      2.21017301	     -0.05653367	     -0.00036003	     -0.19776867	     -0.05950418	      0.88288917	     -0.00025446	     -0.21240366	      0.00090419	     -0.00054990	    114.91156975
      2.21142973	     -0.05659015	     -0.00036182	     -0.19782515	     -0.05950303	      0.88288846	     -0.00025523	     -0.21241724	      0.00091069	     -0.00057213	    115.38391415
      2.21268645	     -0.05664808	     -0.00036358	     -0.19788311	     -0.05950188	      0.88288773	     -0.00025601	     -0.21243114	      0.00091979	     -0.00059301	    114.15141533
      2.21394317	     -0.05670368	     -0.00036529	     -0.19793872	     -0.05950072	      0.88288697	     -0.00025680	     -0.21244531	      0.00092793	     -0.00061471	    114.65921654
      2.21519989	     -0.05676077	     -0.00036701	     -0.19799585	     -0.05949955	      0.88288619	     -0.00025759	     -0.21245972	      0.00093867	     -0.00063469	    113.47151939
      2.21645661	     -0.05681510	     -0.00036869	     -0.19805021	     -0.05949837	      0.88288538	     -0.00025840	     -0.21247434	      0.00094845	     -0.00065509	    114.01736854
      2.21771333	     -0.05686963	     -0.00037033	     -0.19810481	     -0.05949717	      0.88288454	     -0.00025921	     -0.21248911	      0.00096074	     -0.00067338	    112.88455832
      2.21897005	     -0.05692107	     -0.00037192	     -0.19815629	     -0.05949595	      0.88288368	     -0.00026003	     -0.21250399	      0.00097192	     -0.00069173	    113.50459891
      2.22022677	     -0.05697365	     -0.00037356	     -0.19820895	     -0.05949472	      0.88288280	     -0.00026085	     -0.21251895	      0.00098538	     -0.00070764	    112.45146961
      2.22148349	     -0.05702378	     -0.00037521	     -0.19825914	     -0.05949348	      0.88288190	     -0.00026169	     -0.21253397	      0.00099754	     -0.00072334	    113.13061695
      2.22274022	     -0.05707409	     -0.00037680	     -0.19830954	     -0.05949221	      0.88288099	     -0.00026253	     -0.21254903	      0.00101187	     -0.00073638	    112.14339975
      2.22399694	     -0.05712116	     -0.00037832	     -0.19835668	     -0.05949093	      0.88288005	     -0.00026338	     -0.21256410	      0.00102484	     -0.00074903	    112.90462325
      2.22525366	     -0.05716946	     -0.00037987	     -0.19840507	     -0.05948964	      0.88287911	     -0.00026424	     -0.21257917	      0.00103996	     -0.00075889	    111.99155168
      2.22651038	     -0.05721556	     -0.00038147	     -0.19845126	     -0.05948832	      0.88287815	     -0.00026510	     -0.21259422	      0.00105371	     -0.00076823	    112.81108638
      2.22776710	     -0.05726180	     -0.00038287	     -0.19849760	     -0.05948699	      0.88287718	     -0.00026598	     -0.21260926	      0.00106957	     -0.00077464	    111.96353255
      2.22902382	     -0.05730463	     -0.00038417	     -0.19854052	     -0.05948563	      0.88287620	     -0.00026686	     -0.21262426	      0.00108399	     -0.00078038	    112.84820395
      2.23028054	     -0.05734757	     -0.00038558	     -0.19858358	     -0.05948426	      0.88287522	     -0.00026774	     -0.21263920	      0.00110046	     -0.00078306	    112.06454295
      2.23153726	     -0.05738769	     -0.00038716	     -0.19862379	     -0.05948287	      0.88287423	     -0.00026864	     -0.21265407	      0.00111542	     -0.00078492	    112.99325664
      2.23279398	     -0.05742793	     -0.00038877	     -0.19866415	     -0.05948146	      0.88287324	     -0.00026953	     -0.21266890	      0.00113237	     -0.00078363	    112.25476975
      2.23405070	     -0.05746488	     -0.00039034	     -0.19870120	     -0.05948002	      0.88287226	     -0.00027044	     -0.21268365	      0.00114786	     -0.00078150	    113.25068049
      2.23530742	     -0.05750238	     -0.00039196	     -0.19873882	     -0.05947857	      0.88287128	     -0.00027135	     -0.21269832	      0.00116534	     -0.00077619	    112.57599781
      2.23656414	     -0.05753699	     -0.00039356	     -0.19877354	     -0.05947710	      0.88287031	     -0.00027227	     -0.21271288	      0.00118132	     -0.00077003	    113.61071363
      2.23782086	     -0.05757124	     -0.00039493	     -0.19880793	     -0.05947560	      0.88286935	     -0.00027319	     -0.21272733	      0.00119928	     -0.00076069	    112.97184433
      2.23907758	     -0.05760205	     -0.00039554	     -0.19883888	     -0.05947408	      0.88286840	     -0.00027412	     -0.21274165	      0.00121569	     -0.00075038	    114.02978385
      2.24033430	     -0.05763276	     -0.00039586	     -0.19886975	     -0.05947254	      0.88286746	     -0.00027505	     -0.21275581	      0.00123401	     -0.00073684	    113.40324759
      2.24159102	     -0.05765880	     -0.00039622	     -0.19889594	     -0.05947098	      0.88286655	     -0.00027599	     -0.21276979	      0.00125081	     -0.00072247	    114.49815630
      2.24284774	     -0.05768397	     -0.00039707	     -0.19892127	     -0.05946940	      0.88286565	     -0.00027693	     -0.21278363	      0.00126953	     -0.00070489	    113.88474370
      2.24410446	     -0.05770737	     -0.00039794	     -0.19894482	     -0.05946779	      0.88286478	     -0.00027788	     -0.21279736	      0.00128675	     -0.00068652	    114.97750457
      2.24536118	     -0.05773116	     -0.00039881	     -0.19896877	     -0.05946616	      0.88286393	     -0.00027882	     -0.21281098	      0.00130601	     -0.00066519	    114.38865514
      2.24661791	     -0.05775107	     -0.00039961	     -0.19898884	     -0.05946451	      0.88286310	     -0.00027978	     -0.21282443	      0.00132394	     -0.00064328	    115.51417918
      2.24787463	     -0.05776973	     -0.00040034	     -0.19900768	     -0.05946283	      0.88286231	     -0.00028073	     -0.21283767	      0.00134399	     -0.00061850	    114.93221771
      2.24913135	     -0.05778446	     -0.00040098	     -0.19902258	     -0.05946113	      0.88286155	     -0.00028169	     -0.21285065	      0.00136271	     -0.00059323	    116.04819761
      2.25038807	     -0.05779873	     -0.00040150	     -0.19903704	     -0.05945941	      0.88286082	     -0.00028265	     -0.21286333	      0.00138353	     -0.00056520	    115.42762098
      2.25164479	     -0.05780914	     -0.00040188	     -0.19904764	     -0.05945766	      0.88286013	     -0.00028362	     -0.21287568	      0.00140300	     -0.00053679	    116.51203282
      2.25290151	     -0.05781838	     -0.00040209	     -0.19905708	     -0.05945588	      0.88285947	     -0.00028459	     -0.21288766	      0.00142455	     -0.00050578	    115.86034696
      2.25415823	     -0.05782359	     -0.00040214	     -0.19906250	     -0.05945408	      0.88285886	     -0.00028555	     -0.21289924	      0.00144470	     -0.00047457	    116.93160663
      2.25541495	     -0.05782897	     -0.00040210	     -0.19906809	     -0.05945225	      0.88285828	     -0.00028653	     -0.21291039	      0.00146685	     -0.00044099	    116.24903448
      2.25667167	     -0.05783152	     -0.00040205	     -0.19907085	     -0.05945039	      0.88285775	     -0.00028750	     -0.21292113	      0.00148752	     -0.00040749	    117.28614856
      2.25792839	     -0.05783421	     -0.00040201	     -0.19907377	     -0.05944851	      0.88285726	     -0.00028847	     -0.21293144	      0.00151015	     -0.00037190	    116.56650711
      2.25918511	     -0.05783419	     -0.00040194	     -0.19907395	     -0.05944660	      0.88285681	     -0.00028945	     -0.21294134	      0.00153132	     -0.00033672	    117.58423464
      2.26044183	     -0.05783510	     -0.00040194	     -0.19907509	     -0.05944466	      0.88285641	     -0.00029043	     -0.21295082	      0.00155445	     -0.00029981	    116.85052608
      2.26169855	     -0.05783371	     -0.00040198	     -0.19907392	     -0.05944269	      0.88285606	     -0.00029140	     -0.21295988	      0.00157611	     -0.00026361	    117.86442703
      2.26295527	     -0.05783256	     -0.00040212	     -0.19907300	     -0.05944070	      0.88285575	     -0.00029238	     -0.21296851	      0.00159970	     -0.00022593	    117.13416941
      2.26421199	     -0.05782836	     -0.00040250	     -0.19906901	     -0.05943867	      0.88285549	     -0.00029336	     -0.21297670	      0.00162178	     -0.00018916	    118.17324738
      2.26546871	     -0.05782391	     -0.00040315	     -0.19906479	     -0.05943662	      0.88285528	     -0.00029434	     -0.21298443	      0.00164574	     -0.00015103	    117.46368560
      2.26672543	     -0.05781512	     -0.00040440	     -0.19905621	     -0.05943454	      0.88285511	     -0.00029533	     -0.21299164	      0.00166806	     -0.00011381	    118.52601414
      2.26798215	     -0.05780434	     -0.00040560	     -0.19904564	     -0.05943243	      0.88285499	     -0.00029631	     -0.21299829	      0.00169207	     -0.00007515	    117.81707371
      2.26923887	     -0.05778733	     -0.00040666	     -0.19902884	     -0.05943029	      0.88285492	     -0.00029729	     -0.21300430	      0.00171425	     -0.00003736	    118.90677515
      2.27049560	     -0.05776585	     -0.00040724	     -0.19900760	     -0.05942812	      0.88285490	     -0.00029827	     -0.21300958	      0.00173796	      0.00000198	    118.25099831
      2.27175232	     -0.05773726	     -0.00040763	     -0.19897923	     -0.05942592	      0.88285493	     -0.00029925	     -0.21301405	      0.00175965	      0.00004074	    119.38946023
      2.27300904	     -0.05770377	     -0.00040789	     -0.19894597	     -0.05942369	      0.88285500	     -0.00030023	     -0.21301763	      0.00178260	      0.00008136	    118.76888807
      2.27426576	     -0.05766275	     -0.00040784	     -0.19890519	     -0.05942144	      0.88285513	     -0.00030121	     -0.21302025	      0.00180325	      0.00012170	    119.94613852
      2.27552248	     -0.05761770	     -0.00040741	     -0.19886037	     -0.05941916	      0.88285531	     -0.00030219	     -0.21302186	      0.00182484	      0.00016420	    119.32837336
      2.27677920	     -0.05756560	     -0.00040679	     -0.19880849	     -0.05941685	      0.88285554	     -0.00030317	     -0.21302240	      0.00184382	      0.00020661	    120.53248994
      2.27803592	     -0.05750932	     -0.00040594	     -0.19875245	     -0.05941453	      0.88285583	     -0.00030414	     -0.21302187	      0.00186353	      0.00025127	    119.94064704
      2.27929264	     -0.05744593	     -0.00040506	     -0.19868927	     -0.05941217	      0.88285617	     -0.00030512	     -0.21302023	      0.00188044	      0.00029590	    121.18990012
      2.28054936	     -0.05737913	     -0.00040420	     -0.19862269	     -0.05940980	      0.88285657	     -0.00030609	     -0.21301749	      0.00189791	      0.00034287	    120.63202029
      2.28180608	     -0.05730613	     -0.00040322	     -0.19854988	     -0.05940740	      0.88285703	     -0.00030706	     -0.21301364	      0.00191242	      0.00038987	    121.92413192
      2.28306280	     -0.05722845	     -0.00040196	     -0.19847240	     -0.05940499	      0.88285756	     -0.00030803	     -0.21300865	      0.00192732	      0.00043922	    121.40394270
      2.28431952	     -0.05714329	     -0.00040048	     -0.19838742	     -0.05940256	      0.88285814	     -0.00030900	     -0.21300247	      0.00193912	      0.00048862	    122.75314261
      2.28557624	     -0.05705449	     -0.00039879	     -0.19829880	     -0.05940012	      0.88285878	     -0.00030996	     -0.21299507	      0.00195117	      0.00054038	    122.24761123
      2.28683296	     -0.05695958	     -0.00039696	     -0.19820405	     -0.05939766	      0.88285950	     -0.00031092	     -0.21298644	      0.00195992	      0.00059213	    123.61301716
      2.28808968	     -0.05686318	     -0.00039507	     -0.19810780	     -0.05939519	      0.88286027	     -0.00031188	     -0.21297662	      0.00196872	      0.00064608	    123.07644722
      2.28934640	     -0.05676418	     -0.00039328	     -0.19800892	     -0.05939271	      0.88286112	     -0.00031284	     -0.21296568	      0.00197404	      0.00069968	    124.42121598
      2.29060312	     -0.05666571	     -0.00039149	     -0.19791057	     -0.05939023	      0.88286203	     -0.00031379	     -0.21295373	      0.00197936	      0.00075497	    123.86538673
      2.29185984	     -0.05656402	     -0.00038962	     -0.19780896	     -0.05938774	      0.88286302	     -0.00031474	     -0.21294081	      0.00198121	      0.00080934	    125.22198009
      2.29311657	     -0.05646188	     -0.00038759	     -0.19770690	     -0.05938525	      0.88286407	     -0.00031569	     -0.21292698	      0.00198310	      0.00086482	    124.66105955
      2.29437329	     -0.05635706	     -0.00038562	     -0.19760214	     -0.05938276	      0.88286519	     -0.00031664	     -0.21291227	      0.00198155	      0.00091877	    126.03237970
      2.29563001	     -0.05625386	     -0.00038377	     -0.19749898	     -0.05938027	      0.88286638	     -0.00031758	     -0.21289674	      0.00198009	      0.00097325	    125.46942185
      2.29688673	     -0.05614881	     -0.00038215	     -0.19739393	     -0.05937778	      0.88286763	     -0.00031852	     -0.21288047	      0.00197525	      0.00102563	    126.84764455
      2.29814345	     -0.05604564	     -0.00038065	     -0.19729076	     -0.05937530	      0.88286896	     -0.00031946	     -0.21286355	      0.00197050	      0.00107805	    126.26148097
      2.29940017	     -0.05594182	     -0.00037931	     -0.19718690	     -0.05937283	      0.88287034	     -0.00032039	     -0.21284605	      0.00196234	      0.00112785	    127.61270655
      2.30065689	     -0.05584116	     -0.00037802	     -0.19708621	     -0.05937037	      0.88287179	     -0.00032132	     -0.21282804	      0.00195434	      0.00117705	    127.00029276
      2.30191361	     -0.05574025	     -0.00037687	     -0.19698522	     -0.05936792	      0.88287330	     -0.00032224	     -0.21280960	      0.00194301	      0.00122299	    128.33945325
      2.30317033	     -0.05564179	     -0.00037568	     -0.19688669	     -0.05936549	      0.88287487	     -0.00032317	     -0.21279077	      0.00193196	      0.00126774	    127.70229257
      2.30442705	     -0.05554299	     -0.00037449	     -0.19678779	     -0.05936307	      0.88287648	     -0.00032408	     -0.21277160	      0.00191766	      0.00130865	    129.01350004
      2.30568377	     -0.05544798	     -0.00037330	     -0.19669267	     -0.05936067	      0.88287815	     -0.00032500	     -0.21275216	      0.00190370	      0.00134783	    128.34270057
      2.30694049	     -0.05535296	     -0.00037219	     -0.19659752	     -0.05935828	      0.88287987	     -0.00032591	     -0.21273248	      0.00188657	      0.00138268	    129.63962092
      2.30819721	     -0.05526091	     -0.00037092	     -0.19650533	     -0.05935592	      0.88288163	     -0.00032681	     -0.21271262	      0.00186992	      0.00141537	    128.92915906
      2.30945393	     -0.05516856	     -0.00036953	     -0.19641282	     -0.05935359	      0.88288343	     -0.00032771	     -0.21269261	      0.00185019	      0.00144333	    130.18730690
      2.31071065	     -0.05508083	     -0.00036808	     -0.19632494	     -0.05935127	      0.88288526	     -0.00032860	     -0.21267249	      0.00183104	      0.00146877	    129.43117356
      2.31196737	     -0.05499406	     -0.00036672	     -0.19623798	     -0.05934899	      0.88288711	     -0.00032949	     -0.21265232	      0.00180892	      0.00148914	    130.65994166
      2.31322409	     -0.05491185	     -0.00036530	     -0.19615559	     -0.05934673	      0.88288900	     -0.00033038	     -0.21263218	      0.00178751	      0.00150673	    129.85966860
      2.31448081	     -0.05482997	     -0.00036382	     -0.19607349	     -0.05934449	      0.88289090	     -0.00033126	     -0.21261208	      0.00176324	      0.00151904	    131.06815264
      2.31573753	     -0.05475326	     -0.00036221	     -0.19599658	     -0.05934229	      0.88289281	     -0.00033213	     -0.21259206	      0.00173982	      0.00152850	    130.22393727
      2.31699426	     -0.05467815	     -0.00036069	     -0.19592124	     -0.05934012	      0.88289474	     -0.00033299	     -0.21257218	      0.00171360	      0.00153265	    131.38418253
      2.31825098	     -0.05460831	     -0.00035910	     -0.19585118	     -0.05933799	      0.88289667	     -0.00033385	     -0.21255248	      0.00168832	      0.00153390	    130.48380319
      2.31950770	     -0.05453881	     -0.00035759	     -0.19578142	     -0.05933588	      0.88289859	     -0.00033471	     -0.21253300	      0.00166035	      0.00152984	    131.62215851
      2.32076442	     -0.05447400	     -0.00035597	     -0.19571637	     -0.05933381	      0.88290051	     -0.00033555	     -0.21251374	      0.00163345	      0.00152303	    130.69354462
      2.32202114	     -0.05440987	     -0.00035450	     -0.19565197	     -0.05933178	      0.88290242	     -0.00033640	     -0.21249472	      0.00160394	      0.00151115	    131.81067124
      2.32327786	     -0.05435097	     -0.00035301	     -0.19559280	     -0.05932978	      0.88290431	     -0.00033723	     -0.21247597	      0.00157554	      0.00149683	    130.83250959
      2.32453458	     -0.05429239	     -0.00035159	     -0.19553393	     -0.05932782	      0.88290618	     -0.00033806	     -0.21245751	      0.00154454	      0.00147775	    131.92220682
      2.32579130	     -0.05423834	     -0.00035007	     -0.19547960	     -0.05932590	      0.88290802	     -0.00033888	     -0.21243934	      0.00151474	      0.00145661	    130.91639515
      2.32704802	     -0.05418349	     -0.00034857	     -0.19542445	     -0.05932401	      0.88290984	     -0.00033969	     -0.21242145	      0.00148241	      0.00143115	    132.00545808
      2.32830474	     -0.05413141	     -0.00034687	     -0.19537207	     -0.05932217	      0.88291162	     -0.00034049	     -0.21240381	      0.00145132	      0.00140420	    130.98341976
      2.32956146	     -0.05407945	     -0.00034529	     -0.19531979	     -0.05932037	      0.88291336	     -0.00034129	     -0.21238642	      0.00141769	      0.00137350	    132.04398558
      2.33081818	     -0.05403279	     -0.00034367	     -0.19527283	     -0.05931861	      0.88291507	     -0.00034208	     -0.21236931	      0.00138532	      0.00134184	    130.97348931
      2.33207490	     -0.05398665	     -0.00034220	     -0.19522635	     -0.05931689	      0.88291673	     -0.00034287	     -0.21235251	      0.00135041	      0.00130690	    132.02099362
      2.33333162	     -0.05394573	     -0.00034066	     -0.19518511	     -0.05931521	      0.88291836	     -0.00034364	     -0.21233604	      0.00131682	      0.00127147	    130.92301040
      2.33458834	     -0.05390501	     -0.00033913	     -0.19514405	     -0.05931358	      0.88291993	     -0.00034441	     -0.21231992	      0.00128074	      0.00123317	    131.95925231
      2.33584506	     -0.05386994	     -0.00033754	     -0.19510864	     -0.05931199	      0.88292145	     -0.00034517	     -0.21230416	      0.00124609	      0.00119475	    130.84251593
      2.33710178	     -0.05383544	     -0.00033610	     -0.19507378	     -0.05931045	      0.88292293	     -0.00034593	     -0.21228879	      0.00120905	      0.00115381	    131.88858409
      2.33835850	     -0.05380564	     -0.00033458	     -0.19504364	     -0.05930895	      0.88292436	     -0.00034668	     -0.21227380	      0.00117359	      0.00111314	    130.77340712
      2.33961522	     -0.05377524	     -0.00033311	     -0.19501287	     -0.05930750	      0.88292573	     -0.00034741	     -0.21225920	      0.00113584	      0.00107035	    131.83500689
      2.34087195	     -0.05374953	     -0.00033151	     -0.19498681	     -0.05930610	      0.88292705	     -0.00034815	     -0.21224497	      0.00109977	      0.00102825	    130.71417846
      2.34212867	     -0.05372395	     -0.00033002	     -0.19496086	     -0.05930474	      0.88292831	     -0.00034887	     -0.21223110	      0.00106148	      0.00098439	    131.77211124
      2.34338539	     -0.05370345	     -0.00032849	     -0.19493999	     -0.05930343	      0.88292952	     -0.00034959	     -0.21221761	      0.00102499	      0.00094155	    130.64593390
      2.34464211	     -0.05368241	     -0.00032715	     -0.19491857	     -0.05930216	      0.88293068	     -0.00035030	     -0.21220451	      0.00098639	      0.00089727	    131.73258745
      2.34589883	     -0.05366620	     -0.00032578	     -0.19490199	     -0.05930095	      0.88293178	     -0.00035100	     -0.21219179	      0.00094968	      0.00085438	    130.61240409
      2.34715555	     -0.05364964	     -0.00032455	     -0.19488505	     -0.05929978	      0.88293282	     -0.00035169	     -0.21217944	      0.00091089	      0.00081041	    131.69270774
      2.34841227	     -0.05363806	     -0.00032326	     -0.19487311	     -0.05929866	      0.88293382	     -0.00035238	     -0.21216746	      0.00087401	      0.00076814	    130.55361153
      2.34966899	     -0.05362623	     -0.00032211	     -0.19486088	     -0.05929758	      0.88293475	     -0.00035306	     -0.21215588	      0.00083510	      0.00072501	    131.62874912
      2.35092571	     -0.05362004	     -0.00032099	     -0.19485432	     -0.05929656	      0.88293564	     -0.00035373	     -0.21214469	      0.00079821	      0.00068378	    130.48347080
      2.35218243	     -0.05361391	     -0.00032011	     -0.19484779	     -0.05929558	      0.88293647	     -0.00035440	     -0.21213391	      0.00075939	      0.00064188	    131.56164363
      2.35343915	     -0.05361291	     -0.00031925	     -0.19484641	     -0.05929465	      0.88293725	     -0.00035505	     -0.21212355	      0.00072268	      0.00060203	    130.41465970
      2.35469587	     -0.05361112	     -0.00031849	     -0.19484423	     -0.05929376	      0.88293798	     -0.00035570	     -0.21211361	      0.00068411	      0.00056167	    131.49834108
      2.35595259	     -0.05361390	     -0.00031724	     -0.19484665	     -0.05929293	      0.88293867	     -0.00035634	     -0.21210405	      0.00064770	      0.00052362	    130.34476172
      2.35720931	     -0.05361541	     -0.00031603	     -0.19484777	     -0.05929214	      0.88293930	     -0.00035698	     -0.21209488	      0.00060946	      0.00048532	    131.41934915
      2.35846603	     -0.05361968	     -0.00031515	     -0.19485168	     -0.05929139	      0.88293989	     -0.00035760	     -0.21208607	      0.00057342	      0.00044951	    130.27177972
      2.35972275	     -0.05362363	     -0.00031461	     -0.19485524	     -0.05929070	      0.88294043	     -0.00035822	     -0.21207765	      0.00053557	      0.00041363	    131.34132585
      2.36097947	     -0.05363227	     -0.00031406	     -0.19486351	     -0.05929004	      0.88294093	     -0.00035883	     -0.21206961	      0.00049998	      0.00038035	    130.18374448
      2.36223619	     -0.05363954	     -0.00031364	     -0.19487039	     -0.05928944	      0.88294139	     -0.00035944	     -0.21206196	      0.00046266	      0.00034699	    131.26467624
      2.36349292	     -0.05365086	     -0.00031314	     -0.19488135	     -0.05928888	      0.88294180	     -0.00036003	     -0.21205464	      0.00042768	      0.00031623	    130.10030988
      2.36474964	     -0.05366052	     -0.00031270	     -0.19489063	     -0.05928837	      0.88294218	     -0.00036062	     -0.21204765	      0.00039102	      0.00028538	    131.17419029
      2.36600636	     -0.05367343	     -0.00031202	     -0.19490318	     -0.05928790	      0.88294252	     -0.00036121	     -0.21204097	      0.00035671	      0.00025713	    130.00434749
      2.36726308	     -0.05368524	     -0.00031134	     -0.19491463	     -0.05928747	      0.88294283	     -0.00036178	     -0.21203460	      0.00032068	      0.00022883	    131.05939901
      2.36851980	     -0.05370153	     -0.00031074	     -0.19493056	     -0.05928709	      0.88294310	     -0.00036235	     -0.21202855	      0.00028699	      0.00020309	    129.86465459
      2.36977652	     -0.05371631	     -0.00031044	     -0.19494498	     -0.05928675	      0.88294334	     -0.00036291	     -0.21202280	      0.00025162	      0.00017724	    130.91397890
      2.37103324	     -0.05373538	     -0.00031006	     -0.19496370	     -0.05928646	      0.88294354	     -0.00036346	     -0.21201734	      0.00021863	      0.00015384	    129.71235782
      2.37228996	     -0.05375290	     -0.00030980	     -0.19498086	     -0.05928620	      0.88294372	     -0.00036400	     -0.21201217	      0.00018400	      0.00013020	    130.75602658
      2.37354668	     -0.05377462	     -0.00030951	     -0.19500225	     -0.05928599	      0.88294387	     -0.00036454	     -0.21200725	      0.00015180	      0.00010889	    129.54453016
      2.37480340	     -0.05379467	     -0.00030935	     -0.19502194	     -0.05928582	      0.88294400	     -0.00036507	     -0.21200260	      0.00011799	      0.00008720	    130.57541682
      2.37606012	     -0.05381894	     -0.00030914	     -0.19504588	     -0.05928569	      0.88294409	     -0.00036559	     -0.21199820	      0.00008665	      0.00006773	    129.34739468
      2.37731684	     -0.05384155	     -0.00030907	     -0.19506814	     -0.05928561	      0.88294417	     -0.00036611	     -0.21199404	      0.00005371	      0.00004777	    130.35923866
      2.37857356	     -0.05386825	     -0.00030897	     -0.19509451	     -0.05928556	      0.88294421	     -0.00036662	     -0.21199011	      0.00002323	      0.00002991	    129.11493083
      2.37983028	     -0.05389316	     -0.00030899	     -0.19511909	     -0.05928555	      0.88294424	     -0.00036712	     -0.21198641	     -0.00000883	      0.00001145	    130.10699206
      2.38108700	     -0.05392210	     -0.00030896	     -0.19514771	     -0.05928558	      0.88294424	     -0.00036761	     -0.21198293	     -0.00003841	     -0.00000502	    128.84514402
      2.38234372	     -0.05394924	     -0.00030906	     -0.19517452	     -0.05928565	      0.88294423	     -0.00036810	     -0.21197967	     -0.00006956	     -0.00002221	    129.81500405
      2.38360044	     -0.05398032	     -0.00030912	     -0.19520529	     -0.05928575	      0.88294419	     -0.00036858	     -0.21197662	     -0.00009821	     -0.00003753	    128.53308085
      2.38485716	     -0.05400948	     -0.00030929	     -0.19523413	     -0.05928589	      0.88294413	     -0.00036906	     -0.21197378	     -0.00012840	     -0.00005369	    129.47994996
      2.38611388	     -0.05404245	     -0.00030942	     -0.19526680	     -0.05928607	      0.88294406	     -0.00036953	     -0.21197113	     -0.00015604	     -0.00006810	    128.18278625
      2.38737061	     -0.05407339	     -0.00030965	     -0.19529743	     -0.05928629	      0.88294396	     -0.00036999	     -0.21196868	     -0.00018519	     -0.00008345	    129.10400126
      2.38862733	     -0.05410797	     -0.00030985	     -0.19533172	     -0.05928654	      0.88294385	     -0.00037045	     -0.21196641	     -0.00021176	     -0.00009715	    127.78509705
      2.38988405	     -0.05414041	     -0.00031015	     -0.19536386	     -0.05928682	      0.88294372	     -0.00037090	     -0.21196432	     -0.00023980	     -0.00011188	    128.68042068
      2.39114077	     -0.05417637	     -0.00031041	     -0.19539954	     -0.05928714	      0.88294357	     -0.00037135	     -0.21196240	     -0.00026526	     -0.00012504	    127.34476923
      2.39239749	     -0.05421000	     -0.00031075	     -0.19543288	     -0.05928749	      0.88294340	     -0.00037179	     -0.21196065	     -0.00029219	     -0.00013930	    128.21696365
      2.39365421	     -0.05424699	     -0.00031105	     -0.19546960	     -0.05928787	      0.88294322	     -0.00037223	     -0.21195904	     -0.00031654	     -0.00015204	    126.86569789
      2.39491093	     -0.05428173	     -0.00031146	     -0.19550407	     -0.05928829	      0.88294302	     -0.00037266	     -0.21195759	     -0.00034237	     -0.00016594	    127.71663921
      2.39616765	     -0.05431972	     -0.00031184	     -0.19554180	     -0.05928873	      0.88294280	     -0.00037308	     -0.21195627	     -0.00036564	     -0.00017837	    126.36077099
      2.39742437	     -0.05435512	     -0.00031231	     -0.19557693	     -0.05928921	      0.88294257	     -0.00037350	     -0.21195510	     -0.00039042	     -0.00019196	    127.20135670
      2.39868109	     -0.05439334	     -0.00031276	     -0.19561491	     -0.05928971	      0.88294232	     -0.00037392	     -0.21195403	     -0.00041266	     -0.00020408	    125.84744481
      2.39993781	     -0.05442871	     -0.00031330	     -0.19565002	     -0.05929024	      0.88294205	     -0.00037433	     -0.21195308	     -0.00043646	     -0.00021733	    126.68538133
      2.40119453	     -0.05446663	     -0.00031380	     -0.19568770	     -0.05929081	      0.88294177	     -0.00037473	     -0.21195221	     -0.00045777	     -0.00022909	    125.34408789
      2.40245125	     -0.05450159	     -0.00031441	     -0.19572242	     -0.05929140	      0.88294148	     -0.00037513	     -0.21195142	     -0.00048065	     -0.00024194	    126.18659621
      2.40370797	     -0.05453872	     -0.00031499	     -0.19575931	     -0.05929201	      0.88294117	     -0.00037553	     -0.21195069	     -0.00050107	     -0.00025323	    124.85989150
      2.40496469	     -0.05457279	     -0.00031570	     -0.19579314	     -0.05929266	      0.88294084	     -0.00037592	     -0.21195002	     -0.00052310	     -0.00026554	    125.70414703
      2.40622141	     -0.05460880	     -0.00031640	     -0.19582894	     -0.05929333	      0.88294050	     -0.00037630	     -0.21194940	     -0.00054272	     -0.00027621	    124.40058921
      2.40747813	     -0.05464130	     -0.00031724	     -0.19586120	     -0.05929402	      0.88294015	     -0.00037669	     -0.21194880	     -0.00056398	     -0.00028782	    125.26206540
      2.40873485	     -0.05467528	     -0.00031814	     -0.19589497	     -0.05929474	      0.88293978	     -0.00037707	     -0.21194821	     -0.00058286	     -0.00029769	    123.98463486
      2.40999158	     -0.05470537	     -0.00031919	     -0.19592483	     -0.05929549	      0.88293940	     -0.00037744	     -0.21194761	     -0.00060342	     -0.00030838	    124.86318324
      2.41124830	     -0.05473629	     -0.00032029	     -0.19595554	     -0.05929626	      0.88293900	     -0.00037781	     -0.21194697	     -0.00062165	     -0.00031719	    123.61782326
      2.41250502	     -0.05476284	     -0.00032154	     -0.19598186	     -0.05929705	      0.88293860	     -0.00037818	     -0.21194627	     -0.00064161	     -0.00032665	    124.51427710
      2.41376174	     -0.05478999	     -0.00032287	     -0.19600881	     -0.05929787	      0.88293818	     -0.00037854	     -0.21194550	     -0.00065931	     -0.00033408	    123.29358506
      2.41501846	     -0.05481288	     -0.00032435	     -0.19603147	     -0.05929871	      0.88293776	     -0.00037891	     -0.21194464	     -0.00067882	     -0.00034200	    124.19886206
      2.41627518	     -0.05483649	     -0.00032591	     -0.19605487	     -0.05929958	      0.88293733	     -0.00037927	     -0.21194369	     -0.00069617	     -0.00034776	    122.99765389
      2.41753190	     -0.05485557	     -0.00032762	     -0.19607373	     -0.05930046	      0.88293688	     -0.00037962	     -0.21194265	     -0.00071540	     -0.00035391	    123.91761730
      2.41878862	     -0.05487489	     -0.00032940	     -0.19609285	     -0.05930137	      0.88293644	     -0.00037998	     -0.21194151	     -0.00073255	     -0.00035777	    122.74524007
      2.42004534	     -0.05488947	     -0.00033133	     -0.19610719	     -0.05930230	      0.88293599	     -0.00038033	     -0.21194027	     -0.00075169	     -0.00036189	    123.67837630
      2.42130206	     -0.05490432	     -0.00033329	     -0.19612183	     -0.05930326	      0.88293553	     -0.00038068	     -0.21193893	     -0.00076887	     -0.00036361	    122.52168787
      2.42255878	     -0.05491442	     -0.00033535	     -0.19613171	     -0.05930424	      0.88293507	     -0.00038103	     -0.21193748	     -0.00078814	     -0.00036551	    123.46045179
      2.42381550	     -0.05492461	     -0.00033738	     -0.19614169	     -0.05930524	      0.88293461	     -0.00038137	     -0.21193594	     -0.00080553	     -0.00036498	    122.31693489
      2.42507222	     -0.05492999	     -0.00033945	     -0.19614683	     -0.05930626	      0.88293415	     -0.00038172	     -0.21193430	     -0.00082509	     -0.00036459	    123.26396021
      2.42632894	     -0.05493561	     -0.00034149	     -0.19615224	     -0.05930731	      0.88293370	     -0.00038206	     -0.21193256	     -0.00084283	     -0.00036178	    122.14184951
      2.42758566	     -0.05493652	     -0.00034359	     -0.19615292	     -0.05930838	      0.88293324	     -0.00038240	     -0.21193073	     -0.00086279	     -0.00035913	    123.10081551
      2.42884238	     -0.05493752	     -0.00034562	     -0.19615370	     -0.05930948	      0.88293280	     -0.00038274	     -0.21192882	     -0.00088103	     -0.00035409	    121.99347171
      2.43009910	     -0.05493380	     -0.00034766	     -0.19614975	     -0.05931060	      0.88293235	     -0.00038308	     -0.21192684	     -0.00090156	     -0.00034928	    122.96196664
      2.43135582	     -0.05493051	     -0.00034963	     -0.19614624	     -0.05931175	      0.88293192	     -0.00038341	     -0.21192477	     -0.00092044	     -0.00034216	    121.86931797
      2.43261254	     -0.05492296	     -0.00035163	     -0.19613845	     -0.05931292	      0.88293149	     -0.00038375	     -0.21192265	     -0.00094168	     -0.00033539	    122.84338322
      2.43386927	     -0.05491604	     -0.00035356	     -0.19613130	     -0.05931411	      0.88293108	     -0.00038408	     -0.21192048	     -0.00096131	     -0.00032644	    121.75615377
      2.43512599	     -0.05490498	     -0.00035549	     -0.19612000	     -0.05931533	      0.88293067	     -0.00038442	     -0.21191827	     -0.00098335	     -0.00031799	    122.73385500
      2.43638271	     -0.05489498	     -0.00035731	     -0.19610976	     -0.05931658	      0.88293028	     -0.00038475	     -0.21191604	     -0.00100385	     -0.00030754	    121.65175004
      2.43763943	     -0.05488108	     -0.00035912	     -0.19609562	     -0.05931786	      0.88292990	     -0.00038508	     -0.21191380	     -0.00102679	     -0.00029777	    122.63482490
      2.43889615	     -0.05486812	     -0.00036083	     -0.19608242	     -0.05931916	      0.88292953	     -0.00038541	     -0.21191155	     -0.00104820	     -0.00028620	    121.55959321
      2.44015287	     -0.05485135	     -0.00036252	     -0.19606540	     -0.05932049	      0.88292918	     -0.00038574	     -0.21190932	     -0.00107207	     -0.00027552	    122.55234382
      2.44140959	     -0.05483612	     -0.00036413	     -0.19604992	     -0.05932186	      0.88292884	     -0.00038606	     -0.21190710	     -0.00109441	     -0.00026323	    121.48111420
      2.44266631	     -0.05481753	     -0.00036574	     -0.19603108	     -0.05932325	      0.88292852	     -0.00038639	     -0.21190491	     -0.00111921	     -0.00025203	    122.47301561
      2.44392303	     -0.05480076	     -0.00036726	     -0.19601406	     -0.05932467	      0.88292821	     -0.00038672	     -0.21190277	     -0.00114250	     -0.00023946	    121.39467221
      2.44517975	     -0.05478104	     -0.00036879	     -0.19599407	     -0.05932612	      0.88292791	     -0.00038705	     -0.21190070	     -0.00116826	     -0.00022822	    122.38314696
      2.44643647	     -0.05476383	     -0.00037025	     -0.19597660	     -0.05932760	      0.88292763	     -0.00038738	     -0.21189872	     -0.00119250	     -0.00021589	    121.30135344
      2.44769319	     -0.05474413	     -0.00037174	     -0.19595662	     -0.05932912	      0.88292737	     -0.00038771	     -0.21189684	     -0.00121919	     -0.00020517	    122.28417390
      2.44894991	     -0.05472719	     -0.00037316	     -0.19593942	     -0.05933067	      0.88292712	     -0.00038804	     -0.21189510	     -0.00124434	     -0.00019363	    121.18803367
      2.45020663	     -0.05470859	     -0.00037455	     -0.19592054	     -0.05933225	      0.88292688	     -0.00038837	     -0.21189352	     -0.00127192	     -0.00018402	    122.14009010
      2.45146335	     -0.05469481	     -0.00037588	     -0.19590649	     -0.05933386	      0.88292666	     -0.00038870	     -0.21189215	     -0.00129795	     -0.00017401	    120.99886931
      2.45272007	     -0.05468160	     -0.00037727	     -0.19589299	     -0.05933551	      0.88292644	     -0.00038904	     -0.21189107	     -0.00132633	     -0.00016645	    121.90146531
      2.45397679	     -0.05467440	     -0.00037865	     -0.19588552	     -0.05933720	      0.88292624	     -0.00038938	     -0.21189037	     -0.00135304	     -0.00015907	    120.71856907
      2.45523351	     -0.05466804	     -0.00038009	     -0.19587886	     -0.05933891	      0.88292604	     -0.00038972	     -0.21189012	     -0.00138197	     -0.00015474	    121.58376933
      2.45649023	     -0.05466745	     -0.00038151	     -0.19587798	     -0.05934067	      0.88292585	     -0.00039006	     -0.21189036	     -0.00140907	     -0.00015114	    120.38467794
      2.45774696	     -0.05466725	     -0.00038298	     -0.19587748	     -0.05934246	      0.88292566	     -0.00039040	     -0.21189114	     -0.00143821	     -0.00015108	    121.22426566
      2.45900368	     -0.05467261	     -0.00038444	     -0.19588255	     -0.05934428	      0.88292547	     -0.00039075	     -0.21189249	     -0.00146539	     -0.00015218	    120.00436290
      2.46026040	     -0.05467870	     -0.00038598	     -0.19588834	     -0.05934614	      0.88292528	     -0.00039110	     -0.21189444	     -0.00149448	     -0.00015717	    120.80732102
      2.46151712	     -0.05469133	     -0.00038755	     -0.19590068	     -0.05934804	      0.88292507	     -0.00039146	     -0.21189705	     -0.00152151	     -0.00016364	    119.55416202
      2.46277384	     -0.05470547	     -0.00038919	     -0.19591451	     -0.05934997	      0.88292486	     -0.00039182	     -0.21190036	     -0.00155034	     -0.00017428	    120.29954056
      2.46403056	     -0.05472580	     -0.00039086	     -0.19593456	     -0.05935193	      0.88292464	     -0.00039218	     -0.21190441	     -0.00157698	     -0.00018659	    119.02090283
      2.46528728	     -0.05474624	     -0.00039254	     -0.19595469	     -0.05935393	      0.88292439	     -0.00039255	     -0.21190922	     -0.00160528	     -0.00020317	    119.74017988
      2.46654400	     -0.05477192	     -0.00039420	     -0.19598009	     -0.05935597	      0.88292413	     -0.00039292	     -0.21191478	     -0.00163125	     -0.00022138	    118.45304182
      2.46780072	     -0.05479717	     -0.00039582	     -0.19600505	     -0.05935803	      0.88292383	     -0.00039330	     -0.21192110	     -0.00165880	     -0.00024369	    119.14042705
      2.46905744	     -0.05482651	     -0.00039731	     -0.19603412	     -0.05936013	      0.88292351	     -0.00039368	     -0.21192814	     -0.00168397	     -0.00026740	    117.83945869
      2.47031416	     -0.05485549	     -0.00039877	     -0.19606281	     -0.05936227	      0.88292316	     -0.00039406	     -0.21193590	     -0.00171064	     -0.00029491	    118.49267223
      2.47157088	     -0.05488897	     -0.00040014	     -0.19609604	     -0.05936443	      0.88292277	     -0.00039445	     -0.21194437	     -0.00173490	     -0.00032348	    117.17926537
      2.47282760	     -0.05492176	     -0.00040145	     -0.19612855	     -0.05936663	      0.88292235	     -0.00039485	     -0.21195355	     -0.00176060	     -0.00035549	    117.81807023
      2.47408432	     -0.05495887	     -0.00040271	     -0.19616542	     -0.05936886	      0.88292188	     -0.00039525	     -0.21196341	     -0.00178383	     -0.00038815	    116.50992307
      2.47534104	     -0.05499551	     -0.00040392	     -0.19620180	     -0.05937111	      0.88292137	     -0.00039565	     -0.21197396	     -0.00180847	     -0.00042383	    117.13177140
      2.47659776	     -0.05503655	     -0.00040505	     -0.19624261	     -0.05937340	      0.88292081	     -0.00039607	     -0.21198520	     -0.00183060	     -0.00045972	    115.82853002
      2.47785448	     -0.05507745	     -0.00040618	     -0.19628326	     -0.05937572	      0.88292021	     -0.00039648	     -0.21199711	     -0.00185408	     -0.00049816	    116.44673245
      2.47911120	     -0.05512301	     -0.00040726	     -0.19632860	     -0.05937806	      0.88291956	     -0.00039690	     -0.21200971	     -0.00187503	     -0.00053635	    115.15292199
      2.48036793	     -0.05516817	     -0.00040827	     -0.19637354	     -0.05938043	      0.88291886	     -0.00039733	     -0.21202299	     -0.00189725	     -0.00057664	    115.76741255
      2.48162465	     -0.05521753	     -0.00040917	     -0.19642269	     -0.05938283	      0.88291811	     -0.00039777	     -0.21203694	     -0.00191686	     -0.00061624	    114.48889660
      2.48288137	     -0.05526641	     -0.00041001	     -0.19647136	     -0.05938525	      0.88291731	     -0.00039821	     -0.21205155	     -0.00193767	     -0.00065746	    115.11302917
      2.48413809	     -0.05531868	     -0.00041071	     -0.19652345	     -0.05938769	      0.88291646	     -0.00039866	     -0.21206679	     -0.00195582	     -0.00069751	    113.85946516
      2.48539481	     -0.05536960	     -0.00041125	     -0.19657419	     -0.05939016	      0.88291556	     -0.00039911	     -0.21208263	     -0.00197512	     -0.00073871	    114.49191820
      2.48665153	     -0.05542425	     -0.00041167	     -0.19662867	     -0.05939266	      0.88291460	     -0.00039957	     -0.21209905	     -0.00199172	     -0.00077826	    113.25279773
      2.48790825	     -0.05547855	     -0.00041209	     -0.19668280	     -0.05939517	      0.88291360	     -0.00040004	     -0.21211603	     -0.00200942	     -0.00081848	    113.89464900
      2.48916497	     -0.05553598	     -0.00041238	     -0.19674009	     -0.05939771	      0.88291255	     -0.00040052	     -0.21213357	     -0.00202440	     -0.00085662	    112.67992824
      2.49042169	     -0.05559170	     -0.00041251	     -0.19679567	     -0.05940026	      0.88291145	     -0.00040100	     -0.21215162	     -0.00204047	     -0.00089498	    113.33296406
      2.49167841	     -0.05565008	     -0.00041247	     -0.19685392	     -0.05940283	      0.88291030	     -0.00040149	     -0.21217016	     -0.00205382	     -0.00093082	    112.13865353
      2.49293513	     -0.05570662	     -0.00041228	     -0.19691035	     -0.05940542	      0.88290911	     -0.00040199	     -0.21218913	     -0.00206825	     -0.00096646	    112.80877763
      2.49419185	     -0.05576541	     -0.00041193	     -0.19696904	     -0.05940803	      0.88290787	     -0.00040249	     -0.21220851	     -0.00207995	     -0.00099917	    111.63152877
      2.49544857	     -0.05582288	     -0.00041148	     -0.19702642	     -0.05941065	      0.88290660	     -0.00040301	     -0.21222826	     -0.00209272	     -0.00103131	    112.30232814
      2.49670529	     -0.05588307	     -0.00041087	     -0.19708653	     -0.05941329	      0.88290528	     -0.00040353	     -0.21224839	     -0.00210279	     -0.00106020	    111.13972471
      2.49796201	     -0.05594119	     -0.00041010	     -0.19714458	     -0.05941594	      0.88290393	     -0.00040406	     -0.21226885	     -0.00211394	     -0.00108825	    111.83906647
      2.49921873	     -0.05600061	     -0.00040915	     -0.19720395	     -0.05941860	      0.88290255	     -0.00040460	     -0.21228960	     -0.00212244	     -0.00111277	    110.71835099
      2.50047545	     -0.05605803	     -0.00040812	     -0.19726132	     -0.05942127	      0.88290114	     -0.00040515	     -0.21231061	     -0.00213205	     -0.00113620	    111.44386690
      2.50173217	     -0.05611810	     -0.00040707	     -0.19732137	     -0.05942396	      0.88289970	     -0.00040571	     -0.21233185	     -0.00213898	     -0.00115588	    110.33940781
      2.50298889	     -0.05617730	     -0.00040604	     -0.19738053	     -0.05942665	      0.88289823	     -0.00040628	     -0.21235334	     -0.00214698	     -0.00117433	    111.07667851
      2.50424562	     -0.05623906	     -0.00040491	     -0.19744228	     -0.05942935	      0.88289675	     -0.00040686	     -0.21237507	     -0.00215223	     -0.00118895	    109.98744860
      2.50550234	     -0.05629933	     -0.00040359	     -0.19750254	     -0.05943206	      0.88289524	     -0.00040745	     -0.21239702	     -0.00215846	     -0.00120222	    110.74062200
      2.50675906	     -0.05636157	     -0.00040217	     -0.19756479	     -0.05943478	      0.88289373	     -0.00040805	     -0.21241917	     -0.00216189	     -0.00121161	    109.67359163
      2.50801578	     -0.05642151	     -0.00040071	     -0.19762474	     -0.05943750	      0.88289220	     -0.00040866	     -0.21244148	     -0.00216624	     -0.00121964	    110.45063620
      2.50927250	     -0.05648210	     -0.00039938	     -0.19768537	     -0.05944022	      0.88289066	     -0.00040929	     -0.21246392	     -0.00216774	     -0.00122377	    109.39873279
      2.51052922	     -0.05654123	     -0.00039808	     -0.19774452	     -0.05944295	      0.88288912	     -0.00040992	     -0.21248649	     -0.00217016	     -0.00122656	    110.18797356
      2.51178594	     -0.05660151	     -0.00039675	     -0.19780485	     -0.05944567	      0.88288758	     -0.00041056	     -0.21250916	     -0.00216972	     -0.00122551	    109.15983592
      2.51304266	     -0.05665888	     -0.00039540	     -0.19786228	     -0.05944840	      0.88288604	     -0.00041122	     -0.21253185	     -0.00217011	     -0.00122317	    109.97368698
      2.51429938	     -0.05671628	     -0.00039315	     -0.19791976	     -0.05945113	      0.88288451	     -0.00041189	     -0.21255453	     -0.00216760	     -0.00121686	    108.94921871
      2.51555610	     -0.05676981	     -0.00039063	     -0.19797339	     -0.05945385	      0.88288298	     -0.00041257	     -0.21257711	     -0.00216600	     -0.00120907	    109.75021826
      2.51681282	     -0.05682067	     -0.00038868	     -0.19802436	     -0.05945657	      0.88288147	     -0.00041326	     -0.21259955	     -0.00216160	     -0.00119721	    108.73427629
      2.51806954	     -0.05687025	     -0.00038707	     -0.19807403	     -0.05945928	      0.88287998	     -0.00041397	     -0.21262189	     -0.00215814	     -0.00118378	    109.53477229
      2.51932626	     -0.05692080	     -0.00038554	     -0.19812470	     -0.05946199	      0.88287850	     -0.00041468	     -0.21264412	     -0.00215191	     -0.00116638	    108.52118361
      2.52058298	     -0.05696791	     -0.00038402	     -0.19817193	     -0.05946469	      0.88287704	     -0.00041541	     -0.21266618	     -0.00214659	     -0.00114767	    109.36310220
      2.52183970	     -0.05701499	     -0.00038244	     -0.19821915	     -0.05946739	      0.88287562	     -0.00041615	     -0.21268803	     -0.00213850	     -0.00112518	    108.36352866
      2.52309642	     -0.05705856	     -0.00038085	     -0.19826285	     -0.05947007	      0.88287422	     -0.00041691	     -0.21270959	     -0.00213138	     -0.00110159	    109.21342627
      2.52435314	     -0.05710218	     -0.00037920	     -0.19830663	     -0.05947274	      0.88287285	     -0.00041767	     -0.21273084	     -0.00212153	     -0.00107446	    108.20875237
      2.52560986	     -0.05714274	     -0.00037752	     -0.19834735	     -0.05947540	      0.88287152	     -0.00041845	     -0.21275174	     -0.00211271	     -0.00104652	    109.04880911
      2.52686658	     -0.05718422	     -0.00037579	     -0.19838900	     -0.05947805	      0.88287022	     -0.00041924	     -0.21277228	     -0.00210123	     -0.00101540	    108.02408579
      2.52812331	     -0.05722339	     -0.00037403	     -0.19842835	     -0.05948069	      0.88286896	     -0.00042005	     -0.21279246	     -0.00209085	     -0.00098385	    108.84713735
      2.52938003	     -0.05726353	     -0.00037218	     -0.19846868	     -0.05948331	      0.88286775	     -0.00042087	     -0.21281227	     -0.00207788	     -0.00094956	    107.80386213
      2.53063675	     -0.05730137	     -0.00037043	     -0.19850671	     -0.05948591	      0.88286658	     -0.00042170	     -0.21283171	     -0.00206602	     -0.00091530	    108.61641416
      2.53189347	     -0.05734040	     -0.00036868	     -0.19854595	     -0.05948850	      0.88286545	     -0.00042254	     -0.21285078	     -0.00205155	     -0.00087872	    107.56707061
      2.53315019	     -0.05737716	     -0.00036697	     -0.19858290	     -0.05949107	      0.88286437	     -0.00042339	     -0.21286947	     -0.00203820	     -0.00084258	    108.38010760
      2.53440691	     -0.05741455	     -0.00036524	     -0.19862051	     -0.05949362	      0.88286333	     -0.00042426	     -0.21288778	     -0.00202226	     -0.00080453	    107.33410267
      2.53566363	     -0.05744907	     -0.00036365	     -0.19865525	     -0.05949615	      0.88286234	     -0.00042514	     -0.21290568	     -0.00200749	     -0.00076731	    108.15020158
      2.53692035	     -0.05748392	     -0.00036224	     -0.19869032	     -0.05949866	      0.88286140	     -0.00042604	     -0.21292317	     -0.00199018	     -0.00072846	    107.10605932
      2.53817707	     -0.05751551	     -0.00036079	     -0.19872214	     -0.05950115	      0.88286051	     -0.00042694	     -0.21294020	     -0.00197411	     -0.00069069	    107.92765053
      2.53943379	     -0.05754674	     -0.00035927	     -0.19875360	     -0.05950362	      0.88285967	     -0.00042786	     -0.21295677	     -0.00195555	     -0.00065154	    106.89707807
      2.54069051	     -0.05757450	     -0.00035763	     -0.19878160	     -0.05950607	      0.88285887	     -0.00042880	     -0.21297283	     -0.00193830	     -0.00061364	    107.73079953
      2.54194723	     -0.05760147	     -0.00035580	     -0.19880883	     -0.05950849	      0.88285813	     -0.00042974	     -0.21298836	     -0.00191864	     -0.00057443	    106.71331455
      2.54320395	     -0.05762416	     -0.00035374	     -0.19883178	     -0.05951089	      0.88285743	     -0.00043070	     -0.21300333	     -0.00190038	     -0.00053652	    107.56484713
      2.54446067	     -0.05764594	     -0.00035166	     -0.19885383	     -0.05951327	      0.88285678	     -0.00043166	     -0.21301772	     -0.00187980	     -0.00049733	    106.57065832
      2.54571739	     -0.05766347	     -0.00034961	     -0.19887162	     -0.05951562	      0.88285618	     -0.00043265	     -0.21303149	     -0.00186071	     -0.00045945	    107.44801006
      2.54697411	     -0.05767987	     -0.00034752	     -0.19888829	     -0.05951794	      0.88285563	     -0.00043364	     -0.21304463	     -0.00183940	     -0.00042029	    106.47860955
      2.54823083	     -0.05769193	     -0.00034516	     -0.19890063	     -0.05952024	      0.88285512	     -0.00043464	     -0.21305710	     -0.00181968	     -0.00038239	    107.38908264
      2.54948755	     -0.05770241	     -0.00034264	     -0.19891140	     -0.05952252	      0.88285467	     -0.00043566	     -0.21306888	     -0.00179788	     -0.00034311	    106.44625308
      2.55074428	     -0.05770793	     -0.00034013	     -0.19891720	     -0.05952476	      0.88285426	     -0.00043669	     -0.21307993	     -0.00177780	     -0.00030505	    107.39713173
      2.55200100	     -0.05770948	     -0.00033774	     -0.19891903	     -0.05952698	      0.88285390	     -0.00043773	     -0.21309020	     -0.00175567	     -0.00026554	    106.54619715
      2.55325772	     -0.05770359	     -0.00033568	     -0.19891341	     -0.05952918	      0.88285359	     -0.00043878	     -0.21309963	     -0.00173528	     -0.00022693	    107.61059954
      2.55451444	     -0.05769229	     -0.00033372	     -0.19890240	     -0.05953134	      0.88285333	     -0.00043985	     -0.21310811	     -0.00171299	     -0.00018642	    106.87904829
      2.55577116	     -0.05767215	     -0.00033187	     -0.19888252	     -0.05953348	      0.88285312	     -0.00044092	     -0.21311554	     -0.00169269	     -0.00014627	    108.06457814
      2.55702788	     -0.05764572	     -0.00033000	     -0.19885637	     -0.05953560	      0.88285296	     -0.00044201	     -0.21312181	     -0.00167083	     -0.00010363	    107.41867963
      2.55828460	     -0.05761069	     -0.00032809	     -0.19882160	     -0.05953769	      0.88285286	     -0.00044311	     -0.21312684	     -0.00165133	     -0.00006082	    108.68238773
      2.55954132	     -0.05757007	     -0.00032610	     -0.19878125	     -0.05953975	      0.88285281	     -0.00044422	     -0.21313057	     -0.00163061	     -0.00001509	    108.08837424
      2.56079804	     -0.05752159	     -0.00032405	     -0.19873301	     -0.05954179	      0.88285282	     -0.00044534	     -0.21313298	     -0.00161254	      0.00003111	    109.41362404
      2.56205476	     -0.05746790	     -0.00032183	     -0.19867958	     -0.05954380	      0.88285289	     -0.00044647	     -0.21313405	     -0.00159346	      0.00008043	    108.87220176
      2.56331148	     -0.05740699	     -0.00031960	     -0.19861890	     -0.05954579	      0.88285303	     -0.00044762	     -0.21313375	     -0.00157723	      0.00013032	    110.28179380
      2.56456820	     -0.05734270	     -0.00031744	     -0.19855485	     -0.05954776	      0.88285322	     -0.00044877	     -0.21313212	     -0.00156024	      0.00018339	    109.80166925
      2.56582492	     -0.05727384	     -0.00031543	     -0.19848619	     -0.05954972	      0.88285349	     -0.00044994	     -0.21312921	     -0.00154637	      0.00023695	    111.25216004
      2.56708164	     -0.05720412	     -0.00031348	     -0.19841666	     -0.05955165	      0.88285382	     -0.00045111	     -0.21312512	     -0.00153196	      0.00029340	    110.79682339
      2.56833836	     -0.05713083	     -0.00031167	     -0.19834354	     -0.05955357	      0.88285422	     -0.00045230	     -0.21311992	     -0.00152082	      0.00034993	    112.31331117
      2.56959508	     -0.05705667	     -0.00030996	     -0.19826955	     -0.05955547	      0.88285470	     -0.00045350	     -0.21311369	     -0.00150921	      0.00040887	    111.92891202
      2.57085180	     -0.05697871	     -0.00030840	     -0.19819172	     -0.05955736	      0.88285525	     -0.00045471	     -0.21310646	     -0.00150086	      0.00046740	    113.51875201
      2.57210852	     -0.05690022	     -0.00030697	     -0.19811336	     -0.05955924	      0.88285588	     -0.00045593	     -0.21309830	     -0.00149199	      0.00052786	    113.18184680
      2.57336524	     -0.05681890	     -0.00030573	     -0.19803214	     -0.05956112	      0.88285658	     -0.00045716	     -0.21308924	     -0.00148633	      0.00058744	    114.82838491
      2.57462197	     -0.05673721	     -0.00030457	     -0.19795055	     -0.05956298	      0.88285735	     -0.00045840	     -0.21307937	     -0.00148017	      0.00064840	    114.51432003
      2.57587869	     -0.05665306	     -0.00030358	     -0.19786646	     -0.05956484	      0.88285821	     -0.00045965	     -0.21306875	     -0.00147732	      0.00070788	    116.16675794
      2.57713541	     -0.05657062	     -0.00030227	     -0.19778409	     -0.05956669	      0.88285913	     -0.00046091	     -0.21305746	     -0.00147396	      0.00076812	    115.85975625
      2.57839213	     -0.05648744	     -0.00030101	     -0.19770094	     -0.05956854	      0.88286014	     -0.00046218	     -0.21304558	     -0.00147384	      0.00082618	    117.53472823
      2.57964885	     -0.05640659	     -0.00029979	     -0.19762013	     -0.05957040	      0.88286121	     -0.00046345	     -0.21303319	     -0.00147316	      0.00088423	    117.25737158
      2.58090557	     -0.05632480	     -0.00029873	     -0.19753834	     -0.05957225	      0.88286236	     -0.00046474	     -0.21302035	     -0.00147560	      0.00093934	    118.99728313
      2.58216229	     -0.05624491	     -0.00029770	     -0.19745846	     -0.05957410	      0.88286357	     -0.00046604	     -0.21300711	     -0.00147734	      0.00099375	    118.77679299
      2.58341901	     -0.05616391	     -0.00029677	     -0.19737744	     -0.05957596	      0.88286485	     -0.00046735	     -0.21299349	     -0.00148212	      0.00104462	    120.56482345
      2.58467573	     -0.05608570	     -0.00029589	     -0.19729920	     -0.05957783	      0.88286620	     -0.00046866	     -0.21297954	     -0.00148618	      0.00109424	    120.36187830
      2.58593245	     -0.05600756	     -0.00029518	     -0.19722101	     -0.05957970	      0.88286760	     -0.00046999	     -0.21296531	     -0.00149323	      0.00113979	    122.16758335
      2.58718917	     -0.05593290	     -0.00029456	     -0.19714629	     -0.05958158	      0.88286906	     -0.00047132	     -0.21295088	     -0.00149947	      0.00118357	    121.97905338
      2.58844589	     -0.05585750	     -0.00029404	     -0.19707082	     -0.05958347	      0.88287057	     -0.00047266	     -0.21293625	     -0.00150861	      0.00122285	    123.82298972
      2.58970261	     -0.05578457	     -0.00029338	     -0.19699781	     -0.05958537	      0.88287213	     -0.00047401	     -0.21292147	     -0.00151679	      0.00126005	    123.65243349
      2.59095933	     -0.05571062	     -0.00029273	     -0.19692376	     -0.05958729	      0.88287374	     -0.00047536	     -0.21290651	     -0.00152772	      0.00129255	    125.51019166
      2.59221605	     -0.05563979	     -0.00029204	     -0.19685284	     -0.05958921	      0.88287538	     -0.00047673	     -0.21289141	     -0.00153762	      0.00132284	    125.32927124
      2.59347277	     -0.05556871	     -0.00029147	     -0.19678164	     -0.05959115	      0.88287706	     -0.00047810	     -0.21287621	     -0.00155023	      0.00134829	    127.18155013
      2.59472949	     -0.05550061	     -0.00029080	     -0.19671343	     -0.05959311	      0.88287877	     -0.00047948	     -0.21286093	     -0.00156175	      0.00137143	    126.97706888
      2.59598621	     -0.05543231	     -0.00029014	     -0.19664499	     -0.05959508	      0.88288051	     -0.00048086	     -0.21284560	     -0.00157588	      0.00138967	    128.80392994
      2.59724293	     -0.05536839	     -0.00028946	     -0.19658094	     -0.05959707	      0.88288226	     -0.00048225	     -0.21283026	     -0.00158884	      0.00140555	    128.55655185
      2.59849966	     -0.05530537	     -0.00028895	     -0.19651777	     -0.05959907	      0.88288404	     -0.00048365	     -0.21281496	     -0.00160435	      0.00141651	    130.36915020
      2.59975638	     -0.05524667	     -0.00028848	     -0.19645892	     -0.05960110	      0.88288582	     -0.00048506	     -0.21279976	     -0.00161859	      0.00142510	    130.10917097
      2.60101310	     -0.05518812	     -0.00028818	     -0.19640020	     -0.05960314	      0.88288762	     -0.00048647	     -0.21278467	     -0.00163531	      0.00142887	    131.90936411
      2.60226982	     -0.05513450	     -0.00028783	     -0.19634642	     -0.05960521	      0.88288941	     -0.00048789	     -0.21276972	     -0.00165067	      0.00143041	    131.59739097
      2.60352654	     -0.05508149	     -0.00028755	     -0.19629323	     -0.05960729	      0.88289121	     -0.00048931	     -0.21275496	     -0.00166841	      0.00142724	    133.36831736
      2.60478326	     -0.05503336	     -0.00028724	     -0.19624492	     -0.05960940	      0.88289300	     -0.00049074	     -0.21274040	     -0.00168468	      0.00142197	    133.02529010
      2.60603998	     -0.05498592	     -0.00028702	     -0.19619728	     -0.05961153	      0.88289478	     -0.00049218	     -0.21272608	     -0.00170325	      0.00141216	    134.77916056
      2.60729670	     -0.05494372	     -0.00028675	     -0.19615489	     -0.05961368	      0.88289655	     -0.00049362	     -0.21271202	     -0.00172034	      0.00140044	    134.39640707
      2.60855342	     -0.05490272	     -0.00028658	     -0.19611369	     -0.05961586	      0.88289830	     -0.00049506	     -0.21269826	     -0.00173971	      0.00138439	    136.09306341
      2.60981014	     -0.05486681	     -0.00028631	     -0.19607758	     -0.05961805	      0.88290003	     -0.00049652	     -0.21268482	     -0.00175749	      0.00136664	    135.64708837
      2.61106686	     -0.05483168	     -0.00028606	     -0.19604224	     -0.05962027	      0.88290173	     -0.00049797	     -0.21267173	     -0.00177737	      0.00134480	    137.28968781
      2.61232358	     -0.05480195	     -0.00028578	     -0.19601231	     -0.05962252	      0.88290341	     -0.00049943	     -0.21265900	     -0.00179555	      0.00132154	    136.79837258
      2.61358030	     -0.05477328	     -0.00028567	     -0.19598341	     -0.05962479	      0.88290505	     -0.00050090	     -0.21264665	     -0.00181575	      0.00129452	    138.40806395
      2.61483702	     -0.05474929	     -0.00028554	     -0.19595922	     -0.05962708	      0.88290666	     -0.00050237	     -0.21263469	     -0.00183418	      0.00126644	    137.88110294
      2.61609374	     -0.05472577	     -0.00028550	     -0.19593546	     -0.05962940	      0.88290823	     -0.00050384	     -0.21262314	     -0.00185460	      0.00123499	    139.46182146
      2.61735046	     -0.05470675	     -0.00028510	     -0.19591623	     -0.05963174	      0.88290976	     -0.00050532	     -0.21261199	     -0.00187326	      0.00120291	    138.90209329
      2.61860718	     -0.05468882	     -0.00028494	     -0.19589808	     -0.05963411	      0.88291126	     -0.00050680	     -0.21260126	     -0.00189391	      0.00116791	    140.45348526
      2.61986390	     -0.05467577	     -0.00028494	     -0.19588481	     -0.05963650	      0.88291270	     -0.00050829	     -0.21259097	     -0.00191274	      0.00113270	    139.84414640
      2.62112063	     -0.05466313	     -0.00028463	     -0.19587195	     -0.05963892	      0.88291410	     -0.00050978	     -0.21258113	     -0.00193348	      0.00109510	    141.33677303
      2.62237735	     -0.05465551	     -0.00028410	     -0.19586412	     -0.05964136	      0.88291545	     -0.00051127	     -0.21257172	     -0.00195237	      0.00105778	    140.65767460
      2.62363407	     -0.05464809	     -0.00028362	     -0.19585648	     -0.05964383	      0.88291676	     -0.00051277	     -0.21256276	     -0.00197308	      0.00101837	    142.12278600
      2.62489079	     -0.05464461	     -0.00028306	     -0.19585280	     -0.05964632	      0.88291801	     -0.00051427	     -0.21255422	     -0.00199182	      0.00097951	    141.41735724
      2.62614751	     -0.05463977	     -0.00028306	     -0.19584773	     -0.05964883	      0.88291922	     -0.00051577	     -0.21254613	     -0.00201234	      0.00093897	    142.84321202
      2.62740423	     -0.05464084	     -0.00028310	     -0.19584858	     -0.05965138	      0.88292037	     -0.00051727	     -0.21253852	     -0.00203085	      0.00089940	    142.08416272
      2.62866095	     -0.05464211	     -0.00028331	     -0.19584962	     -0.05965394	      0.88292148	     -0.00051878	     -0.21253139	     -0.00205110	      0.00085846	    143.48599737
      2.62991767	     -0.05464722	     -0.00028341	     -0.19585452	     -0.05965653	      0.88292253	     -0.00052029	     -0.21252472	     -0.00206928	      0.00081875	    142.70770739
      2.63117439	     -0.05465169	     -0.00028358	     -0.19585877	     -0.05965914	      0.88292354	     -0.00052181	     -0.21251848	     -0.00208916	      0.00077795	    144.08292751
      2.63243111	     -0.05466048	     -0.00028364	     -0.19586735	     -0.05966178	      0.88292449	     -0.00052332	     -0.21251266	     -0.00210696	      0.00073866	    143.27197947
      2.63368783	     -0.05466896	     -0.00028380	     -0.19587561	     -0.05966444	      0.88292539	     -0.00052484	     -0.21250724	     -0.00212645	      0.00069851	    144.63151126
      2.63494455	     -0.05468080	     -0.00028384	     -0.19588724	     -0.05966712	      0.88292625	     -0.00052636	     -0.21250221	     -0.00214390	      0.00066011	    143.78928592
      2.63620127	     -0.05469253	     -0.00028400	     -0.19589875	     -0.05966983	      0.88292705	     -0.00052788	     -0.21249758	     -0.00216307	      0.00062106	    145.10865778
      2.63745799	     -0.05470904	     -0.00028408	     -0.19591507	     -0.05967256	      0.88292781	     -0.00052940	     -0.21249335	     -0.00218014	      0.00058387	    144.22649181
      2.63871471	     -0.05472561	     -0.00028428	     -0.19593143	     -0.05967531	      0.88292852	     -0.00053092	     -0.21248952	     -0.00219886	      0.00054609	    145.52088994
      2.63997143	     -0.05474634	     -0.00028436	     -0.19595196	     -0.05967808	      0.88292918	     -0.00053244	     -0.21248610	     -0.00221539	      0.00051021	    144.59668149
      2.64122815	     -0.05476690	     -0.00028451	     -0.19597232	     -0.05968088	      0.88292980	     -0.00053397	     -0.21248306	     -0.00223349	      0.00047376	    145.84079885
      2.64248487	     -0.05479251	     -0.00028456	     -0.19599774	     -0.05968370	      0.88293037	     -0.00053549	     -0.21248043	     -0.00224933	      0.00043920	    144.84681358
      2.64374159	     -0.05481863	     -0.00028477	     -0.19602366	     -0.05968653	      0.88293090	     -0.00053702	     -0.21247820	     -0.00226666	      0.00040403	    146.02330281
      2.64499832	     -0.05484946	     -0.00028489	     -0.19605431	     -0.05968939	      0.88293139	     -0.00053854	     -0.21247639	     -0.00228163	      0.00037069	    144.95556330
      2.64625504	     -0.05488041	     -0.00028512	     -0.19608508	     -0.05969227	      0.88293183	     -0.00054007	     -0.21247501	     -0.00229801	      0.00033666	    146.06445970
      2.64751176	     -0.05491644	     -0.00028528	     -0.19612094	     -0.05969517	      0.88293224	     -0.00054159	     -0.21247406	     -0.00231194	      0.00030437	    144.93400553
      2.64876848	     -0.05495261	     -0.00028559	     -0.19615693	     -0.05969808	      0.88293260	     -0.00054312	     -0.21247354	     -0.00232724	      0.00027129	    145.98734227
      2.65002520	     -0.05499296	     -0.00028580	     -0.19619712	     -0.05970102	      0.88293292	     -0.00054464	     -0.21247343	     -0.00234005	      0.00023987	    144.79998199
      2.65128192	     -0.05503295	     -0.00028611	     -0.19623695	     -0.05970396	      0.88293320	     -0.00054616	     -0.21247373	     -0.00235420	      0.00020758	    145.79721405
      2.65253864	     -0.05507753	     -0.00028633	     -0.19628139	     -0.05970693	      0.88293344	     -0.00054769	     -0.21247443	     -0.00236582	      0.00017686	    144.55464806
      2.65379536	     -0.05512192	     -0.00028669	     -0.19632562	     -0.05970991	      0.88293365	     -0.00054921	     -0.21247551	     -0.00237874	      0.00014518	    145.50693040
      2.65505208	     -0.05517023	     -0.00028695	     -0.19637380	     -0.05971291	      0.88293381	     -0.00055073	     -0.21247697	     -0.00238911	      0.00011498	    144.21782837
      2.65630880	     -0.05521799	     -0.00028730	     -0.19642141	     -0.05971592	      0.88293393	     -0.00055225	     -0.21247880	     -0.00240076	      0.00008375	    145.11861860
      2.65756552	     -0.05527008	     -0.00028756	     -0.19647339	     -0.05971894	      0.88293402	     -0.00055377	     -0.21248099	     -0.00240982	      0.00005394	    143.77934259
      2.65882224	     -0.05532186	     -0.00028798	     -0.19652504	     -0.05972198	      0.88293407	     -0.00055529	     -0.21248353	     -0.00242015	      0.00002306	    144.63093148
      2.66007896	     -0.05537735	     -0.00028829	     -0.19658043	     -0.05972502	      0.88293408	     -0.00055680	     -0.21248641	     -0.00242787	     -0.00000642	    143.24382262
      2.66133568	     -0.05543204	     -0.00028871	     -0.19663500	     -0.05972808	      0.88293405	     -0.00055832	     -0.21248963	     -0.00243684	     -0.00003701	    144.04642229
      2.66259240	     -0.05549077	     -0.00028907	     -0.19669364	     -0.05973115	      0.88293399	     -0.00055983	     -0.21249318	     -0.00244315	     -0.00006618	    142.61540443
      2.66384912	     -0.05554901	     -0.00028963	     -0.19675178	     -0.05973422	      0.88293388	     -0.00056134	     -0.21249705	     -0.00245070	     -0.00009645	    143.37083772
      2.66510584	     -0.05561078	     -0.00029014	     -0.19681346	     -0.05973730	      0.88293374	     -0.00056285	     -0.21250124	     -0.00245558	     -0.00012530	    141.89936094
      2.66636256	     -0.05567179	     -0.00029084	     -0.19687439	     -0.05974039	      0.88293357	     -0.00056436	     -0.21250573	     -0.00246168	     -0.00015522	    142.60467049
      2.66761929	     -0.05573680	     -0.00029156	     -0.19693933	     -0.05974349	      0.88293336	     -0.00056586	     -0.21251054	     -0.00246509	     -0.00018372	    141.09499980
      2.66887601	     -0.05580136	     -0.00029259	     -0.19700380	     -0.05974659	      0.88293311	     -0.00056736	     -0.21251566	     -0.00246967	     -0.00021329	    141.76115103
      2.67013273	     -0.05586928	     -0.00029364	     -0.19707166	     -0.05974970	      0.88293282	     -0.00056886	     -0.21252109	     -0.00247155	     -0.00024143	    140.21510611
      2.67138945	     -0.05593627	     -0.00029491	     -0.19713859	     -0.05975280	      0.88293250	     -0.00057036	     -0.21252682	     -0.00247460	     -0.00027067	    140.82570290
      2.67264617	     -0.05600699	     -0.00029626	     -0.19720925	     -0.05975592	      0.88293214	     -0.00057186	     -0.21253285	     -0.00247492	     -0.00029853	    139.24335987
      2.67390289	     -0.05607745	     -0.00029801	     -0.19727965	     -0.05975903	      0.88293175	     -0.00057336	     -0.21253920	     -0.00247637	     -0.00032755	    139.81543733
      2.67515961	     -0.05615134	     -0.00029993	     -0.19735349	     -0.05976214	      0.88293132	     -0.00057485	     -0.21254587	     -0.00247503	     -0.00035524	    138.21248123
      2.67641633	     -0.05622392	     -0.00030219	     -0.19742602	     -0.05976525	      0.88293085	     -0.00057634	     -0.21255286	     -0.00247480	     -0.00038413	    138.75598744
      2.67767305	     -0.05629863	     -0.00030458	     -0.19750069	     -0.05976836	      0.88293035	     -0.00057783	     -0.21256015	     -0.00247173	     -0.00041170	    137.15819263
      2.67892977	     -0.05637070	     -0.00030731	     -0.19757271	     -0.05977146	      0.88292982	     -0.00057932	     -0.21256770	     -0.00246975	     -0.00044038	    137.69455925
      2.68018649	     -0.05644344	     -0.00031010	     -0.19764543	     -0.05977456	      0.88292925	     -0.00058081	     -0.21257546	     -0.00246497	     -0.00046756	    136.09474016
      2.68144321	     -0.05651255	     -0.00031317	     -0.19771450	     -0.05977766	      0.88292864	     -0.00058229	     -0.21258340	     -0.00246135	     -0.00049565	    136.61249163
      2.68269993	     -0.05658183	     -0.00031630	     -0.19778376	     -0.05978075	      0.88292800	     -0.00058378	     -0.21259147	     -0.00245500	     -0.00052198	    135.01946247
      2.68395665	     -0.05664718	     -0.00031971	     -0.19784909	     -0.05978383	      0.88292733	     -0.00058526	     -0.21259962	     -0.00244993	     -0.00054891	    135.52186000
      2.68521337	     -0.05671227	     -0.00032317	     -0.19791417	     -0.05978690	      0.88292662	     -0.00058674	     -0.21260785	     -0.00244225	     -0.00057375	    133.92657545
      2.68647009	     -0.05677337	     -0.00032683	     -0.19797525	     -0.05978997	      0.88292589	     -0.00058821	     -0.21261611	     -0.00243598	     -0.00059890	    134.40002344
      2.68772681	     -0.05683556	     -0.00033046	     -0.19803744	     -0.05979303	      0.88292512	     -0.00058969	     -0.21262441	     -0.00242725	     -0.00062173	    132.76970890
      2.68898353	     -0.05689658	     -0.00033432	     -0.19809844	     -0.05979607	      0.88292432	     -0.00059116	     -0.21263281	     -0.00242006	     -0.00064481	    133.17285123
      2.69024025	     -0.05696026	     -0.00033812	     -0.19816213	     -0.05979911	      0.88292350	     -0.00059263	     -0.21264137	     -0.00241052	     -0.00066567	    131.49831648
      2.69149698	     -0.05702323	     -0.00034204	     -0.19822509	     -0.05980213	      0.88292265	     -0.00059409	     -0.21265015	     -0.00240254	     -0.00068704	    131.84896121
      2.69275370	     -0.05708950	     -0.00034595	     -0.19829136	     -0.05980514	      0.88292178	     -0.00059555	     -0.21265922	     -0.00239211	     -0.00070653	    130.17081163
      2.69401042	     -0.05715563	     -0.00035010	     -0.19835747	     -0.05980814	      0.88292087	     -0.00059701	     -0.21266863	     -0.00238311	     -0.00072686	    130.50636682
      2.69526714	     -0.05722512	     -0.00035431	     -0.19842697	     -0.05981113	      0.88291995	     -0.00059847	     -0.21267844	     -0.00237156	     -0.00074564	    128.83753313
      2.69652386	     -0.05729490	     -0.00035884	     -0.19849674	     -0.05981411	      0.88291900	     -0.00059992	     -0.21268870	     -0.00236134	     -0.00076556	    129.15791853
      2.69778058	     -0.05736822	     -0.00036349	     -0.19857006	     -0.05981707	      0.88291803	     -0.00060137	     -0.21269946	     -0.00234844	     -0.00078420	    127.51438731
[truncated: 343,520 more chars]
