# Supplementary material for: A Neural Controller Model Considering the Vestibulospinal Tract in Human Postural Control
Source: Front Comput Neurosci. 2022 Feb 25;16:785099. doi: 10.3389/fncom.2022.785099 (PMC8913724; doi:10.3389/fncom.2022.785099)
Supplement: Supplementary file 8 [file Data_Sheet_3.zip › SimulationResults/VST+/1.495/opt_1/jiang_CoPpositon_pos.sto]

CoP
version=1
nRows=3989
nColumns=11
inDegrees=no

This file contains CoP trajectory (of origin) and orientations.

Units are S.I. units (seconds, meters, Newtons, ...)
Angles are in degrees.

endheader
time	cop-x	cop-z	cop-x-calcn-r	com-x	com-y	com-z	com-x-calcn-r	com-x-vel	com-y-vel	s_torques
      0.00048090	     -0.06554700	     -0.00032387	     -0.20674629	     -0.06321768	      0.88294046	     -0.00014789	     -0.21772585	      0.00000609	      0.00004619	    112.93529907
      0.00096181	     -0.06510511	     -0.00032788	     -0.20630464	     -0.06321767	      0.88294049	     -0.00014788	     -0.21771399	      0.00001918	      0.00010234	    126.30763857
      0.00170218	     -0.06465553	     -0.00033178	     -0.20585539	     -0.06321765	      0.88294060	     -0.00014786	     -0.21768738	      0.00003496	      0.00020166	    105.64003374
      0.00244256	     -0.06442495	     -0.00033388	     -0.20562504	     -0.06321762	      0.88294079	     -0.00014781	     -0.21765648	      0.00004007	      0.00030949	     84.71731328
      0.00375446	     -0.06436034	     -0.00033502	     -0.20556067	     -0.06321757	      0.88294133	     -0.00014771	     -0.21760334	      0.00003153	      0.00050333	     65.65574169
      0.00548862	     -0.06457177	     -0.00033457	     -0.20577240	     -0.06321753	      0.88294241	     -0.00014752	     -0.21754911	      0.00001742	      0.00073553	     56.91977379
      0.00719836	     -0.06482793	     -0.00033393	     -0.20602907	     -0.06321750	      0.88294383	     -0.00014729	     -0.21751413	      0.00002465	      0.00091992	     55.46482101
      0.00890809	     -0.06500751	     -0.00033366	     -0.20620940	     -0.06321743	      0.88294553	     -0.00014703	     -0.21749071	      0.00005658	      0.00105794	     56.99608163
      0.01027126	     -0.06509948	     -0.00033375	     -0.20630212	     -0.06321733	      0.88294703	     -0.00014680	     -0.21747576	      0.00009845	      0.00113844	     58.19606538
      0.01163444	     -0.06514586	     -0.00033394	     -0.20634932	     -0.06321716	      0.88294862	     -0.00014656	     -0.21746190	      0.00014904	      0.00119614	     60.14060706
      0.01344669	     -0.06516873	     -0.00033417	     -0.20637335	     -0.06321682	      0.88295083	     -0.00014621	     -0.21744327	      0.00022641	      0.00124292	     61.74469336
      0.01525895	     -0.06515303	     -0.00033419	     -0.20635883	     -0.06321634	      0.88295311	     -0.00014584	     -0.21742379	      0.00030847	      0.00126085	     64.35721230
      0.01657719	     -0.06513467	     -0.00033434	     -0.20634134	     -0.06321589	      0.88295477	     -0.00014556	     -0.21740900	      0.00037070	      0.00125883	     64.00732299
      0.01789544	     -0.06510160	     -0.00033408	     -0.20630913	     -0.06321536	      0.88295642	     -0.00014526	     -0.21739398	      0.00043203	      0.00124606	     64.80870351
      0.01981571	     -0.06504402	     -0.00033356	     -0.20625278	     -0.06321445	      0.88295878	     -0.00014481	     -0.21737193	      0.00052040	      0.00121126	     64.64666467
      0.02141535	     -0.06498219	     -0.00033289	     -0.20619194	     -0.06321356	      0.88296069	     -0.00014441	     -0.21735373	      0.00059183	      0.00117059	     65.02792789
      0.02265862	     -0.06493143	     -0.00033224	     -0.20614193	     -0.06321279	      0.88296212	     -0.00014409	     -0.21733976	      0.00064540	      0.00113235	     64.41454234
      0.02390188	     -0.06487621	     -0.00033160	     -0.20608746	     -0.06321195	      0.88296350	     -0.00014376	     -0.21732609	      0.00069814	      0.00109086	     63.96431290
      0.02514515	     -0.06482031	     -0.00033094	     -0.20603227	     -0.06321105	      0.88296483	     -0.00014343	     -0.21731278	      0.00074829	      0.00104506	     63.64428591
      0.02638842	     -0.06476318	     -0.00033025	     -0.20597586	     -0.06321009	      0.88296610	     -0.00014308	     -0.21729988	      0.00079777	      0.00099744	     63.04375383
      0.02763168	     -0.06470635	     -0.00032954	     -0.20591972	     -0.06320907	      0.88296731	     -0.00014272	     -0.21728740	      0.00084483	      0.00094705	     62.76258427
      0.02887495	     -0.06465020	     -0.00032883	     -0.20586425	     -0.06320799	      0.88296846	     -0.00014235	     -0.21727537	      0.00089118	      0.00089601	     62.21726515
      0.03011822	     -0.06459598	     -0.00032810	     -0.20581070	     -0.06320685	      0.88296954	     -0.00014197	     -0.21726380	      0.00093543	      0.00084355	     62.04204099
      0.03164172	     -0.06453309	     -0.00032723	     -0.20574863	     -0.06320539	      0.88297077	     -0.00014150	     -0.21725026	      0.00098887	      0.00077966	     61.42733436
      0.03273918	     -0.06449056	     -0.00032661	     -0.20570667	     -0.06320428	      0.88297160	     -0.00014115	     -0.21724094	      0.00102525	      0.00073294	     61.60106816
      0.03383665	     -0.06445086	     -0.00032601	     -0.20566755	     -0.06320314	      0.88297238	     -0.00014080	     -0.21723199	      0.00106169	      0.00068731	     61.39852392
      0.03527785	     -0.06440380	     -0.00032525	     -0.20562123	     -0.06320157	      0.88297333	     -0.00014032	     -0.21722080	      0.00110795	      0.00062764	     61.52623523
      0.03679483	     -0.06436063	     -0.00032450	     -0.20557884	     -0.06319986	      0.88297424	     -0.00013981	     -0.21720971	      0.00115640	      0.00056686	     61.19507742
      0.03791259	     -0.06433246	     -0.00032398	     -0.20555123	     -0.06319855	      0.88297484	     -0.00013943	     -0.21720196	      0.00119050	      0.00052236	     61.66486839
      0.03903036	     -0.06430793	     -0.00032348	     -0.20552728	     -0.06319720	      0.88297540	     -0.00013904	     -0.21719456	      0.00122511	      0.00047964	     61.59039899
      0.04044097	     -0.06428186	     -0.00032288	     -0.20550193	     -0.06319544	      0.88297604	     -0.00013854	     -0.21718571	      0.00126780	      0.00042666	     61.93379312
      0.04191443	     -0.06426022	     -0.00032232	     -0.20548105	     -0.06319354	      0.88297663	     -0.00013800	     -0.21717700	      0.00131291	      0.00037396	     61.69369087
      0.04306087	     -0.06424519	     -0.00032188	     -0.20546660	     -0.06319201	      0.88297704	     -0.00013758	     -0.21717056	      0.00134682	      0.00033363	     62.26372581
      0.04420731	     -0.06423331	     -0.00032147	     -0.20545531	     -0.06319045	      0.88297740	     -0.00013716	     -0.21716438	      0.00138160	      0.00029543	     62.15879875
      0.04535375	     -0.06422385	     -0.00032113	     -0.20544644	     -0.06318884	      0.88297772	     -0.00013673	     -0.21715844	      0.00141583	      0.00025805	     62.42675579
      0.04702944	     -0.06421467	     -0.00032074	     -0.20543812	     -0.06318643	      0.88297810	     -0.00013609	     -0.21715017	      0.00146653	      0.00020642	     62.30528380
      0.04819625	     -0.06420962	     -0.00032047	     -0.20543367	     -0.06318470	      0.88297833	     -0.00013564	     -0.21714469	      0.00150116	      0.00017166	     62.73969247
      0.04936307	     -0.06420689	     -0.00032015	     -0.20543154	     -0.06318293	      0.88297851	     -0.00013518	     -0.21713939	      0.00153666	      0.00013903	     62.60398309
      0.05052988	     -0.06420471	     -0.00031978	     -0.20542996	     -0.06318111	      0.88297865	     -0.00013472	     -0.21713427	      0.00157173	      0.00010737	     62.82528689
      0.05218431	     -0.06420352	     -0.00031909	     -0.20542963	     -0.06317847	      0.88297879	     -0.00013406	     -0.21712728	      0.00162225	      0.00006553	     62.61893649
      0.05328020	     -0.06420182	     -0.00031858	     -0.20542850	     -0.06317667	      0.88297885	     -0.00013361	     -0.21712281	      0.00165506	      0.00003890	     63.00229071
      0.05437609	     -0.06420163	     -0.00031808	     -0.20542888	     -0.06317484	      0.88297888	     -0.00013316	     -0.21711843	      0.00168862	      0.00001415	     62.91945332
      0.05583215	     -0.06420161	     -0.00031751	     -0.20542962	     -0.06317235	      0.88297888	     -0.00013256	     -0.21711279	      0.00173281	     -0.00001720	     63.13762208
      0.05733419	     -0.06420387	     -0.00031704	     -0.20543266	     -0.06316971	      0.88297883	     -0.00013194	     -0.21710718	      0.00177921	     -0.00004654	     62.78048103
      0.05858381	     -0.06420393	     -0.00031686	     -0.20543336	     -0.06316747	      0.88297876	     -0.00013141	     -0.21710268	      0.00181663	     -0.00006966	     63.28258836
      0.05983343	     -0.06420632	     -0.00031692	     -0.20543639	     -0.06316517	      0.88297865	     -0.00013088	     -0.21709832	      0.00185516	     -0.00009014	     62.96927039
      0.06108305	     -0.06420614	     -0.00031696	     -0.20543685	     -0.06316283	      0.88297853	     -0.00013034	     -0.21709410	      0.00189262	     -0.00010945	     63.31188053
      0.06261054	     -0.06420661	     -0.00031695	     -0.20543810	     -0.06315991	      0.88297835	     -0.00012968	     -0.21708906	      0.00193935	     -0.00012984	     62.90598931
      0.06391280	     -0.06420311	     -0.00031679	     -0.20543527	     -0.06315736	      0.88297817	     -0.00012911	     -0.21708486	      0.00197771	     -0.00014568	     63.45818475
      0.06521506	     -0.06420184	     -0.00031644	     -0.20543467	     -0.06315475	      0.88297797	     -0.00012854	     -0.21708071	      0.00201733	     -0.00015862	     63.01181726
      0.06651733	     -0.06419777	     -0.00031613	     -0.20543125	     -0.06315210	      0.88297775	     -0.00012796	     -0.21707664	      0.00205557	     -0.00017024	     63.43497724
      0.06818973	     -0.06419500	     -0.00031572	     -0.20542934	     -0.06314862	      0.88297746	     -0.00012721	     -0.21707149	      0.00210588	     -0.00018162	     62.84972391
      0.06936612	     -0.06418984	     -0.00031547	     -0.20542477	     -0.06314613	      0.88297724	     -0.00012668	     -0.21706794	      0.00213966	     -0.00018843	     63.46609143
      0.07054252	     -0.06418641	     -0.00031523	     -0.20542193	     -0.06314359	      0.88297702	     -0.00012614	     -0.21706441	      0.00217445	     -0.00019307	     63.28811290
      0.07171892	     -0.06418141	     -0.00031503	     -0.20541753	     -0.06314101	      0.88297679	     -0.00012560	     -0.21706090	      0.00220852	     -0.00019681	     63.45918195
      0.07334060	     -0.06417498	     -0.00031497	     -0.20541191	     -0.06313739	      0.88297647	     -0.00012486	     -0.21705605	      0.00225590	     -0.00019917	     63.19405549
      0.07444059	     -0.06416938	     -0.00031508	     -0.20540686	     -0.06313489	      0.88297625	     -0.00012435	     -0.21705276	      0.00228706	     -0.00019998	     63.51753129
      0.07554057	     -0.06416510	     -0.00031523	     -0.20540312	     -0.06313236	      0.88297603	     -0.00012383	     -0.21704946	      0.00231879	     -0.00019918	     63.40557072
      0.07697769	     -0.06415897	     -0.00031548	     -0.20539770	     -0.06312900	      0.88297574	     -0.00012316	     -0.21704515	      0.00235955	     -0.00019726	     63.57683449
      0.07847506	     -0.06415437	     -0.00031576	     -0.20539383	     -0.06312543	      0.88297545	     -0.00012245	     -0.21704064	      0.00240259	     -0.00019315	     63.18290921
      0.07972819	     -0.06414851	     -0.00031604	     -0.20538858	     -0.06312240	      0.88297521	     -0.00012185	     -0.21703688	      0.00243729	     -0.00018931	     63.65756394
      0.08098132	     -0.06413670	     -0.00031632	     -0.20537740	     -0.06311932	      0.88297498	     -0.00012125	     -0.21703299	      0.00247341	     -0.00018389	     63.68021070
      0.08223445	     -0.06409244	     -0.00031665	     -0.20533374	     -0.06311620	      0.88297475	     -0.00012065	     -0.21702839	      0.00250882	     -0.00017793	     64.79129993
      0.08378323	     -0.06401431	     -0.00031701	     -0.20525632	     -0.06311228	      0.88297448	     -0.00011990	     -0.21702071	      0.00255151	     -0.00016576	     65.11576964
      0.08510917	     -0.06395918	     -0.00031742	     -0.20520173	     -0.06310888	      0.88297427	     -0.00011925	     -0.21701287	      0.00258231	     -0.00015170	     66.14839316
      0.08643512	     -0.06394398	     -0.00031788	     -0.20518702	     -0.06310544	      0.88297408	     -0.00011860	     -0.21700529	      0.00261042	     -0.00013428	     66.14059526
      0.08776106	     -0.06396819	     -0.00031842	     -0.20521165	     -0.06310196	      0.88297391	     -0.00011795	     -0.21699961	      0.00263431	     -0.00011784	     67.42662710
      0.08955419	     -0.06406129	     -0.00031925	     -0.20530529	     -0.06309721	      0.88297372	     -0.00011708	     -0.21699709	      0.00266774	     -0.00010112	     68.68844204
      0.09051355	     -0.06412760	     -0.00031979	     -0.20537188	     -0.06309464	      0.88297362	     -0.00011661	     -0.21699877	      0.00268559	     -0.00009807	     70.57444253
      0.09167462	     -0.06421974	     -0.00032061	     -0.20546437	     -0.06309151	      0.88297351	     -0.00011605	     -0.21700380	      0.00271069	     -0.00010010	     72.47068400
      0.09343023	     -0.06436665	     -0.00032212	     -0.20561183	     -0.06308671	      0.88297332	     -0.00011520	     -0.21701752	      0.00275455	     -0.00011884	     75.66299066
      0.09463620	     -0.06446619	     -0.00032322	     -0.20571180	     -0.06308337	      0.88297316	     -0.00011462	     -0.21703091	      0.00279068	     -0.00014222	     77.59517838
      0.09584217	     -0.06455822	     -0.00032424	     -0.20580428	     -0.06307998	      0.88297297	     -0.00011404	     -0.21704718	      0.00283016	     -0.00017552	     79.46349181
      0.09704815	     -0.06464174	     -0.00032498	     -0.20588830	     -0.06307654	      0.88297274	     -0.00011347	     -0.21706597	      0.00287468	     -0.00021683	     80.78342326
      0.09852117	     -0.06472529	     -0.00032555	     -0.20597250	     -0.06307226	      0.88297237	     -0.00011277	     -0.21709179	      0.00293392	     -0.00027829	     81.70741292
      0.09975011	     -0.06478085	     -0.00032594	     -0.20602866	     -0.06306862	      0.88297200	     -0.00011220	     -0.21711527	      0.00298873	     -0.00033598	     81.73240951
      0.10097905	     -0.06481862	     -0.00032523	     -0.20606707	     -0.06306491	      0.88297155	     -0.00011162	     -0.21714014	      0.00304618	     -0.00039941	     81.46502994
      0.10248773	     -0.06484715	     -0.00032559	     -0.20609644	     -0.06306026	      0.88297088	     -0.00011093	     -0.21717203	      0.00312216	     -0.00048083	     80.12273178
      0.10366911	     -0.06485004	     -0.00032568	     -0.20610001	     -0.06305654	      0.88297028	     -0.00011038	     -0.21719760	      0.00318343	     -0.00054659	     79.13400530
      0.10485049	     -0.06483832	     -0.00032573	     -0.20608902	     -0.06305274	      0.88296959	     -0.00010984	     -0.21722324	      0.00324783	     -0.00061093	     77.87979271
      0.10603188	     -0.06480548	     -0.00032598	     -0.20605691	     -0.06304886	      0.88296883	     -0.00010930	     -0.21724862	      0.00331311	     -0.00067349	     76.88037743
      0.10755296	     -0.06474708	     -0.00032577	     -0.20599951	     -0.06304376	      0.88296775	     -0.00010862	     -0.21728055	      0.00339932	     -0.00074693	     75.41774905
      0.10871789	     -0.06469141	     -0.00032592	     -0.20594460	     -0.06303976	      0.88296685	     -0.00010810	     -0.21730422	      0.00346485	     -0.00079736	     75.12424466
      0.10988283	     -0.06463102	     -0.00032609	     -0.20588499	     -0.06303568	      0.88296590	     -0.00010758	     -0.21732704	      0.00353137	     -0.00084046	     74.75385226
      0.11104776	     -0.06456673	     -0.00032603	     -0.20582149	     -0.06303153	      0.88296489	     -0.00010707	     -0.21734891	      0.00359715	     -0.00087676	     75.04723717
      0.11260683	     -0.06448223	     -0.00032638	     -0.20573804	     -0.06302586	      0.88296350	     -0.00010638	     -0.21737660	      0.00368537	     -0.00091252	     75.33318922
      0.11374805	     -0.06442153	     -0.00032680	     -0.20567810	     -0.06302161	      0.88296245	     -0.00010589	     -0.21739572	      0.00374860	     -0.00093031	     76.45785225
      0.11488927	     -0.06436376	     -0.00032735	     -0.20562110	     -0.06301730	      0.88296138	     -0.00010540	     -0.21741387	      0.00381217	     -0.00093992	     77.06361656
      0.11603049	     -0.06431046	     -0.00032780	     -0.20556856	     -0.06301291	      0.88296030	     -0.00010492	     -0.21743110	      0.00387478	     -0.00094277	     78.15167176
      0.11767677	     -0.06424370	     -0.00032852	     -0.20550290	     -0.06300646	      0.88295876	     -0.00010422	     -0.21745433	      0.00396505	     -0.00093460	     79.05893008
      0.11877712	     -0.06420491	     -0.00032897	     -0.20546484	     -0.06300206	      0.88295773	     -0.00010377	     -0.21746882	      0.00402432	     -0.00092268	     80.26945319
      0.11987747	     -0.06417188	     -0.00032940	     -0.20543254	     -0.06299760	      0.88295673	     -0.00010331	     -0.21748248	      0.00408407	     -0.00090533	     80.65610442
      0.12129571	     -0.06413604	     -0.00032996	     -0.20539764	     -0.06299176	      0.88295546	     -0.00010274	     -0.21749892	      0.00416042	     -0.00087730	     81.51820662
      0.12274549	     -0.06410941	     -0.00033054	     -0.20537198	     -0.06298567	      0.88295422	     -0.00010216	     -0.21751440	      0.00423923	     -0.00084226	     81.26299714
      0.12419527	     -0.06408847	     -0.00033109	     -0.20535199	     -0.06297947	      0.88295302	     -0.00010158	     -0.21752864	      0.00431661	     -0.00080370	     82.25956682
      0.12542206	     -0.06407690	     -0.00033173	     -0.20534122	     -0.06297413	      0.88295206	     -0.00010110	     -0.21753978	      0.00438377	     -0.00076749	     81.30287257
      0.12664885	     -0.06406941	     -0.00033200	     -0.20533454	     -0.06296871	      0.88295114	     -0.00010063	     -0.21755022	      0.00444989	     -0.00073059	     81.37444860
      0.12878300	     -0.06406849	     -0.00033250	     -0.20533502	     -0.06295909	      0.88294965	     -0.00009982	     -0.21756686	      0.00456655	     -0.00066452	     80.01242067
      0.12972135	     -0.06406757	     -0.00033268	     -0.20533472	     -0.06295478	      0.88294904	     -0.00009947	     -0.21757362	      0.00461691	     -0.00063633	     80.41289640
      0.13065969	     -0.06406924	     -0.00033295	     -0.20533700	     -0.06295043	      0.88294846	     -0.00009913	     -0.21758003	      0.00466818	     -0.00060811	     80.03054921
      0.13225931	     -0.06407388	     -0.00033315	     -0.20534267	     -0.06294289	      0.88294752	     -0.00009855	     -0.21759025	      0.00475553	     -0.00056209	     79.57945282
      0.13441633	     -0.06408476	     -0.00033334	     -0.20535495	     -0.06293250	      0.88294637	     -0.00009778	     -0.21760284	      0.00487425	     -0.00050465	     78.11872436
      0.13536743	     -0.06408640	     -0.00033347	     -0.20535719	     -0.06292784	      0.88294590	     -0.00009745	     -0.21760806	      0.00492529	     -0.00048218	     78.62715593
      0.13631853	     -0.06408999	     -0.00033357	     -0.20536139	     -0.06292313	      0.88294545	     -0.00009712	     -0.21761308	      0.00497717	     -0.00046081	     78.39863701
      0.13795356	     -0.06409446	     -0.00033323	     -0.20536690	     -0.06291492	      0.88294473	     -0.00009657	     -0.21762143	      0.00506595	     -0.00042836	     78.18682481
      0.13995464	     -0.06409983	     -0.00033338	     -0.20537352	     -0.06290468	      0.88294390	     -0.00009591	     -0.21763132	      0.00517480	     -0.00039539	     77.25138276
      0.14091198	     -0.06409852	     -0.00033334	     -0.20537280	     -0.06289970	      0.88294353	     -0.00009560	     -0.21763599	      0.00522544	     -0.00038299	     77.72927120
      0.14210114	     -0.06409732	     -0.00033330	     -0.20537233	     -0.06289345	      0.88294308	     -0.00009523	     -0.21764173	      0.00528902	     -0.00036968	     77.59995493
      0.14376442	     -0.06409224	     -0.00033326	     -0.20536826	     -0.06288458	      0.88294248	     -0.00009471	     -0.21764971	      0.00537674	     -0.00035641	     77.76919863
      0.14493981	     -0.06408862	     -0.00033338	     -0.20536534	     -0.06287822	      0.88294207	     -0.00009435	     -0.21765534	      0.00543912	     -0.00034953	     77.28559479
      0.14611519	     -0.06408163	     -0.00033354	     -0.20535905	     -0.06287179	      0.88294166	     -0.00009400	     -0.21766100	      0.00550018	     -0.00034588	     77.50489216
      0.14787955	     -0.06406943	     -0.00033373	     -0.20534789	     -0.06286201	      0.88294105	     -0.00009349	     -0.21766950	      0.00559185	     -0.00034423	     77.11169899
      0.14887831	     -0.06405955	     -0.00033373	     -0.20533858	     -0.06285640	      0.88294070	     -0.00009321	     -0.21767431	      0.00564243	     -0.00034582	     77.42913408
      0.15007936	     -0.06404783	     -0.00033390	     -0.20532754	     -0.06284958	      0.88294029	     -0.00009288	     -0.21768009	      0.00570348	     -0.00034889	     77.34146276
      0.15162752	     -0.06402950	     -0.00033410	     -0.20531008	     -0.06284069	      0.88293974	     -0.00009246	     -0.21768752	      0.00578064	     -0.00035588	     77.66386458
      0.15282656	     -0.06401560	     -0.00033423	     -0.20529685	     -0.06283373	      0.88293931	     -0.00009214	     -0.21769323	      0.00584072	     -0.00036211	     77.27873780
      0.15402560	     -0.06399951	     -0.00033432	     -0.20528141	     -0.06282669	      0.88293887	     -0.00009184	     -0.21769891	      0.00589932	     -0.00037021	     77.65087204
      0.15585456	     -0.06397534	     -0.00033451	     -0.20525824	     -0.06281582	      0.88293818	     -0.00009138	     -0.21770748	      0.00598876	     -0.00038386	     77.41727955
      0.15682906	     -0.06396151	     -0.00033462	     -0.20524493	     -0.06280996	      0.88293781	     -0.00009115	     -0.21771205	      0.00603517	     -0.00039225	     77.88332825
      0.15802471	     -0.06394633	     -0.00033484	     -0.20523040	     -0.06280271	      0.88293733	     -0.00009087	     -0.21771764	      0.00609254	     -0.00040255	     77.97095112
      0.15963349	     -0.06392555	     -0.00033528	     -0.20521046	     -0.06279285	      0.88293667	     -0.00009050	     -0.21772511	      0.00616870	     -0.00041777	     78.59063959
      0.16082154	     -0.06391267	     -0.00033564	     -0.20519820	     -0.06278548	      0.88293617	     -0.00009024	     -0.21773054	      0.00622570	     -0.00042866	     78.32456820
      0.16200960	     -0.06390002	     -0.00033614	     -0.20518617	     -0.06277805	      0.88293565	     -0.00008999	     -0.21773591	      0.00628180	     -0.00044041	     78.81153580
      0.16383987	     -0.06388669	     -0.00033718	     -0.20517378	     -0.06276648	      0.88293483	     -0.00008961	     -0.21774408	      0.00636937	     -0.00045808	     79.00181055
      0.16480906	     -0.06387834	     -0.00033777	     -0.20516593	     -0.06276028	      0.88293438	     -0.00008942	     -0.21774835	      0.00641454	     -0.00046787	     79.94333727
      0.16599834	     -0.06386649	     -0.00033842	     -0.20515466	     -0.06275262	      0.88293382	     -0.00008919	     -0.21775343	      0.00646932	     -0.00047925	     80.75010110
      0.16760554	     -0.06384592	     -0.00033920	     -0.20513485	     -0.06274216	      0.88293303	     -0.00008889	     -0.21775991	      0.00653879	     -0.00049485	     82.62997081
      0.16879661	     -0.06383225	     -0.00033975	     -0.20512171	     -0.06273435	      0.88293244	     -0.00008868	     -0.21776437	      0.00658787	     -0.00050552	     83.43068908
      0.16998768	     -0.06381775	     -0.00034018	     -0.20510771	     -0.06272647	      0.88293183	     -0.00008847	     -0.21776855	      0.00663348	     -0.00051687	     85.21273482
      0.17181487	     -0.06379947	     -0.00034066	     -0.20509015	     -0.06271429	      0.88293087	     -0.00008817	     -0.21777444	      0.00670076	     -0.00053387	     87.28986557
      0.17279806	     -0.06378786	     -0.00034080	     -0.20507892	     -0.06270769	      0.88293034	     -0.00008802	     -0.21777736	      0.00673490	     -0.00054339	     89.26830177
      0.17399906	     -0.06377339	     -0.00034085	     -0.20506490	     -0.06269957	      0.88292968	     -0.00008783	     -0.21778059	      0.00677673	     -0.00055414	     91.05142391
      0.17557366	     -0.06374798	     -0.00034064	     -0.20504008	     -0.06268886	      0.88292880	     -0.00008760	     -0.21778415	      0.00683039	     -0.00056764	     94.16851587
      0.17677480	     -0.06372369	     -0.00034043	     -0.20501625	     -0.06268063	      0.88292811	     -0.00008743	     -0.21778613	      0.00687225	     -0.00057551	     95.64424980
      0.17797594	     -0.06368961	     -0.00034004	     -0.20498262	     -0.06267235	      0.88292742	     -0.00008727	     -0.21778728	      0.00691332	     -0.00058188	     98.14639453
      0.17995639	     -0.06360772	     -0.00033915	     -0.20490151	     -0.06265859	      0.88292626	     -0.00008701	     -0.21778658	      0.00698293	     -0.00058474	    101.27901166
      0.18091451	     -0.06355112	     -0.00033853	     -0.20484529	     -0.06265189	      0.88292570	     -0.00008689	     -0.21778472	      0.00701609	     -0.00058224	    103.72024313
      0.18207700	     -0.06346954	     -0.00033764	     -0.20476418	     -0.06264371	      0.88292503	     -0.00008676	     -0.21778079	      0.00705750	     -0.00057382	    105.82690989
      0.18365565	     -0.06333186	     -0.00033603	     -0.20462714	     -0.06263252	      0.88292414	     -0.00008657	     -0.21777209	      0.00711357	     -0.00055298	    109.24166152
      0.18486813	     -0.06320886	     -0.00033469	     -0.20450465	     -0.06262387	      0.88292348	     -0.00008644	     -0.21776251	      0.00715758	     -0.00052740	    110.81163452
      0.18608061	     -0.06307122	     -0.00033356	     -0.20436749	     -0.06261516	      0.88292286	     -0.00008631	     -0.21775031	      0.00720037	     -0.00049389	    113.25825668
      0.18786758	     -0.06285866	     -0.00033161	     -0.20415565	     -0.06260224	      0.88292203	     -0.00008613	     -0.21772780	      0.00726335	     -0.00042762	    115.29853396
      0.18895066	     -0.06272571	     -0.00033053	     -0.20402312	     -0.06259435	      0.88292160	     -0.00008603	     -0.21771179	      0.00729964	     -0.00037866	    117.45134573
      0.19003374	     -0.06259404	     -0.00032948	     -0.20389186	     -0.06258643	      0.88292122	     -0.00008593	     -0.21769420	      0.00733600	     -0.00032268	    118.61908992
      0.19148987	     -0.06242051	     -0.00032815	     -0.20371886	     -0.06257571	      0.88292081	     -0.00008580	     -0.21766842	      0.00738313	     -0.00023865	    120.52647218
      0.19288827	     -0.06226315	     -0.00032698	     -0.20356199	     -0.06256536	      0.88292053	     -0.00008568	     -0.21764178	      0.00742770	     -0.00014909	    121.25472985
      0.19428666	     -0.06211311	     -0.00032590	     -0.20341241	     -0.06255494	      0.88292039	     -0.00008557	     -0.21761376	      0.00746960	     -0.00005405	    123.27878049
      0.19552341	     -0.06199154	     -0.00032507	     -0.20329124	     -0.06254568	      0.88292038	     -0.00008547	     -0.21758809	      0.00750699	      0.00003419	    123.48331784
      0.19676017	     -0.06187507	     -0.00032439	     -0.20317515	     -0.06253637	      0.88292048	     -0.00008538	     -0.21756185	      0.00754253	      0.00012356	    124.84158904
      0.19868346	     -0.06171089	     -0.00032346	     -0.20301155	     -0.06252181	      0.88292085	     -0.00008525	     -0.21752018	      0.00759787	      0.00026329	    125.12799274
      0.19973052	     -0.06162437	     -0.00032294	     -0.20292533	     -0.06251384	      0.88292116	     -0.00008519	     -0.21749719	      0.00762620	      0.00033761	    126.54060604
      0.20101194	     -0.06152668	     -0.00032230	     -0.20282801	     -0.06250405	      0.88292165	     -0.00008511	     -0.21746881	      0.00766158	      0.00042660	    126.90112258
      0.20229336	     -0.06143274	     -0.00032166	     -0.20273443	     -0.06249421	      0.88292225	     -0.00008503	     -0.21744022	      0.00769587	      0.00051123	    127.82056644
      0.20357479	     -0.06134407	     -0.00032113	     -0.20264611	     -0.06248432	      0.88292296	     -0.00008496	     -0.21741144	      0.00773058	      0.00059177	    127.68779182
      0.20485621	     -0.06125589	     -0.00032069	     -0.20255827	     -0.06247440	      0.88292377	     -0.00008489	     -0.21738247	      0.00776379	      0.00066630	    128.60292903
      0.20650501	     -0.06114837	     -0.00032006	     -0.20245118	     -0.06246156	      0.88292494	     -0.00008481	     -0.21734484	      0.00780710	      0.00075387	    127.89372821
      0.20815382	     -0.06103635	     -0.00031958	     -0.20233958	     -0.06244865	      0.88292625	     -0.00008473	     -0.21730685	      0.00784703	      0.00083050	    129.68814402
      0.20929295	     -0.06096654	     -0.00031906	     -0.20227004	     -0.06243970	      0.88292722	     -0.00008468	     -0.21728028	      0.00787514	      0.00087694	    129.26753065
      0.21070171	     -0.06087627	     -0.00031886	     -0.20218011	     -0.06242858	      0.88292849	     -0.00008462	     -0.21724722	      0.00790878	      0.00092724	    128.86152514
      0.21211047	     -0.06078724	     -0.00031861	     -0.20209139	     -0.06241742	      0.88292983	     -0.00008456	     -0.21721387	      0.00794035	      0.00096934	    129.20375214
      0.21351923	     -0.06070066	     -0.00031827	     -0.20200512	     -0.06240621	      0.88293122	     -0.00008451	     -0.21718036	      0.00797078	      0.00100327	    129.01351438
      0.21492799	     -0.06061318	     -0.00031787	     -0.20191793	     -0.06239496	      0.88293265	     -0.00008445	     -0.21714664	      0.00800006	      0.00103043	    128.54263057
      0.21633675	     -0.06052406	     -0.00031760	     -0.20182908	     -0.06238367	      0.88293412	     -0.00008440	     -0.21711271	      0.00802708	      0.00104929	    129.08545213
      0.21799157	     -0.06042061	     -0.00031739	     -0.20172592	     -0.06237036	      0.88293587	     -0.00008435	     -0.21707255	      0.00805722	      0.00106273	    128.88381031
      0.21926586	     -0.06033754	     -0.00031694	     -0.20164307	     -0.06236008	      0.88293723	     -0.00008431	     -0.21704147	      0.00807908	      0.00106780	    128.22487174
      0.22054015	     -0.06025301	     -0.00031660	     -0.20155873	     -0.06234977	      0.88293859	     -0.00008427	     -0.21701013	      0.00809884	      0.00106838	    128.26515967
      0.22181444	     -0.06016655	     -0.00031610	     -0.20147246	     -0.06233944	      0.88293995	     -0.00008423	     -0.21697856	      0.00811673	      0.00106451	    128.50569468
      0.22308873	     -0.06007876	     -0.00031559	     -0.20138483	     -0.06232909	      0.88294130	     -0.00008420	     -0.21694671	      0.00813386	      0.00105804	    127.80640582
      0.22436302	     -0.05998584	     -0.00031505	     -0.20129207	     -0.06231871	      0.88294264	     -0.00008416	     -0.21691455	      0.00814828	      0.00104834	    128.23269674
      0.22605637	     -0.05986125	     -0.00031412	     -0.20116767	     -0.06230490	      0.88294440	     -0.00008412	     -0.21687123	      0.00816612	      0.00103285	    127.14148809
      0.22774972	     -0.05972702	     -0.00031370	     -0.20103356	     -0.06229106	      0.88294614	     -0.00008407	     -0.21682734	      0.00817825	      0.00101469	    128.88755029
      0.22888104	     -0.05964531	     -0.00031340	     -0.20095193	     -0.06228180	      0.88294728	     -0.00008405	     -0.21679764	      0.00818634	      0.00100237	    127.97003191
      0.23001236	     -0.05955783	     -0.00031319	     -0.20086451	     -0.06227254	      0.88294841	     -0.00008402	     -0.21676779	      0.00819237	      0.00098976	    127.93645769
      0.23114368	     -0.05947255	     -0.00031306	     -0.20077927	     -0.06226327	      0.88294952	     -0.00008400	     -0.21673775	      0.00819671	      0.00097687	    128.16512145
      0.23281811	     -0.05934281	     -0.00031268	     -0.20064958	     -0.06224954	      0.88295114	     -0.00008396	     -0.21669298	      0.00820112	      0.00095887	    127.88085317
      0.23395370	     -0.05925355	     -0.00031233	     -0.20056032	     -0.06224023	      0.88295222	     -0.00008394	     -0.21666234	      0.00820164	      0.00094716	    128.45323602
      0.23508928	     -0.05916325	     -0.00031203	     -0.20047002	     -0.06223091	      0.88295329	     -0.00008392	     -0.21663152	      0.00820143	      0.00093676	    128.34247951
      0.23622486	     -0.05907522	     -0.00031180	     -0.20038197	     -0.06222160	      0.88295435	     -0.00008390	     -0.21660052	      0.00819942	      0.00092693	    128.67226555
      0.23787616	     -0.05894742	     -0.00031133	     -0.20025414	     -0.06220806	      0.88295587	     -0.00008387	     -0.21655524	      0.00819473	      0.00091497	    128.45722518
      0.23900053	     -0.05886004	     -0.00031083	     -0.20016671	     -0.06219885	      0.88295689	     -0.00008385	     -0.21652424	      0.00818917	      0.00090790	    129.17408880
      0.24012490	     -0.05877097	     -0.00031033	     -0.20007758	     -0.06218965	      0.88295791	     -0.00008383	     -0.21649311	      0.00818314	      0.00090262	    129.14991364
      0.24147791	     -0.05866460	     -0.00031000	     -0.19997112	     -0.06217858	      0.88295913	     -0.00008381	     -0.21645542	      0.00817369	      0.00089748	    129.79694502
      0.24283091	     -0.05855909	     -0.00030978	     -0.19986552	     -0.06216753	      0.88296034	     -0.00008379	     -0.21641756	      0.00816335	      0.00089495	    129.47190565
      0.24418392	     -0.05845438	     -0.00030939	     -0.19976068	     -0.06215650	      0.88296155	     -0.00008377	     -0.21637954	      0.00815013	      0.00089390	    130.40370069
      0.24559330	     -0.05834909	     -0.00030889	     -0.19965525	     -0.06214502	      0.88296281	     -0.00008374	     -0.21633985	      0.00813575	      0.00089525	    130.06458750
      0.24700268	     -0.05824153	     -0.00030820	     -0.19954753	     -0.06213356	      0.88296408	     -0.00008372	     -0.21630007	      0.00811859	      0.00089822	    130.97961507
      0.24841207	     -0.05813681	     -0.00030754	     -0.19944265	     -0.06212214	      0.88296534	     -0.00008370	     -0.21626022	      0.00810038	      0.00090282	    131.17080683
      0.24982145	     -0.05803266	     -0.00030658	     -0.19933831	     -0.06211073	      0.88296662	     -0.00008368	     -0.21622027	      0.00808080	      0.00090968	    131.17201128
      0.25123083	     -0.05793273	     -0.00030595	     -0.19923818	     -0.06209936	      0.88296791	     -0.00008366	     -0.21618036	      0.00805934	      0.00091753	    131.66659660
      0.25248337	     -0.05784676	     -0.00030520	     -0.19915202	     -0.06208928	      0.88296906	     -0.00008365	     -0.21614499	      0.00803850	      0.00092455	    132.65873439
      0.25373592	     -0.05776502	     -0.00030444	     -0.19907008	     -0.06207922	      0.88297023	     -0.00008363	     -0.21610980	      0.00801783	      0.00093312	    132.11557182
      0.25498847	     -0.05768671	     -0.00030366	     -0.19899155	     -0.06206919	      0.88297140	     -0.00008361	     -0.21607486	      0.00799465	      0.00094088	    133.13503344
      0.25624101	     -0.05761339	     -0.00030278	     -0.19891801	     -0.06205919	      0.88297258	     -0.00008359	     -0.21604024	      0.00797187	      0.00094949	    132.61425812
      0.25749356	     -0.05754396	     -0.00030133	     -0.19884836	     -0.06204922	      0.88297378	     -0.00008357	     -0.21600597	      0.00794678	      0.00095653	    133.62777064
      0.25874610	     -0.05747873	     -0.00029997	     -0.19878290	     -0.06203929	      0.88297498	     -0.00008356	     -0.21597215	      0.00792242	      0.00096404	    132.85130819
      0.25999865	     -0.05742040	     -0.00029889	     -0.19872432	     -0.06202938	      0.88297619	     -0.00008354	     -0.21593889	      0.00789563	      0.00096918	    133.89821967
      0.26125119	     -0.05737079	     -0.00029801	     -0.19867446	     -0.06201951	      0.88297741	     -0.00008352	     -0.21590632	      0.00787004	      0.00097394	    133.05406767
      0.26250374	     -0.05732590	     -0.00029729	     -0.19862930	     -0.06200967	      0.88297863	     -0.00008350	     -0.21587448	      0.00784237	      0.00097548	    134.13801432
      0.26375628	     -0.05728746	     -0.00029662	     -0.19859060	     -0.06199986	      0.88297985	     -0.00008348	     -0.21584338	      0.00781632	      0.00097599	    133.27428986
      0.26500883	     -0.05725231	     -0.00029603	     -0.19855517	     -0.06199009	      0.88298107	     -0.00008346	     -0.21581302	      0.00778845	      0.00097277	    134.33030580
      0.26626137	     -0.05722360	     -0.00029544	     -0.19852620	     -0.06198035	      0.88298229	     -0.00008344	     -0.21578339	      0.00776241	      0.00096809	    133.42488935
      0.26751392	     -0.05719849	     -0.00029490	     -0.19850081	     -0.06197064	      0.88298350	     -0.00008342	     -0.21575448	      0.00773474	      0.00095928	    134.41832060
      0.26876646	     -0.05717875	     -0.00029407	     -0.19848081	     -0.06196097	      0.88298469	     -0.00008339	     -0.21572631	      0.00770905	      0.00094876	    133.44508901
      0.27001901	     -0.05716218	     -0.00029354	     -0.19846397	     -0.06195133	      0.88298587	     -0.00008337	     -0.21569892	      0.00768181	      0.00093396	    134.34551908
      0.27127156	     -0.05715292	     -0.00029311	     -0.19845446	     -0.06194173	      0.88298703	     -0.00008335	     -0.21567235	      0.00765667	      0.00091721	    133.30550859
      0.27252410	     -0.05714713	     -0.00029277	     -0.19844839	     -0.06193215	      0.88298817	     -0.00008332	     -0.21564660	      0.00763015	      0.00089593	    134.16781947
      0.27377665	     -0.05714684	     -0.00029242	     -0.19844785	     -0.06192261	      0.88298927	     -0.00008330	     -0.21562165	      0.00760590	      0.00087254	    133.09618720
      0.27502919	     -0.05714860	     -0.00029208	     -0.19844935	     -0.06191310	      0.88299035	     -0.00008327	     -0.21559747	      0.00758042	      0.00084459	    133.91431235
      0.27628174	     -0.05715547	     -0.00029160	     -0.19845599	     -0.06190362	      0.88299139	     -0.00008324	     -0.21557403	      0.00755730	      0.00081465	    132.80235091
      0.27753428	     -0.05716421	     -0.00029116	     -0.19846448	     -0.06189417	      0.88299239	     -0.00008321	     -0.21555129	      0.00753300	      0.00078038	    133.56242106
      0.27878683	     -0.05717726	     -0.00029071	     -0.19847731	     -0.06188475	      0.88299334	     -0.00008319	     -0.21552922	      0.00751108	      0.00074443	    132.39815325
      0.28003937	     -0.05719153	     -0.00029033	     -0.19849135	     -0.06187535	      0.88299425	     -0.00008315	     -0.21550780	      0.00748801	      0.00070450	    133.09912121
      0.28129192	     -0.05720994	     -0.00029002	     -0.19850955	     -0.06186599	      0.88299511	     -0.00008312	     -0.21548700	      0.00746732	      0.00066331	    131.89335811
      0.28254446	     -0.05722926	     -0.00028978	     -0.19852864	     -0.06185665	      0.88299591	     -0.00008309	     -0.21546680	      0.00744544	      0.00061867	    132.54734731
      0.28379701	     -0.05725186	     -0.00028953	     -0.19855104	     -0.06184733	      0.88299666	     -0.00008306	     -0.21544718	      0.00742591	      0.00057330	    131.30199895
      0.28504955	     -0.05727473	     -0.00028932	     -0.19857371	     -0.06183805	      0.88299735	     -0.00008302	     -0.21542809	      0.00740514	      0.00052505	    131.90879375
      0.28630210	     -0.05730084	     -0.00028910	     -0.19859963	     -0.06182878	      0.88299797	     -0.00008299	     -0.21540953	      0.00738666	      0.00047670	    130.63024181
      0.28755464	     -0.05732701	     -0.00028894	     -0.19862561	     -0.06181954	      0.88299854	     -0.00008295	     -0.21539146	      0.00736689	      0.00042609	    131.19877096
      0.28880719	     -0.05735578	     -0.00028877	     -0.19865419	     -0.06181033	      0.88299904	     -0.00008291	     -0.21537388	      0.00734937	      0.00037603	    129.89148129
      0.29005974	     -0.05738408	     -0.00028861	     -0.19868231	     -0.06180113	      0.88299948	     -0.00008287	     -0.21535673	      0.00733050	      0.00032440	    130.42576387
      0.29131228	     -0.05741470	     -0.00028799	     -0.19871278	     -0.06179196	      0.88299985	     -0.00008283	     -0.21534002	      0.00731378	      0.00027407	    129.09535558
      0.29256483	     -0.05744462	     -0.00028735	     -0.19874253	     -0.06178281	      0.88300017	     -0.00008278	     -0.21532370	      0.00729563	      0.00022297	    129.59776611
      0.29381737	     -0.05747473	     -0.00028711	     -0.19877248	     -0.06177369	      0.88300041	     -0.00008274	     -0.21530778	      0.00727955	      0.00017390	    128.25714267
      0.29506992	     -0.05750476	     -0.00028706	     -0.19880235	     -0.06176458	      0.88300060	     -0.00008269	     -0.21529226	      0.00726199	      0.00012475	    128.74623982
      0.29632246	     -0.05753728	     -0.00028697	     -0.19883473	     -0.06175549	      0.88300073	     -0.00008265	     -0.21527713	      0.00724646	      0.00007826	    127.40117246
      0.29757501	     -0.05756893	     -0.00028693	     -0.19886622	     -0.06174643	      0.88300080	     -0.00008260	     -0.21526237	      0.00722945	      0.00003227	    127.89572545
      0.29882755	     -0.05760184	     -0.00028694	     -0.19889898	     -0.06173738	      0.88300081	     -0.00008255	     -0.21524796	      0.00721449	     -0.00001050	    126.55589871
      0.30008010	     -0.05763249	     -0.00028688	     -0.19892948	     -0.06172835	      0.88300077	     -0.00008250	     -0.21523386	      0.00719800	     -0.00005219	    127.04190721
      0.30133264	     -0.05766536	     -0.00028683	     -0.19896222	     -0.06171935	      0.88300068	     -0.00008244	     -0.21522007	      0.00718351	     -0.00009009	    125.68583060
      0.30258519	     -0.05769705	     -0.00028685	     -0.19899376	     -0.06171036	      0.88300055	     -0.00008239	     -0.21520658	      0.00716750	     -0.00012653	    126.17734726
      0.30383773	     -0.05772996	     -0.00028688	     -0.19902655	     -0.06170139	      0.88300037	     -0.00008233	     -0.21519337	      0.00715354	     -0.00015890	    124.84315907
      0.30509028	     -0.05776145	     -0.00028702	     -0.19905789	     -0.06169244	      0.88300015	     -0.00008227	     -0.21518040	      0.00713812	     -0.00018954	    125.34600033
      0.30634283	     -0.05779449	     -0.00028714	     -0.19909082	     -0.06168351	      0.88299989	     -0.00008221	     -0.21516767	      0.00712479	     -0.00021590	    124.02310424
      0.30759537	     -0.05782615	     -0.00028732	     -0.19912235	     -0.06167459	      0.88299961	     -0.00008215	     -0.21515515	      0.00711003	     -0.00024044	    124.53817545
      0.30884792	     -0.05785869	     -0.00028746	     -0.19915477	     -0.06166570	      0.88299929	     -0.00008209	     -0.21514284	      0.00709741	     -0.00026067	    123.23478047
      0.31010046	     -0.05788904	     -0.00028761	     -0.19918500	     -0.06165682	      0.88299896	     -0.00008202	     -0.21513068	      0.00708340	     -0.00027907	    123.76910836
      0.31135301	     -0.05792046	     -0.00028771	     -0.19921633	     -0.06164795	      0.88299860	     -0.00008196	     -0.21511866	      0.00707157	     -0.00029318	    122.47260101
      0.31260555	     -0.05795035	     -0.00028784	     -0.19924610	     -0.06163910	      0.88299822	     -0.00008189	     -0.21510676	      0.00705835	     -0.00030556	    123.00351268
      0.31385810	     -0.05798131	     -0.00028791	     -0.19927698	     -0.06163027	      0.88299783	     -0.00008182	     -0.21509497	      0.00704733	     -0.00031382	    121.70527299
      0.31511064	     -0.05801026	     -0.00028798	     -0.19930583	     -0.06162145	      0.88299744	     -0.00008175	     -0.21508328	      0.00703495	     -0.00032056	    122.24040244
      0.31636319	     -0.05804005	     -0.00028798	     -0.19933554	     -0.06161264	      0.88299703	     -0.00008167	     -0.21507167	      0.00702479	     -0.00032338	    120.94827072
      0.31761573	     -0.05806773	     -0.00028795	     -0.19936314	     -0.06160385	      0.88299663	     -0.00008159	     -0.21506012	      0.00701327	     -0.00032493	    121.48176300
      0.31886828	     -0.05809576	     -0.00028780	     -0.19939111	     -0.06159507	      0.88299622	     -0.00008151	     -0.21504861	      0.00700399	     -0.00032282	    120.19396167
      0.32012082	     -0.05812095	     -0.00028758	     -0.19941623	     -0.06158631	      0.88299582	     -0.00008143	     -0.21503712	      0.00699334	     -0.00031971	    120.73581672
      0.32137337	     -0.05814600	     -0.00028723	     -0.19944122	     -0.06157755	      0.88299542	     -0.00008135	     -0.21502562	      0.00698491	     -0.00031322	    119.46601546
      0.32262592	     -0.05816784	     -0.00028680	     -0.19946301	     -0.06156881	      0.88299503	     -0.00008126	     -0.21501409	      0.00697505	     -0.00030598	    120.01799391
      0.32387846	     -0.05818906	     -0.00028623	     -0.19948419	     -0.06156008	      0.88299466	     -0.00008117	     -0.21500250	      0.00696734	     -0.00029563	    118.76887224
      0.32513101	     -0.05820675	     -0.00028557	     -0.19950183	     -0.06155136	      0.88299429	     -0.00008108	     -0.21499083	      0.00695812	     -0.00028482	    119.33051084
      0.32638355	     -0.05822371	     -0.00028478	     -0.19951877	     -0.06154265	      0.88299394	     -0.00008098	     -0.21497907	      0.00695096	     -0.00027115	    118.10415909
      0.32763610	     -0.05823699	     -0.00028391	     -0.19953201	     -0.06153395	      0.88299361	     -0.00008088	     -0.21496721	      0.00694218	     -0.00025730	    118.67956107
      0.32888864	     -0.05824912	     -0.00028293	     -0.19954412	     -0.06152526	      0.88299330	     -0.00008078	     -0.21495523	      0.00693536	     -0.00024087	    117.48498512
      0.33014119	     -0.05825716	     -0.00028187	     -0.19955213	     -0.06151657	      0.88299301	     -0.00008067	     -0.21494312	      0.00692683	     -0.00022452	    118.07618373
      0.33139373	     -0.05826393	     -0.00028052	     -0.19955889	     -0.06150790	      0.88299274	     -0.00008056	     -0.21493087	      0.00692016	     -0.00020581	    116.91464885
      0.33264628	     -0.05826660	     -0.00027875	     -0.19956154	     -0.06149924	      0.88299249	     -0.00008045	     -0.21491848	      0.00691162	     -0.00018728	    117.50961078
      0.33389882	     -0.05826789	     -0.00027684	     -0.19956283	     -0.06149059	      0.88299227	     -0.00008033	     -0.21490594	      0.00690477	     -0.00016656	    116.37283452
      0.33515137	     -0.05826506	     -0.00027490	     -0.19955998	     -0.06148194	      0.88299208	     -0.00008021	     -0.21489325	      0.00689598	     -0.00014632	    116.99561130
      0.33640391	     -0.05826055	     -0.00027301	     -0.19955546	     -0.06147331	      0.88299191	     -0.00008009	     -0.21488042	      0.00688882	     -0.00012416	    115.90121134
      0.33765646	     -0.05825134	     -0.00027155	     -0.19954622	     -0.06146469	      0.88299176	     -0.00007996	     -0.21486748	      0.00687961	     -0.00010263	    116.53830985
      0.33890900	     -0.05824196	     -0.00027016	     -0.19953682	     -0.06145608	      0.88299165	     -0.00007983	     -0.21485447	      0.00687192	     -0.00007931	    115.46914419
      0.34016155	     -0.05822885	     -0.00026881	     -0.19952367	     -0.06144747	      0.88299156	     -0.00007970	     -0.21484139	      0.00686210	     -0.00005688	    116.13031454
      0.34141410	     -0.05821445	     -0.00026744	     -0.19950924	     -0.06143888	      0.88299151	     -0.00007956	     -0.21482823	      0.00685375	     -0.00003292	    115.10399341
      0.34266664	     -0.05819599	     -0.00026606	     -0.19949073	     -0.06143031	      0.88299148	     -0.00007942	     -0.21481499	      0.00684323	     -0.00001006	    115.78764678
      0.34391919	     -0.05817613	     -0.00026465	     -0.19947084	     -0.06142174	      0.88299148	     -0.00007928	     -0.21480164	      0.00683409	      0.00001414	    114.78871103
      0.34517173	     -0.05815246	     -0.00026326	     -0.19944711	     -0.06141319	      0.88299152	     -0.00007913	     -0.21478819	      0.00682272	      0.00003708	    115.48619653
      0.34642428	     -0.05812781	     -0.00026191	     -0.19942242	     -0.06140465	      0.88299158	     -0.00007898	     -0.21477463	      0.00681267	      0.00006119	    114.50837734
      0.34767682	     -0.05809989	     -0.00026062	     -0.19939443	     -0.06139612	      0.88299167	     -0.00007883	     -0.21476097	      0.00680031	      0.00008389	    115.21861981
      0.34892937	     -0.05807145	     -0.00025938	     -0.19936593	     -0.06138761	      0.88299179	     -0.00007867	     -0.21474722	      0.00678922	      0.00010760	    114.25787066
      0.35018191	     -0.05804023	     -0.00025821	     -0.19933463	     -0.06137912	      0.88299194	     -0.00007851	     -0.21473341	      0.00677580	      0.00012973	    114.98016373
      0.35143446	     -0.05800906	     -0.00025712	     -0.19930339	     -0.06137064	      0.88299211	     -0.00007835	     -0.21471954	      0.00676360	      0.00015271	    114.03598682
      0.35268700	     -0.05797594	     -0.00025617	     -0.19927017	     -0.06136217	      0.88299232	     -0.00007818	     -0.21470565	      0.00674905	      0.00017394	    114.77102620
      0.35393955	     -0.05794372	     -0.00025532	     -0.19923786	     -0.06135373	      0.88299255	     -0.00007801	     -0.21469177	      0.00673571	      0.00019585	    113.83712349
      0.35519209	     -0.05790998	     -0.00025457	     -0.19920401	     -0.06134530	      0.88299281	     -0.00007784	     -0.21467793	      0.00672001	      0.00021585	    114.58258326
      0.35644464	     -0.05787807	     -0.00025390	     -0.19917199	     -0.06133689	      0.88299309	     -0.00007767	     -0.21466418	      0.00670550	      0.00023635	    113.64792503
      0.35769719	     -0.05784591	     -0.00025332	     -0.19913971	     -0.06132851	      0.88299340	     -0.00007749	     -0.21465057	      0.00668862	      0.00025476	    114.38813448
      0.35894973	     -0.05781642	     -0.00025280	     -0.19911009	     -0.06132014	      0.88299373	     -0.00007731	     -0.21463715	      0.00667294	      0.00027345	    113.45064117
      0.36020228	     -0.05778737	     -0.00025229	     -0.19908091	     -0.06131179	      0.88299408	     -0.00007712	     -0.21462398	      0.00665490	      0.00028984	    114.18373825
      0.36145482	     -0.05776122	     -0.00025160	     -0.19905463	     -0.06130347	      0.88299446	     -0.00007693	     -0.21461112	      0.00663807	      0.00030630	    113.23141964
      0.36270737	     -0.05773493	     -0.00025069	     -0.19902820	     -0.06129516	      0.88299485	     -0.00007674	     -0.21459859	      0.00661893	      0.00032021	    113.94853879
      0.36395991	     -0.05771104	     -0.00024950	     -0.19900419	     -0.06128688	      0.88299526	     -0.00007655	     -0.21458643	      0.00660106	      0.00033392	    112.98789643
      0.36521246	     -0.05768658	     -0.00024805	     -0.19897959	     -0.06127863	      0.88299568	     -0.00007635	     -0.21457462	      0.00658094	      0.00034481	    113.70087918
      0.36646500	     -0.05766396	     -0.00024628	     -0.19895686	     -0.06127040	      0.88299612	     -0.00007614	     -0.21456320	      0.00656218	      0.00035530	    112.74037795
      0.36771755	     -0.05764096	     -0.00024430	     -0.19893373	     -0.06126219	      0.88299657	     -0.00007594	     -0.21455214	      0.00654124	      0.00036281	    113.44196051
      0.36897009	     -0.05762048	     -0.00024209	     -0.19891314	     -0.06125401	      0.88299703	     -0.00007573	     -0.21454148	      0.00652169	      0.00036974	    112.47103892
      0.37022264	     -0.05759996	     -0.00023972	     -0.19889248	     -0.06124586	      0.88299750	     -0.00007552	     -0.21453123	      0.00650003	      0.00037353	    113.16065731
      0.37147518	     -0.05758199	     -0.00023719	     -0.19887440	     -0.06123773	      0.88299797	     -0.00007530	     -0.21452141	      0.00647984	      0.00037661	    112.18526487
      0.37272773	     -0.05756424	     -0.00023458	     -0.19885652	     -0.06122962	      0.88299844	     -0.00007508	     -0.21451202	      0.00645760	      0.00037643	    112.86534194
      0.37398027	     -0.05754913	     -0.00023188	     -0.19884129	     -0.06122155	      0.88299891	     -0.00007486	     -0.21450310	      0.00643689	      0.00037545	    111.89402610
      0.37523282	     -0.05753402	     -0.00022918	     -0.19882606	     -0.06121350	      0.88299938	     -0.00007464	     -0.21449464	      0.00641422	      0.00037119	    112.57966685
      0.37648537	     -0.05752124	     -0.00022645	     -0.19881316	     -0.06120548	      0.88299984	     -0.00007441	     -0.21448665	      0.00639315	      0.00036616	    111.61994750
      0.37773791	     -0.05750839	     -0.00022376	     -0.19880019	     -0.06119749	      0.88300029	     -0.00007419	     -0.21447910	      0.00637016	      0.00035791	    112.31057697
      0.37899046	     -0.05749874	     -0.00022111	     -0.19879041	     -0.06118952	      0.88300074	     -0.00007396	     -0.21447203	      0.00634880	      0.00034898	    111.34747587
      0.38024300	     -0.05748970	     -0.00021856	     -0.19878123	     -0.06118158	      0.88300117	     -0.00007373	     -0.21446544	      0.00632556	      0.00033690	    112.03895056
      0.38149555	     -0.05748389	     -0.00021607	     -0.19877530	     -0.06117367	      0.88300158	     -0.00007350	     -0.21445936	      0.00630401	      0.00032422	    111.08563333
      0.38274809	     -0.05747895	     -0.00021372	     -0.19877022	     -0.06116579	      0.88300198	     -0.00007327	     -0.21445377	      0.00628066	      0.00030850	    111.78828940
      0.38400064	     -0.05747740	     -0.00021141	     -0.19876854	     -0.06115794	      0.88300235	     -0.00007303	     -0.21444871	      0.00625907	      0.00029228	    110.84232188
      0.38525318	     -0.05747647	     -0.00020921	     -0.19876748	     -0.06115011	      0.88300271	     -0.00007280	     -0.21444417	      0.00623575	      0.00027313	    111.55937842
      0.38650573	     -0.05747897	     -0.00020708	     -0.19876985	     -0.06114232	      0.88300304	     -0.00007257	     -0.21444015	      0.00621427	      0.00025360	    110.63051156
      0.38775827	     -0.05748249	     -0.00020502	     -0.19877323	     -0.06113455	      0.88300334	     -0.00007234	     -0.21443666	      0.00619116	      0.00023129	    111.36706163
      0.38901082	     -0.05748988	     -0.00020306	     -0.19878048	     -0.06112681	      0.88300362	     -0.00007211	     -0.21443371	      0.00616993	      0.00020876	    110.46316952
      0.39026336	     -0.05749848	     -0.00020125	     -0.19878894	     -0.06111909	      0.88300386	     -0.00007188	     -0.21443130	      0.00614711	      0.00018359	    111.23376497
      0.39151591	     -0.05751049	     -0.00019951	     -0.19880083	     -0.06111141	      0.88300408	     -0.00007165	     -0.21442944	      0.00612621	      0.00015835	    110.37346698
      0.39276846	     -0.05752313	     -0.00019790	     -0.19881333	     -0.06110375	      0.88300426	     -0.00007142	     -0.21442812	      0.00610376	      0.00013067	    111.19773533
      0.39402100	     -0.05753731	     -0.00019676	     -0.19882738	     -0.06109612	      0.88300441	     -0.00007119	     -0.21442734	      0.00608323	      0.00010323	    110.38194583
      0.39527355	     -0.05755339	     -0.00019591	     -0.19884331	     -0.06108851	      0.88300452	     -0.00007096	     -0.21442713	      0.00606113	      0.00007374	    111.21954875
      0.39652609	     -0.05757379	     -0.00019515	     -0.19886358	     -0.06108093	      0.88300459	     -0.00007073	     -0.21442753	      0.00604100	      0.00004473	    110.41963843
      0.39777864	     -0.05759591	     -0.00019452	     -0.19888555	     -0.06107338	      0.88300463	     -0.00007051	     -0.21442853	      0.00601943	      0.00001377	    111.29379000
      0.39903118	     -0.05762183	     -0.00019387	     -0.19891135	     -0.06106585	      0.88300463	     -0.00007028	     -0.21443015	      0.00599996	     -0.00001659	    110.51870984
      0.40028373	     -0.05764848	     -0.00019325	     -0.19893786	     -0.06105835	      0.88300459	     -0.00007006	     -0.21443237	      0.00597917	     -0.00004874	    111.42046194
      0.40153627	     -0.05767835	     -0.00019263	     -0.19896762	     -0.06105087	      0.88300450	     -0.00006983	     -0.21443518	      0.00596059	     -0.00008009	    110.66595489
      0.40278882	     -0.05770869	     -0.00019201	     -0.19899783	     -0.06104342	      0.88300438	     -0.00006961	     -0.21443855	      0.00594079	     -0.00011300	    111.57490965
      0.40404136	     -0.05774188	     -0.00019134	     -0.19903092	     -0.06103599	      0.88300422	     -0.00006939	     -0.21444246	      0.00592329	     -0.00014488	    110.81887450
      0.40529391	     -0.05777474	     -0.00019062	     -0.19906368	     -0.06102858	      0.88300402	     -0.00006917	     -0.21444689	      0.00590467	     -0.00017806	    111.72624835
      0.40654645	     -0.05780946	     -0.00018949	     -0.19909833	     -0.06102119	      0.88300378	     -0.00006896	     -0.21445179	      0.00588841	     -0.00020991	    110.97041840
      0.40779900	     -0.05784366	     -0.00018796	     -0.19913246	     -0.06101383	      0.88300349	     -0.00006874	     -0.21445713	      0.00587102	     -0.00024263	    111.85499047
      0.40905155	     -0.05787997	     -0.00018640	     -0.19916872	     -0.06100649	      0.88300317	     -0.00006853	     -0.21446289	      0.00585600	     -0.00027365	    111.08353808
      0.41030409	     -0.05791567	     -0.00018493	     -0.19920436	     -0.06099916	      0.88300281	     -0.00006832	     -0.21446903	      0.00583995	     -0.00030532	    111.97553391
      0.41155664	     -0.05795319	     -0.00018347	     -0.19924185	     -0.06099186	      0.88300241	     -0.00006811	     -0.21447554	      0.00582638	     -0.00033503	    111.19357409
      0.41280918	     -0.05798998	     -0.00018210	     -0.19927860	     -0.06098457	      0.88300197	     -0.00006791	     -0.21448238	      0.00581186	     -0.00036513	    112.06640782
      0.41406173	     -0.05802880	     -0.00018084	     -0.19931740	     -0.06097729	      0.88300149	     -0.00006770	     -0.21448954	      0.00579987	     -0.00039305	    111.27165582
      0.41531427	     -0.05806660	     -0.00017977	     -0.19935517	     -0.06097004	      0.88300098	     -0.00006751	     -0.21449699	      0.00578700	     -0.00042110	    112.14552953
      0.41656682	     -0.05810484	     -0.00017873	     -0.19939341	     -0.06096280	      0.88300044	     -0.00006731	     -0.21450469	      0.00577669	     -0.00044667	    111.35431715
      0.41781936	     -0.05814058	     -0.00017774	     -0.19942914	     -0.06095557	      0.88299986	     -0.00006712	     -0.21451255	      0.00576547	     -0.00047203	    112.23115076
      0.41907191	     -0.05817625	     -0.00017678	     -0.19946482	     -0.06094835	      0.88299926	     -0.00006693	     -0.21452054	      0.00575677	     -0.00049457	    111.43484099
      0.42032445	     -0.05820915	     -0.00017587	     -0.19949773	     -0.06094115	      0.88299863	     -0.00006675	     -0.21452857	      0.00574711	     -0.00051659	    112.32232301
      0.42157700	     -0.05824181	     -0.00017492	     -0.19953042	     -0.06093395	      0.88299797	     -0.00006657	     -0.21453659	      0.00573991	     -0.00053541	    111.52514097
      0.42282954	     -0.05827146	     -0.00017405	     -0.19956010	     -0.06092677	      0.88299728	     -0.00006639	     -0.21454452	      0.00573167	     -0.00055336	    112.41723809
      0.42408209	     -0.05830068	     -0.00017322	     -0.19958937	     -0.06091959	      0.88299658	     -0.00006622	     -0.21455233	      0.00572581	     -0.00056785	    111.61006203
      0.42533463	     -0.05832727	     -0.00017252	     -0.19961599	     -0.06091243	      0.88299586	     -0.00006605	     -0.21455998	      0.00571884	     -0.00058127	    112.50357602
      0.42658718	     -0.05835404	     -0.00017190	     -0.19964282	     -0.06090527	      0.88299513	     -0.00006589	     -0.21456744	      0.00571416	     -0.00059110	    111.68304888
      0.42783973	     -0.05837818	     -0.00017141	     -0.19966700	     -0.06089811	      0.88299438	     -0.00006574	     -0.21457467	      0.00570830	     -0.00059976	    112.58351994
      0.42909227	     -0.05840015	     -0.00017128	     -0.19968904	     -0.06089097	      0.88299363	     -0.00006559	     -0.21458169	      0.00570465	     -0.00060472	    111.75931003
      0.43034482	     -0.05842159	     -0.00017125	     -0.19971053	     -0.06088382	      0.88299287	     -0.00006544	     -0.21458851	      0.00569969	     -0.00060838	    112.64611594
      0.43159736	     -0.05844440	     -0.00017137	     -0.19973340	     -0.06087669	      0.88299210	     -0.00006530	     -0.21459516	      0.00569687	     -0.00060838	    111.80555759
      0.43284991	     -0.05846559	     -0.00017165	     -0.19975464	     -0.06086955	      0.88299134	     -0.00006516	     -0.21460162	      0.00569273	     -0.00060729	    112.70969235
      0.43410245	     -0.05848773	     -0.00017204	     -0.19977685	     -0.06086242	      0.88299058	     -0.00006503	     -0.21460786	      0.00569073	     -0.00060272	    111.86668421
      0.43535500	     -0.05850813	     -0.00017248	     -0.19979732	     -0.06085530	      0.88298983	     -0.00006491	     -0.21461385	      0.00568741	     -0.00059729	    112.77202991
      0.43660754	     -0.05852938	     -0.00017288	     -0.19981864	     -0.06084818	      0.88298909	     -0.00006479	     -0.21461959	      0.00568623	     -0.00058868	    111.91560435
      0.43786009	     -0.05854879	     -0.00017326	     -0.19983814	     -0.06084105	      0.88298836	     -0.00006467	     -0.21462504	      0.00568370	     -0.00057954	    112.81709209
      0.43911263	     -0.05856883	     -0.00017382	     -0.19985826	     -0.06083394	      0.88298764	     -0.00006457	     -0.21463019	      0.00568330	     -0.00056759	    111.95527944
      0.44036518	     -0.05858668	     -0.00017442	     -0.19987619	     -0.06082682	      0.88298694	     -0.00006446	     -0.21463501	      0.00568154	     -0.00055543	    112.84785648
      0.44161772	     -0.05860498	     -0.00017492	     -0.19989459	     -0.06081970	      0.88298625	     -0.00006437	     -0.21463948	      0.00568188	     -0.00054077	    111.97259116
      0.44287027	     -0.05862129	     -0.00017530	     -0.19991099	     -0.06081259	      0.88298558	     -0.00006428	     -0.21464358	      0.00568087	     -0.00052623	    112.86305172
      0.44412282	     -0.05863795	     -0.00017558	     -0.19992776	     -0.06080547	      0.88298493	     -0.00006419	     -0.21464729	      0.00568199	     -0.00050952	    111.97620385
      0.44537536	     -0.05865213	     -0.00017568	     -0.19994205	     -0.06079835	      0.88298430	     -0.00006411	     -0.21465060	      0.00568174	     -0.00049323	    112.86225448
      0.44662791	     -0.05866609	     -0.00017544	     -0.19995613	     -0.06079124	      0.88298370	     -0.00006404	     -0.21465349	      0.00568357	     -0.00047498	    111.96673398
      0.44788045	     -0.05867715	     -0.00017514	     -0.19996732	     -0.06078412	      0.88298311	     -0.00006397	     -0.21465591	      0.00568399	     -0.00045738	    112.85160727
      0.44913300	     -0.05868708	     -0.00017470	     -0.19997738	     -0.06077700	      0.88298255	     -0.00006391	     -0.21465786	      0.00568645	     -0.00043807	    111.97163682
      0.45038554	     -0.05869264	     -0.00017414	     -0.19998307	     -0.06076987	      0.88298202	     -0.00006386	     -0.21465925	      0.00568748	     -0.00041960	    112.87985923
      0.45163809	     -0.05869507	     -0.00017339	     -0.19998566	     -0.06076275	      0.88298150	     -0.00006381	     -0.21466004	      0.00569055	     -0.00039950	    112.03994590
      0.45289063	     -0.05869227	     -0.00017259	     -0.19998299	     -0.06075562	      0.88298101	     -0.00006377	     -0.21466014	      0.00569213	     -0.00038023	    112.98066439
      0.45414318	     -0.05868710	     -0.00017181	     -0.19997797	     -0.06074849	      0.88298055	     -0.00006374	     -0.21465950	      0.00569561	     -0.00035928	    112.15818078
      0.45539572	     -0.05867711	     -0.00017118	     -0.19996812	     -0.06074135	      0.88298011	     -0.00006372	     -0.21465809	      0.00569749	     -0.00033907	    113.13462436
      0.45664827	     -0.05866378	     -0.00017057	     -0.19995494	     -0.06073421	      0.88297970	     -0.00006370	     -0.21465589	      0.00570118	     -0.00031705	    112.34956218
      0.45790081	     -0.05864473	     -0.00017001	     -0.19993602	     -0.06072707	      0.88297932	     -0.00006369	     -0.21465282	      0.00570312	     -0.00029559	    113.36067850
      0.45915336	     -0.05862239	     -0.00016954	     -0.19991382	     -0.06071993	      0.88297896	     -0.00006369	     -0.21464886	      0.00570672	     -0.00027214	    112.60661624
      0.46040590	     -0.05859471	     -0.00016920	     -0.19988627	     -0.06071278	      0.88297864	     -0.00006370	     -0.21464399	      0.00570845	     -0.00024907	    113.65224730
      0.46165845	     -0.05856325	     -0.00016888	     -0.19985494	     -0.06070562	      0.88297834	     -0.00006371	     -0.21463817	      0.00571171	     -0.00022382	    112.93714565
      0.46291100	     -0.05852642	     -0.00016862	     -0.19981822	     -0.06069847	      0.88297808	     -0.00006374	     -0.21463138	      0.00571294	     -0.00019877	    114.01226727
      0.46416354	     -0.05848746	     -0.00016838	     -0.19977939	     -0.06069131	      0.88297784	     -0.00006377	     -0.21462362	      0.00571551	     -0.00017142	    113.29336395
      0.46541609	     -0.05844460	     -0.00016819	     -0.19973662	     -0.06068415	      0.88297765	     -0.00006381	     -0.21461491	      0.00571586	     -0.00014427	    114.37758237
      0.46666863	     -0.05840005	     -0.00016802	     -0.19969218	     -0.06067699	      0.88297748	     -0.00006385	     -0.21460530	      0.00571746	     -0.00011489	    113.67259816
      0.46792118	     -0.05835141	     -0.00016788	     -0.19964363	     -0.06066983	      0.88297736	     -0.00006391	     -0.21459478	      0.00571678	     -0.00008580	    114.79104710
      0.46917372	     -0.05830100	     -0.00016779	     -0.19959330	     -0.06066267	      0.88297727	     -0.00006398	     -0.21458340	      0.00571727	     -0.00005456	    114.12106311
      0.47042627	     -0.05824675	     -0.00016789	     -0.19953912	     -0.06065551	      0.88297722	     -0.00006405	     -0.21457115	      0.00571541	     -0.00002368	    115.27971236
      0.47167881	     -0.05819118	     -0.00016807	     -0.19948362	     -0.06064835	      0.88297721	     -0.00006413	     -0.21455808	      0.00571465	      0.00000928	    114.62771939
      0.47293136	     -0.05813214	     -0.00016827	     -0.19942463	     -0.06064120	      0.88297724	     -0.00006422	     -0.21454419	      0.00571144	      0.00004178	    115.79914296
      0.47418390	     -0.05807179	     -0.00016834	     -0.19936433	     -0.06063404	      0.88297732	     -0.00006431	     -0.21452953	      0.00570920	      0.00007619	    115.15161382
      0.47543645	     -0.05800782	     -0.00016832	     -0.19930039	     -0.06062690	      0.88297743	     -0.00006442	     -0.21451410	      0.00570441	      0.00010993	    116.34386558
      0.47668899	     -0.05794281	     -0.00016824	     -0.19923542	     -0.06061975	      0.88297759	     -0.00006453	     -0.21449793	      0.00570055	      0.00014535	    115.71151790
      0.47794154	     -0.05787428	     -0.00016806	     -0.19916691	     -0.06061262	      0.88297780	     -0.00006465	     -0.21448103	      0.00569408	      0.00017986	    116.92263436
      0.47919409	     -0.05780429	     -0.00016771	     -0.19909694	     -0.06060549	      0.88297805	     -0.00006478	     -0.21446342	      0.00568851	      0.00021580	    116.30981463
      0.48044663	     -0.05773014	     -0.00016721	     -0.19902279	     -0.06059837	      0.88297834	     -0.00006491	     -0.21444509	      0.00568030	      0.00025059	    117.55064616
      0.48169918	     -0.05765428	     -0.00016656	     -0.19894694	     -0.06059126	      0.88297867	     -0.00006505	     -0.21442606	      0.00567296	      0.00028661	    116.95762720
      0.48295172	     -0.05757467	     -0.00016583	     -0.19886733	     -0.06058416	      0.88297906	     -0.00006520	     -0.21440631	      0.00566292	      0.00032127	    118.22090167
      0.48420427	     -0.05749416	     -0.00016501	     -0.19878681	     -0.06057707	      0.88297948	     -0.00006535	     -0.21438589	      0.00565370	      0.00035696	    117.63615404
      0.48545681	     -0.05741087	     -0.00016412	     -0.19870348	     -0.06057000	      0.88297995	     -0.00006552	     -0.21436480	      0.00564172	      0.00039106	    118.89873869
      0.48670936	     -0.05732766	     -0.00016307	     -0.19862024	     -0.06056294	      0.88298046	     -0.00006569	     -0.21434311	      0.00563053	      0.00042588	    118.29761954
      0.48796190	     -0.05724230	     -0.00016197	     -0.19853483	     -0.06055589	      0.88298101	     -0.00006586	     -0.21432085	      0.00561655	      0.00045876	    119.56537358
      0.48921445	     -0.05715738	     -0.00016084	     -0.19844985	     -0.06054887	      0.88298161	     -0.00006605	     -0.21429807	      0.00560336	      0.00049203	    118.97925885
      0.49046699	     -0.05707042	     -0.00015971	     -0.19836281	     -0.06054186	      0.88298225	     -0.00006624	     -0.21427480	      0.00558741	      0.00052304	    120.26844006
      0.49171954	     -0.05698406	     -0.00015823	     -0.19827639	     -0.06053487	      0.88298292	     -0.00006643	     -0.21425107	      0.00557225	      0.00055424	    119.68349191
      0.49297208	     -0.05689596	     -0.00015678	     -0.19818818	     -0.06052790	      0.88298363	     -0.00006664	     -0.21422692	      0.00555428	      0.00058299	    120.97995915
      0.49422463	     -0.05680957	     -0.00015541	     -0.19810170	     -0.06052096	      0.88298438	     -0.00006685	     -0.21420239	      0.00553711	      0.00061172	    120.40109039
      0.49547718	     -0.05672131	     -0.00015409	     -0.19801332	     -0.06051403	      0.88298516	     -0.00006707	     -0.21417750	      0.00551715	      0.00063781	    121.72355535
      0.49672972	     -0.05663366	     -0.00015273	     -0.19792555	     -0.06050713	      0.88298598	     -0.00006729	     -0.21415228	      0.00549799	      0.00066372	    121.15642001
      0.49798227	     -0.05654372	     -0.00015140	     -0.19783545	     -0.06050026	      0.88298683	     -0.00006752	     -0.21412672	      0.00547603	      0.00068688	    122.50056660
      0.49923481	     -0.05645425	     -0.00015001	     -0.19774584	     -0.06049342	      0.88298770	     -0.00006776	     -0.21410083	      0.00545487	      0.00070978	    121.94028891
      0.50048736	     -0.05636272	     -0.00014860	     -0.19765415	     -0.06048660	      0.88298860	     -0.00006801	     -0.21407461	      0.00543087	      0.00072985	    123.29030605
      0.50173990	     -0.05627291	     -0.00014718	     -0.19756417	     -0.06047981	      0.88298953	     -0.00006826	     -0.21404810	      0.00540762	      0.00074957	    122.71360627
      0.50299245	     -0.05618219	     -0.00014597	     -0.19747325	     -0.06047305	      0.88299048	     -0.00006852	     -0.21402133	      0.00538151	      0.00076633	    124.05613429
      0.50424499	     -0.05609402	     -0.00014534	     -0.19738487	     -0.06046633	      0.88299145	     -0.00006878	     -0.21399440	      0.00535614	      0.00078264	    123.45581519
      0.50549754	     -0.05600720	     -0.00014498	     -0.19729781	     -0.06045964	      0.88299244	     -0.00006906	     -0.21396742	      0.00532793	      0.00079587	    124.79242752
      0.50675008	     -0.05592357	     -0.00014465	     -0.19721394	     -0.06045298	      0.88299344	     -0.00006933	     -0.21394043	      0.00530056	      0.00080845	    124.19748184
      0.50800263	     -0.05584025	     -0.00014452	     -0.19713035	     -0.06044636	      0.88299446	     -0.00006962	     -0.21391345	      0.00527046	      0.00081778	    125.54922326
      0.50925517	     -0.05576102	     -0.00014452	     -0.19705085	     -0.06043978	      0.88299549	     -0.00006991	     -0.21388652	      0.00524128	      0.00082635	    124.94747276
      0.51050772	     -0.05568245	     -0.00014461	     -0.19697199	     -0.06043323	      0.88299653	     -0.00007021	     -0.21385968	      0.00520943	      0.00083154	    126.30254851
      0.51176026	     -0.05560695	     -0.00014456	     -0.19689621	     -0.06042673	      0.88299757	     -0.00007051	     -0.21383295	      0.00517858	      0.00083585	    125.69417237
      0.51301281	     -0.05553103	     -0.00014436	     -0.19681998	     -0.06042026	      0.88299862	     -0.00007082	     -0.21380632	      0.00514512	      0.00083667	    127.05615211
      0.51426536	     -0.05545826	     -0.00014382	     -0.19674691	     -0.06041384	      0.88299967	     -0.00007113	     -0.21377978	      0.00511273	      0.00083657	    126.44726695
      0.51551790	     -0.05538511	     -0.00014317	     -0.19667346	     -0.06040745	      0.88300072	     -0.00007145	     -0.21375333	      0.00507778	      0.00083298	    127.82231762
      0.51677045	     -0.05531575	     -0.00014244	     -0.19660378	     -0.06040112	      0.88300176	     -0.00007178	     -0.21372700	      0.00504393	      0.00082845	    127.20592777
      0.51802299	     -0.05524734	     -0.00014180	     -0.19653505	     -0.06039482	      0.88300279	     -0.00007211	     -0.21370081	      0.00500755	      0.00082041	    128.58442368
      0.51927554	     -0.05518279	     -0.00014118	     -0.19647016	     -0.06038857	      0.88300381	     -0.00007244	     -0.21367481	      0.00497236	      0.00081143	    127.98657449
      0.52052808	     -0.05511832	     -0.00014067	     -0.19640534	     -0.06038237	      0.88300482	     -0.00007278	     -0.21364900	      0.00493471	      0.00079904	    129.40400148
      0.52178063	     -0.05505736	     -0.00014014	     -0.19634404	     -0.06037621	      0.88300581	     -0.00007312	     -0.21362341	      0.00489828	      0.00078591	    128.81461112
      0.52303317	     -0.05499587	     -0.00013955	     -0.19628218	     -0.06037010	      0.88300679	     -0.00007347	     -0.21359802	      0.00485941	      0.00076957	    130.25089990
      0.52428572	     -0.05493743	     -0.00013880	     -0.19622339	     -0.06036403	      0.88300774	     -0.00007383	     -0.21357284	      0.00482176	      0.00075270	    129.67165538
      0.52553826	     -0.05487871	     -0.00013810	     -0.19616429	     -0.06035802	      0.88300867	     -0.00007418	     -0.21354786	      0.00478165	      0.00073288	    131.14299649
      0.52679081	     -0.05482382	     -0.00013750	     -0.19610903	     -0.06035205	      0.88300958	     -0.00007455	     -0.21352311	      0.00474277	      0.00071281	    130.60584882
      0.52804335	     -0.05476925	     -0.00013709	     -0.19605406	     -0.06034614	      0.88301046	     -0.00007491	     -0.21349860	      0.00470139	      0.00069011	    132.12935859
      0.52929590	     -0.05471927	     -0.00013712	     -0.19600367	     -0.06034028	      0.88301131	     -0.00007528	     -0.21347438	      0.00466115	      0.00066750	    131.61580976
      0.53054845	     -0.05467019	     -0.00013715	     -0.19595417	     -0.06033446	      0.88301213	     -0.00007565	     -0.21345047	      0.00461836	      0.00064259	    133.16754613
      0.53180099	     -0.05462613	     -0.00013675	     -0.19590969	     -0.06032871	      0.88301292	     -0.00007603	     -0.21342691	      0.00457672	      0.00061818	    132.64819059
      0.53305354	     -0.05458340	     -0.00013647	     -0.19586653	     -0.06032300	      0.88301367	     -0.00007641	     -0.21340373	      0.00453259	      0.00059182	    134.21344041
      0.53430608	     -0.05454612	     -0.00013635	     -0.19582882	     -0.06031735	      0.88301440	     -0.00007679	     -0.21338099	      0.00448980	      0.00056611	    133.71760020
      0.53555863	     -0.05450993	     -0.00013639	     -0.19579218	     -0.06031176	      0.88301509	     -0.00007717	     -0.21335869	      0.00444469	      0.00053861	    135.31345717
      0.53681117	     -0.05447883	     -0.00013645	     -0.19576064	     -0.06030622	      0.88301575	     -0.00007756	     -0.21333687	      0.00440104	      0.00051195	    134.80520741
      0.53806372	     -0.05444844	     -0.00013658	     -0.19572979	     -0.06030073	      0.88301637	     -0.00007795	     -0.21331552	      0.00435520	      0.00048366	    136.39409389
      0.53931626	     -0.05442316	     -0.00013662	     -0.19570406	     -0.06029530	      0.88301696	     -0.00007834	     -0.21329466	      0.00431098	      0.00045636	    135.85151560
      0.54056881	     -0.05439776	     -0.00013633	     -0.19567821	     -0.06028993	      0.88301752	     -0.00007874	     -0.21327431	      0.00426469	      0.00042758	    137.41982056
      0.54182135	     -0.05437625	     -0.00013642	     -0.19565625	     -0.06028462	      0.88301803	     -0.00007913	     -0.21325450	      0.00422007	      0.00040009	    136.82556322
      0.54307390	     -0.05435668	     -0.00013662	     -0.19563621	     -0.06027936	      0.88301852	     -0.00007953	     -0.21323529	      0.00417342	      0.00037138	    138.34983585
      0.54432644	     -0.05434219	     -0.00013676	     -0.19562126	     -0.06027416	      0.88301896	     -0.00007993	     -0.21321669	      0.00412861	      0.00034401	    137.73124728
      0.54557899	     -0.05432763	     -0.00013692	     -0.19560623	     -0.06026902	      0.88301938	     -0.00008033	     -0.21319867	      0.00408198	      0.00031547	    139.26140335
      0.54683153	     -0.05431720	     -0.00013701	     -0.19559535	     -0.06026394	      0.88301976	     -0.00008073	     -0.21318119	      0.00403736	      0.00028839	    138.62060476
      0.54808408	     -0.05430629	     -0.00013715	     -0.19558397	     -0.06025891	      0.88302010	     -0.00008113	     -0.21316422	      0.00399103	      0.00026030	    140.12470304
      0.54933663	     -0.05429894	     -0.00013734	     -0.19557618	     -0.06025394	      0.88302041	     -0.00008153	     -0.21314774	      0.00394681	      0.00023387	    139.43751103
      0.55058917	     -0.05429143	     -0.00013771	     -0.19556820	     -0.06024902	      0.88302068	     -0.00008194	     -0.21313174	      0.00390095	      0.00020665	    140.89483732
      0.55184172	     -0.05428817	     -0.00013806	     -0.19556450	     -0.06024417	      0.88302093	     -0.00008234	     -0.21311622	      0.00385723	      0.00018127	    140.15622352
      0.55309426	     -0.05428442	     -0.00013851	     -0.19556028	     -0.06023936	      0.88302114	     -0.00008274	     -0.21310116	      0.00381189	      0.00015527	    141.58121787
      0.55434681	     -0.05428470	     -0.00013893	     -0.19556012	     -0.06023462	      0.88302132	     -0.00008315	     -0.21308654	      0.00376874	      0.00013127	    140.79154551
      0.55559935	     -0.05428432	     -0.00013943	     -0.19555929	     -0.06022992	      0.88302147	     -0.00008355	     -0.21307236	      0.00372402	      0.00010680	    142.17127779
      0.55685190	     -0.05428808	     -0.00013989	     -0.19556261	     -0.06022528	      0.88302159	     -0.00008395	     -0.21305859	      0.00368155	      0.00008447	    141.32044534
      0.55810444	     -0.05429130	     -0.00014044	     -0.19556538	     -0.06022070	      0.88302168	     -0.00008435	     -0.21304524	      0.00363755	      0.00006176	    142.64453544
      0.55935699	     -0.05429872	     -0.00014093	     -0.19557236	     -0.06021617	      0.88302174	     -0.00008476	     -0.21303230	      0.00359587	      0.00004126	    141.73295611
      0.56060953	     -0.05430555	     -0.00014151	     -0.19557875	     -0.06021169	      0.88302178	     -0.00008516	     -0.21301977	      0.00355270	      0.00002044	    143.00247116
      0.56186208	     -0.05431658	     -0.00014203	     -0.19558936	     -0.06020727	      0.88302179	     -0.00008556	     -0.21300764	      0.00351188	      0.00000186	    142.03562355
      0.56311462	     -0.05432694	     -0.00014267	     -0.19559928	     -0.06020290	      0.88302179	     -0.00008595	     -0.21299591	      0.00346959	     -0.00001704	    143.26456509
      0.56436717	     -0.05434137	     -0.00014325	     -0.19561330	     -0.06019858	      0.88302175	     -0.00008635	     -0.21298456	      0.00342967	     -0.00003372	    142.25198055
      0.56561972	     -0.05435494	     -0.00014394	     -0.19562645	     -0.06019431	      0.88302170	     -0.00008675	     -0.21297361	      0.00338830	     -0.00005073	    143.44445971
      0.56687226	     -0.05437242	     -0.00014457	     -0.19564352	     -0.06019009	      0.88302163	     -0.00008714	     -0.21296302	      0.00334931	     -0.00006555	    142.39544562
      0.56812481	     -0.05438881	     -0.00014530	     -0.19565949	     -0.06018592	      0.88302154	     -0.00008753	     -0.21295280	      0.00330886	     -0.00008075	    143.55829793
      0.56937735	     -0.05440895	     -0.00014596	     -0.19567924	     -0.06018180	      0.88302143	     -0.00008792	     -0.21294293	      0.00327079	     -0.00009381	    142.47573074
      0.57062990	     -0.05442793	     -0.00014673	     -0.19569781	     -0.06017773	      0.88302130	     -0.00008831	     -0.21293340	      0.00323126	     -0.00010730	    143.60848523
      0.57188244	     -0.05445064	     -0.00014744	     -0.19572013	     -0.06017370	      0.88302116	     -0.00008869	     -0.21292421	      0.00319411	     -0.00011871	    142.49081661
      0.57313499	     -0.05447212	     -0.00014827	     -0.19574120	     -0.06016973	      0.88302100	     -0.00008908	     -0.21291535	      0.00315552	     -0.00013061	    143.59393997
      0.57438753	     -0.05449724	     -0.00014908	     -0.19576595	     -0.06016580	      0.88302083	     -0.00008946	     -0.21290681	      0.00311934	     -0.00014051	    142.44263812
      0.57564008	     -0.05452093	     -0.00015002	     -0.19578924	     -0.06016191	      0.88302065	     -0.00008984	     -0.21289859	      0.00308172	     -0.00015097	    143.51818789
      0.57689262	     -0.05454809	     -0.00015095	     -0.19581603	     -0.06015807	      0.88302046	     -0.00009021	     -0.21289070	      0.00304652	     -0.00015949	    142.34262036
      0.57814517	     -0.05457359	     -0.00015199	     -0.19584114	     -0.06015428	      0.88302025	     -0.00009059	     -0.21288311	      0.00300989	     -0.00016865	    143.38670159
      0.57939771	     -0.05460234	     -0.00015300	     -0.19586954	     -0.06015053	      0.88302003	     -0.00009096	     -0.21287585	      0.00297568	     -0.00017594	    142.18723349
      0.58065026	     -0.05462926	     -0.00015415	     -0.19589608	     -0.06014683	      0.88301981	     -0.00009133	     -0.21286888	      0.00294004	     -0.00018394	    143.20576245
      0.58190281	     -0.05465891	     -0.00015526	     -0.19592537	     -0.06014317	      0.88301957	     -0.00009169	     -0.21286222	      0.00290682	     -0.00019016	    141.99287802
      0.58315535	     -0.05468626	     -0.00015649	     -0.19595235	     -0.06013955	      0.88301933	     -0.00009205	     -0.21285585	      0.00287216	     -0.00019713	    142.98966712
      0.58440790	     -0.05471605	     -0.00015767	     -0.19598180	     -0.06013597	      0.88301908	     -0.00009241	     -0.21284975	      0.00283990	     -0.00020237	    141.76195286
      0.58566044	     -0.05474344	     -0.00015898	     -0.19600884	     -0.06013243	      0.88301882	     -0.00009276	     -0.21284392	      0.00280618	     -0.00020841	    142.73713826
      0.58691299	     -0.05477305	     -0.00016025	     -0.19603811	     -0.06012894	      0.88301856	     -0.00009312	     -0.21283835	      0.00277483	     -0.00021275	    141.50192073
      0.58816553	     -0.05479995	     -0.00016163	     -0.19606465	     -0.06012548	      0.88301829	     -0.00009346	     -0.21283305	      0.00274198	     -0.00021792	    142.46181488
      0.58941808	     -0.05482861	     -0.00016291	     -0.19609298	     -0.06012207	      0.88301802	     -0.00009381	     -0.21282799	      0.00271145	     -0.00022142	    141.22420562
      0.59067062	     -0.05485420	     -0.00016427	     -0.19611823	     -0.06011869	      0.88301774	     -0.00009415	     -0.21282317	      0.00267937	     -0.00022576	    142.17234346
      0.59192317	     -0.05488126	     -0.00016552	     -0.19614497	     -0.06011536	      0.88301745	     -0.00009448	     -0.21281857	      0.00264958	     -0.00022844	    140.93506717
      0.59317571	     -0.05490522	     -0.00016682	     -0.19616860	     -0.06011206	      0.88301716	     -0.00009481	     -0.21281420	      0.00261820	     -0.00023199	    141.86983862
      0.59442826	     -0.05493057	     -0.00016800	     -0.19619365	     -0.06010880	      0.88301687	     -0.00009514	     -0.21281004	      0.00258908	     -0.00023391	    140.63163222
      0.59568080	     -0.05495271	     -0.00016923	     -0.19621546	     -0.06010557	      0.88301658	     -0.00009546	     -0.21280608	      0.00255833	     -0.00023672	    141.55767524
      0.59693335	     -0.05497624	     -0.00017037	     -0.19623869	     -0.06010239	      0.88301628	     -0.00009578	     -0.21280233	      0.00252979	     -0.00023793	    140.32454917
      0.59818589	     -0.05499678	     -0.00017163	     -0.19625891	     -0.06009924	      0.88301598	     -0.00009609	     -0.21279878	      0.00249961	     -0.00024006	    141.24637075
      0.59943844	     -0.05501900	     -0.00017281	     -0.19628082	     -0.06009612	      0.88301568	     -0.00009640	     -0.21279544	      0.00247159	     -0.00024060	    140.01234950
      0.60069099	     -0.05503818	     -0.00017408	     -0.19629969	     -0.06009305	      0.88301538	     -0.00009670	     -0.21279231	      0.00244189	     -0.00024208	    140.92486948
      0.60194353	     -0.05505885	     -0.00017524	     -0.19632006	     -0.06009000	      0.88301507	     -0.00009700	     -0.21278939	      0.00241432	     -0.00024201	    139.69156977
      0.60319608	     -0.05507763	     -0.00017657	     -0.19633853	     -0.06008700	      0.88301477	     -0.00009729	     -0.21278669	      0.00238502	     -0.00024294	    140.58798962
      0.60444862	     -0.05510025	     -0.00017794	     -0.19636085	     -0.06008403	      0.88301447	     -0.00009758	     -0.21278426	      0.00235781	     -0.00024244	    139.32784418
      0.60570117	     -0.05512363	     -0.00017953	     -0.19638392	     -0.06008109	      0.88301416	     -0.00009786	     -0.21278219	      0.00232885	     -0.00024315	    140.16743427
      0.60695371	     -0.05515304	     -0.00018109	     -0.19641302	     -0.06007819	      0.88301386	     -0.00009813	     -0.21278057	      0.00230197	     -0.00024279	    138.85396458
      0.60820626	     -0.05518428	     -0.00018272	     -0.19644395	     -0.06007533	      0.88301355	     -0.00009840	     -0.21277950	      0.00227339	     -0.00024414	    139.63346669
      0.60945880	     -0.05522150	     -0.00018418	     -0.19648088	     -0.06007250	      0.88301325	     -0.00009867	     -0.21277907	      0.00224701	     -0.00024499	    138.28814616
      0.61071135	     -0.05526045	     -0.00018565	     -0.19651952	     -0.06006970	      0.88301294	     -0.00009892	     -0.21277932	      0.00221911	     -0.00024812	    139.03273477
      0.61196389	     -0.05530547	     -0.00018689	     -0.19656426	     -0.06006694	      0.88301262	     -0.00009917	     -0.21278033	      0.00219359	     -0.00025132	    137.66404582
      0.61321644	     -0.05535178	     -0.00018809	     -0.19661028	     -0.06006421	      0.88301231	     -0.00009942	     -0.21278213	      0.00216672	     -0.00025732	    138.37026585
      0.61446898	     -0.05540335	     -0.00018901	     -0.19666158	     -0.06006151	      0.88301198	     -0.00009966	     -0.21278475	      0.00214241	     -0.00026385	    136.98926910
      0.61572153	     -0.05545617	     -0.00018991	     -0.19671413	     -0.06005884	      0.88301164	     -0.00009989	     -0.21278820	      0.00211693	     -0.00027360	    137.66044361
      0.61697408	     -0.05551468	     -0.00019062	     -0.19677240	     -0.06005620	      0.88301129	     -0.00010011	     -0.21279252	      0.00209413	     -0.00028422	    136.26379332
      0.61822662	     -0.05557405	     -0.00019130	     -0.19683152	     -0.06005360	      0.88301093	     -0.00010033	     -0.21279773	      0.00207028	     -0.00029832	    136.89955714
      0.61947917	     -0.05563799	     -0.00019172	     -0.19689524	     -0.06005102	      0.88301055	     -0.00010054	     -0.21280383	      0.00204923	     -0.00031347	    135.49806544
      0.62073171	     -0.05570199	     -0.00019205	     -0.19695901	     -0.06004846	      0.88301014	     -0.00010074	     -0.21281080	      0.00202723	     -0.00033220	    136.10203132
      0.62198426	     -0.05576894	     -0.00019200	     -0.19702578	     -0.06004594	      0.88300971	     -0.00010094	     -0.21281862	      0.00200808	     -0.00035203	    134.71061172
      0.62323680	     -0.05583434	     -0.00019188	     -0.19709098	     -0.06004343	      0.88300926	     -0.00010113	     -0.21282723	      0.00198806	     -0.00037537	    135.32518121
      0.62448935	     -0.05590189	     -0.00019159	     -0.19715836	     -0.06004095	      0.88300877	     -0.00010131	     -0.21283657	      0.00197092	     -0.00039960	    133.97952563
      0.62574189	     -0.05596795	     -0.00019139	     -0.19722426	     -0.06003850	      0.88300826	     -0.00010149	     -0.21284661	      0.00195292	     -0.00042699	    134.60712163
      0.62699444	     -0.05603634	     -0.00019111	     -0.19729249	     -0.06003606	      0.88300770	     -0.00010165	     -0.21285731	      0.00193775	     -0.00045484	    133.28643578
      0.62824698	     -0.05610326	     -0.00019092	     -0.19735926	     -0.06003364	      0.88300712	     -0.00010182	     -0.21286863	      0.00192167	     -0.00048539	    133.91922102
      0.62949953	     -0.05617198	     -0.00019063	     -0.19742786	     -0.06003125	      0.88300649	     -0.00010197	     -0.21288055	      0.00190838	     -0.00051592	    132.62689297
      0.63075207	     -0.05623884	     -0.00019045	     -0.19749459	     -0.06002886	      0.88300582	     -0.00010212	     -0.21289302	      0.00189417	     -0.00054863	    133.28397406
      0.63200462	     -0.05630754	     -0.00019022	     -0.19756319	     -0.06002650	      0.88300511	     -0.00010227	     -0.21290601	      0.00188272	     -0.00058078	    132.02158037
      0.63325716	     -0.05637480	     -0.00019010	     -0.19763033	     -0.06002415	      0.88300437	     -0.00010240	     -0.21291949	      0.00187035	     -0.00061459	    132.68686522
      0.63450971	     -0.05644403	     -0.00018995	     -0.19769947	     -0.06002181	      0.88300358	     -0.00010253	     -0.21293345	      0.00186075	     -0.00064736	    131.44764390
      0.63576226	     -0.05651185	     -0.00019000	     -0.19776719	     -0.06001949	      0.88300274	     -0.00010266	     -0.21294785	      0.00185029	     -0.00068130	    132.14518937
      0.63701480	     -0.05658216	     -0.00019008	     -0.19783743	     -0.06001718	      0.88300187	     -0.00010278	     -0.21296270	      0.00184264	     -0.00071371	    130.93362436
      0.63826735	     -0.05665134	     -0.00019035	     -0.19790653	     -0.06001487	      0.88300096	     -0.00010289	     -0.21297797	      0.00183416	     -0.00074682	    131.64889136
      0.63951989	     -0.05672240	     -0.00019055	     -0.19797754	     -0.06001258	      0.88300000	     -0.00010300	     -0.21299366	      0.00182851	     -0.00077799	    130.46219173
      0.64077244	     -0.05679241	     -0.00019083	     -0.19804749	     -0.06001029	      0.88299901	     -0.00010310	     -0.21300973	      0.00182205	     -0.00080949	    131.18486719
      0.64202498	     -0.05686497	     -0.00019103	     -0.19812002	     -0.06000801	      0.88299797	     -0.00010320	     -0.21302618	      0.00181843	     -0.00083877	    130.00475034
      0.64327753	     -0.05693622	     -0.00019132	     -0.19819123	     -0.06000574	      0.88299690	     -0.00010329	     -0.21304299	      0.00181406	     -0.00086815	    130.74990369
      0.64453007	     -0.05700890	     -0.00019152	     -0.19826391	     -0.06000347	      0.88299580	     -0.00010338	     -0.21306015	      0.00181261	     -0.00089507	    129.60446018
      0.64578262	     -0.05708008	     -0.00019181	     -0.19833507	     -0.06000120	      0.88299466	     -0.00010346	     -0.21307760	      0.00181047	     -0.00092184	    130.36703238
      0.64703516	     -0.05715310	     -0.00019203	     -0.19840811	     -0.05999893	      0.88299349	     -0.00010353	     -0.21309535	      0.00181127	     -0.00094593	    129.24011828
      0.64828771	     -0.05722446	     -0.00019234	     -0.19847949	     -0.05999666	      0.88299229	     -0.00010360	     -0.21311336	      0.00181140	     -0.00096969	    130.02374705
      0.64954025	     -0.05729653	     -0.00019248	     -0.19855159	     -0.05999439	      0.88299106	     -0.00010366	     -0.21313161	      0.00181446	     -0.00099062	    128.91868648
      0.65079280	     -0.05736501	     -0.00019280	     -0.19862012	     -0.05999212	      0.88298981	     -0.00010371	     -0.21315005	      0.00181684	     -0.00101106	    129.71479497
      0.65204535	     -0.05743527	     -0.00019313	     -0.19869044	     -0.05998984	      0.88298853	     -0.00010376	     -0.21316868	      0.00182211	     -0.00102851	    128.62222678
      0.65329789	     -0.05750420	     -0.00019357	     -0.19875942	     -0.05998755	      0.88298723	     -0.00010380	     -0.21318750	      0.00182667	     -0.00104540	    129.42622054
      0.65455044	     -0.05757415	     -0.00019391	     -0.19882945	     -0.05998526	      0.88298592	     -0.00010384	     -0.21320649	      0.00183410	     -0.00105930	    128.35440163
      0.65580298	     -0.05764134	     -0.00019420	     -0.19889673	     -0.05998296	      0.88298458	     -0.00010387	     -0.21322562	      0.00184081	     -0.00107264	    129.17517793
      0.65705553	     -0.05770887	     -0.00019434	     -0.19896438	     -0.05998065	      0.88298323	     -0.00010389	     -0.21324484	      0.00185037	     -0.00108299	    128.12292200
      0.65830807	     -0.05777166	     -0.00019486	     -0.19902726	     -0.05997833	      0.88298187	     -0.00010390	     -0.21326412	      0.00185919	     -0.00109274	    128.96123199
      0.65956062	     -0.05783587	     -0.00019573	     -0.19909159	     -0.05997599	      0.88298049	     -0.00010391	     -0.21328353	      0.00187071	     -0.00109924	    127.89659162
      0.66081316	     -0.05789862	     -0.00019672	     -0.19915445	     -0.05997364	      0.88297911	     -0.00010392	     -0.21330308	      0.00188138	     -0.00110501	    128.72722244
      0.66206571	     -0.05796130	     -0.00019759	     -0.19921726	     -0.05997128	      0.88297773	     -0.00010391	     -0.21332275	      0.00189482	     -0.00110771	    127.71941577
      0.66331825	     -0.05802007	     -0.00019841	     -0.19927617	     -0.05996889	      0.88297634	     -0.00010391	     -0.21334245	      0.00190749	     -0.00110979	    128.59583251
      0.66457080	     -0.05807768	     -0.00019908	     -0.19933394	     -0.05996650	      0.88297495	     -0.00010389	     -0.21336212	      0.00192293	     -0.00110883	    127.62287959
      0.66582334	     -0.05813124	     -0.00019976	     -0.19938765	     -0.05996408	      0.88297356	     -0.00010387	     -0.21338168	      0.00193758	     -0.00110726	    128.52351298
      0.66707589	     -0.05818374	     -0.00020034	     -0.19944035	     -0.05996164	      0.88297218	     -0.00010384	     -0.21340110	      0.00195493	     -0.00110266	    127.57374530
      0.66832844	     -0.05823216	     -0.00020072	     -0.19948894	     -0.05995918	      0.88297080	     -0.00010380	     -0.21342032	      0.00197140	     -0.00109741	    128.48515656
      0.66958098	     -0.05827936	     -0.00020027	     -0.19953636	     -0.05995670	      0.88296943	     -0.00010376	     -0.21343929	      0.00199042	     -0.00108891	    127.52061088
      0.67083353	     -0.05832268	     -0.00019969	     -0.19957991	     -0.05995420	      0.88296807	     -0.00010371	     -0.21345798	      0.00200841	     -0.00107962	    128.42126189
      0.67208607	     -0.05836557	     -0.00019905	     -0.19962304	     -0.05995167	      0.88296673	     -0.00010365	     -0.21347638	      0.00202891	     -0.00106724	    127.48327151
      0.67333862	     -0.05840485	     -0.00019853	     -0.19966255	     -0.05994911	      0.88296540	     -0.00010359	     -0.21349446	      0.00204839	     -0.00105424	    128.42893459
      0.67459116	     -0.05844238	     -0.00019796	     -0.19970034	     -0.05994654	      0.88296409	     -0.00010352	     -0.21351218	      0.00207037	     -0.00103824	    127.52764699
      0.67584371	     -0.05847511	     -0.00019742	     -0.19973332	     -0.05994393	      0.88296280	     -0.00010345	     -0.21352948	      0.00209129	     -0.00102167	    128.50733294
      0.67709625	     -0.05850624	     -0.00019682	     -0.19976473	     -0.05994130	      0.88296153	     -0.00010337	     -0.21354633	      0.00211464	     -0.00100214	    127.62851313
      0.67834880	     -0.05853276	     -0.00019626	     -0.19979151	     -0.05993863	      0.88296029	     -0.00010328	     -0.21356267	      0.00213684	     -0.00098205	    128.62434137
      0.67960134	     -0.05855798	     -0.00019542	     -0.19981701	     -0.05993594	      0.88295907	     -0.00010318	     -0.21357846	      0.00216133	     -0.00095901	    127.74848970
      0.68085389	     -0.05857887	     -0.00019458	     -0.19983819	     -0.05993322	      0.88295788	     -0.00010308	     -0.21359368	      0.00218455	     -0.00093545	    128.74789467
      0.68210643	     -0.05859892	     -0.00019378	     -0.19985854	     -0.05993047	      0.88295673	     -0.00010298	     -0.21360830	      0.00220994	     -0.00090906	    127.87052326
      0.68335898	     -0.05861556	     -0.00019301	     -0.19987546	     -0.05992768	      0.88295561	     -0.00010286	     -0.21362233	      0.00223398	     -0.00088232	    128.86665895
      0.68461152	     -0.05863083	     -0.00019221	     -0.19989104	     -0.05992487	      0.88295452	     -0.00010274	     -0.21363576	      0.00226010	     -0.00085299	    127.98639884
      0.68586407	     -0.05864156	     -0.00019193	     -0.19990205	     -0.05992202	      0.88295347	     -0.00010262	     -0.21364862	      0.00228477	     -0.00082355	    128.97495159
      0.68711662	     -0.05865364	     -0.00019168	     -0.19991443	     -0.05991915	      0.88295246	     -0.00010249	     -0.21366097	      0.00231140	     -0.00079181	    128.08265053
      0.68836916	     -0.05866324	     -0.00019148	     -0.19992432	     -0.05991623	      0.88295149	     -0.00010235	     -0.21367280	      0.00233657	     -0.00076038	    129.08438736
      0.68962171	     -0.05867144	     -0.00019072	     -0.19993283	     -0.05991329	      0.88295055	     -0.00010220	     -0.21368413	      0.00236371	     -0.00072708	    128.22319281
      0.69087425	     -0.05867642	     -0.00018986	     -0.19993811	     -0.05991031	      0.88294966	     -0.00010205	     -0.21369491	      0.00238938	     -0.00069441	    129.23392685
      0.69212680	     -0.05867985	     -0.00018881	     -0.19994186	     -0.05990730	      0.88294882	     -0.00010190	     -0.21370514	      0.00241699	     -0.00066019	    128.39714210
      0.69337934	     -0.05867834	     -0.00018769	     -0.19994068	     -0.05990426	      0.88294801	     -0.00010174	     -0.21371473	      0.00244312	     -0.00062687	    129.45313208
      0.69463189	     -0.05867166	     -0.00018672	     -0.19993432	     -0.05990118	      0.88294725	     -0.00010157	     -0.21372360	      0.00247117	     -0.00059211	    128.69780277
      0.69588443	     -0.05865656	     -0.00018558	     -0.19991954	     -0.05989807	      0.88294653	     -0.00010140	     -0.21373160	      0.00249766	     -0.00055812	    129.82946312
      0.69713698	     -0.05863530	     -0.00018420	     -0.19989863	     -0.05989493	      0.88294585	     -0.00010122	     -0.21373861	      0.00252592	     -0.00052247	    129.13383009
      0.69838952	     -0.05860579	     -0.00018241	     -0.19986946	     -0.05989174	      0.88294522	     -0.00010103	     -0.21374452	      0.00255239	     -0.00048724	    130.32741012
      0.69964207	     -0.05856968	     -0.00018038	     -0.19983370	     -0.05988853	      0.88294463	     -0.00010084	     -0.21374927	      0.00258031	     -0.00044992	    129.67283367
      0.70089461	     -0.05852418	     -0.00017830	     -0.19978854	     -0.05988528	      0.88294409	     -0.00010065	     -0.21375276	      0.00260617	     -0.00041264	    130.92334522
      0.70214716	     -0.05847171	     -0.00017617	     -0.19973641	     -0.05988200	      0.88294360	     -0.00010045	     -0.21375491	      0.00263324	     -0.00037291	    130.33916119
      0.70339971	     -0.05841037	     -0.00017417	     -0.19967539	     -0.05987869	      0.88294316	     -0.00010025	     -0.21375566	      0.00265797	     -0.00033283	    131.65768811
      0.70465225	     -0.05834270	     -0.00017223	     -0.19960805	     -0.05987534	      0.88294277	     -0.00010004	     -0.21375499	      0.00268361	     -0.00028994	    131.11345900
      0.70590480	     -0.05826739	     -0.00017056	     -0.19953304	     -0.05987197	      0.88294243	     -0.00009982	     -0.21375288	      0.00270660	     -0.00024639	    132.47597459
      0.70715734	     -0.05818733	     -0.00016903	     -0.19945327	     -0.05986856	      0.88294215	     -0.00009960	     -0.21374935	      0.00273020	     -0.00019976	    131.96259666
      0.70840989	     -0.05809964	     -0.00016770	     -0.19936586	     -0.05986513	      0.88294193	     -0.00009938	     -0.21374437	      0.00275090	     -0.00015232	    133.39809313
      0.70966243	     -0.05800648	     -0.00016638	     -0.19927296	     -0.05986167	      0.88294177	     -0.00009915	     -0.21373796	      0.00277199	     -0.00010169	    132.93058651
      0.71091498	     -0.05790617	     -0.00016515	     -0.19917289	     -0.05985819	      0.88294167	     -0.00009892	     -0.21373009	      0.00278993	     -0.00005020	    134.40609229
      0.71216752	     -0.05780248	     -0.00016397	     -0.19906943	     -0.05985468	      0.88294165	     -0.00009868	     -0.21372080	      0.00280803	      0.00000442	    133.95337068
      0.71342007	     -0.05769369	     -0.00016295	     -0.19896084	     -0.05985115	      0.88294169	     -0.00009844	     -0.21371012	      0.00282278	      0.00005971	    135.45790785
      0.71467261	     -0.05758194	     -0.00016184	     -0.19884930	     -0.05984761	      0.88294180	     -0.00009819	     -0.21369810	      0.00283752	      0.00011779	    135.00992586
      0.71592516	     -0.05746592	     -0.00016080	     -0.19873344	     -0.05984405	      0.88294198	     -0.00009794	     -0.21368478	      0.00284882	      0.00017609	    136.53291490
      0.71717770	     -0.05734919	     -0.00015981	     -0.19861686	     -0.05984047	      0.88294224	     -0.00009769	     -0.21367023	      0.00286004	      0.00023662	    136.09096930
      0.71843025	     -0.05722979	     -0.00015900	     -0.19849759	     -0.05983688	      0.88294257	     -0.00009743	     -0.21365452	      0.00286778	      0.00029674	    137.63261026
      0.71968279	     -0.05711120	     -0.00015828	     -0.19837911	     -0.05983329	      0.88294298	     -0.00009717	     -0.21363775	      0.00287542	      0.00035838	    137.16781265
      0.72093534	     -0.05699160	     -0.00015771	     -0.19825959	     -0.05982968	      0.88294347	     -0.00009691	     -0.21362001	      0.00287954	      0.00041881	    138.68957517
      0.72218789	     -0.05687399	     -0.00015719	     -0.19814205	     -0.05982607	      0.88294403	     -0.00009664	     -0.21360140	      0.00288361	      0.00047990	    138.21377739
      0.72344043	     -0.05675563	     -0.00015682	     -0.19802372	     -0.05982246	      0.88294467	     -0.00009636	     -0.21358201	      0.00288426	      0.00053892	    139.74680890
      0.72469298	     -0.05663846	     -0.00015635	     -0.19790659	     -0.05981885	      0.88294538	     -0.00009609	     -0.21356190	      0.00288496	      0.00059775	    139.26995694
      0.72594552	     -0.05651970	     -0.00015587	     -0.19778784	     -0.05981524	      0.88294617	     -0.00009581	     -0.21354111	      0.00288232	      0.00065369	    140.80881470
      0.72719807	     -0.05640244	     -0.00015527	     -0.19767058	     -0.05981163	      0.88294702	     -0.00009553	     -0.21351968	      0.00287983	      0.00070868	    140.33366498
      0.72845061	     -0.05628331	     -0.00015468	     -0.19755142	     -0.05980802	      0.88294794	     -0.00009524	     -0.21349762	      0.00287407	      0.00076011	    141.87915370
      0.72970316	     -0.05616513	     -0.00015398	     -0.19743321	     -0.05980443	      0.88294892	     -0.00009495	     -0.21347498	      0.00286851	      0.00081000	    141.40094742
      0.73095570	     -0.05604588	     -0.00015339	     -0.19731390	     -0.05980084	      0.88294997	     -0.00009466	     -0.21345178	      0.00285974	      0.00085581	    142.93919084
      0.73220825	     -0.05592967	     -0.00015249	     -0.19719763	     -0.05979726	      0.88295107	     -0.00009436	     -0.21342810	      0.00285117	      0.00089966	    142.43083439
      0.73346079	     -0.05581338	     -0.00015164	     -0.19708126	     -0.05979370	      0.88295222	     -0.00009406	     -0.21340400	      0.00283936	      0.00093901	    143.92758587
      0.73471334	     -0.05569989	     -0.00015071	     -0.19696767	     -0.05979015	      0.88295342	     -0.00009376	     -0.21337955	      0.00282779	      0.00097599	    143.40177891
      0.73596588	     -0.05558601	     -0.00014987	     -0.19685367	     -0.05978662	      0.88295466	     -0.00009345	     -0.21335478	      0.00281306	      0.00100812	    144.89463694
      0.73721843	     -0.05547550	     -0.00014901	     -0.19674303	     -0.05978310	      0.88295594	     -0.00009315	     -0.21332976	      0.00279864	      0.00103761	    144.35309473
      0.73847098	     -0.05536492	     -0.00014830	     -0.19663230	     -0.05977961	      0.88295726	     -0.00009284	     -0.21330452	      0.00278112	      0.00106203	    145.83581513
      0.73972352	     -0.05525677	     -0.00014749	     -0.19652399	     -0.05977614	      0.88295860	     -0.00009252	     -0.21327910	      0.00276397	      0.00108363	    145.28167957
      0.74097607	     -0.05514800	     -0.00014671	     -0.19641504	     -0.05977269	      0.88295997	     -0.00009221	     -0.21325353	      0.00274379	      0.00110009	    146.74968841
      0.74222861	     -0.05504257	     -0.00014585	     -0.19630943	     -0.05976926	      0.88296136	     -0.00009189	     -0.21322784	      0.00272402	      0.00111369	    146.17596087
      0.74348116	     -0.05493695	     -0.00014511	     -0.19620360	     -0.05976586	      0.88296276	     -0.00009157	     -0.21320205	      0.00270127	      0.00112218	    147.63556814
      0.74473370	     -0.05483409	     -0.00014420	     -0.19610053	     -0.05976249	      0.88296417	     -0.00009124	     -0.21317621	      0.00267898	      0.00112792	    147.03231639
      0.74598625	     -0.05473048	     -0.00014325	     -0.19599668	     -0.05975915	      0.88296558	     -0.00009092	     -0.21315032	      0.00265374	      0.00112865	    148.46848764
      0.74723879	     -0.05462933	     -0.00014258	     -0.19589529	     -0.05975585	      0.88296699	     -0.00009059	     -0.21312443	      0.00262900	      0.00112680	    147.84960186
      0.74849134	     -0.05452937	     -0.00014229	     -0.19579505	     -0.05975257	      0.88296840	     -0.00009026	     -0.21309859	      0.00260132	      0.00112024	    149.25107884
      0.74974388	     -0.05443359	     -0.00014200	     -0.19569900	     -0.05974933	      0.88296980	     -0.00008993	     -0.21307289	      0.00257416	      0.00111134	    148.59031477
      0.75099643	     -0.05433814	     -0.00014190	     -0.19560324	     -0.05974612	      0.88297118	     -0.00008960	     -0.21304733	      0.00254413	      0.00109795	    150.00166533
      0.75224897	     -0.05424816	     -0.00014184	     -0.19551295	     -0.05974296	      0.88297255	     -0.00008927	     -0.21302196	      0.00251474	      0.00108253	    149.32844427
      0.75350152	     -0.05416001	     -0.00014197	     -0.19542446	     -0.05973983	      0.88297389	     -0.00008893	     -0.21299681	      0.00248255	      0.00106298	    150.71828820
      0.75475407	     -0.05407710	     -0.00014208	     -0.19534122	     -0.05973674	      0.88297521	     -0.00008859	     -0.21297194	      0.00245106	      0.00104172	    150.00290251
      0.75600661	     -0.05399527	     -0.00014226	     -0.19525904	     -0.05973369	      0.88297650	     -0.00008825	     -0.21294737	      0.00241684	      0.00101655	    151.35836972
      0.75725916	     -0.05391945	     -0.00014233	     -0.19518286	     -0.05973068	      0.88297776	     -0.00008791	     -0.21292315	      0.00238337	      0.00098990	    150.59095649
      0.75851170	     -0.05384497	     -0.00014247	     -0.19510801	     -0.05972772	      0.88297898	     -0.00008757	     -0.21289931	      0.00234725	      0.00095957	    151.92038508
      0.75976425	     -0.05377577	     -0.00014248	     -0.19503843	     -0.05972480	      0.88298016	     -0.00008723	     -0.21287586	      0.00231201	      0.00092798	    151.12075322
      0.76101679	     -0.05370771	     -0.00014256	     -0.19496998	     -0.05972193	      0.88298130	     -0.00008688	     -0.21285283	      0.00227420	      0.00089296	    152.42050021
      0.76226934	     -0.05364583	     -0.00014254	     -0.19490771	     -0.05971910	      0.88298240	     -0.00008654	     -0.21283023	      0.00223737	      0.00085697	    151.57324967
      0.76352188	     -0.05358558	     -0.00014266	     -0.19484705	     -0.05971632	      0.88298345	     -0.00008619	     -0.21280808	      0.00219806	      0.00081783	    152.83290868
      0.76477443	     -0.05353144	     -0.00014268	     -0.19479252	     -0.05971360	      0.88298445	     -0.00008584	     -0.21278641	      0.00215984	      0.00077802	    151.92538200
      0.76602697	     -0.05347918	     -0.00014284	     -0.19473984	     -0.05971092	      0.88298540	     -0.00008549	     -0.21276524	      0.00211923	      0.00073531	    153.13386053
      0.76727952	     -0.05343357	     -0.00014297	     -0.19469380	     -0.05970829	      0.88298629	     -0.00008514	     -0.21274462	      0.00207979	      0.00069221	    152.18396978
      0.76853206	     -0.05338944	     -0.00014327	     -0.19464924	     -0.05970571	      0.88298713	     -0.00008479	     -0.21272454	      0.00203804	      0.00064656	    153.36282458
      0.76978461	     -0.05335104	     -0.00014341	     -0.19461041	     -0.05970318	      0.88298791	     -0.00008444	     -0.21270501	      0.00199754	      0.00060084	    152.35617096
      0.77103715	     -0.05331351	     -0.00014362	     -0.19457243	     -0.05970070	      0.88298863	     -0.00008409	     -0.21268604	      0.00195481	      0.00055289	    153.49984944
      0.77228970	     -0.05328204	     -0.00014376	     -0.19454053	     -0.05969828	      0.88298930	     -0.00008374	     -0.21266762	      0.00191344	      0.00050524	    152.45585624
      0.77354225	     -0.05325134	     -0.00014407	     -0.19450937	     -0.05969591	      0.88298990	     -0.00008339	     -0.21264975	      0.00186993	      0.00045571	    153.57715914
      0.77479479	     -0.05322600	     -0.00014423	     -0.19448359	     -0.05969360	      0.88299044	     -0.00008304	     -0.21263243	      0.00182788	      0.00040687	    152.48203510
      0.77604734	     -0.05320123	     -0.00014402	     -0.19445837	     -0.05969133	      0.88299092	     -0.00008270	     -0.21261565	      0.00178369	      0.00035658	    153.56642931
      0.77729988	     -0.05318273	     -0.00014355	     -0.19443944	     -0.05968913	      0.88299133	     -0.00008235	     -0.21259943	      0.00174099	      0.00030745	    152.40277638
      0.77855243	     -0.05316525	     -0.00014333	     -0.19442149	     -0.05968697	      0.88299169	     -0.00008200	     -0.21258377	      0.00169621	      0.00025721	    153.46056139
      0.77980497	     -0.05315317	     -0.00014308	     -0.19440898	     -0.05968488	      0.88299198	     -0.00008165	     -0.21256867	      0.00165303	      0.00020840	    152.28902752
      0.78105752	     -0.05314122	     -0.00014304	     -0.19439656	     -0.05968284	      0.88299221	     -0.00008131	     -0.21255414	      0.00160784	      0.00015880	    153.33686276
      0.78231006	     -0.05313506	     -0.00014295	     -0.19438995	     -0.05968085	      0.88299238	     -0.00008097	     -0.21254015	      0.00156435	      0.00011096	    152.13120767
      0.78356261	     -0.05312906	     -0.00014307	     -0.19438348	     -0.05967892	      0.88299248	     -0.00008062	     -0.21252671	      0.00151888	      0.00006263	    153.15874596
      0.78481515	     -0.05312807	     -0.00014296	     -0.19438204	     -0.05967704	      0.88299253	     -0.00008028	     -0.21251380	      0.00147514	      0.00001640	    151.91560878
      0.78606770	     -0.05312679	     -0.00014302	     -0.19438029	     -0.05967522	      0.88299253	     -0.00007994	     -0.21250142	      0.00142946	     -0.00003002	    152.91630499
      0.78732024	     -0.05313117	     -0.00014299	     -0.19438421	     -0.05967346	      0.88299246	     -0.00007961	     -0.21248955	      0.00138557	     -0.00007410	    151.63384584
      0.78857279	     -0.05313557	     -0.00014320	     -0.19438815	     -0.05967175	      0.88299234	     -0.00007927	     -0.21247820	      0.00133980	     -0.00011817	    152.60651901
      0.78982534	     -0.05314526	     -0.00014329	     -0.19439738	     -0.05967010	      0.88299216	     -0.00007894	     -0.21246737	      0.00129590	     -0.00015971	    151.27925521
      0.79107788	     -0.05315368	     -0.00014375	     -0.19440532	     -0.05966851	      0.88299194	     -0.00007861	     -0.21245706	      0.00125015	     -0.00020111	    152.22097528
      0.79233043	     -0.05316814	     -0.00014453	     -0.19441932	     -0.05966697	      0.88299166	     -0.00007828	     -0.21244729	      0.00120630	     -0.00023976	    150.83690018
      0.79358297	     -0.05318339	     -0.00014558	     -0.19443408	     -0.05966549	      0.88299134	     -0.00007795	     -0.21243813	      0.00116060	     -0.00027811	    151.74313503
      0.79483552	     -0.05320381	     -0.00014649	     -0.19445404	     -0.05966406	      0.88299097	     -0.00007763	     -0.21242954	      0.00111688	     -0.00031373	    150.34079031
      0.79608806	     -0.05322344	     -0.00014791	     -0.19447318	     -0.05966269	      0.88299055	     -0.00007730	     -0.21242150	      0.00107142	     -0.00034904	    151.23738712
      0.79734061	     -0.05324782	     -0.00014926	     -0.19449708	     -0.05966138	      0.88299009	     -0.00007699	     -0.21241399	      0.00102801	     -0.00038153	    149.80046355
      0.79859315	     -0.05327190	     -0.00015084	     -0.19452068	     -0.05966012	      0.88298960	     -0.00007667	     -0.21240701	      0.00098286	     -0.00041369	    150.66430011
      0.79984570	     -0.05330091	     -0.00015223	     -0.19454922	     -0.05965891	      0.88298906	     -0.00007635	     -0.21240053	      0.00093980	     -0.00044304	    149.19402302
      0.80109824	     -0.05332904	     -0.00015376	     -0.19457687	     -0.05965776	      0.88298849	     -0.00007604	     -0.21239454	      0.00089503	     -0.00047210	    150.04204522
      0.80235079	     -0.05336240	     -0.00015512	     -0.19460977	     -0.05965667	      0.88298788	     -0.00007573	     -0.21238902	      0.00085241	     -0.00049840	    148.54891000
      0.80360333	     -0.05339450	     -0.00015639	     -0.19464140	     -0.05965563	      0.88298724	     -0.00007543	     -0.21238396	      0.00080811	     -0.00052446	    149.38506998
      0.80485588	     -0.05343145	     -0.00015734	     -0.19467791	     -0.05965465	      0.88298657	     -0.00007512	     -0.21237936	      0.00076602	     -0.00054777	    147.86938103
      0.80610843	     -0.05346728	     -0.00015845	     -0.19471328	     -0.05965371	      0.88298587	     -0.00007482	     -0.21237522	      0.00072231	     -0.00057089	    148.69360864
      0.80736097	     -0.05350787	     -0.00015940	     -0.19475344	     -0.05965283	      0.88298514	     -0.00007452	     -0.21237149	      0.00068090	     -0.00059135	    147.17071673
      0.80861352	     -0.05354705	     -0.00016051	     -0.19479216	     -0.05965201	      0.88298438	     -0.00007423	     -0.21236818	      0.00063791	     -0.00061170	    147.98889363
      0.80986606	     -0.05359033	     -0.00016144	     -0.19483502	     -0.05965124	      0.88298361	     -0.00007393	     -0.21236524	      0.00059725	     -0.00062943	    146.45739557
      0.81111861	     -0.05363199	     -0.00016251	     -0.19487624	     -0.05965051	      0.88298281	     -0.00007365	     -0.21236267	      0.00055502	     -0.00064714	    147.26726885
      0.81237115	     -0.05367823	     -0.00016342	     -0.19492206	     -0.05964984	      0.88298199	     -0.00007336	     -0.21236045	      0.00051516	     -0.00066233	    145.72784751
      0.81362370	     -0.05372298	     -0.00016451	     -0.19496639	     -0.05964922	      0.88298115	     -0.00007308	     -0.21235856	      0.00047376	     -0.00067760	    146.53493897
      0.81487624	     -0.05377172	     -0.00016544	     -0.19501472	     -0.05964866	      0.88298029	     -0.00007280	     -0.21235699	      0.00043481	     -0.00069047	    144.99766945
      0.81612879	     -0.05381847	     -0.00016649	     -0.19506106	     -0.05964814	      0.88297942	     -0.00007252	     -0.21235574	      0.00039440	     -0.00070354	    145.80714831
      0.81738133	     -0.05386930	     -0.00016739	     -0.19511149	     -0.05964767	      0.88297853	     -0.00007225	     -0.21235476	      0.00035650	     -0.00071432	    144.27303204
      0.81863388	     -0.05391840	     -0.00016847	     -0.19516019	     -0.05964724	      0.88297763	     -0.00007199	     -0.21235407	      0.00031716	     -0.00072540	    145.07857564
      0.81988642	     -0.05397122	     -0.00016941	     -0.19521263	     -0.05964687	      0.88297671	     -0.00007172	     -0.21235364	      0.00028034	     -0.00073428	    143.54856048
      0.82113897	     -0.05402192	     -0.00017048	     -0.19526293	     -0.05964654	      0.88297579	     -0.00007146	     -0.21235347	      0.00024215	     -0.00074358	    144.35335442
      0.82239151	     -0.05407637	     -0.00017142	     -0.19531702	     -0.05964626	      0.88297485	     -0.00007120	     -0.21235353	      0.00020655	     -0.00075079	    142.83136292
      0.82364406	     -0.05412878	     -0.00017253	     -0.19536905	     -0.05964603	      0.88297391	     -0.00007095	     -0.21235383	      0.00016960	     -0.00075852	    143.63778853
      0.82489661	     -0.05418436	     -0.00017350	     -0.19542427	     -0.05964584	      0.88297295	     -0.00007070	     -0.21235433	      0.00013529	     -0.00076426	    142.13262295
      0.82614915	     -0.05423747	     -0.00017460	     -0.19547702	     -0.05964569	      0.88297199	     -0.00007046	     -0.21235504	      0.00009967	     -0.00077060	    142.94335426
      0.82740170	     -0.05429378	     -0.00017557	     -0.19553299	     -0.05964558	      0.88297102	     -0.00007022	     -0.21235593	      0.00006671	     -0.00077501	    141.45817333
      0.82865424	     -0.05434762	     -0.00017672	     -0.19558648	     -0.05964552	      0.88297005	     -0.00006998	     -0.21235698	      0.00003245	     -0.00078008	    142.28828208
      0.82990679	     -0.05440404	     -0.00017774	     -0.19564257	     -0.05964550	      0.88296907	     -0.00006975	     -0.21235819	      0.00000084	     -0.00078327	    140.83673878
      0.83115933	     -0.05445769	     -0.00017888	     -0.19569588	     -0.05964552	      0.88296809	     -0.00006952	     -0.21235953	     -0.00003211	     -0.00078715	    141.68484154
      0.83241188	     -0.05451391	     -0.00017991	     -0.19575179	     -0.05964558	      0.88296710	     -0.00006930	     -0.21236099	     -0.00006246	     -0.00078920	    140.26834907
      0.83366442	     -0.05456710	     -0.00018110	     -0.19580466	     -0.05964568	      0.88296611	     -0.00006908	     -0.21236256	     -0.00009416	     -0.00079196	    141.13912474
      0.83491697	     -0.05462208	     -0.00018217	     -0.19585933	     -0.05964582	      0.88296512	     -0.00006887	     -0.21236421	     -0.00012327	     -0.00079287	    139.76052138
      0.83616951	     -0.05467338	     -0.00018337	     -0.19591032	     -0.05964599	      0.88296412	     -0.00006866	     -0.21236594	     -0.00015372	     -0.00079446	    140.65184121
      0.83742206	     -0.05472573	     -0.00018443	     -0.19596239	     -0.05964620	      0.88296313	     -0.00006845	     -0.21236771	     -0.00018161	     -0.00079413	    139.30734411
      0.83867460	     -0.05477413	     -0.00018564	     -0.19601048	     -0.05964645	      0.88296213	     -0.00006825	     -0.21236952	     -0.00021088	     -0.00079435	    140.21342154
      0.83992715	     -0.05482308	     -0.00018673	     -0.19605916	     -0.05964673	      0.88296114	     -0.00006806	     -0.21237134	     -0.00023764	     -0.00079252	    138.89786436
      0.84117970	     -0.05486756	     -0.00018793	     -0.19610336	     -0.05964704	      0.88296015	     -0.00006787	     -0.21237316	     -0.00026581	     -0.00079112	    139.81430641
      0.84243224	     -0.05491257	     -0.00018903	     -0.19614810	     -0.05964739	      0.88295916	     -0.00006768	     -0.21237495	     -0.00029150	     -0.00078754	    138.51625987
      0.84368479	     -0.05495330	     -0.00019028	     -0.19618855	     -0.05964777	      0.88295817	     -0.00006750	     -0.21237672	     -0.00031863	     -0.00078427	    139.42863569
      0.84493733	     -0.05499427	     -0.00019143	     -0.19622926	     -0.05964819	      0.88295719	     -0.00006732	     -0.21237845	     -0.00034334	     -0.00077873	    138.13706724
      0.84618988	     -0.05503058	     -0.00019265	     -0.19626531	     -0.05964863	      0.88295622	     -0.00006715	     -0.21238013	     -0.00036955	     -0.00077340	    139.02949708
      0.84744242	     -0.05506714	     -0.00019374	     -0.19630162	     -0.05964911	      0.88295526	     -0.00006699	     -0.21238178	     -0.00039340	     -0.00076572	    137.73433008
      0.84869497	     -0.05509912	     -0.00019493	     -0.19633334	     -0.05964962	      0.88295430	     -0.00006683	     -0.21238337	     -0.00041879	     -0.00075818	    138.61964594
      0.84994751	     -0.05513071	     -0.00019600	     -0.19636469	     -0.05965016	      0.88295336	     -0.00006667	     -0.21238492	     -0.00044190	     -0.00074822	    137.33665131
      0.85120006	     -0.05515724	     -0.00019717	     -0.19639097	     -0.05965073	      0.88295243	     -0.00006652	     -0.21238640	     -0.00046663	     -0.00073833	    138.22282881
      0.85245260	     -0.05518343	     -0.00019821	     -0.19641693	     -0.05965133	      0.88295151	     -0.00006637	     -0.21238782	     -0.00048914	     -0.00072596	    136.95484673
      0.85370515	     -0.05520465	     -0.00019936	     -0.19643790	     -0.05965196	      0.88295061	     -0.00006623	     -0.21238916	     -0.00051336	     -0.00071361	    137.84336819
      0.85495769	     -0.05522524	     -0.00020038	     -0.19645827	     -0.05965261	      0.88294973	     -0.00006609	     -0.21239042	     -0.00053546	     -0.00069874	    136.58903346
      0.85621024	     -0.05524089	     -0.00020150	     -0.19647367	     -0.05965330	      0.88294886	     -0.00006596	     -0.21239160	     -0.00055937	     -0.00068388	    137.48021061
      0.85746278	     -0.05525638	     -0.00020248	     -0.19648894	     -0.05965401	      0.88294801	     -0.00006584	     -0.21239270	     -0.00058125	     -0.00066652	    136.23994468
      0.85871533	     -0.05526730	     -0.00020358	     -0.19649961	     -0.05965476	      0.88294719	     -0.00006571	     -0.21239372	     -0.00060502	     -0.00064920	    137.13512254
      0.85996788	     -0.05527794	     -0.00020455	     -0.19651002	     -0.05965553	      0.88294639	     -0.00006560	     -0.21239466	     -0.00062684	     -0.00062943	    135.90569704
      0.86122042	     -0.05528403	     -0.00020560	     -0.19651588	     -0.05965633	      0.88294561	     -0.00006549	     -0.21239554	     -0.00065062	     -0.00060976	    136.80420430
      0.86247297	     -0.05529040	     -0.00020649	     -0.19652202	     -0.05965716	      0.88294486	     -0.00006538	     -0.21239635	     -0.00067256	     -0.00058773	    135.58436153
      0.86372551	     -0.05529287	     -0.00020749	     -0.19652425	     -0.05965801	      0.88294414	     -0.00006528	     -0.21239710	     -0.00069653	     -0.00056591	    136.48705711
      0.86497806	     -0.05529595	     -0.00020833	     -0.19652709	     -0.05965890	      0.88294345	     -0.00006518	     -0.21239782	     -0.00071872	     -0.00054187	    135.27587052
      0.86623060	     -0.05529567	     -0.00020925	     -0.19652657	     -0.05965982	      0.88294278	     -0.00006509	     -0.21239852	     -0.00074298	     -0.00051824	    136.18229707
      0.86748315	     -0.05529739	     -0.00021003	     -0.19652806	     -0.05966076	      0.88294215	     -0.00006500	     -0.21239923	     -0.00076549	     -0.00049264	    134.97233691
      0.86873569	     -0.05529755	     -0.00021096	     -0.19652797	     -0.05966173	      0.88294155	     -0.00006492	     -0.21240001	     -0.00079010	     -0.00046773	    135.87224459
      0.86998824	     -0.05530083	     -0.00021174	     -0.19653101	     -0.05966274	      0.88294098	     -0.00006484	     -0.21240092	     -0.00081297	     -0.00044121	    134.66008795
      0.87124078	     -0.05530293	     -0.00021259	     -0.19653286	     -0.05966377	      0.88294044	     -0.00006476	     -0.21240201	     -0.00083791	     -0.00041578	    135.56327588
      0.87249333	     -0.05530900	     -0.00021322	     -0.19653869	     -0.05966484	      0.88293994	     -0.00006469	     -0.21240333	     -0.00086107	     -0.00038916	    134.35604823
      0.87374587	     -0.05531459	     -0.00021384	     -0.19654403	     -0.05966593	      0.88293947	     -0.00006462	     -0.21240495	     -0.00088623	     -0.00036408	    135.25096219
      0.87499842	     -0.05532386	     -0.00021407	     -0.19655307	     -0.05966706	      0.88293903	     -0.00006456	     -0.21240689	     -0.00090953	     -0.00033830	    134.04043041
      0.87625097	     -0.05533247	     -0.00021417	     -0.19656144	     -0.05966821	      0.88293862	     -0.00006449	     -0.21240920	     -0.00093476	     -0.00031455	    134.92943498
      0.87750351	     -0.05534459	     -0.00021383	     -0.19657334	     -0.05966940	      0.88293824	     -0.00006444	     -0.21241190	     -0.00095807	     -0.00029055	    133.73450310
      0.87875606	     -0.05535532	     -0.00021334	     -0.19658383	     -0.05967061	      0.88293789	     -0.00006438	     -0.21241499	     -0.00098321	     -0.00026900	    134.63686023
      0.88000860	     -0.05536886	     -0.00021234	     -0.19659717	     -0.05967186	      0.88293756	     -0.00006433	     -0.21241847	     -0.00100635	     -0.00024758	    133.44890069
      0.88126115	     -0.05538126	     -0.00021115	     -0.19660935	     -0.05967313	      0.88293727	     -0.00006427	     -0.21242236	     -0.00103127	     -0.00022894	    134.33959326
      0.88251369	     -0.05539646	     -0.00020945	     -0.19662437	     -0.05967444	      0.88293699	     -0.00006423	     -0.21242664	     -0.00105416	     -0.00021075	    133.16018456
      0.88376624	     -0.05540983	     -0.00020759	     -0.19663755	     -0.05967578	      0.88293674	     -0.00006418	     -0.21243132	     -0.00107877	     -0.00019562	    134.05367623
      0.88501878	     -0.05542557	     -0.00020530	     -0.19665312	     -0.05967714	      0.88293650	     -0.00006414	     -0.21243637	     -0.00110128	     -0.00018114	    132.89326648
      0.88627133	     -0.05543997	     -0.00020301	     -0.19666733	     -0.05967854	      0.88293628	     -0.00006410	     -0.21244181	     -0.00112545	     -0.00016987	    133.79685833
      0.88752387	     -0.05545758	     -0.00020045	     -0.19668478	     -0.05967996	      0.88293608	     -0.00006406	     -0.21244763	     -0.00114751	     -0.00015937	    132.66378724
      0.88877642	     -0.05547390	     -0.00019795	     -0.19670092	     -0.05968141	      0.88293588	     -0.00006402	     -0.21245385	     -0.00117124	     -0.00015212	    133.59519707
      0.89002896	     -0.05549253	     -0.00019524	     -0.19671940	     -0.05968289	      0.88293569	     -0.00006399	     -0.21246045	     -0.00119287	     -0.00014566	    132.51210509
      0.89128151	     -0.05550978	     -0.00019270	     -0.19673647	     -0.05968440	      0.88293551	     -0.00006396	     -0.21246744	     -0.00121613	     -0.00014237	    133.47112021
      0.89253406	     -0.05553002	     -0.00019001	     -0.19675656	     -0.05968594	      0.88293534	     -0.00006394	     -0.21247481	     -0.00123726	     -0.00013973	    132.41555758
      0.89378660	     -0.05554963	     -0.00018752	     -0.19677600	     -0.05968750	      0.88293516	     -0.00006392	     -0.21248257	     -0.00125999	     -0.00014012	    133.38458817
      0.89503915	     -0.05557202	     -0.00018487	     -0.19679824	     -0.05968909	      0.88293499	     -0.00006390	     -0.21249074	     -0.00128060	     -0.00014103	    132.35140010
      0.89629169	     -0.05559330	     -0.00018240	     -0.19681935	     -0.05969071	      0.88293481	     -0.00006389	     -0.21249931	     -0.00130276	     -0.00014479	    133.33331591
      0.89754424	     -0.05561760	     -0.00017986	     -0.19684350	     -0.05969236	      0.88293462	     -0.00006388	     -0.21250828	     -0.00132276	     -0.00014882	    132.32435662
      0.89879678	     -0.05564103	     -0.00017759	     -0.19686677	     -0.05969403	      0.88293443	     -0.00006387	     -0.21251765	     -0.00134427	     -0.00015541	    133.32080090
      0.90004933	     -0.05566749	     -0.00017523	     -0.19689308	     -0.05969572	      0.88293424	     -0.00006387	     -0.21252743	     -0.00136359	     -0.00016196	    132.31405739
      0.90130187	     -0.05569370	     -0.00017311	     -0.19691914	     -0.05969744	      0.88293403	     -0.00006387	     -0.21253762	     -0.00138434	     -0.00017079	    133.29192686
      0.90255442	     -0.05572333	     -0.00017089	     -0.19694863	     -0.05969919	      0.88293381	     -0.00006388	     -0.21254825	     -0.00140281	     -0.00017935	    132.29372156
      0.90380696	     -0.05575256	     -0.00016894	     -0.19697770	     -0.05970096	      0.88293358	     -0.00006389	     -0.21255931	     -0.00142260	     -0.00018993	    133.28536418
      0.90505951	     -0.05578463	     -0.00016688	     -0.19700964	     -0.05970275	      0.88293333	     -0.00006390	     -0.21257080	     -0.00144005	     -0.00019997	    132.30469153
      0.90631205	     -0.05581621	     -0.00016507	     -0.19704107	     -0.05970457	      0.88293307	     -0.00006392	     -0.21258273	     -0.00145876	     -0.00021176	    133.30135161
      0.90756460	     -0.05585075	     -0.00016313	     -0.19707548	     -0.05970641	      0.88293280	     -0.00006394	     -0.21259508	     -0.00147509	     -0.00022274	    132.33482176
      0.90881714	     -0.05588448	     -0.00016136	     -0.19710908	     -0.05970826	      0.88293252	     -0.00006396	     -0.21260786	     -0.00149265	     -0.00023519	    133.33548424
      0.91006969	     -0.05592074	     -0.00015942	     -0.19714523	     -0.05971014	      0.88293221	     -0.00006399	     -0.21262104	     -0.00150779	     -0.00024658	    132.36880739
      0.91132224	     -0.05595638	     -0.00015764	     -0.19718075	     -0.05971204	      0.88293190	     -0.00006402	     -0.21263462	     -0.00152405	     -0.00025922	    133.35983140
      0.91257478	     -0.05599545	     -0.00015576	     -0.19721972	     -0.05971396	      0.88293157	     -0.00006406	     -0.21264862	     -0.00153782	     -0.00027062	    132.38920295
      0.91382733	     -0.05603425	     -0.00015408	     -0.19725841	     -0.05971589	      0.88293122	     -0.00006409	     -0.21266303	     -0.00155265	     -0.00028307	    133.36549861
      0.91507987	     -0.05607538	     -0.00015223	     -0.19729946	     -0.05971785	      0.88293086	     -0.00006413	     -0.21267786	     -0.00156493	     -0.00029408	    132.39048740
      0.91633242	     -0.05611558	     -0.00015054	     -0.19733957	     -0.05971982	      0.88293048	     -0.00006418	     -0.21269307	     -0.00157818	     -0.00030595	    133.35341807
      0.91758496	     -0.05615880	     -0.00014874	     -0.19738272	     -0.05972180	      0.88293009	     -0.00006422	     -0.21270868	     -0.00158882	     -0.00031616	    132.36647776
      0.91883751	     -0.05620144	     -0.00014709	     -0.19742529	     -0.05972380	      0.88292969	     -0.00006427	     -0.21272467	     -0.00160040	     -0.00032703	    133.30438683
      0.92009005	     -0.05624632	     -0.00014525	     -0.19747013	     -0.05972581	      0.88292927	     -0.00006432	     -0.21274103	     -0.00160936	     -0.00033608	    132.29729711
      0.92134260	     -0.05628973	     -0.00014356	     -0.19751348	     -0.05972783	      0.88292885	     -0.00006438	     -0.21275775	     -0.00161922	     -0.00034563	    133.20652190
      0.92259514	     -0.05633548	     -0.00014185	     -0.19755919	     -0.05972986	      0.88292841	     -0.00006443	     -0.21277484	     -0.00162644	     -0.00035322	    132.18287269
      0.92384769	     -0.05638056	     -0.00014025	     -0.19760424	     -0.05973190	      0.88292796	     -0.00006449	     -0.21279227	     -0.00163456	     -0.00036120	    133.07553144
      0.92510023	     -0.05642743	     -0.00013842	     -0.19765110	     -0.05973396	      0.88292751	     -0.00006455	     -0.21281005	     -0.00164005	     -0.00036718	    132.04855571
      0.92635278	     -0.05647284	     -0.00013667	     -0.19769650	     -0.05973601	      0.88292704	     -0.00006461	     -0.21282813	     -0.00164643	     -0.00037350	    132.93684280
      0.92760533	     -0.05652037	     -0.00013476	     -0.19774404	     -0.05973808	      0.88292657	     -0.00006467	     -0.21284648	     -0.00165016	     -0.00037777	    131.91335935
      0.92885787	     -0.05656520	     -0.00013319	     -0.19778887	     -0.05974015	      0.88292609	     -0.00006473	     -0.21286508	     -0.00165475	     -0.00038232	    132.81020013
      0.93011042	     -0.05661051	     -0.00013212	     -0.19783419	     -0.05974222	      0.88292561	     -0.00006480	     -0.21288395	     -0.00165676	     -0.00038456	    131.77873853
      0.93136296	     -0.05665535	     -0.00013128	     -0.19787904	     -0.05974430	      0.88292513	     -0.00006487	     -0.21290309	     -0.00165970	     -0.00038684	    132.65096307
      0.93261551	     -0.05670196	     -0.00013031	     -0.19792568	     -0.05974638	      0.88292465	     -0.00006493	     -0.21292249	     -0.00166004	     -0.00038683	    131.63220630
      0.93386805	     -0.05674672	     -0.00012945	     -0.19797046	     -0.05974846	      0.88292416	     -0.00006500	     -0.21294208	     -0.00166129	     -0.00038687	    132.53074338
      0.93512060	     -0.05679178	     -0.00012820	     -0.19801557	     -0.05975054	      0.88292368	     -0.00006507	     -0.21296181	     -0.00165998	     -0.00038460	    131.53238245
      0.93637314	     -0.05683326	     -0.00012690	     -0.19805709	     -0.05975262	      0.88292320	     -0.00006514	     -0.21298159	     -0.00165961	     -0.00038231	    132.44854202
      0.93762569	     -0.05687466	     -0.00012541	     -0.19809857	     -0.05975470	      0.88292272	     -0.00006521	     -0.21300136	     -0.00165672	     -0.00037761	    131.45961364
      0.93887823	     -0.05691326	     -0.00012407	     -0.19813724	     -0.05975677	      0.88292225	     -0.00006528	     -0.21302103	     -0.00165485	     -0.00037282	    132.38503446
      0.94013078	     -0.05695218	     -0.00012263	     -0.19817625	     -0.05975884	      0.88292179	     -0.00006535	     -0.21304060	     -0.00165054	     -0.00036554	    131.38103405
      0.94138332	     -0.05698911	     -0.00012134	     -0.19821327	     -0.05976091	      0.88292134	     -0.00006543	     -0.21306002	     -0.00164731	     -0.00035813	    132.27872996
      0.94263587	     -0.05702744	     -0.00012003	     -0.19825170	     -0.05976297	      0.88292089	     -0.00006550	     -0.21307930	     -0.00164169	     -0.00034825	    131.25674776
      0.94388841	     -0.05706367	     -0.00011892	     -0.19828803	     -0.05976502	      0.88292046	     -0.00006557	     -0.21309840	     -0.00163721	     -0.00033826	    132.15639526
      0.94514096	     -0.05710007	     -0.00011769	     -0.19832454	     -0.05976707	      0.88292005	     -0.00006564	     -0.21311732	     -0.00163040	     -0.00032581	    131.13008076
      0.94639351	     -0.05713373	     -0.00011612	     -0.19835831	     -0.05976910	      0.88291965	     -0.00006572	     -0.21313600	     -0.00162481	     -0.00031321	    132.02725062
      0.94764605	     -0.05716823	     -0.00011401	     -0.19839297	     -0.05977114	      0.88291926	     -0.00006579	     -0.21315442	     -0.00161704	     -0.00029802	    130.94089332
      0.94889860	     -0.05720052	     -0.00011196	     -0.19842539	     -0.05977316	      0.88291890	     -0.00006586	     -0.21317256	     -0.00161063	     -0.00028272	    131.80646017
      0.95015114	     -0.05723335	     -0.00010979	     -0.19845838	     -0.05977517	      0.88291856	     -0.00006594	     -0.21319042	     -0.00160206	     -0.00026509	    130.73980025
      0.95140369	     -0.05726397	     -0.00010774	     -0.19848914	     -0.05977717	      0.88291824	     -0.00006601	     -0.21320797	     -0.00159483	     -0.00024759	    131.60263206
      0.95265623	     -0.05729584	     -0.00010562	     -0.19852118	     -0.05977916	      0.88291794	     -0.00006609	     -0.21322521	     -0.00158546	     -0.00022799	    130.52030767
      0.95390878	     -0.05732544	     -0.00010333	     -0.19855095	     -0.05978114	      0.88291766	     -0.00006616	     -0.21324213	     -0.00157748	     -0.00020878	    131.37312216
      0.95516132	     -0.05735622	     -0.00010092	     -0.19858191	     -0.05978311	      0.88291742	     -0.00006623	     -0.21325876	     -0.00156742	     -0.00018769	    130.26838150
      0.95641387	     -0.05738492	     -0.00009868	     -0.19861078	     -0.05978507	      0.88291719	     -0.00006631	     -0.21327508	     -0.00155877	     -0.00016723	    131.10818588
      0.95766641	     -0.05741485	     -0.00009632	     -0.19864090	     -0.05978702	      0.88291700	     -0.00006638	     -0.21329108	     -0.00154805	     -0.00014515	    129.99799395
      0.95891896	     -0.05744270	     -0.00009407	     -0.19866892	     -0.05978895	      0.88291683	     -0.00006645	     -0.21330674	     -0.00153875	     -0.00012393	    130.83316696
      0.96017150	     -0.05747098	     -0.00009175	     -0.19869740	     -0.05979087	      0.88291669	     -0.00006652	     -0.21332204	     -0.00152738	     -0.00010132	    129.71110952
      0.96142405	     -0.05749575	     -0.00008979	     -0.19872235	     -0.05979278	      0.88291658	     -0.00006660	     -0.21333695	     -0.00151746	     -0.00007980	    130.53215948
      0.96267660	     -0.05752160	     -0.00008822	     -0.19874838	     -0.05979467	      0.88291649	     -0.00006667	     -0.21335152	     -0.00150551	     -0.00005703	    129.38063700
      0.96392914	     -0.05754581	     -0.00008705	     -0.19877277	     -0.05979655	      0.88291643	     -0.00006674	     -0.21336574	     -0.00149506	     -0.00003550	    130.19337792
      0.96518169	     -0.05757044	     -0.00008600	     -0.19879758	     -0.05979842	      0.88291640	     -0.00006681	     -0.21337961	     -0.00148257	     -0.00001292	    129.04687771
      0.96643423	     -0.05759241	     -0.00008508	     -0.19881971	     -0.05980027	      0.88291640	     -0.00006689	     -0.21339309	     -0.00147160	      0.00000822	    129.86367464
      0.96768678	     -0.05761478	     -0.00008413	     -0.19884228	     -0.05980210	      0.88291642	     -0.00006696	     -0.21340616	     -0.00145860	      0.00003024	    128.72138465
      0.96893932	     -0.05763446	     -0.00008338	     -0.19886213	     -0.05980392	      0.88291647	     -0.00006703	     -0.21341878	     -0.00144715	      0.00005063	    129.55876979
      0.97019187	     -0.05765402	     -0.00008263	     -0.19888187	     -0.05980572	      0.88291655	     -0.00006710	     -0.21343094	     -0.00143371	      0.00007177	    128.43382899
      0.97144441	     -0.05767063	     -0.00008207	     -0.19889866	     -0.05980751	      0.88291665	     -0.00006717	     -0.21344261	     -0.00142186	      0.00009117	    129.29311584
      0.97269696	     -0.05768744	     -0.00008153	     -0.19891566	     -0.05980929	      0.88291678	     -0.00006724	     -0.21345376	     -0.00140803	      0.00011120	    128.18808503
      0.97394950	     -0.05770142	     -0.00008120	     -0.19892981	     -0.05981104	      0.88291693	     -0.00006731	     -0.21346439	     -0.00139583	      0.00012940	    129.07896480
      0.97520205	     -0.05771510	     -0.00008088	     -0.19894368	     -0.05981278	      0.88291710	     -0.00006737	     -0.21347447	     -0.00138168	      0.00014816	    128.00313486
      0.97645459	     -0.05772570	     -0.00008074	     -0.19895446	     -0.05981450	      0.88291730	     -0.00006744	     -0.21348398	     -0.00136920	      0.00016501	    128.92432758
      0.97770714	     -0.05773640	     -0.00008061	     -0.19896535	     -0.05981621	      0.88291752	     -0.00006751	     -0.21349291	     -0.00135479	      0.00018239	    127.87271254
      0.97895969	     -0.05774414	     -0.00008067	     -0.19897326	     -0.05981790	      0.88291776	     -0.00006758	     -0.21350125	     -0.00134211	      0.00019783	    128.82602913
      0.98021223	     -0.05775162	     -0.00008072	     -0.19898093	     -0.05981957	      0.88291801	     -0.00006764	     -0.21350899	     -0.00132756	      0.00021377	    127.80301079
      0.98146478	     -0.05775615	     -0.00008095	     -0.19898563	     -0.05982123	      0.88291829	     -0.00006771	     -0.21351612	     -0.00131476	      0.00022775	    128.78287514
      0.98271732	     -0.05776005	     -0.00008109	     -0.19898972	     -0.05982286	      0.88291858	     -0.00006777	     -0.21352263	     -0.00130013	      0.00024222	    127.78945863
      0.98396987	     -0.05776050	     -0.00008130	     -0.19899034	     -0.05982448	      0.88291890	     -0.00006783	     -0.21352850	     -0.00128731	      0.00025477	    128.79617407
      0.98522241	     -0.05776007	     -0.00008139	     -0.19899010	     -0.05982609	      0.88291922	     -0.00006790	     -0.21353372	     -0.00127273	      0.00026785	    127.82196692
      0.98647496	     -0.05775603	     -0.00008147	     -0.19898624	     -0.05982767	      0.88291957	     -0.00006796	     -0.21353826	     -0.00126000	      0.00027901	    128.84054140
      0.98772750	     -0.05775105	     -0.00008143	     -0.19898145	     -0.05982924	      0.88291992	     -0.00006802	     -0.21354214	     -0.00124555	      0.00029073	    127.89104053
      0.98898005	     -0.05774258	     -0.00008146	     -0.19897316	     -0.05983080	      0.88292029	     -0.00006808	     -0.21354532	     -0.00123300	      0.00030057	    128.93590287
      0.99023259	     -0.05773359	     -0.00008144	     -0.19896435	     -0.05983233	      0.88292068	     -0.00006814	     -0.21354784	     -0.00121880	      0.00031102	    128.00172816
      0.99148514	     -0.05772193	     -0.00008154	     -0.19895286	     -0.05983385	      0.88292107	     -0.00006820	     -0.21354970	     -0.00120657	      0.00031960	    129.04888691
      0.99273768	     -0.05771071	     -0.00008165	     -0.19894182	     -0.05983535	      0.88292148	     -0.00006826	     -0.21355094	     -0.00119274	      0.00032878	    128.12189476
      0.99399023	     -0.05769704	     -0.00008200	     -0.19892831	     -0.05983684	      0.88292189	     -0.00006831	     -0.21355159	     -0.00118094	      0.00033610	    129.19698445
      0.99524277	     -0.05768325	     -0.00008250	     -0.19891469	     -0.05983831	      0.88292232	     -0.00006837	     -0.21355167	     -0.00116757	      0.00034406	    128.31301588
      0.99649532	     -0.05766661	     -0.00008327	     -0.19889819	     -0.05983977	      0.88292275	     -0.00006842	     -0.21355119	     -0.00115628	      0.00035027	    129.41750037
      0.99774787	     -0.05765020	     -0.00008409	     -0.19888194	     -0.05984121	      0.88292320	     -0.00006847	     -0.21355017	     -0.00114350	      0.00035727	    128.54016936
      0.99900041	     -0.05763091	     -0.00008500	     -0.19886277	     -0.05984263	      0.88292365	     -0.00006853	     -0.21354861	     -0.00113293	      0.00036262	    129.64800277
      1.00025296	     -0.05761103	     -0.00008580	     -0.19884305	     -0.05984404	      0.88292411	     -0.00006858	     -0.21354654	     -0.00112095	      0.00036879	    128.78712498
      1.00150550	     -0.05758790	     -0.00008669	     -0.19882004	     -0.05984544	      0.88292457	     -0.00006863	     -0.21354393	     -0.00111122	      0.00037336	    129.92315185
      1.00275805	     -0.05756533	     -0.00008760	     -0.19879761	     -0.05984683	      0.88292504	     -0.00006867	     -0.21354082	     -0.00110013	      0.00037881	    129.07449180
      1.00401059	     -0.05754107	     -0.00008865	     -0.19877347	     -0.05984820	      0.88292552	     -0.00006872	     -0.21353723	     -0.00109136	      0.00038264	    130.20035074
      1.00526314	     -0.05751731	     -0.00008952	     -0.19874983	     -0.05984956	      0.88292600	     -0.00006877	     -0.21353322	     -0.00108128	      0.00038729	    129.34585217
      1.00651568	     -0.05749042	     -0.00009027	     -0.19872305	     -0.05985091	      0.88292649	     -0.00006881	     -0.21352877	     -0.00107352	      0.00039019	    130.48587058
      1.00776823	     -0.05746347	     -0.00009088	     -0.19869623	     -0.05985225	      0.88292698	     -0.00006886	     -0.21352388	     -0.00106442	      0.00039381	    129.66125732
      1.00902077	     -0.05743404	     -0.00009159	     -0.19866691	     -0.05985358	      0.88292747	     -0.00006890	     -0.21351856	     -0.00105760	      0.00039564	    130.82792292
      1.01027332	     -0.05740508	     -0.00009220	     -0.19863806	     -0.05985490	      0.88292797	     -0.00006894	     -0.21351284	     -0.00104944	      0.00039815	    130.00780971
      1.01152586	     -0.05737332	     -0.00009274	     -0.19860640	     -0.05985621	      0.88292847	     -0.00006899	     -0.21350671	     -0.00104360	      0.00039879	    131.17700536
      1.01277841	     -0.05734156	     -0.00009310	     -0.19857475	     -0.05985751	      0.88292897	     -0.00006903	     -0.21350018	     -0.00103640	      0.00040003	    130.36699424
      1.01403096	     -0.05730722	     -0.00009353	     -0.19854051	     -0.05985880	      0.88292947	     -0.00006907	     -0.21349325	     -0.00103152	      0.00039937	    131.55543307
      1.01528350	     -0.05727356	     -0.00009400	     -0.19850694	     -0.05986009	      0.88292997	     -0.00006910	     -0.21348594	     -0.00102529	      0.00039931	    130.75857585
      1.01653605	     -0.05723827	     -0.00009460	     -0.19847174	     -0.05986137	      0.88293047	     -0.00006914	     -0.21347826	     -0.00102140	      0.00039735	    131.94188945
      1.01778859	     -0.05720490	     -0.00009518	     -0.19843845	     -0.05986265	      0.88293097	     -0.00006918	     -0.21347028	     -0.00101621	      0.00039594	    131.11842486
      1.01904114	     -0.05717044	     -0.00009589	     -0.19840405	     -0.05986392	      0.88293146	     -0.00006921	     -0.21346201	     -0.00101338	      0.00039252	    132.29735890
      1.02029368	     -0.05713838	     -0.00009661	     -0.19837207	     -0.05986519	      0.88293195	     -0.00006925	     -0.21345350	     -0.00100920	      0.00038951	    131.46145847
      1.02154623	     -0.05710604	     -0.00009746	     -0.19833978	     -0.05986645	      0.88293244	     -0.00006928	     -0.21344479	     -0.00100737	      0.00038432	    132.62599813
      1.02279877	     -0.05707691	     -0.00009829	     -0.19831070	     -0.05986771	      0.88293292	     -0.00006932	     -0.21343595	     -0.00100414	      0.00037935	    131.76561444
      1.02405132	     -0.05704801	     -0.00009925	     -0.19828184	     -0.05986897	      0.88293339	     -0.00006935	     -0.21342699	     -0.00100321	      0.00037196	    132.91178475
      1.02530386	     -0.05702187	     -0.00010049	     -0.19825574	     -0.05987022	      0.88293385	     -0.00006938	     -0.21341799	     -0.00100080	      0.00036458	    132.03889636
      1.02655641	     -0.05699627	     -0.00010232	     -0.19823015	     -0.05987148	      0.88293430	     -0.00006941	     -0.21340899	     -0.00100061	      0.00035468	    133.16813551
      1.02780895	     -0.05697445	     -0.00010422	     -0.19820835	     -0.05987273	      0.88293474	     -0.00006944	     -0.21340005	     -0.00099890	      0.00034469	    132.26866563
      1.02906150	     -0.05695229	     -0.00010616	     -0.19818619	     -0.05987398	      0.88293516	     -0.00006947	     -0.21339118	     -0.00099932	      0.00033199	    133.40416303
      1.03031404	     -0.05693280	     -0.00010799	     -0.19816672	     -0.05987523	      0.88293557	     -0.00006949	     -0.21338236	     -0.00099810	      0.00031908	    132.50581167
      1.03156659	     -0.05691303	     -0.00010983	     -0.19814694	     -0.05987648	      0.88293596	     -0.00006952	     -0.21337360	     -0.00099895	      0.00030337	    133.62467376
      1.03281914	     -0.05689686	     -0.00011158	     -0.19813079	     -0.05987773	      0.88293633	     -0.00006955	     -0.21336490	     -0.00099810	      0.00028737	    132.68972621
      1.03407168	     -0.05688189	     -0.00011336	     -0.19811581	     -0.05987898	      0.88293668	     -0.00006957	     -0.21335630	     -0.00099926	      0.00026847	    133.77915788
      1.03532423	     -0.05687090	     -0.00011520	     -0.19810482	     -0.05988024	      0.88293700	     -0.00006959	     -0.21334783	     -0.00099865	      0.00024923	    132.83377473
      1.03657677	     -0.05686057	     -0.00011722	     -0.19809448	     -0.05988149	      0.88293730	     -0.00006962	     -0.21333951	     -0.00099996	      0.00022709	    133.91662179
      1.03782932	     -0.05685377	     -0.00011924	     -0.19808768	     -0.05988274	      0.88293757	     -0.00006964	     -0.21333136	     -0.00099942	      0.00020466	    132.95647040
      1.03908186	     -0.05684669	     -0.00012132	     -0.19808059	     -0.05988399	      0.88293781	     -0.00006966	     -0.21332337	     -0.00100077	      0.00017941	    134.03245233
      1.04033441	     -0.05684289	     -0.00012330	     -0.19807679	     -0.05988525	      0.88293802	     -0.00006968	     -0.21331555	     -0.00100023	      0.00015399	    133.04440804
      1.04158695	     -0.05683889	     -0.00012523	     -0.19807278	     -0.05988650	      0.88293819	     -0.00006970	     -0.21330789	     -0.00100156	      0.00012587	    134.09175636
      1.04283950	     -0.05683797	     -0.00012680	     -0.19807186	     -0.05988775	      0.88293833	     -0.00006972	     -0.21330041	     -0.00100097	      0.00009771	    133.08165920
      1.04409204	     -0.05683722	     -0.00012847	     -0.19807111	     -0.05988901	      0.88293844	     -0.00006973	     -0.21329312	     -0.00100223	      0.00006702	    134.11372360
      1.04534459	     -0.05683954	     -0.00013011	     -0.19807344	     -0.05989026	      0.88293850	     -0.00006975	     -0.21328603	     -0.00100152	      0.00003646	    133.09746389
      1.04659713	     -0.05684122	     -0.00013181	     -0.19807511	     -0.05989152	      0.88293853	     -0.00006977	     -0.21327913	     -0.00100260	      0.00000356	    134.12837961
      1.04784968	     -0.05684564	     -0.00013349	     -0.19807953	     -0.05989277	      0.88293851	     -0.00006978	     -0.21327241	     -0.00100168	     -0.00002896	    133.10331150
      1.04910223	     -0.05684921	     -0.00013524	     -0.19808309	     -0.05989403	      0.88293845	     -0.00006979	     -0.21326586	     -0.00100256	     -0.00006354	    134.12507792
      1.05035477	     -0.05685528	     -0.00013697	     -0.19808917	     -0.05989528	      0.88293835	     -0.00006981	     -0.21325946	     -0.00100145	     -0.00009746	    133.09040929
      1.05160732	     -0.05686034	     -0.00013875	     -0.19809423	     -0.05989654	      0.88293821	     -0.00006982	     -0.21325321	     -0.00100213	     -0.00013315	    134.10280688
      1.05285986	     -0.05686790	     -0.00014052	     -0.19810179	     -0.05989779	      0.88293802	     -0.00006983	     -0.21324711	     -0.00100082	     -0.00016788	    133.05875300
      1.05411241	     -0.05687447	     -0.00014237	     -0.19810836	     -0.05989905	      0.88293779	     -0.00006984	     -0.21324114	     -0.00100132	     -0.00020409	    134.06415418
      1.05536495	     -0.05688354	     -0.00014416	     -0.19811744	     -0.05990030	      0.88293751	     -0.00006986	     -0.21323531	     -0.00099983	     -0.00023905	    133.01199437
      1.05661750	     -0.05689160	     -0.00014565	     -0.19812550	     -0.05990155	      0.88293719	     -0.00006987	     -0.21322962	     -0.00100019	     -0.00027511	    134.00161703
      1.05787004	     -0.05690210	     -0.00014704	     -0.19813602	     -0.05990281	      0.88293682	     -0.00006988	     -0.21322405	     -0.00099861	     -0.00030955	    132.92851463
      1.05912259	     -0.05691146	     -0.00014850	     -0.19814538	     -0.05990406	      0.88293641	     -0.00006989	     -0.21321862	     -0.00099888	     -0.00034485	    133.91762893
      1.06037513	     -0.05692311	     -0.00014997	     -0.19815705	     -0.05990531	      0.88293596	     -0.00006990	     -0.21321331	     -0.00099717	     -0.00037832	    132.85328041
      1.06162768	     -0.05693359	     -0.00015154	     -0.19816754	     -0.05990656	      0.88293546	     -0.00006991	     -0.21320812	     -0.00099730	     -0.00041242	    133.84230141
      1.06288022	     -0.05694641	     -0.00015313	     -0.19818038	     -0.05990780	      0.88293493	     -0.00006992	     -0.21320305	     -0.00099545	     -0.00044448	    132.77421334
      1.06413277	     -0.05695799	     -0.00015480	     -0.19819196	     -0.05990905	      0.88293435	     -0.00006993	     -0.21319810	     -0.00099544	     -0.00047697	    133.75917819
      1.06538532	     -0.05697186	     -0.00015649	     -0.19820585	     -0.05991030	      0.88293373	     -0.00006995	     -0.21319326	     -0.00099345	     -0.00050721	    132.68385553
      1.06663786	     -0.05698453	     -0.00015825	     -0.19821851	     -0.05991154	      0.88293308	     -0.00006996	     -0.21318853	     -0.00099331	     -0.00053771	    133.66094063
      1.06789041	     -0.05699960	     -0.00016000	     -0.19823361	     -0.05991278	      0.88293239	     -0.00006997	     -0.21318392	     -0.00099119	     -0.00056583	    132.57422985
      1.06914295	     -0.05701354	     -0.00016181	     -0.19824754	     -0.05991402	      0.88293166	     -0.00006998	     -0.21317942	     -0.00099093	     -0.00059410	    133.54135038
      1.07039550	     -0.05702985	     -0.00016360	     -0.19826387	     -0.05991526	      0.88293090	     -0.00006999	     -0.21317504	     -0.00098867	     -0.00061988	    132.44683836
      1.07164804	     -0.05704498	     -0.00016543	     -0.19827900	     -0.05991650	      0.88293011	     -0.00007000	     -0.21317077	     -0.00098826	     -0.00064576	    133.40845476
      1.07290059	     -0.05706227	     -0.00016728	     -0.19829631	     -0.05991774	      0.88292929	     -0.00007002	     -0.21316662	     -0.00098583	     -0.00066910	    132.30886724
      1.07415313	     -0.05707677	     -0.00016957	     -0.19831080	     -0.05991897	      0.88292843	     -0.00007003	     -0.21316260	     -0.00098527	     -0.00069237	    133.25566751
      1.07540568	     -0.05709504	     -0.00017190	     -0.19832908	     -0.05992021	      0.88292755	     -0.00007004	     -0.21315876	     -0.00098275	     -0.00071294	    132.12596366
      1.07665822	     -0.05711237	     -0.00017426	     -0.19834640	     -0.05992144	      0.88292665	     -0.00007005	     -0.21315511	     -0.00098207	     -0.00073347	    133.06538897
      1.07791077	     -0.05713194	     -0.00017656	     -0.19836598	     -0.05992267	      0.88292572	     -0.00007006	     -0.21315163	     -0.00097936	     -0.00075142	    131.94905840
      1.07916331	     -0.05714997	     -0.00017885	     -0.19838401	     -0.05992389	      0.88292476	     -0.00007008	     -0.21314829	     -0.00097843	     -0.00076939	    132.88828753
      1.08041586	     -0.05717011	     -0.00018110	     -0.19840415	     -0.05992512	      0.88292379	     -0.00007009	     -0.21314508	     -0.00097543	     -0.00078483	    131.76481147
      1.08166840	     -0.05718879	     -0.00018334	     -0.19842283	     -0.05992634	      0.88292280	     -0.00007010	     -0.21314199	     -0.00097419	     -0.00080037	    132.68989984
      1.08292095	     -0.05720959	     -0.00018553	     -0.19844366	     -0.05992755	      0.88292179	     -0.00007011	     -0.21313900	     -0.00097087	     -0.00081345	    131.55304920
      1.08417350	     -0.05722899	     -0.00018771	     -0.19846306	     -0.05992877	      0.88292076	     -0.00007012	     -0.21313610	     -0.00096930	     -0.00082671	    132.46028775
      1.08542604	     -0.05725039	     -0.00018985	     -0.19848448	     -0.05992998	      0.88291972	     -0.00007013	     -0.21313330	     -0.00096564	     -0.00083761	    131.31126788
      1.08667859	     -0.05727026	     -0.00019197	     -0.19850436	     -0.05993119	      0.88291866	     -0.00007014	     -0.21313057	     -0.00096372	     -0.00084878	    132.20149828
      1.08793113	     -0.05729201	     -0.00019406	     -0.19852613	     -0.05993239	      0.88291759	     -0.00007015	     -0.21312792	     -0.00095969	     -0.00085768	    131.03963563
      1.08918368	     -0.05731173	     -0.00019622	     -0.19854586	     -0.05993360	      0.88291651	     -0.00007016	     -0.21312533	     -0.00095740	     -0.00086694	    131.91433311
      1.09043622	     -0.05733354	     -0.00019847	     -0.19856770	     -0.05993479	      0.88291542	     -0.00007017	     -0.21312282	     -0.00095301	     -0.00087398	    130.73374460
      1.09168877	     -0.05735378	     -0.00020078	     -0.19858795	     -0.05993598	      0.88291432	     -0.00007018	     -0.21312038	     -0.00095038	     -0.00088144	    131.58869751
      1.09294131	     -0.05737553	     -0.00020306	     -0.19860972	     -0.05993717	      0.88291321	     -0.00007018	     -0.21311802	     -0.00094566	     -0.00088676	    130.40523128
      1.09419386	     -0.05739503	     -0.00020535	     -0.19862924	     -0.05993835	      0.88291210	     -0.00007019	     -0.21311570	     -0.00094270	     -0.00089255	    131.25032724
      1.09544640	     -0.05741555	     -0.00020761	     -0.19864979	     -0.05993953	      0.88291098	     -0.00007020	     -0.21311342	     -0.00093764	     -0.00089625	    130.06689461
      1.09669895	     -0.05743361	     -0.00020989	     -0.19866786	     -0.05994070	      0.88290985	     -0.00007021	     -0.21311116	     -0.00093436	     -0.00090044	    130.90429270
      1.09795149	     -0.05745259	     -0.00021220	     -0.19868687	     -0.05994187	      0.88290872	     -0.00007021	     -0.21310892	     -0.00092903	     -0.00090254	    129.71860393
      1.09920404	     -0.05746888	     -0.00021452	     -0.19870318	     -0.05994303	      0.88290759	     -0.00007022	     -0.21310667	     -0.00092554	     -0.00090514	    130.54177596
      1.10045659	     -0.05748582	     -0.00021684	     -0.19872016	     -0.05994419	      0.88290646	     -0.00007022	     -0.21310443	     -0.00092006	     -0.00090566	    129.35255015
      1.10170913	     -0.05749975	     -0.00021916	     -0.19873410	     -0.05994534	      0.88290532	     -0.00007023	     -0.21310218	     -0.00091648	     -0.00090665	    130.16509805
      1.10296168	     -0.05751399	     -0.00022146	     -0.19874837	     -0.05994648	      0.88290419	     -0.00007023	     -0.21309993	     -0.00091097	     -0.00090552	    128.97946663
      1.10421422	     -0.05752494	     -0.00022374	     -0.19875934	     -0.05994762	      0.88290305	     -0.00007024	     -0.21309765	     -0.00090743	     -0.00090483	    129.78478725
      1.10546677	     -0.05753586	     -0.00022598	     -0.19877029	     -0.05994876	      0.88290192	     -0.00007024	     -0.21309534	     -0.00090203	     -0.00090196	    128.60994577
      1.10671931	     -0.05754318	     -0.00022819	     -0.19877763	     -0.05994988	      0.88290079	     -0.00007024	     -0.21309300	     -0.00089864	     -0.00089946	    129.41610250
      1.10797186	     -0.05755033	     -0.00023034	     -0.19878481	     -0.05995101	      0.88289967	     -0.00007025	     -0.21309063	     -0.00089345	     -0.00089472	    128.25639445
      1.10922440	     -0.05755380	     -0.00023246	     -0.19878830	     -0.05995212	      0.88289855	     -0.00007025	     -0.21308820	     -0.00089032	     -0.00089028	    129.06945882
      1.11047695	     -0.05755695	     -0.00023451	     -0.19879146	     -0.05995324	      0.88289744	     -0.00007025	     -0.21308574	     -0.00088544	     -0.00088356	    127.93286556
      1.11172949	     -0.05755620	     -0.00023649	     -0.19879073	     -0.05995434	      0.88289634	     -0.00007025	     -0.21308321	     -0.00088266	     -0.00087709	    128.76256296
      1.11298204	     -0.05755491	     -0.00023838	     -0.19878947	     -0.05995545	      0.88289525	     -0.00007025	     -0.21308064	     -0.00087818	     -0.00086829	    127.65258957
      1.11423458	     -0.05754963	     -0.00024019	     -0.19878419	     -0.05995654	      0.88289416	     -0.00007025	     -0.21307800	     -0.00087585	     -0.00085970	    128.49772618
      1.11548713	     -0.05754387	     -0.00024189	     -0.19877845	     -0.05995764	      0.88289309	     -0.00007025	     -0.21307529	     -0.00087188	     -0.00084871	    127.40797956
      1.11673967	     -0.05753439	     -0.00024352	     -0.19876898	     -0.05995873	      0.88289204	     -0.00007024	     -0.21307253	     -0.00087012	     -0.00083787	    128.26342524
      1.11799222	     -0.05752473	     -0.00024506	     -0.19875933	     -0.05995982	      0.88289100	     -0.00007024	     -0.21306971	     -0.00086678	     -0.00082457	    127.18770896
      1.11924477	     -0.05751169	     -0.00024650	     -0.19874629	     -0.05996090	      0.88288997	     -0.00007024	     -0.21306685	     -0.00086570	     -0.00081135	    128.04996787
      1.12049731	     -0.05749893	     -0.00024781	     -0.19873354	     -0.05996199	      0.88288896	     -0.00007024	     -0.21306396	     -0.00086310	     -0.00079568	    126.98330544
      1.12174986	     -0.05748387	     -0.00024902	     -0.19871847	     -0.05996307	      0.88288798	     -0.00007023	     -0.21306108	     -0.00086281	     -0.00078012	    127.84020357
      1.12300240	     -0.05747077	     -0.00025009	     -0.19870537	     -0.05996415	      0.88288701	     -0.00007023	     -0.21305825	     -0.00086104	     -0.00076223	    126.75538916
      1.12425495	     -0.05745701	     -0.00025104	     -0.19869160	     -0.05996522	      0.88288607	     -0.00007022	     -0.21305554	     -0.00086159	     -0.00074472	    127.58946197
      1.12550749	     -0.05744665	     -0.00025186	     -0.19868124	     -0.05996630	      0.88288515	     -0.00007022	     -0.21305303	     -0.00086059	     -0.00072525	    126.49182914
      1.12676004	     -0.05743690	     -0.00025262	     -0.19867146	     -0.05996738	      0.88288425	     -0.00007022	     -0.21305078	     -0.00086180	     -0.00070662	    127.31821957
      1.12801258	     -0.05743163	     -0.00025334	     -0.19866618	     -0.05996846	      0.88288338	     -0.00007021	     -0.21304889	     -0.00086134	     -0.00068655	    126.22575923
      1.12926513	     -0.05742706	     -0.00025397	     -0.19866158	     -0.05996954	      0.88288253	     -0.00007021	     -0.21304742	     -0.00086291	     -0.00066783	    127.05227094
      1.13051767	     -0.05742642	     -0.00025444	     -0.19866093	     -0.05997062	      0.88288171	     -0.00007021	     -0.21304642	     -0.00086262	     -0.00064820	    125.97601991
      1.13177022	     -0.05742657	     -0.00025483	     -0.19866105	     -0.05997170	      0.88288091	     -0.00007020	     -0.21304592	     -0.00086420	     -0.00063044	    126.80957310
      1.13302276	     -0.05743115	     -0.00025517	     -0.19866561	     -0.05997279	      0.88288013	     -0.00007020	     -0.21304598	     -0.00086381	     -0.00061226	    125.75469930
      1.13427531	     -0.05743697	     -0.00025551	     -0.19867140	     -0.05997387	      0.88287937	     -0.00007020	     -0.21304663	     -0.00086512	     -0.00059638	    126.59713236
      1.13552786	     -0.05744729	     -0.00025584	     -0.19868170	     -0.05997495	      0.88287863	     -0.00007020	     -0.21304792	     -0.00086430	     -0.00058044	    125.56813206
      1.13678040	     -0.05745815	     -0.00025613	     -0.19869253	     -0.05997603	      0.88287792	     -0.00007020	     -0.21304986	     -0.00086505	     -0.00056709	    126.42496302
      1.13803295	     -0.05747237	     -0.00025625	     -0.19870674	     -0.05997712	      0.88287721	     -0.00007020	     -0.21305247	     -0.00086358	     -0.00055389	    125.41818994
      1.13928549	     -0.05748632	     -0.00025621	     -0.19872067	     -0.05997820	      0.88287653	     -0.00007020	     -0.21305572	     -0.00086359	     -0.00054344	    126.28558610
      1.14053804	     -0.05750337	     -0.00025599	     -0.19873772	     -0.05997928	      0.88287585	     -0.00007020	     -0.21305960	     -0.00086128	     -0.00053326	    125.30016491
      1.14179058	     -0.05752037	     -0.00025565	     -0.19875471	     -0.05998036	      0.88287519	     -0.00007020	     -0.21306412	     -0.00086033	     -0.00052589	    126.17271519
      1.14304313	     -0.05754045	     -0.00025518	     -0.19877481	     -0.05998143	      0.88287453	     -0.00007020	     -0.21306927	     -0.00085697	     -0.00051883	    125.20935975
      1.14429567	     -0.05756017	     -0.00025464	     -0.19879454	     -0.05998251	      0.88287389	     -0.00007020	     -0.21307504	     -0.00085485	     -0.00051456	    126.09943250
      1.14554822	     -0.05758253	     -0.00025399	     -0.19881692	     -0.05998357	      0.88287325	     -0.00007020	     -0.21308141	     -0.00085021	     -0.00051051	    125.16670547
      1.14680076	     -0.05760458	     -0.00025330	     -0.19883899	     -0.05998464	      0.88287261	     -0.00007020	     -0.21308836	     -0.00084672	     -0.00050911	    126.07737956
      1.14805331	     -0.05762978	     -0.00025257	     -0.19886423	     -0.05998569	      0.88287197	     -0.00007021	     -0.21309590	     -0.00084063	     -0.00050778	    125.16799863
      1.14930585	     -0.05765520	     -0.00025186	     -0.19888967	     -0.05998674	      0.88287133	     -0.00007021	     -0.21310403	     -0.00083562	     -0.00050891	    126.09818394
      1.15055840	     -0.05768397	     -0.00025111	     -0.19891850	     -0.05998779	      0.88287070	     -0.00007021	     -0.21311275	     -0.00082796	     -0.00050993	    125.21318559
      1.15181095	     -0.05771346	     -0.00025038	     -0.19894803	     -0.05998882	      0.88287006	     -0.00007022	     -0.21312205	     -0.00082128	     -0.00051325	    126.15823171
      1.15306349	     -0.05774678	     -0.00024960	     -0.19898141	     -0.05998984	      0.88286941	     -0.00007022	     -0.21313198	     -0.00081190	     -0.00051632	    125.29015537
      1.15431604	     -0.05778036	     -0.00024877	     -0.19901505	     -0.05999085	      0.88286876	     -0.00007023	     -0.21314250	     -0.00080340	     -0.00052152	    126.25135593
      1.15556858	     -0.05781681	     -0.00024781	     -0.19905159	     -0.05999185	      0.88286810	     -0.00007024	     -0.21315362	     -0.00079208	     -0.00052631	    125.40522033
      1.15682113	     -0.05785302	     -0.00024678	     -0.19908788	     -0.05999284	      0.88286744	     -0.00007025	     -0.21316530	     -0.00078152	     -0.00053303	    126.38435074
      1.15807367	     -0.05789194	     -0.00024565	     -0.19912691	     -0.05999381	      0.88286677	     -0.00007026	     -0.21317753	     -0.00076807	     -0.00053910	    125.55448965
      1.15932622	     -0.05793051	     -0.00024448	     -0.19916559	     -0.05999476	      0.88286609	     -0.00007027	     -0.21319027	     -0.00075529	     -0.00054683	    126.54404017
      1.16057876	     -0.05797159	     -0.00024323	     -0.19920679	     -0.05999570	      0.88286540	     -0.00007028	     -0.21320353	     -0.00073955	     -0.00055365	    125.72408762
      1.16183131	     -0.05801220	     -0.00024194	     -0.19924753	     -0.05999662	      0.88286470	     -0.00007029	     -0.21321725	     -0.00072443	     -0.00056186	    126.72012039
      1.16308385	     -0.05805506	     -0.00024057	     -0.19929055	     -0.05999751	      0.88286399	     -0.00007030	     -0.21323145	     -0.00070628	     -0.00056889	    125.90762256
      1.16433640	     -0.05809723	     -0.00023922	     -0.19933286	     -0.05999839	      0.88286328	     -0.00007032	     -0.21324607	     -0.00068869	     -0.00057704	    126.91305657
      1.16558894	     -0.05814206	     -0.00023791	     -0.19937787	     -0.05999924	      0.88286255	     -0.00007033	     -0.21326111	     -0.00066806	     -0.00058373	    126.10891718
      1.16684149	     -0.05818638	     -0.00023667	     -0.19942236	     -0.06000006	      0.88286181	     -0.00007035	     -0.21327656	     -0.00064795	     -0.00059126	    127.11539555
      1.16809403	     -0.05823221	     -0.00023553	     -0.19946839	     -0.06000086	      0.88286107	     -0.00007037	     -0.21329241	     -0.00062480	     -0.00059705	    126.31045825
      1.16934658	     -0.05827756	     -0.00023448	     -0.19951393	     -0.06000163	      0.88286032	     -0.00007039	     -0.21330866	     -0.00060219	     -0.00060340	    127.29438357
      1.17059913	     -0.05832510	     -0.00023340	     -0.19956169	     -0.06000237	      0.88285956	     -0.00007041	     -0.21332529	     -0.00057655	     -0.00060782	    126.47573829
      1.17185167	     -0.05837165	     -0.00023230	     -0.19960845	     -0.06000307	      0.88285879	     -0.00007043	     -0.21334229	     -0.00055142	     -0.00061261	    127.45658629
      1.17310422	     -0.05842017	     -0.00023118	     -0.19965722	     -0.06000375	      0.88285803	     -0.00007045	     -0.21335963	     -0.00052324	     -0.00061531	    126.63199249
      1.17435676	     -0.05846766	     -0.00022997	     -0.19970495	     -0.06000438	      0.88285725	     -0.00007048	     -0.21337727	     -0.00049555	     -0.00061822	    127.60587037
      1.17560931	     -0.05851669	     -0.00022854	     -0.19975425	     -0.06000498	      0.88285648	     -0.00007050	     -0.21339522	     -0.00046486	     -0.00061884	    126.76443473
      1.17686185	     -0.05856445	     -0.00022704	     -0.19980228	     -0.06000555	      0.88285570	     -0.00007053	     -0.21341343	     -0.00043471	     -0.00061953	    127.71370349
      1.17811440	     -0.05861398	     -0.00022551	     -0.19985210	     -0.06000607	      0.88285493	     -0.00007056	     -0.21343189	     -0.00040156	     -0.00061788	    126.86814600
      1.17936694	     -0.05866001	     -0.00022452	     -0.19989842	     -0.06000655	      0.88285415	     -0.00007058	     -0.21345059	     -0.00036895	     -0.00061620	    127.82734706
      1.18061949	     -0.05870933	     -0.00022411	     -0.19994804	     -0.06000700	      0.88285338	     -0.00007062	     -0.21346961	     -0.00033344	     -0.00061189	    126.94355734
      1.18187203	     -0.05875843	     -0.00022379	     -0.19999742	     -0.06000739	      0.88285262	     -0.00007065	     -0.21348896	     -0.00029854	     -0.00060739	    127.86722501
      1.18312458	     -0.05880861	     -0.00022338	     -0.20004792	     -0.06000774	      0.88285186	     -0.00007068	     -0.21350862	     -0.00026071	     -0.00060036	    127.01143324
      1.18437712	     -0.05885636	     -0.00022263	     -0.20009600	     -0.06000804	      0.88285112	     -0.00007071	     -0.21352850	     -0.00022342	     -0.00059314	    127.94696637
      1.18562967	     -0.05890462	     -0.00022105	     -0.20014463	     -0.06000830	      0.88285038	     -0.00007075	     -0.21354857	     -0.00018328	     -0.00058318	    127.08016785
      1.18688222	     -0.05895063	     -0.00021928	     -0.20019100	     -0.06000850	      0.88284966	     -0.00007078	     -0.21356874	     -0.00014378	     -0.00057283	    127.99388872
      1.18813476	     -0.05899680	     -0.00021745	     -0.20023756	     -0.06000866	      0.88284895	     -0.00007082	     -0.21358899	     -0.00010143	     -0.00055977	    127.14835155
      1.18938731	     -0.05903966	     -0.00021559	     -0.20028082	     -0.06000876	      0.88284825	     -0.00007085	     -0.21360924	     -0.00005973	     -0.00054633	    128.10390742
      1.19063985	     -0.05908213	     -0.00021370	     -0.20032371	     -0.06000881	      0.88284758	     -0.00007089	     -0.21362944	     -0.00001524	     -0.00053015	    127.27769481
      1.19189240	     -0.05912160	     -0.00021185	     -0.20036359	     -0.06000880	      0.88284693	     -0.00007093	     -0.21364953	      0.00002853	     -0.00051352	    128.24315844
      1.19314494	     -0.05916091	     -0.00020998	     -0.20040333	     -0.06000873	      0.88284629	     -0.00007097	     -0.21366947	      0.00007493	     -0.00049407	    127.41470621
      1.19439749	     -0.05919757	     -0.00020798	     -0.20044043	     -0.06000861	      0.88284569	     -0.00007101	     -0.21368920	      0.00012047	     -0.00047409	    128.39162455
      1.19565003	     -0.05923379	     -0.00020600	     -0.20047710	     -0.06000843	      0.88284511	     -0.00007105	     -0.21370871	      0.00016854	     -0.00045119	    127.58031976
      1.19690258	     -0.05926686	     -0.00020405	     -0.20051062	     -0.06000819	      0.88284456	     -0.00007110	     -0.21372793	      0.00021565	     -0.00042769	    128.56356818
      1.19815512	     -0.05929960	     -0.00020212	     -0.20054382	     -0.06000789	      0.88284404	     -0.00007114	     -0.21374684	      0.00026518	     -0.00040127	    127.72934490
      1.19940767	     -0.05932885	     -0.00020026	     -0.20057353	     -0.06000753	      0.88284355	     -0.00007119	     -0.21376541	      0.00031361	     -0.00037423	    128.72279069
      1.20066021	     -0.05935742	     -0.00019835	     -0.20060259	     -0.06000710	      0.88284310	     -0.00007123	     -0.21378359	      0.00036434	     -0.00034428	    127.90606177
      1.20191276	     -0.05938289	     -0.00019645	     -0.20062854	     -0.06000662	      0.88284269	     -0.00007128	     -0.21380135	      0.00041395	     -0.00031378	    128.88540711
      1.20316530	     -0.05940628	     -0.00019483	     -0.20065242	     -0.06000606	      0.88284232	     -0.00007132	     -0.21381868	      0.00046585	     -0.00028045	    128.01879711
      1.20441785	     -0.05942686	     -0.00019367	     -0.20067346	     -0.06000545	      0.88284199	     -0.00007137	     -0.21383558	      0.00051652	     -0.00024658	    128.96217825
      1.20567040	     -0.05944820	     -0.00019256	     -0.20069529	     -0.06000477	      0.88284170	     -0.00007142	     -0.21385210	      0.00056937	     -0.00021002	    128.08274971
      1.20692294	     -0.05946689	     -0.00019143	     -0.20071447	     -0.06000402	      0.88284146	     -0.00007147	     -0.21386821	      0.00062102	     -0.00017324	    129.00287957
      1.20817549	     -0.05948537	     -0.00019027	     -0.20073344	     -0.06000321	      0.88284127	     -0.00007152	     -0.21388387	      0.00067488	     -0.00013404	    128.05497423
      1.20942803	     -0.05950066	     -0.00018871	     -0.20074924	     -0.06000233	      0.88284113	     -0.00007157	     -0.21389904	      0.00072746	     -0.00009487	    128.97770973
      1.21068058	     -0.05951586	     -0.00018681	     -0.20076496	     -0.06000139	      0.88284103	     -0.00007162	     -0.21391371	      0.00078209	     -0.00005355	    128.04801156
      1.21193312	     -0.05952821	     -0.00018469	     -0.20077783	     -0.06000038	      0.88284099	     -0.00007168	     -0.21392783	      0.00083540	     -0.00001255	    128.90363277
      1.21318567	     -0.05953949	     -0.00018216	     -0.20078966	     -0.05999930	      0.88284100	     -0.00007173	     -0.21394141	      0.00089075	      0.00003037	    127.87871742
      1.21443821	     -0.05954781	     -0.00017980	     -0.20079850	     -0.05999815	      0.88284107	     -0.00007179	     -0.21395443	      0.00094463	      0.00007271	    128.75661878
      1.21569076	     -0.05955581	     -0.00017757	     -0.20080705	     -0.05999693	      0.88284118	     -0.00007184	     -0.21396686	      0.00100039	      0.00011651	    127.86506328
      1.21694330	     -0.05956061	     -0.00017549	     -0.20081239	     -0.05999564	      0.88284136	     -0.00007190	     -0.21397869	      0.00105476	      0.00015944	    128.67328960
      1.21819585	     -0.05956386	     -0.00017352	     -0.20081618	     -0.05999428	      0.88284159	     -0.00007196	     -0.21398987	      0.00111103	      0.00020375	    127.59844892
      1.21944839	     -0.05956247	     -0.00017175	     -0.20081532	     -0.05999286	      0.88284187	     -0.00007202	     -0.21400035	      0.00116565	      0.00024702	    128.46358755
      1.22070094	     -0.05955894	     -0.00017031	     -0.20081233	     -0.05999136	      0.88284220	     -0.00007208	     -0.21401010	      0.00122187	      0.00029136	    127.60967642
      1.22195349	     -0.05955011	     -0.00016882	     -0.20080402	     -0.05998980	      0.88284260	     -0.00007214	     -0.21401905	      0.00127655	      0.00033463	    128.36597516
      1.22320603	     -0.05953704	     -0.00016725	     -0.20079149	     -0.05998817	      0.88284304	     -0.00007220	     -0.21402714	      0.00133287	      0.00037915	    127.29631536
      1.22445858	     -0.05951627	     -0.00016576	     -0.20077125	     -0.05998646	      0.88284355	     -0.00007226	     -0.21403428	      0.00138726	      0.00042265	    128.21065900
      1.22571112	     -0.05949126	     -0.00016456	     -0.20074677	     -0.05998469	      0.88284410	     -0.00007233	     -0.21404039	      0.00144296	      0.00046734	    127.44427796
      1.22696367	     -0.05946042	     -0.00016351	     -0.20071644	     -0.05998285	      0.88284472	     -0.00007239	     -0.21404544	      0.00149683	      0.00051128	    128.25339484
      1.22821621	     -0.05942580	     -0.00016257	     -0.20068234	     -0.05998094	      0.88284538	     -0.00007246	     -0.21404940	      0.00155191	      0.00055685	    127.22793674
      1.22946876	     -0.05938462	     -0.00016168	     -0.20064165	     -0.05997896	      0.88284611	     -0.00007253	     -0.21405222	      0.00160463	      0.00060178	    128.17959145
      1.23072130	     -0.05933994	     -0.00016081	     -0.20059748	     -0.05997692	      0.88284689	     -0.00007259	     -0.21405389	      0.00165820	      0.00064821	    127.44329183
      1.23197385	     -0.05928927	     -0.00015996	     -0.20054729	     -0.05997481	      0.88284773	     -0.00007266	     -0.21405436	      0.00170952	      0.00069414	    128.30387824
      1.23322639	     -0.05923448	     -0.00015919	     -0.20049298	     -0.05997264	      0.88284863	     -0.00007273	     -0.21405362	      0.00176165	      0.00074194	    127.33044725
      1.23447894	     -0.05917330	     -0.00015855	     -0.20043227	     -0.05997040	      0.88284959	     -0.00007280	     -0.21405163	      0.00181105	      0.00078933	    128.34994078
      1.23573148	     -0.05910977	     -0.00015798	     -0.20036920	     -0.05996810	      0.88285061	     -0.00007287	     -0.21404842	      0.00186092	      0.00083838	    127.64581452
      1.23698403	     -0.05904167	     -0.00015748	     -0.20030153	     -0.05996574	      0.88285169	     -0.00007294	     -0.21404399	      0.00190818	      0.00088699	    128.55327484
      1.23823658	     -0.05897036	     -0.00015702	     -0.20023067	     -0.05996332	      0.88285283	     -0.00007302	     -0.21403837	      0.00195592	      0.00093741	    127.60963702
      1.23948912	     -0.05889315	     -0.00015658	     -0.20015387	     -0.05996084	      0.88285404	     -0.00007309	     -0.21403153	      0.00200061	      0.00098723	    128.68078266
      1.24074167	     -0.05881401	     -0.00015628	     -0.20007513	     -0.05995831	      0.88285531	     -0.00007316	     -0.21402350	      0.00204554	      0.00103849	    128.03062043
      1.24199421	     -0.05873178	     -0.00015621	     -0.19999328	     -0.05995572	      0.88285664	     -0.00007323	     -0.21401431	      0.00208757	      0.00108901	    129.00914001
      1.24324676	     -0.05864854	     -0.00015632	     -0.19991041	     -0.05995308	      0.88285804	     -0.00007331	     -0.21400402	      0.00212984	      0.00114093	    128.10190817
      1.24449930	     -0.05856095	     -0.00015650	     -0.19982316	     -0.05995038	      0.88285950	     -0.00007338	     -0.21399267	      0.00216883	      0.00119173	    129.23500719
      1.24575185	     -0.05847253	     -0.00015672	     -0.19973508	     -0.05994764	      0.88286102	     -0.00007345	     -0.21398028	      0.00220784	      0.00124337	    128.62469563
      1.24700439	     -0.05838102	     -0.00015694	     -0.19964389	     -0.05994485	      0.88286261	     -0.00007353	     -0.21396688	      0.00224377	      0.00129354	    129.66831769
      1.24825694	     -0.05828819	     -0.00015708	     -0.19955137	     -0.05994202	      0.88286426	     -0.00007360	     -0.21395252	      0.00227980	      0.00134435	    128.82511202
      1.24950948	     -0.05819128	     -0.00015719	     -0.19945475	     -0.05993915	      0.88286598	     -0.00007367	     -0.21393720	      0.00231240	      0.00139325	    130.02807163
      1.25076203	     -0.05809459	     -0.00015732	     -0.19935833	     -0.05993623	      0.88286775	     -0.00007374	     -0.21392097	      0.00234494	      0.00144213	    129.47081765
      1.25201457	     -0.05799566	     -0.00015743	     -0.19925966	     -0.05993327	      0.88286959	     -0.00007382	     -0.21390387	      0.00237430	      0.00148866	    130.57896334
      1.25326712	     -0.05789641	     -0.00015750	     -0.19916065	     -0.05993028	      0.88287148	     -0.00007389	     -0.21388596	      0.00240371	      0.00153491	    129.78935960
      1.25451966	     -0.05779391	     -0.00015752	     -0.19905837	     -0.05992725	      0.88287343	     -0.00007396	     -0.21386725	      0.00242965	      0.00157831	    131.04604616
      1.25577221	     -0.05769211	     -0.00015752	     -0.19895678	     -0.05992419	      0.88287544	     -0.00007403	     -0.21384781	      0.00245550	      0.00162076	    130.54522922
      1.25702476	     -0.05758883	     -0.00015761	     -0.19885369	     -0.05992110	      0.88287749	     -0.00007411	     -0.21382766	      0.00247818	      0.00165994	    131.71164612
      1.25827730	     -0.05748573	     -0.00015796	     -0.19875077	     -0.05991799	      0.88287960	     -0.00007418	     -0.21380688	      0.00250092	      0.00169803	    130.97366477
      1.25952985	     -0.05737983	     -0.00015853	     -0.19864501	     -0.05991484	      0.88288174	     -0.00007425	     -0.21378552	      0.00252019	      0.00173252	    132.29503358
      1.26078239	     -0.05727533	     -0.00015926	     -0.19854065	     -0.05991167	      0.88288394	     -0.00007432	     -0.21376362	      0.00253941	      0.00176542	    131.84959792
      1.26203494	     -0.05716946	     -0.00016007	     -0.19843488	     -0.05990848	      0.88288617	     -0.00007439	     -0.21374122	      0.00255544	      0.00179452	    133.07704056
      1.26328748	     -0.05706413	     -0.00016088	     -0.19832966	     -0.05990527	      0.88288843	     -0.00007446	     -0.21371835	      0.00257153	      0.00182204	    132.39435518
      1.26454003	     -0.05695622	     -0.00016164	     -0.19822182	     -0.05990204	      0.88289073	     -0.00007453	     -0.21369502	      0.00258413	      0.00184554	    133.76797738
      1.26579257	     -0.05684984	     -0.00016236	     -0.19811551	     -0.05989880	      0.88289305	     -0.00007460	     -0.21367127	      0.00259667	      0.00186708	    133.36382005
      1.26704512	     -0.05674237	     -0.00016308	     -0.19800808	     -0.05989554	      0.88289540	     -0.00007467	     -0.21364711	      0.00260605	      0.00188445	    134.62840978
      1.26829766	     -0.05663652	     -0.00016386	     -0.19790227	     -0.05989227	      0.88289777	     -0.00007474	     -0.21362259	      0.00261553	      0.00189996	    133.97182397
      1.26955021	     -0.05652973	     -0.00016484	     -0.19779548	     -0.05988899	      0.88290016	     -0.00007480	     -0.21359775	      0.00262158	      0.00191119	    135.37112195
      1.27080275	     -0.05642666	     -0.00016596	     -0.19769241	     -0.05988570	      0.88290256	     -0.00007487	     -0.21357266	      0.00262766	      0.00192025	    134.96167266
      1.27205530	     -0.05632381	     -0.00016711	     -0.19758953	     -0.05988241	      0.88290497	     -0.00007494	     -0.21354737	      0.00263066	      0.00192495	    136.24194652
      1.27330785	     -0.05622282	     -0.00016822	     -0.19748851	     -0.05987911	      0.88290738	     -0.00007500	     -0.21352192	      0.00263388	      0.00192763	    135.58829440
      1.27456039	     -0.05612050	     -0.00016924	     -0.19738613	     -0.05987581	      0.88290980	     -0.00007507	     -0.21349630	      0.00263379	      0.00192592	    137.01431723
      1.27581294	     -0.05602196	     -0.00017019	     -0.19728754	     -0.05987251	      0.88291221	     -0.00007513	     -0.21347054	      0.00263385	      0.00192202	    136.59698638
      1.27706548	     -0.05592419	     -0.00017060	     -0.19718969	     -0.05986921	      0.88291461	     -0.00007520	     -0.21344470	      0.00263088	      0.00191384	    137.87743805
      1.27831803	     -0.05582990	     -0.00017087	     -0.19709533	     -0.05986592	      0.88291700	     -0.00007526	     -0.21341882	      0.00262821	      0.00190374	    137.17608889
      1.27957057	     -0.05573597	     -0.00017117	     -0.19700130	     -0.05986263	      0.88291938	     -0.00007532	     -0.21339294	      0.00262229	      0.00188930	    138.58182654
      1.28082312	     -0.05564726	     -0.00017155	     -0.19691250	     -0.05985935	      0.88292173	     -0.00007538	     -0.21336712	      0.00261668	      0.00187269	    138.12153821
      1.28207566	     -0.05556031	     -0.00017194	     -0.19682541	     -0.05985608	      0.88292407	     -0.00007544	     -0.21334141	      0.00260821	      0.00185173	    139.39576049
      1.28332821	     -0.05547751	     -0.00017224	     -0.19674250	     -0.05985282	      0.88292637	     -0.00007550	     -0.21331586	      0.00260031	      0.00182880	    138.66415724
      1.28458075	     -0.05539340	     -0.00017286	     -0.19665823	     -0.05984957	      0.88292864	     -0.00007556	     -0.21329049	      0.00258938	      0.00180153	    140.06330978
      1.28583330	     -0.05531546	     -0.00017377	     -0.19658013	     -0.05984633	      0.88293088	     -0.00007562	     -0.21326537	      0.00257899	      0.00177228	    139.52519730
      1.28708584	     -0.05523993	     -0.00017489	     -0.19650442	     -0.05984311	      0.88293308	     -0.00007568	     -0.21324056	      0.00256591	      0.00173890	    140.77307687
      1.28833839	     -0.05516927	     -0.00017604	     -0.19643357	     -0.05983990	      0.88293524	     -0.00007573	     -0.21321609	      0.00255363	      0.00170388	    139.99999092
      1.28959093	     -0.05509958	     -0.00017729	     -0.19636367	     -0.05983671	      0.88293735	     -0.00007578	     -0.21319198	      0.00253854	      0.00166489	    141.37521205
      1.29084348	     -0.05503574	     -0.00017859	     -0.19629962	     -0.05983354	      0.88293941	     -0.00007584	     -0.21316823	      0.00252427	      0.00162431	    140.80876643
      1.29209603	     -0.05497389	     -0.00017981	     -0.19623754	     -0.05983039	      0.88294142	     -0.00007589	     -0.21314487	      0.00250755	      0.00158009	    142.05585966
      1.29334857	     -0.05491622	     -0.00018097	     -0.19617966	     -0.05982726	      0.88294337	     -0.00007594	     -0.21312189	      0.00249188	      0.00153482	    141.24385609
      1.29460112	     -0.05485845	     -0.00018207	     -0.19612165	     -0.05982415	      0.88294526	     -0.00007599	     -0.21309927	      0.00247357	      0.00148622	    142.60339481
      1.29585366	     -0.05480574	     -0.00018314	     -0.19606871	     -0.05982106	      0.88294709	     -0.00007603	     -0.21307702	      0.00245626	      0.00143676	    141.97562240
      1.29710621	     -0.05475423	     -0.00018420	     -0.19601694	     -0.05981800	      0.88294886	     -0.00007608	     -0.21305515	      0.00243659	      0.00138433	    143.21155890
      1.29835875	     -0.05470752	     -0.00018524	     -0.19596999	     -0.05981496	      0.88295056	     -0.00007612	     -0.21303366	      0.00241810	      0.00133157	    142.34653682
      1.29961130	     -0.05466153	     -0.00018626	     -0.19592374	     -0.05981194	      0.88295219	     -0.00007616	     -0.21301257	      0.00239707	      0.00127614	    143.67539121
      1.30086384	     -0.05462144	     -0.00018729	     -0.19588339	     -0.05980895	      0.88295375	     -0.00007620	     -0.21299191	      0.00237721	      0.00122050	    142.97608157
      1.30211639	     -0.05458339	     -0.00018833	     -0.19584507	     -0.05980599	      0.88295525	     -0.00007624	     -0.21297170	      0.00235509	      0.00116248	    144.18969588
      1.30336893	     -0.05455092	     -0.00018938	     -0.19581233	     -0.05980305	      0.88295667	     -0.00007627	     -0.21295197	      0.00233434	      0.00110465	    143.28248351
      1.30462148	     -0.05451908	     -0.00019048	     -0.19578022	     -0.05980014	      0.88295801	     -0.00007630	     -0.21293273	      0.00231121	      0.00104463	    144.61565809
      1.30587402	     -0.05449271	     -0.00019159	     -0.19575357	     -0.05979726	      0.88295928	     -0.00007633	     -0.21291398	      0.00228950	      0.00098496	    143.88881006
      1.30712657	     -0.05446718	     -0.00019270	     -0.19572775	     -0.05979441	      0.88296048	     -0.00007636	     -0.21289571	      0.00226573	      0.00092342	    145.13416777
      1.30837912	     -0.05444627	     -0.00019380	     -0.19570655	     -0.05979158	      0.88296160	     -0.00007639	     -0.21287792	      0.00224356	      0.00086271	    144.22761790
      1.30963166	     -0.05442506	     -0.00019490	     -0.19568505	     -0.05978879	      0.88296264	     -0.00007641	     -0.21286060	      0.00221916	      0.00080047	    145.57510223
      1.31088421	     -0.05440891	     -0.00019599	     -0.19566862	     -0.05978602	      0.88296360	     -0.00007644	     -0.21284373	      0.00219633	      0.00073927	    144.81946203
      1.31213675	     -0.05439343	     -0.00019710	     -0.19565283	     -0.05978329	      0.88296449	     -0.00007646	     -0.21282732	      0.00217153	      0.00067689	    146.06565525
      1.31338930	     -0.05438245	     -0.00019819	     -0.19564157	     -0.05978058	      0.88296530	     -0.00007647	     -0.21281137	      0.00214846	      0.00061602	    145.12664190
      1.31464184	     -0.05437112	     -0.00019912	     -0.19562994	     -0.05977791	      0.88296603	     -0.00007649	     -0.21279586	      0.00212326	      0.00055428	    146.45663983
      1.31589439	     -0.05436492	     -0.00019984	     -0.19562345	     -0.05977526	      0.88296669	     -0.00007650	     -0.21278080	      0.00209970	      0.00049437	    145.63978764
      1.31714693	     -0.05435932	     -0.00020057	     -0.19561755	     -0.05977265	      0.88296727	     -0.00007651	     -0.21276620	      0.00207419	      0.00043404	    146.83982098
      1.31839948	     -0.05435855	     -0.00020131	     -0.19561650	     -0.05977007	      0.88296778	     -0.00007652	     -0.21275205	      0.00205051	      0.00037585	    145.84251348
      1.31965202	     -0.05435747	     -0.00020212	     -0.19561512	     -0.05976751	      0.88296821	     -0.00007653	     -0.21273837	      0.00202480	      0.00031736	    147.14406069
      1.32090457	     -0.05436148	     -0.00020298	     -0.19561884	     -0.05976499	      0.88296858	     -0.00007654	     -0.21272514	      0.00200095	      0.00026105	    146.28880110
      1.32215711	     -0.05436581	     -0.00020393	     -0.19562287	     -0.05976250	      0.88296887	     -0.00007654	     -0.21271236	      0.00197534	      0.00020462	    147.48809676
      1.32328381	     -0.05437124	     -0.00020494	     -0.19562803	     -0.05976029	      0.88296907	     -0.00007655	     -0.21270127	      0.00195393	      0.00015607	    146.80388720
      1.32441051	     -0.05437900	     -0.00020596	     -0.19563552	     -0.05975810	      0.88296922	     -0.00007655	     -0.21269060	      0.00193135	      0.00010775	    147.38876287
      1.32579447	     -0.05439288	     -0.00020729	     -0.19564907	     -0.05975545	      0.88296933	     -0.00007655	     -0.21267812	      0.00190456	      0.00005069	    146.96957590
      1.32717843	     -0.05440841	     -0.00020860	     -0.19566426	     -0.05975283	      0.88296936	     -0.00007655	     -0.21266630	      0.00187657	     -0.00000553	    148.00652318
      1.32825920	     -0.05442278	     -0.00020960	     -0.19567838	     -0.05975081	      0.88296933	     -0.00007655	     -0.21265751	      0.00185633	     -0.00004702	    147.17993781
      1.32933997	     -0.05443837	     -0.00021060	     -0.19569371	     -0.05974882	      0.88296926	     -0.00007654	     -0.21264907	      0.00183505	     -0.00008849	    147.70273704
      1.33079699	     -0.05446252	     -0.00021193	     -0.19571752	     -0.05974616	      0.88296909	     -0.00007654	     -0.21263825	      0.00180735	     -0.00014214	    147.39811045
      1.33225401	     -0.05448762	     -0.00021345	     -0.19574227	     -0.05974355	      0.88296884	     -0.00007654	     -0.21262804	      0.00177875	     -0.00019467	    148.39135940
      1.33332227	     -0.05450881	     -0.00021458	     -0.19576322	     -0.05974166	      0.88296862	     -0.00007653	     -0.21262094	      0.00175943	     -0.00023080	    147.49373307
      1.33439052	     -0.05453125	     -0.00021571	     -0.19578541	     -0.05973979	      0.88296835	     -0.00007653	     -0.21261416	      0.00173912	     -0.00026696	    147.95195854
      1.33587712	     -0.05456546	     -0.00021727	     -0.19581927	     -0.05973723	      0.88296792	     -0.00007652	     -0.21260525	      0.00171188	     -0.00031513	    147.63539478
      1.33717951	     -0.05459656	     -0.00021863	     -0.19585008	     -0.05973501	      0.88296748	     -0.00007651	     -0.21259794	      0.00168755	     -0.00035630	    148.22942304
      1.33848190	     -0.05463054	     -0.00021999	     -0.19588377	     -0.05973283	      0.88296699	     -0.00007650	     -0.21259104	      0.00166470	     -0.00039518	    147.43971052
      1.33978429	     -0.05466474	     -0.00022135	     -0.19591767	     -0.05973068	      0.88296645	     -0.00007649	     -0.21258456	      0.00164045	     -0.00043385	    148.56893131
      1.34085783	     -0.05469520	     -0.00022247	     -0.19594790	     -0.05972893	      0.88296597	     -0.00007648	     -0.21257951	      0.00162239	     -0.00046339	    147.66884487
      1.34193136	     -0.05472694	     -0.00022361	     -0.19597940	     -0.05972720	      0.88296546	     -0.00007647	     -0.21257473	      0.00160345	     -0.00049310	    148.11535891
      1.34339901	     -0.05477291	     -0.00022517	     -0.19602506	     -0.05972486	      0.88296470	     -0.00007646	     -0.21256866	      0.00157879	     -0.00053173	    147.72935715
      1.34486665	     -0.05481981	     -0.00022672	     -0.19607164	     -0.05972256	      0.88296390	     -0.00007645	     -0.21256307	      0.00155349	     -0.00056952	    148.61791871
      1.34593454	     -0.05485593	     -0.00022784	     -0.19610754	     -0.05972091	      0.88296327	     -0.00007643	     -0.21255929	      0.00153689	     -0.00059486	    147.64128582
      1.34700243	     -0.05489282	     -0.00022896	     -0.19614421	     -0.05971928	      0.88296262	     -0.00007642	     -0.21255576	      0.00151945	     -0.00062040	    148.02339113
      1.34849078	     -0.05494646	     -0.00023049	     -0.19619756	     -0.05971704	      0.88296168	     -0.00007641	     -0.21255124	      0.00149642	     -0.00065412	    147.60001725
      1.34979294	     -0.05499386	     -0.00023181	     -0.19624470	     -0.05971510	      0.88296081	     -0.00007639	     -0.21254766	      0.00147602	     -0.00068285	    148.08850126
      1.35109510	     -0.05504349	     -0.00023304	     -0.19629407	     -0.05971319	      0.88295990	     -0.00007638	     -0.21254440	      0.00145735	     -0.00070955	    147.16518726
      1.35239727	     -0.05509268	     -0.00023422	     -0.19634302	     -0.05971131	      0.88295896	     -0.00007636	     -0.21254146	      0.00143759	     -0.00073629	    148.16216139
      1.35347111	     -0.05513471	     -0.00023517	     -0.19638486	     -0.05970977	      0.88295816	     -0.00007635	     -0.21253925	      0.00142347	     -0.00075618	    147.15759499
      1.35454495	     -0.05517725	     -0.00023611	     -0.19642720	     -0.05970825	      0.88295733	     -0.00007633	     -0.21253725	      0.00140866	     -0.00077638	    147.49090892
      1.35601231	     -0.05523668	     -0.00023736	     -0.19648639	     -0.05970620	      0.88295617	     -0.00007631	     -0.21253482	      0.00138997	     -0.00080216	    146.93178665
      1.35747967	     -0.05529551	     -0.00023859	     -0.19654497	     -0.05970417	      0.88295498	     -0.00007629	     -0.21253272	      0.00137098	     -0.00082726	    147.64795280
      1.35854650	     -0.05533884	     -0.00023948	     -0.19658814	     -0.05970271	      0.88295409	     -0.00007627	     -0.21253137	      0.00135920	     -0.00084341	    146.55570373
      1.35961332	     -0.05538179	     -0.00024037	     -0.19663092	     -0.05970127	      0.88295318	     -0.00007625	     -0.21253016	      0.00134673	     -0.00085977	    146.81433673
      1.36110405	     -0.05544189	     -0.00024162	     -0.19669079	     -0.05969928	      0.88295188	     -0.00007623	     -0.21252869	      0.00133082	     -0.00088069	    146.22857642
      1.36240558	     -0.05549288	     -0.00024274	     -0.19674159	     -0.05969755	      0.88295072	     -0.00007621	     -0.21252758	      0.00131684	     -0.00089808	    146.58152517
      1.36370711	     -0.05554375	     -0.00024389	     -0.19679228	     -0.05969585	      0.88294955	     -0.00007618	     -0.21252661	      0.00130467	     -0.00091324	    145.57234573
      1.36500864	     -0.05559194	     -0.00024507	     -0.19684028	     -0.05969416	      0.88294835	     -0.00007616	     -0.21252574	      0.00129140	     -0.00092817	    146.45586030
      1.36608385	     -0.05563107	     -0.00024606	     -0.19687928	     -0.05969277	      0.88294734	     -0.00007614	     -0.21252509	      0.00128255	     -0.00093810	    145.40645916
      1.36715907	     -0.05566906	     -0.00024705	     -0.19691713	     -0.05969140	      0.88294633	     -0.00007612	     -0.21252448	      0.00127295	     -0.00094805	    145.68621831
      1.36862411	     -0.05571842	     -0.00024840	     -0.19696631	     -0.05968954	      0.88294493	     -0.00007609	     -0.21252371	      0.00126125	     -0.00095929	    145.10487317
      1.37008915	     -0.05576321	     -0.00024971	     -0.19701091	     -0.05968770	      0.88294352	     -0.00007606	     -0.21252295	      0.00124898	     -0.00096914	    145.75474556
      1.37115491	     -0.05579402	     -0.00025063	     -0.19704161	     -0.05968638	      0.88294248	     -0.00007604	     -0.21252237	      0.00124185	     -0.00097369	    144.67200049
      1.37222067	     -0.05582307	     -0.00025152	     -0.19707053	     -0.05968506	      0.88294144	     -0.00007602	     -0.21252176	      0.00123382	     -0.00097802	    144.90661238
      1.37371331	     -0.05586076	     -0.00025272	     -0.19710806	     -0.05968322	      0.88293998	     -0.00007598	     -0.21252087	      0.00122367	     -0.00098139	    144.32174785
      1.37501403	     -0.05588965	     -0.00025370	     -0.19713681	     -0.05968164	      0.88293870	     -0.00007596	     -0.21252003	      0.00121433	     -0.00098271	    144.63023131
      1.37631476	     -0.05591629	     -0.00025462	     -0.19716331	     -0.05968006	      0.88293743	     -0.00007593	     -0.21251912	      0.00120634	     -0.00098115	    143.62752304
      1.37761548	     -0.05593892	     -0.00025547	     -0.19718580	     -0.05967850	      0.88293615	     -0.00007590	     -0.21251812	      0.00119678	     -0.00097875	    144.43314968
      1.37869211	     -0.05595565	     -0.00025610	     -0.19720243	     -0.05967722	      0.88293510	     -0.00007587	     -0.21251722	      0.00119060	     -0.00097396	    143.40631508
      1.37976873	     -0.05597040	     -0.00025665	     -0.19721707	     -0.05967594	      0.88293405	     -0.00007584	     -0.21251626	      0.00118328	     -0.00096888	    143.65615386
      1.38123113	     -0.05598796	     -0.00025728	     -0.19723449	     -0.05967421	      0.88293264	     -0.00007581	     -0.21251488	      0.00117410	     -0.00095929	    143.01676896
      1.38269352	     -0.05600187	     -0.00025779	     -0.19724825	     -0.05967250	      0.88293125	     -0.00007577	     -0.21251339	      0.00116364	     -0.00094816	    143.57731627
      1.38375931	     -0.05601081	     -0.00025806	     -0.19725710	     -0.05967127	      0.88293024	     -0.00007574	     -0.21251226	      0.00115738	     -0.00093751	    142.46478997
      1.38482510	     -0.05601962	     -0.00025828	     -0.19726581	     -0.05967004	      0.88292925	     -0.00007572	     -0.21251112	      0.00114985	     -0.00092688	    142.61622510
      1.38631750	     -0.05603332	     -0.00025853	     -0.19727936	     -0.05966833	      0.88292788	     -0.00007568	     -0.21250961	      0.00113980	     -0.00091009	    141.90148538
      1.38761812	     -0.05604597	     -0.00025869	     -0.19729188	     -0.05966685	      0.88292671	     -0.00007564	     -0.21250845	      0.00113008	     -0.00089501	    142.06459838
      1.38891874	     -0.05606053	     -0.00025879	     -0.19730632	     -0.05966539	      0.88292555	     -0.00007560	     -0.21250753	      0.00112137	     -0.00087856	    140.94453402
      1.39021936	     -0.05607583	     -0.00025885	     -0.19732148	     -0.05966394	      0.88292442	     -0.00007557	     -0.21250689	      0.00111092	     -0.00086320	    141.57298984
      1.39129689	     -0.05609049	     -0.00025891	     -0.19733604	     -0.05966274	      0.88292350	     -0.00007554	     -0.21250664	      0.00110393	     -0.00084939	    140.43968739
      1.39237442	     -0.05610673	     -0.00025897	     -0.19735217	     -0.05966156	      0.88292259	     -0.00007550	     -0.21250666	      0.00109585	     -0.00083705	    140.54643990
      1.39383581	     -0.05613170	     -0.00025907	     -0.19737699	     -0.05965996	      0.88292138	     -0.00007546	     -0.21250722	      0.00108583	     -0.00082078	    139.73201101
      1.39529719	     -0.05615850	     -0.00025918	     -0.19740363	     -0.05965839	      0.88292019	     -0.00007542	     -0.21250843	      0.00107486	     -0.00080688	    140.08477636
      1.39636408	     -0.05617979	     -0.00025928	     -0.19742483	     -0.05965724	      0.88291933	     -0.00007539	     -0.21250974	      0.00106852	     -0.00079677	    138.87686888
      1.39743096	     -0.05620282	     -0.00025939	     -0.19744775	     -0.05965611	      0.88291849	     -0.00007535	     -0.21251142	      0.00106123	     -0.00078888	    138.90175386
      1.39892214	     -0.05623858	     -0.00025961	     -0.19748336	     -0.05965453	      0.88291732	     -0.00007531	     -0.21251449	      0.00105218	     -0.00077952	    138.04272532
      1.40022235	     -0.05627136	     -0.00025977	     -0.19751601	     -0.05965317	      0.88291631	     -0.00007527	     -0.21251784	      0.00104392	     -0.00077416	    138.07191579
      1.40152257	     -0.05630613	     -0.00025988	     -0.19755067	     -0.05965182	      0.88291530	     -0.00007523	     -0.21252184	      0.00103728	     -0.00077018	    136.86778913
      1.40282278	     -0.05634122	     -0.00025993	     -0.19758563	     -0.05965047	      0.88291430	     -0.00007519	     -0.21252645	      0.00102945	     -0.00076968	    137.34888353
      1.40390207	     -0.05637192	     -0.00025995	     -0.19761625	     -0.05964936	      0.88291347	     -0.00007515	     -0.21253076	      0.00102499	     -0.00076974	    136.16204595
      1.40498135	     -0.05640376	     -0.00025991	     -0.19764800	     -0.05964826	      0.88291264	     -0.00007512	     -0.21253548	      0.00101978	     -0.00077246	    136.16684434
      1.40644144	     -0.05644920	     -0.00025977	     -0.19769333	     -0.05964677	      0.88291151	     -0.00007507	     -0.21254258	      0.00101412	     -0.00077804	    135.23253638
      1.40790152	     -0.05649524	     -0.00025948	     -0.19773927	     -0.05964530	      0.88291037	     -0.00007503	     -0.21255046	      0.00100801	     -0.00078715	    135.45641622
      1.40896817	     -0.05652959	     -0.00025918	     -0.19777356	     -0.05964422	      0.88290952	     -0.00007499	     -0.21255668	      0.00100549	     -0.00079420	    134.20335925
      1.41003482	     -0.05656478	     -0.00025877	     -0.19780868	     -0.05964315	      0.88290867	     -0.00007495	     -0.21256329	      0.00100222	     -0.00080354	    134.14487455
      1.41152842	     -0.05661583	     -0.00025798	     -0.19785967	     -0.05964166	      0.88290746	     -0.00007490	     -0.21257320	      0.00099906	     -0.00081799	    133.19757931
      1.41282741	     -0.05666033	     -0.00025708	     -0.19790411	     -0.05964036	      0.88290639	     -0.00007486	     -0.21258241	      0.00099620	     -0.00083270	    133.15336572
      1.41412641	     -0.05670520	     -0.00025602	     -0.19794895	     -0.05963907	      0.88290530	     -0.00007481	     -0.21259213	      0.00099515	     -0.00084782	    131.93872334
      1.41542540	     -0.05674883	     -0.00025476	     -0.19799254	     -0.05963778	      0.88290419	     -0.00007476	     -0.21260230	      0.00099315	     -0.00086513	    132.36575771
      1.41650891	     -0.05678571	     -0.00025359	     -0.19802940	     -0.05963670	      0.88290324	     -0.00007472	     -0.21261111	      0.00099364	     -0.00087889	    131.17981436
      1.41759241	     -0.05682322	     -0.00025233	     -0.19806690	     -0.05963563	      0.88290228	     -0.00007468	     -0.21262020	      0.00099351	     -0.00089413	    131.18364206
      1.41904632	     -0.05687492	     -0.00025058	     -0.19811860	     -0.05963418	      0.88290097	     -0.00007463	     -0.21263287	      0.00099498	     -0.00091444	    130.29503654
      1.42050022	     -0.05692619	     -0.00024877	     -0.19816987	     -0.05963273	      0.88289962	     -0.00007457	     -0.21264604	      0.00099628	     -0.00093575	    130.59494157
      1.42156705	     -0.05696337	     -0.00024741	     -0.19820706	     -0.05963167	      0.88289862	     -0.00007453	     -0.21265598	      0.00099938	     -0.00095007	    129.42183649
      1.42263388	     -0.05700073	     -0.00024600	     -0.19824444	     -0.05963060	      0.88289759	     -0.00007449	     -0.21266614	      0.00100191	     -0.00096518	    129.45257116
      1.42412801	     -0.05705380	     -0.00024396	     -0.19829754	     -0.05962910	      0.88289614	     -0.00007444	     -0.21268073	      0.00100713	     -0.00098509	    128.65824805
      1.42542338	     -0.05709910	     -0.00024208	     -0.19834287	     -0.05962779	      0.88289485	     -0.00007439	     -0.21269371	      0.00101180	     -0.00100197	    128.74699623
      1.42671876	     -0.05714428	     -0.00024009	     -0.19838811	     -0.05962648	      0.88289354	     -0.00007434	     -0.21270695	      0.00101845	     -0.00101690	    127.67514702
      1.42801413	     -0.05718832	     -0.00023793	     -0.19843220	     -0.05962515	      0.88289222	     -0.00007429	     -0.21272041	      0.00102437	     -0.00103174	    128.20185187
      1.42910509	     -0.05722594	     -0.00023603	     -0.19846989	     -0.05962403	      0.88289108	     -0.00007425	     -0.21273192	      0.00103162	     -0.00104189	    127.11966614
      1.43019605	     -0.05726407	     -0.00023409	     -0.19850809	     -0.05962290	      0.88288994	     -0.00007422	     -0.21274360	      0.00103837	     -0.00105205	    127.22879216
      1.43163764	     -0.05731509	     -0.00023148	     -0.19855921	     -0.05962140	      0.88288842	     -0.00007417	     -0.21275929	      0.00104911	     -0.00106312	    126.45625061
      1.43307922	     -0.05736486	     -0.00022883	     -0.19860907	     -0.05961988	      0.88288688	     -0.00007412	     -0.21277525	      0.00105978	     -0.00107290	    126.89998502
      1.43414594	     -0.05740084	     -0.00022689	     -0.19864515	     -0.05961874	      0.88288573	     -0.00007409	     -0.21278720	      0.00106990	     -0.00107737	    125.80788840
      1.43521265	     -0.05743677	     -0.00022496	     -0.19868117	     -0.05961760	      0.88288458	     -0.00007406	     -0.21279925	      0.00107948	     -0.00108153	    125.91648960
      1.43670721	     -0.05748643	     -0.00022247	     -0.19873097	     -0.05961597	      0.88288296	     -0.00007402	     -0.21281633	      0.00109464	     -0.00108432	    125.22268683
      1.43799801	     -0.05752927	     -0.00022033	     -0.19877393	     -0.05961455	      0.88288156	     -0.00007398	     -0.21283129	      0.00110787	     -0.00108480	    125.37095991
      1.43928880	     -0.05757146	     -0.00021795	     -0.19881626	     -0.05961311	      0.88288016	     -0.00007396	     -0.21284641	      0.00112302	     -0.00108208	    124.39123778
      1.44057960	     -0.05761206	     -0.00021541	     -0.19885701	     -0.05961165	      0.88287877	     -0.00007393	     -0.21286165	      0.00113743	     -0.00107810	    124.95209246
      1.44167988	     -0.05764670	     -0.00021318	     -0.19889179	     -0.05961039	      0.88287758	     -0.00007391	     -0.21287474	      0.00115191	     -0.00107161	    123.93988198
      1.44278016	     -0.05768166	     -0.00021092	     -0.19892689	     -0.05960912	      0.88287641	     -0.00007390	     -0.21288791	      0.00116586	     -0.00106450	    124.11021795
      1.44420583	     -0.05772704	     -0.00020798	     -0.19897247	     -0.05960744	      0.88287490	     -0.00007388	     -0.21290511	      0.00118573	     -0.00105224	    123.39927668
      1.44563151	     -0.05777059	     -0.00020494	     -0.19901622	     -0.05960574	      0.88287341	     -0.00007387	     -0.21292243	      0.00120542	     -0.00103823	    123.90940045
      1.44669876	     -0.05779885	     -0.00020301	     -0.19904464	     -0.05960444	      0.88287231	     -0.00007387	     -0.21293544	      0.00122236	     -0.00102470	    122.88243988
      1.44776602	     -0.05782813	     -0.00020143	     -0.19907408	     -0.05960313	      0.88287122	     -0.00007387	     -0.21294849	      0.00123867	     -0.00101064	    123.00615832
      1.44925973	     -0.05787002	     -0.00019916	     -0.19911620	     -0.05960126	      0.88286973	     -0.00007387	     -0.21296692	      0.00126311	     -0.00098783	    122.35379995
      1.45075344	     -0.05791058	     -0.00019609	     -0.19915701	     -0.05959936	      0.88286827	     -0.00007388	     -0.21298549	      0.00128727	     -0.00096284	    122.88252467
      1.45180061	     -0.05793678	     -0.00019373	     -0.19918340	     -0.05959800	      0.88286727	     -0.00007390	     -0.21299853	      0.00130632	     -0.00094224	    121.78542258
      1.45284777	     -0.05796243	     -0.00019133	     -0.19920924	     -0.05959662	      0.88286630	     -0.00007391	     -0.21301155	      0.00132467	     -0.00092139	    121.91075818
      1.45439251	     -0.05799887	     -0.00018776	     -0.19924599	     -0.05959455	      0.88286490	     -0.00007394	     -0.21303070	      0.00135328	     -0.00088772	    121.31016791
      1.45568650	     -0.05802710	     -0.00018477	     -0.19927447	     -0.05959279	      0.88286377	     -0.00007398	     -0.21304662	      0.00137728	     -0.00085784	    121.47199069
      1.45698049	     -0.05805443	     -0.00018184	     -0.19930207	     -0.05959099	      0.88286268	     -0.00007402	     -0.21306240	      0.00140294	     -0.00082527	    120.56391780
      1.45827448	     -0.05807970	     -0.00017902	     -0.19932761	     -0.05958916	      0.88286164	     -0.00007406	     -0.21307799	      0.00142771	     -0.00079202	    121.13507070
      1.45938333	     -0.05809935	     -0.00017663	     -0.19934750	     -0.05958756	      0.88286077	     -0.00007411	     -0.21309118	      0.00145090	     -0.00076094	    120.19130105
      1.46049217	     -0.05811814	     -0.00017432	     -0.19936653	     -0.05958594	      0.88285995	     -0.00007415	     -0.21310416	      0.00147333	     -0.00072964	    120.41461906
      1.46190452	     -0.05814121	     -0.00017144	     -0.19938992	     -0.05958384	      0.88285895	     -0.00007422	     -0.21312042	      0.00150328	     -0.00068741	    119.72573003
      1.46331688	     -0.05816192	     -0.00016852	     -0.19941093	     -0.05958169	      0.88285801	     -0.00007430	     -0.21313631	      0.00153248	     -0.00064429	    120.30170441
      1.46438483	     -0.05817503	     -0.00016620	     -0.19942430	     -0.05958004	      0.88285734	     -0.00007437	     -0.21314803	      0.00155640	     -0.00060919	    119.27334136
      1.46545279	     -0.05818656	     -0.00016392	     -0.19943608	     -0.05957837	      0.88285670	     -0.00007444	     -0.21315946	      0.00157941	     -0.00057419	    119.46421639
      1.46694670	     -0.05820045	     -0.00016070	     -0.19945033	     -0.05957598	      0.88285589	     -0.00007454	     -0.21317492	      0.00161272	     -0.00052305	    118.87227644
      1.46844062	     -0.05821159	     -0.00015749	     -0.19946183	     -0.05957355	      0.88285514	     -0.00007466	     -0.21318972	      0.00164514	     -0.00047106	    119.47147906
      1.46948794	     -0.05821769	     -0.00015523	     -0.19946819	     -0.05957181	      0.88285467	     -0.00007475	     -0.21319970	      0.00166958	     -0.00043237	    118.36758678
      1.47053527	     -0.05822258	     -0.00015294	     -0.19947334	     -0.05957005	      0.88285424	     -0.00007484	     -0.21320934	      0.00169299	     -0.00039418	    118.53288809
      1.47208241	     -0.05822646	     -0.00014959	     -0.19947761	     -0.05956741	      0.88285367	     -0.00007499	     -0.21322290	      0.00172845	     -0.00033616	    118.00056098
      1.47337263	     -0.05822522	     -0.00014631	     -0.19947669	     -0.05956516	      0.88285327	     -0.00007512	     -0.21323355	      0.00175742	     -0.00028723	    118.23914189
      1.47466285	     -0.05821956	     -0.00014344	     -0.19947137	     -0.05956287	      0.88285293	     -0.00007526	     -0.21324359	      0.00178741	     -0.00023658	    117.42469684
      1.47595307	     -0.05820988	     -0.00014097	     -0.19946199	     -0.05956055	      0.88285266	     -0.00007541	     -0.21325298	      0.00181590	     -0.00018606	    118.07990407
      1.47707283	     -0.05819809	     -0.00013894	     -0.19945049	     -0.05955850	      0.88285248	     -0.00007554	     -0.21326057	      0.00184200	     -0.00014029	    117.22144576
      1.47819260	     -0.05818307	     -0.00013698	     -0.19943573	     -0.05955642	      0.88285234	     -0.00007568	     -0.21326758	      0.00186682	     -0.00009484	    117.59156518
      1.47958952	     -0.05816027	     -0.00013448	     -0.19941328	     -0.05955379	      0.88285225	     -0.00007587	     -0.21327548	      0.00189841	     -0.00003643	    117.04503392
      1.48098644	     -0.05813150	     -0.00013210	     -0.19938483	     -0.05955112	      0.88285224	     -0.00007606	     -0.21328235	      0.00192819	      0.00002227	    117.83126058
      1.48205710	     -0.05810515	     -0.00013027	     -0.19935874	     -0.05954904	      0.88285229	     -0.00007622	     -0.21328688	      0.00195215	      0.00006941	    116.90762239
      1.48312776	     -0.05807554	     -0.00012850	     -0.19932938	     -0.05954694	      0.88285239	     -0.00007639	     -0.21329073	      0.00197457	      0.00011616	    117.27522115
      1.48461788	     -0.05802729	     -0.00012614	     -0.19928148	     -0.05954398	      0.88285261	     -0.00007662	     -0.21329490	      0.00200584	      0.00018305	    116.98342293
      1.48610799	     -0.05797198	     -0.00012398	     -0.19922649	     -0.05954096	      0.88285294	     -0.00007687	     -0.21329758	      0.00203491	      0.00025065	    117.91125074
      1.48715765	     -0.05792979	     -0.00012259	     -0.19918453	     -0.05953882	      0.88285323	     -0.00007706	     -0.21329857	      0.00205620	      0.00030053	    117.00952598
      1.48820732	     -0.05788576	     -0.00012134	     -0.19914071	     -0.05953665	      0.88285357	     -0.00007725	     -0.21329884	      0.00207571	      0.00034996	    117.40931245
      1.48975048	     -0.05781469	     -0.00011973	     -0.19906995	     -0.05953342	      0.88285416	     -0.00007754	     -0.21329792	      0.00210386	      0.00042441	    117.24425460
      1.49104732	     -0.05774989	     -0.00011846	     -0.19900538	     -0.05953068	      0.88285476	     -0.00007779	     -0.21329587	      0.00212558	      0.00048769	    117.79159733
      1.49234415	     -0.05768201	     -0.00011726	     -0.19893774	     -0.05952791	      0.88285543	     -0.00007805	     -0.21329270	      0.00214708	      0.00055277	    117.21576154
      1.49364099	     -0.05760985	     -0.00011612	     -0.19886578	     -0.05952511	      0.88285619	     -0.00007833	     -0.21328839	      0.00216580	      0.00061754	    118.24797880
      1.49474761	     -0.05754493	     -0.00011521	     -0.19880104	     -0.05952271	      0.88285690	     -0.00007857	     -0.21328381	      0.00218228	      0.00067457	    117.58152536
      1.49585422	     -0.05747645	     -0.00011429	     -0.19873272	     -0.05952028	      0.88285768	     -0.00007881	     -0.21327839	      0.00219662	      0.00073097	    118.20015833
      1.49727494	     -0.05738348	     -0.00011309	     -0.19863995	     -0.05951715	      0.88285877	     -0.00007914	     -0.21327016	      0.00221441	      0.00080455	    118.02041803
      1.49869565	     -0.05728688	     -0.00011197	     -0.19854353	     -0.05951399	      0.88285997	     -0.00007948	     -0.21326050	      0.00222912	      0.00087758	    119.12687560
      1.49976633	     -0.05721338	     -0.00011123	     -0.19847015	     -0.05951160	      0.88286094	     -0.00007974	     -0.21325234	      0.00224046	      0.00093390	    118.36844908
      1.50083700	     -0.05713963	     -0.00011061	     -0.19839651	     -0.05950920	      0.88286197	     -0.00008001	     -0.21324349	      0.00224955	      0.00098890	    118.92566024
      1.50232854	     -0.05703427	     -0.00010997	     -0.19829127	     -0.05950583	      0.88286350	     -0.00008040	     -0.21323006	      0.00226121	      0.00106549	    118.86936241
      1.50382008	     -0.05692727	     -0.00010965	     -0.19818437	     -0.05950245	      0.88286514	     -0.00008080	     -0.21321539	      0.00226954	      0.00114027	    120.02972749
      1.50487211	     -0.05685253	     -0.00010958	     -0.19810969	     -0.05950006	      0.88286637	     -0.00008109	     -0.21320438	      0.00227557	      0.00119348	    119.22988300
      1.50592414	     -0.05677868	     -0.00010964	     -0.19803588	     -0.05949767	      0.88286765	     -0.00008139	     -0.21319287	      0.00227935	      0.00124464	    119.74925009
      1.50746266	     -0.05667116	     -0.00010993	     -0.19792840	     -0.05949416	      0.88286963	     -0.00008183	     -0.21317525	      0.00228366	      0.00131798	    119.69370735
      1.50876718	     -0.05657979	     -0.00011024	     -0.19783703	     -0.05949118	      0.88287138	     -0.00008222	     -0.21315962	      0.00228481	      0.00137753	    120.36791027
      1.51007169	     -0.05648874	     -0.00011066	     -0.19774598	     -0.05948820	      0.88287322	     -0.00008262	     -0.21314340	      0.00228541	      0.00143566	    119.87046420
      1.51137620	     -0.05639772	     -0.00011112	     -0.19765494	     -0.05948521	      0.88287513	     -0.00008303	     -0.21312663	      0.00228279	      0.00149013	    121.02492977
      1.51246895	     -0.05632301	     -0.00011160	     -0.19758020	     -0.05948272	      0.88287678	     -0.00008338	     -0.21311221	      0.00228093	      0.00153487	    120.33581651
      1.51356171	     -0.05624918	     -0.00011224	     -0.19750632	     -0.05948023	      0.88287848	     -0.00008373	     -0.21309750	      0.00227685	      0.00157642	    120.94044158
      1.51500815	     -0.05615146	     -0.00011322	     -0.19740854	     -0.05947694	      0.88288080	     -0.00008422	     -0.21307762	      0.00227066	      0.00162865	    120.80655442
      1.51645459	     -0.05605421	     -0.00011436	     -0.19731118	     -0.05947366	      0.88288319	     -0.00008471	     -0.21305727	      0.00226140	      0.00167607	    121.88216834
      1.51752748	     -0.05598367	     -0.00011524	     -0.19724056	     -0.05947124	      0.88288501	     -0.00008509	     -0.21304194	      0.00225475	      0.00170979	    121.12374861
      1.51860037	     -0.05591404	     -0.00011607	     -0.19717083	     -0.05946883	      0.88288686	     -0.00008547	     -0.21302643	      0.00224591	      0.00174004	    121.64630748
      1.52009161	     -0.05581915	     -0.00011721	     -0.19707580	     -0.05946549	      0.88288948	     -0.00008601	     -0.21300464	      0.00223271	      0.00177857	    121.49610078
      1.52139848	     -0.05573631	     -0.00011810	     -0.19699282	     -0.05946258	      0.88289183	     -0.00008650	     -0.21298535	      0.00221878	      0.00180791	    122.17220869
      1.52270535	     -0.05565504	     -0.00011873	     -0.19691141	     -0.05945969	      0.88289421	     -0.00008699	     -0.21296589	      0.00220453	      0.00183457	    121.56425867
      1.52401222	     -0.05557319	     -0.00011932	     -0.19682940	     -0.05945682	      0.88289662	     -0.00008750	     -0.21294627	      0.00218715	      0.00185639	    122.75341064
      1.52509139	     -0.05550639	     -0.00011985	     -0.19676246	     -0.05945446	      0.88289863	     -0.00008792	     -0.21292996	      0.00217342	      0.00187306	    122.04486341
      1.52617056	     -0.05543996	     -0.00012046	     -0.19669588	     -0.05945213	      0.88290066	     -0.00008836	     -0.21291355	      0.00215763	      0.00188626	    122.61132336
      1.52764701	     -0.05535107	     -0.00012147	     -0.19660676	     -0.05944896	      0.88290346	     -0.00008896	     -0.21289100	      0.00213531	      0.00190118	    122.46378201
      1.52912346	     -0.05526253	     -0.00012255	     -0.19651798	     -0.05944582	      0.88290627	     -0.00008957	     -0.21286835	      0.00211009	      0.00191115	    123.50148193
      1.53020002	     -0.05519867	     -0.00012326	     -0.19645394	     -0.05944356	      0.88290833	     -0.00009002	     -0.21285178	      0.00209206	      0.00191706	    122.76672851
      1.53127659	     -0.05513416	     -0.00012388	     -0.19638924	     -0.05944132	      0.88291040	     -0.00009048	     -0.21283515	      0.00207200	      0.00191988	    123.32184374
      1.53276831	     -0.05504384	     -0.00012479	     -0.19629864	     -0.05943825	      0.88291326	     -0.00009113	     -0.21281198	      0.00204351	      0.00192117	    123.25005979
      1.53408690	     -0.05496295	     -0.00012599	     -0.19621749	     -0.05943557	      0.88291580	     -0.00009172	     -0.21279138	      0.00201611	      0.00191904	    123.98436239
      1.53540549	     -0.05488511	     -0.00012730	     -0.19613937	     -0.05943293	      0.88291832	     -0.00009231	     -0.21277074	      0.00198854	      0.00191538	    123.39501557
      1.53658367	     -0.05481567	     -0.00012850	     -0.19606967	     -0.05943061	      0.88292058	     -0.00009285	     -0.21275230	      0.00196138	      0.00190914	    124.37087452
      1.53776186	     -0.05474831	     -0.00012984	     -0.19600204	     -0.05942831	      0.88292282	     -0.00009339	     -0.21273387	      0.00193451	      0.00190211	    123.99368009
      1.53894005	     -0.05468172	     -0.00013123	     -0.19593517	     -0.05942605	      0.88292506	     -0.00009394	     -0.21271547	      0.00190571	      0.00189261	    124.66173788
      1.54035644	     -0.05460412	     -0.00013302	     -0.19585722	     -0.05942337	      0.88292773	     -0.00009461	     -0.21269343	      0.00187086	      0.00187989	    124.32811038
      1.54156385	     -0.05453911	     -0.00013470	     -0.19579189	     -0.05942114	      0.88292999	     -0.00009519	     -0.21267471	      0.00183899	      0.00186659	    125.24863487
      1.54277127	     -0.05447742	     -0.00013645	     -0.19572988	     -0.05941893	      0.88293224	     -0.00009578	     -0.21265609	      0.00180742	      0.00185276	    124.84703100
      1.54397869	     -0.05441709	     -0.00013823	     -0.19566921	     -0.05941677	      0.88293447	     -0.00009637	     -0.21263760	      0.00177390	      0.00183670	    125.62466576
      1.54518610	     -0.05435850	     -0.00013996	     -0.19561029	     -0.05941465	      0.88293667	     -0.00009697	     -0.21261925	      0.00174044	      0.00182003	    125.40852378
      1.54639352	     -0.05430090	     -0.00014161	     -0.19555234	     -0.05941257	      0.88293886	     -0.00009758	     -0.21260101	      0.00170543	      0.00180154	    125.99299896
      1.54791687	     -0.05423215	     -0.00014365	     -0.19548316	     -0.05941001	      0.88294159	     -0.00009835	     -0.21257822	      0.00166111	      0.00177716	    125.59146882
      1.54902807	     -0.05418287	     -0.00014510	     -0.19543355	     -0.05940818	      0.88294355	     -0.00009892	     -0.21256177	      0.00162691	      0.00175740	    126.50674970
      1.55013926	     -0.05413646	     -0.00014653	     -0.19538681	     -0.05940639	      0.88294549	     -0.00009950	     -0.21254548	      0.00159312	      0.00173732	    126.35778489
      1.55153545	     -0.05408108	     -0.00014840	     -0.19533100	     -0.05940420	      0.88294790	     -0.00010023	     -0.21252528	      0.00154921	      0.00170992	    126.97835054
      1.55294709	     -0.05402958	     -0.00015035	     -0.19527907	     -0.05940204	      0.88295029	     -0.00010098	     -0.21250519	      0.00150498	      0.00168113	    126.53568919
      1.55411566	     -0.05398808	     -0.00015202	     -0.19523720	     -0.05940030	      0.88295224	     -0.00010160	     -0.21248883	      0.00146660	      0.00165511	    127.50427965
      1.55528422	     -0.05394983	     -0.00015368	     -0.19519858	     -0.05939861	      0.88295416	     -0.00010223	     -0.21247272	      0.00142895	      0.00162873	    127.21496830
      1.55645279	     -0.05391375	     -0.00015530	     -0.19516213	     -0.05939696	      0.88295605	     -0.00010287	     -0.21245687	      0.00139010	      0.00160043	    127.79422533
      1.55795302	     -0.05387284	     -0.00015735	     -0.19512074	     -0.05939492	      0.88295842	     -0.00010369	     -0.21243697	      0.00134059	      0.00156286	    127.48360913
      1.55915185	     -0.05384240	     -0.00015902	     -0.19508990	     -0.05939333	      0.88296027	     -0.00010435	     -0.21242144	      0.00129962	      0.00153057	    128.36052944
      1.56035067	     -0.05381620	     -0.00016067	     -0.19506332	     -0.05939180	      0.88296209	     -0.00010502	     -0.21240626	      0.00125949	      0.00149771	    127.98418143
      1.56154949	     -0.05379229	     -0.00016229	     -0.19503902	     -0.05939031	      0.88296386	     -0.00010569	     -0.21239146	      0.00121821	      0.00146270	    128.60762792
      1.56274831	     -0.05377188	     -0.00016380	     -0.19501822	     -0.05938888	      0.88296560	     -0.00010637	     -0.21237704	      0.00117745	      0.00142679	    128.41088747
      1.56426036	     -0.05374859	     -0.00016560	     -0.19499443	     -0.05938714	      0.88296772	     -0.00010722	     -0.21235940	      0.00112491	      0.00137881	    129.15289432
      1.56546852	     -0.05373369	     -0.00016691	     -0.19497915	     -0.05938580	      0.88296936	     -0.00010792	     -0.21234572	      0.00108393	      0.00133975	    128.49275233
      1.56667668	     -0.05371934	     -0.00016785	     -0.19496442	     -0.05938452	      0.88297095	     -0.00010861	     -0.21233242	      0.00104159	      0.00129849	    129.25421261
      1.56788484	     -0.05370823	     -0.00016841	     -0.19495294	     -0.05938329	      0.88297250	     -0.00010931	     -0.21231948	      0.00100019	      0.00125693	    128.82781277
      1.56909299	     -0.05369806	     -0.00016896	     -0.19494239	     -0.05938210	      0.88297399	     -0.00011001	     -0.21230689	      0.00095788	      0.00121372	    129.35022730
      1.57055478	     -0.05368961	     -0.00016957	     -0.19493350	     -0.05938074	      0.88297573	     -0.00011086	     -0.21229212	      0.00090770	      0.00116101	    128.78464116
      1.57169730	     -0.05368321	     -0.00017011	     -0.19492674	     -0.05937973	      0.88297703	     -0.00011154	     -0.21228092	      0.00086734	      0.00111826	    129.59531524
      1.57283983	     -0.05368001	     -0.00017061	     -0.19492319	     -0.05937876	      0.88297828	     -0.00011221	     -0.21227002	      0.00082807	      0.00107571	    129.24577822
      1.57398236	     -0.05367788	     -0.00017113	     -0.19492070	     -0.05937783	      0.88297949	     -0.00011289	     -0.21225943	      0.00078823	      0.00103213	    129.58844077
      1.57559839	     -0.05367905	     -0.00017164	     -0.19492139	     -0.05937661	      0.88298110	     -0.00011385	     -0.21224497	      0.00073274	      0.00097035	    129.17662224
      1.57677295	     -0.05368055	     -0.00017208	     -0.19492253	     -0.05937577	      0.88298222	     -0.00011455	     -0.21223485	      0.00069163	      0.00092447	    129.85512306
      1.57794752	     -0.05368555	     -0.00017245	     -0.19492717	     -0.05937498	      0.88298328	     -0.00011526	     -0.21222505	      0.00065161	      0.00087904	    129.46953482
      1.57912208	     -0.05369060	     -0.00017313	     -0.19493186	     -0.05937424	      0.88298428	     -0.00011596	     -0.21221557	      0.00061108	      0.00083289	    129.84064580
      1.58066522	     -0.05370153	     -0.00017490	     -0.19494231	     -0.05937334	      0.88298552	     -0.00011690	     -0.21220368	      0.00055888	      0.00077289	    129.30348618
      1.58179448	     -0.05371064	     -0.00017636	     -0.19495107	     -0.05937273	      0.88298637	     -0.00011758	     -0.21219541	      0.00051991	      0.00072842	    129.96251598
      1.58292374	     -0.05372334	     -0.00017771	     -0.19496342	     -0.05937216	      0.88298716	     -0.00011827	     -0.21218750	      0.00048208	      0.00068469	    129.63025228
      1.58428450	     -0.05373918	     -0.00017937	     -0.19497883	     -0.05937154	      0.88298806	     -0.00011910	     -0.21217845	      0.00043610	      0.00063149	    130.03006820
      1.58564526	     -0.05375914	     -0.00018085	     -0.19499838	     -0.05937097	      0.88298888	     -0.00011994	     -0.21216986	      0.00039145	      0.00057910	    129.36333077
      1.58700602	     -0.05377774	     -0.00018256	     -0.19501656	     -0.05937047	      0.88298964	     -0.00012077	     -0.21216176	      0.00034577	      0.00052606	    130.32848415
      1.58815659	     -0.05379783	     -0.00018346	     -0.19503633	     -0.05937010	      0.88299022	     -0.00012148	     -0.21215524	      0.00030902	      0.00048255	    129.43812527
      1.58930717	     -0.05381749	     -0.00018453	     -0.19505565	     -0.05936976	      0.88299075	     -0.00012219	     -0.21214910	      0.00027149	      0.00043852	    129.84937355
      1.59093077	     -0.05385019	     -0.00018583	     -0.19508789	     -0.05936936	      0.88299141	     -0.00012320	     -0.21214099	      0.00022001	      0.00037740	    129.31487040
      1.59211377	     -0.05387364	     -0.00018699	     -0.19511100	     -0.05936913	      0.88299183	     -0.00012393	     -0.21213551	      0.00018214	      0.00033285	    129.82413934
      1.59329677	     -0.05390079	     -0.00018791	     -0.19513783	     -0.05936893	      0.88299220	     -0.00012467	     -0.21213035	      0.00014555	      0.00028934	    129.31848557
      1.59447978	     -0.05392769	     -0.00018896	     -0.19516440	     -0.05936878	      0.88299251	     -0.00012541	     -0.21212551	      0.00010874	      0.00024579	    129.55145474
      1.59600865	     -0.05396634	     -0.00019014	     -0.19520264	     -0.05936865	      0.88299285	     -0.00012636	     -0.21211971	      0.00006267	      0.00019079	    128.83303977
      1.59713566	     -0.05399397	     -0.00019122	     -0.19522996	     -0.05936860	      0.88299304	     -0.00012707	     -0.21211575	      0.00002822	      0.00015020	    129.37243202
      1.59826267	     -0.05402491	     -0.00019212	     -0.19526061	     -0.05936859	      0.88299319	     -0.00012777	     -0.21211205	     -0.00000490	      0.00011074	    128.91776921
      1.59938968	     -0.05405590	     -0.00019310	     -0.19529132	     -0.05936861	      0.88299329	     -0.00012848	     -0.21210860	     -0.00003808	      0.00007130	    129.01350770
      1.60105735	     -0.05410532	     -0.00019447	     -0.19534031	     -0.05936871	      0.88299336	     -0.00012953	     -0.21210397	     -0.00008571	      0.00001431	    128.35780827
      1.60216832	     -0.05413779	     -0.00019555	     -0.19537250	     -0.05936883	      0.88299335	     -0.00013023	     -0.21210118	     -0.00011766	     -0.00002353	    128.74788329
      1.60327928	     -0.05417290	     -0.00019651	     -0.19540733	     -0.05936898	      0.88299331	     -0.00013093	     -0.21209863	     -0.00014839	     -0.00006030	    128.32744458
      1.60468765	     -0.05421722	     -0.00019778	     -0.19545131	     -0.05936921	      0.88299319	     -0.00013182	     -0.21209571	     -0.00018729	     -0.00010675	    128.46448141
      1.60609602	     -0.05426476	     -0.00019888	     -0.19549852	     -0.05936950	      0.88299301	     -0.00013271	     -0.21209313	     -0.00022451	     -0.00015182	    127.53417575
      1.60750439	     -0.05430933	     -0.00020030	     -0.19554276	     -0.05936984	      0.88299276	     -0.00013360	     -0.21209090	     -0.00026261	     -0.00019690	    128.43459238
      1.60865268	     -0.05435080	     -0.00020107	     -0.19558397	     -0.05937016	      0.88299252	     -0.00013433	     -0.21208928	     -0.00029146	     -0.00023205	    127.36269114
      1.60980097	     -0.05438990	     -0.00020208	     -0.19562282	     -0.05937051	      0.88299223	     -0.00013505	     -0.21208789	     -0.00032087	     -0.00026748	    127.62909478
      1.61143861	     -0.05444882	     -0.00020328	     -0.19568139	     -0.05937107	      0.88299175	     -0.00013609	     -0.21208623	     -0.00036106	     -0.00031662	    126.95711063
      1.61263273	     -0.05449025	     -0.00020442	     -0.19572255	     -0.05937152	      0.88299135	     -0.00013685	     -0.21208526	     -0.00039044	     -0.00035213	    127.30355687
      1.61382685	     -0.05453483	     -0.00020529	     -0.19576689	     -0.05937201	      0.88299091	     -0.00013761	     -0.21208447	     -0.00041841	     -0.00038639	    126.67842282
      1.61502096	     -0.05457829	     -0.00020631	     -0.19581010	     -0.05937252	      0.88299043	     -0.00013836	     -0.21208387	     -0.00044651	     -0.00042053	    126.81539701
      1.61651389	     -0.05463539	     -0.00020737	     -0.19586691	     -0.05937321	      0.88298977	     -0.00013931	     -0.21208338	     -0.00047995	     -0.00046171	    125.93727382
      1.61768360	     -0.05467819	     -0.00020845	     -0.19590947	     -0.05937379	      0.88298921	     -0.00014005	     -0.21208320	     -0.00050661	     -0.00049384	    126.41032851
      1.61885331	     -0.05472381	     -0.00020930	     -0.19595488	     -0.05937440	      0.88298861	     -0.00014079	     -0.21208318	     -0.00053166	     -0.00052466	    125.77014489
      1.62002302	     -0.05476814	     -0.00021030	     -0.19599898	     -0.05937503	      0.88298798	     -0.00014153	     -0.21208333	     -0.00055687	     -0.00055540	    125.89164470
      1.62152807	     -0.05482740	     -0.00021157	     -0.19605797	     -0.05937590	      0.88298712	     -0.00014248	     -0.21208375	     -0.00058763	     -0.00059343	    125.05956207
      1.62268926	     -0.05487078	     -0.00021281	     -0.19610113	     -0.05937659	      0.88298641	     -0.00014321	     -0.21208424	     -0.00061175	     -0.00062257	    125.47153347
      1.62385045	     -0.05491629	     -0.00021395	     -0.19614644	     -0.05937732	      0.88298567	     -0.00014395	     -0.21208485	     -0.00063433	     -0.00065033	    124.85264822
      1.62501164	     -0.05495994	     -0.00021528	     -0.19618988	     -0.05937807	      0.88298490	     -0.00014468	     -0.21208558	     -0.00065706	     -0.00067794	    124.94526819
      1.62653871	     -0.05501815	     -0.00021701	     -0.19624782	     -0.05937909	      0.88298384	     -0.00014564	     -0.21208667	     -0.00068533	     -0.00071255	    124.12553648
      1.62768413	     -0.05505885	     -0.00021856	     -0.19628832	     -0.05937989	      0.88298301	     -0.00014635	     -0.21208760	     -0.00070695	     -0.00073816	    124.50132629
      1.62882954	     -0.05510104	     -0.00022005	     -0.19633032	     -0.05938071	      0.88298215	     -0.00014707	     -0.21208859	     -0.00072718	     -0.00076231	    123.92211875
      1.62997496	     -0.05514109	     -0.00022166	     -0.19637017	     -0.05938155	      0.88298126	     -0.00014779	     -0.21208965	     -0.00074757	     -0.00078614	    123.95904435
      1.63155362	     -0.05519544	     -0.00022390	     -0.19642426	     -0.05938276	      0.88298000	     -0.00014877	     -0.21209120	     -0.00077425	     -0.00081703	    123.17736223
      1.63267081	     -0.05523008	     -0.00022571	     -0.19645872	     -0.05938363	      0.88297907	     -0.00014947	     -0.21209234	     -0.00079357	     -0.00083830	    123.50692223
      1.63378800	     -0.05526506	     -0.00022747	     -0.19649351	     -0.05938453	      0.88297812	     -0.00015016	     -0.21209349	     -0.00081174	     -0.00085799	    123.01772398
      1.63514914	     -0.05530406	     -0.00022973	     -0.19653229	     -0.05938565	      0.88297694	     -0.00015100	     -0.21209492	     -0.00083420	     -0.00088115	    123.08404715
      1.63651028	     -0.05534191	     -0.00023190	     -0.19656992	     -0.05938680	      0.88297573	     -0.00015184	     -0.21209634	     -0.00085549	     -0.00090212	    122.24235441
      1.63787142	     -0.05537364	     -0.00023430	     -0.19660142	     -0.05938798	      0.88297448	     -0.00015268	     -0.21209776	     -0.00087789	     -0.00092213	    122.82972623
      1.63904977	     -0.05540249	     -0.00023613	     -0.19663008	     -0.05938902	      0.88297339	     -0.00015340	     -0.21209895	     -0.00089571	     -0.00093707	    121.84404328
      1.64022811	     -0.05542652	     -0.00023816	     -0.19665392	     -0.05939009	      0.88297228	     -0.00015411	     -0.21210014	     -0.00091452	     -0.00095134	    122.11028796
      1.64192637	     -0.05545958	     -0.00024084	     -0.19668671	     -0.05939167	      0.88297065	     -0.00015514	     -0.21210181	     -0.00094056	     -0.00096888	    121.29517186
      1.64299479	     -0.05547550	     -0.00024275	     -0.19670245	     -0.05939268	      0.88296960	     -0.00015579	     -0.21210284	     -0.00095775	     -0.00097874	    121.68715771
      1.64406321	     -0.05549155	     -0.00024447	     -0.19671832	     -0.05939371	      0.88296855	     -0.00015643	     -0.21210383	     -0.00097431	     -0.00098683	    121.34397145
      1.64555470	     -0.05550946	     -0.00024693	     -0.19673599	     -0.05939518	      0.88296708	     -0.00015732	     -0.21210517	     -0.00099813	     -0.00099636	    121.39519513
      1.64701036	     -0.05552483	     -0.00024912	     -0.19675112	     -0.05939665	      0.88296562	     -0.00015818	     -0.21210641	     -0.00102090	     -0.00100269	    120.58167499
      1.64824277	     -0.05553215	     -0.00025115	     -0.19675821	     -0.05939792	      0.88296438	     -0.00015891	     -0.21210741	     -0.00104172	     -0.00100674	    121.20134636
      1.64947518	     -0.05554036	     -0.00025286	     -0.19676622	     -0.05939922	      0.88296314	     -0.00015963	     -0.21210835	     -0.00106161	     -0.00100828	    120.51766456
      1.65070759	     -0.05554407	     -0.00025468	     -0.19676971	     -0.05940054	      0.88296190	     -0.00016035	     -0.21210926	     -0.00108295	     -0.00100878	    120.96734657
      1.65219259	     -0.05554915	     -0.00025647	     -0.19677452	     -0.05940217	      0.88296040	     -0.00016120	     -0.21211030	     -0.00110806	     -0.00100668	    120.16232454
      1.65344443	     -0.05554819	     -0.00025815	     -0.19677334	     -0.05940357	      0.88295914	     -0.00016192	     -0.21211117	     -0.00113111	     -0.00100386	    120.96964103
      1.65469627	     -0.05555098	     -0.00025947	     -0.19677589	     -0.05940500	      0.88295789	     -0.00016263	     -0.21211205	     -0.00115327	     -0.00099902	    120.28291349
      1.65594811	     -0.05555212	     -0.00026109	     -0.19677679	     -0.05940646	      0.88295664	     -0.00016333	     -0.21211304	     -0.00117700	     -0.00099380	    120.83177954
      1.65719994	     -0.05555765	     -0.00026257	     -0.19678207	     -0.05940795	      0.88295540	     -0.00016403	     -0.21211421	     -0.00120020	     -0.00098727	    120.36115437
      1.65845178	     -0.05556326	     -0.00026427	     -0.19678742	     -0.05940946	      0.88295417	     -0.00016473	     -0.21211566	     -0.00122459	     -0.00098088	    120.77378799
      1.65970362	     -0.05557331	     -0.00026588	     -0.19679720	     -0.05941101	      0.88295294	     -0.00016542	     -0.21211743	     -0.00124832	     -0.00097376	    120.27406500
      1.66095546	     -0.05558353	     -0.00026770	     -0.19680716	     -0.05941259	      0.88295173	     -0.00016610	     -0.21211962	     -0.00127313	     -0.00096749	    120.74997375
      1.66220729	     -0.05559805	     -0.00026941	     -0.19682140	     -0.05941420	      0.88295052	     -0.00016677	     -0.21212224	     -0.00129701	     -0.00096105	    120.25274339
      1.66345913	     -0.05561206	     -0.00027131	     -0.19683514	     -0.05941584	      0.88294932	     -0.00016744	     -0.21212535	     -0.00132181	     -0.00095600	    120.75396125
      1.66471097	     -0.05563016	     -0.00027307	     -0.19685297	     -0.05941751	      0.88294813	     -0.00016811	     -0.21212894	     -0.00134552	     -0.00095126	    120.27773499
      1.66596280	     -0.05564765	     -0.00027498	     -0.19687018	     -0.05941921	      0.88294694	     -0.00016876	     -0.21213307	     -0.00137000	     -0.00094831	    120.76144526
      1.66721464	     -0.05566886	     -0.00027671	     -0.19689111	     -0.05942094	      0.88294575	     -0.00016941	     -0.21213770	     -0.00139323	     -0.00094598	    120.25479890
      1.66846648	     -0.05568977	     -0.00027853	     -0.19691174	     -0.05942270	      0.88294457	     -0.00017006	     -0.21214289	     -0.00141710	     -0.00094572	    120.70740718
      1.66971832	     -0.05571501	     -0.00028024	     -0.19693672	     -0.05942448	      0.88294339	     -0.00017069	     -0.21214862	     -0.00143959	     -0.00094636	    120.19098501
      1.67097015	     -0.05574036	     -0.00028207	     -0.19696179	     -0.05942630	      0.88294220	     -0.00017132	     -0.21215495	     -0.00146260	     -0.00094927	    120.61756691
      1.67222199	     -0.05576997	     -0.00028373	     -0.19699114	     -0.05942815	      0.88294101	     -0.00017194	     -0.21216188	     -0.00148417	     -0.00095326	    120.06447291
      1.67347383	     -0.05579878	     -0.00028544	     -0.19701969	     -0.05943002	      0.88293981	     -0.00017256	     -0.21216943	     -0.00150616	     -0.00095964	    120.47097620
      1.67472567	     -0.05583092	     -0.00028698	     -0.19705158	     -0.05943192	      0.88293861	     -0.00017316	     -0.21217756	     -0.00152657	     -0.00096712	    119.92607219
      1.67597750	     -0.05586251	     -0.00028861	     -0.19708291	     -0.05943384	      0.88293739	     -0.00017376	     -0.21218629	     -0.00154731	     -0.00097692	    120.32181813
      1.67722934	     -0.05589799	     -0.00029009	     -0.19711815	     -0.05943579	      0.88293616	     -0.00017435	     -0.21219560	     -0.00156646	     -0.00098770	    119.76048305
      1.67848118	     -0.05593272	     -0.00029162	     -0.19715265	     -0.05943776	      0.88293492	     -0.00017493	     -0.21220551	     -0.00158594	     -0.00100067	    120.14842138
      1.67973301	     -0.05597060	     -0.00029292	     -0.19719030	     -0.05943976	      0.88293366	     -0.00017550	     -0.21221598	     -0.00160381	     -0.00101444	    119.58443290
      1.68098485	     -0.05600703	     -0.00029414	     -0.19722651	     -0.05944178	      0.88293238	     -0.00017606	     -0.21222701	     -0.00162193	     -0.00103016	    119.95671623
      1.68223669	     -0.05604592	     -0.00029506	     -0.19726520	     -0.05944382	      0.88293108	     -0.00017662	     -0.21223855	     -0.00163839	     -0.00104642	    119.38205798
      1.68348853	     -0.05608308	     -0.00029594	     -0.19730215	     -0.05944588	      0.88292976	     -0.00017716	     -0.21225059	     -0.00165506	     -0.00106434	    119.75316662
      1.68474036	     -0.05612315	     -0.00029662	     -0.19734204	     -0.05944796	      0.88292841	     -0.00017770	     -0.21226309	     -0.00167001	     -0.00108246	    119.17850545
      1.68599220	     -0.05616188	     -0.00029732	     -0.19738058	     -0.05945006	      0.88292704	     -0.00017822	     -0.21227606	     -0.00168514	     -0.00110189	    119.53895581
      1.68724404	     -0.05620313	     -0.00029776	     -0.19742167	     -0.05945218	      0.88292565	     -0.00017874	     -0.21228945	     -0.00169857	     -0.00112117	    118.94532786
      1.68849588	     -0.05624281	     -0.00029816	     -0.19746118	     -0.05945431	      0.88292424	     -0.00017925	     -0.21230327	     -0.00171216	     -0.00114142	    119.29284508
      1.68974771	     -0.05628492	     -0.00029833	     -0.19750315	     -0.05945647	      0.88292280	     -0.00017974	     -0.21231749	     -0.00172402	     -0.00116118	    118.70873695
      1.69099955	     -0.05632533	     -0.00029846	     -0.19754342	     -0.05945863	      0.88292133	     -0.00018023	     -0.21233209	     -0.00173607	     -0.00118158	    119.06123491
      1.69225139	     -0.05636828	     -0.00029836	     -0.19758624	     -0.05946081	      0.88291984	     -0.00018070	     -0.21234705	     -0.00174647	     -0.00120120	    118.47517323
      1.69350322	     -0.05640957	     -0.00029822	     -0.19762741	     -0.05946300	      0.88291832	     -0.00018117	     -0.21236237	     -0.00175711	     -0.00122117	    118.82701750
      1.69475506	     -0.05645311	     -0.00029786	     -0.19767085	     -0.05946521	      0.88291678	     -0.00018163	     -0.21237801	     -0.00176612	     -0.00124009	    118.24327561
      1.69600690	     -0.05649469	     -0.00029744	     -0.19771232	     -0.05946743	      0.88291522	     -0.00018207	     -0.21239398	     -0.00177537	     -0.00125907	    118.58924396
      1.69725874	     -0.05653831	     -0.00029679	     -0.19775586	     -0.05946965	      0.88291363	     -0.00018251	     -0.21241023	     -0.00178301	     -0.00127670	    118.00209613
      1.69851057	     -0.05658009	     -0.00029611	     -0.19779756	     -0.05947189	      0.88291202	     -0.00018294	     -0.21242677	     -0.00179090	     -0.00129410	    118.34027936
      1.69976241	     -0.05662410	     -0.00029523	     -0.19784150	     -0.05947414	      0.88291039	     -0.00018335	     -0.21244357	     -0.00179718	     -0.00130986	    117.74785781
      1.70101425	     -0.05666622	     -0.00029431	     -0.19788356	     -0.05947639	      0.88290874	     -0.00018376	     -0.21246064	     -0.00180370	     -0.00132515	    118.08238211
      1.70226609	     -0.05671033	     -0.00029318	     -0.19792763	     -0.05947865	      0.88290707	     -0.00018416	     -0.21247793	     -0.00180859	     -0.00133860	    117.49031625
      1.70351792	     -0.05675231	     -0.00029204	     -0.19796956	     -0.05948092	      0.88290539	     -0.00018455	     -0.21249547	     -0.00181366	     -0.00135138	    117.83249170
      1.70476976	     -0.05679604	     -0.00029074	     -0.19801326	     -0.05948319	      0.88290369	     -0.00018493	     -0.21251320	     -0.00181707	     -0.00136213	    117.26223543
      1.70602160	     -0.05683728	     -0.00028944	     -0.19805447	     -0.05948547	      0.88290198	     -0.00018530	     -0.21253113	     -0.00182064	     -0.00137202	    117.62737355
      1.70727343	     -0.05688005	     -0.00028802	     -0.19809723	     -0.05948775	      0.88290026	     -0.00018566	     -0.21254922	     -0.00182254	     -0.00137968	    117.08074118
      1.70852527	     -0.05692005	     -0.00028681	     -0.19813723	     -0.05949003	      0.88289853	     -0.00018601	     -0.21256747	     -0.00182463	     -0.00138628	    117.46223143
      1.70977711	     -0.05696246	     -0.00028545	     -0.19817963	     -0.05949232	      0.88289679	     -0.00018635	     -0.21258588	     -0.00182508	     -0.00139047	    116.92533120
      1.71102895	     -0.05700272	     -0.00028392	     -0.19821990	     -0.05949460	      0.88289504	     -0.00018669	     -0.21260448	     -0.00182577	     -0.00139348	    117.30415688
      1.71228078	     -0.05704443	     -0.00028216	     -0.19826163	     -0.05949689	      0.88289330	     -0.00018702	     -0.21262322	     -0.00182485	     -0.00139404	    116.78691931
      1.71353262	     -0.05708356	     -0.00028035	     -0.19830079	     -0.05949917	      0.88289155	     -0.00018734	     -0.21264208	     -0.00182413	     -0.00139341	    117.20092139
      1.71478446	     -0.05712407	     -0.00027840	     -0.19834134	     -0.05950145	      0.88288981	     -0.00018765	     -0.21266103	     -0.00182175	     -0.00139028	    116.71369173
      1.71603630	     -0.05716232	     -0.00027648	     -0.19837964	     -0.05950373	      0.88288807	     -0.00018795	     -0.21268007	     -0.00181956	     -0.00138588	    117.15017198
      1.71728813	     -0.05719973	     -0.00027509	     -0.19841709	     -0.05950601	      0.88288634	     -0.00018825	     -0.21269918	     -0.00181576	     -0.00137880	    116.68086854
      1.71853997	     -0.05723658	     -0.00027404	     -0.19845398	     -0.05950828	      0.88288462	     -0.00018854	     -0.21271844	     -0.00181224	     -0.00137016	    117.10301149
      1.71979181	     -0.05727512	     -0.00027288	     -0.19849257	     -0.05951054	      0.88288291	     -0.00018882	     -0.21273784	     -0.00180714	     -0.00135873	    116.65029543
      1.72104364	     -0.05731070	     -0.00027104	     -0.19852822	     -0.05951280	      0.88288122	     -0.00018909	     -0.21275734	     -0.00180230	     -0.00134566	    117.13973859
      1.72229548	     -0.05734695	     -0.00026867	     -0.19856456	     -0.05951506	      0.88287955	     -0.00018936	     -0.21277687	     -0.00179592	     -0.00132960	    116.70387597
      1.72354732	     -0.05737987	     -0.00026624	     -0.19859757	     -0.05951730	      0.88287789	     -0.00018962	     -0.21279640	     -0.00178986	     -0.00131184	    117.23160415
      1.72479916	     -0.05741310	     -0.00026366	     -0.19863092	     -0.05951954	      0.88287626	     -0.00018988	     -0.21281584	     -0.00178222	     -0.00129117	    116.87047402
      1.72605099	     -0.05744291	     -0.00026111	     -0.19866084	     -0.05952176	      0.88287466	     -0.00019013	     -0.21283518	     -0.00177480	     -0.00126884	    117.45111599
      1.72730283	     -0.05747310	     -0.00025846	     -0.19869116	     -0.05952398	      0.88287309	     -0.00019037	     -0.21285434	     -0.00176580	     -0.00124360	    117.12759417
      1.72855467	     -0.05749992	     -0.00025583	     -0.19871810	     -0.05952618	      0.88287155	     -0.00019061	     -0.21287332	     -0.00175703	     -0.00121674	    117.74044308
      1.72980651	     -0.05752712	     -0.00025306	     -0.19874544	     -0.05952838	      0.88287004	     -0.00019084	     -0.21289204	     -0.00174667	     -0.00118704	    117.43800496
      1.73105834	     -0.05755125	     -0.00025029	     -0.19876972	     -0.05953056	      0.88286858	     -0.00019107	     -0.21291052	     -0.00173655	     -0.00115585	    118.07272289
      1.73231018	     -0.05757628	     -0.00024740	     -0.19879490	     -0.05953272	      0.88286715	     -0.00019129	     -0.21292870	     -0.00172485	     -0.00112204	    117.78659798
      1.73356202	     -0.05759877	     -0.00024460	     -0.19881756	     -0.05953488	      0.88286577	     -0.00019151	     -0.21294659	     -0.00171339	     -0.00108699	    118.43484992
      1.73481385	     -0.05762262	     -0.00024177	     -0.19884157	     -0.05953701	      0.88286443	     -0.00019172	     -0.21296418	     -0.00170034	     -0.00104960	    118.15699577
      1.73606569	     -0.05764431	     -0.00023902	     -0.19886343	     -0.05953913	      0.88286314	     -0.00019193	     -0.21298147	     -0.00168746	     -0.00101130	    118.81806465
      1.73731753	     -0.05766763	     -0.00023623	     -0.19888693	     -0.05954124	      0.88286190	     -0.00019213	     -0.21299845	     -0.00167295	     -0.00097104	    118.54756843
      1.73856937	     -0.05768896	     -0.00023354	     -0.19890844	     -0.05954332	      0.88286071	     -0.00019233	     -0.21301514	     -0.00165857	     -0.00093027	    119.21602438
      1.73982120	     -0.05771200	     -0.00023077	     -0.19893168	     -0.05954539	      0.88285957	     -0.00019252	     -0.21303151	     -0.00164251	     -0.00088796	    118.94935903
      1.74107304	     -0.05773319	     -0.00022801	     -0.19895307	     -0.05954744	      0.88285849	     -0.00019272	     -0.21304758	     -0.00162653	     -0.00084552	    119.62013195
      1.74232488	     -0.05775555	     -0.00022520	     -0.19897564	     -0.05954946	      0.88285745	     -0.00019290	     -0.21306331	     -0.00160882	     -0.00080191	    119.35361377
      1.74357672	     -0.05777467	     -0.00022206	     -0.19899499	     -0.05955146	      0.88285648	     -0.00019309	     -0.21307871	     -0.00159116	     -0.00075848	    120.02764011
      1.74482855	     -0.05779520	     -0.00021931	     -0.19901574	     -0.05955344	      0.88285556	     -0.00019326	     -0.21309375	     -0.00157178	     -0.00071415	    119.75691504
      1.74608039	     -0.05781297	     -0.00021669	     -0.19903374	     -0.05955540	      0.88285469	     -0.00019344	     -0.21310844	     -0.00155248	     -0.00067024	    120.41777640
      1.74733223	     -0.05782988	     -0.00021434	     -0.19905089	     -0.05955733	      0.88285388	     -0.00019361	     -0.21312274	     -0.00153149	     -0.00062567	    120.14898263
      1.74858406	     -0.05784441	     -0.00021237	     -0.19906565	     -0.05955923	      0.88285312	     -0.00019378	     -0.21313667	     -0.00151064	     -0.00058169	    120.79682396
      1.74983590	     -0.05785968	     -0.00021038	     -0.19908117	     -0.05956111	      0.88285242	     -0.00019395	     -0.21315020	     -0.00148816	     -0.00053724	    120.51432853
      1.75108774	     -0.05787158	     -0.00020840	     -0.19909331	     -0.05956296	      0.88285178	     -0.00019411	     -0.21316333	     -0.00146584	     -0.00049362	    121.17040839
      1.75233958	     -0.05788344	     -0.00020633	     -0.19910543	     -0.05956478	      0.88285119	     -0.00019427	     -0.21317599	     -0.00144191	     -0.00044970	    120.88162126
      1.75359141	     -0.05789139	     -0.00020399	     -0.19911364	     -0.05956657	      0.88285065	     -0.00019443	     -0.21318815	     -0.00141819	     -0.00040672	    121.54384520
      1.75484325	     -0.05789757	     -0.00020132	     -0.19912012	     -0.05956833	      0.88285017	     -0.00019458	     -0.21319974	     -0.00139295	     -0.00036344	    121.27110917
      1.75609509	     -0.05789775	     -0.00019857	     -0.19912058	     -0.05957006	      0.88284974	     -0.00019473	     -0.21321069	     -0.00136799	     -0.00032104	    121.95766376
      1.75734693	     -0.05789505	     -0.00019571	     -0.19911818	     -0.05957175	      0.88284937	     -0.00019488	     -0.21322090	     -0.00134163	     -0.00027824	    121.72466202
      1.75859876	     -0.05788613	     -0.00019296	     -0.19910957	     -0.05957342	      0.88284904	     -0.00019502	     -0.21323030	     -0.00131570	     -0.00023611	    122.44571002
      1.75985060	     -0.05787410	     -0.00019014	     -0.19909784	     -0.05957505	      0.88284877	     -0.00019516	     -0.21323884	     -0.00128857	     -0.00019332	    122.23776734
      1.76110244	     -0.05785546	     -0.00018739	     -0.19907950	     -0.05957664	      0.88284856	     -0.00019530	     -0.21324645	     -0.00126211	     -0.00015090	    122.97563904
      1.76235427	     -0.05783314	     -0.00018463	     -0.19905749	     -0.05957821	      0.88284840	     -0.00019544	     -0.21325308	     -0.00123469	     -0.00010750	    122.78912286
      1.76360611	     -0.05780368	     -0.00018196	     -0.19902834	     -0.05957974	      0.88284829	     -0.00019557	     -0.21325868	     -0.00120817	     -0.00006413	    123.56076862
      1.76485795	     -0.05777113	     -0.00017928	     -0.19899610	     -0.05958123	      0.88284824	     -0.00019571	     -0.21326320	     -0.00118096	     -0.00001947	    123.38791376
      1.76610979	     -0.05773247	     -0.00017673	     -0.19895774	     -0.05958269	      0.88284824	     -0.00019584	     -0.21326665	     -0.00115492	      0.00002538	    124.16007471
      1.76736162	     -0.05769146	     -0.00017406	     -0.19891703	     -0.05958412	      0.88284830	     -0.00019597	     -0.21326900	     -0.00112844	      0.00007168	    123.95598065
      1.76861346	     -0.05764551	     -0.00017141	     -0.19887136	     -0.05958552	      0.88284842	     -0.00019609	     -0.21327030	     -0.00110339	      0.00011816	    124.71139565
      1.76986530	     -0.05759823	     -0.00016877	     -0.19882437	     -0.05958689	      0.88284860	     -0.00019622	     -0.21327055	     -0.00107807	      0.00016596	    124.52770887
      1.77111714	     -0.05754644	     -0.00016625	     -0.19877286	     -0.05958822	      0.88284884	     -0.00019634	     -0.21326981	     -0.00105429	      0.00021380	    125.28422496
      1.77236897	     -0.05749391	     -0.00016373	     -0.19872059	     -0.05958952	      0.88284913	     -0.00019647	     -0.21326809	     -0.00103037	      0.00026280	    125.07343166
      1.77362081	     -0.05743825	     -0.00016148	     -0.19866519	     -0.05959080	      0.88284949	     -0.00019659	     -0.21326546	     -0.00100812	      0.00031163	    125.83133345
      1.77487265	     -0.05738323	     -0.00015942	     -0.19861041	     -0.05959205	      0.88284991	     -0.00019671	     -0.21326196	     -0.00098584	      0.00036132	    125.64767266
      1.77612449	     -0.05732582	     -0.00015764	     -0.19855323	     -0.05959327	      0.88285040	     -0.00019683	     -0.21325768	     -0.00096528	      0.00041055	    126.38473380
      1.77737632	     -0.05726915	     -0.00015591	     -0.19849677	     -0.05959447	      0.88285094	     -0.00019696	     -0.21325265	     -0.00094473	      0.00046035	    126.15323985
      1.77862816	     -0.05720993	     -0.00015438	     -0.19843775	     -0.05959564	      0.88285155	     -0.00019708	     -0.21324694	     -0.00092598	      0.00050934	    126.89854433
      1.77988000	     -0.05715164	     -0.00015290	     -0.19837966	     -0.05959678	      0.88285222	     -0.00019720	     -0.21324056	     -0.00090729	      0.00055849	    126.71692771
      1.78113183	     -0.05709091	     -0.00015166	     -0.19831909	     -0.05959791	      0.88285295	     -0.00019732	     -0.21323357	     -0.00089033	      0.00060646	    127.46263195
      1.78238367	     -0.05703094	     -0.00015049	     -0.19825929	     -0.05959901	      0.88285374	     -0.00019744	     -0.21322598	     -0.00087339	      0.00065432	    127.23981275
      1.78363551	     -0.05696830	     -0.00014945	     -0.19819681	     -0.05960010	      0.88285459	     -0.00019757	     -0.21321783	     -0.00085828	      0.00070071	    128.01061244
      1.78488735	     -0.05690655	     -0.00014835	     -0.19813520	     -0.05960116	      0.88285549	     -0.00019769	     -0.21320914	     -0.00084329	      0.00074660	    127.86891509
      1.78613918	     -0.05684268	     -0.00014736	     -0.19807146	     -0.05960221	      0.88285645	     -0.00019781	     -0.21319994	     -0.00083005	      0.00079069	    128.61608910
      1.78739102	     -0.05678028	     -0.00014640	     -0.19800918	     -0.05960324	      0.88285747	     -0.00019794	     -0.21319026	     -0.00081687	      0.00083403	    128.39990483
      1.78864286	     -0.05671595	     -0.00014568	     -0.19794495	     -0.05960425	      0.88285854	     -0.00019807	     -0.21318014	     -0.00080553	      0.00087526	    129.20217913
      1.79014904	     -0.05664211	     -0.00014489	     -0.19787122	     -0.05960546	      0.88285990	     -0.00019822	     -0.21316744	     -0.00079186	      0.00092327	    128.66137989
      1.79165523	     -0.05656487	     -0.00014440	     -0.19779407	     -0.05960664	      0.88286132	     -0.00019838	     -0.21315428	     -0.00078134	      0.00096816	    130.23801778
      1.79316142	     -0.05649629	     -0.00014336	     -0.19772558	     -0.05960781	      0.88286281	     -0.00019854	     -0.21314067	     -0.00077010	      0.00101068	    129.49878884
      1.79428734	     -0.05644055	     -0.00014313	     -0.19766988	     -0.05960867	      0.88286397	     -0.00019867	     -0.21313034	     -0.00076386	      0.00103988	    130.58081063
      1.79541327	     -0.05638890	     -0.00014278	     -0.19761827	     -0.05960953	      0.88286515	     -0.00019879	     -0.21311982	     -0.00075729	      0.00106776	    130.60078453
      1.79679169	     -0.05632411	     -0.00014252	     -0.19755352	     -0.05961057	      0.88286665	     -0.00019895	     -0.21310676	     -0.00075069	      0.00109875	    131.33987678
      1.79817012	     -0.05626230	     -0.00014218	     -0.19749174	     -0.05961160	      0.88286818	     -0.00019911	     -0.21309346	     -0.00074402	      0.00112741	    130.92000582
      1.79954854	     -0.05619809	     -0.00014223	     -0.19742753	     -0.05961262	      0.88286975	     -0.00019928	     -0.21308000	     -0.00073963	      0.00115268	    132.06505350
      1.80116533	     -0.05613032	     -0.00014201	     -0.19735977	     -0.05961381	      0.88287164	     -0.00019948	     -0.21306399	     -0.00073442	      0.00117867	    131.94972464
      1.80227735	     -0.05608011	     -0.00014231	     -0.19730954	     -0.05961463	      0.88287296	     -0.00019962	     -0.21305293	     -0.00073222	      0.00119391	    132.69760936
      1.80338937	     -0.05603490	     -0.00014251	     -0.19726432	     -0.05961544	      0.88287429	     -0.00019976	     -0.21304179	     -0.00073006	      0.00120733	    132.88590979
      1.80478219	     -0.05597570	     -0.00014315	     -0.19720508	     -0.05961646	      0.88287598	     -0.00019995	     -0.21302782	     -0.00072849	      0.00122094	    133.54255547
      1.80617500	     -0.05592182	     -0.00014385	     -0.19715115	     -0.05961747	      0.88287769	     -0.00020014	     -0.21301379	     -0.00072712	      0.00123173	    133.30254071
      1.80756782	     -0.05586735	     -0.00014502	     -0.19709663	     -0.05961849	      0.88287941	     -0.00020034	     -0.21299985	     -0.00072703	      0.00123974	    133.54854391
      1.80896063	     -0.05581181	     -0.00014562	     -0.19704102	     -0.05961950	      0.88288114	     -0.00020055	     -0.21298593	     -0.00072849	      0.00124424	    134.68728249
      1.81044995	     -0.05576170	     -0.00014670	     -0.19699082	     -0.05962059	      0.88288300	     -0.00020078	     -0.21297107	     -0.00072983	      0.00124570	    134.73953407
      1.81175078	     -0.05571600	     -0.00014767	     -0.19694506	     -0.05962154	      0.88288462	     -0.00020098	     -0.21295824	     -0.00073177	      0.00124458	    134.86777133
      1.81305161	     -0.05567292	     -0.00014842	     -0.19690188	     -0.05962249	      0.88288623	     -0.00020119	     -0.21294550	     -0.00073449	      0.00124084	    135.34253549
      1.81435244	     -0.05563441	     -0.00014924	     -0.19686329	     -0.05962345	      0.88288784	     -0.00020141	     -0.21293290	     -0.00073817	      0.00123390	    136.18001057
      1.81565326	     -0.05560003	     -0.00015019	     -0.19682883	     -0.05962441	      0.88288944	     -0.00020164	     -0.21292049	     -0.00074101	      0.00122542	    135.48230727
      1.81695409	     -0.05556647	     -0.00015138	     -0.19679516	     -0.05962538	      0.88289103	     -0.00020187	     -0.21290831	     -0.00074582	      0.00121383	    136.55986104
      1.81866273	     -0.05553205	     -0.00015307	     -0.19676061	     -0.05962666	      0.88289309	     -0.00020218	     -0.21289273	     -0.00075080	      0.00119564	    135.57426874
      1.81998118	     -0.05550033	     -0.00015415	     -0.19672877	     -0.05962765	      0.88289466	     -0.00020243	     -0.21288102	     -0.00075703	      0.00117844	    137.21524235
      1.82129963	     -0.05547889	     -0.00015543	     -0.19670722	     -0.05962865	      0.88289620	     -0.00020269	     -0.21286955	     -0.00076182	      0.00115954	    136.71644972
      1.82261808	     -0.05545737	     -0.00015670	     -0.19668558	     -0.05962966	      0.88289771	     -0.00020295	     -0.21285840	     -0.00076803	      0.00113770	    137.64278361
      1.82380452	     -0.05544132	     -0.00015791	     -0.19666943	     -0.05963057	      0.88289905	     -0.00020320	     -0.21284863	     -0.00077258	      0.00111708	    137.01897273
      1.82499097	     -0.05542568	     -0.00015909	     -0.19665368	     -0.05963149	      0.88290036	     -0.00020345	     -0.21283910	     -0.00077836	      0.00109414	    137.67292859
      1.82653826	     -0.05541006	     -0.00016058	     -0.19663793	     -0.05963270	      0.88290203	     -0.00020378	     -0.21282705	     -0.00078508	      0.00106253	    137.20451275
      1.82764120	     -0.05539975	     -0.00016159	     -0.19662752	     -0.05963357	      0.88290319	     -0.00020403	     -0.21281871	     -0.00079099	      0.00103792	    137.95897287
      1.82874413	     -0.05539088	     -0.00016259	     -0.19661855	     -0.05963445	      0.88290432	     -0.00020428	     -0.21281060	     -0.00079612	      0.00101284	    137.71671726
      1.83010339	     -0.05538245	     -0.00016380	     -0.19661000	     -0.05963553	      0.88290567	     -0.00020460	     -0.21280086	     -0.00080326	      0.00097989	    138.16423555
      1.83146265	     -0.05537583	     -0.00016501	     -0.19660326	     -0.05963663	      0.88290698	     -0.00020493	     -0.21279146	     -0.00080962	      0.00094616	    137.53119155
      1.83282190	     -0.05536868	     -0.00016611	     -0.19659599	     -0.05963774	      0.88290824	     -0.00020526	     -0.21278231	     -0.00081756	      0.00091046	    138.52992926
      1.83400556	     -0.05536482	     -0.00016747	     -0.19659203	     -0.05963871	      0.88290930	     -0.00020556	     -0.21277456	     -0.00082312	      0.00087952	    137.76864697
      1.83518921	     -0.05536080	     -0.00016877	     -0.19658790	     -0.05963969	      0.88291033	     -0.00020587	     -0.21276700	     -0.00082992	      0.00084721	    138.36901493
      1.83666160	     -0.05535830	     -0.00017041	     -0.19658526	     -0.05964091	      0.88291154	     -0.00020626	     -0.21275785	     -0.00083736	      0.00080718	    137.77080180
      1.83778021	     -0.05535622	     -0.00017166	     -0.19658307	     -0.05964185	      0.88291243	     -0.00020656	     -0.21275106	     -0.00084417	      0.00077580	    138.51570300
      1.83889883	     -0.05535494	     -0.00017290	     -0.19658170	     -0.05964280	      0.88291328	     -0.00020688	     -0.21274443	     -0.00085004	      0.00074510	    138.16178926
      1.84001744	     -0.05535490	     -0.00017416	     -0.19658155	     -0.05964376	      0.88291410	     -0.00020719	     -0.21273793	     -0.00085656	      0.00071390	    138.44641202
      1.84161943	     -0.05535613	     -0.00017577	     -0.19658264	     -0.05964514	      0.88291520	     -0.00020766	     -0.21272890	     -0.00086529	      0.00067000	    137.98734767
      1.84274472	     -0.05535755	     -0.00017623	     -0.19658397	     -0.05964611	      0.88291594	     -0.00020799	     -0.21272272	     -0.00087241	      0.00063898	    138.58128149
      1.84387001	     -0.05535984	     -0.00017670	     -0.19658618	     -0.05964710	      0.88291664	     -0.00020834	     -0.21271672	     -0.00087876	      0.00060910	    138.21746774
      1.84522086	     -0.05536480	     -0.00017726	     -0.19659103	     -0.05964829	      0.88291744	     -0.00020875	     -0.21270973	     -0.00088726	      0.00057317	    138.61724025
      1.84657171	     -0.05537170	     -0.00017792	     -0.19659783	     -0.05964950	      0.88291819	     -0.00020918	     -0.21270301	     -0.00089480	      0.00053866	    137.82584731
      1.84792256	     -0.05537786	     -0.00017851	     -0.19660387	     -0.05965071	      0.88291890	     -0.00020962	     -0.21269652	     -0.00090393	      0.00050409	    138.78074019
      1.84910105	     -0.05538609	     -0.00017913	     -0.19661202	     -0.05965178	      0.88291947	     -0.00021001	     -0.21269105	     -0.00091043	      0.00047556	    137.93323733
      1.85027954	     -0.05539445	     -0.00017970	     -0.19662028	     -0.05965286	      0.88292002	     -0.00021041	     -0.21268576	     -0.00091814	      0.00044682	    138.46427794
      1.85145804	     -0.05540432	     -0.00018029	     -0.19663007	     -0.05965394	      0.88292053	     -0.00021082	     -0.21268067	     -0.00092503	      0.00041932	    138.06387167
      1.85291958	     -0.05541797	     -0.00018103	     -0.19664360	     -0.05965530	      0.88292112	     -0.00021133	     -0.21267460	     -0.00093444	      0.00038553	    138.51683027
      1.85412144	     -0.05543009	     -0.00018179	     -0.19665563	     -0.05965643	      0.88292156	     -0.00021177	     -0.21266982	     -0.00094106	      0.00035940	    137.65698201
      1.85532329	     -0.05544229	     -0.00018292	     -0.19666773	     -0.05965756	      0.88292198	     -0.00021221	     -0.21266526	     -0.00094891	      0.00033323	    138.17076013
      1.85652515	     -0.05545722	     -0.00018407	     -0.19668257	     -0.05965871	      0.88292237	     -0.00021266	     -0.21266097	     -0.00095579	      0.00030861	    137.57442204
      1.85772701	     -0.05547344	     -0.00018523	     -0.19669868	     -0.05965986	      0.88292272	     -0.00021311	     -0.21265693	     -0.00096341	      0.00028419	    137.84984798
      1.85918045	     -0.05549480	     -0.00018660	     -0.19671994	     -0.05966127	      0.88292311	     -0.00021368	     -0.21265239	     -0.00097147	      0.00025642	    136.95718641
      1.86031676	     -0.05551120	     -0.00018759	     -0.19673625	     -0.05966238	      0.88292339	     -0.00021412	     -0.21264905	     -0.00097885	      0.00023470	    137.58271454
      1.86145307	     -0.05552868	     -0.00018861	     -0.19675365	     -0.05966349	      0.88292365	     -0.00021458	     -0.21264591	     -0.00098503	      0.00021440	    137.00610098
      1.86258938	     -0.05554743	     -0.00018962	     -0.19677231	     -0.05966462	      0.88292388	     -0.00021504	     -0.21264294	     -0.00099172	      0.00019414	    137.13327432
      1.86415119	     -0.05557459	     -0.00019101	     -0.19679937	     -0.05966617	      0.88292416	     -0.00021569	     -0.21263914	     -0.00099990	      0.00016777	    136.36358787
      1.86529210	     -0.05559508	     -0.00019200	     -0.19681978	     -0.05966732	      0.88292434	     -0.00021617	     -0.21263655	     -0.00100660	      0.00014853	    136.77437170
      1.86643301	     -0.05561581	     -0.00019306	     -0.19684044	     -0.05966847	      0.88292450	     -0.00021666	     -0.21263412	     -0.00101221	      0.00013050	    136.17582486
      1.86757393	     -0.05563763	     -0.00019422	     -0.19686218	     -0.05966963	      0.88292464	     -0.00021716	     -0.21263183	     -0.00101826	      0.00011244	    136.22419354
      1.86915859	     -0.05566929	     -0.00019590	     -0.19689374	     -0.05967125	      0.88292480	     -0.00021786	     -0.21262894	     -0.00102564	      0.00008867	    135.36874076
      1.87027113	     -0.05569182	     -0.00019703	     -0.19691620	     -0.05967239	      0.88292489	     -0.00021836	     -0.21262706	     -0.00103150	      0.00007190	    135.71930634
      1.87138366	     -0.05571437	     -0.00019821	     -0.19693869	     -0.05967354	      0.88292496	     -0.00021886	     -0.21262531	     -0.00103631	      0.00005616	    135.15581479
      1.87274821	     -0.05574382	     -0.00019963	     -0.19696806	     -0.05967496	      0.88292502	     -0.00021949	     -0.21262332	     -0.00104265	      0.00003673	    135.18009755
      1.87411276	     -0.05577406	     -0.00020110	     -0.19699824	     -0.05967639	      0.88292506	     -0.00022014	     -0.21262151	     -0.00104778	      0.00001839	    134.16396003
      1.87547731	     -0.05580325	     -0.00020245	     -0.19702735	     -0.05967782	      0.88292507	     -0.00022079	     -0.21261984	     -0.00105405	     -0.00000029	    134.72966071
      1.87666049	     -0.05582968	     -0.00020376	     -0.19705373	     -0.05967907	      0.88292506	     -0.00022136	     -0.21261850	     -0.00105773	     -0.00001522	    133.59045369
      1.87784366	     -0.05585533	     -0.00020498	     -0.19707932	     -0.05968032	      0.88292504	     -0.00022194	     -0.21261724	     -0.00106230	     -0.00003057	    133.78777679
      1.87948726	     -0.05589291	     -0.00020678	     -0.19711684	     -0.05968207	      0.88292497	     -0.00022275	     -0.21261562	     -0.00106718	     -0.00005081	    132.73729046
      1.88055331	     -0.05591589	     -0.00020793	     -0.19713977	     -0.05968321	      0.88292491	     -0.00022329	     -0.21261463	     -0.00107109	     -0.00006413	    133.09111178
      1.88161936	     -0.05593881	     -0.00020919	     -0.19716265	     -0.05968436	      0.88292483	     -0.00022384	     -0.21261367	     -0.00107408	     -0.00007661	    132.58959164
      1.88308007	     -0.05597079	     -0.00021106	     -0.19719457	     -0.05968593	      0.88292471	     -0.00022459	     -0.21261238	     -0.00107853	     -0.00009370	    132.48157933
      1.88453304	     -0.05600276	     -0.00021319	     -0.19722649	     -0.05968750	      0.88292456	     -0.00022535	     -0.21261115	     -0.00108195	     -0.00010960	    131.41410728
      1.88577612	     -0.05602808	     -0.00021508	     -0.19725175	     -0.05968885	      0.88292442	     -0.00022601	     -0.21261009	     -0.00108604	     -0.00012341	    131.92556832
      1.88701920	     -0.05605417	     -0.00021729	     -0.19727778	     -0.05969020	      0.88292425	     -0.00022668	     -0.21260902	     -0.00108863	     -0.00013596	    130.94500250
      1.88826228	     -0.05607863	     -0.00021962	     -0.19730218	     -0.05969155	      0.88292408	     -0.00022735	     -0.21260794	     -0.00109230	     -0.00014875	    131.27760814
      1.88977277	     -0.05611025	     -0.00022283	     -0.19733374	     -0.05969321	      0.88292384	     -0.00022819	     -0.21260662	     -0.00109536	     -0.00016300	    130.11179834
      1.89098497	     -0.05613166	     -0.00022546	     -0.19735508	     -0.05969454	      0.88292364	     -0.00022886	     -0.21260553	     -0.00109922	     -0.00017458	    130.79747564
      1.89219716	     -0.05615397	     -0.00022837	     -0.19737733	     -0.05969587	      0.88292342	     -0.00022954	     -0.21260441	     -0.00110174	     -0.00018490	    130.00508069
      1.89340936	     -0.05617540	     -0.00023142	     -0.19739868	     -0.05969721	      0.88292319	     -0.00023023	     -0.21260324	     -0.00110524	     -0.00019543	    130.27059172
      1.89462155	     -0.05619583	     -0.00023470	     -0.19741904	     -0.05969855	      0.88292295	     -0.00023093	     -0.21260206	     -0.00110796	     -0.00020488	    129.67431622
      1.89583375	     -0.05621528	     -0.00023811	     -0.19743841	     -0.05969989	      0.88292269	     -0.00023164	     -0.21260084	     -0.00111144	     -0.00021434	    129.83119085
      1.89732062	     -0.05623797	     -0.00024254	     -0.19746102	     -0.05970155	      0.88292237	     -0.00023251	     -0.21259930	     -0.00111481	     -0.00022453	    128.87967463
      1.89858908	     -0.05625372	     -0.00024634	     -0.19747667	     -0.05970297	      0.88292208	     -0.00023326	     -0.21259793	     -0.00111919	     -0.00023320	    129.58088299
      1.89985754	     -0.05627021	     -0.00025039	     -0.19749308	     -0.05970439	      0.88292177	     -0.00023402	     -0.21259651	     -0.00112217	     -0.00024040	    128.63320143
      1.90112599	     -0.05628315	     -0.00025444	     -0.19750593	     -0.05970581	      0.88292147	     -0.00023479	     -0.21259506	     -0.00112662	     -0.00024766	    129.18033132
      1.90239445	     -0.05629605	     -0.00025865	     -0.19751873	     -0.05970725	      0.88292115	     -0.00023556	     -0.21259357	     -0.00113026	     -0.00025370	    128.58872815
      1.90366290	     -0.05630595	     -0.00026289	     -0.19752853	     -0.05970868	      0.88292082	     -0.00023634	     -0.21259203	     -0.00113503	     -0.00025962	    128.96721825
      1.90493136	     -0.05631285	     -0.00026717	     -0.19753533	     -0.05971013	      0.88292049	     -0.00023712	     -0.21259044	     -0.00113918	     -0.00026405	    128.34240529
      1.90619982	     -0.05631717	     -0.00027140	     -0.19753954	     -0.05971157	      0.88292015	     -0.00023791	     -0.21258873	     -0.00114484	     -0.00026838	    128.88487323
      1.90746827	     -0.05632024	     -0.00027568	     -0.19754251	     -0.05971303	      0.88291981	     -0.00023871	     -0.21258696	     -0.00114970	     -0.00027104	    128.14279829
      1.90873673	     -0.05631992	     -0.00027983	     -0.19754207	     -0.05971449	      0.88291946	     -0.00023951	     -0.21258511	     -0.00115624	     -0.00027355	    128.78082361
      1.91000519	     -0.05631836	     -0.00028399	     -0.19754040	     -0.05971596	      0.88291912	     -0.00024031	     -0.21258320	     -0.00116221	     -0.00027455	    128.27312507
      1.91127364	     -0.05631447	     -0.00028802	     -0.19753639	     -0.05971744	      0.88291877	     -0.00024112	     -0.21258121	     -0.00116970	     -0.00027535	    128.81458722
      1.91254210	     -0.05630918	     -0.00029204	     -0.19753097	     -0.05971893	      0.88291842	     -0.00024193	     -0.21257918	     -0.00117655	     -0.00027452	    128.15947888
      1.91381056	     -0.05630116	     -0.00029592	     -0.19752282	     -0.05972043	      0.88291807	     -0.00024274	     -0.21257710	     -0.00118513	     -0.00027361	    128.85371095
      1.91507901	     -0.05629286	     -0.00029975	     -0.19751440	     -0.05972194	      0.88291773	     -0.00024356	     -0.21257501	     -0.00119315	     -0.00027129	    128.35529808
      1.91634747	     -0.05628384	     -0.00030340	     -0.19750524	     -0.05972345	      0.88291738	     -0.00024438	     -0.21257292	     -0.00120273	     -0.00026904	    128.92107139
      1.91761592	     -0.05627558	     -0.00030696	     -0.19749685	     -0.05972499	      0.88291704	     -0.00024520	     -0.21257091	     -0.00121158	     -0.00026552	    128.20554572
      1.91888438	     -0.05626747	     -0.00031034	     -0.19748860	     -0.05972653	      0.88291671	     -0.00024602	     -0.21256902	     -0.00122209	     -0.00026252	    128.83282568
      1.92015284	     -0.05626256	     -0.00031373	     -0.19748354	     -0.05972809	      0.88291638	     -0.00024685	     -0.21256734	     -0.00123189	     -0.00025899	    128.28480790
      1.92142129	     -0.05626026	     -0.00031711	     -0.19748109	     -0.05972966	      0.88291605	     -0.00024768	     -0.21256595	     -0.00124294	     -0.00025653	    128.72292027
      1.92268975	     -0.05626206	     -0.00032064	     -0.19748273	     -0.05973124	      0.88291573	     -0.00024851	     -0.21256497	     -0.00125301	     -0.00025404	    127.95560858
      1.92395821	     -0.05626708	     -0.00032422	     -0.19748757	     -0.05973284	      0.88291541	     -0.00024934	     -0.21256447	     -0.00126432	     -0.00025336	    128.48154081
      1.92522666	     -0.05627676	     -0.00032797	     -0.19749709	     -0.05973445	      0.88291508	     -0.00025018	     -0.21256455	     -0.00127444	     -0.00025340	    127.79117916
      1.92649512	     -0.05628979	     -0.00033182	     -0.19750995	     -0.05973607	      0.88291476	     -0.00025101	     -0.21256525	     -0.00128552	     -0.00025584	    128.23730383
      1.92776358	     -0.05630664	     -0.00033580	     -0.19752662	     -0.05973771	      0.88291443	     -0.00025185	     -0.21256664	     -0.00129509	     -0.00025936	    127.36060913
      1.92903203	     -0.05632517	     -0.00033968	     -0.19754497	     -0.05973936	      0.88291410	     -0.00025268	     -0.21256872	     -0.00130559	     -0.00026568	    127.83961028
      1.93030049	     -0.05634833	     -0.00034364	     -0.19756795	     -0.05974102	      0.88291376	     -0.00025352	     -0.21257153	     -0.00131461	     -0.00027364	    127.13055309
      1.93156894	     -0.05637502	     -0.00034759	     -0.19759447	     -0.05974269	      0.88291341	     -0.00025436	     -0.21257510	     -0.00132411	     -0.00028466	    127.38869863
      1.93283740	     -0.05640536	     -0.00035155	     -0.19762465	     -0.05974438	      0.88291304	     -0.00025520	     -0.21257947	     -0.00133195	     -0.00029742	    126.48188288
      1.93410586	     -0.05643794	     -0.00035544	     -0.19765705	     -0.05974607	      0.88291265	     -0.00025604	     -0.21258464	     -0.00134039	     -0.00031355	    126.83689234
      1.93537431	     -0.05647433	     -0.00035936	     -0.19769329	     -0.05974778	      0.88291224	     -0.00025688	     -0.21259064	     -0.00134694	     -0.00033152	    125.93667512
      1.93664277	     -0.05651337	     -0.00036317	     -0.19773217	     -0.05974949	      0.88291181	     -0.00025771	     -0.21259745	     -0.00135396	     -0.00035289	    126.21626677
      1.93791123	     -0.05655598	     -0.00036695	     -0.19777464	     -0.05975121	      0.88291135	     -0.00025855	     -0.21260510	     -0.00135892	     -0.00037598	    125.17538757
      1.93917968	     -0.05660019	     -0.00037057	     -0.19781871	     -0.05975294	      0.88291085	     -0.00025938	     -0.21261358	     -0.00136436	     -0.00040234	    125.46947601
      1.94044814	     -0.05664845	     -0.00037416	     -0.19786684	     -0.05975467	      0.88291032	     -0.00026022	     -0.21262289	     -0.00136778	     -0.00043039	    124.54364951
      1.94171660	     -0.05669872	     -0.00037762	     -0.19791698	     -0.05975641	      0.88290976	     -0.00026105	     -0.21263302	     -0.00137139	     -0.00046146	    124.72010302
      1.94298505	     -0.05675140	     -0.00038097	     -0.19796957	     -0.05975815	      0.88290915	     -0.00026187	     -0.21264397	     -0.00137277	     -0.00049371	    123.60577702
      1.94425351	     -0.05680453	     -0.00038406	     -0.19802259	     -0.05975989	      0.88290851	     -0.00026270	     -0.21265569	     -0.00137455	     -0.00052862	    123.87692852
      1.94552197	     -0.05686029	     -0.00038697	     -0.19807827	     -0.05976163	      0.88290781	     -0.00026352	     -0.21266815	     -0.00137415	     -0.00056442	    122.91466440
      1.94679042	     -0.05691681	     -0.00038966	     -0.19813472	     -0.05976338	      0.88290707	     -0.00026434	     -0.21268131	     -0.00137388	     -0.00060240	    123.05683222
      1.94805888	     -0.05697527	     -0.00039221	     -0.19819312	     -0.05976512	      0.88290628	     -0.00026515	     -0.21269515	     -0.00137128	     -0.00064057	    121.89907993
      1.94932733	     -0.05703418	     -0.00039461	     -0.19825198	     -0.05976686	      0.88290545	     -0.00026596	     -0.21270963	     -0.00136909	     -0.00068052	    122.18895009
      1.95059579	     -0.05709614	     -0.00039692	     -0.19831391	     -0.05976859	      0.88290456	     -0.00026677	     -0.21272475	     -0.00136445	     -0.00072014	    121.07135035
      1.95186425	     -0.05715876	     -0.00039908	     -0.19837651	     -0.05977032	      0.88290362	     -0.00026757	     -0.21274049	     -0.00136021	     -0.00076113	    121.35496857
      1.95313270	     -0.05722384	     -0.00040108	     -0.19844158	     -0.05977204	      0.88290263	     -0.00026837	     -0.21275682	     -0.00135320	     -0.00080100	    119.96588413
      1.95440116	     -0.05728754	     -0.00040289	     -0.19850528	     -0.05977375	      0.88290159	     -0.00026916	     -0.21277372	     -0.00134701	     -0.00084191	    120.46183428
      1.95566962	     -0.05735549	     -0.00040456	     -0.19857325	     -0.05977545	      0.88290049	     -0.00026995	     -0.21279115	     -0.00133788	     -0.00088127	    119.08504426
      1.95693807	     -0.05742319	     -0.00040622	     -0.19864097	     -0.05977715	      0.88289935	     -0.00027073	     -0.21280911	     -0.00132946	     -0.00092117	    119.50747664
      1.95820653	     -0.05749406	     -0.00040779	     -0.19871189	     -0.05977883	      0.88289816	     -0.00027151	     -0.21282760	     -0.00131818	     -0.00095918	    118.18598071
      1.95947499	     -0.05756524	     -0.00040937	     -0.19878311	     -0.05978049	      0.88289692	     -0.00027228	     -0.21284661	     -0.00130751	     -0.00099742	    118.58427336
      1.96074344	     -0.05764033	     -0.00041094	     -0.19885827	     -0.05978214	      0.88289563	     -0.00027305	     -0.21286614	     -0.00129379	     -0.00103332	    117.14186511
      1.96201190	     -0.05771455	     -0.00041253	     -0.19893254	     -0.05978377	      0.88289429	     -0.00027381	     -0.21288616	     -0.00128081	     -0.00106921	    117.64238049
      1.96328035	     -0.05779177	     -0.00041405	     -0.19900986	     -0.05978539	      0.88289292	     -0.00027456	     -0.21290667	     -0.00126464	     -0.00110242	    116.20601305
      1.96454881	     -0.05786810	     -0.00041554	     -0.19908628	     -0.05978698	      0.88289150	     -0.00027531	     -0.21292763	     -0.00124918	     -0.00113531	    116.68603738
      1.96581727	     -0.05794830	     -0.00041676	     -0.19916659	     -0.05978856	      0.88289004	     -0.00027606	     -0.21294904	     -0.00123054	     -0.00116527	    115.25720760
      1.96708572	     -0.05802684	     -0.00041806	     -0.19924524	     -0.05979011	      0.88288854	     -0.00027680	     -0.21297089	     -0.00121257	     -0.00119461	    115.71744587
      1.96835418	     -0.05810778	     -0.00041934	     -0.19932633	     -0.05979163	      0.88288701	     -0.00027753	     -0.21299318	     -0.00119148	     -0.00122081	    114.32407560
      1.96962264	     -0.05818730	     -0.00042053	     -0.19940599	     -0.05979313	      0.88288544	     -0.00027826	     -0.21301587	     -0.00117093	     -0.00124617	    114.72904981
      1.97089109	     -0.05827032	     -0.00042165	     -0.19948917	     -0.05979460	      0.88288385	     -0.00027898	     -0.21303896	     -0.00114728	     -0.00126837	    113.40512477
      1.97215955	     -0.05835293	     -0.00042282	     -0.19957195	     -0.05979604	      0.88288223	     -0.00027969	     -0.21306245	     -0.00112402	     -0.00128966	    113.77983893
      1.97342801	     -0.05843767	     -0.00042387	     -0.19965688	     -0.05979745	      0.88288058	     -0.00028040	     -0.21308631	     -0.00109757	     -0.00130770	    112.44285321
      1.97469646	     -0.05852171	     -0.00042446	     -0.19974112	     -0.05979883	      0.88287891	     -0.00028109	     -0.21311053	     -0.00107157	     -0.00132487	    112.88082144
      1.97583579	     -0.05859682	     -0.00042474	     -0.19981644	     -0.05980003	      0.88287739	     -0.00028172	     -0.21313258	     -0.00104549	     -0.00133710	    111.79050891
      1.97697512	     -0.05867343	     -0.00042540	     -0.19989325	     -0.05980121	      0.88287586	     -0.00028233	     -0.21315498	     -0.00101954	     -0.00134825	    111.77008060
      1.97835665	     -0.05876875	     -0.00042613	     -0.19998885	     -0.05980259	      0.88287399	     -0.00028307	     -0.21318266	     -0.00098564	     -0.00135847	    110.82160035
      1.97973817	     -0.05886352	     -0.00042661	     -0.20008389	     -0.05980393	      0.88287211	     -0.00028379	     -0.21321083	     -0.00095133	     -0.00136703	    111.12115237
      1.98081163	     -0.05893695	     -0.00042673	     -0.20015757	     -0.05980494	      0.88287064	     -0.00028435	     -0.21323301	     -0.00092189	     -0.00137060	    110.00723919
      1.98188508	     -0.05901012	     -0.00042665	     -0.20023099	     -0.05980591	      0.88286917	     -0.00028490	     -0.21325539	     -0.00089248	     -0.00137379	    110.00824734
      1.98337798	     -0.05911060	     -0.00042624	     -0.20033186	     -0.05980721	      0.88286712	     -0.00028566	     -0.21328680	     -0.00084898	     -0.00137520	    109.23361791
      1.98487088	     -0.05920861	     -0.00042551	     -0.20043027	     -0.05980845	      0.88286506	     -0.00028640	     -0.21331839	     -0.00080454	     -0.00137458	    109.51558588
      1.98592237	     -0.05927599	     -0.00042477	     -0.20049796	     -0.05980927	      0.88286362	     -0.00028691	     -0.21334070	     -0.00077048	     -0.00137110	    108.40443186
      1.98697387	     -0.05934255	     -0.00042399	     -0.20056483	     -0.05981007	      0.88286218	     -0.00028742	     -0.21336300	     -0.00073655	     -0.00136727	    108.39972775
      1.98851568	     -0.05943736	     -0.00042251	     -0.20066013	     -0.05981116	      0.88286008	     -0.00028815	     -0.21339564	     -0.00068432	     -0.00135837	    107.67536122
      1.98982541	     -0.05951453	     -0.00042088	     -0.20073773	     -0.05981203	      0.88285830	     -0.00028875	     -0.21342320	     -0.00063906	     -0.00134866	    107.68493389
      1.99113513	     -0.05958960	     -0.00041895	     -0.20081326	     -0.05981283	      0.88285655	     -0.00028935	     -0.21345054	     -0.00059134	     -0.00133570	    106.68866660
      1.99244486	     -0.05966159	     -0.00041677	     -0.20088572	     -0.05981358	      0.88285481	     -0.00028993	     -0.21347759	     -0.00054384	     -0.00132153	    107.15762860
      1.99352913	     -0.05971958	     -0.00041459	     -0.20094412	     -0.05981415	      0.88285338	     -0.00029040	     -0.21349972	     -0.00050190	     -0.00130670	    106.15641987
      1.99461339	     -0.05977600	     -0.00041223	     -0.20100096	     -0.05981467	      0.88285197	     -0.00029087	     -0.21352158	     -0.00046020	     -0.00129134	    106.24972900
      1.99607861	     -0.05984929	     -0.00040878	     -0.20107484	     -0.05981530	      0.88285010	     -0.00029148	     -0.21355065	     -0.00040167	     -0.00126743	    105.57552113
      1.99754382	     -0.05991893	     -0.00040441	     -0.20114510	     -0.05981584	      0.88284826	     -0.00029208	     -0.21357909	     -0.00034287	     -0.00124135	    105.96215722
      1.99861277	     -0.05996488	     -0.00040158	     -0.20119151	     -0.05981619	      0.88284694	     -0.00029251	     -0.21359944	     -0.00029771	     -0.00121914	    104.91551766
      1.99968172	     -0.06001105	     -0.00039881	     -0.20123813	     -0.05981648	      0.88284565	     -0.00029293	     -0.21361946	     -0.00025306	     -0.00119643	    104.99601372
      2.00118593	     -0.06007347	     -0.00039478	     -0.20130121	     -0.05981681	      0.88284388	     -0.00029350	     -0.21364711	     -0.00018843	     -0.00116144	    104.37803222
      2.00249163	     -0.06012402	     -0.00039128	     -0.20135233	     -0.05981702	      0.88284238	     -0.00029399	     -0.21367050	     -0.00013209	     -0.00112934	    104.55123686
      2.00379733	     -0.06017193	     -0.00038764	     -0.20140084	     -0.05981716	      0.88284093	     -0.00029446	     -0.21369327	     -0.00007371	     -0.00109438	    103.64317341
      2.00510303	     -0.06021681	     -0.00038396	     -0.20144631	     -0.05981722	      0.88283953	     -0.00029492	     -0.21371537	     -0.00001610	     -0.00105886	    104.27863668
      2.00618713	     -0.06025217	     -0.00038087	     -0.20148219	     -0.05981721	      0.88283840	     -0.00029530	     -0.21373319	      0.00003398	     -0.00102682	    103.35104913
      2.00727124	     -0.06028665	     -0.00037783	     -0.20151718	     -0.05981714	      0.88283730	     -0.00029566	     -0.21375051	      0.00008350	     -0.00099490	    103.54508086
      2.00874050	     -0.06033127	     -0.00037376	     -0.20156249	     -0.05981697	      0.88283587	     -0.00029615	     -0.21377321	      0.00015228	     -0.00094969	    102.99155197
      2.01020976	     -0.06037317	     -0.00036980	     -0.20160509	     -0.05981669	      0.88283451	     -0.00029661	     -0.21379497	      0.00022082	     -0.00090393	    103.51085489
      2.01128146	     -0.06040165	     -0.00036710	     -0.20163409	     -0.05981643	      0.88283356	     -0.00029695	     -0.21381024	      0.00027282	     -0.00086856	    102.56450906
      2.01235317	     -0.06042835	     -0.00036443	     -0.20166131	     -0.05981611	      0.88283265	     -0.00029727	     -0.21382499	      0.00032410	     -0.00083372	    102.75937433
      2.01385498	     -0.06046322	     -0.00036070	     -0.20169691	     -0.05981557	      0.88283143	     -0.00029771	     -0.21384480	      0.00039737	     -0.00078355	    102.27526590
      2.01516306	     -0.06048982	     -0.00035743	     -0.20172415	     -0.05981501	      0.88283044	     -0.00029808	     -0.21386118	      0.00046105	     -0.00073978	    102.57906620
      2.01647114	     -0.06051211	     -0.00035381	     -0.20174710	     -0.05981436	      0.88282950	     -0.00029844	     -0.21387671	      0.00052640	     -0.00069464	    101.78904803
      2.01777922	     -0.06052991	     -0.00035036	     -0.20176556	     -0.05981363	      0.88282862	     -0.00029878	     -0.21389138	      0.00059049	     -0.00065023	    102.59649398
      2.01885921	     -0.06054187	     -0.00034771	     -0.20177807	     -0.05981296	      0.88282794	     -0.00029906	     -0.21390284	      0.00064534	     -0.00061187	    101.80825497
      2.01993921	     -0.06055119	     -0.00034526	     -0.20178793	     -0.05981224	      0.88282730	     -0.00029933	     -0.21391367	      0.00069931	     -0.00057429	    102.17839108
      2.02141787	     -0.06055634	     -0.00034197	     -0.20179383	     -0.05981115	      0.88282649	     -0.00029968	     -0.21392737	      0.00077431	     -0.00052162	    101.93010390
      2.02289653	     -0.06054907	     -0.00033870	     -0.20178730	     -0.05980995	      0.88282575	     -0.00030002	     -0.21393954	      0.00084839	     -0.00046873	    102.83456028
      2.02396493	     -0.06053529	     -0.00033632	     -0.20177407	     -0.05980901	      0.88282527	     -0.00030025	     -0.21394722	      0.00090336	     -0.00042833	    102.17293728
      2.02503334	     -0.06051539	     -0.00033398	     -0.20175471	     -0.05980802	      0.88282484	     -0.00030048	     -0.21395386	      0.00095704	     -0.00038801	    102.67253356
      2.02654290	     -0.06047562	     -0.00033059	     -0.20171571	     -0.05980652	      0.88282430	     -0.00030078	     -0.21396138	      0.00103308	     -0.00032841	    102.63915374
      2.02785141	     -0.06042938	     -0.00032753	     -0.20167014	     -0.05980512	      0.88282390	     -0.00030103	     -0.21396599	      0.00109752	     -0.00027494	    103.34192331
      2.02915992	     -0.06037212	     -0.00032413	     -0.20161354	     -0.05980364	      0.88282358	     -0.00030127	     -0.21396874	      0.00116218	     -0.00021812	    102.94880143
      2.03046843	     -0.06030443	     -0.00032042	     -0.20154651	     -0.05980208	      0.88282333	     -0.00030149	     -0.21396952	      0.00122407	     -0.00015991	    104.16625206
      2.03154838	     -0.06024137	     -0.00031709	     -0.20148400	     -0.05980073	      0.88282319	     -0.00030167	     -0.21396867	      0.00127579	     -0.00010849	    103.64395448
      2.03262833	     -0.06017370	     -0.00031367	     -0.20141687	     -0.05979933	      0.88282310	     -0.00030184	     -0.21396648	      0.00132540	     -0.00005637	    104.28785827
      2.03410587	     -0.06007383	     -0.00030888	     -0.20131772	     -0.05979732	      0.88282307	     -0.00030205	     -0.21396139	      0.00139235	      0.00001837	    104.34789869
      2.03558341	     -0.05996549	     -0.00030418	     -0.20121007	     -0.05979522	      0.88282315	     -0.00030225	     -0.21395394	      0.00145604	      0.00009537	    105.56677470
      2.03664967	     -0.05988194	     -0.00030078	     -0.20112702	     -0.05979364	      0.88282329	     -0.00030239	     -0.21394712	      0.00150210	      0.00015397	    105.05161244
      2.03771592	     -0.05979580	     -0.00029746	     -0.20104135	     -0.05979201	      0.88282348	     -0.00030251	     -0.21393914	      0.00154585	      0.00021280	    105.72326983
      2.03922795	     -0.05966957	     -0.00029278	     -0.20091578	     -0.05978963	      0.88282387	     -0.00030268	     -0.21392595	      0.00160650	      0.00029873	    105.88651663
      2.04053449	     -0.05955643	     -0.00028892	     -0.20080318	     -0.05978750	      0.88282431	     -0.00030281	     -0.21391288	      0.00165617	      0.00037389	    106.77099041
      2.04184104	     -0.05944027	     -0.00028529	     -0.20068754	     -0.05978530	      0.88282485	     -0.00030293	     -0.21389833	      0.00170512	      0.00045087	    106.52788241
      2.04314758	     -0.05932151	     -0.00028190	     -0.20056927	     -0.05978304	      0.88282548	     -0.00030304	     -0.21388240	      0.00175059	      0.00052715	    107.91175564
      2.04422994	     -0.05922139	     -0.00027913	     -0.20046954	     -0.05978113	      0.88282609	     -0.00030312	     -0.21386822	      0.00178847	      0.00059174	    107.49072792
      2.04531231	     -0.05912083	     -0.00027660	     -0.20036935	     -0.05977917	      0.88282676	     -0.00030320	     -0.21385321	      0.00182395	      0.00065499	    108.26046667
      2.04678257	     -0.05898302	     -0.00027345	     -0.20023203	     -0.05977646	      0.88282779	     -0.00030329	     -0.21383162	      0.00187093	      0.00074068	    108.45795859
      2.04825283	     -0.05884293	     -0.00027068	     -0.20009238	     -0.05977367	      0.88282894	     -0.00030336	     -0.21380873	      0.00191446	      0.00082402	    109.82082645
      2.04931852	     -0.05873955	     -0.00026877	     -0.19998931	     -0.05977162	      0.88282985	     -0.00030341	     -0.21379136	      0.00194607	      0.00088445	    109.38881192
      2.05038421	     -0.05863595	     -0.00026686	     -0.19988601	     -0.05976953	      0.88283083	     -0.00030345	     -0.21377335	      0.00197534	      0.00094253	    110.15092363
      2.05189462	     -0.05848841	     -0.00026404	     -0.19973888	     -0.05976651	      0.88283231	     -0.00030349	     -0.21374685	      0.00201547	      0.00102291	    110.41942572
      2.05319737	     -0.05835978	     -0.00026164	     -0.19961057	     -0.05976387	      0.88283369	     -0.00030352	     -0.21372311	      0.00204739	      0.00108900	    111.37687572
      2.05450013	     -0.05823013	     -0.00025934	     -0.19948123	     -0.05976118	      0.88283515	     -0.00030354	     -0.21369859	      0.00207867	      0.00115310	    111.21707956
      2.05580289	     -0.05809905	     -0.00025723	     -0.19935042	     -0.05975845	      0.88283669	     -0.00030354	     -0.21367333	      0.00210660	      0.00121290	    112.66256487
      2.05688960	     -0.05798781	     -0.00025557	     -0.19923941	     -0.05975615	      0.88283803	     -0.00030354	     -0.21365172	      0.00213018	      0.00126155	    112.33871384
      2.05797632	     -0.05787723	     -0.00025418	     -0.19912903	     -0.05975382	      0.88283943	     -0.00030353	     -0.21362965	      0.00215141	      0.00130671	    113.16774342
      2.05943459	     -0.05772876	     -0.00025236	     -0.19898081	     -0.05975067	      0.88284138	     -0.00030351	     -0.21359943	      0.00217875	      0.00136388	    113.40530166
      2.06089285	     -0.05757752	     -0.00025073	     -0.19882979	     -0.05974747	      0.88284340	     -0.00030348	     -0.21356853	      0.00220273	      0.00141542	    114.84343161
      2.06196027	     -0.05746470	     -0.00024947	     -0.19871713	     -0.05974511	      0.88284493	     -0.00030344	     -0.21354547	      0.00222040	      0.00145135	    114.48163505
      2.06302769	     -0.05735164	     -0.00024826	     -0.19860420	     -0.05974273	      0.88284650	     -0.00030340	     -0.21352203	      0.00223575	      0.00148361	    115.30597738
      2.06452921	     -0.05719234	     -0.00024648	     -0.19844507	     -0.05973936	      0.88284876	     -0.00030333	     -0.21348848	      0.00225602	      0.00152515	    115.63618322
      2.06582893	     -0.05705338	     -0.00024509	     -0.19830625	     -0.05973642	      0.88285076	     -0.00030326	     -0.21345892	      0.00227086	      0.00155644	    116.68396188
      2.06712865	     -0.05691419	     -0.00024382	     -0.19816716	     -0.05973346	      0.88285281	     -0.00030318	     -0.21342891	      0.00228503	      0.00158486	    116.58709356
      2.06842837	     -0.05677511	     -0.00024257	     -0.19802816	     -0.05973048	      0.88285488	     -0.00030309	     -0.21339847	      0.00229575	      0.00160844	    118.07367400
      2.06951694	     -0.05665952	     -0.00024143	     -0.19791264	     -0.05972797	      0.88285664	     -0.00030301	     -0.21337271	      0.00230483	      0.00162668	    117.76326835
      2.07060551	     -0.05654555	     -0.00024037	     -0.19779871	     -0.05972546	      0.88285842	     -0.00030292	     -0.21334673	      0.00231146	      0.00164127	    118.64283674
      2.07205672	     -0.05639564	     -0.00023884	     -0.19764884	     -0.05972210	      0.88286082	     -0.00030279	     -0.21331188	      0.00231906	      0.00165731	    118.91586239
      2.07350793	     -0.05624660	     -0.00023682	     -0.19749982	     -0.05971873	      0.88286323	     -0.00030265	     -0.21327681	      0.00232312	      0.00166810	    120.36040473
      2.07457533	     -0.05613750	     -0.00023511	     -0.19739073	     -0.05971625	      0.88286501	     -0.00030253	     -0.21325090	      0.00232609	      0.00167454	    119.96361314
      2.07564273	     -0.05603032	     -0.00023350	     -0.19728355	     -0.05971377	      0.88286680	     -0.00030242	     -0.21322491	      0.00232670	      0.00167759	    120.78945015
      2.07713986	     -0.05588327	     -0.00023129	     -0.19713647	     -0.05971029	      0.88286932	     -0.00030224	     -0.21318842	      0.00232629	      0.00167855	    121.10421549
      2.07843724	     -0.05575836	     -0.00022948	     -0.19701150	     -0.05970727	      0.88287149	     -0.00030208	     -0.21315683	      0.00232332	      0.00167527	    122.11853149
      2.07973463	     -0.05563449	     -0.00022834	     -0.19688756	     -0.05970426	      0.88287366	     -0.00030191	     -0.21312533	      0.00231976	      0.00166965	    121.93563421
      2.08103201	     -0.05551430	     -0.00022742	     -0.19676726	     -0.05970125	      0.88287582	     -0.00030173	     -0.21309402	      0.00231293	      0.00165974	    123.36370868
      2.08212181	     -0.05541602	     -0.00022658	     -0.19666889	     -0.05969873	      0.88287763	     -0.00030157	     -0.21306792	      0.00230752	      0.00165031	    122.99282282
      2.08321162	     -0.05532109	     -0.00022572	     -0.19657385	     -0.05969622	      0.88287942	     -0.00030141	     -0.21304200	      0.00229991	      0.00163768	    123.82614064
      2.08465657	     -0.05519874	     -0.00022452	     -0.19645135	     -0.05969291	      0.88288177	     -0.00030118	     -0.21300798	      0.00228902	      0.00161840	    123.99380945
      2.08610152	     -0.05507968	     -0.00022349	     -0.19633210	     -0.05968961	      0.88288409	     -0.00030095	     -0.21297433	      0.00227521	      0.00159487	    125.33937641
      2.08717033	     -0.05499472	     -0.00022282	     -0.19624700	     -0.05968718	      0.88288579	     -0.00030077	     -0.21294971	      0.00226538	      0.00157660	    124.84158002
      2.08823914	     -0.05491284	     -0.00022241	     -0.19616495	     -0.05968477	      0.88288746	     -0.00030059	     -0.21292534	      0.00225354	      0.00155561	    125.57152903
      2.08972894	     -0.05480349	     -0.00022196	     -0.19605536	     -0.05968142	      0.88288976	     -0.00030032	     -0.21289187	      0.00223634	      0.00152433	    125.70744574
      2.09102601	     -0.05471211	     -0.00022176	     -0.19596376	     -0.05967853	      0.88289171	     -0.00030009	     -0.21286321	      0.00221929	      0.00149431	    126.57384625
      2.09232308	     -0.05462555	     -0.00022159	     -0.19587695	     -0.05967567	      0.88289363	     -0.00029984	     -0.21283503	      0.00220218	      0.00146321	    126.19763967
      2.09362015	     -0.05454248	     -0.00022154	     -0.19579362	     -0.05967282	      0.88289551	     -0.00029959	     -0.21280736	      0.00218235	      0.00142908	    127.47189798
      2.09470716	     -0.05447629	     -0.00022146	     -0.19572722	     -0.05967046	      0.88289705	     -0.00029938	     -0.21278459	      0.00216649	      0.00140043	    126.92296521
      2.09579416	     -0.05441262	     -0.00022141	     -0.19566331	     -0.05966811	      0.88289855	     -0.00029916	     -0.21276220	      0.00214880	      0.00136958	    127.59458303
      2.09724134	     -0.05433243	     -0.00022137	     -0.19558282	     -0.05966502	      0.88290050	     -0.00029887	     -0.21273301	      0.00212501	      0.00132751	    127.52822117
      2.09868852	     -0.05425667	     -0.00022149	     -0.19550672	     -0.05966196	      0.88290239	     -0.00029856	     -0.21270452	      0.00209891	      0.00128300	    128.62844127
      2.09975787	     -0.05420467	     -0.00022162	     -0.19545447	     -0.05965973	      0.88290375	     -0.00029834	     -0.21268396	      0.00208037	      0.00125041	    127.93724989
      2.10082722	     -0.05415619	     -0.00022187	     -0.19540573	     -0.05965751	      0.88290507	     -0.00029811	     -0.21266382	      0.00206014	      0.00121606	    128.47132981
      2.10231380	     -0.05409427	     -0.00022216	     -0.19534344	     -0.05965447	      0.88290684	     -0.00029778	     -0.21263660	      0.00203186	      0.00116779	    128.31978141
      2.10361466	     -0.05404354	     -0.00022165	     -0.19529240	     -0.05965185	      0.88290833	     -0.00029749	     -0.21261352	      0.00200554	      0.00112428	    128.94741627
      2.10491552	     -0.05399861	     -0.00022101	     -0.19524715	     -0.05964926	      0.88290976	     -0.00029720	     -0.21259114	      0.00197961	      0.00108111	    128.28223262
      2.10621638	     -0.05395750	     -0.00022056	     -0.19520571	     -0.05964670	      0.88291114	     -0.00029690	     -0.21256949	      0.00195140	      0.00103621	    129.35451683
      2.10729539	     -0.05392738	     -0.00022021	     -0.19517532	     -0.05964460	      0.88291224	     -0.00029665	     -0.21255210	      0.00192922	      0.00099990	    128.59164290
      2.10837440	     -0.05390023	     -0.00022001	     -0.19514789	     -0.05964254	      0.88291330	     -0.00029640	     -0.21253522	      0.00190562	      0.00096226	    129.06263025
      2.10983562	     -0.05386800	     -0.00021995	     -0.19511528	     -0.05963977	      0.88291467	     -0.00029606	     -0.21251320	      0.00187398	      0.00091157	    128.77102897
      2.11129684	     -0.05383713	     -0.00022085	     -0.19508398	     -0.05963706	      0.88291596	     -0.00029572	     -0.21249209	      0.00184069	      0.00086004	    129.64207533
      2.11236785	     -0.05381886	     -0.00022169	     -0.19506542	     -0.05963510	      0.88291686	     -0.00029547	     -0.21247723	      0.00181738	      0.00082366	    128.75365832
      2.11343886	     -0.05380296	     -0.00022238	     -0.19504921	     -0.05963317	      0.88291773	     -0.00029521	     -0.21246290	      0.00179268	      0.00078646	    129.12385918
      2.11492399	     -0.05378573	     -0.00022316	     -0.19503156	     -0.05963053	      0.88291886	     -0.00029485	     -0.21244395	      0.00175881	      0.00073582	    128.76501995
      2.11623101	     -0.05377326	     -0.00022392	     -0.19501871	     -0.05962825	      0.88291979	     -0.00029454	     -0.21242809	      0.00172800	      0.00069122	    129.25393917
      2.11753804	     -0.05376445	     -0.00022483	     -0.19500952	     -0.05962601	      0.88292066	     -0.00029423	     -0.21241298	      0.00169815	      0.00064803	    128.45557364
      2.11884507	     -0.05375802	     -0.00022586	     -0.19500270	     -0.05962381	      0.88292148	     -0.00029391	     -0.21239859	      0.00166645	      0.00060423	    129.43883263
      2.11991467	     -0.05375592	     -0.00022664	     -0.19500030	     -0.05962204	      0.88292211	     -0.00029365	     -0.21238733	      0.00164208	      0.00057017	    128.54539807
      2.12098428	     -0.05375597	     -0.00022745	     -0.19500003	     -0.05962030	      0.88292270	     -0.00029339	     -0.21237654	      0.00161655	      0.00053549	    128.89037224
      2.12246497	     -0.05376001	     -0.00022856	     -0.19500364	     -0.05961793	      0.88292346	     -0.00029303	     -0.21236235	      0.00158191	      0.00048881	    128.45942394
      2.12378001	     -0.05376579	     -0.00022958	     -0.19500904	     -0.05961587	      0.88292408	     -0.00029272	     -0.21235043	      0.00155038	      0.00044768	    128.86816030
      2.12509505	     -0.05377543	     -0.00023054	     -0.19501830	     -0.05961386	      0.88292464	     -0.00029240	     -0.21233915	      0.00152004	      0.00040830	    127.95880928
      2.12626258	     -0.05378491	     -0.00023145	     -0.19502744	     -0.05961210	      0.88292509	     -0.00029212	     -0.21232963	      0.00149179	      0.00037314	    128.61890579
      2.12743011	     -0.05379758	     -0.00023232	     -0.19503979	     -0.05961037	      0.88292551	     -0.00029184	     -0.21232057	      0.00146487	      0.00033964	    127.95190958
      2.12859764	     -0.05381196	     -0.00023324	     -0.19505383	     -0.05960868	      0.88292589	     -0.00029156	     -0.21231197	      0.00143718	      0.00030614	    128.25916338
      2.13002115	     -0.05383284	     -0.00023434	     -0.19507432	     -0.05960665	      0.88292629	     -0.00029123	     -0.21230208	      0.00140459	      0.00026703	    127.53475650
      2.13121554	     -0.05385138	     -0.00023529	     -0.19509253	     -0.05960499	      0.88292659	     -0.00029095	     -0.21229426	      0.00137637	      0.00023437	    128.07621099
      2.13240993	     -0.05387274	     -0.00023622	     -0.19511356	     -0.05960337	      0.88292686	     -0.00029067	     -0.21228687	      0.00134957	      0.00020342	    127.36049581
      2.13360432	     -0.05389542	     -0.00023717	     -0.19513591	     -0.05960177	      0.88292708	     -0.00029040	     -0.21227990	      0.00132205	      0.00017248	    127.71829158
      2.13479871	     -0.05392048	     -0.00023810	     -0.19516065	     -0.05960021	      0.88292727	     -0.00029012	     -0.21227334	      0.00129564	      0.00014298	    127.17330024
      2.13599310	     -0.05394679	     -0.00023905	     -0.19518664	     -0.05959868	      0.88292742	     -0.00028985	     -0.21226717	      0.00126889	      0.00011378	    127.33239893
      2.13754756	     -0.05398454	     -0.00024027	     -0.19522399	     -0.05959673	      0.88292757	     -0.00028951	     -0.21225972	      0.00123551	      0.00007766	    126.47228352
      2.13862988	     -0.05401118	     -0.00024115	     -0.19525034	     -0.05959541	      0.88292764	     -0.00028927	     -0.21225491	      0.00121155	      0.00005258	    127.01337412
      2.13971219	     -0.05404002	     -0.00024199	     -0.19527891	     -0.05959411	      0.88292768	     -0.00028904	     -0.21225038	      0.00118882	      0.00002882	    126.57083824
      2.14113320	     -0.05407948	     -0.00024311	     -0.19531802	     -0.05959244	      0.88292770	     -0.00028874	     -0.21224488	      0.00115884	     -0.00000204	    126.68363978
      2.14255763	     -0.05412205	     -0.00024422	     -0.19536024	     -0.05959081	      0.88292768	     -0.00028845	     -0.21223986	      0.00113029	     -0.00003131	    125.77375492
      2.14369708	     -0.05415608	     -0.00024518	     -0.19539399	     -0.05958953	      0.88292763	     -0.00028822	     -0.21223617	      0.00110668	     -0.00005481	    126.30939933
      2.14483653	     -0.05419270	     -0.00024612	     -0.19543034	     -0.05958829	      0.88292755	     -0.00028799	     -0.21223277	      0.00108456	     -0.00007689	    125.69405074
      2.14597598	     -0.05423027	     -0.00024713	     -0.19546765	     -0.05958706	      0.88292745	     -0.00028777	     -0.21222967	      0.00106219	     -0.00009897	    125.79793488
      2.14753617	     -0.05428444	     -0.00024857	     -0.19552146	     -0.05958543	      0.88292728	     -0.00028748	     -0.21222589	      0.00103307	     -0.00012773	    125.04368858
      2.14870729	     -0.05432512	     -0.00024980	     -0.19556187	     -0.05958423	      0.88292712	     -0.00028727	     -0.21222338	      0.00101081	     -0.00014929	    125.48679050
      2.14987842	     -0.05436784	     -0.00025111	     -0.19560434	     -0.05958306	      0.88292693	     -0.00028706	     -0.21222115	      0.00098998	     -0.00016952	    124.87830484
      2.15104955	     -0.05441051	     -0.00025258	     -0.19564674	     -0.05958191	      0.88292672	     -0.00028686	     -0.21221917	      0.00096875	     -0.00018983	    125.07177449
      2.15253943	     -0.05446713	     -0.00025466	     -0.19570304	     -0.05958049	      0.88292642	     -0.00028661	     -0.21221701	      0.00094317	     -0.00021424	    124.32119885
      2.15367785	     -0.05450922	     -0.00025646	     -0.19574488	     -0.05957943	      0.88292616	     -0.00028643	     -0.21221562	      0.00092295	     -0.00023300	    124.86860062
      2.15481627	     -0.05455265	     -0.00025833	     -0.19578807	     -0.05957839	      0.88292589	     -0.00028626	     -0.21221442	      0.00090400	     -0.00025050	    124.41069607
      2.15595469	     -0.05459524	     -0.00026038	     -0.19583041	     -0.05957737	      0.88292559	     -0.00028609	     -0.21221342	      0.00088463	     -0.00026802	    124.60347995
      2.15752796	     -0.05465586	     -0.00026341	     -0.19589069	     -0.05957600	      0.88292515	     -0.00028587	     -0.21221233	      0.00085903	     -0.00029080	    124.02240533
      2.15865313	     -0.05469816	     -0.00026584	     -0.19593273	     -0.05957504	      0.88292482	     -0.00028573	     -0.21221178	      0.00084017	     -0.00030705	    124.52714027
      2.15977831	     -0.05474220	     -0.00026833	     -0.19597653	     -0.05957411	      0.88292446	     -0.00028559	     -0.21221141	      0.00082246	     -0.00032214	    124.15760226
      2.16090348	     -0.05478526	     -0.00027101	     -0.19601935	     -0.05957319	      0.88292409	     -0.00028546	     -0.21221124	      0.00080453	     -0.00033718	    124.34633503
      2.16254267	     -0.05484748	     -0.00027510	     -0.19608122	     -0.05957189	      0.88292352	     -0.00028528	     -0.21221130	      0.00077962	     -0.00035764	    123.91477595
      2.16363552	     -0.05488618	     -0.00027807	     -0.19611969	     -0.05957105	      0.88292312	     -0.00028517	     -0.21221150	      0.00076247	     -0.00037106	    124.44396835
      2.16472838	     -0.05492617	     -0.00028108	     -0.19615945	     -0.05957023	      0.88292271	     -0.00028507	     -0.21221183	      0.00074631	     -0.00038328	    124.20616663
      2.16612567	     -0.05497532	     -0.00028507	     -0.19620830	     -0.05956920	      0.88292216	     -0.00028495	     -0.21221246	      0.00072538	     -0.00039854	    124.52875479
      2.16751146	     -0.05502319	     -0.00028902	     -0.19625588	     -0.05956821	      0.88292160	     -0.00028485	     -0.21221327	      0.00070581	     -0.00041205	    123.96206191
      2.16889724	     -0.05506508	     -0.00029325	     -0.19629749	     -0.05956724	      0.88292102	     -0.00028476	     -0.21221423	      0.00068505	     -0.00042512	    124.94059595
      2.17006984	     -0.05510257	     -0.00029663	     -0.19633474	     -0.05956645	      0.88292052	     -0.00028470	     -0.21221512	      0.00066922	     -0.00043425	    124.16650223
      2.17124244	     -0.05513585	     -0.00030018	     -0.19636778	     -0.05956567	      0.88292000	     -0.00028464	     -0.21221612	      0.00065254	     -0.00044315	    124.67256538
      2.17288917	     -0.05518165	     -0.00030503	     -0.19641326	     -0.05956462	      0.88291926	     -0.00028458	     -0.21221764	      0.00063050	     -0.00045339	    124.19070683
      2.17397624	     -0.05520711	     -0.00030834	     -0.19643850	     -0.05956394	      0.88291877	     -0.00028455	     -0.21221872	      0.00061534	     -0.00045942	    124.82383474
      2.17506330	     -0.05523145	     -0.00031139	     -0.19646264	     -0.05956328	      0.88291827	     -0.00028452	     -0.21221980	      0.00060106	     -0.00046385	    124.63127540
      2.17649394	     -0.05525942	     -0.00031524	     -0.19649034	     -0.05956243	      0.88291760	     -0.00028450	     -0.21222121	      0.00058178	     -0.00046859	    124.92073225
      2.17787904	     -0.05528690	     -0.00031874	     -0.19651759	     -0.05956164	      0.88291695	     -0.00028450	     -0.21222259	      0.00056404	     -0.00047102	    124.24908690
      2.17926413	     -0.05531042	     -0.00032242	     -0.19654085	     -0.05956087	      0.88291629	     -0.00028451	     -0.21222406	      0.00054494	     -0.00047291	    125.20131554
      2.18042811	     -0.05533254	     -0.00032535	     -0.19656276	     -0.05956025	      0.88291574	     -0.00028453	     -0.21222536	      0.00053058	     -0.00047255	    124.32872770
      2.18159208	     -0.05535306	     -0.00032849	     -0.19658306	     -0.05955964	      0.88291519	     -0.00028456	     -0.21222680	      0.00051526	     -0.00047230	    124.71722330
      2.18324030	     -0.05538853	     -0.00033300	     -0.19661824	     -0.05955881	      0.88291442	     -0.00028462	     -0.21222919	      0.00049495	     -0.00047068	    124.02642003
      2.18435220	     -0.05541317	     -0.00033631	     -0.19664266	     -0.05955826	      0.88291389	     -0.00028467	     -0.21223116	      0.00048071	     -0.00046991	    124.49918756
      2.18546409	     -0.05544171	     -0.00033968	     -0.19667100	     -0.05955774	      0.88291337	     -0.00028473	     -0.21223347	      0.00046757	     -0.00046863	    124.08027035
      2.18687244	     -0.05547895	     -0.00034421	     -0.19670798	     -0.05955709	      0.88291271	     -0.00028482	     -0.21223697	      0.00045074	     -0.00046800	    124.24724815
      2.18828079	     -0.05551920	     -0.00034877	     -0.19674797	     -0.05955647	      0.88291205	     -0.00028492	     -0.21224110	      0.00043558	     -0.00046745	    123.27977635
      2.18968914	     -0.05555742	     -0.00035362	     -0.19678592	     -0.05955586	      0.88291140	     -0.00028504	     -0.21224589	      0.00041933	     -0.00046870	    124.21676167
      2.19082684	     -0.05559393	     -0.00035742	     -0.19682223	     -0.05955539	      0.88291086	     -0.00028515	     -0.21225025	      0.00040842	     -0.00046963	    123.19455032
      2.19196455	     -0.05562947	     -0.00036139	     -0.19685756	     -0.05955493	      0.88291033	     -0.00028526	     -0.21225509	      0.00039691	     -0.00047232	    123.47943872
      2.19340699	     -0.05567655	     -0.00036642	     -0.19690439	     -0.05955437	      0.88290964	     -0.00028543	     -0.21226190	      0.00038405	     -0.00047647	    122.81469293
      2.19462825	     -0.05571582	     -0.00037071	     -0.19694345	     -0.05955391	      0.88290906	     -0.00028558	     -0.21226823	      0.00037296	     -0.00048185	    123.16275517
      2.19584952	     -0.05575801	     -0.00037489	     -0.19698545	     -0.05955346	      0.88290846	     -0.00028573	     -0.21227508	      0.00036376	     -0.00048750	    122.35415945
      2.19707078	     -0.05579915	     -0.00037905	     -0.19702639	     -0.05955302	      0.88290787	     -0.00028590	     -0.21228246	      0.00035420	     -0.00049509	    122.65811831
      2.19829204	     -0.05584228	     -0.00038305	     -0.19706934	     -0.05955259	      0.88290726	     -0.00028608	     -0.21229035	      0.00034635	     -0.00050310	    121.97436745
      2.19951331	     -0.05588456	     -0.00038696	     -0.19711143	     -0.05955218	      0.88290664	     -0.00028627	     -0.21229873	      0.00033842	     -0.00051282	    122.14045435
      2.20073457	     -0.05592818	     -0.00039074	     -0.19715489	     -0.05955177	      0.88290600	     -0.00028647	     -0.21230758	      0.00033204	     -0.00052290	    121.52155836
      2.20195583	     -0.05597092	     -0.00039441	     -0.19719748	     -0.05955136	      0.88290536	     -0.00028668	     -0.21231689	      0.00032558	     -0.00053446	    121.63336357
      2.20317710	     -0.05601549	     -0.00039790	     -0.19724190	     -0.05955097	      0.88290470	     -0.00028690	     -0.21232664	      0.00032059	     -0.00054624	    121.01087371
      2.20439836	     -0.05605925	     -0.00040123	     -0.19728553	     -0.05955058	      0.88290402	     -0.00028713	     -0.21233682	      0.00031561	     -0.00055929	    121.11379810
      2.20561962	     -0.05610414	     -0.00040433	     -0.19733030	     -0.05955020	      0.88290333	     -0.00028736	     -0.21234742	      0.00031200	     -0.00057240	    120.54434736
      2.20684088	     -0.05614761	     -0.00040724	     -0.19737365	     -0.05954982	      0.88290262	     -0.00028761	     -0.21235840	      0.00030832	     -0.00058654	    120.66026752
      2.20806215	     -0.05619206	     -0.00040994	     -0.19741800	     -0.05954945	      0.88290190	     -0.00028786	     -0.21236973	      0.00030590	     -0.00060053	    120.13441856
      2.20928341	     -0.05623541	     -0.00041248	     -0.19746126	     -0.05954907	      0.88290116	     -0.00028813	     -0.21238140	      0.00030336	     -0.00061530	    120.26639552
      2.21050467	     -0.05627965	     -0.00041478	     -0.19750542	     -0.05954870	      0.88290040	     -0.00028840	     -0.21239337	      0.00030202	     -0.00062972	    119.79834889
      2.21172594	     -0.05632188	     -0.00041694	     -0.19754756	     -0.05954834	      0.88289962	     -0.00028868	     -0.21240564	      0.00030052	     -0.00064466	    120.02328623
      2.21319453	     -0.05637257	     -0.00041933	     -0.19759818	     -0.05954790	      0.88289866	     -0.00028903	     -0.21242067	      0.00030033	     -0.00066181	    119.25866775
      2.21466312	     -0.05641651	     -0.00042176	     -0.19764204	     -0.05954745	      0.88289767	     -0.00028939	     -0.21243596	      0.00029900	     -0.00067909	    120.39580827
      2.21583392	     -0.05645383	     -0.00042344	     -0.19767931	     -0.05954710	      0.88289687	     -0.00028969	     -0.21244823	      0.00030005	     -0.00069135	    119.56847382
      2.21700472	     -0.05648687	     -0.00042516	     -0.19771230	     -0.05954675	      0.88289606	     -0.00028999	     -0.21246058	      0.00030032	     -0.00070354	    120.06895521
      2.21855592	     -0.05653078	     -0.00042730	     -0.19775616	     -0.05954629	      0.88289495	     -0.00029041	     -0.21247699	      0.00030220	     -0.00071757	    119.64569268
      2.21967077	     -0.05655910	     -0.00042883	     -0.19778444	     -0.05954595	      0.88289415	     -0.00029072	     -0.21248881	      0.00030290	     -0.00072694	    120.32696719
      2.22078562	     -0.05658759	     -0.00043027	     -0.19781291	     -0.05954561	      0.88289333	     -0.00029103	     -0.21250061	      0.00030472	     -0.00073443	    120.16622191
      2.22213406	     -0.05661914	     -0.00043196	     -0.19784442	     -0.05954520	      0.88289234	     -0.00029142	     -0.21251486	      0.00030642	     -0.00074232	    120.69701071
      2.22348250	     -0.05665111	     -0.00043362	     -0.19787636	     -0.05954478	      0.88289133	     -0.00029182	     -0.21252905	      0.00030918	     -0.00074752	    120.29702392
      2.22483094	     -0.05667865	     -0.00043538	     -0.19790386	     -0.05954436	      0.88289032	     -0.00029223	     -0.21254319	      0.00031077	     -0.00075122	    121.32727398
      2.22617938	     -0.05670714	     -0.00043698	     -0.19793234	     -0.05954394	      0.88288931	     -0.00029266	     -0.21255721	      0.00031424	     -0.00075165	    120.59083502
      2.22752782	     -0.05672998	     -0.00043872	     -0.19795515	     -0.05954352	      0.88288829	     -0.00029309	     -0.21257113	      0.00031607	     -0.00075029	    121.89565432
      2.22887625	     -0.05675507	     -0.00044037	     -0.19798022	     -0.05954309	      0.88288729	     -0.00029353	     -0.21258492	      0.00031956	     -0.00074580	    121.56611074
      2.23022469	     -0.05677772	     -0.00044189	     -0.19800284	     -0.05954266	      0.88288628	     -0.00029398	     -0.21259860	      0.00032192	     -0.00073951	    122.71348493
      2.23142048	     -0.05679636	     -0.00044316	     -0.19802148	     -0.05954227	      0.88288541	     -0.00029439	     -0.21261065	      0.00032560	     -0.00073074	    122.22515426
      2.23261628	     -0.05681337	     -0.00044431	     -0.19803849	     -0.05954188	      0.88288454	     -0.00029480	     -0.21262258	      0.00032837	     -0.00072071	    123.01680466
      2.23438351	     -0.05683930	     -0.00044605	     -0.19806442	     -0.05954130	      0.88288328	     -0.00029543	     -0.21264007	      0.00033387	     -0.00070172	    122.92910453
      2.23539906	     -0.05685159	     -0.00044691	     -0.19807670	     -0.05954095	      0.88288257	     -0.00029580	     -0.21265003	      0.00033640	     -0.00068935	    123.80140283
      2.23641461	     -0.05686326	     -0.00044779	     -0.19808838	     -0.05954061	      0.88288188	     -0.00029617	     -0.21265991	      0.00033974	     -0.00067511	    123.95582543
      2.23797893	     -0.05687986	     -0.00044925	     -0.19810498	     -0.05954008	      0.88288084	     -0.00029675	     -0.21267499	      0.00034474	     -0.00065090	    124.58755915
      2.23946673	     -0.05689510	     -0.00045062	     -0.19812025	     -0.05953956	      0.88287989	     -0.00029731	     -0.21268923	      0.00035060	     -0.00062460	    124.35596951
      2.24072094	     -0.05690474	     -0.00045155	     -0.19812990	     -0.05953912	      0.88287912	     -0.00029780	     -0.21270110	      0.00035464	     -0.00060107	    125.47821749
      2.24197516	     -0.05691398	     -0.00045225	     -0.19813917	     -0.05953867	      0.88287839	     -0.00029828	     -0.21271285	      0.00036039	     -0.00057494	    125.13457552
      2.24322937	     -0.05692040	     -0.00045219	     -0.19814562	     -0.05953821	      0.88287768	     -0.00029878	     -0.21272444	      0.00036525	     -0.00054764	    126.04759146
      2.24483657	     -0.05693045	     -0.00045194	     -0.19815575	     -0.05953762	      0.88287683	     -0.00029942	     -0.21273910	      0.00037323	     -0.00050951	    125.58457944
      2.24592103	     -0.05693294	     -0.00045154	     -0.19815828	     -0.05953721	      0.88287629	     -0.00029986	     -0.21274884	      0.00037747	     -0.00048305	    126.75686943
      2.24700548	     -0.05693563	     -0.00045111	     -0.19816103	     -0.05953680	      0.88287579	     -0.00030030	     -0.21275844	      0.00038295	     -0.00045489	    126.79351035
      2.24842495	     -0.05693735	     -0.00045029	     -0.19816282	     -0.05953625	      0.88287517	     -0.00030088	     -0.21277077	      0.00038981	     -0.00041713	    127.46922878
      2.24980149	     -0.05693451	     -0.00044970	     -0.19816007	     -0.05953571	      0.88287462	     -0.00030145	     -0.21278246	      0.00039769	     -0.00037839	    127.14523598
      2.25100875	     -0.05693071	     -0.00044930	     -0.19815634	     -0.05953523	      0.88287418	     -0.00030195	     -0.21279250	      0.00040362	     -0.00034402	    128.11860094
      2.25221602	     -0.05692659	     -0.00044880	     -0.19815229	     -0.05953474	      0.88287379	     -0.00030246	     -0.21280236	      0.00041111	     -0.00030775	    127.72253210
      2.25342329	     -0.05692145	     -0.00044810	     -0.19814723	     -0.05953424	      0.88287344	     -0.00030297	     -0.21281202	      0.00041775	     -0.00027158	    128.51263698
      2.25463055	     -0.05691566	     -0.00044724	     -0.19814153	     -0.05953373	      0.88287313	     -0.00030349	     -0.21282149	      0.00042564	     -0.00023410	    128.24553218
      2.25583782	     -0.05690880	     -0.00044618	     -0.19813476	     -0.05953321	      0.88287287	     -0.00030401	     -0.21283072	      0.00043295	     -0.00019684	    128.85083763
      2.25704509	     -0.05690042	     -0.00044497	     -0.19812647	     -0.05953268	      0.88287266	     -0.00030453	     -0.21283971	      0.00044125	     -0.00015869	    128.62615643
      2.25825235	     -0.05689121	     -0.00044363	     -0.19811737	     -0.05953214	      0.88287249	     -0.00030505	     -0.21284842	      0.00044905	     -0.00012096	    129.13133524
      2.25972572	     -0.05687933	     -0.00044190	     -0.19810562	     -0.05953147	      0.88287235	     -0.00030570	     -0.21285867	      0.00045984	     -0.00007421	    128.56609057
      2.26089320	     -0.05686759	     -0.00044047	     -0.19809398	     -0.05953093	      0.88287228	     -0.00030621	     -0.21286646	      0.00046725	     -0.00003807	    129.50389618
      2.26206068	     -0.05685606	     -0.00043917	     -0.19808256	     -0.05953038	      0.88287226	     -0.00030673	     -0.21287397	      0.00047599	     -0.00000133	    129.13135004
      2.26322815	     -0.05684447	     -0.00043795	     -0.19807107	     -0.05952982	      0.88287228	     -0.00030725	     -0.21288118	      0.00048398	      0.00003440	    129.63523266
      2.26465945	     -0.05682999	     -0.00043714	     -0.19805671	     -0.05952912	      0.88287236	     -0.00030789	     -0.21288965	      0.00049478	      0.00007844	    129.15978852
      2.26581881	     -0.05681668	     -0.00043651	     -0.19804348	     -0.05952854	      0.88287247	     -0.00030841	     -0.21289618	      0.00050245	      0.00011294	    129.95437350
      2.26697818	     -0.05680137	     -0.00043597	     -0.19802826	     -0.05952796	      0.88287262	     -0.00030893	     -0.21290241	      0.00051122	      0.00014790	    129.59514010
      2.26813754	     -0.05678428	     -0.00043546	     -0.19801126	     -0.05952736	      0.88287281	     -0.00030946	     -0.21290826	      0.00051911	      0.00018185	    130.12244164
      2.26958801	     -0.05675885	     -0.00043475	     -0.19798594	     -0.05952660	      0.88287311	     -0.00031012	     -0.21291501	      0.00052971	      0.00022468	    129.73190147
      2.27075266	     -0.05673336	     -0.00043368	     -0.19796055	     -0.05952598	      0.88287339	     -0.00031065	     -0.21291990	      0.00053688	      0.00025829	    130.58482435
      2.27191731	     -0.05670429	     -0.00043260	     -0.19793158	     -0.05952535	      0.88287371	     -0.00031118	     -0.21292426	      0.00054480	      0.00029279	    130.26606689
      2.27308196	     -0.05667296	     -0.00043148	     -0.19790034	     -0.05952471	      0.88287407	     -0.00031172	     -0.21292804	      0.00055148	      0.00032680	    130.83612940
      2.27453822	     -0.05662925	     -0.00042992	     -0.19785675	     -0.05952390	      0.88287458	     -0.00031239	     -0.21293196	      0.00056005	      0.00037037	    130.47397665
      2.27572345	     -0.05658836	     -0.00042831	     -0.19781594	     -0.05952323	      0.88287504	     -0.00031294	     -0.21293438	      0.00056523	      0.00040560	    131.41530619
      2.27690868	     -0.05654377	     -0.00042651	     -0.19777146	     -0.05952256	      0.88287554	     -0.00031349	     -0.21293610	      0.00057086	      0.00044220	    131.07848128
      2.27809391	     -0.05649630	     -0.00042457	     -0.19772408	     -0.05952188	      0.88287608	     -0.00031404	     -0.21293707	      0.00057479	      0.00047869	    131.75981042
      2.27953547	     -0.05643499	     -0.00042196	     -0.19766288	     -0.05952105	      0.88287681	     -0.00031471	     -0.21293728	      0.00057944	      0.00052462	    131.36198699
      2.28076169	     -0.05637711	     -0.00041942	     -0.19760507	     -0.05952034	      0.88287747	     -0.00031528	     -0.21293657	      0.00058105	      0.00056375	    132.45260923
      2.28198790	     -0.05631620	     -0.00041668	     -0.19754425	     -0.05951962	      0.88287819	     -0.00031585	     -0.21293502	      0.00058296	      0.00060457	    132.02405264
      2.28321412	     -0.05625063	     -0.00041365	     -0.19747876	     -0.05951891	      0.88287896	     -0.00031643	     -0.21293261	      0.00058257	      0.00064535	    132.95258291
      2.28444034	     -0.05618237	     -0.00041039	     -0.19741057	     -0.05951819	      0.88287977	     -0.00031700	     -0.21292934	      0.00058197	      0.00068762	    132.73584722
      2.28566655	     -0.05611127	     -0.00040689	     -0.19733954	     -0.05951748	      0.88288064	     -0.00031757	     -0.21292519	      0.00057921	      0.00072996	    133.51066432
      2.28689277	     -0.05603675	     -0.00040314	     -0.19726508	     -0.05951677	      0.88288156	     -0.00031815	     -0.21292020	      0.00057601	      0.00077364	    133.30133405
      2.28811898	     -0.05595951	     -0.00039923	     -0.19718788	     -0.05951607	      0.88288254	     -0.00031872	     -0.21291432	      0.00057059	      0.00081722	    134.10603176
      2.28934520	     -0.05588020	     -0.00039533	     -0.19710861	     -0.05951538	      0.88288357	     -0.00031930	     -0.21290762	      0.00056468	      0.00086197	    133.89069628
      2.29057142	     -0.05580000	     -0.00039150	     -0.19702843	     -0.05951469	      0.88288465	     -0.00031987	     -0.21290009	      0.00055647	      0.00090639	    134.69461160
      2.29179763	     -0.05571815	     -0.00038770	     -0.19694659	     -0.05951401	      0.88288579	     -0.00032045	     -0.21289182	      0.00054772	      0.00095170	    134.47109227
      2.29302385	     -0.05563550	     -0.00038391	     -0.19686393	     -0.05951335	      0.88288699	     -0.00032103	     -0.21288279	      0.00053664	      0.00099637	    135.26428502
      2.29425007	     -0.05555179	     -0.00038014	     -0.19678019	     -0.05951269	      0.88288824	     -0.00032160	     -0.21287308	      0.00052498	      0.00104155	    135.03117351
      2.29547628	     -0.05546770	     -0.00037638	     -0.19669606	     -0.05951206	      0.88288954	     -0.00032218	     -0.21286269	      0.00051101	      0.00108572	    135.80076742
      2.29670250	     -0.05538341	     -0.00037272	     -0.19661173	     -0.05951144	      0.88289090	     -0.00032276	     -0.21285169	      0.00049644	      0.00112995	    135.55549047
      2.29792872	     -0.05530109	     -0.00036917	     -0.19652932	     -0.05951084	      0.88289231	     -0.00032334	     -0.21284013	      0.00047960	      0.00117271	    136.25470922
      2.29915493	     -0.05522090	     -0.00036588	     -0.19644905	     -0.05951027	      0.88289378	     -0.00032392	     -0.21282814	      0.00046219	      0.00121494	    135.97362924
      2.30038115	     -0.05514403	     -0.00036282	     -0.19637206	     -0.05950971	      0.88289529	     -0.00032450	     -0.21281577	      0.00044264	      0.00125508	    136.62174139
      2.30160737	     -0.05506939	     -0.00035996	     -0.19629729	     -0.05950918	      0.88289685	     -0.00032509	     -0.21280316	      0.00042263	      0.00129403	    136.32428885
      2.30283358	     -0.05499796	     -0.00035717	     -0.19622571	     -0.05950867	      0.88289846	     -0.00032567	     -0.21279033	      0.00040065	      0.00133028	    136.92213217
      2.30405980	     -0.05492853	     -0.00035446	     -0.19615613	     -0.05950820	      0.88290011	     -0.00032626	     -0.21277738	      0.00037834	      0.00136469	    136.60231846
      2.30528602	     -0.05486215	     -0.00035177	     -0.19608958	     -0.05950775	      0.88290181	     -0.00032684	     -0.21276431	      0.00035425	      0.00139584	    137.17413047
      2.30651223	     -0.05479808	     -0.00034927	     -0.19602532	     -0.05950733	      0.88290354	     -0.00032743	     -0.21275120	      0.00032998	      0.00142466	    136.84308986
      2.30773845	     -0.05473801	     -0.00034686	     -0.19596506	     -0.05950694	      0.88290530	     -0.00032802	     -0.21273807	      0.00030408	      0.00144980	    137.35249842
      2.30896466	     -0.05468061	     -0.00034455	     -0.19590746	     -0.05950658	      0.88290709	     -0.00032861	     -0.21272502	      0.00027811	      0.00147216	    136.97237627
      2.31019088	     -0.05462701	     -0.00034233	     -0.19585365	     -0.05950626	      0.88290891	     -0.00032920	     -0.21271204	      0.00025067	      0.00149046	    137.43629580
      2.31141710	     -0.05457587	     -0.00034026	     -0.19580228	     -0.05950597	      0.88291075	     -0.00032978	     -0.21269921	      0.00022331	      0.00150567	    137.03426592
      2.31264331	     -0.05452790	     -0.00033819	     -0.19575408	     -0.05950571	      0.88291260	     -0.00033037	     -0.21268653	      0.00019462	      0.00151663	    137.44677375
      2.31386953	     -0.05448195	     -0.00033617	     -0.19570789	     -0.05950549	      0.88291446	     -0.00033096	     -0.21267403	      0.00016612	      0.00152437	    137.00491133
      2.31509575	     -0.05443891	     -0.00033420	     -0.19566461	     -0.05950530	      0.88291634	     -0.00033155	     -0.21266171	      0.00013640	      0.00152782	    137.37172654
      2.31632196	     -0.05439760	     -0.00033230	     -0.19562305	     -0.05950516	      0.88291821	     -0.00033214	     -0.21264959	      0.00010693	      0.00152810	    136.91158832
      2.31754818	     -0.05435927	     -0.00033042	     -0.19558447	     -0.05950504	      0.88292008	     -0.00033272	     -0.21263767	      0.00007633	      0.00152419	    137.24910130
      2.31877440	     -0.05432249	     -0.00032862	     -0.19554743	     -0.05950497	      0.88292195	     -0.00033331	     -0.21262598	      0.00004603	      0.00151722	    136.78944072
      2.32000061	     -0.05428838	     -0.00032682	     -0.19551305	     -0.05950493	      0.88292380	     -0.00033389	     -0.21261449	      0.00001467	      0.00150625	    137.11453992
      2.32122683	     -0.05425551	     -0.00032501	     -0.19547992	     -0.05950493	      0.88292564	     -0.00033448	     -0.21260323	     -0.00001634	      0.00149241	    136.66210215
      2.32245305	     -0.05422473	     -0.00032317	     -0.19544886	     -0.05950497	      0.88292746	     -0.00033506	     -0.21259217	     -0.00004834	      0.00147480	    136.98748245
      2.32367926	     -0.05419569	     -0.00032147	     -0.19541955	     -0.05950505	      0.88292926	     -0.00033564	     -0.21258135	     -0.00007993	      0.00145460	    136.55697119
      2.32490548	     -0.05417028	     -0.00031983	     -0.19539385	     -0.05950517	      0.88293103	     -0.00033621	     -0.21257076	     -0.00011243	      0.00143090	    136.86511400
      2.32638207	     -0.05414448	     -0.00031795	     -0.19536772	     -0.05950536	      0.88293311	     -0.00033691	     -0.21255841	     -0.00015081	      0.00139916	    135.98272024
      2.32785867	     -0.05411749	     -0.00031575	     -0.19534037	     -0.05950561	      0.88293515	     -0.00033760	     -0.21254646	     -0.00019122	      0.00136265	    137.21266988
      2.32901064	     -0.05410145	     -0.00031415	     -0.19532407	     -0.05950585	      0.88293671	     -0.00033813	     -0.21253739	     -0.00022111	      0.00133246	    136.20399524
      2.33016261	     -0.05408592	     -0.00031244	     -0.19530827	     -0.05950612	      0.88293822	     -0.00033867	     -0.21252857	     -0.00025217	      0.00129933	    136.58749140
      2.33178993	     -0.05406915	     -0.00031007	     -0.19529113	     -0.05950657	      0.88294030	     -0.00033942	     -0.21251655	     -0.00029524	      0.00124949	    136.09124661
      2.33294163	     -0.05405869	     -0.00030841	     -0.19528039	     -0.05950693	      0.88294171	     -0.00033995	     -0.21250836	     -0.00032644	      0.00121150	    136.60656743
      2.33409333	     -0.05405030	     -0.00030685	     -0.19527173	     -0.05950732	      0.88294309	     -0.00034047	     -0.21250043	     -0.00035680	      0.00117238	    136.21264928
      2.33524503	     -0.05404460	     -0.00030540	     -0.19526576	     -0.05950775	      0.88294441	     -0.00034100	     -0.21249276	     -0.00038764	      0.00113127	    136.45128020
      2.33683833	     -0.05404020	     -0.00030353	     -0.19526098	     -0.05950840	      0.88294617	     -0.00034172	     -0.21248264	     -0.00042944	      0.00107266	    135.87928343
      2.33794585	     -0.05403877	     -0.00030224	     -0.19525928	     -0.05950889	      0.88294733	     -0.00034222	     -0.21247591	     -0.00045927	      0.00103008	    136.46448473
      2.33905338	     -0.05403849	     -0.00030104	     -0.19525873	     -0.05950942	      0.88294845	     -0.00034271	     -0.21246943	     -0.00048816	      0.00098716	    136.14936121
      2.34042277	     -0.05404150	     -0.00029961	     -0.19526141	     -0.05951011	      0.88294977	     -0.00034332	     -0.21246177	     -0.00052433	      0.00093247	    136.47140023
      2.34179216	     -0.05404715	     -0.00029836	     -0.19526674	     -0.05951085	      0.88295101	     -0.00034393	     -0.21245452	     -0.00055942	      0.00087744	    135.79632835
      2.34316156	     -0.05405332	     -0.00029705	     -0.19527257	     -0.05951164	      0.88295217	     -0.00034453	     -0.21244763	     -0.00059564	      0.00082106	    136.67859496
      2.34435248	     -0.05406118	     -0.00029612	     -0.19528016	     -0.05951237	      0.88295312	     -0.00034505	     -0.21244193	     -0.00062551	      0.00077264	    135.84495411
      2.34554339	     -0.05406956	     -0.00029519	     -0.19528825	     -0.05951314	      0.88295401	     -0.00034557	     -0.21243649	     -0.00065627	      0.00072349	    136.32188649
      2.34723642	     -0.05408647	     -0.00029405	     -0.19530476	     -0.05951428	      0.88295517	     -0.00034630	     -0.21242925	     -0.00069865	      0.00065440	    135.71860705
      2.34828113	     -0.05409664	     -0.00029335	     -0.19531467	     -0.05951503	      0.88295584	     -0.00034675	     -0.21242503	     -0.00072543	      0.00061166	    136.30302001
      2.34932583	     -0.05410805	     -0.00029270	     -0.19532584	     -0.05951580	      0.88295645	     -0.00034720	     -0.21242101	     -0.00075137	      0.00056982	    136.10417269
      2.35084019	     -0.05412709	     -0.00029184	     -0.19534453	     -0.05951696	      0.88295727	     -0.00034784	     -0.21241552	     -0.00078910	      0.00050968	    136.31777284
      2.35234086	     -0.05414883	     -0.00029115	     -0.19536593	     -0.05951818	      0.88295799	     -0.00034847	     -0.21241048	     -0.00082535	      0.00045185	    135.57960241
      2.35355901	     -0.05416603	     -0.00029054	     -0.19538283	     -0.05951920	      0.88295851	     -0.00034898	     -0.21240666	     -0.00085568	      0.00040540	    136.36566447
      2.35477717	     -0.05418559	     -0.00029013	     -0.19540212	     -0.05952026	      0.88295898	     -0.00034948	     -0.21240308	     -0.00088448	      0.00036078	    135.76497967
      2.35599532	     -0.05420604	     -0.00028972	     -0.19542228	     -0.05952136	      0.88295939	     -0.00034998	     -0.21239973	     -0.00091392	      0.00031669	    136.25030728
      2.35746997	     -0.05423396	     -0.00028933	     -0.19544988	     -0.05952273	      0.88295982	     -0.00035059	     -0.21239603	     -0.00094800	      0.00026561	    135.47452180
      2.35875785	     -0.05425690	     -0.00028849	     -0.19547253	     -0.05952397	      0.88296014	     -0.00035111	     -0.21239305	     -0.00097876	      0.00022202	    136.35055932
      2.36004572	     -0.05428394	     -0.00028775	     -0.19549930	     -0.05952525	      0.88296039	     -0.00035163	     -0.21239032	     -0.00100766	      0.00018083	    135.44522593
      2.36133360	     -0.05430893	     -0.00028693	     -0.19552401	     -0.05952657	      0.88296060	     -0.00035214	     -0.21238784	     -0.00103750	      0.00014060	    136.14601618
      2.36262148	     -0.05433802	     -0.00028624	     -0.19555283	     -0.05952792	      0.88296076	     -0.00035266	     -0.21238559	     -0.00106595	      0.00010238	    135.66697478
      2.36390936	     -0.05436683	     -0.00028532	     -0.19558138	     -0.05952931	      0.88296087	     -0.00035316	     -0.21238358	     -0.00109468	      0.00006533	    136.04317684
      2.36519724	     -0.05439697	     -0.00028500	     -0.19561126	     -0.05953074	      0.88296093	     -0.00035367	     -0.21238185	     -0.00112214	      0.00003047	    135.42625015
      2.36648512	     -0.05442802	     -0.00028503	     -0.19564203	     -0.05953220	      0.88296094	     -0.00035417	     -0.21238038	     -0.00115024	     -0.00000337	    135.98477492
      2.36777300	     -0.05446218	     -0.00028525	     -0.19567593	     -0.05953370	      0.88296092	     -0.00035467	     -0.21237923	     -0.00117662	     -0.00003484	    135.05943146
      2.36906088	     -0.05449466	     -0.00028538	     -0.19570814	     -0.05953523	      0.88296086	     -0.00035516	     -0.21237836	     -0.00120378	     -0.00006544	    135.70903958
      2.37066001	     -0.05454150	     -0.00028570	     -0.19575466	     -0.05953719	      0.88296072	     -0.00035577	     -0.21237767	     -0.00123534	     -0.00010091	    134.71811465
      2.37172056	     -0.05456987	     -0.00028585	     -0.19578282	     -0.05953851	      0.88296060	     -0.00035617	     -0.21237742	     -0.00125691	     -0.00012383	    135.43722566
      2.37278111	     -0.05460057	     -0.00028605	     -0.19581332	     -0.05953985	      0.88296046	     -0.00035657	     -0.21237733	     -0.00127724	     -0.00014541	    135.14348498
      2.37427433	     -0.05464546	     -0.00028630	     -0.19585792	     -0.05954178	      0.88296022	     -0.00035712	     -0.21237746	     -0.00130565	     -0.00017486	    135.25913332
      2.37574973	     -0.05469187	     -0.00028658	     -0.19590407	     -0.05954373	      0.88295994	     -0.00035767	     -0.21237788	     -0.00133213	     -0.00020205	    134.37652810
      2.37697396	     -0.05472941	     -0.00028684	     -0.19594138	     -0.05954537	      0.88295968	     -0.00035812	     -0.21237842	     -0.00135472	     -0.00022422	    135.02941415
      2.37819818	     -0.05476929	     -0.00028727	     -0.19598106	     -0.05954704	      0.88295939	     -0.00035856	     -0.21237914	     -0.00137548	     -0.00024482	    134.26307892
      2.37942240	     -0.05480973	     -0.00028767	     -0.19602128	     -0.05954874	      0.88295908	     -0.00035900	     -0.21238005	     -0.00139664	     -0.00026535	    134.62537913
      2.38090652	     -0.05486200	     -0.00028831	     -0.19607331	     -0.05955083	      0.88295867	     -0.00035953	     -0.21238140	     -0.00142030	     -0.00028877	    133.65036842
      2.38218712	     -0.05490518	     -0.00028873	     -0.19611628	     -0.05955266	      0.88295829	     -0.00035999	     -0.21238276	     -0.00144137	     -0.00030894	    134.37872150
      2.38346771	     -0.05495208	     -0.00028935	     -0.19616298	     -0.05955452	      0.88295788	     -0.00036044	     -0.21238429	     -0.00146029	     -0.00032783	    133.36133999
      2.38474830	     -0.05499690	     -0.00028985	     -0.19620760	     -0.05955640	      0.88295745	     -0.00036088	     -0.21238598	     -0.00147981	     -0.00034692	    133.86777294
      2.38602889	     -0.05504461	     -0.00029045	     -0.19625513	     -0.05955831	      0.88295699	     -0.00036133	     -0.21238782	     -0.00149766	     -0.00036519	    133.21008654
      2.38730948	     -0.05509208	     -0.00029100	     -0.19630242	     -0.05956024	      0.88295651	     -0.00036177	     -0.21238979	     -0.00151557	     -0.00038365	    133.42369387
      2.38859008	     -0.05514012	     -0.00029161	     -0.19635029	     -0.05956219	      0.88295601	     -0.00036221	     -0.21239191	     -0.00153188	     -0.00040125	    132.61662898
      2.38987067	     -0.05518803	     -0.00029216	     -0.19639803	     -0.05956416	      0.88295548	     -0.00036264	     -0.21239413	     -0.00154852	     -0.00041932	    132.98688949
      2.39115126	     -0.05523722	     -0.00029287	     -0.19644707	     -0.05956615	      0.88295494	     -0.00036307	     -0.21239647	     -0.00156327	     -0.00043649	    131.99450570
      2.39243185	     -0.05528486	     -0.00029347	     -0.19649455	     -0.05956817	      0.88295437	     -0.00036350	     -0.21239890	     -0.00157853	     -0.00045414	    132.38770316
      2.39397174	     -0.05534667	     -0.00029444	     -0.19655619	     -0.05957061	      0.88295365	     -0.00036402	     -0.21240197	     -0.00159454	     -0.00047460	    131.07598259
      2.39524927	     -0.05539303	     -0.00029510	     -0.19660240	     -0.05957266	      0.88295303	     -0.00036444	     -0.21240460	     -0.00160867	     -0.00049201	    131.86680776
      2.39652679	     -0.05544389	     -0.00029599	     -0.19665314	     -0.05957472	      0.88295239	     -0.00036486	     -0.21240730	     -0.00162066	     -0.00050867	    130.88134447
      2.39780432	     -0.05549283	     -0.00029681	     -0.19670194	     -0.05957680	      0.88295173	     -0.00036528	     -0.21241008	     -0.00163316	     -0.00052591	    131.25087914
      2.39908184	     -0.05554296	     -0.00029775	     -0.19675196	     -0.05957889	      0.88295105	     -0.00036569	     -0.21241292	     -0.00164384	     -0.00054239	    130.24865193
      2.40035936	     -0.05559094	     -0.00029863	     -0.19679982	     -0.05958100	      0.88295035	     -0.00036611	     -0.21241580	     -0.00165508	     -0.00055934	    130.59653808
      2.40163689	     -0.05564001	     -0.00029968	     -0.19684877	     -0.05958312	      0.88294962	     -0.00036652	     -0.21241871	     -0.00166474	     -0.00057561	    129.80603763
      2.40291441	     -0.05568827	     -0.00030073	     -0.19689693	     -0.05958525	      0.88294888	     -0.00036694	     -0.21242164	     -0.00167477	     -0.00059226	    130.03159267
      2.40419194	     -0.05573612	     -0.00030196	     -0.19694469	     -0.05958740	      0.88294811	     -0.00036735	     -0.21242458	     -0.00168317	     -0.00060795	    129.04780109
      2.40546946	     -0.05578147	     -0.00030315	     -0.19698993	     -0.05958955	      0.88294732	     -0.00036776	     -0.21242749	     -0.00169223	     -0.00062387	    129.37012301
      2.40704043	     -0.05583987	     -0.00030497	     -0.19704822	     -0.05959222	      0.88294633	     -0.00036826	     -0.21243105	     -0.00170136	     -0.00064229	    128.04502858
      2.40835659	     -0.05588168	     -0.00030638	     -0.19708993	     -0.05959446	      0.88294547	     -0.00036868	     -0.21243397	     -0.00171012	     -0.00065755	    128.83421559
      2.40967275	     -0.05592636	     -0.00030824	     -0.19713452	     -0.05959672	      0.88294460	     -0.00036910	     -0.21243678	     -0.00171692	     -0.00067156	    127.78124874
      2.41098891	     -0.05596584	     -0.00031011	     -0.19717390	     -0.05959899	      0.88294370	     -0.00036952	     -0.21243947	     -0.00172449	     -0.00068515	    128.16701262
      2.41230507	     -0.05600659	     -0.00031242	     -0.19721456	     -0.05960126	      0.88294279	     -0.00036994	     -0.21244204	     -0.00173082	     -0.00069746	    127.35991929
      2.41362123	     -0.05604429	     -0.00031477	     -0.19725216	     -0.05960354	      0.88294187	     -0.00037036	     -0.21244448	     -0.00173765	     -0.00070898	    127.51424427
      2.41493739	     -0.05608108	     -0.00031759	     -0.19728886	     -0.05960583	      0.88294093	     -0.00037078	     -0.21244682	     -0.00174367	     -0.00071926	    126.83423093
      2.41625355	     -0.05611410	     -0.00032027	     -0.19732177	     -0.05960813	      0.88293998	     -0.00037121	     -0.21244899	     -0.00174965	     -0.00072808	    126.48870636
      2.41756971	     -0.05614544	     -0.00032353	     -0.19735301	     -0.05961044	      0.88293901	     -0.00037163	     -0.21245103	     -0.00175597	     -0.00073578	    126.59602116
      2.41905831	     -0.05617902	     -0.00032707	     -0.19738647	     -0.05961306	      0.88293791	     -0.00037211	     -0.21245315	     -0.00176309	     -0.00074325	    126.74517096
      2.42025072	     -0.05620298	     -0.00033026	     -0.19741035	     -0.05961516	      0.88293702	     -0.00037250	     -0.21245473	     -0.00176781	     -0.00074717	    125.82931694
      2.42144313	     -0.05622367	     -0.00033342	     -0.19743093	     -0.05961727	      0.88293613	     -0.00037288	     -0.21245615	     -0.00177361	     -0.00075050	    126.11198795
      2.42298981	     -0.05624870	     -0.00033784	     -0.19745584	     -0.05962002	      0.88293497	     -0.00037339	     -0.21245779	     -0.00178017	     -0.00075224	    125.24023511
      2.42411026	     -0.05626340	     -0.00034105	     -0.19747044	     -0.05962202	      0.88293412	     -0.00037376	     -0.21245882	     -0.00178607	     -0.00075264	    125.70555892
      2.42523072	     -0.05627588	     -0.00034442	     -0.19748282	     -0.05962403	      0.88293328	     -0.00037412	     -0.21245972	     -0.00179118	     -0.00075117	    125.22785973
      2.42658412	     -0.05628971	     -0.00034853	     -0.19749653	     -0.05962645	      0.88293227	     -0.00037457	     -0.21246065	     -0.00179827	     -0.00074836	    125.35533047
      2.42793753	     -0.05630125	     -0.00035274	     -0.19750794	     -0.05962889	      0.88293126	     -0.00037502	     -0.21246145	     -0.00180480	     -0.00074325	    124.54082178
      2.42929094	     -0.05630991	     -0.00035686	     -0.19751646	     -0.05963134	      0.88293026	     -0.00037547	     -0.21246211	     -0.00181304	     -0.00073730	    125.14822895
      2.43048177	     -0.05631602	     -0.00036066	     -0.19752247	     -0.05963350	      0.88292938	     -0.00037586	     -0.21246261	     -0.00181918	     -0.00072991	    124.22652437
      2.43167259	     -0.05631944	     -0.00036436	     -0.19752576	     -0.05963567	      0.88292852	     -0.00037626	     -0.21246303	     -0.00182670	     -0.00072212	    124.56307155
      2.43335709	     -0.05632320	     -0.00036960	     -0.19752935	     -0.05963876	      0.88292731	     -0.00037683	     -0.21246352	     -0.00183678	     -0.00070878	    123.74489347
      2.43439371	     -0.05632278	     -0.00037270	     -0.19752882	     -0.05964067	      0.88292658	     -0.00037718	     -0.21246375	     -0.00184425	     -0.00070011	    124.22129815
      2.43543032	     -0.05632128	     -0.00037580	     -0.19752720	     -0.05964258	      0.88292586	     -0.00037753	     -0.21246396	     -0.00185126	     -0.00069030	    123.94023953
      2.43694613	     -0.05631813	     -0.00038020	     -0.19752390	     -0.05964540	      0.88292482	     -0.00037804	     -0.21246419	     -0.00186247	     -0.00067534	    123.96927689
      2.43847455	     -0.05631381	     -0.00038456	     -0.19751941	     -0.05964825	      0.88292380	     -0.00037856	     -0.21246442	     -0.00187362	     -0.00065879	    123.11619707
      2.43966444	     -0.05630796	     -0.00038772	     -0.19751342	     -0.05965049	      0.88292303	     -0.00037896	     -0.21246458	     -0.00188395	     -0.00064600	    123.71890808
      2.44085434	     -0.05630229	     -0.00039080	     -0.19750762	     -0.05965274	      0.88292227	     -0.00037937	     -0.21246476	     -0.00189351	     -0.00063225	    123.12442355
      2.44204423	     -0.05629783	     -0.00039372	     -0.19750302	     -0.05965500	      0.88292152	     -0.00037977	     -0.21246500	     -0.00190425	     -0.00061910	    123.34647769
      2.44351536	     -0.05629482	     -0.00039733	     -0.19749985	     -0.05965781	      0.88292062	     -0.00038028	     -0.21246550	     -0.00191700	     -0.00060260	    122.53944831
      2.44476426	     -0.05629354	     -0.00040025	     -0.19749841	     -0.05966021	      0.88291988	     -0.00038071	     -0.21246614	     -0.00192940	     -0.00058988	    123.09159242
      2.44601317	     -0.05629476	     -0.00040323	     -0.19749948	     -0.05966263	      0.88291915	     -0.00038114	     -0.21246707	     -0.00194071	     -0.00057730	    122.26000986
      2.44726208	     -0.05629663	     -0.00040605	     -0.19750120	     -0.05966506	      0.88291844	     -0.00038158	     -0.21246831	     -0.00195333	     -0.00056656	    122.64134504
      2.44882114	     -0.05630569	     -0.00040972	     -0.19751006	     -0.05966811	      0.88291756	     -0.00038212	     -0.21247041	     -0.00196793	     -0.00055461	    121.56793056
      2.45002231	     -0.05631264	     -0.00041239	     -0.19751685	     -0.05967049	      0.88291690	     -0.00038254	     -0.21247249	     -0.00198060	     -0.00054784	    122.24329887
      2.45122348	     -0.05632432	     -0.00041518	     -0.19752838	     -0.05967287	      0.88291625	     -0.00038296	     -0.21247502	     -0.00199201	     -0.00054223	    121.55725020
      2.45242465	     -0.05633925	     -0.00041791	     -0.19754315	     -0.05967527	      0.88291560	     -0.00038339	     -0.21247805	     -0.00200415	     -0.00053928	    121.71375629
      2.45387103	     -0.05636105	     -0.00042125	     -0.19756477	     -0.05967818	      0.88291482	     -0.00038390	     -0.21248245	     -0.00201759	     -0.00053803	    120.81195719
      2.45515539	     -0.05638097	     -0.00042401	     -0.19758452	     -0.05968078	      0.88291413	     -0.00038436	     -0.21248701	     -0.00203056	     -0.00054038	    121.34192901
      2.45643974	     -0.05640408	     -0.00042680	     -0.19760747	     -0.05968340	      0.88291343	     -0.00038483	     -0.21249219	     -0.00204176	     -0.00054455	    120.29158785
      2.45772410	     -0.05642567	     -0.00042927	     -0.19762890	     -0.05968603	      0.88291273	     -0.00038529	     -0.21249797	     -0.00205398	     -0.00055200	    120.73099811
      2.45935412	     -0.05646042	     -0.00043247	     -0.19766347	     -0.05968939	      0.88291182	     -0.00038589	     -0.21250616	     -0.00206752	     -0.00056455	    119.48457089
      2.46039233	     -0.05648158	     -0.00043429	     -0.19768451	     -0.05969154	      0.88291123	     -0.00038627	     -0.21251189	     -0.00207705	     -0.00057522	    120.05200539
      2.46143055	     -0.05650595	     -0.00043616	     -0.19770877	     -0.05969370	      0.88291062	     -0.00038665	     -0.21251804	     -0.00208547	     -0.00058695	    119.64732301
      2.46295912	     -0.05654588	     -0.00043879	     -0.19774853	     -0.05969689	      0.88290971	     -0.00038722	     -0.21252789	     -0.00209784	     -0.00060742	    119.47096657
      2.46447951	     -0.05658921	     -0.00044127	     -0.19779172	     -0.05970009	      0.88290877	     -0.00038779	     -0.21253867	     -0.00210871	     -0.00063042	    118.44504979
      2.46565633	     -0.05662277	     -0.00044288	     -0.19782516	     -0.05970258	      0.88290802	     -0.00038824	     -0.21254765	     -0.00211782	     -0.00065079	    118.83846454
      2.46683314	     -0.05665764	     -0.00044435	     -0.19785993	     -0.05970508	      0.88290724	     -0.00038868	     -0.21255718	     -0.00212535	     -0.00067200	    118.14229851
      2.46800996	     -0.05669423	     -0.00044556	     -0.19789644	     -0.05970758	      0.88290643	     -0.00038913	     -0.21256722	     -0.00213314	     -0.00069523	    118.16002972
      2.46950046	     -0.05674241	     -0.00044693	     -0.19794451	     -0.05971077	      0.88290537	     -0.00038971	     -0.21258070	     -0.00214135	     -0.00072586	    117.24199134
      2.47070351	     -0.05678256	     -0.00044785	     -0.19798458	     -0.05971335	      0.88290448	     -0.00039018	     -0.21259215	     -0.00214843	     -0.00075243	    117.55049615
      2.47190657	     -0.05682464	     -0.00044877	     -0.19802660	     -0.05971594	      0.88290356	     -0.00039065	     -0.21260416	     -0.00215378	     -0.00077919	    116.77014717
      2.47310962	     -0.05686872	     -0.00044950	     -0.19807062	     -0.05971853	      0.88290261	     -0.00039113	     -0.21261670	     -0.00215937	     -0.00080737	    116.84991988
      2.47459721	     -0.05692602	     -0.00045029	     -0.19812786	     -0.05972175	      0.88290138	     -0.00039172	     -0.21263298	     -0.00216431	     -0.00084243	    115.84593791
      2.47586810	     -0.05697507	     -0.00045073	     -0.19817686	     -0.05972450	      0.88290029	     -0.00039224	     -0.21264750	     -0.00216895	     -0.00087352	    116.27217944
      2.47713899	     -0.05702674	     -0.00045116	     -0.19822849	     -0.05972726	      0.88289916	     -0.00039276	     -0.21266260	     -0.00217130	     -0.00090405	    115.26233387
      2.47840988	     -0.05707763	     -0.00045135	     -0.19827936	     -0.05973002	      0.88289799	     -0.00039328	     -0.21267823	     -0.00217398	     -0.00093525	    115.54006821
      2.48002087	     -0.05714800	     -0.00045167	     -0.19834972	     -0.05973352	      0.88289646	     -0.00039396	     -0.21269882	     -0.00217467	     -0.00097384	    114.28705017
      2.48116575	     -0.05719645	     -0.00045172	     -0.19839816	     -0.05973602	      0.88289532	     -0.00039445	     -0.21271396	     -0.00217564	     -0.00100141	    114.84725725
      2.48231064	     -0.05724804	     -0.00045184	     -0.19844975	     -0.05973851	      0.88289416	     -0.00039494	     -0.21272953	     -0.00217472	     -0.00102779	    114.24598788
      2.48368866	     -0.05731245	     -0.00045185	     -0.19851418	     -0.05974150	      0.88289272	     -0.00039554	     -0.21274883	     -0.00217333	     -0.00105925	    114.24550677
      2.48506669	     -0.05737839	     -0.00045174	     -0.19858016	     -0.05974449	      0.88289124	     -0.00039615	     -0.21276875	     -0.00216973	     -0.00108886	    113.16678283
      2.48644471	     -0.05744230	     -0.00045137	     -0.19864411	     -0.05974748	      0.88288972	     -0.00039677	     -0.21278921	     -0.00216646	     -0.00111779	    113.69984091
      2.48782273	     -0.05751183	     -0.00045115	     -0.19871370	     -0.05975046	      0.88288817	     -0.00039740	     -0.21281021	     -0.00216016	     -0.00114427	    112.35045881
      2.48920076	     -0.05757727	     -0.00045077	     -0.19877920	     -0.05975344	      0.88288657	     -0.00039804	     -0.21283174	     -0.00215456	     -0.00116980	    113.13216000
      2.49043997	     -0.05764209	     -0.00045051	     -0.19884410	     -0.05975610	      0.88288511	     -0.00039862	     -0.21285153	     -0.00214672	     -0.00119026	    112.08239184
      2.49167919	     -0.05770523	     -0.00044996	     -0.19890732	     -0.05975876	      0.88288362	     -0.00039921	     -0.21287174	     -0.00213915	     -0.00120990	    112.41539165
      2.49291841	     -0.05776959	     -0.00044936	     -0.19897178	     -0.05976140	      0.88288211	     -0.00039981	     -0.21289233	     -0.00212928	     -0.00122681	    111.57482159
      2.49415762	     -0.05783378	     -0.00044872	     -0.19903608	     -0.05976404	      0.88288058	     -0.00040042	     -0.21291327	     -0.00211953	     -0.00124276	    111.90971995
      2.49539684	     -0.05789830	     -0.00044806	     -0.19910073	     -0.05976665	      0.88287903	     -0.00040104	     -0.21293455	     -0.00210739	     -0.00125573	    111.07140892
      2.49663605	     -0.05796182	     -0.00044749	     -0.19916438	     -0.05976926	      0.88287747	     -0.00040167	     -0.21295614	     -0.00209543	     -0.00126758	    111.44842956
      2.49787527	     -0.05802601	     -0.00044682	     -0.19922872	     -0.05977185	      0.88287589	     -0.00040231	     -0.21297803	     -0.00208104	     -0.00127620	    110.57321350
      2.49911448	     -0.05809014	     -0.00044603	     -0.19929301	     -0.05977442	      0.88287431	     -0.00040296	     -0.21300020	     -0.00206696	     -0.00128367	    111.01160255
      2.50035370	     -0.05815528	     -0.00044512	     -0.19935832	     -0.05977697	      0.88287271	     -0.00040362	     -0.21302265	     -0.00205031	     -0.00128780	    110.11075327
      2.50159291	     -0.05822004	     -0.00044331	     -0.19942328	     -0.05977950	      0.88287111	     -0.00040429	     -0.21304533	     -0.00203408	     -0.00129070	    110.62496418
      2.50283213	     -0.05828509	     -0.00044111	     -0.19948856	     -0.05978201	      0.88286951	     -0.00040497	     -0.21306825	     -0.00201528	     -0.00129006	    109.72002528
      2.50407135	     -0.05834907	     -0.00043870	     -0.19955276	     -0.05978449	      0.88286792	     -0.00040565	     -0.21309133	     -0.00199703	     -0.00128829	    110.33784659
      2.50531056	     -0.05841189	     -0.00043645	     -0.19961583	     -0.05978696	      0.88286632	     -0.00040635	     -0.21311457	     -0.00197620	     -0.00128310	    109.48337942
      2.50654978	     -0.05847363	     -0.00043485	     -0.19967781	     -0.05978939	      0.88286474	     -0.00040706	     -0.21313799	     -0.00195602	     -0.00127675	    110.13794801
      2.50778899	     -0.05853749	     -0.00043331	     -0.19974192	     -0.05979180	      0.88286316	     -0.00040778	     -0.21316163	     -0.00193314	     -0.00126693	    109.28945212
      2.50902821	     -0.05860000	     -0.00043168	     -0.19980468	     -0.05979418	      0.88286160	     -0.00040851	     -0.21318545	     -0.00191069	     -0.00125614	    110.01106827
      2.51026742	     -0.05866223	     -0.00042993	     -0.19986720	     -0.05979654	      0.88286005	     -0.00040925	     -0.21320939	     -0.00188539	     -0.00124203	    109.21441618
      2.51150664	     -0.05872220	     -0.00042802	     -0.19992745	     -0.05979886	      0.88285852	     -0.00041000	     -0.21323337	     -0.00186046	     -0.00122706	    109.97100248
      2.51274586	     -0.05878135	     -0.00042593	     -0.19998692	     -0.05980115	      0.88285701	     -0.00041076	     -0.21325732	     -0.00183270	     -0.00120885	    109.20538785
      2.51398507	     -0.05883821	     -0.00042372	     -0.20004409	     -0.05980340	      0.88285552	     -0.00041153	     -0.21328117	     -0.00180537	     -0.00118987	    110.00000435
      2.51522429	     -0.05889446	     -0.00042147	     -0.20010069	     -0.05980562	      0.88285406	     -0.00041231	     -0.21330490	     -0.00177527	     -0.00116776	    109.24983319
      2.51646350	     -0.05894809	     -0.00041915	     -0.20015466	     -0.05980780	      0.88285263	     -0.00041310	     -0.21332843	     -0.00174567	     -0.00114492	    110.06464612
      2.51770272	     -0.05900058	     -0.00041661	     -0.20020752	     -0.05980994	      0.88285123	     -0.00041390	     -0.21335173	     -0.00171335	     -0.00111902	    109.31495364
      2.51894193	     -0.05905007	     -0.00041387	     -0.20025738	     -0.05981205	      0.88284986	     -0.00041471	     -0.21337473	     -0.00168153	     -0.00109251	    110.13431081
      2.52018115	     -0.05909839	     -0.00041092	     -0.20030610	     -0.05981411	      0.88284852	     -0.00041554	     -0.21339739	     -0.00164702	     -0.00106309	    109.38796159
      2.52142036	     -0.05914430	     -0.00040781	     -0.20035242	     -0.05981613	      0.88284722	     -0.00041637	     -0.21341968	     -0.00161305	     -0.00103326	    110.20685060
      2.52265958	     -0.05919005	     -0.00040447	     -0.20039859	     -0.05981811	      0.88284596	     -0.00041722	     -0.21344157	     -0.00157641	     -0.00100070	    109.44152857
      2.52389880	     -0.05923345	     -0.00040105	     -0.20044243	     -0.05982004	      0.88284474	     -0.00041808	     -0.21346305	     -0.00154030	     -0.00096791	    110.26578091
      2.52513801	     -0.05927590	     -0.00039755	     -0.20048533	     -0.05982192	      0.88284356	     -0.00041895	     -0.21348409	     -0.00150155	     -0.00093263	    109.50977149
      2.52637723	     -0.05931579	     -0.00039389	     -0.20052567	     -0.05982376	      0.88284243	     -0.00041983	     -0.21350465	     -0.00146343	     -0.00089737	    110.32355880
      2.52761644	     -0.05935504	     -0.00038971	     -0.20056540	     -0.05982555	      0.88284134	     -0.00042072	     -0.21352474	     -0.00142276	     -0.00085979	    109.52763619
      2.52885566	     -0.05939235	     -0.00038548	     -0.20060319	     -0.05982729	      0.88284030	     -0.00042162	     -0.21354433	     -0.00138276	     -0.00082243	    110.30781332
      2.53009487	     -0.05942921	     -0.00038129	     -0.20064055	     -0.05982898	      0.88283930	     -0.00042254	     -0.21356344	     -0.00134023	     -0.00078304	    109.50030584
      2.53133409	     -0.05946193	     -0.00037769	     -0.20067376	     -0.05983061	      0.88283836	     -0.00042347	     -0.21358206	     -0.00129844	     -0.00074409	    110.27665252
      2.53257331	     -0.05949530	     -0.00037436	     -0.20070763	     -0.05983219	      0.88283746	     -0.00042441	     -0.21360024	     -0.00125422	     -0.00070326	    109.43755435
      2.53381252	     -0.05952653	     -0.00037117	     -0.20073935	     -0.05983372	      0.88283661	     -0.00042536	     -0.21361796	     -0.00121086	     -0.00066306	    110.19612944
      2.53505174	     -0.05955648	     -0.00036798	     -0.20076980	     -0.05983519	      0.88283582	     -0.00042633	     -0.21363520	     -0.00116515	     -0.00062117	    109.36164873
      2.53629095	     -0.05958335	     -0.00036476	     -0.20079717	     -0.05983661	      0.88283507	     -0.00042730	     -0.21365192	     -0.00112040	     -0.00058006	    110.11289803
      2.53753017	     -0.05960842	     -0.00036146	     -0.20082276	     -0.05983797	      0.88283438	     -0.00042829	     -0.21366806	     -0.00107342	     -0.00053738	    109.26800644
      2.53876938	     -0.05963007	     -0.00035810	     -0.20084494	     -0.05983927	      0.88283374	     -0.00042929	     -0.21368359	     -0.00102752	     -0.00049557	    110.00891013
      2.54000860	     -0.05964991	     -0.00035496	     -0.20086530	     -0.05984051	      0.88283315	     -0.00043031	     -0.21369848	     -0.00097952	     -0.00045227	    109.15656669
      2.54124781	     -0.05966655	     -0.00035181	     -0.20088247	     -0.05984170	      0.88283262	     -0.00043133	     -0.21371270	     -0.00093271	     -0.00040987	    109.88811044
      2.54248703	     -0.05968134	     -0.00034854	     -0.20089780	     -0.05984282	      0.88283214	     -0.00043237	     -0.21372624	     -0.00088395	     -0.00036602	    109.03740441
      2.54372625	     -0.05969160	     -0.00034521	     -0.20090858	     -0.05984389	      0.88283171	     -0.00043342	     -0.21373904	     -0.00083649	     -0.00032308	    109.80349655
      2.54496546	     -0.05969736	     -0.00034171	     -0.20091489	     -0.05984490	      0.88283134	     -0.00043448	     -0.21375105	     -0.00078716	     -0.00027856	    109.00075817
      2.54620468	     -0.05969579	     -0.00033787	     -0.20091386	     -0.05984584	      0.88283102	     -0.00043555	     -0.21376216	     -0.00073925	     -0.00023466	    109.82891916
      2.54744389	     -0.05968819	     -0.00033399	     -0.20090682	     -0.05984673	      0.88283076	     -0.00043663	     -0.21377229	     -0.00068964	     -0.00018880	    109.08558393
      2.54868311	     -0.05967243	     -0.00033006	     -0.20089160	     -0.05984755	      0.88283055	     -0.00043773	     -0.21378133	     -0.00064167	     -0.00014311	    109.98166549
      2.54992232	     -0.05965037	     -0.00032610	     -0.20087010	     -0.05984832	      0.88283040	     -0.00043883	     -0.21378919	     -0.00059228	     -0.00009497	    109.27995625
      2.55116154	     -0.05962123	     -0.00032223	     -0.20084150	     -0.05984902	      0.88283032	     -0.00043995	     -0.21379580	     -0.00054483	     -0.00004656	    110.21069183
      2.55240076	     -0.05958616	     -0.00031843	     -0.20080698	     -0.05984967	      0.88283029	     -0.00044108	     -0.21380115	     -0.00049624	      0.00000464	    109.55735499
      2.55363997	     -0.05954379	     -0.00031476	     -0.20076512	     -0.05985025	      0.88283033	     -0.00044222	     -0.21380518	     -0.00044985	      0.00005642	    110.55377042
      2.55487919	     -0.05949580	     -0.00031112	     -0.20071766	     -0.05985078	      0.88283043	     -0.00044338	     -0.21380787	     -0.00040257	      0.00011128	    109.93744298
      2.55611840	     -0.05944124	     -0.00030758	     -0.20066361	     -0.05985125	      0.88283060	     -0.00044454	     -0.21380921	     -0.00035774	      0.00016687	    110.98544243
      2.55735762	     -0.05938134	     -0.00030408	     -0.20060421	     -0.05985167	      0.88283085	     -0.00044572	     -0.21380920	     -0.00031224	      0.00022560	    110.42261301
      2.55859683	     -0.05931584	     -0.00030071	     -0.20053920	     -0.05985203	      0.88283116	     -0.00044690	     -0.21380781	     -0.00026939	      0.00028509	    111.51350392
      2.55983605	     -0.05924743	     -0.00029748	     -0.20047126	     -0.05985233	      0.88283156	     -0.00044810	     -0.21380512	     -0.00022605	      0.00034760	    110.95917401
      2.56107526	     -0.05917602	     -0.00029446	     -0.20040030	     -0.05985259	      0.88283203	     -0.00044931	     -0.21380117	     -0.00018554	      0.00041056	    112.06094582
      2.56231448	     -0.05910350	     -0.00029164	     -0.20032822	     -0.05985279	      0.88283257	     -0.00045053	     -0.21379606	     -0.00014466	      0.00047610	    111.51744057
      2.56355370	     -0.05902810	     -0.00028910	     -0.20025323	     -0.05985295	      0.88283320	     -0.00045177	     -0.21378986	     -0.00010664	      0.00054157	    112.66752815
      2.56479291	     -0.05895065	     -0.00028677	     -0.20017619	     -0.05985306	      0.88283392	     -0.00045301	     -0.21378262	     -0.00006826	      0.00060909	    112.17847820
      2.56603213	     -0.05886978	     -0.00028462	     -0.20009570	     -0.05985312	      0.88283471	     -0.00045426	     -0.21377435	     -0.00003273	      0.00067605	    113.37431946
      2.56727134	     -0.05878669	     -0.00028251	     -0.20001298	     -0.05985314	      0.88283559	     -0.00045553	     -0.21376509	      0.00000312	      0.00074457	    112.91768891
      2.56851056	     -0.05870033	     -0.00028048	     -0.19992698	     -0.05985311	      0.88283656	     -0.00045680	     -0.21375484	      0.00003602	      0.00081205	    114.14175449
      2.56974977	     -0.05861310	     -0.00027858	     -0.19984009	     -0.05985305	      0.88283761	     -0.00045809	     -0.21374365	      0.00006917	      0.00088055	    113.69683759
      2.57098899	     -0.05852399	     -0.00027690	     -0.19975130	     -0.05985294	      0.88283874	     -0.00045939	     -0.21373158	      0.00009932	      0.00094741	    114.93193689
      2.57222821	     -0.05843444	     -0.00027532	     -0.19966206	     -0.05985280	      0.88283996	     -0.00046069	     -0.21371869	      0.00012972	      0.00101469	    114.49526193
      2.57346742	     -0.05834341	     -0.00027388	     -0.19957132	     -0.05985262	      0.88284125	     -0.00046201	     -0.21370502	      0.00015712	      0.00107971	    115.73215485
      2.57470664	     -0.05825231	     -0.00027245	     -0.19948050	     -0.05985241	      0.88284263	     -0.00046334	     -0.21369063	      0.00018477	      0.00114455	    115.29395859
      2.57594585	     -0.05815924	     -0.00027106	     -0.19938768	     -0.05985217	      0.88284409	     -0.00046467	     -0.21367555	      0.00020944	      0.00120653	    116.54063772
      2.57718507	     -0.05806608	     -0.00026975	     -0.19929477	     -0.05985189	      0.88284562	     -0.00046602	     -0.21365982	      0.00023438	      0.00126780	    116.11704678
      2.57842428	     -0.05797161	     -0.00026856	     -0.19920052	     -0.05985159	      0.88284723	     -0.00046738	     -0.21364346	      0.00025633	      0.00132574	    117.36661292
      2.57966350	     -0.05787735	     -0.00026739	     -0.19910648	     -0.05985126	      0.88284891	     -0.00046874	     -0.21362653	      0.00027851	      0.00138253	    116.93945549
      2.58090271	     -0.05778178	     -0.00026631	     -0.19901110	     -0.05985090	      0.88285065	     -0.00047011	     -0.21360906	      0.00029769	      0.00143559	    118.19003165
      2.58214193	     -0.05768718	     -0.00026532	     -0.19891669	     -0.05985052	      0.88285247	     -0.00047149	     -0.21359108	      0.00031711	      0.00148713	    117.75467664
      2.58338115	     -0.05759161	     -0.00026445	     -0.19882128	     -0.05985012	      0.88285434	     -0.00047288	     -0.21357264	      0.00033354	      0.00153462	    119.00868631
      2.58462036	     -0.05749660	     -0.00026352	     -0.19872643	     -0.05984969	      0.88285627	     -0.00047428	     -0.21355377	      0.00035025	      0.00158035	    118.58464889
      2.58585958	     -0.05739996	     -0.00026265	     -0.19862992	     -0.05984925	      0.88285825	     -0.00047568	     -0.21353447	      0.00036399	      0.00162187	    119.85057464
      2.58709879	     -0.05730392	     -0.00026176	     -0.19853401	     -0.05984879	      0.88286029	     -0.00047709	     -0.21351476	      0.00037801	      0.00166151	    119.41777192
      2.58833801	     -0.05720712	     -0.00026095	     -0.19843732	     -0.05984831	      0.88286237	     -0.00047851	     -0.21349467	      0.00038904	      0.00169684	    120.67268740
      2.58957722	     -0.05711187	     -0.00026015	     -0.19834217	     -0.05984783	      0.88286449	     -0.00047994	     -0.21347425	      0.00040034	      0.00173018	    120.22074040
      2.59081644	     -0.05701651	     -0.00025942	     -0.19824689	     -0.05984732	      0.88286666	     -0.00048137	     -0.21345353	      0.00040866	      0.00175910	    121.46408925
      2.59205566	     -0.05692268	     -0.00025875	     -0.19815313	     -0.05984681	      0.88286885	     -0.00048281	     -0.21343257	      0.00041730	      0.00178596	    121.01128158
      2.59329487	     -0.05682818	     -0.00025799	     -0.19805868	     -0.05984629	      0.88287108	     -0.00048425	     -0.21341136	      0.00042301	      0.00180837	    122.26022534
      2.59453409	     -0.05673460	     -0.00025661	     -0.19796516	     -0.05984576	      0.88287333	     -0.00048570	     -0.21338993	      0.00042903	      0.00182882	    121.79591206
      2.59577330	     -0.05663902	     -0.00025545	     -0.19786961	     -0.05984523	      0.88287561	     -0.00048716	     -0.21336830	      0.00043210	      0.00184494	    123.03998078
      2.59701252	     -0.05654709	     -0.00025462	     -0.19777770	     -0.05984469	      0.88287791	     -0.00048862	     -0.21334655	      0.00043550	      0.00185917	    122.54634593
      2.59825173	     -0.05645680	     -0.00025401	     -0.19768740	     -0.05984415	      0.88288022	     -0.00049008	     -0.21332475	      0.00043600	      0.00186906	    123.78423191
      2.59949095	     -0.05636922	     -0.00025341	     -0.19759981	     -0.05984361	      0.88288254	     -0.00049155	     -0.21330296	      0.00043696	      0.00187700	    123.30260159
      2.60073017	     -0.05628203	     -0.00025281	     -0.19751259	     -0.05984307	      0.88288487	     -0.00049303	     -0.21328119	      0.00043514	      0.00188061	    124.54455780
      2.60196938	     -0.05619765	     -0.00025219	     -0.19742817	     -0.05984253	      0.88288720	     -0.00049451	     -0.21325945	      0.00043386	      0.00188234	    124.04993842
      2.60320860	     -0.05611465	     -0.00025166	     -0.19734512	     -0.05984200	      0.88288953	     -0.00049600	     -0.21323776	      0.00042987	      0.00187983	    125.27396068
      2.60444781	     -0.05603616	     -0.00025103	     -0.19726658	     -0.05984147	      0.88289186	     -0.00049749	     -0.21321619	      0.00042648	      0.00187554	    124.74377636
      2.60568703	     -0.05595964	     -0.00025055	     -0.19718997	     -0.05984094	      0.88289418	     -0.00049898	     -0.21319477	      0.00042044	      0.00186711	    125.94910181
      2.60692624	     -0.05588691	     -0.00025015	     -0.19711717	     -0.05984042	      0.88289648	     -0.00050048	     -0.21317354	      0.00041513	      0.00185701	    125.41358647
      2.60816546	     -0.05581590	     -0.00024985	     -0.19704604	     -0.05983991	      0.88289878	     -0.00050198	     -0.21315252	      0.00040727	      0.00184293	    126.60504752
      2.60940467	     -0.05574899	     -0.00024947	     -0.19697904	     -0.05983941	      0.88290105	     -0.00050349	     -0.21313176	      0.00040018	      0.00182731	    126.02362986
      2.61064389	     -0.05568423	     -0.00024922	     -0.19691415	     -0.05983892	      0.88290330	     -0.00050500	     -0.21311126	      0.00039060	      0.00180783	    127.18015464
      2.61188311	     -0.05562386	     -0.00024908	     -0.19685366	     -0.05983844	      0.88290553	     -0.00050651	     -0.21309108	      0.00038191	      0.00178697	    126.58450881
      2.61312232	     -0.05556579	     -0.00024911	     -0.19679545	     -0.05983798	      0.88290773	     -0.00050802	     -0.21307123	      0.00037085	      0.00176248	    127.72825862
      2.61436154	     -0.05551199	     -0.00024914	     -0.19674150	     -0.05983753	      0.88290990	     -0.00050954	     -0.21305174	      0.00036076	      0.00173683	    127.10402458
      2.61560075	     -0.05545966	     -0.00024923	     -0.19668901	     -0.05983709	      0.88291203	     -0.00051106	     -0.21303262	      0.00034840	      0.00170776	    128.23095972
      2.61683997	     -0.05541106	     -0.00024931	     -0.19664027	     -0.05983666	      0.88291413	     -0.00051259	     -0.21301387	      0.00033711	      0.00167780	    127.58632454
      2.61807918	     -0.05536431	     -0.00024949	     -0.19659334	     -0.05983625	      0.88291619	     -0.00051411	     -0.21299550	      0.00032362	      0.00164473	    128.68418793
      2.61931840	     -0.05532181	     -0.00024964	     -0.19655068	     -0.05983586	      0.88291821	     -0.00051564	     -0.21297753	      0.00031125	      0.00161104	    128.00040995
      2.62055762	     -0.05528110	     -0.00024983	     -0.19650978	     -0.05983548	      0.88292018	     -0.00051717	     -0.21295997	      0.00029673	      0.00157448	    129.06640859
      2.62179683	     -0.05524424	     -0.00024994	     -0.19647275	     -0.05983512	      0.88292211	     -0.00051870	     -0.21294284	      0.00028341	      0.00153761	    128.34520162
      2.62303605	     -0.05520996	     -0.00025021	     -0.19643828	     -0.05983478	      0.88292399	     -0.00052023	     -0.21292617	      0.00026798	      0.00149817	    129.37246531
      2.62427526	     -0.05518040	     -0.00025048	     -0.19640854	     -0.05983446	      0.88292582	     -0.00052176	     -0.21290998	      0.00025382	      0.00145866	    128.61928341
      2.62551448	     -0.05515289	     -0.00025080	     -0.19638082	     -0.05983415	      0.88292761	     -0.00052330	     -0.21289429	      0.00023765	      0.00141677	    129.62570593
      2.62675369	     -0.05512948	     -0.00025100	     -0.19635723	     -0.05983387	      0.88292933	     -0.00052483	     -0.21287910	      0.00022285	      0.00137502	    128.84556641
      2.62799291	     -0.05510750	     -0.00025099	     -0.19633505	     -0.05983360	      0.88293101	     -0.00052636	     -0.21286440	      0.00020613	      0.00133111	    129.83568462
      2.62923212	     -0.05508918	     -0.00025041	     -0.19631655	     -0.05983336	      0.88293263	     -0.00052790	     -0.21285018	      0.00019082	      0.00128772	    129.02298059
      2.63047134	     -0.05507198	     -0.00024982	     -0.19629916	     -0.05983313	      0.88293420	     -0.00052943	     -0.21283644	      0.00017364	      0.00124253	    129.99016611
      2.63171056	     -0.05505831	     -0.00024919	     -0.19628532	     -0.05983292	      0.88293571	     -0.00053097	     -0.21282315	      0.00015799	      0.00119803	    129.17908757
      2.63294977	     -0.05504568	     -0.00024869	     -0.19627249	     -0.05983274	      0.88293717	     -0.00053250	     -0.21281032	      0.00014059	      0.00115192	    130.14997114
      2.63418899	     -0.05503666	     -0.00024818	     -0.19626329	     -0.05983257	      0.88293857	     -0.00053403	     -0.21279794	      0.00012482	      0.00110674	    129.32763079
      2.63542820	     -0.05502780	     -0.00024802	     -0.19625423	     -0.05983243	      0.88293991	     -0.00053557	     -0.21278599	      0.00010735	      0.00106020	    130.28230391
      2.63666742	     -0.05502275	     -0.00024826	     -0.19624899	     -0.05983231	      0.88294120	     -0.00053710	     -0.21277455	      0.00009151	      0.00101492	    129.42357395
      2.63790663	     -0.05501998	     -0.00024870	     -0.19624600	     -0.05983221	      0.88294243	     -0.00053863	     -0.21276362	      0.00007395	      0.00096856	    130.34595930
      2.63914585	     -0.05502108	     -0.00024909	     -0.19624690	     -0.05983212	      0.88294360	     -0.00054015	     -0.21275322	      0.00005811	      0.00092357	    129.47681040
      2.64038507	     -0.05502311	     -0.00024947	     -0.19624871	     -0.05983206	      0.88294472	     -0.00054168	     -0.21274333	      0.00004064	      0.00087757	    130.39460203
      2.64162428	     -0.05502846	     -0.00024964	     -0.19625387	     -0.05983202	      0.88294578	     -0.00054321	     -0.21273392	      0.00002495	      0.00083306	    129.50695564
      2.64286350	     -0.05503474	     -0.00024986	     -0.19625996	     -0.05983200	      0.88294678	     -0.00054473	     -0.21272497	      0.00000769	      0.00078766	    130.40425502
      2.64410271	     -0.05504432	     -0.00025005	     -0.19626934	     -0.05983200	      0.88294773	     -0.00054625	     -0.21271648	     -0.00000774	      0.00074381	    129.49736833
      2.64534193	     -0.05505490	     -0.00025045	     -0.19627972	     -0.05983202	      0.88294862	     -0.00054777	     -0.21270844	     -0.00002470	      0.00069913	    130.37427882
      2.64658114	     -0.05506939	     -0.00025082	     -0.19629403	     -0.05983206	      0.88294946	     -0.00054928	     -0.21270087	     -0.00003977	      0.00065606	    129.44436712
      2.64782036	     -0.05508501	     -0.00025128	     -0.19630944	     -0.05983212	      0.88295025	     -0.00055079	     -0.21269375	     -0.00005632	      0.00061218	    130.30697649
      2.64905957	     -0.05510410	     -0.00025167	     -0.19632835	     -0.05983220	      0.88295098	     -0.00055230	     -0.21268708	     -0.00007091	      0.00056992	    129.36152755
      2.65029879	     -0.05512402	     -0.00025215	     -0.19634808	     -0.05983230	      0.88295166	     -0.00055381	     -0.21268083	     -0.00008692	      0.00052686	    130.21023236
      2.65153801	     -0.05514724	     -0.00025253	     -0.19637112	     -0.05983241	      0.88295229	     -0.00055531	     -0.21267501	     -0.00010091	      0.00048543	    129.24661978
      2.65277722	     -0.05517128	     -0.00025299	     -0.19639498	     -0.05983255	      0.88295286	     -0.00055681	     -0.21266959	     -0.00011627	      0.00044321	    130.07411360
      2.65401644	     -0.05519871	     -0.00025337	     -0.19642225	     -0.05983270	      0.88295339	     -0.00055830	     -0.21266457	     -0.00012957	      0.00040261	    129.08569729
      2.65525565	     -0.05522701	     -0.00025383	     -0.19645037	     -0.05983287	      0.88295386	     -0.00055979	     -0.21265995	     -0.00014418	      0.00036120	    129.88935303
      2.65649487	     -0.05525873	     -0.00025423	     -0.19648193	     -0.05983306	      0.88295428	     -0.00056128	     -0.21265572	     -0.00015668	      0.00032137	    128.87614125
      2.65773408	     -0.05529136	     -0.00025474	     -0.19651439	     -0.05983326	      0.88295466	     -0.00056276	     -0.21265188	     -0.00017043	      0.00028069	    129.65200622
      2.65897330	     -0.05532725	     -0.00025518	     -0.19655013	     -0.05983348	      0.88295498	     -0.00056424	     -0.21264843	     -0.00018200	      0.00024155	    128.61744859
      2.66021252	     -0.05536379	     -0.00025572	     -0.19658651	     -0.05983371	      0.88295525	     -0.00056571	     -0.21264535	     -0.00019478	      0.00020153	    129.37157122
      2.66145173	     -0.05540330	     -0.00025620	     -0.19662588	     -0.05983396	      0.88295548	     -0.00056718	     -0.21264265	     -0.00020533	      0.00016303	    128.32763942
      2.66269095	     -0.05544301	     -0.00025678	     -0.19666545	     -0.05983422	      0.88295566	     -0.00056864	     -0.21264030	     -0.00021709	      0.00012363	    129.07830248
      2.66393016	     -0.05548529	     -0.00025728	     -0.19670760	     -0.05983450	      0.88295579	     -0.00057010	     -0.21263828	     -0.00022665	      0.00008577	    128.03427896
      2.66516938	     -0.05552763	     -0.00025792	     -0.19674980	     -0.05983479	      0.88295587	     -0.00057156	     -0.21263659	     -0.00023744	      0.00004702	    128.78486276
      2.66640859	     -0.05557249	     -0.00025856	     -0.19679454	     -0.05983509	      0.88295590	     -0.00057300	     -0.21263520	     -0.00024604	      0.00000984	    127.74647106
      2.66764781	     -0.05561731	     -0.00025942	     -0.19683922	     -0.05983540	      0.88295589	     -0.00057445	     -0.21263411	     -0.00025588	     -0.00002817	    128.50276293
      2.66888702	     -0.05566446	     -0.00026035	     -0.19688625	     -0.05983572	      0.88295584	     -0.00057588	     -0.21263332	     -0.00026354	     -0.00006453	    127.47199055
      2.67012624	     -0.05571150	     -0.00026156	     -0.19693316	     -0.05983605	      0.88295573	     -0.00057732	     -0.21263279	     -0.00027245	     -0.00010163	    128.22934302
      2.67136546	     -0.05576082	     -0.00026294	     -0.19698236	     -0.05983639	      0.88295559	     -0.00057874	     -0.21263253	     -0.00027917	     -0.00013696	    127.20416402
      2.67260467	     -0.05580991	     -0.00026470	     -0.19703132	     -0.05983674	      0.88295539	     -0.00058016	     -0.21263254	     -0.00028716	     -0.00017290	    127.96302941
      2.67384389	     -0.05586099	     -0.00026668	     -0.19708228	     -0.05983710	      0.88295516	     -0.00058158	     -0.21263280	     -0.00029296	     -0.00020694	    126.94548592
      2.67508310	     -0.05591151	     -0.00026910	     -0.19713265	     -0.05983747	      0.88295488	     -0.00058299	     -0.21263330	     -0.00030001	     -0.00024143	    127.70853881
      2.67632232	     -0.05596359	     -0.00027176	     -0.19718461	     -0.05983785	      0.88295456	     -0.00058439	     -0.21263403	     -0.00030489	     -0.00027385	    126.70540300
      2.67756153	     -0.05601463	     -0.00027485	     -0.19723550	     -0.05983823	      0.88295420	     -0.00058579	     -0.21263498	     -0.00031103	     -0.00030657	    127.47934376
      2.67880075	     -0.05606670	     -0.00027817	     -0.19728744	     -0.05983861	      0.88295380	     -0.00058718	     -0.21263613	     -0.00031502	     -0.00033706	    126.49528064
      2.68003997	     -0.05611751	     -0.00028192	     -0.19733810	     -0.05983901	      0.88295337	     -0.00058857	     -0.21263745	     -0.00032028	     -0.00036769	    127.27696534
      2.68127918	     -0.05616929	     -0.00028592	     -0.19738974	     -0.05983941	      0.88295289	     -0.00058995	     -0.21263897	     -0.00032338	     -0.00039597	    126.30771198
      2.68251840	     -0.05621954	     -0.00029034	     -0.19743984	     -0.05983981	      0.88295238	     -0.00059133	     -0.21264064	     -0.00032773	     -0.00042425	    127.09905059
      2.68375761	     -0.05627007	     -0.00029494	     -0.19749022	     -0.05984022	      0.88295184	     -0.00059270	     -0.21264248	     -0.00032989	     -0.00045004	    126.15120824
      2.68499683	     -0.05631826	     -0.00029987	     -0.19753827	     -0.05984063	      0.88295127	     -0.00059406	     -0.21264445	     -0.00033329	     -0.00047569	    126.95118721
      2.68623604	     -0.05636593	     -0.00030490	     -0.19758580	     -0.05984104	      0.88295066	     -0.00059542	     -0.21264654	     -0.00033453	     -0.00049870	    126.01986022
      2.68747526	     -0.05641070	     -0.00031019	     -0.19763041	     -0.05984146	      0.88295003	     -0.00059677	     -0.21264871	     -0.00033702	     -0.00052142	    126.82163208
      2.68871447	     -0.05645443	     -0.00031551	     -0.19767401	     -0.05984188	      0.88294937	     -0.00059812	     -0.21265094	     -0.00033734	     -0.00054134	    125.89957593
      2.68995369	     -0.05649491	     -0.00032101	     -0.19771435	     -0.05984230	      0.88294869	     -0.00059946	     -0.21265322	     -0.00033895	     -0.00056081	    126.69824572
      2.69119291	     -0.05653415	     -0.00032644	     -0.19775346	     -0.05984272	      0.88294798	     -0.00060079	     -0.21265552	     -0.00033847	     -0.00057736	    125.76979332
      2.69243212	     -0.05657008	     -0.00033186	     -0.19778925	     -0.05984314	      0.88294726	     -0.00060211	     -0.21265782	     -0.00033937	     -0.00059340	    126.52808966
      2.69367134	     -0.05660471	     -0.00033701	     -0.19782377	     -0.05984356	      0.88294652	     -0.00060343	     -0.21266012	     -0.00033825	     -0.00060660	    125.55740459
      2.69491055	     -0.05663620	     -0.00034209	     -0.19785514	     -0.05984398	      0.88294576	     -0.00060474	     -0.21266241	     -0.00033852	     -0.00061948	    126.26592213
      2.69614977	     -0.05666697	     -0.00034702	     -0.19788580	     -0.05984439	      0.88294498	     -0.00060604	     -0.21266470	     -0.00033671	     -0.00062976	    125.26396588
      2.69738898	     -0.05669581	     -0.00035209	     -0.19791452	     -0.05984481	      0.88294419	     -0.00060733	     -0.21266700	     -0.00033622	     -0.00064000	    125.93013219
      2.69862820	     -0.05672578	     -0.00035727	     -0.19794439	     -0.05984523	      0.88294340	     -0.00060862	     -0.21266937	     -0.00033360	     -0.00064798	    124.89715540
      2.69986742	     -0.05675615	     -0.00036285	     -0.19797462	     -0.05984564	      0.88294259	     -0.00060989	     -0.21267186	     -0.00033228	     -0.00065630	    125.51213540
      2.70110663	     -0.05678942	     -0.00036868	     -0.19800778	     -0.05984605	      0.88294177	     -0.00061116	     -0.21267460	     -0.00032879	     -0.00066278	    124.43904216
      2.70234585	     -0.05682338	     -0.00037488	     -0.19804160	     -0.05984645	      0.88294095	     -0.00061243	     -0.21267762	     -0.00032651	     -0.00067006	    125.00893389
      2.70358506	     -0.05685991	     -0.00038127	     -0.19807800	     -0.05984686	      0.88294011	     -0.00061368	     -0.21268101	     -0.00032197	     -0.00067594	    123.91661420
      2.70482428	     -0.05689697	     -0.00038802	     -0.19811491	     -0.05984725	      0.88293927	     -0.00061492	     -0.21268480	     -0.00031856	     -0.00068301	    124.45076412
[truncated: 346,325 more chars]
