# Supplementary material for: A Neural Controller Model Considering the Vestibulospinal Tract in Human Postural Control
Source: Front Comput Neurosci. 2022 Feb 25;16:785099. doi: 10.3389/fncom.2022.785099 (PMC8913724; doi:10.3389/fncom.2022.785099)
Supplement: Supplementary file 8 [file Data_Sheet_3.zip › SimulationResults/VST+/1.495/opt_2/jiang_CoPpositon_pos.sto]

CoP
version=1
nRows=3995
nColumns=11
inDegrees=no

This file contains CoP trajectory (of origin) and orientations.

Units are S.I. units (seconds, meters, Newtons, ...)
Angles are in degrees.

endheader
time	cop-x	cop-z	cop-x-calcn-r	com-x	com-y	com-z	com-x-calcn-r	com-x-vel	com-y-vel	s_torques
      0.00048091	     -0.06554698	     -0.00032387	     -0.20674627	     -0.06321768	      0.88294046	     -0.00014789	     -0.21772585	      0.00000609	      0.00004619	    112.93754844
      0.00096182	     -0.06510501	     -0.00032788	     -0.20630453	     -0.06321767	      0.88294049	     -0.00014788	     -0.21771399	      0.00001918	      0.00010234	    126.31814980
      0.00170219	     -0.06465501	     -0.00033177	     -0.20585487	     -0.06321765	      0.88294060	     -0.00014786	     -0.21768738	      0.00003496	      0.00020166	    105.67260411
      0.00244256	     -0.06442359	     -0.00033384	     -0.20562368	     -0.06321762	      0.88294079	     -0.00014781	     -0.21765646	      0.00004004	      0.00030952	     84.77264385
      0.00375440	     -0.06435652	     -0.00033490	     -0.20555685	     -0.06321757	      0.88294133	     -0.00014771	     -0.21760324	      0.00003142	      0.00050348	     65.74436144
      0.00548836	     -0.06456346	     -0.00033431	     -0.20576409	     -0.06321753	      0.88294241	     -0.00014752	     -0.21754878	      0.00001700	      0.00073612	     57.03693967
      0.00719779	     -0.06481487	     -0.00033351	     -0.20601600	     -0.06321750	      0.88294383	     -0.00014730	     -0.21751345	      0.00002362	      0.00092139	     55.59536117
      0.00890722	     -0.06499004	     -0.00033308	     -0.20619191	     -0.06321744	      0.88294553	     -0.00014704	     -0.21748960	      0.00005462	      0.00106076	     57.11750151
      0.01026923	     -0.06507902	     -0.00033306	     -0.20628163	     -0.06321734	      0.88294703	     -0.00014681	     -0.21747429	      0.00009550	      0.00114260	     58.31252665
      0.01163124	     -0.06512291	     -0.00033314	     -0.20632632	     -0.06321717	      0.88294863	     -0.00014657	     -0.21746007	      0.00014493	      0.00120191	     60.24369360
      0.01344320	     -0.06514317	     -0.00033328	     -0.20634774	     -0.06321684	      0.88295086	     -0.00014623	     -0.21744097	      0.00022061	      0.00125118	     61.84583024
      0.01525516	     -0.06512556	     -0.00033325	     -0.20633129	     -0.06321637	      0.88295315	     -0.00014586	     -0.21742105	      0.00030084	      0.00127184	     64.45283273
      0.01657215	     -0.06510643	     -0.00033347	     -0.20631302	     -0.06321593	      0.88295483	     -0.00014559	     -0.21740600	      0.00036162	      0.00127190	     64.11836215
      0.01788914	     -0.06507252	     -0.00033325	     -0.20627996	     -0.06321542	      0.88295650	     -0.00014530	     -0.21739074	      0.00042147	      0.00126124	     64.93458842
      0.01980760	     -0.06501434	     -0.00033289	     -0.20622298	     -0.06321453	      0.88295889	     -0.00014486	     -0.21736837	      0.00050765	      0.00122953	     64.80189125
      0.02140699	     -0.06495197	     -0.00033234	     -0.20616158	     -0.06321366	      0.88296082	     -0.00014447	     -0.21734994	      0.00057732	      0.00119133	     65.20408772
      0.02265299	     -0.06490111	     -0.00033199	     -0.20611147	     -0.06321291	      0.88296229	     -0.00014416	     -0.21733577	      0.00062961	      0.00115490	     64.60660682
      0.02389899	     -0.06484611	     -0.00033162	     -0.20605720	     -0.06321209	      0.88296370	     -0.00014385	     -0.21732196	      0.00068107	      0.00111507	     64.18085601
      0.02514499	     -0.06479042	     -0.00033125	     -0.20600221	     -0.06321121	      0.88296506	     -0.00014352	     -0.21730851	      0.00072997	      0.00107077	     63.88765552
      0.02639099	     -0.06473339	     -0.00033089	     -0.20594587	     -0.06321027	      0.88296637	     -0.00014318	     -0.21729549	      0.00077824	      0.00102452	     63.30003768
      0.02763699	     -0.06467681	     -0.00033054	     -0.20588997	     -0.06320927	      0.88296762	     -0.00014284	     -0.21728288	      0.00082406	      0.00097532	     63.04552628
      0.02888299	     -0.06462083	     -0.00033021	     -0.20583466	     -0.06320822	      0.88296880	     -0.00014248	     -0.21727074	      0.00086925	      0.00092536	     62.50264851
      0.03012898	     -0.06456699	     -0.00032990	     -0.20578149	     -0.06320711	      0.88296992	     -0.00014212	     -0.21725904	      0.00091228	      0.00087376	     62.35852053
      0.03137498	     -0.06451547	     -0.00032962	     -0.20573062	     -0.06320595	      0.88297098	     -0.00014175	     -0.21724783	      0.00095469	      0.00082226	     61.95778221
      0.03287352	     -0.06445813	     -0.00032932	     -0.20567404	     -0.06320448	      0.88297216	     -0.00014130	     -0.21723496	      0.00100327	      0.00075947	     62.03761862
      0.03407130	     -0.06441569	     -0.00032911	     -0.20563222	     -0.06320325	      0.88297304	     -0.00014093	     -0.21722518	      0.00104214	      0.00071054	     61.60354643
      0.03526908	     -0.06437755	     -0.00032894	     -0.20559469	     -0.06320198	      0.88297386	     -0.00014055	     -0.21721583	      0.00107909	      0.00066110	     61.88530817
      0.03646686	     -0.06434298	     -0.00032880	     -0.20556072	     -0.06320067	      0.88297463	     -0.00014017	     -0.21720692	      0.00111616	      0.00061309	     61.72675434
      0.03766465	     -0.06431268	     -0.00032868	     -0.20553102	     -0.06319931	      0.88297533	     -0.00013977	     -0.21719842	      0.00115213	      0.00056548	     61.96022701
      0.03931020	     -0.06427730	     -0.00032856	     -0.20549647	     -0.06319737	      0.88297621	     -0.00013923	     -0.21718743	      0.00120158	      0.00050241	     61.77988867
      0.04044002	     -0.06425721	     -0.00032850	     -0.20547694	     -0.06319600	      0.88297675	     -0.00013885	     -0.21718029	      0.00123430	      0.00045970	     62.28106916
      0.04156983	     -0.06423999	     -0.00032847	     -0.20546029	     -0.06319458	      0.88297725	     -0.00013846	     -0.21717348	      0.00126765	      0.00041879	     62.22073545
      0.04301501	     -0.06422314	     -0.00032846	     -0.20544417	     -0.06319272	      0.88297782	     -0.00013796	     -0.21716521	      0.00130951	      0.00036751	     62.59120103
      0.04445243	     -0.06421055	     -0.00032845	     -0.20543231	     -0.06319081	      0.88297831	     -0.00013745	     -0.21715746	      0.00135194	      0.00031911	     62.30461192
      0.04561756	     -0.06420306	     -0.00032842	     -0.20542540	     -0.06318921	      0.88297866	     -0.00013703	     -0.21715148	      0.00138527	      0.00028047	     62.86467885
      0.04678268	     -0.06419697	     -0.00032835	     -0.20541990	     -0.06318758	      0.88297897	     -0.00013661	     -0.21714576	      0.00141968	      0.00024398	     62.69359615
      0.04794780	     -0.06419391	     -0.00032823	     -0.20541744	     -0.06318591	      0.88297923	     -0.00013618	     -0.21714028	      0.00145358	      0.00020816	     62.97371947
      0.04953959	     -0.06419211	     -0.00032806	     -0.20541646	     -0.06318355	      0.88297952	     -0.00013559	     -0.21713318	      0.00150085	      0.00016190	     62.78939717
      0.05073288	     -0.06419295	     -0.00032792	     -0.20541791	     -0.06318174	      0.88297970	     -0.00013514	     -0.21712809	      0.00153565	      0.00012816	     63.23310108
      0.05192617	     -0.06419361	     -0.00032781	     -0.20541918	     -0.06317989	      0.88297983	     -0.00013469	     -0.21712323	      0.00157148	      0.00009658	     63.03890097
      0.05311946	     -0.06419613	     -0.00032773	     -0.20542231	     -0.06317799	      0.88297993	     -0.00013423	     -0.21711852	      0.00160674	      0.00006581	     63.30409507
      0.05464911	     -0.06419889	     -0.00032758	     -0.20542587	     -0.06317550	      0.88298000	     -0.00013363	     -0.21711274	      0.00165285	      0.00002916	     63.03081005
      0.05579416	     -0.06420161	     -0.00032744	     -0.20542918	     -0.06317359	      0.88298002	     -0.00013318	     -0.21710853	      0.00168656	      0.00000269	     63.42884134
      0.05693921	     -0.06420291	     -0.00032737	     -0.20543107	     -0.06317164	      0.88298001	     -0.00013273	     -0.21710444	      0.00172117	     -0.00002164	     63.26801292
      0.05808426	     -0.06420564	     -0.00032761	     -0.20543439	     -0.06316965	      0.88297997	     -0.00013227	     -0.21710043	      0.00175531	     -0.00004500	     63.43698554
      0.05975509	     -0.06420790	     -0.00032805	     -0.20543750	     -0.06316667	      0.88297987	     -0.00013160	     -0.21709476	      0.00180568	     -0.00007579	     63.23209345
      0.06087599	     -0.06420981	     -0.00032837	     -0.20543998	     -0.06316463	      0.88297977	     -0.00013114	     -0.21709104	      0.00183866	     -0.00009508	     63.53550404
      0.06199688	     -0.06420968	     -0.00032858	     -0.20544042	     -0.06316255	      0.88297965	     -0.00013068	     -0.21708739	      0.00187225	     -0.00011230	     63.41740367
      0.06342267	     -0.06421094	     -0.00032873	     -0.20544240	     -0.06315985	      0.88297948	     -0.00013008	     -0.21708286	      0.00191429	     -0.00013255	     63.60570898
      0.06486199	     -0.06421079	     -0.00032884	     -0.20544299	     -0.06315706	      0.88297928	     -0.00012948	     -0.21707843	      0.00195741	     -0.00014993	     63.24025538
      0.06630131	     -0.06421013	     -0.00032888	     -0.20544304	     -0.06315422	      0.88297905	     -0.00012887	     -0.21707407	      0.00199891	     -0.00016578	     63.89444727
      0.06752157	     -0.06420650	     -0.00032902	     -0.20544003	     -0.06315176	      0.88297884	     -0.00012835	     -0.21707045	      0.00203558	     -0.00017607	     63.34414575
      0.06874183	     -0.06420426	     -0.00032925	     -0.20543840	     -0.06314925	      0.88297862	     -0.00012782	     -0.21706684	      0.00207103	     -0.00018563	     63.65995617
      0.07077443	     -0.06420030	     -0.00032967	     -0.20543547	     -0.06314498	      0.88297823	     -0.00012694	     -0.21706096	      0.00213099	     -0.00019719	     63.24725050
      0.07169304	     -0.06419787	     -0.00032989	     -0.20543349	     -0.06314301	      0.88297805	     -0.00012653	     -0.21705831	      0.00215704	     -0.00020145	     63.63757946
      0.07281623	     -0.06419451	     -0.00033019	     -0.20543069	     -0.06314057	      0.88297782	     -0.00012603	     -0.21705510	      0.00218954	     -0.00020486	     63.60114299
      0.07458098	     -0.06419052	     -0.00033064	     -0.20542756	     -0.06313666	      0.88297745	     -0.00012525	     -0.21705009	      0.00223987	     -0.00020809	     63.79674249
      0.07587366	     -0.06418608	     -0.00033091	     -0.20542376	     -0.06313374	      0.88297718	     -0.00012466	     -0.21704646	      0.00227726	     -0.00020801	     63.41565087
      0.07716633	     -0.06418173	     -0.00033114	     -0.20542004	     -0.06313077	      0.88297691	     -0.00012408	     -0.21704280	      0.00231337	     -0.00020718	     63.76839275
      0.07845900	     -0.06417648	     -0.00033136	     -0.20541542	     -0.06312776	      0.88297665	     -0.00012349	     -0.21703913	      0.00235032	     -0.00020425	     63.43994027
      0.07975168	     -0.06417215	     -0.00033146	     -0.20541173	     -0.06312470	      0.88297639	     -0.00012289	     -0.21703541	      0.00238609	     -0.00020075	     63.77828329
      0.08104435	     -0.06415963	     -0.00033154	     -0.20539984	     -0.06312159	      0.88297613	     -0.00012229	     -0.21703161	      0.00242302	     -0.00019552	     63.80303885
      0.08233703	     -0.06411588	     -0.00033162	     -0.20535671	     -0.06311843	      0.88297588	     -0.00012169	     -0.21702703	      0.00245928	     -0.00018961	     64.95251573
      0.08362970	     -0.06405091	     -0.00033153	     -0.20529235	     -0.06311523	      0.88297564	     -0.00012108	     -0.21702098	      0.00249491	     -0.00017997	     65.30151315
      0.08492238	     -0.06399718	     -0.00033114	     -0.20523916	     -0.06311199	      0.88297542	     -0.00012047	     -0.21701375	      0.00252591	     -0.00016732	     66.08310959
      0.08621505	     -0.06397472	     -0.00033062	     -0.20521721	     -0.06310870	      0.88297521	     -0.00011985	     -0.21700657	      0.00255388	     -0.00015132	     66.18464984
      0.08750772	     -0.06399202	     -0.00033011	     -0.20523494	     -0.06310539	      0.88297503	     -0.00011924	     -0.21700090	      0.00257787	     -0.00013577	     67.22183489
      0.08880040	     -0.06404589	     -0.00032972	     -0.20528923	     -0.06310204	      0.88297486	     -0.00011862	     -0.21699806	      0.00260182	     -0.00012226	     68.14748070
      0.09009307	     -0.06412887	     -0.00032937	     -0.20537261	     -0.06309866	      0.88297471	     -0.00011800	     -0.21699881	      0.00262597	     -0.00011513	     70.01807038
      0.09138575	     -0.06422762	     -0.00032904	     -0.20547178	     -0.06309525	      0.88297456	     -0.00011739	     -0.21700359	      0.00265401	     -0.00011528	     71.77384297
      0.09267842	     -0.06433447	     -0.00032873	     -0.20557906	     -0.06309180	      0.88297440	     -0.00011678	     -0.21701239	      0.00268496	     -0.00012564	     74.26325138
      0.09433085	     -0.06447426	     -0.00032880	     -0.20571945	     -0.06308732	      0.88297418	     -0.00011600	     -0.21702926	      0.00273273	     -0.00015343	     76.56830149
      0.09569852	     -0.06457950	     -0.00032912	     -0.20582521	     -0.06308356	      0.88297394	     -0.00011536	     -0.21704747	      0.00277675	     -0.00019003	     79.15647588
      0.09706619	     -0.06467651	     -0.00032956	     -0.20592281	     -0.06307972	      0.88297365	     -0.00011473	     -0.21706898	      0.00282825	     -0.00023691	     80.16136364
      0.09843386	     -0.06475370	     -0.00032991	     -0.20600061	     -0.06307582	      0.88297329	     -0.00011410	     -0.21709323	      0.00288355	     -0.00029429	     81.62154758
      0.10024097	     -0.06483460	     -0.00033069	     -0.20608241	     -0.06307054	      0.88297268	     -0.00011328	     -0.21712856	      0.00296580	     -0.00038174	     81.17985726
      0.10127768	     -0.06486341	     -0.00033026	     -0.20611178	     -0.06306744	      0.88297226	     -0.00011281	     -0.21715011	      0.00301542	     -0.00043721	     81.00323688
      0.10231439	     -0.06488304	     -0.00033065	     -0.20613199	     -0.06306428	      0.88297177	     -0.00011234	     -0.21717234	      0.00306805	     -0.00049421	     80.20724844
      0.10397641	     -0.06489138	     -0.00033147	     -0.20614130	     -0.06305911	      0.88297087	     -0.00011161	     -0.21720878	      0.00315604	     -0.00058769	     78.58949098
      0.10555019	     -0.06487024	     -0.00033244	     -0.20612113	     -0.06305408	      0.88296988	     -0.00011091	     -0.21724342	      0.00324385	     -0.00067408	     76.69554402
      0.10659607	     -0.06483920	     -0.00033316	     -0.20609075	     -0.06305065	      0.88296915	     -0.00011045	     -0.21726613	      0.00330248	     -0.00072926	     75.95443157
      0.10764194	     -0.06479997	     -0.00033366	     -0.20605221	     -0.06304717	      0.88296836	     -0.00011000	     -0.21728843	      0.00336255	     -0.00078014	     75.13179717
      0.10916122	     -0.06473177	     -0.00033487	     -0.20598500	     -0.06304199	      0.88296712	     -0.00010935	     -0.21731985	      0.00344995	     -0.00084632	     74.56748357
      0.11075012	     -0.06465085	     -0.00033579	     -0.20590516	     -0.06303644	      0.88296573	     -0.00010867	     -0.21735115	      0.00354226	     -0.00090255	     74.04731355
      0.11180149	     -0.06459567	     -0.00033646	     -0.20585068	     -0.06303268	      0.88296476	     -0.00010823	     -0.21737086	      0.00360205	     -0.00093269	     74.73096148
      0.11285286	     -0.06454006	     -0.00033713	     -0.20579578	     -0.06302886	      0.88296377	     -0.00010779	     -0.21738973	      0.00366234	     -0.00095569	     75.11791854
      0.11436476	     -0.06445910	     -0.00033812	     -0.20571585	     -0.06302326	      0.88296231	     -0.00010716	     -0.21741529	      0.00374806	     -0.00097773	     76.34550549
      0.11593399	     -0.06438054	     -0.00033899	     -0.20563836	     -0.06301731	      0.88296076	     -0.00010652	     -0.21743988	      0.00383686	     -0.00098565	     76.99731489
      0.11700578	     -0.06433299	     -0.00033950	     -0.20559152	     -0.06301317	      0.88295971	     -0.00010608	     -0.21745557	      0.00389590	     -0.00098397	     78.41851392
      0.11807757	     -0.06429049	     -0.00033995	     -0.20554975	     -0.06300896	      0.88295866	     -0.00010565	     -0.21747043	      0.00395540	     -0.00097583	     78.98335433
      0.11954007	     -0.06424302	     -0.00034045	     -0.20550326	     -0.06300311	      0.88295724	     -0.00010507	     -0.21748942	      0.00403564	     -0.00095698	     80.10359558
      0.12106304	     -0.06420472	     -0.00034089	     -0.20546599	     -0.06299690	      0.88295581	     -0.00010447	     -0.21750776	      0.00411963	     -0.00092816	     80.14258859
      0.12219928	     -0.06418295	     -0.00034118	     -0.20544497	     -0.06299219	      0.88295477	     -0.00010403	     -0.21752053	      0.00418113	     -0.00090276	     81.10990757
      0.12333553	     -0.06416505	     -0.00034142	     -0.20542783	     -0.06298740	      0.88295376	     -0.00010359	     -0.21753255	      0.00424365	     -0.00087352	     80.91303382
      0.12447177	     -0.06415137	     -0.00034163	     -0.20541492	     -0.06298255	      0.88295278	     -0.00010315	     -0.21754382	      0.00430581	     -0.00084239	     81.12309717
      0.12613531	     -0.06413779	     -0.00034174	     -0.20540245	     -0.06297531	      0.88295142	     -0.00010253	     -0.21755915	      0.00439754	     -0.00079296	     80.46673964
      0.12725856	     -0.06413429	     -0.00034179	     -0.20539970	     -0.06297033	      0.88295055	     -0.00010211	     -0.21756878	      0.00445891	     -0.00075879	     80.64325520
      0.12838181	     -0.06413175	     -0.00034179	     -0.20539790	     -0.06296529	      0.88294972	     -0.00010169	     -0.21757787	      0.00452115	     -0.00072367	     80.05291842
      0.12978593	     -0.06413249	     -0.00034185	     -0.20539957	     -0.06295889	      0.88294873	     -0.00010118	     -0.21758848	      0.00459861	     -0.00068069	     79.89225452
      0.13119005	     -0.06413478	     -0.00034173	     -0.20540280	     -0.06295237	      0.88294780	     -0.00010068	     -0.21759835	      0.00467715	     -0.00063824	     78.87087732
      0.13259417	     -0.06413791	     -0.00034138	     -0.20540685	     -0.06294575	      0.88294694	     -0.00010018	     -0.21760749	      0.00475442	     -0.00059853	     79.16300106
      0.13379065	     -0.06414096	     -0.00034123	     -0.20541069	     -0.06294002	      0.88294624	     -0.00009977	     -0.21761481	      0.00482174	     -0.00056576	     78.20042332
      0.13498713	     -0.06414539	     -0.00034115	     -0.20541590	     -0.06293422	      0.88294558	     -0.00009936	     -0.21762174	      0.00488802	     -0.00053598	     78.24500292
      0.13674743	     -0.06415278	     -0.00034104	     -0.20542444	     -0.06292552	      0.88294467	     -0.00009877	     -0.21763151	      0.00498639	     -0.00049621	     77.44752496
      0.13773130	     -0.06415543	     -0.00034107	     -0.20542771	     -0.06292059	      0.88294419	     -0.00009844	     -0.21763676	      0.00504033	     -0.00047710	     77.71898652
      0.13891336	     -0.06415787	     -0.00034130	     -0.20543090	     -0.06291460	      0.88294364	     -0.00009805	     -0.21764297	      0.00510567	     -0.00045608	     77.45874197
      0.14051446	     -0.06416200	     -0.00034179	     -0.20543602	     -0.06290635	      0.88294293	     -0.00009754	     -0.21765124	      0.00519301	     -0.00043287	     77.59903262
      0.14171272	     -0.06416243	     -0.00034214	     -0.20543719	     -0.06290009	      0.88294242	     -0.00009716	     -0.21765743	      0.00525890	     -0.00041846	     77.10687524
      0.14291098	     -0.06416110	     -0.00034243	     -0.20543658	     -0.06289375	      0.88294193	     -0.00009679	     -0.21766358	      0.00532353	     -0.00040794	     77.38887388
      0.14453404	     -0.06415630	     -0.00034272	     -0.20543277	     -0.06288504	      0.88294127	     -0.00009630	     -0.21767193	      0.00541154	     -0.00039795	     76.99209648
      0.14563031	     -0.06415107	     -0.00034290	     -0.20542818	     -0.06287907	      0.88294084	     -0.00009597	     -0.21767754	      0.00546962	     -0.00039479	     77.38163809
      0.14672659	     -0.06414350	     -0.00034306	     -0.20542126	     -0.06287304	      0.88294041	     -0.00009565	     -0.21768318	      0.00552814	     -0.00039328	     77.27367815
      0.14814114	     -0.06413316	     -0.00034323	     -0.20541175	     -0.06286517	      0.88293985	     -0.00009525	     -0.21769045	      0.00560260	     -0.00039485	     77.46931676
      0.14958945	     -0.06412009	     -0.00034354	     -0.20539953	     -0.06285700	      0.88293928	     -0.00009484	     -0.21769793	      0.00567897	     -0.00039883	     77.07375346
      0.15103776	     -0.06410548	     -0.00034373	     -0.20538573	     -0.06284872	      0.88293869	     -0.00009444	     -0.21770539	      0.00575301	     -0.00040625	     77.82036056
      0.15226392	     -0.06409042	     -0.00034372	     -0.20537138	     -0.06284163	      0.88293819	     -0.00009411	     -0.21771173	      0.00581672	     -0.00041297	     77.23939050
      0.15349007	     -0.06407511	     -0.00034350	     -0.20535676	     -0.06283446	      0.88293768	     -0.00009379	     -0.21771803	      0.00587869	     -0.00042201	     77.67750996
      0.15539980	     -0.06404971	     -0.00034274	     -0.20533243	     -0.06282314	      0.88293686	     -0.00009330	     -0.21772789	      0.00597538	     -0.00043724	     77.32213344
      0.15629574	     -0.06403712	     -0.00034225	     -0.20532034	     -0.06281777	      0.88293646	     -0.00009307	     -0.21773250	      0.00601941	     -0.00044563	     77.87176170
      0.15741711	     -0.06402105	     -0.00034151	     -0.20530489	     -0.06281099	      0.88293596	     -0.00009280	     -0.21773826	      0.00607503	     -0.00045592	     77.99256858
      0.15933501	     -0.06399456	     -0.00034020	     -0.20527946	     -0.06279924	      0.88293507	     -0.00009234	     -0.21774795	      0.00616906	     -0.00047473	     78.59028875
      0.16050091	     -0.06397828	     -0.00033935	     -0.20526382	     -0.06279202	      0.88293451	     -0.00009206	     -0.21775375	      0.00622676	     -0.00048572	     78.37599036
      0.16166681	     -0.06396433	     -0.00033859	     -0.20525050	     -0.06278473	      0.88293393	     -0.00009180	     -0.21775943	      0.00628352	     -0.00049746	     78.83257288
      0.16317720	     -0.06394938	     -0.00033771	     -0.20523638	     -0.06277518	      0.88293317	     -0.00009146	     -0.21776671	      0.00635803	     -0.00051203	     78.86000055
      0.16433907	     -0.06393831	     -0.00033698	     -0.20522594	     -0.06276776	      0.88293257	     -0.00009121	     -0.21777223	      0.00641429	     -0.00052380	     79.79092601
      0.16550093	     -0.06392517	     -0.00033644	     -0.20521342	     -0.06276027	      0.88293195	     -0.00009097	     -0.21777769	      0.00647049	     -0.00053461	     80.24153167
      0.16666279	     -0.06391231	     -0.00033599	     -0.20520114	     -0.06275272	      0.88293133	     -0.00009073	     -0.21778299	      0.00652431	     -0.00054588	     81.41914007
      0.16820391	     -0.06389249	     -0.00033536	     -0.20518207	     -0.06274262	      0.88293047	     -0.00009043	     -0.21778969	      0.00659286	     -0.00056017	     82.60543466
      0.16935895	     -0.06387740	     -0.00033492	     -0.20516751	     -0.06273497	      0.88292982	     -0.00009021	     -0.21779434	      0.00664052	     -0.00057151	     84.43630134
      0.17051399	     -0.06386159	     -0.00033445	     -0.20515220	     -0.06272728	      0.88292915	     -0.00008999	     -0.21779870	      0.00668691	     -0.00058220	     85.64276789
      0.17166903	     -0.06384810	     -0.00033404	     -0.20513919	     -0.06271953	      0.88292848	     -0.00008979	     -0.21780274	      0.00673104	     -0.00059351	     87.48413692
      0.17323117	     -0.06382939	     -0.00033347	     -0.20512111	     -0.06270897	      0.88292754	     -0.00008951	     -0.21780776	      0.00678962	     -0.00060811	     89.45006103
      0.17437691	     -0.06381426	     -0.00033321	     -0.20510643	     -0.06270116	      0.88292683	     -0.00008932	     -0.21781102	      0.00683094	     -0.00061894	     91.78058495
      0.17552265	     -0.06379464	     -0.00033286	     -0.20508726	     -0.06269331	      0.88292612	     -0.00008914	     -0.21781385	      0.00687281	     -0.00062827	     93.40555461
      0.17666839	     -0.06377085	     -0.00033255	     -0.20506391	     -0.06268542	      0.88292539	     -0.00008896	     -0.21781606	      0.00691411	     -0.00063681	     95.63211222
      0.17825642	     -0.06372457	     -0.00033232	     -0.20501826	     -0.06267439	      0.88292438	     -0.00008872	     -0.21781784	      0.00697229	     -0.00064470	     98.08786952
      0.17938151	     -0.06367962	     -0.00033182	     -0.20497375	     -0.06266652	      0.88292365	     -0.00008855	     -0.21781784	      0.00701299	     -0.00064745	    100.67618436
      0.18050659	     -0.06361983	     -0.00033107	     -0.20491442	     -0.06265861	      0.88292292	     -0.00008840	     -0.21781652	      0.00705485	     -0.00064586	    102.51329695
      0.18163168	     -0.06354692	     -0.00033019	     -0.20484197	     -0.06265065	      0.88292220	     -0.00008824	     -0.21781358	      0.00709663	     -0.00064022	    104.83484163
      0.18328998	     -0.06341056	     -0.00032896	     -0.20470630	     -0.06263883	      0.88292115	     -0.00008802	     -0.21780584	      0.00715934	     -0.00062141	    107.56174716
      0.18437133	     -0.06330417	     -0.00032799	     -0.20460036	     -0.06263107	      0.88292049	     -0.00008789	     -0.21779831	      0.00719961	     -0.00060195	    109.99936491
      0.18545267	     -0.06318626	     -0.00032670	     -0.20448291	     -0.06262326	      0.88291985	     -0.00008776	     -0.21778875	      0.00724035	     -0.00057516	    111.62475622
      0.18686570	     -0.06302322	     -0.00032508	     -0.20432045	     -0.06261299	      0.88291907	     -0.00008759	     -0.21777320	      0.00729255	     -0.00053007	    114.12739809
      0.18830041	     -0.06284833	     -0.00032345	     -0.20414616	     -0.06260249	      0.88291835	     -0.00008743	     -0.21775410	      0.00734543	     -0.00047142	    115.60212695
      0.18973513	     -0.06266894	     -0.00032196	     -0.20396732	     -0.06259191	      0.88291772	     -0.00008727	     -0.21773188	      0.00739573	     -0.00040146	    118.40769076
      0.19095316	     -0.06251776	     -0.00032086	     -0.20381661	     -0.06258288	      0.88291727	     -0.00008714	     -0.21771088	      0.00743875	     -0.00033247	    119.01363948
      0.19217119	     -0.06237138	     -0.00031994	     -0.20367067	     -0.06257379	      0.88291691	     -0.00008702	     -0.21768821	      0.00747951	     -0.00025720	    120.70556983
      0.19427478	     -0.06213672	     -0.00031835	     -0.20343675	     -0.06255799	      0.88291652	     -0.00008681	     -0.21764613	      0.00754838	     -0.00011381	    121.71658000
      0.19523626	     -0.06203566	     -0.00031761	     -0.20333599	     -0.06255072	      0.88291644	     -0.00008672	     -0.21762594	      0.00757762	     -0.00004497	    123.26268705
      0.19619773	     -0.06194005	     -0.00031685	     -0.20324069	     -0.06254342	      0.88291643	     -0.00008663	     -0.21760534	      0.00760704	      0.00002579	    123.84765868
      0.19777697	     -0.06179568	     -0.00031574	     -0.20309682	     -0.06253137	      0.88291657	     -0.00008649	     -0.21757085	      0.00765396	      0.00014288	    124.94939822
      0.19959420	     -0.06164635	     -0.00031480	     -0.20294803	     -0.06251741	      0.88291695	     -0.00008634	     -0.21753061	      0.00770726	      0.00027662	    125.07745788
      0.20067450	     -0.06156210	     -0.00031428	     -0.20286409	     -0.06250907	      0.88291729	     -0.00008625	     -0.21750650	      0.00773712	      0.00035338	    126.40550326
      0.20175480	     -0.06148201	     -0.00031383	     -0.20278430	     -0.06250069	      0.88291771	     -0.00008616	     -0.21748229	      0.00776751	      0.00042811	    126.68716600
      0.20322452	     -0.06137866	     -0.00031326	     -0.20268136	     -0.06248925	      0.88291841	     -0.00008605	     -0.21744919	      0.00780779	      0.00052412	    127.50470559
      0.20461099	     -0.06128386	     -0.00031263	     -0.20258694	     -0.06247839	      0.88291920	     -0.00008595	     -0.21741780	      0.00784593	      0.00060880	    127.27866220
      0.20599746	     -0.06118985	     -0.00031190	     -0.20249330	     -0.06246749	      0.88292010	     -0.00008585	     -0.21738614	      0.00788207	      0.00068579	    128.42073174
      0.20723536	     -0.06110780	     -0.00031126	     -0.20241158	     -0.06245771	      0.88292099	     -0.00008576	     -0.21735765	      0.00791502	      0.00074894	    127.89358438
      0.20847326	     -0.06102574	     -0.00031057	     -0.20232983	     -0.06244790	      0.88292195	     -0.00008567	     -0.21732889	      0.00794614	      0.00080519	    128.55938726
      0.21031879	     -0.06090776	     -0.00030960	     -0.20221231	     -0.06243319	      0.88292350	     -0.00008555	     -0.21728558	      0.00799235	      0.00087768	    127.78514347
      0.21137679	     -0.06083855	     -0.00030904	     -0.20214334	     -0.06242472	      0.88292445	     -0.00008549	     -0.21726049	      0.00801662	      0.00091230	    128.66826299
      0.21243478	     -0.06077085	     -0.00030852	     -0.20207588	     -0.06241623	      0.88292543	     -0.00008542	     -0.21723522	      0.00804105	      0.00094282	    128.51048265
      0.21395590	     -0.06067511	     -0.00030810	     -0.20198047	     -0.06240397	      0.88292689	     -0.00008533	     -0.21719859	      0.00807426	      0.00097831	    128.64796213
      0.21537542	     -0.06058535	     -0.00030784	     -0.20189100	     -0.06239249	      0.88292830	     -0.00008525	     -0.21716420	      0.00810429	      0.00100395	    127.88358649
      0.21679493	     -0.06049514	     -0.00030758	     -0.20180104	     -0.06238096	      0.88292974	     -0.00008517	     -0.21712958	      0.00813108	      0.00102156	    128.67037651
      0.21800244	     -0.06041739	     -0.00030744	     -0.20172351	     -0.06237113	      0.88293098	     -0.00008510	     -0.21709996	      0.00815405	      0.00103235	    127.66586775
      0.21920996	     -0.06033810	     -0.00030738	     -0.20164441	     -0.06236127	      0.88293223	     -0.00008504	     -0.21707015	      0.00817452	      0.00103787	    128.02692090
      0.22109820	     -0.06021228	     -0.00030735	     -0.20151888	     -0.06234581	      0.88293419	     -0.00008494	     -0.21702319	      0.00820494	      0.00103951	    127.11322889
      0.22199969	     -0.06015059	     -0.00030731	     -0.20145730	     -0.06233841	      0.88293513	     -0.00008489	     -0.21700060	      0.00821721	      0.00103683	    127.65307681
      0.22311751	     -0.06007310	     -0.00030729	     -0.20137995	     -0.06232921	      0.88293629	     -0.00008484	     -0.21697244	      0.00823206	      0.00103195	    127.47804278
      0.22494120	     -0.05994413	     -0.00030732	     -0.20125117	     -0.06231418	      0.88293816	     -0.00008475	     -0.21692607	      0.00825287	      0.00101923	    127.77740292
      0.22611213	     -0.05985846	     -0.00030739	     -0.20116561	     -0.06230451	      0.88293935	     -0.00008469	     -0.21689600	      0.00826522	      0.00100961	    127.07912472
      0.22728306	     -0.05977058	     -0.00030736	     -0.20107782	     -0.06229482	      0.88294052	     -0.00008464	     -0.21686566	      0.00827505	      0.00099806	    127.48680086
      0.22876742	     -0.05965657	     -0.00030741	     -0.20096392	     -0.06228253	      0.88294199	     -0.00008457	     -0.21682681	      0.00828627	      0.00098316	    126.94888815
      0.22993191	     -0.05956569	     -0.00030714	     -0.20087309	     -0.06227288	      0.88294313	     -0.00008452	     -0.21679600	      0.00829224	      0.00097053	    127.62002522
      0.23109639	     -0.05947308	     -0.00030667	     -0.20078054	     -0.06226322	      0.88294425	     -0.00008447	     -0.21676492	      0.00829768	      0.00095882	    127.25322907
      0.23226088	     -0.05937916	     -0.00030605	     -0.20068666	     -0.06225356	      0.88294536	     -0.00008442	     -0.21673354	      0.00830083	      0.00094700	    127.69134246
      0.23376220	     -0.05925703	     -0.00030547	     -0.20056456	     -0.06224109	      0.88294677	     -0.00008435	     -0.21669271	      0.00830345	      0.00093369	    127.26523191
      0.23493983	     -0.05916206	     -0.00030498	     -0.20046958	     -0.06223131	      0.88294787	     -0.00008430	     -0.21666040	      0.00830263	      0.00092380	    128.02262117
      0.23611746	     -0.05906807	     -0.00030464	     -0.20037558	     -0.06222154	      0.88294895	     -0.00008425	     -0.21662794	      0.00830132	      0.00091579	    127.69949264
      0.23729508	     -0.05897673	     -0.00030452	     -0.20028421	     -0.06221176	      0.88295002	     -0.00008420	     -0.21659536	      0.00829777	      0.00090831	    128.21925091
      0.23879139	     -0.05886129	     -0.00030456	     -0.20016871	     -0.06219935	      0.88295138	     -0.00008414	     -0.21655390	      0.00829214	      0.00090127	    127.88051053
      0.24002140	     -0.05876422	     -0.00030424	     -0.20007156	     -0.06218916	      0.88295248	     -0.00008409	     -0.21651968	      0.00828474	      0.00089651	    128.87239142
      0.24125142	     -0.05866543	     -0.00030379	     -0.19997271	     -0.06217897	      0.88295358	     -0.00008405	     -0.21648531	      0.00827717	      0.00089426	    128.56350312
      0.24248144	     -0.05856653	     -0.00030333	     -0.19987371	     -0.06216880	      0.88295468	     -0.00008400	     -0.21645073	      0.00826716	      0.00089311	    129.35604131
      0.24404276	     -0.05844365	     -0.00030316	     -0.19975070	     -0.06215590	      0.88295608	     -0.00008393	     -0.21640663	      0.00825361	      0.00089490	    128.94627050
      0.24529099	     -0.05834376	     -0.00030298	     -0.19965067	     -0.06214560	      0.88295720	     -0.00008389	     -0.21637120	      0.00823970	      0.00089769	    130.19941553
      0.24653922	     -0.05824595	     -0.00030268	     -0.19955273	     -0.06213533	      0.88295832	     -0.00008384	     -0.21633564	      0.00822586	      0.00090310	    129.87292832
      0.24778745	     -0.05814933	     -0.00030235	     -0.19945595	     -0.06212507	      0.88295945	     -0.00008379	     -0.21629997	      0.00820948	      0.00090939	    130.80627510
      0.24903568	     -0.05805548	     -0.00030221	     -0.19936194	     -0.06211483	      0.88296059	     -0.00008374	     -0.21626426	      0.00819271	      0.00091785	    130.63607027
      0.25028391	     -0.05796438	     -0.00030214	     -0.19927064	     -0.06210462	      0.88296174	     -0.00008369	     -0.21622855	      0.00817369	      0.00092693	    131.46092483
      0.25153214	     -0.05787572	     -0.00030201	     -0.19918180	     -0.06209443	      0.88296291	     -0.00008364	     -0.21619291	      0.00815434	      0.00093780	    131.20675645
      0.25278037	     -0.05779135	     -0.00030183	     -0.19909721	     -0.06208426	      0.88296408	     -0.00008359	     -0.21615739	      0.00813273	      0.00094869	    132.04152990
      0.25402860	     -0.05771039	     -0.00030155	     -0.19901604	     -0.06207413	      0.88296528	     -0.00008353	     -0.21612210	      0.00811091	      0.00096076	    131.74751385
      0.25527683	     -0.05763466	     -0.00030117	     -0.19894008	     -0.06206402	      0.88296648	     -0.00008348	     -0.21608711	      0.00808697	      0.00097223	    132.52986876
      0.25652506	     -0.05756374	     -0.00030080	     -0.19886892	     -0.06205394	      0.88296770	     -0.00008343	     -0.21605252	      0.00806303	      0.00098413	    132.21836362
      0.25777329	     -0.05749854	     -0.00030038	     -0.19880347	     -0.06204389	      0.88296894	     -0.00008338	     -0.21601836	      0.00803728	      0.00099463	    132.96131198
      0.25902153	     -0.05743888	     -0.00029952	     -0.19874356	     -0.06203387	      0.88297019	     -0.00008332	     -0.21598471	      0.00801177	      0.00100478	    132.62563863
      0.26026976	     -0.05738424	     -0.00029849	     -0.19868867	     -0.06202389	      0.88297145	     -0.00008326	     -0.21595162	      0.00798470	      0.00101289	    133.28343617
      0.26151799	     -0.05733500	     -0.00029796	     -0.19863917	     -0.06201394	      0.88297271	     -0.00008321	     -0.21591921	      0.00795804	      0.00102001	    132.88080481
      0.26276622	     -0.05729222	     -0.00029747	     -0.19859612	     -0.06200402	      0.88297399	     -0.00008315	     -0.21588750	      0.00793012	      0.00102437	    133.50818210
      0.26401445	     -0.05725421	     -0.00029702	     -0.19855783	     -0.06199414	      0.88297527	     -0.00008309	     -0.21585654	      0.00790299	      0.00102699	    133.10295380
      0.26526268	     -0.05722138	     -0.00029665	     -0.19852472	     -0.06198429	      0.88297655	     -0.00008303	     -0.21582629	      0.00787492	      0.00102632	    133.69912863
      0.26651091	     -0.05719284	     -0.00029634	     -0.19849592	     -0.06197448	      0.88297783	     -0.00008297	     -0.21579677	      0.00784788	      0.00102348	    133.25781122
      0.26775914	     -0.05716930	     -0.00029604	     -0.19847210	     -0.06196470	      0.88297911	     -0.00008291	     -0.21576794	      0.00782007	      0.00101701	    133.79159887
      0.26900737	     -0.05715005	     -0.00029568	     -0.19845258	     -0.06195496	      0.88298037	     -0.00008285	     -0.21573983	      0.00779343	      0.00100806	    133.29545872
      0.27025560	     -0.05713588	     -0.00029483	     -0.19843814	     -0.06194525	      0.88298162	     -0.00008278	     -0.21571241	      0.00776613	      0.00099528	    133.74933491
      0.27150383	     -0.05712456	     -0.00029434	     -0.19842657	     -0.06193557	      0.88298285	     -0.00008272	     -0.21568574	      0.00774003	      0.00097990	    133.17849835
      0.27275206	     -0.05711875	     -0.00029407	     -0.19842048	     -0.06192592	      0.88298407	     -0.00008265	     -0.21565982	      0.00771337	      0.00096057	    133.55178215
      0.27400029	     -0.05711748	     -0.00029389	     -0.19841896	     -0.06191631	      0.88298525	     -0.00008258	     -0.21563470	      0.00768804	      0.00093850	    132.93300502
      0.27524852	     -0.05712071	     -0.00029372	     -0.19842192	     -0.06190673	      0.88298641	     -0.00008251	     -0.21561035	      0.00766231	      0.00091238	    133.26335362
      0.27649675	     -0.05712715	     -0.00029360	     -0.19842811	     -0.06189718	      0.88298753	     -0.00008244	     -0.21558676	      0.00763803	      0.00088356	    132.61000188
      0.27774498	     -0.05713730	     -0.00029343	     -0.19843802	     -0.06188766	      0.88298861	     -0.00008237	     -0.21556388	      0.00761343	      0.00085089	    132.88893392
      0.27899321	     -0.05715000	     -0.00029321	     -0.19845049	     -0.06187817	      0.88298965	     -0.00008230	     -0.21554169	      0.00759030	      0.00081582	    132.18863244
      0.28024144	     -0.05716573	     -0.00029296	     -0.19846598	     -0.06186871	      0.88299065	     -0.00008222	     -0.21552015	      0.00756685	      0.00077732	    132.40846528
      0.28148967	     -0.05718342	     -0.00029281	     -0.19848345	     -0.06185928	      0.88299159	     -0.00008214	     -0.21549924	      0.00754485	      0.00073688	    131.66166986
      0.28273790	     -0.05720372	     -0.00029273	     -0.19850353	     -0.06184988	      0.88299248	     -0.00008207	     -0.21547891	      0.00752251	      0.00069355	    131.83375221
      0.28398613	     -0.05722552	     -0.00029270	     -0.19852512	     -0.06184050	      0.88299332	     -0.00008199	     -0.21545916	      0.00750157	      0.00064887	    131.04911548
      0.28523436	     -0.05724935	     -0.00029261	     -0.19854873	     -0.06183115	      0.88299410	     -0.00008191	     -0.21543994	      0.00748024	      0.00060191	    131.17835718
      0.28648259	     -0.05727408	     -0.00029252	     -0.19857327	     -0.06182183	      0.88299482	     -0.00008182	     -0.21542124	      0.00746025	      0.00055423	    130.36360833
      0.28773082	     -0.05730062	     -0.00029238	     -0.19859961	     -0.06181253	      0.88299549	     -0.00008174	     -0.21540301	      0.00743983	      0.00050492	    130.45636829
      0.28897905	     -0.05732816	     -0.00029227	     -0.19862696	     -0.06180325	      0.88299609	     -0.00008165	     -0.21538526	      0.00742068	      0.00045554	    129.61036360
      0.29022728	     -0.05735746	     -0.00029212	     -0.19865608	     -0.06179400	      0.88299662	     -0.00008156	     -0.21536795	      0.00740105	      0.00040517	    129.66914429
      0.29147551	     -0.05738739	     -0.00029194	     -0.19868583	     -0.06178478	      0.88299710	     -0.00008147	     -0.21535109	      0.00738266	      0.00035539	    128.80125150
      0.29272374	     -0.05741869	     -0.00029129	     -0.19871697	     -0.06177557	      0.88299751	     -0.00008138	     -0.21533463	      0.00736371	      0.00030537	    128.83011712
      0.29397197	     -0.05745014	     -0.00029058	     -0.19874826	     -0.06176639	      0.88299786	     -0.00008129	     -0.21531859	      0.00734593	      0.00025666	    127.93800926
      0.29522020	     -0.05748255	     -0.00028984	     -0.19878051	     -0.06175724	      0.88299815	     -0.00008119	     -0.21530290	      0.00732756	      0.00020833	    127.95708300
      0.29646843	     -0.05751349	     -0.00028951	     -0.19881130	     -0.06174810	      0.88299838	     -0.00008109	     -0.21528759	      0.00731035	      0.00016194	    127.07358908
      0.29771666	     -0.05754625	     -0.00028938	     -0.19884390	     -0.06173899	      0.88299856	     -0.00008099	     -0.21527265	      0.00729252	      0.00011661	    127.07388454
      0.29896489	     -0.05757932	     -0.00028926	     -0.19887683	     -0.06172989	      0.88299867	     -0.00008089	     -0.21525811	      0.00727582	      0.00007378	    126.18550993
      0.30021312	     -0.05761302	     -0.00028904	     -0.19891037	     -0.06172082	      0.88299874	     -0.00008079	     -0.21524390	      0.00725853	      0.00003248	    126.20232182
      0.30146135	     -0.05764601	     -0.00028887	     -0.19894322	     -0.06171177	      0.88299876	     -0.00008068	     -0.21523002	      0.00724239	     -0.00000586	    125.31877499
      0.30270958	     -0.05767912	     -0.00028862	     -0.19897619	     -0.06170274	      0.88299873	     -0.00008057	     -0.21521642	      0.00722566	     -0.00004221	    125.32704528
      0.30395781	     -0.05771246	     -0.00028843	     -0.19900939	     -0.06169373	      0.88299865	     -0.00008046	     -0.21520314	      0.00721009	     -0.00007518	    124.43804455
      0.30520604	     -0.05774628	     -0.00028824	     -0.19904307	     -0.06168474	      0.88299854	     -0.00008034	     -0.21519013	      0.00719399	     -0.00010595	    124.46818870
      0.30645427	     -0.05777906	     -0.00028814	     -0.19907573	     -0.06167577	      0.88299839	     -0.00008023	     -0.21517738	      0.00717912	     -0.00013317	    123.61742821
      0.30770250	     -0.05781196	     -0.00028802	     -0.19910851	     -0.06166682	      0.88299821	     -0.00008011	     -0.21516482	      0.00716377	     -0.00015801	    123.66666160
      0.30895073	     -0.05784427	     -0.00028796	     -0.19914070	     -0.06165789	      0.88299800	     -0.00007999	     -0.21515247	      0.00714968	     -0.00017924	    122.82100407
      0.31019896	     -0.05787706	     -0.00028789	     -0.19917337	     -0.06164897	      0.88299776	     -0.00007987	     -0.21514028	      0.00713515	     -0.00019809	    122.87149838
      0.31144719	     -0.05790907	     -0.00028786	     -0.19920528	     -0.06164008	      0.88299750	     -0.00007975	     -0.21512827	      0.00712193	     -0.00021336	    122.03221399
      0.31269542	     -0.05794130	     -0.00028779	     -0.19923740	     -0.06163119	      0.88299723	     -0.00007962	     -0.21511638	      0.00710828	     -0.00022636	    122.08619654
      0.31394365	     -0.05797279	     -0.00028776	     -0.19926880	     -0.06162233	      0.88299694	     -0.00007949	     -0.21510463	      0.00709596	     -0.00023590	    121.24596902
      0.31519188	     -0.05800453	     -0.00028769	     -0.19930044	     -0.06161348	      0.88299664	     -0.00007936	     -0.21509298	      0.00708324	     -0.00024335	    121.29736335
      0.31644011	     -0.05803506	     -0.00028762	     -0.19933089	     -0.06160465	      0.88299633	     -0.00007922	     -0.21508144	      0.00707187	     -0.00024756	    120.46494760
      0.31768834	     -0.05806529	     -0.00028746	     -0.19936104	     -0.06159583	      0.88299602	     -0.00007909	     -0.21506994	      0.00706011	     -0.00024990	    120.52318818
      0.31893657	     -0.05809409	     -0.00028729	     -0.19938976	     -0.06158702	      0.88299571	     -0.00007895	     -0.21505851	      0.00704971	     -0.00024926	    119.69707340
      0.32018480	     -0.05812228	     -0.00028700	     -0.19941789	     -0.06157823	      0.88299540	     -0.00007881	     -0.21504708	      0.00703889	     -0.00024702	    119.76157809
      0.32143303	     -0.05814835	     -0.00028666	     -0.19944390	     -0.06156945	      0.88299510	     -0.00007866	     -0.21503567	      0.00702940	     -0.00024208	    118.95465907
      0.32268126	     -0.05817322	     -0.00028621	     -0.19946872	     -0.06156068	      0.88299480	     -0.00007852	     -0.21502420	      0.00701947	     -0.00023580	    119.03541123
      0.32392949	     -0.05819570	     -0.00028571	     -0.19949115	     -0.06155192	      0.88299451	     -0.00007837	     -0.21501270	      0.00701081	     -0.00022706	    118.24893661
      0.32517772	     -0.05821675	     -0.00028509	     -0.19951215	     -0.06154318	      0.88299423	     -0.00007821	     -0.21500110	      0.00700162	     -0.00021725	    118.34466848
      0.32642595	     -0.05823508	     -0.00028441	     -0.19953045	     -0.06153444	      0.88299397	     -0.00007806	     -0.21498943	      0.00699361	     -0.00020525	    117.58223379
      0.32767419	     -0.05825170	     -0.00028361	     -0.19954703	     -0.06152572	      0.88299372	     -0.00007790	     -0.21497762	      0.00698498	     -0.00019244	    117.69502652
      0.32892242	     -0.05826536	     -0.00028277	     -0.19956068	     -0.06151700	      0.88299349	     -0.00007773	     -0.21496571	      0.00697743	     -0.00017771	    116.95791202
      0.33017065	     -0.05827712	     -0.00028180	     -0.19957240	     -0.06150830	      0.88299328	     -0.00007757	     -0.21495366	      0.00696917	     -0.00016241	    117.08808325
      0.33141888	     -0.05828569	     -0.00028080	     -0.19958095	     -0.06149961	      0.88299308	     -0.00007740	     -0.21494147	      0.00696189	     -0.00014544	    116.37908959
      0.33266711	     -0.05829218	     -0.00027961	     -0.19958742	     -0.06149092	      0.88299291	     -0.00007722	     -0.21492913	      0.00695378	     -0.00012813	    116.52793199
      0.33391534	     -0.05829535	     -0.00027796	     -0.19959058	     -0.06148224	      0.88299276	     -0.00007704	     -0.21491664	      0.00694649	     -0.00010925	    115.83718964
      0.33516357	     -0.05829637	     -0.00027613	     -0.19959159	     -0.06147358	      0.88299264	     -0.00007686	     -0.21490399	      0.00693821	     -0.00009017	    115.99272402
      0.33641180	     -0.05829405	     -0.00027430	     -0.19958927	     -0.06146492	      0.88299254	     -0.00007668	     -0.21489120	      0.00693067	     -0.00006977	    115.33703944
      0.33766003	     -0.05828964	     -0.00027242	     -0.19958484	     -0.06145628	      0.88299247	     -0.00007649	     -0.21487825	      0.00692208	     -0.00004944	    115.52684853
      0.33890826	     -0.05828203	     -0.00027059	     -0.19957722	     -0.06144764	      0.88299242	     -0.00007630	     -0.21486517	      0.00691414	     -0.00002803	    114.90272701
      0.34015649	     -0.05827163	     -0.00026890	     -0.19956680	     -0.06143902	      0.88299240	     -0.00007610	     -0.21485194	      0.00690507	     -0.00000687	    115.11132804
      0.34140472	     -0.05825831	     -0.00026758	     -0.19955345	     -0.06143040	      0.88299240	     -0.00007590	     -0.21483864	      0.00689653	      0.00001527	    114.49876198
      0.34265295	     -0.05824407	     -0.00026629	     -0.19953917	     -0.06142180	      0.88299243	     -0.00007570	     -0.21482528	      0.00688674	      0.00003703	    114.71593296
      0.34390118	     -0.05822697	     -0.00026500	     -0.19952203	     -0.06141321	      0.88299249	     -0.00007549	     -0.21481188	      0.00687743	      0.00005951	    114.13630701
      0.34514941	     -0.05820811	     -0.00026366	     -0.19950313	     -0.06140463	      0.88299258	     -0.00007528	     -0.21479842	      0.00686686	      0.00008136	    114.38251107
      0.34639764	     -0.05818619	     -0.00026234	     -0.19948116	     -0.06139607	      0.88299270	     -0.00007506	     -0.21478491	      0.00685675	      0.00010372	    113.83150055
      0.34764587	     -0.05816259	     -0.00026097	     -0.19945750	     -0.06138752	      0.88299284	     -0.00007485	     -0.21477131	      0.00684534	      0.00012527	    114.09751868
      0.34889410	     -0.05813600	     -0.00025965	     -0.19943086	     -0.06137898	      0.88299301	     -0.00007462	     -0.21475765	      0.00683436	      0.00014718	    113.56905472
      0.35014233	     -0.05810795	     -0.00025831	     -0.19940275	     -0.06137045	      0.88299321	     -0.00007440	     -0.21474389	      0.00682205	      0.00016813	    113.85340039
      0.35139056	     -0.05807722	     -0.00025705	     -0.19937196	     -0.06136195	      0.88299343	     -0.00007417	     -0.21473007	      0.00681012	      0.00018932	    113.34285693
      0.35263879	     -0.05804532	     -0.00025581	     -0.19933997	     -0.06135345	      0.88299368	     -0.00007394	     -0.21471616	      0.00679682	      0.00020945	    113.64239259
      0.35388702	     -0.05801105	     -0.00025466	     -0.19930563	     -0.06134498	      0.88299395	     -0.00007370	     -0.21470219	      0.00678386	      0.00022972	    113.14729292
      0.35513525	     -0.05797605	     -0.00025356	     -0.19927054	     -0.06133652	      0.88299425	     -0.00007346	     -0.21468816	      0.00676949	      0.00024886	    113.46079549
      0.35638348	     -0.05793962	     -0.00025259	     -0.19923402	     -0.06132808	      0.88299457	     -0.00007322	     -0.21467410	      0.00675542	      0.00026808	    112.97250063
      0.35763171	     -0.05790381	     -0.00025172	     -0.19919810	     -0.06131966	      0.88299492	     -0.00007297	     -0.21466003	      0.00673988	      0.00028610	    113.28570393
      0.35887994	     -0.05786773	     -0.00025097	     -0.19916191	     -0.06131125	      0.88299529	     -0.00007272	     -0.21464604	      0.00672460	      0.00030408	    112.79276062
      0.36012817	     -0.05783304	     -0.00025025	     -0.19912710	     -0.06130287	      0.88299568	     -0.00007247	     -0.21463213	      0.00670784	      0.00032073	    113.10080796
      0.36137640	     -0.05779854	     -0.00024958	     -0.19909247	     -0.06129451	      0.88299609	     -0.00007222	     -0.21461839	      0.00669134	      0.00033718	    112.60538868
      0.36262463	     -0.05776542	     -0.00024881	     -0.19905923	     -0.06128617	      0.88299652	     -0.00007196	     -0.21460483	      0.00667339	      0.00035213	    112.91190052
      0.36387286	     -0.05773264	     -0.00024790	     -0.19902631	     -0.06127785	      0.88299697	     -0.00007169	     -0.21459152	      0.00665571	      0.00036671	    112.40918991
      0.36512109	     -0.05770224	     -0.00024683	     -0.19899579	     -0.06126955	      0.88299743	     -0.00007143	     -0.21457845	      0.00663657	      0.00037956	    112.69518000
      0.36636932	     -0.05767294	     -0.00024563	     -0.19896635	     -0.06126128	      0.88299792	     -0.00007116	     -0.21456572	      0.00661773	      0.00039179	    112.18025706
      0.36761755	     -0.05764592	     -0.00024424	     -0.19893919	     -0.06125303	      0.88299841	     -0.00007088	     -0.21455334	      0.00659751	      0.00040201	    112.46220720
      0.36886578	     -0.05761983	     -0.00024268	     -0.19891297	     -0.06124481	      0.88299892	     -0.00007061	     -0.21454136	      0.00657767	      0.00041136	    111.94656635
      0.37011401	     -0.05759599	     -0.00024087	     -0.19888899	     -0.06123661	      0.88299944	     -0.00007032	     -0.21452977	      0.00655652	      0.00041849	    112.21836908
      0.37136224	     -0.05757261	     -0.00023881	     -0.19886548	     -0.06122844	      0.88299996	     -0.00007004	     -0.21451864	      0.00653580	      0.00042453	    111.69690263
      0.37261047	     -0.05755109	     -0.00023646	     -0.19884383	     -0.06122029	      0.88300050	     -0.00006975	     -0.21450791	      0.00651386	      0.00042815	    111.96201497
      0.37385870	     -0.05753065	     -0.00023396	     -0.19882327	     -0.06121218	      0.88300103	     -0.00006946	     -0.21449765	      0.00649243	      0.00043051	    111.43116184
      0.37510693	     -0.05751286	     -0.00023130	     -0.19880534	     -0.06120409	      0.88300157	     -0.00006916	     -0.21448784	      0.00646984	      0.00043030	    111.68728825
      0.37635516	     -0.05749598	     -0.00022855	     -0.19878833	     -0.06119603	      0.88300211	     -0.00006887	     -0.21447854	      0.00644783	      0.00042867	    111.16025108
      0.37760339	     -0.05748116	     -0.00022569	     -0.19877338	     -0.06118799	      0.88300264	     -0.00006856	     -0.21446972	      0.00642477	      0.00042438	    111.42587962
      0.37885162	     -0.05746697	     -0.00022280	     -0.19875907	     -0.06117999	      0.88300316	     -0.00006826	     -0.21446140	      0.00640238	      0.00041865	    110.90953746
      0.38009985	     -0.05745488	     -0.00021986	     -0.19874685	     -0.06117201	      0.88300368	     -0.00006795	     -0.21445354	      0.00637900	      0.00041026	    111.18468018
      0.38134808	     -0.05744384	     -0.00021697	     -0.19873567	     -0.06116406	      0.88300419	     -0.00006765	     -0.21444620	      0.00635635	      0.00040048	    110.67068741
      0.38259631	     -0.05743541	     -0.00021408	     -0.19872711	     -0.06115614	      0.88300468	     -0.00006734	     -0.21443933	      0.00633277	      0.00038809	    110.94892636
      0.38384454	     -0.05742808	     -0.00021129	     -0.19871965	     -0.06114825	      0.88300516	     -0.00006702	     -0.21443298	      0.00630999	      0.00037434	    110.44779519
      0.38509277	     -0.05742319	     -0.00020864	     -0.19871462	     -0.06114039	      0.88300561	     -0.00006671	     -0.21442712	      0.00628638	      0.00035809	    110.75450101
      0.38634100	     -0.05742028	     -0.00020624	     -0.19871158	     -0.06113256	      0.88300605	     -0.00006640	     -0.21442179	      0.00626366	      0.00034064	    110.26906575
      0.38758923	     -0.05742112	     -0.00020401	     -0.19871227	     -0.06112475	      0.88300646	     -0.00006608	     -0.21441698	      0.00624015	      0.00032085	    110.57581351
      0.38883746	     -0.05742390	     -0.00020185	     -0.19871491	     -0.06111698	      0.88300685	     -0.00006577	     -0.21441276	      0.00621756	      0.00030000	    110.09074157
      0.39008569	     -0.05742924	     -0.00019964	     -0.19872011	     -0.06110923	      0.88300721	     -0.00006545	     -0.21440908	      0.00619427	      0.00027692	    110.41021093
      0.39133392	     -0.05743576	     -0.00019746	     -0.19872649	     -0.06110151	      0.88300754	     -0.00006514	     -0.21440597	      0.00617200	      0.00025291	    109.94812043
      0.39258215	     -0.05744482	     -0.00019533	     -0.19873541	     -0.06109382	      0.88300784	     -0.00006482	     -0.21440338	      0.00614909	      0.00022682	    110.30047903
      0.39383038	     -0.05745486	     -0.00019328	     -0.19874534	     -0.06108616	      0.88300811	     -0.00006450	     -0.21440132	      0.00612724	      0.00019998	    109.87433538
      0.39507861	     -0.05746583	     -0.00019171	     -0.19875616	     -0.06107853	      0.88300834	     -0.00006419	     -0.21439976	      0.00610476	      0.00017133	    110.26661131
      0.39632685	     -0.05747956	     -0.00019052	     -0.19876975	     -0.06107092	      0.88300854	     -0.00006387	     -0.21439878	      0.00608331	      0.00014227	    109.84728227
      0.39757508	     -0.05749722	     -0.00018951	     -0.19878726	     -0.06106334	      0.88300869	     -0.00006356	     -0.21439838	      0.00606123	      0.00011165	    110.24902916
      0.39882331	     -0.05751732	     -0.00018870	     -0.19880723	     -0.06105579	      0.88300882	     -0.00006324	     -0.21439861	      0.00604026	      0.00008072	    109.86629191
      0.40007154	     -0.05754083	     -0.00018798	     -0.19883059	     -0.06104826	      0.88300890	     -0.00006293	     -0.21439944	      0.00601877	      0.00004835	    110.29857244
      0.40131977	     -0.05756566	     -0.00018732	     -0.19885528	     -0.06104076	      0.88300894	     -0.00006262	     -0.21440089	      0.00599850	      0.00001583	    109.94636494
      0.40256800	     -0.05759290	     -0.00018668	     -0.19888239	     -0.06103329	      0.88300893	     -0.00006231	     -0.21440291	      0.00597781	     -0.00001796	    110.40204855
      0.40381623	     -0.05762101	     -0.00018607	     -0.19891038	     -0.06102584	      0.88300889	     -0.00006200	     -0.21440551	      0.00595843	     -0.00005167	    110.06555308
      0.40506446	     -0.05765109	     -0.00018544	     -0.19894034	     -0.06101841	      0.88300881	     -0.00006169	     -0.21440862	      0.00593873	     -0.00008642	    110.52956543
      0.40631269	     -0.05768170	     -0.00018485	     -0.19897083	     -0.06101101	      0.88300868	     -0.00006138	     -0.21441225	      0.00592043	     -0.00012084	    110.19783505
      0.40756092	     -0.05771395	     -0.00018431	     -0.19900298	     -0.06100363	      0.88300850	     -0.00006107	     -0.21441634	      0.00590189	     -0.00015600	    110.66568574
      0.40880915	     -0.05774630	     -0.00018362	     -0.19903524	     -0.06099628	      0.88300829	     -0.00006077	     -0.21442090	      0.00588482	     -0.00019050	    110.33135594
      0.41005738	     -0.05778002	     -0.00018249	     -0.19906888	     -0.06098894	      0.88300803	     -0.00006046	     -0.21442586	      0.00586750	     -0.00022527	    110.77689970
      0.41130561	     -0.05781424	     -0.00018138	     -0.19910304	     -0.06098163	      0.88300772	     -0.00006016	     -0.21443124	      0.00585164	     -0.00025896	    110.41851239
      0.41255384	     -0.05785016	     -0.00018035	     -0.19913889	     -0.06097433	      0.88300738	     -0.00005986	     -0.21443698	      0.00583561	     -0.00029267	    110.86321044
      0.41380207	     -0.05788603	     -0.00017941	     -0.19917470	     -0.06096706	      0.88300699	     -0.00005957	     -0.21444312	      0.00582113	     -0.00032503	    110.51020593
      0.41505030	     -0.05792246	     -0.00017850	     -0.19921108	     -0.06095980	      0.88300657	     -0.00005927	     -0.21444957	      0.00580655	     -0.00035710	    110.95812120
      0.41629853	     -0.05795822	     -0.00017765	     -0.19924681	     -0.06095256	      0.88300610	     -0.00005898	     -0.21445633	      0.00579356	     -0.00038749	    110.59754392
      0.41754676	     -0.05799468	     -0.00017688	     -0.19928323	     -0.06094534	      0.88300560	     -0.00005869	     -0.21446332	      0.00578047	     -0.00041725	    111.03933578
      0.41879499	     -0.05802988	     -0.00017617	     -0.19931841	     -0.06093813	      0.88300506	     -0.00005840	     -0.21447055	      0.00576895	     -0.00044499	    110.68165031
      0.42004322	     -0.05806436	     -0.00017546	     -0.19935287	     -0.06093094	      0.88300449	     -0.00005812	     -0.21447791	      0.00575733	     -0.00047176	    111.13307742
      0.42129145	     -0.05809699	     -0.00017475	     -0.19938550	     -0.06092376	      0.88300389	     -0.00005784	     -0.21448538	      0.00574726	     -0.00049614	    110.77144496
      0.42253968	     -0.05812922	     -0.00017409	     -0.19941773	     -0.06091659	      0.88300325	     -0.00005756	     -0.21449288	      0.00573703	     -0.00051924	    111.22548330
      0.42378791	     -0.05815988	     -0.00017343	     -0.19944839	     -0.06090943	      0.88300259	     -0.00005729	     -0.21450039	      0.00572831	     -0.00053966	    110.87071869
      0.42503614	     -0.05818975	     -0.00017274	     -0.19947828	     -0.06090229	      0.88300191	     -0.00005702	     -0.21450784	      0.00571940	     -0.00055847	    111.33303295
      0.42628437	     -0.05821736	     -0.00017206	     -0.19950592	     -0.06089516	      0.88300120	     -0.00005675	     -0.21451520	      0.00571194	     -0.00057434	    110.97849532
      0.42753260	     -0.05824392	     -0.00017137	     -0.19953251	     -0.06088803	      0.88300047	     -0.00005649	     -0.21452240	      0.00570422	     -0.00058841	    111.44638061
      0.42878083	     -0.05826829	     -0.00017071	     -0.19955693	     -0.06088091	      0.88299973	     -0.00005623	     -0.21452942	      0.00569788	     -0.00059941	    111.09095540
      0.43002906	     -0.05829191	     -0.00017008	     -0.19958059	     -0.06087381	      0.88299898	     -0.00005597	     -0.21453619	      0.00569122	     -0.00060853	    111.56206282
      0.43127729	     -0.05831180	     -0.00016961	     -0.19960053	     -0.06086671	      0.88299821	     -0.00005572	     -0.21454275	      0.00568585	     -0.00061450	    111.20460035
      0.43252552	     -0.05833277	     -0.00016929	     -0.19962154	     -0.06085961	      0.88299744	     -0.00005547	     -0.21454908	      0.00568003	     -0.00061847	    111.64508112
      0.43377375	     -0.05835330	     -0.00016909	     -0.19964213	     -0.06085253	      0.88299667	     -0.00005522	     -0.21455525	      0.00567540	     -0.00061936	    111.26121274
      0.43502198	     -0.05837406	     -0.00016893	     -0.19966294	     -0.06084544	      0.88299590	     -0.00005498	     -0.21456121	      0.00567031	     -0.00061851	    111.72122353
      0.43627021	     -0.05839372	     -0.00016887	     -0.19968266	     -0.06083837	      0.88299513	     -0.00005474	     -0.21456696	      0.00566645	     -0.00061482	    111.33925659
      0.43751844	     -0.05841348	     -0.00016882	     -0.19970248	     -0.06083130	      0.88299436	     -0.00005451	     -0.21457245	      0.00566213	     -0.00060965	    111.80183841
      0.43876667	     -0.05843220	     -0.00016877	     -0.19972127	     -0.06082423	      0.88299361	     -0.00005428	     -0.21457768	      0.00565903	     -0.00060194	    111.41287437
      0.44001490	     -0.05845110	     -0.00016871	     -0.19974024	     -0.06081717	      0.88299286	     -0.00005406	     -0.21458261	      0.00565548	     -0.00059309	    111.86800362
      0.44126313	     -0.05846904	     -0.00016890	     -0.19975826	     -0.06081011	      0.88299213	     -0.00005384	     -0.21458726	      0.00565317	     -0.00058206	    111.47047293
      0.44251136	     -0.05848716	     -0.00016915	     -0.19977645	     -0.06080306	      0.88299141	     -0.00005363	     -0.21459158	      0.00565041	     -0.00057022	    111.91292297
      0.44375959	     -0.05850407	     -0.00016937	     -0.19979345	     -0.06079601	      0.88299071	     -0.00005342	     -0.21459559	      0.00564886	     -0.00055653	    111.50625862
      0.44500782	     -0.05852059	     -0.00016952	     -0.19981005	     -0.06078896	      0.88299002	     -0.00005322	     -0.21459924	      0.00564686	     -0.00054239	    111.95236036
      0.44625605	     -0.05853557	     -0.00016958	     -0.19982513	     -0.06078191	      0.88298935	     -0.00005302	     -0.21460254	      0.00564606	     -0.00052672	    111.54111383
      0.44750428	     -0.05855006	     -0.00016953	     -0.19983971	     -0.06077486	      0.88298870	     -0.00005283	     -0.21460542	      0.00564478	     -0.00051087	    111.98442815
      0.44875251	     -0.05856278	     -0.00016945	     -0.19985253	     -0.06076782	      0.88298808	     -0.00005264	     -0.21460791	      0.00564467	     -0.00049376	    111.57175037
      0.45000074	     -0.05857469	     -0.00016931	     -0.19986455	     -0.06076077	      0.88298747	     -0.00005246	     -0.21460996	      0.00564405	     -0.00047671	    112.01634260
      0.45124897	     -0.05858446	     -0.00016888	     -0.19987443	     -0.06075373	      0.88298689	     -0.00005228	     -0.21461156	      0.00564457	     -0.00045859	    111.60435075
      0.45249720	     -0.05859247	     -0.00016835	     -0.19988255	     -0.06074668	      0.88298633	     -0.00005211	     -0.21461267	      0.00564453	     -0.00044069	    112.06378130
      0.45374543	     -0.05859605	     -0.00016770	     -0.19988626	     -0.06073963	      0.88298579	     -0.00005194	     -0.21461324	      0.00564560	     -0.00042185	    111.69881153
      0.45499366	     -0.05859575	     -0.00016691	     -0.19988608	     -0.06073259	      0.88298527	     -0.00005179	     -0.21461317	      0.00564606	     -0.00040326	    112.20510462
      0.45624189	     -0.05858989	     -0.00016601	     -0.19988036	     -0.06072554	      0.88298478	     -0.00005164	     -0.21461239	      0.00564757	     -0.00038365	    111.87804829
      0.45749012	     -0.05858010	     -0.00016513	     -0.19987070	     -0.06071849	      0.88298432	     -0.00005149	     -0.21461082	      0.00564839	     -0.00036415	    112.42047450
      0.45873835	     -0.05856582	     -0.00016437	     -0.19985655	     -0.06071144	      0.88298387	     -0.00005135	     -0.21460844	      0.00565011	     -0.00034345	    112.11402276
      0.45998658	     -0.05854877	     -0.00016375	     -0.19983962	     -0.06070438	      0.88298346	     -0.00005122	     -0.21460520	      0.00565097	     -0.00032268	    112.66889709
      0.46123481	     -0.05852728	     -0.00016327	     -0.19981826	     -0.06069733	      0.88298307	     -0.00005110	     -0.21460115	      0.00565257	     -0.00030056	    112.38836610
      0.46248304	     -0.05850255	     -0.00016289	     -0.19979363	     -0.06069027	      0.88298271	     -0.00005098	     -0.21459620	      0.00565319	     -0.00027821	    112.97864976
      0.46373128	     -0.05847292	     -0.00016258	     -0.19976412	     -0.06068322	      0.88298238	     -0.00005087	     -0.21459040	      0.00565444	     -0.00025436	    112.73121942
      0.46497951	     -0.05843976	     -0.00016229	     -0.19973106	     -0.06067616	      0.88298207	     -0.00005077	     -0.21458366	      0.00565457	     -0.00023014	    113.35358252
      0.46622774	     -0.05840171	     -0.00016201	     -0.19969311	     -0.06066910	      0.88298180	     -0.00005067	     -0.21457602	      0.00565516	     -0.00020428	    113.13200195
      0.46747597	     -0.05836003	     -0.00016175	     -0.19965153	     -0.06066204	      0.88298156	     -0.00005059	     -0.21456742	      0.00565449	     -0.00017795	    113.79561411
      0.46872420	     -0.05831399	     -0.00016159	     -0.19960557	     -0.06065498	      0.88298136	     -0.00005051	     -0.21455789	      0.00565418	     -0.00014987	    113.60336715
      0.46997243	     -0.05826561	     -0.00016150	     -0.19955727	     -0.06064793	      0.88298119	     -0.00005043	     -0.21454741	      0.00565248	     -0.00012128	    114.28180988
      0.47122066	     -0.05821363	     -0.00016139	     -0.19950537	     -0.06064087	      0.88298106	     -0.00005037	     -0.21453606	      0.00565101	     -0.00009098	    114.09273243
      0.47246889	     -0.05815935	     -0.00016122	     -0.19945115	     -0.06063382	      0.88298096	     -0.00005031	     -0.21452380	      0.00564802	     -0.00006027	    114.78803278
      0.47371712	     -0.05810191	     -0.00016101	     -0.19939377	     -0.06062677	      0.88298091	     -0.00005026	     -0.21451071	      0.00564518	     -0.00002802	    114.60994738
      0.47496535	     -0.05804295	     -0.00016071	     -0.19933486	     -0.06061973	      0.88298089	     -0.00005021	     -0.21449678	      0.00564075	      0.00000441	    115.31291410
      0.47621358	     -0.05798094	     -0.00016031	     -0.19927289	     -0.06061269	      0.88298092	     -0.00005017	     -0.21448208	      0.00563642	      0.00003811	    115.15010324
      0.47746181	     -0.05791671	     -0.00015979	     -0.19920870	     -0.06060566	      0.88298099	     -0.00005014	     -0.21446658	      0.00563049	      0.00007170	    115.88672990
      0.47871004	     -0.05784861	     -0.00015916	     -0.19914063	     -0.06059863	      0.88298110	     -0.00005012	     -0.21445033	      0.00562464	      0.00010633	    115.76082157
      0.47995827	     -0.05777832	     -0.00015846	     -0.19907036	     -0.06059162	      0.88298125	     -0.00005010	     -0.21443329	      0.00561716	      0.00014067	    116.52158943
      0.48120650	     -0.05770519	     -0.00015777	     -0.19899725	     -0.06058461	      0.88298145	     -0.00005009	     -0.21441552	      0.00560972	      0.00017585	    116.40195210
      0.48245473	     -0.05763006	     -0.00015696	     -0.19892212	     -0.06057761	      0.88298169	     -0.00005008	     -0.21439700	      0.00560058	      0.00021052	    117.17524771
      0.48370296	     -0.05755172	     -0.00015609	     -0.19884378	     -0.06057063	      0.88298198	     -0.00005009	     -0.21437778	      0.00559142	      0.00024581	    117.07189148
      0.48495119	     -0.05747280	     -0.00015524	     -0.19876483	     -0.06056365	      0.88298230	     -0.00005009	     -0.21435786	      0.00558048	      0.00028037	    117.84480502
      0.48619942	     -0.05739305	     -0.00015453	     -0.19868506	     -0.06055670	      0.88298268	     -0.00005011	     -0.21433735	      0.00556944	      0.00031528	    117.72977958
      0.48744765	     -0.05731332	     -0.00015374	     -0.19860528	     -0.06054975	      0.88298309	     -0.00005013	     -0.21431626	      0.00555657	      0.00034912	    118.50589521
      0.48869588	     -0.05723130	     -0.00015258	     -0.19852322	     -0.06054282	      0.88298355	     -0.00005016	     -0.21429467	      0.00554358	      0.00038301	    118.39823921
      0.48994411	     -0.05714812	     -0.00015119	     -0.19843998	     -0.06053591	      0.88298405	     -0.00005020	     -0.21427253	      0.00552875	      0.00041558	    119.18683753
      0.49119234	     -0.05706323	     -0.00014983	     -0.19835503	     -0.06052902	      0.88298458	     -0.00005024	     -0.21424991	      0.00551383	      0.00044792	    119.09689558
      0.49244057	     -0.05697802	     -0.00014854	     -0.19826974	     -0.06052215	      0.88298516	     -0.00005028	     -0.21422679	      0.00549709	      0.00047868	    119.91757281
      0.49368880	     -0.05689120	     -0.00014725	     -0.19818284	     -0.06051530	      0.88298578	     -0.00005034	     -0.21420323	      0.00548028	      0.00050903	    119.84506524
      0.49493703	     -0.05680374	     -0.00014593	     -0.19809527	     -0.06050847	      0.88298643	     -0.00005040	     -0.21417922	      0.00546161	      0.00053768	    120.67566393
      0.49618526	     -0.05671504	     -0.00014465	     -0.19800646	     -0.06050166	      0.88298712	     -0.00005047	     -0.21415480	      0.00544278	      0.00056580	    120.59893622
      0.49743349	     -0.05662652	     -0.00014337	     -0.19791781	     -0.06049488	      0.88298784	     -0.00005054	     -0.21412997	      0.00542204	      0.00059205	    121.43173453
      0.49868172	     -0.05653692	     -0.00014213	     -0.19782807	     -0.06048813	      0.88298860	     -0.00005062	     -0.21410480	      0.00540111	      0.00061760	    121.36220138
      0.49992995	     -0.05644704	     -0.00014086	     -0.19773804	     -0.06048140	      0.88298939	     -0.00005071	     -0.21407927	      0.00537828	      0.00064114	    122.21430565
      0.50117818	     -0.05635600	     -0.00013958	     -0.19764684	     -0.06047470	      0.88299020	     -0.00005080	     -0.21405342	      0.00535526	      0.00066387	    122.14942334
      0.50242641	     -0.05626493	     -0.00013838	     -0.19755559	     -0.06046803	      0.88299104	     -0.00005090	     -0.21402724	      0.00533031	      0.00068448	    123.00156379
      0.50367464	     -0.05617314	     -0.00013768	     -0.19746360	     -0.06046139	      0.88299191	     -0.00005101	     -0.21400084	      0.00530513	      0.00070423	    122.92094435
      0.50492287	     -0.05608388	     -0.00013710	     -0.19737413	     -0.06045479	      0.88299280	     -0.00005112	     -0.21397426	      0.00527796	      0.00072175	    123.76288691
      0.50617110	     -0.05599600	     -0.00013672	     -0.19728602	     -0.06044822	      0.88299371	     -0.00005124	     -0.21394760	      0.00525059	      0.00073819	    123.67845687
      0.50741933	     -0.05591007	     -0.00013631	     -0.19719984	     -0.06044168	      0.88299464	     -0.00005136	     -0.21392086	      0.00522133	      0.00075219	    124.53128627
      0.50866756	     -0.05582529	     -0.00013591	     -0.19711481	     -0.06043518	      0.88299559	     -0.00005149	     -0.21389411	      0.00519198	      0.00076490	    124.44840048
      0.50991579	     -0.05574286	     -0.00013541	     -0.19703211	     -0.06042872	      0.88299655	     -0.00005163	     -0.21386734	      0.00516081	      0.00077493	    125.30155590
      0.51116402	     -0.05566171	     -0.00013484	     -0.19695070	     -0.06042230	      0.88299752	     -0.00005177	     -0.21384062	      0.00512960	      0.00078344	    125.21679639
      0.51241225	     -0.05558307	     -0.00013412	     -0.19687177	     -0.06041592	      0.88299850	     -0.00005191	     -0.21381394	      0.00509662	      0.00078905	    126.07276606
      0.51366048	     -0.05550651	     -0.00013328	     -0.19679493	     -0.06040958	      0.88299949	     -0.00005207	     -0.21378736	      0.00506366	      0.00079295	    125.99163613
      0.51490871	     -0.05543242	     -0.00013234	     -0.19672053	     -0.06040328	      0.88300048	     -0.00005222	     -0.21376088	      0.00502903	      0.00079384	    126.87064593
      0.51615694	     -0.05536026	     -0.00013153	     -0.19664807	     -0.06039702	      0.88300147	     -0.00005239	     -0.21373455	      0.00499450	      0.00079299	    126.80701563
      0.51740517	     -0.05529115	     -0.00013079	     -0.19657864	     -0.06039081	      0.88300246	     -0.00005255	     -0.21370836	      0.00495835	      0.00078912	    127.70297015
      0.51865340	     -0.05522428	     -0.00013018	     -0.19651144	     -0.06038464	      0.88300344	     -0.00005273	     -0.21368239	      0.00492239	      0.00078351	    127.64199889
      0.51990163	     -0.05516034	     -0.00012959	     -0.19644715	     -0.06037852	      0.88300441	     -0.00005290	     -0.21365663	      0.00488487	      0.00077495	    128.55530169
      0.52114986	     -0.05509813	     -0.00012906	     -0.19638460	     -0.06037245	      0.88300538	     -0.00005308	     -0.21363114	      0.00484758	      0.00076474	    128.51589079
      0.52239809	     -0.05503813	     -0.00012842	     -0.19632424	     -0.06036642	      0.88300632	     -0.00005327	     -0.21360587	      0.00480876	      0.00075170	    129.45699044
      0.52364632	     -0.05497968	     -0.00012784	     -0.19626543	     -0.06036044	      0.88300725	     -0.00005346	     -0.21358087	      0.00477017	      0.00073717	    129.44875049
      0.52489455	     -0.05492294	     -0.00012719	     -0.19620831	     -0.06035451	      0.88300816	     -0.00005365	     -0.21355611	      0.00473005	      0.00072002	    130.43666681
      0.52614278	     -0.05486728	     -0.00012660	     -0.19615228	     -0.06034863	      0.88300905	     -0.00005385	     -0.21353160	      0.00469019	      0.00070167	    130.46112113
      0.52739101	     -0.05481379	     -0.00012626	     -0.19609838	     -0.06034280	      0.88300991	     -0.00005405	     -0.21350732	      0.00464880	      0.00068101	    131.47683175
      0.52863924	     -0.05476177	     -0.00012595	     -0.19604597	     -0.06033703	      0.88301075	     -0.00005426	     -0.21348332	      0.00460770	      0.00065948	    131.52016876
      0.52988747	     -0.05471190	     -0.00012498	     -0.19599571	     -0.06033130	      0.88301156	     -0.00005447	     -0.21345958	      0.00456507	      0.00063608	    132.55876724
      0.53113570	     -0.05466431	     -0.00012401	     -0.19594772	     -0.06032563	      0.88301234	     -0.00005468	     -0.21343614	      0.00452269	      0.00061226	    132.59812552
      0.53238394	     -0.05461968	     -0.00012311	     -0.19590267	     -0.06032001	      0.88301309	     -0.00005490	     -0.21341301	      0.00447885	      0.00058683	    133.66078046
      0.53363217	     -0.05457739	     -0.00012243	     -0.19585997	     -0.06031445	      0.88301380	     -0.00005512	     -0.21339025	      0.00443540	      0.00056120	    133.74329360
      0.53488040	     -0.05453767	     -0.00012184	     -0.19581982	     -0.06030894	      0.88301449	     -0.00005534	     -0.21336785	      0.00439062	      0.00053425	    134.84204593
      0.53612863	     -0.05450011	     -0.00012138	     -0.19578182	     -0.06030349	      0.88301514	     -0.00005556	     -0.21334585	      0.00434632	      0.00050741	    134.92808871
      0.53737686	     -0.05446565	     -0.00012095	     -0.19574692	     -0.06029809	      0.88301575	     -0.00005579	     -0.21332423	      0.00430076	      0.00047953	    136.01365691
      0.53862509	     -0.05443475	     -0.00012077	     -0.19571558	     -0.06029275	      0.88301633	     -0.00005602	     -0.21330306	      0.00425579	      0.00045196	    136.05968109
      0.53987332	     -0.05440683	     -0.00012019	     -0.19568721	     -0.06028747	      0.88301688	     -0.00005625	     -0.21328235	      0.00420970	      0.00042356	    137.10952884
      0.54112155	     -0.05438032	     -0.00012020	     -0.19566024	     -0.06028224	      0.88301739	     -0.00005649	     -0.21326219	      0.00416434	      0.00039580	    137.08194840
      0.54236978	     -0.05435878	     -0.00012026	     -0.19563824	     -0.06027707	      0.88301787	     -0.00005673	     -0.21324263	      0.00411797	      0.00036750	    138.05448311
      0.54361801	     -0.05434031	     -0.00012041	     -0.19561931	     -0.06027196	      0.88301831	     -0.00005696	     -0.21322371	      0.00407251	      0.00033993	    137.99812673
      0.54486624	     -0.05432409	     -0.00012039	     -0.19560263	     -0.06026691	      0.88301872	     -0.00005720	     -0.21320537	      0.00402622	      0.00031188	    138.96773778
      0.54611447	     -0.05430955	     -0.00012039	     -0.19558764	     -0.06026191	      0.88301909	     -0.00005745	     -0.21318760	      0.00398096	      0.00028469	    138.88221775
      0.54736270	     -0.05429686	     -0.00012023	     -0.19557450	     -0.06025697	      0.88301943	     -0.00005769	     -0.21317033	      0.00393496	      0.00025718	    139.81172066
      0.54861093	     -0.05428538	     -0.00012019	     -0.19556257	     -0.06025208	      0.88301973	     -0.00005793	     -0.21315356	      0.00389008	      0.00023069	    139.67617579
      0.54985916	     -0.05427579	     -0.00012015	     -0.19555252	     -0.06024726	      0.88302000	     -0.00005817	     -0.21313726	      0.00384451	      0.00020409	    140.55603759
      0.55110739	     -0.05426814	     -0.00012022	     -0.19554443	     -0.06024249	      0.88302024	     -0.00005842	     -0.21312144	      0.00380009	      0.00017870	    140.36996044
      0.55235562	     -0.05426247	     -0.00012022	     -0.19553831	     -0.06023777	      0.88302045	     -0.00005866	     -0.21310606	      0.00375502	      0.00015334	    141.21055819
      0.55360385	     -0.05425863	     -0.00012033	     -0.19553403	     -0.06023311	      0.88302062	     -0.00005891	     -0.21309114	      0.00371114	      0.00012932	    140.97889630
      0.55485208	     -0.05425665	     -0.00012039	     -0.19553161	     -0.06022851	      0.88302077	     -0.00005915	     -0.21307665	      0.00366663	      0.00010546	    141.78091715
      0.55610031	     -0.05425652	     -0.00012056	     -0.19553103	     -0.06022396	      0.88302089	     -0.00005940	     -0.21306259	      0.00362333	      0.00008306	    141.50543368
      0.55734854	     -0.05425834	     -0.00012070	     -0.19553241	     -0.06021946	      0.88302098	     -0.00005964	     -0.21304894	      0.00357940	      0.00006090	    142.26367322
      0.55859677	     -0.05426198	     -0.00012097	     -0.19553562	     -0.06021502	      0.88302104	     -0.00005989	     -0.21303572	      0.00353670	      0.00004027	    141.94100965
      0.55984500	     -0.05426746	     -0.00012121	     -0.19554066	     -0.06021063	      0.88302108	     -0.00006013	     -0.21302289	      0.00349343	      0.00001994	    142.65895256
      0.56109323	     -0.05427465	     -0.00012160	     -0.19554743	     -0.06020630	      0.88302109	     -0.00006037	     -0.21301047	      0.00345144	      0.00000117	    142.29602823
      0.56234146	     -0.05428356	     -0.00012196	     -0.19555591	     -0.06020202	      0.88302108	     -0.00006061	     -0.21299844	      0.00340890	     -0.00001726	    142.98030642
      0.56358969	     -0.05429416	     -0.00012246	     -0.19556608	     -0.06019779	      0.88302105	     -0.00006085	     -0.21298682	      0.00336764	     -0.00003410	    142.57743535
      0.56483792	     -0.05430640	     -0.00012291	     -0.19557789	     -0.06019361	      0.88302100	     -0.00006109	     -0.21297556	      0.00332584	     -0.00005062	    143.22605548
      0.56608615	     -0.05432021	     -0.00012349	     -0.19559128	     -0.06018948	      0.88302092	     -0.00006133	     -0.21296469	      0.00328534	     -0.00006555	    142.78706659
      0.56733438	     -0.05433559	     -0.00012401	     -0.19560624	     -0.06018541	      0.88302083	     -0.00006157	     -0.21295418	      0.00324429	     -0.00008019	    143.39829301
      0.56858261	     -0.05435253	     -0.00012467	     -0.19562277	     -0.06018138	      0.88302072	     -0.00006180	     -0.21294405	      0.00320459	     -0.00009330	    142.91961340
      0.56983084	     -0.05437093	     -0.00012528	     -0.19564076	     -0.06017741	      0.88302060	     -0.00006204	     -0.21293426	      0.00316440	     -0.00010616	    143.49445012
      0.57107907	     -0.05439076	     -0.00012601	     -0.19566019	     -0.06017348	      0.88302046	     -0.00006227	     -0.21292484	      0.00312560	     -0.00011756	    142.97757172
      0.57232730	     -0.05441190	     -0.00012668	     -0.19568093	     -0.06016961	      0.88302031	     -0.00006250	     -0.21291575	      0.00308633	     -0.00012877	    143.51796116
      0.57357553	     -0.05443428	     -0.00012751	     -0.19570291	     -0.06016578	      0.88302014	     -0.00006273	     -0.21290701	      0.00304844	     -0.00013859	    142.97085485
      0.57482376	     -0.05445770	     -0.00012829	     -0.19572593	     -0.06016200	      0.88301996	     -0.00006296	     -0.21289859	      0.00301011	     -0.00014828	    143.48434716
      0.57607199	     -0.05448213	     -0.00012922	     -0.19574997	     -0.06015826	      0.88301977	     -0.00006318	     -0.21289050	      0.00297317	     -0.00015665	    142.90982607
      0.57732022	     -0.05450742	     -0.00013011	     -0.19577488	     -0.06015457	      0.88301957	     -0.00006340	     -0.21288272	      0.00293577	     -0.00016498	    143.39468165
      0.57856845	     -0.05453337	     -0.00013111	     -0.19580044	     -0.06015093	      0.88301936	     -0.00006362	     -0.21287525	      0.00289976	     -0.00017204	    142.79136969
      0.57981668	     -0.05455997	     -0.00013206	     -0.19582666	     -0.06014734	      0.88301914	     -0.00006384	     -0.21286808	      0.00286329	     -0.00017912	    143.24582787
      0.58106491	     -0.05458725	     -0.00013313	     -0.19585357	     -0.06014378	      0.88301891	     -0.00006406	     -0.21286122	      0.00282821	     -0.00018503	    142.61895853
      0.58231314	     -0.05461497	     -0.00013418	     -0.19588092	     -0.06014028	      0.88301868	     -0.00006427	     -0.21285466	      0.00279266	     -0.00019104	    143.05431532
      0.58356137	     -0.05464306	     -0.00013535	     -0.19590866	     -0.06013681	      0.88301844	     -0.00006448	     -0.21284840	      0.00275851	     -0.00019595	    142.41131812
      0.58480960	     -0.05467140	     -0.00013647	     -0.19593663	     -0.06013339	      0.88301819	     -0.00006468	     -0.21284242	      0.00272386	     -0.00020104	    142.82417087
      0.58605783	     -0.05469987	     -0.00013769	     -0.19596474	     -0.06013001	      0.88301793	     -0.00006489	     -0.21283674	      0.00269057	     -0.00020509	    142.16519416
      0.58730606	     -0.05472834	     -0.00013884	     -0.19599286	     -0.06012667	      0.88301768	     -0.00006509	     -0.21283134	      0.00265677	     -0.00020940	    142.56081723
      0.58855429	     -0.05475672	     -0.00014009	     -0.19602089	     -0.06012338	      0.88301741	     -0.00006528	     -0.21282622	      0.00262433	     -0.00021274	    141.89395081
      0.58980252	     -0.05478476	     -0.00014127	     -0.19604858	     -0.06012012	      0.88301714	     -0.00006547	     -0.21282137	      0.00259136	     -0.00021639	    142.28147039
      0.59105075	     -0.05481233	     -0.00014255	     -0.19607581	     -0.06011691	      0.88301687	     -0.00006566	     -0.21281679	      0.00255971	     -0.00021911	    141.61396799
      0.59229898	     -0.05483944	     -0.00014377	     -0.19610258	     -0.06011373	      0.88301660	     -0.00006585	     -0.21281246	      0.00252750	     -0.00022217	    141.99340495
      0.59354721	     -0.05486597	     -0.00014507	     -0.19612878	     -0.06011060	      0.88301632	     -0.00006603	     -0.21280840	      0.00249658	     -0.00022431	    141.32437769
      0.59479544	     -0.05489195	     -0.00014630	     -0.19615443	     -0.06010750	      0.88301604	     -0.00006621	     -0.21280457	      0.00246507	     -0.00022679	    141.69369091
      0.59604367	     -0.05491732	     -0.00014760	     -0.19617948	     -0.06010444	      0.88301575	     -0.00006638	     -0.21280099	      0.00243480	     -0.00022839	    141.02024688
      0.59729190	     -0.05494234	     -0.00014886	     -0.19620417	     -0.06010142	      0.88301547	     -0.00006655	     -0.21279765	      0.00240389	     -0.00023036	    141.37994953
      0.59854013	     -0.05496673	     -0.00015023	     -0.19622824	     -0.06009844	      0.88301518	     -0.00006672	     -0.21279457	      0.00237420	     -0.00023148	    140.71017962
      0.59978836	     -0.05499016	     -0.00015154	     -0.19625135	     -0.06009550	      0.88301489	     -0.00006688	     -0.21279172	      0.00234388	     -0.00023297	    141.07489190
      0.60103660	     -0.05501238	     -0.00015291	     -0.19627326	     -0.06009259	      0.88301460	     -0.00006703	     -0.21278910	      0.00231476	     -0.00023360	    140.41153299
      0.60228483	     -0.05503411	     -0.00015427	     -0.19629467	     -0.06008972	      0.88301431	     -0.00006718	     -0.21278668	      0.00228498	     -0.00023457	    140.76950968
      0.60353306	     -0.05505584	     -0.00015577	     -0.19631609	     -0.06008688	      0.88301401	     -0.00006733	     -0.21278451	      0.00225635	     -0.00023467	    140.09150646
      0.60478129	     -0.05507910	     -0.00015731	     -0.19633903	     -0.06008409	      0.88301372	     -0.00006747	     -0.21278260	      0.00222701	     -0.00023519	    140.41170097
      0.60602952	     -0.05510524	     -0.00015905	     -0.19636486	     -0.06008132	      0.88301343	     -0.00006761	     -0.21278105	      0.00219879	     -0.00023502	    139.68375783
      0.60727775	     -0.05513550	     -0.00016082	     -0.19639479	     -0.06007860	      0.88301313	     -0.00006774	     -0.21277994	      0.00216986	     -0.00023560	    139.94257333
      0.60852598	     -0.05516994	     -0.00016263	     -0.19642893	     -0.06007591	      0.88301284	     -0.00006787	     -0.21277940	      0.00214210	     -0.00023597	    139.15768696
      0.60977421	     -0.05520918	     -0.00016428	     -0.19646785	     -0.06007325	      0.88301254	     -0.00006799	     -0.21277949	      0.00211374	     -0.00023768	    139.35677440
      0.61102244	     -0.05525263	     -0.00016591	     -0.19651100	     -0.06007063	      0.88301224	     -0.00006811	     -0.21278034	      0.00208673	     -0.00023983	    138.54547783
      0.61227067	     -0.05530002	     -0.00016734	     -0.19655809	     -0.06006804	      0.88301194	     -0.00006822	     -0.21278195	      0.00205934	     -0.00024392	    138.72225885
      0.61351890	     -0.05535063	     -0.00016864	     -0.19660842	     -0.06006549	      0.88301163	     -0.00006832	     -0.21278440	      0.00203349	     -0.00024897	    137.89076435
      0.61476713	     -0.05540450	     -0.00016966	     -0.19666201	     -0.06006296	      0.88301132	     -0.00006842	     -0.21278767	      0.00200745	     -0.00025644	    138.03202629
      0.61601536	     -0.05546156	     -0.00017056	     -0.19671882	     -0.06006047	      0.88301099	     -0.00006851	     -0.21279180	      0.00198310	     -0.00026530	    137.17542624
      0.61726359	     -0.05552213	     -0.00017124	     -0.19677913	     -0.06005801	      0.88301066	     -0.00006859	     -0.21279680	      0.00195870	     -0.00027695	    137.27868743
      0.61851182	     -0.05558524	     -0.00017181	     -0.19684200	     -0.06005558	      0.88301030	     -0.00006867	     -0.21280270	      0.00193613	     -0.00029031	    136.40368053
      0.61976005	     -0.05565059	     -0.00017213	     -0.19690712	     -0.06005318	      0.88300993	     -0.00006874	     -0.21280946	      0.00191365	     -0.00030667	    136.48323525
      0.62100828	     -0.05571758	     -0.00017239	     -0.19697391	     -0.06005081	      0.88300954	     -0.00006880	     -0.21281708	      0.00189311	     -0.00032483	    135.60758525
      0.62225651	     -0.05578688	     -0.00017257	     -0.19704299	     -0.06004846	      0.88300912	     -0.00006886	     -0.21282553	      0.00187274	     -0.00034597	    135.67571397
      0.62350474	     -0.05585804	     -0.00017278	     -0.19711397	     -0.06004613	      0.88300867	     -0.00006891	     -0.21283483	      0.00185435	     -0.00036879	    134.79766686
      0.62475297	     -0.05593067	     -0.00017290	     -0.19718642	     -0.06004383	      0.88300820	     -0.00006895	     -0.21284492	      0.00183613	     -0.00039440	    134.87036925
      0.62600120	     -0.05600318	     -0.00017297	     -0.19725876	     -0.06004154	      0.88300769	     -0.00006899	     -0.21285579	      0.00181987	     -0.00042140	    134.02290653
      0.62724943	     -0.05607615	     -0.00017294	     -0.19733157	     -0.06003928	      0.88300714	     -0.00006902	     -0.21286734	      0.00180378	     -0.00045077	    134.11101758
      0.62849766	     -0.05614892	     -0.00017290	     -0.19740420	     -0.06003704	      0.88300656	     -0.00006905	     -0.21287958	      0.00178959	     -0.00048105	    133.29022556
      0.62974589	     -0.05622157	     -0.00017279	     -0.19747672	     -0.06003482	      0.88300594	     -0.00006907	     -0.21289241	      0.00177551	     -0.00051317	    133.41051277
      0.63099412	     -0.05629337	     -0.00017265	     -0.19754841	     -0.06003261	      0.88300528	     -0.00006908	     -0.21290580	      0.00176330	     -0.00054561	    132.62123570
      0.63224235	     -0.05636565	     -0.00017246	     -0.19762058	     -0.06003041	      0.88300458	     -0.00006908	     -0.21291970	      0.00175115	     -0.00057929	    132.76226383
      0.63349058	     -0.05643777	     -0.00017230	     -0.19769259	     -0.06002823	      0.88300383	     -0.00006908	     -0.21293411	      0.00174080	     -0.00061274	    132.00445964
      0.63473881	     -0.05651035	     -0.00017212	     -0.19776509	     -0.06002607	      0.88300305	     -0.00006908	     -0.21294898	      0.00173050	     -0.00064690	    132.17845151
      0.63598704	     -0.05658265	     -0.00017195	     -0.19783731	     -0.06002391	      0.88300222	     -0.00006906	     -0.21296431	      0.00172201	     -0.00068031	    131.45082142
      0.63723527	     -0.05665581	     -0.00017177	     -0.19791040	     -0.06002177	      0.88300135	     -0.00006905	     -0.21298004	      0.00171360	     -0.00071397	    131.65089926
      0.63848350	     -0.05672923	     -0.00017167	     -0.19798377	     -0.06001963	      0.88300044	     -0.00006902	     -0.21299621	      0.00170705	     -0.00074646	    130.95016946
      0.63973173	     -0.05680325	     -0.00017158	     -0.19805774	     -0.06001751	      0.88299949	     -0.00006899	     -0.21301277	      0.00170064	     -0.00077882	    131.18573009
      0.64097996	     -0.05687675	     -0.00017157	     -0.19813120	     -0.06001539	      0.88299849	     -0.00006896	     -0.21302971	      0.00169616	     -0.00080963	    130.52420495
      0.64222819	     -0.05695079	     -0.00017159	     -0.19820522	     -0.06001327	      0.88299746	     -0.00006891	     -0.21304697	      0.00169187	     -0.00083991	    130.78445310
      0.64347642	     -0.05702495	     -0.00017169	     -0.19827936	     -0.06001116	      0.88299640	     -0.00006887	     -0.21306458	      0.00168952	     -0.00086830	    130.13217211
      0.64472465	     -0.05709972	     -0.00017179	     -0.19835412	     -0.06000906	      0.88299530	     -0.00006881	     -0.21308249	      0.00168738	     -0.00089587	    130.40618518
      0.64597288	     -0.05717416	     -0.00017190	     -0.19842858	     -0.06000695	      0.88299416	     -0.00006875	     -0.21310071	      0.00168721	     -0.00092133	    129.76964775
      0.64722111	     -0.05724957	     -0.00017202	     -0.19850400	     -0.06000484	      0.88299300	     -0.00006869	     -0.21311919	      0.00168726	     -0.00094581	    130.05001984
      0.64846934	     -0.05732513	     -0.00017219	     -0.19857960	     -0.06000274	      0.88299180	     -0.00006862	     -0.21313796	      0.00168930	     -0.00096806	    129.42529215
      0.64971757	     -0.05740024	     -0.00017242	     -0.19865473	     -0.06000063	      0.88299058	     -0.00006854	     -0.21315698	      0.00169158	     -0.00098926	    129.72675356
      0.65096580	     -0.05747394	     -0.00017272	     -0.19872850	     -0.05999851	      0.88298933	     -0.00006846	     -0.21317626	      0.00169584	     -0.00100815	    129.12039634
      0.65221403	     -0.05754711	     -0.00017293	     -0.19880173	     -0.05999639	      0.88298806	     -0.00006837	     -0.21319573	      0.00170036	     -0.00102592	    129.43767217
      0.65346226	     -0.05761938	     -0.00017317	     -0.19887408	     -0.05999427	      0.88298677	     -0.00006828	     -0.21321537	      0.00170690	     -0.00104139	    128.85016646
      0.65471049	     -0.05769199	     -0.00017350	     -0.19894678	     -0.05999213	      0.88298547	     -0.00006818	     -0.21323516	      0.00171373	     -0.00105576	    129.17717383
      0.65595872	     -0.05776376	     -0.00017395	     -0.19901865	     -0.05998999	      0.88298414	     -0.00006808	     -0.21325510	      0.00172259	     -0.00106783	    128.60539197
      0.65720695	     -0.05783446	     -0.00017458	     -0.19908944	     -0.05998783	      0.88298280	     -0.00006797	     -0.21327514	      0.00173175	     -0.00107877	    128.94896459
      0.65845518	     -0.05790171	     -0.00017593	     -0.19915680	     -0.05998566	      0.88298145	     -0.00006785	     -0.21329533	      0.00174285	     -0.00108719	    128.37725211
      0.65970341	     -0.05797011	     -0.00017724	     -0.19922531	     -0.05998348	      0.88298009	     -0.00006773	     -0.21331568	      0.00175410	     -0.00109422	    128.69207049
      0.66095164	     -0.05803665	     -0.00017849	     -0.19929198	     -0.05998128	      0.88297872	     -0.00006760	     -0.21333618	      0.00176723	     -0.00109876	    128.13502862
      0.66219987	     -0.05810148	     -0.00017968	     -0.19935695	     -0.05997907	      0.88297734	     -0.00006747	     -0.21335673	      0.00178057	     -0.00110206	    128.50220119
      0.66344810	     -0.05816378	     -0.00018087	     -0.19941939	     -0.05997684	      0.88297597	     -0.00006733	     -0.21337730	      0.00179585	     -0.00110291	    127.98482045
      0.66469633	     -0.05822448	     -0.00018205	     -0.19948025	     -0.05997459	      0.88297459	     -0.00006718	     -0.21339781	      0.00181130	     -0.00110253	    128.37373290
      0.66594456	     -0.05828240	     -0.00018320	     -0.19953835	     -0.05997232	      0.88297322	     -0.00006703	     -0.21341825	      0.00182862	     -0.00109969	    127.87464175
      0.66719279	     -0.05833816	     -0.00018426	     -0.19959428	     -0.05997002	      0.88297185	     -0.00006687	     -0.21343852	      0.00184605	     -0.00109561	    128.27646067
      0.66844102	     -0.05839087	     -0.00018497	     -0.19964720	     -0.05996771	      0.88297048	     -0.00006671	     -0.21345861	      0.00186527	     -0.00108903	    127.78671973
      0.66968926	     -0.05844111	     -0.00018486	     -0.19969767	     -0.05996537	      0.88296913	     -0.00006654	     -0.21347844	      0.00188440	     -0.00108097	    128.18362385
      0.67093749	     -0.05848754	     -0.00018448	     -0.19974435	     -0.05996300	      0.88296778	     -0.00006636	     -0.21349799	      0.00190516	     -0.00107027	    127.69738631
      0.67218572	     -0.05853160	     -0.00018403	     -0.19978866	     -0.05996061	      0.88296646	     -0.00006617	     -0.21351718	      0.00192582	     -0.00105819	    128.13171109
      0.67343395	     -0.05857262	     -0.00018358	     -0.19982994	     -0.05995819	      0.88296514	     -0.00006598	     -0.21353600	      0.00194808	     -0.00104359	    127.68524372
      0.67468218	     -0.05861160	     -0.00018314	     -0.19986918	     -0.05995575	      0.88296385	     -0.00006579	     -0.21355441	      0.00197021	     -0.00102770	    128.14845644
      0.67593041	     -0.05864751	     -0.00018267	     -0.19990537	     -0.05995327	      0.88296258	     -0.00006558	     -0.21357239	      0.00199387	     -0.00100940	    127.71594121
      0.67717864	     -0.05868098	     -0.00018213	     -0.19993913	     -0.05995077	      0.88296133	     -0.00006538	     -0.21358990	      0.00201731	     -0.00098993	    128.19819602
      0.67842687	     -0.05871148	     -0.00018137	     -0.19996993	     -0.05994824	      0.88296011	     -0.00006516	     -0.21360693	      0.00204221	     -0.00096813	    127.78409894
      0.67967510	     -0.05873931	     -0.00018054	     -0.19999805	     -0.05994567	      0.88295892	     -0.00006494	     -0.21362338	      0.00206682	     -0.00094522	    128.28651796
      0.68092333	     -0.05876378	     -0.00017968	     -0.20002285	     -0.05994308	      0.88295775	     -0.00006471	     -0.21363928	      0.00209279	     -0.00092009	    127.88008419
      0.68217156	     -0.05878621	     -0.00017889	     -0.20004558	     -0.05994045	      0.88295662	     -0.00006448	     -0.21365457	      0.00211837	     -0.00089402	    128.38838818
      0.68341979	     -0.05880487	     -0.00017825	     -0.20006456	     -0.05993779	      0.88295552	     -0.00006423	     -0.21366926	      0.00214522	     -0.00086591	    127.98133506
      0.68466802	     -0.05882147	     -0.00017806	     -0.20008147	     -0.05993509	      0.88295446	     -0.00006399	     -0.21368337	      0.00217155	     -0.00083702	    128.47741122
      0.68591625	     -0.05883695	     -0.00017793	     -0.20009727	     -0.05993236	      0.88295343	     -0.00006374	     -0.21369697	      0.00219903	     -0.00080636	    128.05487281
      0.68716448	     -0.05885143	     -0.00017779	     -0.20011205	     -0.05992960	      0.88295244	     -0.00006348	     -0.21371003	      0.00222596	     -0.00077535	    128.56798911
      0.68841271	     -0.05886341	     -0.00017757	     -0.20012436	     -0.05992681	      0.88295150	     -0.00006321	     -0.21372257	      0.00225405	     -0.00074299	    128.16856326
      0.68966094	     -0.05887307	     -0.00017690	     -0.20013435	     -0.05992398	      0.88295059	     -0.00006294	     -0.21373452	      0.00228157	     -0.00071063	    128.70040162
      0.69090917	     -0.05888042	     -0.00017606	     -0.20014204	     -0.05992111	      0.88294972	     -0.00006267	     -0.21374592	      0.00231020	     -0.00067724	    128.29903074
      0.69215740	     -0.05888598	     -0.00017519	     -0.20014794	     -0.05991821	      0.88294890	     -0.00006239	     -0.21375672	      0.00233821	     -0.00064415	    128.83872976
      0.69340563	     -0.05888690	     -0.00017414	     -0.20014921	     -0.05991527	      0.88294812	     -0.00006210	     -0.21376689	      0.00236731	     -0.00061033	    128.48575306
      0.69465386	     -0.05888281	     -0.00017286	     -0.20014547	     -0.05991230	      0.88294737	     -0.00006181	     -0.21377631	      0.00239578	     -0.00057697	    129.08412133
      0.69590209	     -0.05887199	     -0.00017185	     -0.20013500	     -0.05990929	      0.88294668	     -0.00006151	     -0.21378490	      0.00242525	     -0.00054285	    128.79449922
      0.69715032	     -0.05885522	     -0.00017058	     -0.20011859	     -0.05990625	      0.88294602	     -0.00006121	     -0.21379253	      0.00245394	     -0.00050900	    129.45281846
      0.69839855	     -0.05883033	     -0.00016887	     -0.20009407	     -0.05990316	      0.88294541	     -0.00006090	     -0.21379913	      0.00248342	     -0.00047400	    129.22527259
      0.69964678	     -0.05879824	     -0.00016710	     -0.20006235	     -0.05990005	      0.88294484	     -0.00006058	     -0.21380456	      0.00251188	     -0.00043885	    129.95071670
      0.70089501	     -0.05875727	     -0.00016539	     -0.20002175	     -0.05989689	      0.88294431	     -0.00006027	     -0.21380878	      0.00254089	     -0.00040215	    129.80471412
      0.70214324	     -0.05870815	     -0.00016375	     -0.19997298	     -0.05989370	      0.88294383	     -0.00005994	     -0.21381165	      0.00256861	     -0.00036485	    130.61958895
      0.70339147	     -0.05864965	     -0.00016209	     -0.19991484	     -0.05989048	      0.88294340	     -0.00005962	     -0.21381312	      0.00259658	     -0.00032549	    130.53099430
      0.70463970	     -0.05858333	     -0.00016045	     -0.19984887	     -0.05988722	      0.88294302	     -0.00005928	     -0.21381311	      0.00262293	     -0.00028504	    131.39884314
      0.70588793	     -0.05850865	     -0.00015895	     -0.19977453	     -0.05988393	      0.88294269	     -0.00005894	     -0.21381162	      0.00264916	     -0.00024211	    131.35503176
      0.70713616	     -0.05842709	     -0.00015753	     -0.19969329	     -0.05988061	      0.88294242	     -0.00005860	     -0.21380857	      0.00267345	     -0.00019772	    132.27644476
      0.70838439	     -0.05833816	     -0.00015621	     -0.19960467	     -0.05987726	      0.88294220	     -0.00005826	     -0.21380402	      0.00269734	     -0.00015059	    132.26890667
      0.70963262	     -0.05824377	     -0.00015500	     -0.19951057	     -0.05987388	      0.88294204	     -0.00005790	     -0.21379793	      0.00271899	     -0.00010185	    133.23404507
      0.71088085	     -0.05814272	     -0.00015385	     -0.19940979	     -0.05987047	      0.88294194	     -0.00005755	     -0.21379035	      0.00274001	     -0.00005034	    133.27501052
      0.71212908	     -0.05803589	     -0.00015265	     -0.19930322	     -0.05986704	      0.88294191	     -0.00005719	     -0.21378126	      0.00275861	      0.00000273	    134.29967277
      0.71337731	     -0.05792371	     -0.00015142	     -0.19919129	     -0.05986358	      0.88294195	     -0.00005682	     -0.21377071	      0.00277638	      0.00005844	    134.35090903
      0.71462554	     -0.05780874	     -0.00015028	     -0.19907653	     -0.05986011	      0.88294206	     -0.00005645	     -0.21375871	      0.00279151	      0.00011541	    135.38051741
      0.71587377	     -0.05769077	     -0.00014924	     -0.19895877	     -0.05985662	      0.88294224	     -0.00005608	     -0.21374539	      0.00280568	      0.00017455	    135.42973635
      0.71712200	     -0.05757147	     -0.00014823	     -0.19883965	     -0.05985311	      0.88294250	     -0.00005570	     -0.21373079	      0.00281715	      0.00023434	    136.46274506
      0.71837023	     -0.05745062	     -0.00014724	     -0.19871897	     -0.05984958	      0.88294283	     -0.00005532	     -0.21371506	      0.00282761	      0.00029558	    136.49931528
      0.71961846	     -0.05732960	     -0.00014626	     -0.19859808	     -0.05984605	      0.88294323	     -0.00005494	     -0.21369822	      0.00283537	      0.00035664	    137.53042556
      0.72086669	     -0.05720738	     -0.00014529	     -0.19847599	     -0.05984251	      0.88294372	     -0.00005455	     -0.21368041	      0.00284217	      0.00041826	    137.57151130
      0.72211492	     -0.05708537	     -0.00014434	     -0.19835408	     -0.05983895	      0.88294428	     -0.00005416	     -0.21366165	      0.00284635	      0.00047884	    138.60931438
      0.72336315	     -0.05696291	     -0.00014347	     -0.19823170	     -0.05983540	      0.88294491	     -0.00005376	     -0.21364205	      0.00284967	      0.00053912	    138.65263747
      0.72461138	     -0.05684082	     -0.00014268	     -0.19810966	     -0.05983184	      0.88294562	     -0.00005336	     -0.21362164	      0.00285045	      0.00059753	    139.70539566
      0.72585961	     -0.05671947	     -0.00014207	     -0.19798836	     -0.05982828	      0.88294641	     -0.00005296	     -0.21360054	      0.00285044	      0.00065486	    139.73541084
      0.72710784	     -0.05660004	     -0.00014161	     -0.19786894	     -0.05982473	      0.88294726	     -0.00005255	     -0.21357879	      0.00284794	      0.00070952	    140.76862859
      0.72835607	     -0.05648176	     -0.00014135	     -0.19775066	     -0.05982117	      0.88294818	     -0.00005214	     -0.21355651	      0.00284471	      0.00076233	    140.78408673
      0.72960430	     -0.05636468	     -0.00014108	     -0.19763355	     -0.05981763	      0.88294916	     -0.00005172	     -0.21353372	      0.00283907	      0.00081177	    141.80996899
      0.73085253	     -0.05624720	     -0.00014068	     -0.19751604	     -0.05981409	      0.88295020	     -0.00005131	     -0.21351048	      0.00283277	      0.00085872	    141.81834496
      0.73210076	     -0.05612980	     -0.00013974	     -0.19739860	     -0.05981056	      0.88295130	     -0.00005089	     -0.21348677	      0.00282411	      0.00090180	    142.83349896
      0.73334899	     -0.05601220	     -0.00013862	     -0.19728094	     -0.05980704	      0.88295245	     -0.00005046	     -0.21346264	      0.00281483	      0.00094198	    142.82031615
      0.73459722	     -0.05589563	     -0.00013747	     -0.19716430	     -0.05980353	      0.88295365	     -0.00005004	     -0.21343808	      0.00280326	      0.00097788	    143.82271584
      0.73584545	     -0.05577980	     -0.00013643	     -0.19704839	     -0.05980004	      0.88295489	     -0.00004961	     -0.21341319	      0.00279114	      0.00101055	    143.81405163
      0.73709368	     -0.05566587	     -0.00013542	     -0.19693435	     -0.05979656	      0.88295617	     -0.00004917	     -0.21338798	      0.00277679	      0.00103872	    144.80538490
      0.73834192	     -0.05555291	     -0.00013442	     -0.19682128	     -0.05979311	      0.88295748	     -0.00004874	     -0.21336253	      0.00276195	      0.00106349	    144.77545185
      0.73959015	     -0.05544108	     -0.00013332	     -0.19670931	     -0.05978967	      0.88295882	     -0.00004830	     -0.21333685	      0.00274492	      0.00108364	    145.75030385
      0.74083838	     -0.05533016	     -0.00013222	     -0.19659825	     -0.05978625	      0.88296019	     -0.00004786	     -0.21331099	      0.00272743	      0.00110033	    145.70146055
      0.74208661	     -0.05522106	     -0.00013107	     -0.19648898	     -0.05978286	      0.88296157	     -0.00004742	     -0.21328495	      0.00270776	      0.00111236	    146.65249882
      0.74333484	     -0.05511364	     -0.00012991	     -0.19638139	     -0.05977949	      0.88296296	     -0.00004697	     -0.21325883	      0.00268767	      0.00112093	    146.56567821
      0.74458307	     -0.05500815	     -0.00012870	     -0.19627571	     -0.05977615	      0.88296437	     -0.00004652	     -0.21323264	      0.00266548	      0.00112485	    147.50116333
      0.74583130	     -0.05490388	     -0.00012756	     -0.19617125	     -0.05977284	      0.88296577	     -0.00004607	     -0.21320642	      0.00264296	      0.00112540	    147.41787498
      0.74707953	     -0.05480135	     -0.00012644	     -0.19606849	     -0.05976956	      0.88296717	     -0.00004562	     -0.21318018	      0.00261840	      0.00112151	    148.35098928
      0.74832776	     -0.05469997	     -0.00012547	     -0.19596688	     -0.05976630	      0.88296857	     -0.00004516	     -0.21315398	      0.00259355	      0.00111451	    148.23659944
      0.74957599	     -0.05460081	     -0.00012502	     -0.19586746	     -0.05976308	      0.88296995	     -0.00004470	     -0.21312784	      0.00256663	      0.00110340	    149.12339930
      0.75082422	     -0.05450586	     -0.00012486	     -0.19577224	     -0.05975990	      0.88297132	     -0.00004424	     -0.21310190	      0.00253941	      0.00108949	    148.95674488
      0.75207245	     -0.05441430	     -0.00012475	     -0.19568039	     -0.05975674	      0.88297267	     -0.00004378	     -0.21307619	      0.00251021	      0.00107169	    149.83090073
      0.75332068	     -0.05432565	     -0.00012474	     -0.19559144	     -0.05975363	      0.88297400	     -0.00004332	     -0.21305076	      0.00248083	      0.00105131	    149.65335878
      0.75456891	     -0.05424013	     -0.00012452	     -0.19550560	     -0.05975055	      0.88297529	     -0.00004285	     -0.21302560	      0.00244956	      0.00102733	    150.51093181
      0.75581714	     -0.05415707	     -0.00012434	     -0.19542222	     -0.05974751	      0.88297656	     -0.00004238	     -0.21300073	      0.00241820	      0.00100113	    150.31924532
      0.75706537	     -0.05407680	     -0.00012412	     -0.19534162	     -0.05974452	      0.88297779	     -0.00004191	     -0.21297615	      0.00238503	      0.00097168	    151.16309475
      0.75831360	     -0.05399931	     -0.00012398	     -0.19526379	     -0.05974156	      0.88297899	     -0.00004144	     -0.21295189	      0.00235183	      0.00094034	    150.93936447
      0.75956183	     -0.05392534	     -0.00012390	     -0.19518946	     -0.05973865	      0.88298014	     -0.00004097	     -0.21292798	      0.00231686	      0.00090611	    151.74986892
      0.76081006	     -0.05385517	     -0.00012397	     -0.19511893	     -0.05973578	      0.88298125	     -0.00004050	     -0.21290447	      0.00228193	      0.00087032	    151.48892039
      0.76205829	     -0.05378888	     -0.00012407	     -0.19505226	     -0.05973295	      0.88298231	     -0.00004002	     -0.21288136	      0.00224531	      0.00083196	    152.26561381
      0.76330652	     -0.05372700	     -0.00012430	     -0.19499000	     -0.05973017	      0.88298332	     -0.00003955	     -0.21285872	      0.00220879	      0.00079234	    151.94751294
      0.76455475	     -0.05366920	     -0.00012449	     -0.19493180	     -0.05972744	      0.88298429	     -0.00003907	     -0.21283657	      0.00217067	      0.00075040	    152.68118776
      0.76580298	     -0.05361577	     -0.00012479	     -0.19487798	     -0.05972475	      0.88298520	     -0.00003859	     -0.21281495	      0.00213277	      0.00070745	    152.32522037
      0.76705121	     -0.05356647	     -0.00012509	     -0.19482826	     -0.05972211	      0.88298605	     -0.00003812	     -0.21279386	      0.00209339	      0.00066242	    153.01890777
      0.76829944	     -0.05352104	     -0.00012544	     -0.19478243	     -0.05971952	      0.88298685	     -0.00003764	     -0.21277334	      0.00205436	      0.00061668	    152.61894804
      0.76954767	     -0.05347904	     -0.00012574	     -0.19474000	     -0.05971699	      0.88298759	     -0.00003716	     -0.21275337	      0.00201393	      0.00056916	    153.28390112
      0.77079590	     -0.05344103	     -0.00012609	     -0.19470158	     -0.05971450	      0.88298827	     -0.00003668	     -0.21273398	      0.00197393	      0.00052124	    152.84144259
      0.77204413	     -0.05340606	     -0.00012625	     -0.19466617	     -0.05971206	      0.88298889	     -0.00003620	     -0.21271515	      0.00193264	      0.00047185	    153.45687440
      0.77329236	     -0.05337451	     -0.00012639	     -0.19463420	     -0.05970967	      0.88298945	     -0.00003572	     -0.21269689	      0.00189186	      0.00042235	    152.95928810
      0.77454059	     -0.05334595	     -0.00012642	     -0.19460521	     -0.05970734	      0.88298995	     -0.00003524	     -0.21267917	      0.00184984	      0.00037169	    153.54193784
      0.77578882	     -0.05332017	     -0.00012628	     -0.19457900	     -0.05970505	      0.88299038	     -0.00003476	     -0.21266202	      0.00180841	      0.00032128	    153.02636552
      0.77703705	     -0.05329690	     -0.00012562	     -0.19455531	     -0.05970282	      0.88299075	     -0.00003428	     -0.21264538	      0.00176577	      0.00027024	    153.55806577
      0.77828528	     -0.05327711	     -0.00012504	     -0.19453510	     -0.05970064	      0.88299105	     -0.00003380	     -0.21262929	      0.00172373	      0.00021995	    152.96954432
      0.77953351	     -0.05326034	     -0.00012451	     -0.19451790	     -0.05969852	      0.88299130	     -0.00003333	     -0.21261372	      0.00168054	      0.00016934	    153.48294963
      0.78078174	     -0.05324704	     -0.00012420	     -0.19450417	     -0.05969645	      0.88299148	     -0.00003285	     -0.21259871	      0.00163804	      0.00011977	    152.88847909
      0.78202997	     -0.05323656	     -0.00012395	     -0.19449324	     -0.05969443	      0.88299159	     -0.00003237	     -0.21258424	      0.00159445	      0.00007021	    153.37514160
      0.78327820	     -0.05322914	     -0.00012388	     -0.19448539	     -0.05969247	      0.88299165	     -0.00003190	     -0.21257032	      0.00155164	      0.00002204	    152.73680476
      0.78452643	     -0.05322409	     -0.00012369	     -0.19447989	     -0.05969056	      0.88299165	     -0.00003143	     -0.21255694	      0.00150777	     -0.00002582	    153.20749618
      0.78577466	     -0.05322210	     -0.00012358	     -0.19447746	     -0.05968870	      0.88299159	     -0.00003096	     -0.21254410	      0.00146471	     -0.00007201	    152.54910320
      0.78702289	     -0.05322259	     -0.00012347	     -0.19447751	     -0.05968690	      0.88299147	     -0.00003049	     -0.21253178	      0.00142066	     -0.00011766	    152.98277969
      0.78827112	     -0.05322617	     -0.00012352	     -0.19448064	     -0.05968516	      0.88299130	     -0.00003002	     -0.21252000	      0.00137749	     -0.00016145	    152.27791322
      0.78951935	     -0.05323215	     -0.00012356	     -0.19448617	     -0.05968346	      0.88299107	     -0.00002956	     -0.21250874	      0.00133338	     -0.00020453	    152.68787058
      0.79076758	     -0.05324132	     -0.00012377	     -0.19449490	     -0.05968183	      0.88299079	     -0.00002909	     -0.21249801	      0.00129020	     -0.00024561	    151.96292224
      0.79201581	     -0.05325176	     -0.00012423	     -0.19450487	     -0.05968024	      0.88299045	     -0.00002863	     -0.21248781	      0.00124613	     -0.00028586	    152.32933273
      0.79326404	     -0.05326592	     -0.00012522	     -0.19451858	     -0.05967872	      0.88299007	     -0.00002817	     -0.21247819	      0.00120301	     -0.00032387	    151.52675130
      0.79451227	     -0.05328300	     -0.00012651	     -0.19453518	     -0.05967724	      0.88298965	     -0.00002772	     -0.21246916	      0.00115900	     -0.00036091	    151.85869474
      0.79576050	     -0.05330296	     -0.00012791	     -0.19455467	     -0.05967582	      0.88298917	     -0.00002727	     -0.21246073	      0.00111603	     -0.00039575	    151.04845511
      0.79700873	     -0.05332483	     -0.00012917	     -0.19457608	     -0.05967446	      0.88298866	     -0.00002682	     -0.21245285	      0.00107228	     -0.00042964	    151.34543248
      0.79825696	     -0.05334877	     -0.00013056	     -0.19459956	     -0.05967314	      0.88298810	     -0.00002637	     -0.21244551	      0.00102967	     -0.00046134	    150.49348466
      0.79950519	     -0.05337463	     -0.00013195	     -0.19462495	     -0.05967189	      0.88298751	     -0.00002592	     -0.21243867	      0.00098632	     -0.00049210	    150.76598533
      0.80075342	     -0.05340312	     -0.00013344	     -0.19465299	     -0.05967068	      0.88298687	     -0.00002548	     -0.21243236	      0.00094415	     -0.00052069	    149.89748896
      0.80200165	     -0.05343334	     -0.00013482	     -0.19468275	     -0.05966953	      0.88298621	     -0.00002504	     -0.21242652	      0.00090129	     -0.00054836	    150.13666008
      0.80324988	     -0.05346581	     -0.00013628	     -0.19471477	     -0.05966843	      0.88298551	     -0.00002461	     -0.21242116	      0.00085964	     -0.00057389	    149.22601101
      0.80449811	     -0.05349922	     -0.00013718	     -0.19474773	     -0.05966738	      0.88298477	     -0.00002417	     -0.21241624	      0.00081730	     -0.00059853	    149.45444995
      0.80574635	     -0.05353542	     -0.00013823	     -0.19478351	     -0.05966639	      0.88298401	     -0.00002374	     -0.21241179	      0.00077619	     -0.00062106	    148.53326855
      0.80699458	     -0.05357306	     -0.00013916	     -0.19482071	     -0.05966545	      0.88298322	     -0.00002332	     -0.21240776	      0.00073445	     -0.00064277	    148.73766918
      0.80824281	     -0.05361255	     -0.00014018	     -0.19485977	     -0.05966456	      0.88298241	     -0.00002289	     -0.21240416	      0.00069402	     -0.00066244	    147.79943185
      0.80949104	     -0.05365311	     -0.00014109	     -0.19489991	     -0.05966371	      0.88298157	     -0.00002248	     -0.21240094	      0.00065299	     -0.00068139	    148.00561460
      0.81073927	     -0.05369556	     -0.00014209	     -0.19494195	     -0.05966292	      0.88298071	     -0.00002206	     -0.21239811	      0.00061331	     -0.00069839	    147.07386139
      0.81198750	     -0.05373902	     -0.00014299	     -0.19498499	     -0.05966218	      0.88297983	     -0.00002165	     -0.21239562	      0.00057309	     -0.00071475	    147.26901557
      0.81323573	     -0.05378399	     -0.00014398	     -0.19502956	     -0.05966149	      0.88297893	     -0.00002124	     -0.21239349	      0.00053428	     -0.00072927	    146.32667059
      0.81448396	     -0.05382981	     -0.00014488	     -0.19507497	     -0.05966085	      0.88297801	     -0.00002084	     -0.21239166	      0.00049495	     -0.00074326	    146.52675219
      0.81573219	     -0.05387729	     -0.00014591	     -0.19512206	     -0.05966026	      0.88297707	     -0.00002044	     -0.21239015	      0.00045705	     -0.00075551	    145.59347846
      0.81698042	     -0.05392577	     -0.00014686	     -0.19517014	     -0.05965971	      0.88297612	     -0.00002004	     -0.21238894	      0.00041868	     -0.00076732	    145.78650518
      0.81822865	     -0.05397574	     -0.00014794	     -0.19521973	     -0.05965921	      0.88297516	     -0.00001965	     -0.21238802	      0.00038182	     -0.00077751	    144.84998321
      0.81947688	     -0.05402649	     -0.00014892	     -0.19527010	     -0.05965876	      0.88297418	     -0.00001926	     -0.21238738	      0.00034456	     -0.00078740	    145.04912684
      0.82072511	     -0.05407864	     -0.00015001	     -0.19532187	     -0.05965835	      0.88297319	     -0.00001888	     -0.21238701	      0.00030885	     -0.00079579	    144.12174995
      0.82197334	     -0.05413138	     -0.00015100	     -0.19537424	     -0.05965799	      0.88297219	     -0.00001850	     -0.21238690	      0.00027281	     -0.00080401	    144.31844969
      0.82322157	     -0.05418508	     -0.00015208	     -0.19542758	     -0.05965767	      0.88297119	     -0.00001813	     -0.21238704	      0.00023838	     -0.00081084	    143.39660102
      0.82446980	     -0.05423914	     -0.00015307	     -0.19548128	     -0.05965739	      0.88297017	     -0.00001776	     -0.21238739	      0.00020363	     -0.00081759	    143.60255104
      0.82571803	     -0.05429401	     -0.00015417	     -0.19553582	     -0.05965716	      0.88296914	     -0.00001739	     -0.21238797	      0.00017052	     -0.00082302	    142.69778287
      0.82696626	     -0.05434914	     -0.00015519	     -0.19559059	     -0.05965697	      0.88296811	     -0.00001703	     -0.21238874	      0.00013713	     -0.00082845	    142.90896069
      0.82821449	     -0.05440476	     -0.00015633	     -0.19564589	     -0.05965682	      0.88296708	     -0.00001668	     -0.21238970	      0.00010541	     -0.00083261	    142.01667046
      0.82946272	     -0.05446032	     -0.00015737	     -0.19570112	     -0.05965670	      0.88296604	     -0.00001633	     -0.21239082	      0.00007342	     -0.00083681	    142.23609378
      0.83071095	     -0.05451610	     -0.00015850	     -0.19575659	     -0.05965663	      0.88296499	     -0.00001598	     -0.21239210	      0.00004310	     -0.00083980	    141.36101180
      0.83195918	     -0.05457146	     -0.00015952	     -0.19581163	     -0.05965660	      0.88296394	     -0.00001564	     -0.21239351	      0.00001251	     -0.00084285	    141.59167748
      0.83320741	     -0.05462635	     -0.00016061	     -0.19586622	     -0.05965660	      0.88296289	     -0.00001531	     -0.21239504	     -0.00001644	     -0.00084468	    140.73766773
      0.83445564	     -0.05468016	     -0.00016160	     -0.19591973	     -0.05965664	      0.88296183	     -0.00001498	     -0.21239664	     -0.00004568	     -0.00084655	    140.98874217
      0.83570387	     -0.05473264	     -0.00016264	     -0.19597193	     -0.05965671	      0.88296077	     -0.00001465	     -0.21239832	     -0.00007331	     -0.00084713	    140.16828497
      0.83695210	     -0.05478359	     -0.00016361	     -0.19602260	     -0.05965682	      0.88295972	     -0.00001433	     -0.21240002	     -0.00010126	     -0.00084763	    140.43863647
      0.83820033	     -0.05483282	     -0.00016463	     -0.19607155	     -0.05965696	      0.88295866	     -0.00001402	     -0.21240176	     -0.00012768	     -0.00084670	    139.64263748
      0.83944856	     -0.05488008	     -0.00016554	     -0.19611854	     -0.05965714	      0.88295760	     -0.00001371	     -0.21240348	     -0.00015448	     -0.00084554	    139.93261991
      0.84069679	     -0.05492543	     -0.00016652	     -0.19616363	     -0.05965735	      0.88295655	     -0.00001340	     -0.21240520	     -0.00017981	     -0.00084281	    139.16243580
      0.84194502	     -0.05496876	     -0.00016742	     -0.19620670	     -0.05965759	      0.88295550	     -0.00001311	     -0.21240686	     -0.00020561	     -0.00083970	    139.46838993
      0.84319325	     -0.05500999	     -0.00016837	     -0.19624769	     -0.05965786	      0.88295445	     -0.00001281	     -0.21240850	     -0.00022999	     -0.00083490	    138.71600378
      0.84444148	     -0.05504887	     -0.00016919	     -0.19628631	     -0.05965816	      0.88295341	     -0.00001252	     -0.21241006	     -0.00025492	     -0.00082960	    139.03155907
      0.84568971	     -0.05508546	     -0.00017004	     -0.19632267	     -0.05965850	      0.88295238	     -0.00001224	     -0.21241158	     -0.00027851	     -0.00082252	    138.29380936
      0.84693794	     -0.05511981	     -0.00017076	     -0.19635677	     -0.05965886	      0.88295136	     -0.00001196	     -0.21241301	     -0.00030266	     -0.00081487	    138.60905019
      0.84818617	     -0.05515190	     -0.00017152	     -0.19638863	     -0.05965925	      0.88295035	     -0.00001169	     -0.21241440	     -0.00032549	     -0.00080540	    137.87845655
      0.84943440	     -0.05518159	     -0.00017218	     -0.19641809	     -0.05965967	      0.88294935	     -0.00001142	     -0.21241572	     -0.00034891	     -0.00079533	    138.19647709
      0.85068263	     -0.05520866	     -0.00017286	     -0.19644494	     -0.05966012	      0.88294836	     -0.00001116	     -0.21241697	     -0.00037110	     -0.00078339	    137.47670688
      0.85193086	     -0.05523317	     -0.00017344	     -0.19646922	     -0.05966060	      0.88294739	     -0.00001090	     -0.21241815	     -0.00039400	     -0.00077080	    137.79287164
      0.85317909	     -0.05525503	     -0.00017403	     -0.19649087	     -0.05966111	      0.88294644	     -0.00001065	     -0.21241926	     -0.00041576	     -0.00075629	    137.07507545
      0.85442732	     -0.05527443	     -0.00017453	     -0.19651004	     -0.05966164	      0.88294551	     -0.00001041	     -0.21242029	     -0.00043830	     -0.00074113	    137.39033195
      0.85567555	     -0.05529130	     -0.00017507	     -0.19652670	     -0.05966220	      0.88294459	     -0.00001017	     -0.21242126	     -0.00045978	     -0.00072406	    136.68010460
      0.85692378	     -0.05530586	     -0.00017553	     -0.19654104	     -0.05966279	      0.88294370	     -0.00000993	     -0.21242214	     -0.00048210	     -0.00070634	    136.99765523
      0.85817201	     -0.05531796	     -0.00017603	     -0.19655293	     -0.05966340	      0.88294283	     -0.00000970	     -0.21242297	     -0.00050343	     -0.00068677	    136.29785428
      0.85942024	     -0.05532779	     -0.00017643	     -0.19656254	     -0.05966404	      0.88294198	     -0.00000948	     -0.21242372	     -0.00052568	     -0.00066660	    136.62397437
      0.86066847	     -0.05533536	     -0.00017686	     -0.19656990	     -0.05966471	      0.88294117	     -0.00000926	     -0.21242442	     -0.00054700	     -0.00064466	    135.93750940
      0.86191670	     -0.05534121	     -0.00017722	     -0.19657553	     -0.05966541	      0.88294037	     -0.00000905	     -0.21242506	     -0.00056928	     -0.00062227	    136.27512900
      0.86316493	     -0.05534535	     -0.00017763	     -0.19657945	     -0.05966614	      0.88293961	     -0.00000884	     -0.21242567	     -0.00059069	     -0.00059825	    135.60254167
      0.86441316	     -0.05534822	     -0.00017797	     -0.19658210	     -0.05966689	      0.88293888	     -0.00000864	     -0.21242624	     -0.00061314	     -0.00057394	    135.95204884
      0.86566139	     -0.05535008	     -0.00017837	     -0.19658374	     -0.05966767	      0.88293818	     -0.00000844	     -0.21242682	     -0.00063477	     -0.00054821	    135.29152239
      0.86690962	     -0.05535171	     -0.00017871	     -0.19658515	     -0.05966847	      0.88293751	     -0.00000825	     -0.21242742	     -0.00065746	     -0.00052242	    135.64748682
      0.86815785	     -0.05535336	     -0.00017908	     -0.19658658	     -0.05966931	      0.88293688	     -0.00000806	     -0.21242810	     -0.00067937	     -0.00049549	    134.99372889
      0.86940608	     -0.05535570	     -0.00017936	     -0.19658869	     -0.05967017	      0.88293628	     -0.00000788	     -0.21242889	     -0.00070234	     -0.00046884	    135.35499939
      0.87065431	     -0.05535890	     -0.00017962	     -0.19659167	     -0.05967106	      0.88293571	     -0.00000771	     -0.21242986	     -0.00072450	     -0.00044144	    134.71040946
      0.87190254	     -0.05536359	     -0.00017977	     -0.19659613	     -0.05967198	      0.88293517	     -0.00000754	     -0.21243102	     -0.00074772	     -0.00041472	    135.07896622
      0.87315077	     -0.05536971	     -0.00017982	     -0.19660203	     -0.05967293	      0.88293467	     -0.00000737	     -0.21243247	     -0.00077012	     -0.00038768	    134.44194269
      0.87439901	     -0.05537745	     -0.00017962	     -0.19660954	     -0.05967390	      0.88293420	     -0.00000721	     -0.21243422	     -0.00079350	     -0.00036180	    134.81243393
      0.87564724	     -0.05538631	     -0.00017918	     -0.19661820	     -0.05967491	      0.88293377	     -0.00000705	     -0.21243631	     -0.00081597	     -0.00033607	    134.18530176
      0.87689547	     -0.05539656	     -0.00017839	     -0.19662823	     -0.05967594	      0.88293336	     -0.00000690	     -0.21243876	     -0.00083936	     -0.00031196	    134.56158140
      0.87814370	     -0.05540811	     -0.00017734	     -0.19663958	     -0.05967700	      0.88293299	     -0.00000675	     -0.21244160	     -0.00086181	     -0.00028844	    133.94810767
      0.87939193	     -0.05542103	     -0.00017598	     -0.19665230	     -0.05967809	      0.88293264	     -0.00000660	     -0.21244483	     -0.00088515	     -0.00026693	    134.34770818
      0.88064016	     -0.05543442	     -0.00017435	     -0.19666550	     -0.05967921	      0.88293232	     -0.00000646	     -0.21244849	     -0.00090752	     -0.00024634	    133.77430564
      0.88188839	     -0.05544836	     -0.00017239	     -0.19667925	     -0.05968036	      0.88293203	     -0.00000632	     -0.21245252	     -0.00093075	     -0.00022802	    134.20073699
      0.88313662	     -0.05546260	     -0.00017022	     -0.19669332	     -0.05968153	      0.88293175	     -0.00000618	     -0.21245696	     -0.00095299	     -0.00021080	    133.65599864
      0.88438485	     -0.05547768	     -0.00016782	     -0.19670823	     -0.05968274	      0.88293150	     -0.00000605	     -0.21246177	     -0.00097605	     -0.00019597	    134.10830803
      0.88563308	     -0.05549323	     -0.00016524	     -0.19672361	     -0.05968397	      0.88293126	     -0.00000592	     -0.21246699	     -0.00099809	     -0.00018234	    133.59044309
      0.88688131	     -0.05550975	     -0.00016249	     -0.19673996	     -0.05968523	      0.88293104	     -0.00000580	     -0.21247259	     -0.00102091	     -0.00017116	    134.06949068
      0.88812954	     -0.05552675	     -0.00015966	     -0.19675680	     -0.05968652	      0.88293084	     -0.00000568	     -0.21247860	     -0.00104268	     -0.00016120	    133.58433544
      0.88937777	     -0.05554464	     -0.00015674	     -0.19677453	     -0.05968783	      0.88293064	     -0.00000556	     -0.21248499	     -0.00106515	     -0.00015367	    134.09405633
      0.89062600	     -0.05556283	     -0.00015379	     -0.19679258	     -0.05968918	      0.88293045	     -0.00000545	     -0.21249179	     -0.00108651	     -0.00014728	    133.63693044
      0.89187423	     -0.05558182	     -0.00015075	     -0.19681140	     -0.05969055	      0.88293027	     -0.00000534	     -0.21249897	     -0.00110857	     -0.00014317	    134.16474641
      0.89312246	     -0.05560122	     -0.00014770	     -0.19683067	     -0.05969194	      0.88293009	     -0.00000524	     -0.21250654	     -0.00112948	     -0.00014007	    133.72194879
      0.89437069	     -0.05562196	     -0.00014467	     -0.19685125	     -0.05969337	      0.88292992	     -0.00000514	     -0.21251449	     -0.00115100	     -0.00013913	    134.26085356
      0.89561892	     -0.05564358	     -0.00014175	     -0.19687273	     -0.05969482	      0.88292975	     -0.00000505	     -0.21252286	     -0.00117128	     -0.00013905	    133.83525103
      0.89686715	     -0.05566661	     -0.00013894	     -0.19689560	     -0.05969629	      0.88292957	     -0.00000496	     -0.21253162	     -0.00119207	     -0.00014092	    134.39282549
      0.89811538	     -0.05569056	     -0.00013624	     -0.19691942	     -0.05969779	      0.88292940	     -0.00000488	     -0.21254081	     -0.00121158	     -0.00014341	    133.97497225
      0.89936361	     -0.05571605	     -0.00013364	     -0.19694475	     -0.05969932	      0.88292921	     -0.00000480	     -0.21255040	     -0.00123156	     -0.00014760	    134.53579261
      0.90061184	     -0.05574247	     -0.00013115	     -0.19697104	     -0.05970086	      0.88292903	     -0.00000473	     -0.21256043	     -0.00125019	     -0.00015216	    134.12739008
      0.90186007	     -0.05577035	     -0.00012873	     -0.19699878	     -0.05970244	      0.88292883	     -0.00000467	     -0.21257086	     -0.00126923	     -0.00015819	    134.69789339
      0.90310830	     -0.05579900	     -0.00012642	     -0.19702730	     -0.05970403	      0.88292863	     -0.00000460	     -0.21258172	     -0.00128688	     -0.00016439	    134.30486601
      0.90435653	     -0.05582913	     -0.00012423	     -0.19705729	     -0.05970565	      0.88292842	     -0.00000455	     -0.21259298	     -0.00130484	     -0.00017183	    134.88813957
      0.90560476	     -0.05586050	     -0.00012218	     -0.19708854	     -0.05970729	      0.88292820	     -0.00000449	     -0.21260468	     -0.00132133	     -0.00017919	    134.49332659
      0.90685299	     -0.05589377	     -0.00012022	     -0.19712168	     -0.05970895	      0.88292797	     -0.00000445	     -0.21261678	     -0.00133809	     -0.00018755	    135.05933530
      0.90810122	     -0.05592797	     -0.00011830	     -0.19715577	     -0.05971063	      0.88292774	     -0.00000440	     -0.21262933	     -0.00135331	     -0.00019562	    134.64771620
      0.90934945	     -0.05596319	     -0.00011636	     -0.19719088	     -0.05971233	      0.88292749	     -0.00000436	     -0.21264228	     -0.00136869	     -0.00020449	    135.19736773
      0.91059768	     -0.05599846	     -0.00011439	     -0.19722605	     -0.05971404	      0.88292723	     -0.00000433	     -0.21265563	     -0.00138243	     -0.00021284	    134.77970715
      0.91184591	     -0.05603472	     -0.00011246	     -0.19726222	     -0.05971578	      0.88292695	     -0.00000430	     -0.21266935	     -0.00139624	     -0.00022176	    135.32031464
      0.91309414	     -0.05607160	     -0.00011060	     -0.19729902	     -0.05971753	      0.88292667	     -0.00000427	     -0.21268344	     -0.00140837	     -0.00022993	    134.89094840
      0.91434237	     -0.05611002	     -0.00010879	     -0.19733736	     -0.05971930	      0.88292638	     -0.00000425	     -0.21269787	     -0.00142060	     -0.00023843	    135.40771121
      0.91559060	     -0.05614929	     -0.00010700	     -0.19737657	     -0.05972108	      0.88292608	     -0.00000423	     -0.21271270	     -0.00143115	     -0.00024600	    134.95012673
      0.91683883	     -0.05618986	     -0.00010517	     -0.19741706	     -0.05972287	      0.88292577	     -0.00000421	     -0.21272787	     -0.00144175	     -0.00025377	    135.43618154
      0.91808706	     -0.05623105	     -0.00010329	     -0.19745821	     -0.05972467	      0.88292544	     -0.00000419	     -0.21274342	     -0.00145066	     -0.00026051	    134.95416007
      0.91933529	     -0.05627326	     -0.00010133	     -0.19750038	     -0.05972649	      0.88292511	     -0.00000418	     -0.21275931	     -0.00145961	     -0.00026736	    135.42019632
      0.92058352	     -0.05631499	     -0.00009947	     -0.19754208	     -0.05972832	      0.88292478	     -0.00000417	     -0.21277555	     -0.00146684	     -0.00027310	    134.93131901
      0.92183175	     -0.05635834	     -0.00009774	     -0.19758540	     -0.05973015	      0.88292443	     -0.00000417	     -0.21279212	     -0.00147410	     -0.00027883	    135.37196613
      0.92307998	     -0.05640226	     -0.00009601	     -0.19762931	     -0.05973200	      0.88292408	     -0.00000416	     -0.21280906	     -0.00147966	     -0.00028338	    134.86339212
      0.92432821	     -0.05644711	     -0.00009425	     -0.19767415	     -0.05973385	      0.88292373	     -0.00000416	     -0.21282631	     -0.00148522	     -0.00028789	    135.30331174
      0.92557644	     -0.05649231	     -0.00009250	     -0.19771936	     -0.05973570	      0.88292336	     -0.00000416	     -0.21284389	     -0.00148905	     -0.00029117	    134.79115634
      0.92682467	     -0.05653822	     -0.00009070	     -0.19776528	     -0.05973756	      0.88292300	     -0.00000416	     -0.21286175	     -0.00149290	     -0.00029439	    135.21429778
      0.92807290	     -0.05658274	     -0.00008908	     -0.19780982	     -0.05973943	      0.88292263	     -0.00000417	     -0.21287988	     -0.00149502	     -0.00029633	    134.69210331
      0.92932113	     -0.05662697	     -0.00008808	     -0.19785406	     -0.05974130	      0.88292226	     -0.00000417	     -0.21289829	     -0.00149721	     -0.00029796	    135.10013224
      0.93056936	     -0.05667175	     -0.00008711	     -0.19789887	     -0.05974317	      0.88292189	     -0.00000418	     -0.21291700	     -0.00149778	     -0.00029807	    134.55729869
      0.93181759	     -0.05671655	     -0.00008609	     -0.19794370	     -0.05974504	      0.88292151	     -0.00000419	     -0.21293595	     -0.00149844	     -0.00029785	    134.95997882
      0.93306582	     -0.05676032	     -0.00008501	     -0.19798751	     -0.05974691	      0.88292114	     -0.00000419	     -0.21295510	     -0.00149745	     -0.00029611	    134.42471453
      0.93431405	     -0.05680354	     -0.00008391	     -0.19803078	     -0.05974877	      0.88292078	     -0.00000420	     -0.21297438	     -0.00149651	     -0.00029398	    134.83025961
      0.93556228	     -0.05684545	     -0.00008264	     -0.19807276	     -0.05975064	      0.88292041	     -0.00000422	     -0.21299374	     -0.00149394	     -0.00029021	    134.29189296
      0.93681051	     -0.05688629	     -0.00008125	     -0.19811368	     -0.05975250	      0.88292005	     -0.00000423	     -0.21301311	     -0.00149150	     -0.00028591	    134.68662534
      0.93805874	     -0.05692496	     -0.00007980	     -0.19815244	     -0.05975436	      0.88291970	     -0.00000424	     -0.21303245	     -0.00148752	     -0.00027983	    134.14658848
      0.93930697	     -0.05696209	     -0.00007831	     -0.19818966	     -0.05975622	      0.88291935	     -0.00000425	     -0.21305166	     -0.00148375	     -0.00027309	    134.55113890
      0.94055520	     -0.05699736	     -0.00007683	     -0.19822503	     -0.05975807	      0.88291902	     -0.00000427	     -0.21307072	     -0.00147852	     -0.00026444	    134.00499528
      0.94180343	     -0.05703186	     -0.00007537	     -0.19825964	     -0.05975991	      0.88291869	     -0.00000428	     -0.21308958	     -0.00147362	     -0.00025504	    134.39961226
      0.94305167	     -0.05706503	     -0.00007394	     -0.19829293	     -0.05976175	      0.88291838	     -0.00000430	     -0.21310823	     -0.00146736	     -0.00024372	    133.84071174
      0.94429990	     -0.05709765	     -0.00007256	     -0.19832566	     -0.05976357	      0.88291808	     -0.00000431	     -0.21312664	     -0.00146150	     -0.00023167	    134.23145283
      0.94554813	     -0.05712886	     -0.00007121	     -0.19835701	     -0.05976539	      0.88291780	     -0.00000433	     -0.21314480	     -0.00145434	     -0.00021774	    133.66884433
      0.94679636	     -0.05715940	     -0.00006975	     -0.19838767	     -0.05976720	      0.88291754	     -0.00000434	     -0.21316267	     -0.00144764	     -0.00020314	    134.05700459
      0.94804459	     -0.05718879	     -0.00006775	     -0.19841721	     -0.05976901	      0.88291730	     -0.00000436	     -0.21318025	     -0.00143977	     -0.00018663	    133.46910263
      0.94929282	     -0.05721778	     -0.00006567	     -0.19844635	     -0.05977080	      0.88291708	     -0.00000438	     -0.21319751	     -0.00143246	     -0.00016947	    133.82846203
      0.95054105	     -0.05724584	     -0.00006362	     -0.19847457	     -0.05977258	      0.88291688	     -0.00000439	     -0.21321447	     -0.00142400	     -0.00015062	    133.23607347
      0.95178928	     -0.05727345	     -0.00006146	     -0.19850234	     -0.05977435	      0.88291670	     -0.00000441	     -0.21323108	     -0.00141609	     -0.00013140	    133.60267842
      0.95303751	     -0.05730057	     -0.00005920	     -0.19852963	     -0.05977612	      0.88291655	     -0.00000443	     -0.21324741	     -0.00140704	     -0.00011072	    132.99578083
      0.95428574	     -0.05732804	     -0.00005709	     -0.19855727	     -0.05977787	      0.88291642	     -0.00000445	     -0.21326342	     -0.00139857	     -0.00008991	    133.34672999
      0.95553397	     -0.05735499	     -0.00005502	     -0.19858439	     -0.05977961	      0.88291632	     -0.00000446	     -0.21327915	     -0.00138896	     -0.00006793	    132.72937733
      0.95678220	     -0.05738194	     -0.00005297	     -0.19861151	     -0.05978134	      0.88291625	     -0.00000448	     -0.21329454	     -0.00137992	     -0.00004608	    133.07135034
      0.95803043	     -0.05740783	     -0.00005100	     -0.19863759	     -0.05978305	      0.88291621	     -0.00000450	     -0.21330961	     -0.00136973	     -0.00002330	    132.44042850
      0.95927866	     -0.05743345	     -0.00004911	     -0.19866338	     -0.05978476	      0.88291619	     -0.00000452	     -0.21332432	     -0.00136012	     -0.00000090	    132.76305705
      0.96052689	     -0.05745702	     -0.00004750	     -0.19868713	     -0.05978645	      0.88291621	     -0.00000454	     -0.21333868	     -0.00134938	      0.00002218	    132.10934167
      0.96177512	     -0.05748046	     -0.00004631	     -0.19871073	     -0.05978813	      0.88291625	     -0.00000456	     -0.21335269	     -0.00133929	      0.00004472	    132.40321645
      0.96302335	     -0.05750332	     -0.00004527	     -0.19873377	     -0.05978979	      0.88291632	     -0.00000457	     -0.21336639	     -0.00132812	      0.00006777	    131.73036433
      0.96427158	     -0.05752572	     -0.00004434	     -0.19875634	     -0.05979144	      0.88291642	     -0.00000459	     -0.21337974	     -0.00131761	      0.00009002	    132.03261214
      0.96551981	     -0.05754668	     -0.00004356	     -0.19877748	     -0.05979308	      0.88291654	     -0.00000461	     -0.21339273	     -0.00130601	      0.00011260	    131.36979046
      0.96676804	     -0.05756681	     -0.00004316	     -0.19879777	     -0.05979470	      0.88291670	     -0.00000463	     -0.21340531	     -0.00129510	      0.00013426	    131.68348871
      0.96801627	     -0.05758521	     -0.00004279	     -0.19881634	     -0.05979631	      0.88291688	     -0.00000464	     -0.21341747	     -0.00128315	      0.00015613	    131.03141552
      0.96926450	     -0.05760267	     -0.00004251	     -0.19883397	     -0.05979791	      0.88291709	     -0.00000466	     -0.21342916	     -0.00127192	      0.00017694	    131.36514807
      0.97051273	     -0.05761842	     -0.00004232	     -0.19884989	     -0.05979949	      0.88291732	     -0.00000468	     -0.21344039	     -0.00125966	      0.00019780	    130.74196957
      0.97176096	     -0.05763309	     -0.00004223	     -0.19886473	     -0.05980105	      0.88291758	     -0.00000469	     -0.21345111	     -0.00124811	      0.00021744	    131.10914033
      0.97300919	     -0.05764596	     -0.00004223	     -0.19887777	     -0.05980260	      0.88291787	     -0.00000471	     -0.21346132	     -0.00123555	      0.00023703	    130.51536843
      0.97425742	     -0.05765791	     -0.00004232	     -0.19888989	     -0.05980414	      0.88291817	     -0.00000472	     -0.21347098	     -0.00122374	      0.00025529	    130.91062719
      0.97550565	     -0.05766824	     -0.00004251	     -0.19890040	     -0.05980566	      0.88291850	     -0.00000473	     -0.21348010	     -0.00121093	      0.00027337	    130.34683574
      0.97675388	     -0.05767768	     -0.00004282	     -0.19891000	     -0.05980716	      0.88291885	     -0.00000475	     -0.21348866	     -0.00119888	      0.00029003	    130.77896927
      0.97800211	     -0.05768529	     -0.00004322	     -0.19891779	     -0.05980865	      0.88291923	     -0.00000476	     -0.21349667	     -0.00118586	      0.00030642	    130.25347146
      0.97925034	     -0.05769192	     -0.00004372	     -0.19892458	     -0.05981012	      0.88291962	     -0.00000477	     -0.21350408	     -0.00117361	      0.00032133	    130.71831399
      0.98049857	     -0.05769682	     -0.00004429	     -0.19892965	     -0.05981158	      0.88292003	     -0.00000478	     -0.21351093	     -0.00116042	      0.00033595	    130.21816970
      0.98174680	     -0.05770078	     -0.00004491	     -0.19893378	     -0.05981302	      0.88292046	     -0.00000479	     -0.21351717	     -0.00114806	      0.00034904	    130.70291662
      0.98299503	     -0.05770219	     -0.00004545	     -0.19893536	     -0.05981444	      0.88292090	     -0.00000479	     -0.21352283	     -0.00113479	      0.00036180	    130.22636571
      0.98424326	     -0.05770180	     -0.00004588	     -0.19893515	     -0.05981585	      0.88292136	     -0.00000480	     -0.21352784	     -0.00112240	      0.00037303	    130.72911646
      0.98549149	     -0.05769935	     -0.00004625	     -0.19893287	     -0.05981724	      0.88292183	     -0.00000481	     -0.21353223	     -0.00110917	      0.00038393	    130.25607350
      0.98673972	     -0.05769594	     -0.00004655	     -0.19892963	     -0.05981862	      0.88292232	     -0.00000481	     -0.21353597	     -0.00109688	      0.00039327	    130.76090978
      0.98798795	     -0.05769111	     -0.00004691	     -0.19892499	     -0.05981998	      0.88292281	     -0.00000481	     -0.21353911	     -0.00108380	      0.00040224	    130.29994959
      0.98923618	     -0.05768558	     -0.00004732	     -0.19891963	     -0.05982133	      0.88292332	     -0.00000481	     -0.21354164	     -0.00107169	      0.00040960	    130.82604387
      0.99048441	     -0.05767799	     -0.00004778	     -0.19891221	     -0.05982266	      0.88292384	     -0.00000481	     -0.21354360	     -0.00105881	      0.00041660	    130.39795510
      0.99173264	     -0.05766892	     -0.00004829	     -0.19890330	     -0.05982397	      0.88292436	     -0.00000481	     -0.21354496	     -0.00104695	      0.00042206	    130.96005467
      0.99298087	     -0.05765821	     -0.00004894	     -0.19889276	     -0.05982527	      0.88292489	     -0.00000480	     -0.21354574	     -0.00103437	      0.00042727	    130.55000549
      0.99422910	     -0.05764722	     -0.00004973	     -0.19888192	     -0.05982655	      0.88292543	     -0.00000479	     -0.21354595	     -0.00102289	      0.00043104	    131.11286730
      0.99547733	     -0.05763521	     -0.00005065	     -0.19887007	     -0.05982782	      0.88292597	     -0.00000478	     -0.21354566	     -0.00101080	      0.00043461	    130.70599390
      0.99672556	     -0.05762239	     -0.00005159	     -0.19885739	     -0.05982908	      0.88292651	     -0.00000477	     -0.21354485	     -0.00099988	      0.00043678	    131.27988062
      0.99797379	     -0.05760756	     -0.00005253	     -0.19884271	     -0.05983032	      0.88292706	     -0.00000476	     -0.21354355	     -0.00098838	      0.00043882	    130.89361824
      0.99922202	     -0.05759158	     -0.00005347	     -0.19882687	     -0.05983155	      0.88292760	     -0.00000474	     -0.21354174	     -0.00097809	      0.00043955	    131.48652095
      1.00047025	     -0.05757310	     -0.00005438	     -0.19880853	     -0.05983276	      0.88292815	     -0.00000473	     -0.21353944	     -0.00096728	      0.00044023	    131.12858408
      1.00171848	     -0.05755289	     -0.00005523	     -0.19878846	     -0.05983396	      0.88292870	     -0.00000471	     -0.21353662	     -0.00095772	      0.00043972	    131.74281227
      1.00296671	     -0.05753097	     -0.00005615	     -0.19876667	     -0.05983515	      0.88292925	     -0.00000468	     -0.21353330	     -0.00094769	      0.00043929	    131.39434153
      1.00421494	     -0.05750873	     -0.00005712	     -0.19874455	     -0.05983633	      0.88292980	     -0.00000466	     -0.21352949	     -0.00093899	      0.00043777	    132.00753221
      1.00546317	     -0.05748465	     -0.00005805	     -0.19872060	     -0.05983750	      0.88293034	     -0.00000464	     -0.21352524	     -0.00092988	      0.00043637	    131.66652468
      1.00671140	     -0.05745961	     -0.00005898	     -0.19869567	     -0.05983865	      0.88293089	     -0.00000461	     -0.21352052	     -0.00092212	      0.00043390	    132.30486559
      1.00795963	     -0.05743337	     -0.00005999	     -0.19866955	     -0.05983980	      0.88293143	     -0.00000458	     -0.21351539	     -0.00091396	      0.00043160	    131.97618848
      1.00920786	     -0.05740675	     -0.00006099	     -0.19864303	     -0.05984093	      0.88293196	     -0.00000455	     -0.21350984	     -0.00090718	      0.00042824	    132.62273845
      1.01045609	     -0.05737854	     -0.00006193	     -0.19861493	     -0.05984206	      0.88293250	     -0.00000452	     -0.21350392	     -0.00090002	      0.00042506	    132.30166648
      1.01170433	     -0.05734921	     -0.00006270	     -0.19858569	     -0.05984318	      0.88293303	     -0.00000448	     -0.21349759	     -0.00089425	      0.00042080	    132.95867087
      1.01295256	     -0.05731824	     -0.00006335	     -0.19855483	     -0.05984429	      0.88293355	     -0.00000445	     -0.21349089	     -0.00088808	      0.00041669	    132.64378574
      1.01420079	     -0.05728737	     -0.00006402	     -0.19852405	     -0.05984540	      0.88293406	     -0.00000441	     -0.21348380	     -0.00088329	      0.00041146	    133.30564685
      1.01544902	     -0.05725575	     -0.00006476	     -0.19849252	     -0.05984650	      0.88293458	     -0.00000437	     -0.21347638	     -0.00087810	      0.00040634	    133.00110432
      1.01669725	     -0.05722384	     -0.00006544	     -0.19846068	     -0.05984759	      0.88293508	     -0.00000432	     -0.21346863	     -0.00087428	      0.00040006	    133.66985014
      1.01794548	     -0.05719147	     -0.00006611	     -0.19842840	     -0.05984868	      0.88293557	     -0.00000428	     -0.21346059	     -0.00087006	      0.00039385	    133.34709432
      1.01919371	     -0.05716006	     -0.00006672	     -0.19839705	     -0.05984977	      0.88293606	     -0.00000423	     -0.21345227	     -0.00086724	      0.00038640	    133.99000331
      1.02044194	     -0.05712968	     -0.00006749	     -0.19836675	     -0.05985085	      0.88293654	     -0.00000418	     -0.21344374	     -0.00086401	      0.00037888	    133.63834301
      1.02169017	     -0.05710167	     -0.00006836	     -0.19833879	     -0.05985192	      0.88293701	     -0.00000413	     -0.21343504	     -0.00086214	      0.00036994	    134.26095214
      1.02293840	     -0.05707465	     -0.00006932	     -0.19831182	     -0.05985300	      0.88293746	     -0.00000408	     -0.21342625	     -0.00085978	      0.00036073	    133.90271817
      1.02418663	     -0.05704872	     -0.00007043	     -0.19828592	     -0.05985407	      0.88293791	     -0.00000402	     -0.21341736	     -0.00085870	      0.00034993	    134.52926907
      1.02543486	     -0.05702219	     -0.00007163	     -0.19825944	     -0.05985514	      0.88293834	     -0.00000397	     -0.21340840	     -0.00085705	      0.00033878	    134.17564208
      1.02668309	     -0.05699670	     -0.00007320	     -0.19823397	     -0.05985621	      0.88293875	     -0.00000391	     -0.21339936	     -0.00085664	      0.00032604	    134.79324174
      1.02793132	     -0.05697389	     -0.00007502	     -0.19821118	     -0.05985728	      0.88293915	     -0.00000385	     -0.21339035	     -0.00085567	      0.00031291	    134.39756648
      1.02917955	     -0.05695433	     -0.00007692	     -0.19819162	     -0.05985835	      0.88293953	     -0.00000378	     -0.21338139	     -0.00085592	      0.00029802	    134.97950986
      1.03042778	     -0.05693660	     -0.00007887	     -0.19817390	     -0.05985942	      0.88293989	     -0.00000372	     -0.21337255	     -0.00085551	      0.00028252	    134.56971077
      1.03167601	     -0.05692156	     -0.00008083	     -0.19815885	     -0.05986048	      0.88294024	     -0.00000365	     -0.21336382	     -0.00085621	      0.00026507	    135.14041714
      1.03292424	     -0.05690842	     -0.00008282	     -0.19814571	     -0.05986155	      0.88294056	     -0.00000358	     -0.21335524	     -0.00085614	      0.00024685	    134.71005410
      1.03417247	     -0.05689735	     -0.00008463	     -0.19813464	     -0.05986262	      0.88294085	     -0.00000351	     -0.21334680	     -0.00085707	      0.00022653	    135.26892995
      1.03542070	     -0.05688684	     -0.00008632	     -0.19812413	     -0.05986369	      0.88294112	     -0.00000344	     -0.21333850	     -0.00085713	      0.00020538	    134.83840596
      1.03666893	     -0.05687794	     -0.00008796	     -0.19811523	     -0.05986476	      0.88294136	     -0.00000336	     -0.21333030	     -0.00085811	      0.00018215	    135.39320169
      1.03791716	     -0.05687034	     -0.00008973	     -0.19810764	     -0.05986583	      0.88294158	     -0.00000329	     -0.21332223	     -0.00085815	      0.00015813	    134.94910163
      1.03916539	     -0.05686487	     -0.00009157	     -0.19810216	     -0.05986691	      0.88294176	     -0.00000321	     -0.21331428	     -0.00085908	      0.00013210	    135.48933096
      1.04041362	     -0.05686083	     -0.00009354	     -0.19809812	     -0.05986798	      0.88294190	     -0.00000313	     -0.21330649	     -0.00085907	      0.00010541	    135.02059776
      1.04166185	     -0.05685883	     -0.00009550	     -0.19809611	     -0.05986905	      0.88294202	     -0.00000305	     -0.21329884	     -0.00085993	      0.00007683	    135.53421693
      1.04291008	     -0.05685760	     -0.00009718	     -0.19809488	     -0.05987012	      0.88294210	     -0.00000296	     -0.21329138	     -0.00085984	      0.00004774	    135.04103203
      1.04415831	     -0.05685874	     -0.00009894	     -0.19809601	     -0.05987120	      0.88294214	     -0.00000288	     -0.21328409	     -0.00086061	      0.00001696	    135.53819121
      1.04540654	     -0.05686094	     -0.00010084	     -0.19809821	     -0.05987227	      0.88294214	     -0.00000279	     -0.21327701	     -0.00086039	     -0.00001413	    135.03723252
      1.04665477	     -0.05686460	     -0.00010271	     -0.19810186	     -0.05987335	      0.88294210	     -0.00000271	     -0.21327011	     -0.00086101	     -0.00004670	    135.52603634
      1.04790300	     -0.05686881	     -0.00010462	     -0.19810607	     -0.05987442	      0.88294202	     -0.00000262	     -0.21326339	     -0.00086063	     -0.00007935	    135.01141287
      1.04915123	     -0.05687423	     -0.00010648	     -0.19811148	     -0.05987550	      0.88294190	     -0.00000253	     -0.21325683	     -0.00086109	     -0.00011324	    135.48823096
      1.05039946	     -0.05688010	     -0.00010841	     -0.19811735	     -0.05987657	      0.88294174	     -0.00000244	     -0.21325043	     -0.00086054	     -0.00014698	    134.96488530
      1.05164769	     -0.05688713	     -0.00011031	     -0.19812438	     -0.05987764	      0.88294154	     -0.00000235	     -0.21324416	     -0.00086082	     -0.00018172	    135.43311473
      1.05289592	     -0.05689461	     -0.00011230	     -0.19813185	     -0.05987872	      0.88294129	     -0.00000225	     -0.21323804	     -0.00086010	     -0.00021603	    134.89991290
      1.05414415	     -0.05690315	     -0.00011398	     -0.19814039	     -0.05987979	      0.88294100	     -0.00000216	     -0.21323204	     -0.00086022	     -0.00025104	    135.36518760
      1.05539238	     -0.05691203	     -0.00011554	     -0.19814929	     -0.05988087	      0.88294066	     -0.00000206	     -0.21322619	     -0.00085937	     -0.00028525	    134.80419422
      1.05664061	     -0.05692194	     -0.00011704	     -0.19815919	     -0.05988194	      0.88294028	     -0.00000197	     -0.21322045	     -0.00085940	     -0.00031987	    135.25429206
      1.05788884	     -0.05693216	     -0.00011865	     -0.19816943	     -0.05988301	      0.88293986	     -0.00000187	     -0.21321484	     -0.00085842	     -0.00035350	    134.71134237
      1.05913707	     -0.05694339	     -0.00012026	     -0.19818066	     -0.05988408	      0.88293940	     -0.00000177	     -0.21320934	     -0.00085828	     -0.00038734	    135.16994247
      1.06038530	     -0.05695492	     -0.00012200	     -0.19819220	     -0.05988515	      0.88293890	     -0.00000167	     -0.21320398	     -0.00085711	     -0.00042000	    134.62681220
      1.06163353	     -0.05696754	     -0.00012372	     -0.19820482	     -0.05988622	      0.88293835	     -0.00000157	     -0.21319872	     -0.00085677	     -0.00045268	    135.08031139
      1.06288176	     -0.05698044	     -0.00012555	     -0.19821773	     -0.05988729	      0.88293777	     -0.00000147	     -0.21319359	     -0.00085539	     -0.00048401	    134.53342822
      1.06412999	     -0.05699426	     -0.00012734	     -0.19823155	     -0.05988836	      0.88293714	     -0.00000137	     -0.21318857	     -0.00085484	     -0.00051521	    134.98337060
      1.06537822	     -0.05700829	     -0.00012921	     -0.19824559	     -0.05988942	      0.88293648	     -0.00000127	     -0.21318367	     -0.00085324	     -0.00054493	    134.42925798
      1.06662645	     -0.05702325	     -0.00013103	     -0.19826054	     -0.05989049	      0.88293578	     -0.00000117	     -0.21317887	     -0.00085246	     -0.00057438	    134.86957536
      1.06787468	     -0.05703841	     -0.00013293	     -0.19827571	     -0.05989155	      0.88293505	     -0.00000107	     -0.21317420	     -0.00085065	     -0.00060223	    134.30584496
      1.06912291	     -0.05705443	     -0.00013479	     -0.19829174	     -0.05989261	      0.88293428	     -0.00000097	     -0.21316962	     -0.00084966	     -0.00062970	    134.74006490
      1.07037114	     -0.05707057	     -0.00013674	     -0.19830789	     -0.05989367	      0.88293348	     -0.00000087	     -0.21316516	     -0.00084762	     -0.00065548	    134.17129552
      1.07161937	     -0.05708757	     -0.00013861	     -0.19832489	     -0.05989473	      0.88293264	     -0.00000077	     -0.21316079	     -0.00084640	     -0.00068080	    134.59815638
      1.07286760	     -0.05710439	     -0.00014053	     -0.19834172	     -0.05989579	      0.88293178	     -0.00000066	     -0.21315654	     -0.00084415	     -0.00070432	    134.01710778
      1.07411583	     -0.05712092	     -0.00014287	     -0.19835825	     -0.05989684	      0.88293088	     -0.00000056	     -0.21315240	     -0.00084276	     -0.00072720	    134.42023667
      1.07536406	     -0.05713902	     -0.00014539	     -0.19837635	     -0.05989789	      0.88292996	     -0.00000046	     -0.21314845	     -0.00084039	     -0.00074815	    133.81476146
      1.07661229	     -0.05715818	     -0.00014783	     -0.19839551	     -0.05989894	      0.88292902	     -0.00000035	     -0.21314467	     -0.00083886	     -0.00076850	    134.21796330
      1.07786052	     -0.05717734	     -0.00015032	     -0.19841467	     -0.05989998	      0.88292805	     -0.00000025	     -0.21314107	     -0.00083627	     -0.00078697	    133.62489368
      1.07910875	     -0.05719704	     -0.00015269	     -0.19843437	     -0.05990102	      0.88292705	     -0.00000014	     -0.21313759	     -0.00083447	     -0.00080488	    134.02731133
      1.08035699	     -0.05721649	     -0.00015508	     -0.19845381	     -0.05990206	      0.88292604	     -0.00000004	     -0.21313425	     -0.00083160	     -0.00082095	    133.42858587
      1.08160522	     -0.05723644	     -0.00015735	     -0.19847377	     -0.05990310	      0.88292500	      0.00000007	     -0.21313100	     -0.00082950	     -0.00083650	    133.82016923
      1.08285345	     -0.05725615	     -0.00015966	     -0.19849349	     -0.05990414	      0.88292395	      0.00000017	     -0.21312785	     -0.00082631	     -0.00085025	    133.21144486
      1.08410168	     -0.05727636	     -0.00016186	     -0.19851371	     -0.05990516	      0.88292288	      0.00000028	     -0.21312477	     -0.00082389	     -0.00086353	    133.58974902
      1.08534991	     -0.05729631	     -0.00016411	     -0.19853367	     -0.05990619	      0.88292180	      0.00000039	     -0.21312177	     -0.00082036	     -0.00087508	    132.96929229
      1.08659814	     -0.05731673	     -0.00016627	     -0.19855410	     -0.05990721	      0.88292070	      0.00000049	     -0.21311883	     -0.00081760	     -0.00088620	    133.33414736
      1.08784637	     -0.05733679	     -0.00016850	     -0.19857419	     -0.05990823	      0.88291958	      0.00000060	     -0.21311595	     -0.00081374	     -0.00089566	    132.70170544
      1.08909460	     -0.05735674	     -0.00017068	     -0.19859414	     -0.05990925	      0.88291846	      0.00000071	     -0.21311311	     -0.00081064	     -0.00090474	    133.05427384
      1.09034283	     -0.05737628	     -0.00017299	     -0.19861371	     -0.05991025	      0.88291733	      0.00000082	     -0.21311034	     -0.00080645	     -0.00091218	    132.40439655
      1.09159106	     -0.05739607	     -0.00017521	     -0.19863351	     -0.05991126	      0.88291618	      0.00000093	     -0.21310761	     -0.00080304	     -0.00091931	    132.74227774
      1.09283929	     -0.05741504	     -0.00017747	     -0.19865250	     -0.05991226	      0.88291503	      0.00000104	     -0.21310493	     -0.00079855	     -0.00092486	    132.09088537
      1.09408752	     -0.05743385	     -0.00017964	     -0.19867133	     -0.05991325	      0.88291387	      0.00000116	     -0.21310227	     -0.00079484	     -0.00093015	    132.42051956
      1.09533575	     -0.05745164	     -0.00018187	     -0.19868915	     -0.05991424	      0.88291271	      0.00000127	     -0.21309964	     -0.00079008	     -0.00093391	    131.76091884
      1.09658398	     -0.05746904	     -0.00018400	     -0.19870656	     -0.05991523	      0.88291154	      0.00000138	     -0.21309701	     -0.00078614	     -0.00093744	    132.07680934
      1.09783221	     -0.05748522	     -0.00018616	     -0.19872277	     -0.05991620	      0.88291037	      0.00000150	     -0.21309441	     -0.00078117	     -0.00093949	    131.40782151
      1.09908044	     -0.05750088	     -0.00018823	     -0.19873846	     -0.05991718	      0.88290920	      0.00000161	     -0.21309179	     -0.00077706	     -0.00094136	    131.71378701
      1.10032867	     -0.05751504	     -0.00019035	     -0.19875265	     -0.05991814	      0.88290802	      0.00000173	     -0.21308920	     -0.00077197	     -0.00094179	    131.04412015
      1.10157690	     -0.05752830	     -0.00019235	     -0.19876593	     -0.05991910	      0.88290685	      0.00000184	     -0.21308659	     -0.00076778	     -0.00094206	    131.34371821
      1.10282513	     -0.05753975	     -0.00019438	     -0.19877741	     -0.05992006	      0.88290567	      0.00000196	     -0.21308398	     -0.00076265	     -0.00094091	    130.67413562
      1.10407336	     -0.05755011	     -0.00019628	     -0.19878780	     -0.05992101	      0.88290450	      0.00000208	     -0.21308136	     -0.00075847	     -0.00093962	    130.96549879
      1.10532159	     -0.05755851	     -0.00019820	     -0.19879623	     -0.05992195	      0.88290333	      0.00000220	     -0.21307873	     -0.00075339	     -0.00093689	    130.29357343
      1.10656982	     -0.05756565	     -0.00019999	     -0.19880340	     -0.05992289	      0.88290216	      0.00000232	     -0.21307608	     -0.00074934	     -0.00093400	    130.57863548
      1.10781805	     -0.05757062	     -0.00020178	     -0.19880840	     -0.05992382	      0.88290099	      0.00000244	     -0.21307342	     -0.00074448	     -0.00092964	    129.90954873
      1.10906628	     -0.05757411	     -0.00020343	     -0.19881191	     -0.05992475	      0.88289984	      0.00000256	     -0.21307073	     -0.00074070	     -0.00092505	    130.19420158
      1.11031451	     -0.05757519	     -0.00020506	     -0.19881302	     -0.05992567	      0.88289869	      0.00000268	     -0.21306803	     -0.00073615	     -0.00091896	    129.53487866
      1.11156274	     -0.05757453	     -0.00020653	     -0.19881238	     -0.05992659	      0.88289754	      0.00000281	     -0.21306528	     -0.00073274	     -0.00091259	    129.82779027
      1.11281097	     -0.05757122	     -0.00020799	     -0.19880910	     -0.05992750	      0.88289641	      0.00000293	     -0.21306250	     -0.00072863	     -0.00090464	    129.18649523
      1.11405920	     -0.05756616	     -0.00020930	     -0.19880405	     -0.05992841	      0.88289528	      0.00000306	     -0.21305966	     -0.00072571	     -0.00089635	    129.49290495
      1.11530743	     -0.05755855	     -0.00021060	     -0.19879647	     -0.05992931	      0.88289417	      0.00000318	     -0.21305679	     -0.00072217	     -0.00088641	    128.86747801
      1.11655566	     -0.05754926	     -0.00021173	     -0.19878720	     -0.05993021	      0.88289307	      0.00000331	     -0.21305385	     -0.00071990	     -0.00087606	    129.18681186
      1.11780389	     -0.05753771	     -0.00021284	     -0.19877566	     -0.05993111	      0.88289199	      0.00000344	     -0.21305088	     -0.00071706	     -0.00086402	    128.57788866
      1.11905212	     -0.05752498	     -0.00021380	     -0.19876293	     -0.05993200	      0.88289092	      0.00000357	     -0.21304784	     -0.00071553	     -0.00085153	    128.90977746
      1.12030035	     -0.05751071	     -0.00021474	     -0.19874868	     -0.05993290	      0.88288986	      0.00000370	     -0.21304480	     -0.00071348	     -0.00083733	    128.30683911
      1.12154858	     -0.05749661	     -0.00021553	     -0.19873458	     -0.05993379	      0.88288882	      0.00000383	     -0.21304176	     -0.00071280	     -0.00082275	    128.62983755
      1.12279681	     -0.05748287	     -0.00021631	     -0.19872084	     -0.05993467	      0.88288781	      0.00000396	     -0.21303881	     -0.00071164	     -0.00080662	    128.00529530
      1.12404504	     -0.05747151	     -0.00021694	     -0.19870946	     -0.05993556	      0.88288681	      0.00000409	     -0.21303598	     -0.00071185	     -0.00079038	    128.29561157
      1.12529327	     -0.05746252	     -0.00021758	     -0.19870046	     -0.05993645	      0.88288584	      0.00000422	     -0.21303343	     -0.00071154	     -0.00077300	    127.64673196
      1.12654150	     -0.05745690	     -0.00021808	     -0.19869482	     -0.05993734	      0.88288488	      0.00000435	     -0.21303119	     -0.00071249	     -0.00075602	    127.92734584
      1.12778973	     -0.05745368	     -0.00021854	     -0.19869159	     -0.05993823	      0.88288395	      0.00000448	     -0.21302940	     -0.00071276	     -0.00073844	    127.28164753
      1.12903796	     -0.05745356	     -0.00021883	     -0.19869145	     -0.05993912	      0.88288304	      0.00000461	     -0.21302806	     -0.00071407	     -0.00072178	    127.56679933
      1.13028619	     -0.05745586	     -0.00021909	     -0.19869373	     -0.05994001	      0.88288215	      0.00000475	     -0.21302728	     -0.00071450	     -0.00070502	    126.92880419
      1.13153442	     -0.05746118	     -0.00021917	     -0.19869901	     -0.05994090	      0.88288128	      0.00000488	     -0.21302705	     -0.00071578	     -0.00068964	    127.21871184
      1.13278265	     -0.05746838	     -0.00021921	     -0.19870620	     -0.05994180	      0.88288042	      0.00000501	     -0.21302744	     -0.00071598	     -0.00067457	    126.59684423
      1.13403088	     -0.05747808	     -0.00021906	     -0.19871588	     -0.05994269	      0.88287959	      0.00000514	     -0.21302843	     -0.00071687	     -0.00066120	    126.89724874
      1.13527911	     -0.05748900	     -0.00021884	     -0.19872679	     -0.05994359	      0.88287877	      0.00000527	     -0.21303007	     -0.00071654	     -0.00064841	    126.29542687
      1.13652734	     -0.05750199	     -0.00021843	     -0.19873976	     -0.05994448	      0.88287797	      0.00000540	     -0.21303232	     -0.00071677	     -0.00063751	    126.60994100
      1.13777557	     -0.05751586	     -0.00021794	     -0.19875363	     -0.05994538	      0.88287718	      0.00000553	     -0.21303521	     -0.00071568	     -0.00062734	    126.03068442
      1.13902380	     -0.05753146	     -0.00021724	     -0.19876923	     -0.05994627	      0.88287640	      0.00000565	     -0.21303871	     -0.00071507	     -0.00061916	    126.36020798
      1.14027203	     -0.05754835	     -0.00021649	     -0.19878613	     -0.05994716	      0.88287564	      0.00000578	     -0.21304283	     -0.00071309	     -0.00061178	    125.79936843
      1.14152026	     -0.05756754	     -0.00021563	     -0.19880533	     -0.05994805	      0.88287488	      0.00000591	     -0.21304758	     -0.00071148	     -0.00060645	    126.14619911
      1.14276849	     -0.05758770	     -0.00021474	     -0.19882550	     -0.05994894	      0.88287412	      0.00000603	     -0.21305296	     -0.00070842	     -0.00060191	    125.61710627
      1.14401672	     -0.05760990	     -0.00021375	     -0.19884771	     -0.05994982	      0.88287337	      0.00000615	     -0.21305896	     -0.00070565	     -0.00059934	    125.98593957
      1.14526495	     -0.05763343	     -0.00021274	     -0.19887127	     -0.05995070	      0.88287263	      0.00000628	     -0.21306560	     -0.00070134	     -0.00059743	    125.47343309
      1.14651318	     -0.05765916	     -0.00021164	     -0.19889703	     -0.05995157	      0.88287188	      0.00000640	     -0.21307285	     -0.00069726	     -0.00059736	    125.86601264
      1.14776141	     -0.05768570	     -0.00021052	     -0.19892362	     -0.05995244	      0.88287113	      0.00000652	     -0.21308074	     -0.00069155	     -0.00059779	    125.38876734
      1.14900965	     -0.05771401	     -0.00020925	     -0.19895197	     -0.05995330	      0.88287039	      0.00000663	     -0.21308922	     -0.00068597	     -0.00059985	    125.80564745
      1.15025788	     -0.05774362	     -0.00020795	     -0.19898164	     -0.05995415	      0.88286964	      0.00000675	     -0.21309831	     -0.00067870	     -0.00060223	    125.34675563
      1.15150611	     -0.05777537	     -0.00020655	     -0.19901345	     -0.05995499	      0.88286888	      0.00000687	     -0.21310797	     -0.00067146	     -0.00060607	    125.78642061
      1.15275434	     -0.05780806	     -0.00020511	     -0.19904621	     -0.05995582	      0.88286812	      0.00000698	     -0.21311824	     -0.00066242	     -0.00061006	    125.35660825
      1.15400257	     -0.05784251	     -0.00020355	     -0.19908074	     -0.05995664	      0.88286736	      0.00000709	     -0.21312906	     -0.00065332	     -0.00061530	    125.82175331
      1.15525080	     -0.05787767	     -0.00020197	     -0.19911600	     -0.05995745	      0.88286659	      0.00000720	     -0.21314044	     -0.00064231	     -0.00062048	    125.41692178
      1.15649903	     -0.05791470	     -0.00020031	     -0.19915312	     -0.05995825	      0.88286581	      0.00000731	     -0.21315233	     -0.00063114	     -0.00062669	    125.90473336
      1.15774726	     -0.05795272	     -0.00019869	     -0.19919126	     -0.05995903	      0.88286502	      0.00000741	     -0.21316476	     -0.00061800	     -0.00063262	    125.52642507
      1.15899549	     -0.05799253	     -0.00019706	     -0.19923119	     -0.05995979	      0.88286423	      0.00000752	     -0.21317768	     -0.00060461	     -0.00063936	    126.04485277
      1.16024372	     -0.05803291	     -0.00019548	     -0.19927171	     -0.05996054	      0.88286343	      0.00000762	     -0.21319111	     -0.00058919	     -0.00064556	    125.69223852
      1.16149195	     -0.05807487	     -0.00019384	     -0.19931380	     -0.05996126	      0.88286262	      0.00000772	     -0.21320498	     -0.00057347	     -0.00065228	    126.22411498
      1.16274018	     -0.05811736	     -0.00019221	     -0.19935645	     -0.05996197	      0.88286180	      0.00000782	     -0.21321933	     -0.00055568	     -0.00065822	    125.88043328
      1.16398841	     -0.05816138	     -0.00019051	     -0.19940064	     -0.05996265	      0.88286097	      0.00000792	     -0.21323409	     -0.00053754	     -0.00066447	    126.42237311
      1.16523664	     -0.05820597	     -0.00018883	     -0.19944540	     -0.05996331	      0.88286014	      0.00000801	     -0.21324929	     -0.00051727	     -0.00066973	    126.08676197
      1.16648487	     -0.05825128	     -0.00018716	     -0.19949090	     -0.05996394	      0.88285930	      0.00000810	     -0.21326488	     -0.00049658	     -0.00067510	    126.63471733
      1.16773310	     -0.05829692	     -0.00018567	     -0.19953675	     -0.05996455	      0.88285846	      0.00000819	     -0.21328089	     -0.00047375	     -0.00067926	    126.30183882
      1.16898133	     -0.05834398	     -0.00018417	     -0.19958401	     -0.05996512	      0.88285761	      0.00000828	     -0.21329729	     -0.00045049	     -0.00068334	    126.85111483
      1.17022956	     -0.05839112	     -0.00018267	     -0.19963137	     -0.05996567	      0.88285675	      0.00000837	     -0.21331407	     -0.00042504	     -0.00068605	    126.51897381
      1.17147779	     -0.05843896	     -0.00018111	     -0.19967945	     -0.05996618	      0.88285589	      0.00000845	     -0.21333118	     -0.00039914	     -0.00068852	    127.06495239
      1.17272602	     -0.05848663	     -0.00017956	     -0.19972737	     -0.05996667	      0.88285503	      0.00000853	     -0.21334862	     -0.00037105	     -0.00068947	    126.72694043
      1.17397425	     -0.05853524	     -0.00017796	     -0.19977624	     -0.05996711	      0.88285417	      0.00000861	     -0.21336634	     -0.00034250	     -0.00069003	    127.25508642
      1.17522248	     -0.05858383	     -0.00017619	     -0.19982511	     -0.05996752	      0.88285331	      0.00000869	     -0.21338436	     -0.00031177	     -0.00068897	    126.89822570
      1.17647071	     -0.05863332	     -0.00017431	     -0.19987488	     -0.05996789	      0.88285245	      0.00000876	     -0.21340263	     -0.00028059	     -0.00068742	    127.40057073
      1.17771894	     -0.05868130	     -0.00017272	     -0.19992317	     -0.05996822	      0.88285160	      0.00000883	     -0.21342116	     -0.00024725	     -0.00068418	    127.02743300
      1.17896717	     -0.05872944	     -0.00017179	     -0.19997160	     -0.05996851	      0.88285075	      0.00000890	     -0.21343997	     -0.00021353	     -0.00068020	    127.49723607
      1.18021540	     -0.05877850	     -0.00017097	     -0.20002097	     -0.05996875	      0.88284990	      0.00000897	     -0.21345914	     -0.00017774	     -0.00067432	    127.08754531
      1.18146363	     -0.05882777	     -0.00017009	     -0.20007055	     -0.05996895	      0.88284906	      0.00000903	     -0.21347858	     -0.00014156	     -0.00066774	    127.55725815
      1.18271186	     -0.05887597	     -0.00016918	     -0.20011909	     -0.05996910	      0.88284823	      0.00000910	     -0.21349829	     -0.00010326	     -0.00065930	    127.15203018
      1.18396009	     -0.05892389	     -0.00016822	     -0.20016736	     -0.05996921	      0.88284742	      0.00000916	     -0.21351816	     -0.00006453	     -0.00065018	    127.61527980
      1.18520832	     -0.05897047	     -0.00016660	     -0.20021431	     -0.05996926	      0.88284661	      0.00000921	     -0.21353819	     -0.00002373	     -0.00063908	    127.21985700
      1.18645655	     -0.05901648	     -0.00016456	     -0.20026070	     -0.05996927	      0.88284582	      0.00000927	     -0.21355829	      0.00001735	     -0.00062701	    127.64398048
      1.18770478	     -0.05906109	     -0.00016248	     -0.20030572	     -0.05996922	      0.88284505	      0.00000933	     -0.21357845	      0.00006035	     -0.00061285	    127.22493454
      1.18895301	     -0.05910492	     -0.00016033	     -0.20034996	     -0.05996912	      0.88284429	      0.00000938	     -0.21359859	      0.00010357	     -0.00059781	    127.67958794
      1.19020124	     -0.05914668	     -0.00015822	     -0.20039215	     -0.05996896	      0.88284356	      0.00000943	     -0.21361870	      0.00014869	     -0.00058075	    127.28427229
      1.19144947	     -0.05918742	     -0.00015608	     -0.20043332	     -0.05996875	      0.88284284	      0.00000947	     -0.21363868	      0.00019400	     -0.00056279	    127.77383093
      1.19269770	     -0.05922596	     -0.00015397	     -0.20047232	     -0.05996847	      0.88284215	      0.00000952	     -0.21365853	      0.00024114	     -0.00054269	    127.41377874
      1.19394593	     -0.05926286	     -0.00015191	     -0.20050966	     -0.05996814	      0.88284149	      0.00000956	     -0.21367814	      0.00028835	     -0.00052155	    127.93188506
      1.19519416	     -0.05929694	     -0.00014989	     -0.20054421	     -0.05996775	      0.88284085	      0.00000960	     -0.21369750	      0.00033723	     -0.00049817	    127.58578083
      1.19644239	     -0.05932909	     -0.00014786	     -0.20057683	     -0.05996730	      0.88284024	      0.00000964	     -0.21371653	      0.00038606	     -0.00047368	    128.11667734
      1.19769062	     -0.05935895	     -0.00014591	     -0.20060717	     -0.05996679	      0.88283967	      0.00000968	     -0.21373522	      0.00043644	     -0.00044693	    127.76664300
      1.19893885	     -0.05938748	     -0.00014414	     -0.20063617	     -0.05996621	      0.88283913	      0.00000971	     -0.21375350	      0.00048666	     -0.00041903	    128.29884884
      1.20018708	     -0.05941399	     -0.00014254	     -0.20066317	     -0.05996557	      0.88283862	      0.00000974	     -0.21377141	      0.00053836	     -0.00038881	    127.94915184
      1.20143531	     -0.05943752	     -0.00014132	     -0.20068718	     -0.05996487	      0.88283816	      0.00000977	     -0.21378887	      0.00058982	     -0.00035742	    128.47805478
      1.20268354	     -0.05945931	     -0.00014060	     -0.20070945	     -0.05996410	      0.88283773	      0.00000980	     -0.21380596	      0.00064264	     -0.00032364	    128.08513926
      1.20393177	     -0.05948037	     -0.00013989	     -0.20073098	     -0.05996327	      0.88283735	      0.00000982	     -0.21382266	      0.00069514	     -0.00028870	    128.57423151
      1.20518000	     -0.05949934	     -0.00013918	     -0.20075044	     -0.05996236	      0.88283701	      0.00000984	     -0.21383895	      0.00074901	     -0.00025157	    128.16588087
      1.20642823	     -0.05951680	     -0.00013838	     -0.20076840	     -0.05996140	      0.88283672	      0.00000986	     -0.21385477	      0.00080255	     -0.00021350	    128.63602170
      1.20767646	     -0.05953195	     -0.00013753	     -0.20078405	     -0.05996036	      0.88283648	      0.00000988	     -0.21387011	      0.00085741	     -0.00017346	    128.19908793
      1.20892469	     -0.05954596	     -0.00013627	     -0.20079857	     -0.05995926	      0.88283629	      0.00000990	     -0.21388490	      0.00091189	     -0.00013272	    128.63807506
      1.21017292	     -0.05955735	     -0.00013426	     -0.20081050	     -0.05995808	      0.88283615	      0.00000991	     -0.21389916	      0.00096754	     -0.00009012	    128.15183067
      1.21142115	     -0.05956765	     -0.00013200	     -0.20082134	     -0.05995684	      0.88283607	      0.00000992	     -0.21391285	      0.00102264	     -0.00004698	    128.55006562
      1.21266938	     -0.05957606	     -0.00012984	     -0.20083030	     -0.05995553	      0.88283603	      0.00000993	     -0.21392600	      0.00107889	     -0.00000236	    128.05734205
      1.21391761	     -0.05958303	     -0.00012776	     -0.20083781	     -0.05995415	      0.88283606	      0.00000994	     -0.21393855	      0.00113460	      0.00004239	    128.45684811
      1.21516584	     -0.05958739	     -0.00012577	     -0.20084272	     -0.05995270	      0.88283614	      0.00000994	     -0.21395050	      0.00119139	      0.00008825	    127.96020673
      1.21641408	     -0.05958853	     -0.00012372	     -0.20084441	     -0.05995117	      0.88283628	      0.00000994	     -0.21396179	      0.00124756	      0.00013395	    128.37011544
      1.21766231	     -0.05958468	     -0.00012165	     -0.20084112	     -0.05994958	      0.88283648	      0.00000994	     -0.21397234	      0.00130473	      0.00018055	    127.88887411
      1.21891054	     -0.05957597	     -0.00011956	     -0.20083296	     -0.05994792	      0.88283673	      0.00000994	     -0.21398206	      0.00136116	      0.00022691	    128.29871363
      1.22015877	     -0.05956256	     -0.00011775	     -0.20082011	     -0.05994618	      0.88283704	      0.00000993	     -0.21399091	      0.00141843	      0.00027413	    127.81737239
      1.22140700	     -0.05954499	     -0.00011624	     -0.20080308	     -0.05994438	      0.88283741	      0.00000992	     -0.21399883	      0.00147479	      0.00032113	    128.23762006
      1.22265523	     -0.05952085	     -0.00011501	     -0.20077948	     -0.05994250	      0.88283784	      0.00000991	     -0.21400578	      0.00153181	      0.00036906	    127.78447607
      1.22390346	     -0.05949219	     -0.00011387	     -0.20075135	     -0.05994055	      0.88283834	      0.00000990	     -0.21401169	      0.00158771	      0.00041689	    128.22204494
      1.22515169	     -0.05945832	     -0.00011280	     -0.20071801	     -0.05993854	      0.88283889	      0.00000989	     -0.21401655	      0.00164404	      0.00046576	    127.76835929
      1.22639992	     -0.05942030	     -0.00011178	     -0.20068051	     -0.05993645	      0.88283950	      0.00000987	     -0.21402029	      0.00169904	      0.00051455	    128.21713051
      1.22764815	     -0.05937729	     -0.00011085	     -0.20063801	     -0.05993430	      0.88284017	      0.00000985	     -0.21402293	      0.00175426	      0.00056440	    127.78380562
      1.22889638	     -0.05932986	     -0.00011002	     -0.20059109	     -0.05993207	      0.88284091	      0.00000983	     -0.21402441	      0.00180798	      0.00061421	    128.26937914
      1.23014461	     -0.05927703	     -0.00010937	     -0.20053875	     -0.05992978	      0.88284171	      0.00000980	     -0.21402473	      0.00186177	      0.00066513	    127.87675091
      1.23139284	     -0.05921966	     -0.00010888	     -0.20048187	     -0.05992743	      0.88284257	      0.00000978	     -0.21402382	      0.00191389	      0.00071611	    128.41067572
      1.23264107	     -0.05915699	     -0.00010849	     -0.20041967	     -0.05992500	      0.88284349	      0.00000975	     -0.21402171	      0.00196588	      0.00076832	    128.04801127
      1.23388930	     -0.05908996	     -0.00010812	     -0.20035309	     -0.05992252	      0.88284449	      0.00000972	     -0.21401834	      0.00201601	      0.00082063	    128.59497268
      1.23513753	     -0.05901831	     -0.00010784	     -0.20028190	     -0.05991997	      0.88284554	      0.00000969	     -0.21401373	      0.00206582	      0.00087414	    128.23702392
      1.23638576	     -0.05894273	     -0.00010766	     -0.20020675	     -0.05991736	      0.88284667	      0.00000965	     -0.21400787	      0.00211356	      0.00092769	    128.82416468
      1.23763399	     -0.05886325	     -0.00010772	     -0.20012769	     -0.05991469	      0.88284786	      0.00000962	     -0.21400079	      0.00216083	      0.00098234	    128.50901664
      1.23888222	     -0.05878105	     -0.00010795	     -0.20004587	     -0.05991197	      0.88284912	      0.00000958	     -0.21399249	      0.00220592	      0.00103689	    129.11328937
      1.24013045	     -0.05869512	     -0.00010825	     -0.19996033	     -0.05990919	      0.88285045	      0.00000954	     -0.21398303	      0.00225040	      0.00109239	    128.79410515
      1.24137868	     -0.05860627	     -0.00010853	     -0.19987184	     -0.05990635	      0.88285185	      0.00000950	     -0.21397240	      0.00229257	      0.00114755	    129.41422727
      1.24262691	     -0.05851428	     -0.00010882	     -0.19978022	     -0.05990346	      0.88285331	      0.00000945	     -0.21396065	      0.00233401	      0.00120333	    129.12250764
      1.24387514	     -0.05842066	     -0.00010916	     -0.19968693	     -0.05990053	      0.88285485	      0.00000941	     -0.21394779	      0.00237303	      0.00125841	    129.74955340
      1.24512337	     -0.05832490	     -0.00010966	     -0.19959149	     -0.05989754	      0.88285646	      0.00000937	     -0.21393391	      0.00241127	      0.00131374	    129.45898333
      1.24637160	     -0.05822783	     -0.00011024	     -0.19949472	     -0.05989451	      0.88285813	      0.00000932	     -0.21391903	      0.00244701	      0.00136796	    130.12304854
      1.24761983	     -0.05812937	     -0.00011092	     -0.19939655	     -0.05989143	      0.88285987	      0.00000927	     -0.21390323	      0.00248187	      0.00142198	    129.87400048
      1.24886806	     -0.05803044	     -0.00011161	     -0.19929787	     -0.05988831	      0.88286168	      0.00000922	     -0.21388653	      0.00251418	      0.00147442	    130.53844389
      1.25011629	     -0.05793044	     -0.00011229	     -0.19919812	     -0.05988516	      0.88286355	      0.00000917	     -0.21386903	      0.00254560	      0.00152616	    130.26150205
      1.25136452	     -0.05782999	     -0.00011290	     -0.19909790	     -0.05988196	      0.88286549	      0.00000912	     -0.21385075	      0.00257444	      0.00157576	    130.95791922
      1.25261275	     -0.05772882	     -0.00011361	     -0.19899695	     -0.05987873	      0.88286748	      0.00000907	     -0.21383176	      0.00260240	      0.00162405	    130.76504415
      1.25386098	     -0.05762727	     -0.00011432	     -0.19889559	     -0.05987546	      0.88286954	      0.00000902	     -0.21381207	      0.00262789	      0.00166971	    131.48933732
      1.25510921	     -0.05752398	     -0.00011499	     -0.19879249	     -0.05987217	      0.88287165	      0.00000897	     -0.21379175	      0.00265256	      0.00171367	    131.28037170
      1.25635744	     -0.05741938	     -0.00011553	     -0.19868806	     -0.05986884	      0.88287382	      0.00000892	     -0.21377076	      0.00267471	      0.00175459	    132.05805179
      1.25760567	     -0.05731320	     -0.00011620	     -0.19858203	     -0.05986549	      0.88287603	      0.00000886	     -0.21374916	      0.00269603	      0.00179343	    131.95475363
      1.25885390	     -0.05720649	     -0.00011710	     -0.19847545	     -0.05986211	      0.88287829	      0.00000881	     -0.21372697	      0.00271489	      0.00182897	    132.72249828
      1.26010213	     -0.05709973	     -0.00011817	     -0.19836880	     -0.05985871	      0.88288060	      0.00000875	     -0.21370429	      0.00273293	      0.00186225	    132.54562324
      1.26135036	     -0.05699284	     -0.00011924	     -0.19826200	     -0.05985529	      0.88288294	      0.00000870	     -0.21368114	      0.00274843	      0.00189194	    133.37286467
      1.26285177	     -0.05686613	     -0.00012071	     -0.19813538	     -0.05985115	      0.88288581	      0.00000863	     -0.21365276	      0.00276616	      0.00192412	    132.87296674
      1.26435318	     -0.05673130	     -0.00012192	     -0.19800061	     -0.05984699	      0.88288872	      0.00000856	     -0.21362377	      0.00277978	      0.00195130	    134.50763536
      1.26584402	     -0.05660477	     -0.00012350	     -0.19787413	     -0.05984284	      0.88289164	      0.00000849	     -0.21359434	      0.00279256	      0.00197405	    134.26994652
      1.26713716	     -0.05649024	     -0.00012487	     -0.19775961	     -0.05983922	      0.88289421	      0.00000843	     -0.21356841	      0.00280079	      0.00198977	    135.23721587
      1.26843031	     -0.05637899	     -0.00012644	     -0.19764836	     -0.05983559	      0.88289679	      0.00000837	     -0.21354210	      0.00280819	      0.00200256	    135.08127255
      1.26972346	     -0.05626568	     -0.00012787	     -0.19753501	     -0.05983196	      0.88289938	      0.00000831	     -0.21351547	      0.00281301	      0.00201168	    135.93954426
      1.27127802	     -0.05613483	     -0.00012984	     -0.19740412	     -0.05982758	      0.88290252	      0.00000824	     -0.21348309	      0.00281706	      0.00201795	    136.13828680
      1.27262794	     -0.05601726	     -0.00013129	     -0.19728649	     -0.05982378	      0.88290524	      0.00000817	     -0.21345470	      0.00281841	      0.00202021	    136.64555383
      1.27397785	     -0.05590656	     -0.00013325	     -0.19717571	     -0.05981997	      0.88290797	      0.00000811	     -0.21342611	      0.00281788	      0.00201803	    137.28749347
      1.27532777	     -0.05579729	     -0.00013453	     -0.19706634	     -0.05981617	      0.88291069	      0.00000804	     -0.21339741	      0.00281551	      0.00201198	    137.97782132
      1.27667769	     -0.05569270	     -0.00013588	     -0.19696164	     -0.05981237	      0.88291340	      0.00000798	     -0.21336868	      0.00281190	      0.00200261	    137.76646056
      1.27802760	     -0.05558619	     -0.00013696	     -0.19685501	     -0.05980858	      0.88291609	      0.00000791	     -0.21333995	      0.00280619	      0.00198998	    138.06980529
      1.27937752	     -0.05548756	     -0.00013866	     -0.19675622	     -0.05980480	      0.88291877	      0.00000785	     -0.21331127	      0.00279806	      0.00197333	    139.13307836
      1.28072743	     -0.05538950	     -0.00013998	     -0.19665801	     -0.05980103	      0.88292142	      0.00000778	     -0.21328276	      0.00278893	      0.00195314	    139.50720631
      1.28207735	     -0.05529935	     -0.00014129	     -0.19656768	     -0.05979727	      0.88292404	      0.00000772	     -0.21325439	      0.00277821	      0.00192926	    139.74089708
      1.28342726	     -0.05520664	     -0.00014292	     -0.19647478	     -0.05979353	      0.88292663	      0.00000765	     -0.21322629	      0.00276617	      0.00190211	    139.82621495
      1.28477718	     -0.05511776	     -0.00014483	     -0.19638569	     -0.05978980	      0.88292917	      0.00000759	     -0.21319844	      0.00275247	      0.00187167	    140.15254441
      1.28612710	     -0.05503517	     -0.00014722	     -0.19630286	     -0.05978610	      0.88293168	      0.00000752	     -0.21317097	      0.00273647	      0.00183688	    141.59105212
      1.28723846	     -0.05497141	     -0.00014907	     -0.19623890	     -0.05978306	      0.88293370	      0.00000747	     -0.21314870	      0.00272389	      0.00180682	    141.00372681
      1.28834983	     -0.05490944	     -0.00015088	     -0.19617672	     -0.05978004	      0.88293569	      0.00000742	     -0.21312673	      0.00270934	      0.00177356	    141.76181715
      1.28975262	     -0.05483524	     -0.00015310	     -0.19610226	     -0.05977626	      0.88293815	      0.00000735	     -0.21309946	      0.00269072	      0.00172916	    141.64910533
      1.29115542	     -0.05476446	     -0.00015507	     -0.19603120	     -0.05977250	      0.88294054	      0.00000729	     -0.21307268	      0.00266964	      0.00168057	    142.92041612
      1.29222218	     -0.05471343	     -0.00015649	     -0.19597995	     -0.05976966	      0.88294232	      0.00000724	     -0.21305265	      0.00265438	      0.00164284	    142.23497423
      1.29328895	     -0.05466491	     -0.00015788	     -0.19593121	     -0.05976683	      0.88294405	      0.00000719	     -0.21303290	      0.00263736	      0.00160232	    142.89975592
      1.29477502	     -0.05460124	     -0.00015984	     -0.19586723	     -0.05976293	      0.88294638	      0.00000713	     -0.21300592	      0.00261349	      0.00154378	    142.88417003
      1.29626108	     -0.05454060	     -0.00016180	     -0.19580626	     -0.05975907	      0.88294863	      0.00000707	     -0.21297950	      0.00258740	      0.00148160	    144.17811242
      1.29730355	     -0.05450087	     -0.00016318	     -0.19576631	     -0.05975638	      0.88295015	      0.00000702	     -0.21296132	      0.00257004	      0.00143780	    143.40972791
      1.29834601	     -0.05446394	     -0.00016458	     -0.19572913	     -0.05975371	      0.88295163	      0.00000698	     -0.21294344	      0.00255109	      0.00139175	    143.99642498
      1.29989038	     -0.05441443	     -0.00016671	     -0.19567926	     -0.05974979	      0.88295373	      0.00000692	     -0.21291757	      0.00252290	      0.00132212	    143.98859759
      1.30118734	     -0.05437604	     -0.00016846	     -0.19564057	     -0.05974654	      0.88295540	      0.00000687	     -0.21289641	      0.00249785	      0.00126166	    144.72119330
      1.30248431	     -0.05434202	     -0.00017019	     -0.19560623	     -0.05974331	      0.88295700	      0.00000683	     -0.21287578	      0.00247325	      0.00120078	    144.23478246
      1.30378128	     -0.05431020	     -0.00017181	     -0.19557410	     -0.05974012	      0.88295851	      0.00000678	     -0.21285568	      0.00244662	      0.00113772	    145.42384392
      1.30488158	     -0.05428656	     -0.00017313	     -0.19555019	     -0.05973744	      0.88295974	      0.00000674	     -0.21283906	      0.00242520	      0.00108468	    144.77084645
      1.30598187	     -0.05426496	     -0.00017443	     -0.19552832	     -0.05973479	      0.88296090	      0.00000671	     -0.21282282	      0.00240236	      0.00103003	    145.45760840
      1.30740080	     -0.05424080	     -0.00017610	     -0.19550381	     -0.05973140	      0.88296231	      0.00000667	     -0.21280247	      0.00237340	      0.00095947	    145.28372476
      1.30881972	     -0.05421890	     -0.00017774	     -0.19548155	     -0.05972805	      0.88296362	      0.00000663	     -0.21278274	      0.00234289	      0.00088750	    146.45610042
      1.30989237	     -0.05420508	     -0.00017899	     -0.19546746	     -0.05972555	      0.88296455	      0.00000660	     -0.21276823	      0.00232108	      0.00083408	    145.72856032
      1.31096503	     -0.05419290	     -0.00018023	     -0.19545502	     -0.05972307	      0.88296541	      0.00000657	     -0.21275406	      0.00229798	      0.00077954	    146.35560974
      1.31243848	     -0.05417957	     -0.00018166	     -0.19544131	     -0.05971971	      0.88296651	      0.00000653	     -0.21273518	      0.00226678	      0.00070528	    146.24866477
      1.31391193	     -0.05416844	     -0.00018250	     -0.19542982	     -0.05971639	      0.88296749	      0.00000650	     -0.21271692	      0.00223406	      0.00063077	    147.40725331
      1.31496844	     -0.05416327	     -0.00018305	     -0.19542440	     -0.05971404	      0.88296813	      0.00000648	     -0.21270421	      0.00221191	      0.00057899	    146.60792374
      1.31602495	     -0.05415968	     -0.00018381	     -0.19542054	     -0.05971172	      0.88296871	      0.00000646	     -0.21269182	      0.00218853	      0.00052661	    147.16944918
      1.31753689	     -0.05415799	     -0.00018511	     -0.19541849	     -0.05970844	      0.88296945	      0.00000643	     -0.21267468	      0.00215566	      0.00045310	    147.06070635
      1.31884100	     -0.05415848	     -0.00018627	     -0.19541863	     -0.05970564	      0.88297000	      0.00000640	     -0.21266043	      0.00212651	      0.00039027	    147.77588586
      1.32014510	     -0.05416282	     -0.00018733	     -0.19542265	     -0.05970289	      0.88297047	      0.00000638	     -0.21264667	      0.00209841	      0.00032937	    147.16075400
      1.32144921	     -0.05416841	     -0.00018838	     -0.19542791	     -0.05970017	      0.88297086	      0.00000636	     -0.21263340	      0.00206866	      0.00026849	    148.39295562
      1.32252602	     -0.05417430	     -0.00018973	     -0.19543352	     -0.05969796	      0.88297113	      0.00000634	     -0.21262283	      0.00204571	      0.00022053	    147.61223924
      1.32360283	     -0.05418319	     -0.00019121	     -0.19544214	     -0.05969577	      0.88297134	      0.00000633	     -0.21261266	      0.00202164	      0.00017247	    148.16879859
      1.32506376	     -0.05419911	     -0.00019317	     -0.19545767	     -0.05969284	      0.88297154	      0.00000631	     -0.21259952	      0.00198988	      0.00010938	    147.92322022
      1.32652468	     -0.05421655	     -0.00019465	     -0.19547473	     -0.05968995	      0.88297166	      0.00000629	     -0.21258710	      0.00195713	      0.00004735	    148.95829053
      1.32759188	     -0.05423237	     -0.00019579	     -0.19549029	     -0.05968788	      0.88297168	      0.00000627	     -0.21257847	      0.00193480	      0.00000438	    148.09512960
      1.32865908	     -0.05424943	     -0.00019692	     -0.19550708	     -0.05968582	      0.88297167	      0.00000626	     -0.21257021	      0.00191147	     -0.00003860	    148.59661335
      1.33014695	     -0.05427597	     -0.00019855	     -0.19553324	     -0.05968300	      0.88297157	      0.00000625	     -0.21255930	      0.00187993	     -0.00009631	    148.34149569
      1.33144860	     -0.05430044	     -0.00020010	     -0.19555739	     -0.05968057	      0.88297141	      0.00000624	     -0.21255031	      0.00185177	     -0.00014565	    148.98286516
      1.33275026	     -0.05432836	     -0.00020167	     -0.19558499	     -0.05967818	      0.88297119	      0.00000622	     -0.21254181	      0.00182497	     -0.00019260	    148.24139394
      1.33405192	     -0.05435685	     -0.00020325	     -0.19561314	     -0.05967582	      0.88297091	      0.00000621	     -0.21253378	      0.00179675	     -0.00023922	    149.42196641
      1.33512658	     -0.05438281	     -0.00020454	     -0.19563885	     -0.05967391	      0.88297063	      0.00000621	     -0.21252751	      0.00177531	     -0.00027531	    148.57295761
      1.33620124	     -0.05441005	     -0.00020583	     -0.19566583	     -0.05967201	      0.88297032	      0.00000620	     -0.21252153	      0.00175293	     -0.00031146	    149.08177360
      1.33766553	     -0.05444992	     -0.00020757	     -0.19570535	     -0.05966946	      0.88296982	      0.00000619	     -0.21251389	      0.00172357	     -0.00035861	    148.76292384
      1.33912982	     -0.05449088	     -0.00020929	     -0.19574595	     -0.05966696	      0.88296927	      0.00000618	     -0.21250679	      0.00169347	     -0.00040474	    149.72018016
      1.34019736	     -0.05452299	     -0.00021053	     -0.19577782	     -0.05966516	      0.88296882	      0.00000618	     -0.21250193	      0.00167325	     -0.00043610	    148.79207487
      1.34126491	     -0.05455593	     -0.00021177	     -0.19581050	     -0.05966339	      0.88296833	      0.00000617	     -0.21249734	      0.00165216	     -0.00046755	    149.23197132
      1.34275228	     -0.05460435	     -0.00021349	     -0.19585859	     -0.05966095	      0.88296761	      0.00000617	     -0.21249140	      0.00162398	     -0.00050932	    148.88032481
      1.34405380	     -0.05464761	     -0.00021499	     -0.19590155	     -0.05965886	      0.88296692	      0.00000616	     -0.21248660	      0.00159900	     -0.00054493	    149.43776761
      1.34535531	     -0.05469385	     -0.00021650	     -0.19594750	     -0.05965679	      0.88296619	      0.00000616	     -0.21248218	      0.00157563	     -0.00057837	    148.59237733
      1.34665683	     -0.05474036	     -0.00021801	     -0.19599371	     -0.05965476	      0.88296542	      0.00000615	     -0.21247812	      0.00155107	     -0.00061173	    149.66861180
      1.34773106	     -0.05478075	     -0.00021922	     -0.19603388	     -0.05965310	      0.88296474	      0.00000615	     -0.21247505	      0.00153287	     -0.00063705	    148.72261300
      1.34880529	     -0.05482215	     -0.00022043	     -0.19607505	     -0.05965146	      0.88296405	      0.00000615	     -0.21247223	      0.00151392	     -0.00066262	    149.13325357
      1.35027048	     -0.05488085	     -0.00022206	     -0.19613345	     -0.05964926	      0.88296305	      0.00000615	     -0.21246878	      0.00148948	     -0.00069566	    148.66749082
      1.35173567	     -0.05493985	     -0.00022364	     -0.19619215	     -0.05964710	      0.88296201	      0.00000614	     -0.21246578	      0.00146465	     -0.00072803	    149.49227815
      1.35280261	     -0.05498432	     -0.00022481	     -0.19623641	     -0.05964554	      0.88296122	      0.00000614	     -0.21246385	      0.00144852	     -0.00074953	    148.46520053
      1.35386954	     -0.05502905	     -0.00022594	     -0.19628093	     -0.05964401	      0.88296041	      0.00000614	     -0.21246212	      0.00143166	     -0.00077129	    148.79358668
      1.35535846	     -0.05509293	     -0.00022746	     -0.19634454	     -0.05964189	      0.88295924	      0.00000614	     -0.21246005	      0.00140962	     -0.00079984	    148.28466878
      1.35665924	     -0.05514846	     -0.00022877	     -0.19639982	     -0.05964007	      0.88295818	      0.00000615	     -0.21245854	      0.00139032	     -0.00082404	    148.71962240
      1.35796002	     -0.05520492	     -0.00023004	     -0.19645606	     -0.05963828	      0.88295710	      0.00000615	     -0.21245728	      0.00137286	     -0.00084620	    147.77543948
      1.35926079	     -0.05525955	     -0.00023125	     -0.19651047	     -0.05963650	      0.88295598	      0.00000615	     -0.21245623	      0.00135436	     -0.00086832	    148.73227241
      1.36033660	     -0.05530536	     -0.00023220	     -0.19655610	     -0.05963505	      0.88295504	      0.00000615	     -0.21245551	      0.00134124	     -0.00088439	    147.70376232
      1.36141240	     -0.05535065	     -0.00023310	     -0.19660123	     -0.05963362	      0.88295408	      0.00000615	     -0.21245490	      0.00132746	     -0.00090064	    148.03470825
      1.36287477	     -0.05541141	     -0.00023425	     -0.19666176	     -0.05963169	      0.88295275	      0.00000616	     -0.21245426	      0.00131028	     -0.00092072	    147.48893841
      1.36433714	     -0.05546838	     -0.00023532	     -0.19671852	     -0.05962978	      0.88295139	      0.00000616	     -0.21245376	      0.00129272	     -0.00093977	    148.23478376
      1.36540348	     -0.05550891	     -0.00023605	     -0.19675890	     -0.05962841	      0.88295038	      0.00000617	     -0.21245343	      0.00128187	     -0.00095125	    147.16139673
      1.36646981	     -0.05554796	     -0.00023672	     -0.19679780	     -0.05962705	      0.88294936	      0.00000617	     -0.21245313	      0.00127027	     -0.00096265	    147.43444988
      1.36795955	     -0.05560047	     -0.00023757	     -0.19685012	     -0.05962517	      0.88294791	      0.00000618	     -0.21245275	      0.00125548	     -0.00097610	    146.87270593
      1.36925930	     -0.05564279	     -0.00023821	     -0.19689228	     -0.05962355	      0.88294664	      0.00000619	     -0.21245242	      0.00124238	     -0.00098639	    147.22149880
      1.37055905	     -0.05568347	     -0.00023874	     -0.19693282	     -0.05962194	      0.88294535	      0.00000620	     -0.21245208	      0.00123094	     -0.00099390	    146.22038012
      1.37185880	     -0.05571964	     -0.00023916	     -0.19696882	     -0.05962035	      0.88294405	      0.00000622	     -0.21245170	      0.00121825	     -0.00100061	    147.08939063
      1.37293575	     -0.05574731	     -0.00023944	     -0.19699638	     -0.05961904	      0.88294297	      0.00000623	     -0.21245133	      0.00120970	     -0.00100332	    146.07377467
      1.37401269	     -0.05577256	     -0.00023966	     -0.19702152	     -0.05961774	      0.88294189	      0.00000624	     -0.21245089	      0.00120023	     -0.00100562	    146.36605143
      1.37547295	     -0.05580428	     -0.00023984	     -0.19705309	     -0.05961600	      0.88294042	      0.00000626	     -0.21245020	      0.00118846	     -0.00100578	    145.75020714
      1.37693321	     -0.05583074	     -0.00023991	     -0.19707940	     -0.05961427	      0.88293896	      0.00000628	     -0.21244938	      0.00117573	     -0.00100398	    146.40188002
      1.37799852	     -0.05584699	     -0.00023988	     -0.19709555	     -0.05961302	      0.88293789	      0.00000629	     -0.21244868	      0.00116803	     -0.00099971	    145.34051518
      1.37906383	     -0.05586093	     -0.00023978	     -0.19710939	     -0.05961178	      0.88293683	      0.00000631	     -0.21244787	      0.00115922	     -0.00099495	    145.57597785
      1.38055540	     -0.05587864	     -0.00023951	     -0.19712696	     -0.05961006	      0.88293535	      0.00000633	     -0.21244661	      0.00114760	     -0.00098527	    144.94729328
      1.38185434	     -0.05589130	     -0.00023917	     -0.19713949	     -0.05960858	      0.88293408	      0.00000636	     -0.21244541	      0.00113659	     -0.00097513	    145.22183531
      1.38315328	     -0.05590301	     -0.00023876	     -0.19715109	     -0.05960711	      0.88293282	      0.00000638	     -0.21244416	      0.00112662	     -0.00096222	    144.18356954
      1.38445222	     -0.05591235	     -0.00023825	     -0.19716030	     -0.05960565	      0.88293158	      0.00000641	     -0.21244287	      0.00111485	     -0.00094877	    144.92537020
      1.38553140	     -0.05592028	     -0.00023779	     -0.19716813	     -0.05960446	      0.88293056	      0.00000643	     -0.21244181	      0.00110662	     -0.00093520	    143.84607475
      1.38661059	     -0.05592884	     -0.00023730	     -0.19717659	     -0.05960327	      0.88292956	      0.00000646	     -0.21244080	      0.00109715	     -0.00092187	    144.02408082
      1.38806625	     -0.05594288	     -0.00023663	     -0.19719049	     -0.05960168	      0.88292823	      0.00000649	     -0.21243963	      0.00108500	     -0.00090241	    143.25780192
      1.38952192	     -0.05595774	     -0.00023590	     -0.19720520	     -0.05960011	      0.88292693	      0.00000653	     -0.21243877	      0.00107154	     -0.00088322	    143.71133182
      1.39058915	     -0.05596968	     -0.00023537	     -0.19721704	     -0.05959897	      0.88292600	      0.00000656	     -0.21243837	      0.00106312	     -0.00086795	    142.54063783
      1.39165638	     -0.05598254	     -0.00023483	     -0.19722979	     -0.05959784	      0.88292508	      0.00000658	     -0.21243819	      0.00105355	     -0.00085388	    142.63758617
      1.39314405	     -0.05600340	     -0.00023404	     -0.19725050	     -0.05959628	      0.88292382	      0.00000662	     -0.21243840	      0.00104102	     -0.00083444	    141.83017631
      1.39444217	     -0.05602268	     -0.00023333	     -0.19726964	     -0.05959494	      0.88292275	      0.00000666	     -0.21243904	      0.00102943	     -0.00081902	    141.94677093
      1.39574029	     -0.05604394	     -0.00023269	     -0.19729078	     -0.05959361	      0.88292169	      0.00000670	     -0.21244014	      0.00101920	     -0.00080400	    140.79332510
      1.39703841	     -0.05606589	     -0.00023209	     -0.19731259	     -0.05959229	      0.88292066	      0.00000673	     -0.21244171	      0.00100753	     -0.00079164	    141.35256694
      1.39811933	     -0.05608697	     -0.00023163	     -0.19733357	     -0.05959121	      0.88291981	      0.00000676	     -0.21244343	      0.00099966	     -0.00078141	    140.16440442
      1.39920025	     -0.05611006	     -0.00023118	     -0.19735655	     -0.05959013	      0.88291897	      0.00000680	     -0.21244553	      0.00099086	     -0.00077362	    140.21001637
      1.40065413	     -0.05614414	     -0.00023063	     -0.19739049	     -0.05958870	      0.88291785	      0.00000684	     -0.21244905	      0.00098023	     -0.00076500	    139.31461090
      1.40210801	     -0.05617933	     -0.00023009	     -0.19742553	     -0.05958728	      0.88291674	      0.00000688	     -0.21245335	      0.00096897	     -0.00076013	    139.61225392
      1.40317548	     -0.05620611	     -0.00022973	     -0.19745222	     -0.05958625	      0.88291593	      0.00000692	     -0.21245698	      0.00096257	     -0.00075729	    138.38289963
      1.40424294	     -0.05623364	     -0.00022934	     -0.19747966	     -0.05958523	      0.88291512	      0.00000695	     -0.21246100	      0.00095536	     -0.00075711	    138.37974587
      1.40573144	     -0.05627434	     -0.00022879	     -0.19752023	     -0.05958381	      0.88291400	      0.00000700	     -0.21246728	      0.00094665	     -0.00075903	    137.47356632
      1.40702827	     -0.05631047	     -0.00022828	     -0.19755625	     -0.05958259	      0.88291301	      0.00000704	     -0.21247337	      0.00093885	     -0.00076372	    137.47611189
      1.40832510	     -0.05634783	     -0.00022775	     -0.19759351	     -0.05958138	      0.88291202	      0.00000708	     -0.21248004	      0.00093275	     -0.00076975	    136.25981334
      1.40962192	     -0.05638515	     -0.00022710	     -0.19763073	     -0.05958017	      0.88291101	      0.00000713	     -0.21248724	      0.00092556	     -0.00077902	    136.68701805
      1.41070672	     -0.05641810	     -0.00022647	     -0.19766362	     -0.05957917	      0.88291016	      0.00000716	     -0.21249367	      0.00092160	     -0.00078700	    135.46693356
      1.41179152	     -0.05645223	     -0.00022574	     -0.19769768	     -0.05957817	      0.88290930	      0.00000720	     -0.21250050	      0.00091689	     -0.00079733	    135.44847042
      1.41324044	     -0.05649984	     -0.00022466	     -0.19774521	     -0.05957685	      0.88290814	      0.00000725	     -0.21251023	      0.00091207	     -0.00081245	    134.49083189
      1.41468936	     -0.05654754	     -0.00022341	     -0.19779285	     -0.05957553	      0.88290695	      0.00000731	     -0.21252063	      0.00090686	     -0.00083030	    134.73154324
      1.41575675	     -0.05658251	     -0.00022237	     -0.19782777	     -0.05957456	      0.88290605	      0.00000734	     -0.21252869	      0.00090504	     -0.00084329	    133.49104797
      1.41682414	     -0.05661759	     -0.00022120	     -0.19786282	     -0.05957360	      0.88290515	      0.00000739	     -0.21253704	      0.00090254	     -0.00085803	    133.46630071
      1.41831405	     -0.05666777	     -0.00021944	     -0.19791297	     -0.05957225	      0.88290385	      0.00000744	     -0.21254921	      0.00090060	     -0.00087901	    132.57165730
      1.41960872	     -0.05671114	     -0.00021780	     -0.19795631	     -0.05957109	      0.88290270	      0.00000749	     -0.21256024	      0.00089891	     -0.00089837	    132.59623569
      1.42090338	     -0.05675480	     -0.00021610	     -0.19799996	     -0.05956993	      0.88290153	      0.00000755	     -0.21257165	      0.00089910	     -0.00091711	    131.44812237
      1.42219805	     -0.05679750	     -0.00021428	     -0.19804265	     -0.05956876	      0.88290033	      0.00000760	     -0.21258340	      0.00089844	     -0.00093698	    131.93222339
      1.42328792	     -0.05683383	     -0.00021265	     -0.19807899	     -0.05956778	      0.88289930	      0.00000764	     -0.21259355	      0.00090008	     -0.00095222	    130.80335114
      1.42437779	     -0.05687033	     -0.00021091	     -0.19811549	     -0.05956680	      0.88289825	      0.00000769	     -0.21260392	      0.00090115	     -0.00096815	    130.88185389
      1.42581881	     -0.05691910	     -0.00020850	     -0.19816429	     -0.05956550	      0.88289684	      0.00000775	     -0.21261798	      0.00090426	     -0.00098786	    130.06837094
      1.42725984	     -0.05696727	     -0.00020599	     -0.19821249	     -0.05956419	      0.88289540	      0.00000781	     -0.21263239	      0.00090720	     -0.00100725	    130.47167117
      1.42832649	     -0.05700272	     -0.00020407	     -0.19824798	     -0.05956323	      0.88289432	      0.00000786	     -0.21264326	      0.00091153	     -0.00101947	    129.33666303
      1.42939313	     -0.05703816	     -0.00020206	     -0.19828345	     -0.05956225	      0.88289323	      0.00000791	     -0.21265430	      0.00091527	     -0.00103184	    129.42398508
      1.43088545	     -0.05708825	     -0.00019913	     -0.19833361	     -0.05956088	      0.88289168	      0.00000797	     -0.21267002	      0.00092221	     -0.00104688	    128.69286181
      1.43217570	     -0.05713071	     -0.00019649	     -0.19837615	     -0.05955969	      0.88289032	      0.00000803	     -0.21268384	      0.00092833	     -0.00105862	    128.84377356
      1.43346595	     -0.05717326	     -0.00019379	     -0.19841878	     -0.05955848	      0.88288895	      0.00000808	     -0.21269787	      0.00093642	     -0.00106765	    127.82953163
      1.43475620	     -0.05721512	     -0.00019102	     -0.19846071	     -0.05955727	      0.88288756	      0.00000814	     -0.21271208	      0.00094378	     -0.00107588	    128.39183962
      1.43585510	     -0.05725103	     -0.00018861	     -0.19849672	     -0.05955623	      0.88288638	      0.00000818	     -0.21272433	      0.00095229	     -0.00108005	    127.36047416
      1.43695400	     -0.05728610	     -0.00018629	     -0.19853187	     -0.05955518	      0.88288519	      0.00000823	     -0.21273672	      0.00096030	     -0.00108374	    127.53718211
      1.43838091	     -0.05733181	     -0.00018335	     -0.19857770	     -0.05955380	      0.88288364	      0.00000829	     -0.21275302	      0.00097250	     -0.00108552	    126.80686237
      1.43980783	     -0.05737603	     -0.00018032	     -0.19862204	     -0.05955240	      0.88288209	      0.00000834	     -0.21276952	      0.00098452	     -0.00108545	    127.32748577
      1.44087297	     -0.05740828	     -0.00017801	     -0.19865440	     -0.05955135	      0.88288094	      0.00000838	     -0.21278195	      0.00099571	     -0.00108231	    126.25428328
      1.44193811	     -0.05744063	     -0.00017555	     -0.19868687	     -0.05955028	      0.88287979	      0.00000842	     -0.21279445	      0.00100632	     -0.00107868	    126.39639073
      1.44343399	     -0.05748608	     -0.00017204	     -0.19873248	     -0.05954876	      0.88287818	      0.00000847	     -0.21281217	      0.00102294	     -0.00107038	    125.74596572
      1.44471954	     -0.05752325	     -0.00016894	     -0.19876981	     -0.05954744	      0.88287681	      0.00000851	     -0.21282750	      0.00103738	     -0.00106129	    125.94968558
      1.44600509	     -0.05755765	     -0.00016570	     -0.19880438	     -0.05954610	      0.88287545	      0.00000855	     -0.21284286	      0.00105376	     -0.00104904	    125.04622987
      1.44729064	     -0.05758850	     -0.00016276	     -0.19883540	     -0.05954473	      0.88287411	      0.00000858	     -0.21285817	      0.00106948	     -0.00103557	    125.63198729
      1.44840067	     -0.05761581	     -0.00016087	     -0.19886286	     -0.05954354	      0.88287297	      0.00000861	     -0.21287143	      0.00108514	     -0.00102074	    124.64113694
      1.44951069	     -0.05764449	     -0.00015916	     -0.19889169	     -0.05954232	      0.88287185	      0.00000863	     -0.21288478	      0.00110020	     -0.00100521	    124.84615494
      1.45091901	     -0.05768136	     -0.00015713	     -0.19892874	     -0.05954076	      0.88287045	      0.00000866	     -0.21290188	      0.00112107	     -0.00098252	    124.14472192
      1.45232732	     -0.05771605	     -0.00015445	     -0.19896364	     -0.05953917	      0.88286908	      0.00000868	     -0.21291909	      0.00114160	     -0.00095818	    124.73569538
      1.45339446	     -0.05773922	     -0.00015197	     -0.19898700	     -0.05953794	      0.88286807	      0.00000869	     -0.21293212	      0.00115930	     -0.00093665	    123.69176402
      1.45446160	     -0.05776098	     -0.00014940	     -0.19900894	     -0.05953669	      0.88286708	      0.00000870	     -0.21294506	      0.00117634	     -0.00091472	    123.87827537
      1.45595391	     -0.05779027	     -0.00014580	     -0.19903850	     -0.05953492	      0.88286574	      0.00000871	     -0.21296301	      0.00120172	     -0.00088111	    123.27494688
      1.45744622	     -0.05781803	     -0.00014233	     -0.19906653	     -0.05953311	      0.88286445	      0.00000871	     -0.21298074	      0.00122676	     -0.00084574	    123.86414663
      1.45849251	     -0.05783657	     -0.00014001	     -0.19908528	     -0.05953181	      0.88286358	      0.00000871	     -0.21299304	      0.00124634	     -0.00081813	    122.76833568
      1.45953879	     -0.05785513	     -0.00013778	     -0.19910404	     -0.05953050	      0.88286274	      0.00000870	     -0.21300520	      0.00126515	     -0.00079052	    122.91805508
      1.46108472	     -0.05788085	     -0.00013457	     -0.19913005	     -0.05952852	      0.88286155	      0.00000869	     -0.21302295	      0.00129430	     -0.00074718	    122.34760046
      1.46237396	     -0.05789904	     -0.00013189	     -0.19914850	     -0.05952684	      0.88286061	      0.00000867	     -0.21303745	      0.00131850	     -0.00070970	    122.55435277
      1.46366320	     -0.05791540	     -0.00012916	     -0.19916514	     -0.05952512	      0.88285972	      0.00000865	     -0.21305163	      0.00134418	     -0.00066981	    121.68503456
      1.46495244	     -0.05792854	     -0.00012627	     -0.19917855	     -0.05952337	      0.88285888	      0.00000862	     -0.21306541	      0.00136883	     -0.00062943	    122.29054843
      1.46607025	     -0.05793676	     -0.00012366	     -0.19918701	     -0.05952183	      0.88285820	      0.00000859	     -0.21307697	      0.00139199	     -0.00059199	    121.36834566
      1.46718807	     -0.05794321	     -0.00012106	     -0.19919372	     -0.05952026	      0.88285756	      0.00000855	     -0.21308814	      0.00141423	     -0.00055446	    121.64444380
      1.46858496	     -0.05795017	     -0.00011801	     -0.19920099	     -0.05951826	      0.88285682	      0.00000850	     -0.21310154	      0.00144319	     -0.00050540	    120.95501089
      1.46998185	     -0.05795495	     -0.00011506	     -0.19920607	     -0.05951623	      0.88285615	      0.00000844	     -0.21311433	      0.00147107	     -0.00045580	    121.59286399
      1.47105016	     -0.05795603	     -0.00011256	     -0.19920740	     -0.05951464	      0.88285568	      0.00000839	     -0.21312368	      0.00149405	     -0.00041567	    120.55261447
      1.47211848	     -0.05795560	     -0.00010981	     -0.19920722	     -0.05951304	      0.88285526	      0.00000834	     -0.21313265	      0.00151596	     -0.00037592	    120.76648989
      1.47361048	     -0.05795229	     -0.00010604	     -0.19920427	     -0.05951075	      0.88285474	      0.00000826	     -0.21314453	      0.00154739	     -0.00031872	    120.20537529
      1.47510248	     -0.05794428	     -0.00010240	     -0.19919660	     -0.05950842	      0.88285431	      0.00000817	     -0.21315557	      0.00157766	     -0.00026122	    120.90336147
      1.47614932	     -0.05793472	     -0.00010036	     -0.19918729	     -0.05950676	      0.88285406	      0.00000810	     -0.21316280	      0.00160044	     -0.00021883	    119.83702602
      1.47719616	     -0.05792416	     -0.00009863	     -0.19917695	     -0.05950507	      0.88285385	      0.00000802	     -0.21316959	      0.00162201	     -0.00017703	    120.06880153
      1.47874388	     -0.05790410	     -0.00009640	     -0.19915722	     -0.05950253	      0.88285363	      0.00000790	     -0.21317883	      0.00165441	     -0.00011366	    119.65244738
      1.48003234	     -0.05788287	     -0.00009478	     -0.19913626	     -0.05950038	      0.88285351	      0.00000779	     -0.21318571	      0.00168043	     -0.00006036	    120.00082089
      1.48132079	     -0.05785839	     -0.00009366	     -0.19911204	     -0.05949820	      0.88285347	      0.00000768	     -0.21319181	      0.00170712	     -0.00000531	    119.27270279
      1.48260925	     -0.05782877	     -0.00009278	     -0.19908266	     -0.05949599	      0.88285350	      0.00000756	     -0.21319706	      0.00173196	      0.00004965	    120.05725497
      1.48373107	     -0.05779889	     -0.00009177	     -0.19905301	     -0.05949403	      0.88285358	      0.00000744	     -0.21320090	      0.00175463	      0.00009953	    119.27053452
      1.48485289	     -0.05776489	     -0.00009063	     -0.19901923	     -0.05949205	      0.88285372	      0.00000733	     -0.21320400	      0.00177566	      0.00014919	    119.72769012
      1.48624580	     -0.05771816	     -0.00008919	     -0.19897277	     -0.05948956	      0.88285397	      0.00000717	     -0.21320680	      0.00180194	      0.00021267	    119.27070663
      1.48763871	     -0.05766525	     -0.00008782	     -0.19892011	     -0.05948703	      0.88285432	      0.00000701	     -0.21320836	      0.00182598	      0.00027641	    120.21592481
      1.48870878	     -0.05762154	     -0.00008685	     -0.19887659	     -0.05948507	      0.88285464	      0.00000688	     -0.21320871	      0.00184529	      0.00032749	    119.34963397
      1.48977885	     -0.05757587	     -0.00008602	     -0.19883110	     -0.05948308	      0.88285502	      0.00000674	     -0.21320834	      0.00186278	      0.00037809	    119.79566159
      1.49126891	     -0.05750653	     -0.00008507	     -0.19876200	     -0.05948029	      0.88285563	      0.00000654	     -0.21320661	      0.00188674	      0.00045014	    119.59187578
      1.49275898	     -0.05743077	     -0.00008432	     -0.19868646	     -0.05947746	      0.88285636	      0.00000633	     -0.21320338	      0.00190800	      0.00052256	    120.64429734
      1.49380776	     -0.05737479	     -0.00008385	     -0.19863064	     -0.05947545	      0.88285693	      0.00000618	     -0.21320022	      0.00192351	      0.00057553	    119.77084584
      1.49485655	     -0.05731667	     -0.00008337	     -0.19857266	     -0.05947343	      0.88285756	      0.00000602	     -0.21319634	      0.00193700	      0.00062778	    120.24206513
      1.49640054	     -0.05722511	     -0.00008274	     -0.19848129	     -0.05947042	      0.88285859	      0.00000578	     -0.21318929	      0.00195599	      0.00070592	    120.17094014
      1.49769705	     -0.05714418	     -0.00008229	     -0.19840050	     -0.05946788	      0.88285955	      0.00000557	     -0.21318211	      0.00196971	      0.00077161	    120.80225542
      1.49899357	     -0.05706294	     -0.00008193	     -0.19831939	     -0.05946532	      0.88286060	      0.00000535	     -0.21317386	      0.00198296	      0.00083837	    120.24612415
      1.50029008	     -0.05698097	     -0.00008183	     -0.19823753	     -0.05946274	      0.88286173	      0.00000512	     -0.21316463	      0.00199318	      0.00090389	    121.33113096
      1.50139633	     -0.05691045	     -0.00008193	     -0.19816708	     -0.05946053	      0.88286276	      0.00000492	     -0.21315604	      0.00200226	      0.00096070	    120.65602590
      1.50250259	     -0.05683960	     -0.00008214	     -0.19809630	     -0.05945831	      0.88286385	      0.00000471	     -0.21314682	      0.00200912	      0.00101598	    121.27123642
      1.50392206	     -0.05674706	     -0.00008244	     -0.19800383	     -0.05945545	      0.88286534	      0.00000444	     -0.21313413	      0.00201721	      0.00108655	    121.06896552
      1.50534154	     -0.05665280	     -0.00008276	     -0.19790961	     -0.05945258	      0.88286693	      0.00000416	     -0.21312046	      0.00202225	      0.00115478	    122.17144456
      1.50641248	     -0.05658210	     -0.00008306	     -0.19783895	     -0.05945042	      0.88286820	      0.00000394	     -0.21310956	      0.00202634	      0.00120631	    121.38472926
      1.50748342	     -0.05651163	     -0.00008342	     -0.19776850	     -0.05944824	      0.88286952	      0.00000371	     -0.21309819	      0.00202825	      0.00125548	    121.93146372
      1.50897304	     -0.05641208	     -0.00008409	     -0.19766894	     -0.05944522	      0.88287144	      0.00000339	     -0.21308163	      0.00202999	      0.00132212	    121.83714751
      1.51046265	     -0.05631161	     -0.00008490	     -0.19756846	     -0.05944220	      0.88287345	      0.00000306	     -0.21306422	      0.00202855	      0.00138503	    122.94575119
      1.51151545	     -0.05624229	     -0.00008568	     -0.19749911	     -0.05944006	      0.88287493	      0.00000282	     -0.21305147	      0.00202779	      0.00142883	    122.11396086
      1.51256824	     -0.05617432	     -0.00008657	     -0.19743109	     -0.05943793	      0.88287646	      0.00000257	     -0.21303841	      0.00202485	      0.00146974	    122.59013659
      1.51410336	     -0.05607576	     -0.00008790	     -0.19733247	     -0.05943482	      0.88287876	      0.00000220	     -0.21301889	      0.00201945	      0.00152651	    122.46088091
      1.51541040	     -0.05599188	     -0.00008898	     -0.19724849	     -0.05943219	      0.88288079	      0.00000188	     -0.21300185	      0.00201246	      0.00157102	    123.06053982
      1.51671743	     -0.05590881	     -0.00009000	     -0.19716534	     -0.05942956	      0.88288287	      0.00000155	     -0.21298444	      0.00200501	      0.00161313	    122.46115310
      1.51802446	     -0.05582537	     -0.00009093	     -0.19708179	     -0.05942695	      0.88288500	      0.00000121	     -0.21296669	      0.00199446	      0.00165072	    123.56836769
      1.51911188	     -0.05575749	     -0.00009149	     -0.19701382	     -0.05942479	      0.88288681	      0.00000092	     -0.21295171	      0.00198615	      0.00168069	    122.80021855
      1.52019930	     -0.05569062	     -0.00009204	     -0.19694684	     -0.05942263	      0.88288865	      0.00000063	     -0.21293655	      0.00197570	      0.00170716	    123.31248972
      1.52165551	     -0.05560165	     -0.00009285	     -0.19685772	     -0.05941977	      0.88289116	      0.00000022	     -0.21291603	      0.00196098	      0.00173933	    123.09125672
      1.52311171	     -0.05551296	     -0.00009389	     -0.19676885	     -0.05941692	      0.88289372	     -0.00000019	     -0.21289525	      0.00194337	      0.00176635	    124.07858214
      1.52418638	     -0.05544931	     -0.00009481	     -0.19670506	     -0.05941484	      0.88289563	     -0.00000050	     -0.21287980	      0.00193070	      0.00178473	    123.27735024
      1.52526106	     -0.05538676	     -0.00009584	     -0.19664236	     -0.05941277	      0.88289755	     -0.00000082	     -0.21286427	      0.00191595	      0.00179972	    123.75953063
      1.52675045	     -0.05530229	     -0.00009743	     -0.19655766	     -0.05940994	      0.88290025	     -0.00000127	     -0.21284268	      0.00189472	      0.00181726	    123.54435496
      1.52806202	     -0.05522853	     -0.00009890	     -0.19648367	     -0.05940746	      0.88290264	     -0.00000167	     -0.21282363	      0.00187376	      0.00182864	    124.16778011
      1.52937359	     -0.05515697	     -0.00010042	     -0.19641189	     -0.05940502	      0.88290504	     -0.00000208	     -0.21280455	      0.00185261	      0.00183771	    123.48823332
      1.53068517	     -0.05508603	     -0.00010199	     -0.19634070	     -0.05940261	      0.88290746	     -0.00000250	     -0.21278548	      0.00182839	      0.00184239	    124.64713495
      1.53175687	     -0.05502918	     -0.00010349	     -0.19628365	     -0.05940066	      0.88290943	     -0.00000285	     -0.21276992	      0.00180935	      0.00184529	    123.86063497
      1.53282858	     -0.05497340	     -0.00010524	     -0.19622765	     -0.05939873	      0.88291141	     -0.00000321	     -0.21275441	      0.00178834	      0.00184513	    124.35196018
      1.53432180	     -0.05489733	     -0.00010770	     -0.19615126	     -0.05939608	      0.88291416	     -0.00000371	     -0.21273292	      0.00175844	      0.00184234	    124.16035306
      1.53564970	     -0.05483004	     -0.00011012	     -0.19608366	     -0.05939376	      0.88291661	     -0.00000416	     -0.21271390	      0.00172978	      0.00183651	    124.81160324
      1.53697760	     -0.05476467	     -0.00011260	     -0.19601798	     -0.05939149	      0.88291904	     -0.00000463	     -0.21269496	      0.00170113	      0.00182913	    124.13497181
      1.53814238	     -0.05470626	     -0.00011477	     -0.19595929	     -0.05938952	      0.88292117	     -0.00000504	     -0.21267839	      0.00167363	      0.00181981	    125.06994796
      1.53930716	     -0.05464905	     -0.00011693	     -0.19590179	     -0.05938759	      0.88292328	     -0.00000546	     -0.21266186	      0.00164652	      0.00180981	    124.68239324
      1.54047194	     -0.05459253	     -0.00011914	     -0.19584497	     -0.05938569	      0.88292538	     -0.00000588	     -0.21264536	      0.00161770	      0.00179757	    125.22601785
      1.54194106	     -0.05452451	     -0.00012201	     -0.19577657	     -0.05938334	      0.88292801	     -0.00000643	     -0.21262464	      0.00158108	      0.00178080	    124.85176357
      1.54315404	     -0.05446954	     -0.00012428	     -0.19572127	     -0.05938144	      0.88293016	     -0.00000688	     -0.21260763	      0.00154883	      0.00176461	    125.67902213
      1.54436702	     -0.05441737	     -0.00012655	     -0.19566877	     -0.05937958	      0.88293229	     -0.00000735	     -0.21259073	      0.00151696	      0.00174794	    125.21969198
      1.54558000	     -0.05436657	     -0.00012893	     -0.19561763	     -0.05937776	      0.88293440	     -0.00000782	     -0.21257397	      0.00148326	      0.00172908	    125.93165608
      1.54679299	     -0.05431847	     -0.00013139	     -0.19556918	     -0.05937598	      0.88293648	     -0.00000829	     -0.21255736	      0.00144975	      0.00170962	    125.64120841
      1.54800597	     -0.05427188	     -0.00013389	     -0.19552224	     -0.05937424	      0.88293855	     -0.00000877	     -0.21254093	      0.00141475	      0.00168835	    126.18711099
      1.54951391	     -0.05421890	     -0.00013709	     -0.19546882	     -0.05937214	      0.88294107	     -0.00000938	     -0.21252080	      0.00137131	      0.00166096	    125.69761640
      1.55062391	     -0.05418109	     -0.00013951	     -0.19543067	     -0.05937064	      0.88294290	     -0.00000983	     -0.21250622	      0.00133759	      0.00163884	    126.59138512
      1.55173391	     -0.05414607	     -0.00014193	     -0.19539531	     -0.05936917	      0.88294471	     -0.00001028	     -0.21249184	      0.00130439	      0.00161646	    126.40864697
      1.55312704	     -0.05410374	     -0.00014490	     -0.19535255	     -0.05936738	      0.88294694	     -0.00001086	     -0.21247410	      0.00126141	      0.00158635	    126.99110180
      1.55454225	     -0.05406425	     -0.00014778	     -0.19531263	     -0.05936563	      0.88294916	     -0.00001145	     -0.21245640	      0.00121806	      0.00155488	    126.49847925
      1.55570990	     -0.05403257	     -0.00015012	     -0.19528058	     -0.05936423	      0.88295096	     -0.00001195	     -0.21244204	      0.00118063	      0.00152690	    127.41948589
      1.55687756	     -0.05400424	     -0.00015240	     -0.19525189	     -0.05936287	      0.88295273	     -0.00001244	     -0.21242793	      0.00114399	      0.00149870	    127.08618504
      1.55804522	     -0.05397784	     -0.00015465	     -0.19522513	     -0.05936156	      0.88295446	     -0.00001295	     -0.21241407	      0.00110624	      0.00146876	    127.62127163
      1.55955069	     -0.05394886	     -0.00015745	     -0.19519568	     -0.05935993	      0.88295664	     -0.00001360	     -0.21239661	      0.00105802	      0.00142917	    127.26115161
      1.56074823	     -0.05392782	     -0.00015962	     -0.19517426	     -0.05935869	      0.88295833	     -0.00001413	     -0.21238309	      0.00101832	      0.00139561	    128.08702792
      1.56194576	     -0.05391072	     -0.00016163	     -0.19515679	     -0.05935749	      0.88295999	     -0.00001465	     -0.21236990	      0.00097952	      0.00136166	    127.67100866
      1.56314329	     -0.05389513	     -0.00016351	     -0.19514083	     -0.05935634	      0.88296159	     -0.00001519	     -0.21235705	      0.00093966	      0.00132572	    128.25295758
      1.56434083	     -0.05388231	     -0.00016524	     -0.19512764	     -0.05935524	      0.88296316	     -0.00001572	     -0.21234454	      0.00090038	      0.00128904	    128.04524884
      1.56586266	     -0.05386745	     -0.00016707	     -0.19511233	     -0.05935391	      0.88296509	     -0.00001641	     -0.21232912	      0.00084946	      0.00124006	    128.75927753
      1.56706796	     -0.05385912	     -0.00016795	     -0.19510365	     -0.05935291	      0.88296656	     -0.00001695	     -0.21231726	      0.00081015	      0.00120096	    128.07065176
      1.56827325	     -0.05385086	     -0.00016878	     -0.19509503	     -0.05935196	      0.88296798	     -0.00001750	     -0.21230572	      0.00076953	      0.00115997	    128.78958613
      1.56947855	     -0.05384574	     -0.00016954	     -0.19508956	     -0.05935105	      0.88296935	     -0.00001806	     -0.21229449	      0.00072992	      0.00111885	    128.40061656
      1.57068384	     -0.05384142	     -0.00017036	     -0.19508489	     -0.05935020	      0.88297068	     -0.00001861	     -0.21228356	      0.00068954	      0.00107635	    128.89214850
      1.57216743	     -0.05384017	     -0.00017134	     -0.19508322	     -0.05934921	      0.88297223	     -0.00001930	     -0.21227054	      0.00064092	      0.00102386	    128.32975243
      1.57329908	     -0.05383930	     -0.00017217	     -0.19508202	     -0.05934851	      0.88297337	     -0.00001983	     -0.21226092	      0.00060278	      0.00098255	    129.11412554
      1.57443073	     -0.05384168	     -0.00017277	     -0.19508408	     -0.05934785	      0.88297446	     -0.00002036	     -0.21225158	      0.00056573	      0.00094160	    128.78418922
      1.57556237	     -0.05384485	     -0.00017337	     -0.19508693	     -0.05934723	      0.88297550	     -0.00002089	     -0.21224253	      0.00052822	      0.00089987	    129.07690796
      1.57722321	     -0.05385361	     -0.00017418	     -0.19509522	     -0.05934639	      0.88297694	     -0.00002168	     -0.21222974	      0.00047408	      0.00083865	    128.67745221
      1.57837238	     -0.05386005	     -0.00017503	     -0.19510134	     -0.05934587	      0.88297788	     -0.00002223	     -0.21222125	      0.00043597	      0.00079553	    129.30942793
      1.57952155	     -0.05386962	     -0.00017595	     -0.19511058	     -0.05934539	      0.88297877	     -0.00002278	     -0.21221304	      0.00039889	      0.00075297	    128.98209855
      1.58090387	     -0.05388030	     -0.00017766	     -0.19512086	     -0.05934487	      0.88297978	     -0.00002344	     -0.21220359	      0.00035372	      0.00070119	    129.43281617
      1.58228619	     -0.05389728	     -0.00017930	     -0.19513745	     -0.05934441	      0.88298071	     -0.00002411	     -0.21219463	      0.00030992	      0.00065022	    128.59529652
      1.58366851	     -0.05391272	     -0.00018123	     -0.19515249	     -0.05934402	      0.88298157	     -0.00002478	     -0.21218619	      0.00026474	      0.00059848	    129.72878210
      1.58481336	     -0.05393112	     -0.00018248	     -0.19517057	     -0.05934373	      0.88298224	     -0.00002533	     -0.21217956	      0.00022923	      0.00055670	    128.88841153
      1.58595821	     -0.05394828	     -0.00018390	     -0.19518741	     -0.05934349	      0.88298285	     -0.00002589	     -0.21217327	      0.00019291	      0.00051423	    129.34259888
      1.58742482	     -0.05397400	     -0.00018533	     -0.19521274	     -0.05934324	      0.88298356	     -0.00002661	     -0.21216565	      0.00014774	      0.00046063	    128.86505167
      1.58867135	     -0.05399503	     -0.00018640	     -0.19523344	     -0.05934308	      0.88298411	     -0.00002722	     -0.21215958	      0.00010886	      0.00041478	    129.44997340
      1.58991787	     -0.05402045	     -0.00018737	     -0.19525854	     -0.05934297	      0.88298460	     -0.00002784	     -0.21215387	      0.00007152	      0.00037009	    128.72669214
      1.59116439	     -0.05404507	     -0.00018854	     -0.19528283	     -0.05934290	      0.88298503	     -0.00002845	     -0.21214855	      0.00003344	      0.00032500	    129.29653451
      1.59241091	     -0.05407377	     -0.00018948	     -0.19531121	     -0.05934289	      0.88298541	     -0.00002907	     -0.21214357	     -0.00000315	      0.00028096	    128.69067086
      1.59365743	     -0.05410168	     -0.00019056	     -0.19533882	     -0.05934291	      0.88298573	     -0.00002969	     -0.21213895	     -0.00004023	      0.00023665	    129.13726969
      1.59490396	     -0.05413310	     -0.00019143	     -0.19536993	     -0.05934299	      0.88298600	     -0.00003032	     -0.21213465	     -0.00007587	      0.00019344	    128.50217280
      1.59615048	     -0.05416353	     -0.00019245	     -0.19540006	     -0.05934310	      0.88298621	     -0.00003094	     -0.21213067	     -0.00011200	      0.00015000	    128.93818027
      1.59739700	     -0.05419748	     -0.00019328	     -0.19543373	     -0.05934326	      0.88298637	     -0.00003157	     -0.21212698	     -0.00014664	      0.00010771	    128.28087068
      1.59864352	     -0.05423041	     -0.00019426	     -0.19546637	     -0.05934347	      0.88298648	     -0.00003220	     -0.21212360	     -0.00018176	      0.00006525	    128.68309913
      1.59989004	     -0.05426691	     -0.00019507	     -0.19550259	     -0.05934372	      0.88298654	     -0.00003283	     -0.21212048	     -0.00021538	      0.00002397	    128.00654025
      1.60113657	     -0.05430237	     -0.00019602	     -0.19553776	     -0.05934401	      0.88298654	     -0.00003346	     -0.21211766	     -0.00024942	     -0.00001742	    128.37500383
      1.60238309	     -0.05434114	     -0.00019680	     -0.19557627	     -0.05934434	      0.88298649	     -0.00003410	     -0.21211510	     -0.00028197	     -0.00005761	    127.68427855
      1.60362961	     -0.05437872	     -0.00019773	     -0.19561358	     -0.05934471	      0.88298640	     -0.00003473	     -0.21211281	     -0.00031491	     -0.00009787	    128.02555958
      1.60487613	     -0.05441968	     -0.00019851	     -0.19565428	     -0.05934512	      0.88298625	     -0.00003537	     -0.21211077	     -0.00034634	     -0.00013689	    127.32012311
      1.60612265	     -0.05445940	     -0.00019945	     -0.19569374	     -0.05934557	      0.88298606	     -0.00003601	     -0.21210899	     -0.00037814	     -0.00017597	    127.63759370
      1.60736918	     -0.05450219	     -0.00020021	     -0.19573628	     -0.05934606	      0.88298581	     -0.00003665	     -0.21210744	     -0.00040840	     -0.00021379	    126.91779507
      1.60861570	     -0.05454353	     -0.00020110	     -0.19577737	     -0.05934659	      0.88298552	     -0.00003729	     -0.21210614	     -0.00043903	     -0.00025164	    127.21326805
      1.60986222	     -0.05458783	     -0.00020181	     -0.19582144	     -0.05934716	      0.88298519	     -0.00003794	     -0.21210505	     -0.00046812	     -0.00028822	    126.47909250
      1.61110874	     -0.05463060	     -0.00020266	     -0.19586397	     -0.05934776	      0.88298480	     -0.00003858	     -0.21210419	     -0.00049756	     -0.00032483	    126.76094305
      1.61235526	     -0.05467583	     -0.00020334	     -0.19590898	     -0.05934840	      0.88298438	     -0.00003923	     -0.21210353	     -0.00052545	     -0.00036013	    126.02772433
      1.61360179	     -0.05471941	     -0.00020418	     -0.19595233	     -0.05934907	      0.88298391	     -0.00003987	     -0.21210307	     -0.00055370	     -0.00039540	    126.29238751
      1.61484831	     -0.05476604	     -0.00020487	     -0.19599875	     -0.05934978	      0.88298339	     -0.00004052	     -0.21210279	     -0.00058041	     -0.00042934	    125.53790181
      1.61609483	     -0.05481114	     -0.00020570	     -0.19604363	     -0.05935052	      0.88298284	     -0.00004117	     -0.21210273	     -0.00060748	     -0.00046323	    125.78739758
      1.61734135	     -0.05485859	     -0.00020635	     -0.19609088	     -0.05935129	      0.88298224	     -0.00004182	     -0.21210283	     -0.00063299	     -0.00049579	    125.03496819
      1.61858787	     -0.05490382	     -0.00020709	     -0.19613591	     -0.05935210	      0.88298160	     -0.00004247	     -0.21210312	     -0.00065885	     -0.00052830	    125.27909893
      1.61983440	     -0.05495133	     -0.00020771	     -0.19618322	     -0.05935293	      0.88298092	     -0.00004312	     -0.21210355	     -0.00068317	     -0.00055945	    124.52203394
      1.62108092	     -0.05499669	     -0.00020847	     -0.19622839	     -0.05935380	      0.88298021	     -0.00004377	     -0.21210413	     -0.00070784	     -0.00059050	    124.75208404
      1.62232744	     -0.05504419	     -0.00020909	     -0.19627570	     -0.05935470	      0.88297945	     -0.00004442	     -0.21210484	     -0.00073099	     -0.00062017	    123.98869375
      1.62357396	     -0.05508922	     -0.00020989	     -0.19632055	     -0.05935562	      0.88297866	     -0.00004507	     -0.21210567	     -0.00075451	     -0.00064972	    124.21658410
      1.62482048	     -0.05513581	     -0.00021057	     -0.19636697	     -0.05935658	      0.88297783	     -0.00004572	     -0.21210660	     -0.00077654	     -0.00067781	    123.45842153
      1.62606701	     -0.05517959	     -0.00021141	     -0.19641056	     -0.05935756	      0.88297697	     -0.00004637	     -0.21210764	     -0.00079897	     -0.00070571	    123.68416491
      1.62731353	     -0.05522459	     -0.00021217	     -0.19645540	     -0.05935857	      0.88297607	     -0.00004702	     -0.21210874	     -0.00081995	     -0.00073208	    122.93723735
      1.62856005	     -0.05526615	     -0.00021310	     -0.19649679	     -0.05935960	      0.88297514	     -0.00004767	     -0.21210991	     -0.00084139	     -0.00075813	    123.17264301
      1.62980657	     -0.05530843	     -0.00021391	     -0.19653890	     -0.05936066	      0.88297418	     -0.00004832	     -0.21211112	     -0.00086146	     -0.00078252	    122.43533967
      1.63105309	     -0.05534719	     -0.00021488	     -0.19657750	     -0.05936175	      0.88297319	     -0.00004897	     -0.21211237	     -0.00088207	     -0.00080647	    122.66891739
      1.63229962	     -0.05538643	     -0.00021574	     -0.19661658	     -0.05936286	      0.88297217	     -0.00004961	     -0.21211364	     -0.00090140	     -0.00082864	    121.94584303
      1.63354614	     -0.05542134	     -0.00021675	     -0.19665133	     -0.05936400	      0.88297113	     -0.00005026	     -0.21211493	     -0.00092135	     -0.00085025	    122.19724843
      1.63479266	     -0.05545606	     -0.00021762	     -0.19668589	     -0.05936516	      0.88297006	     -0.00005091	     -0.21211621	     -0.00094008	     -0.00086994	    121.49777807
      1.63603918	     -0.05548641	     -0.00021862	     -0.19671608	     -0.05936634	      0.88296896	     -0.00005155	     -0.21211747	     -0.00095953	     -0.00088890	    121.75628107
      1.63728570	     -0.05551651	     -0.00021946	     -0.19674603	     -0.05936755	      0.88296784	     -0.00005219	     -0.21211870	     -0.00097786	     -0.00090579	    121.07212928
      1.63853223	     -0.05554195	     -0.00022039	     -0.19677131	     -0.05936878	      0.88296670	     -0.00005283	     -0.21211990	     -0.00099701	     -0.00092184	    121.34888521
      1.63977875	     -0.05556715	     -0.00022113	     -0.19679635	     -0.05937004	      0.88296554	     -0.00005347	     -0.21212105	     -0.00101516	     -0.00093570	    120.69022835
      1.64102527	     -0.05558800	     -0.00022196	     -0.19681704	     -0.05937131	      0.88296437	     -0.00005411	     -0.21212218	     -0.00103426	     -0.00094863	    120.98404351
      1.64227179	     -0.05560844	     -0.00022260	     -0.19683733	     -0.05937261	      0.88296318	     -0.00005474	     -0.21212327	     -0.00105249	     -0.00095931	    120.35515184
      1.64351831	     -0.05562415	     -0.00022329	     -0.19685288	     -0.05937394	      0.88296198	     -0.00005537	     -0.21212433	     -0.00107174	     -0.00096902	    120.68216350
      1.64476484	     -0.05563944	     -0.00022378	     -0.19686801	     -0.05937528	      0.88296076	     -0.00005600	     -0.21212533	     -0.00109019	     -0.00097644	    120.09021850
      1.64601136	     -0.05565003	     -0.00022432	     -0.19687843	     -0.05937666	      0.88295954	     -0.00005663	     -0.21212631	     -0.00110974	     -0.00098286	    120.44762134
      1.64725788	     -0.05566013	     -0.00022470	     -0.19688837	     -0.05937805	      0.88295832	     -0.00005725	     -0.21212723	     -0.00112858	     -0.00098697	    119.89629620
      1.64850440	     -0.05566569	     -0.00022516	     -0.19689376	     -0.05937947	      0.88295708	     -0.00005787	     -0.21212811	     -0.00114861	     -0.00099005	    120.30134804
      1.64975092	     -0.05567109	     -0.00022543	     -0.19689899	     -0.05938091	      0.88295585	     -0.00005848	     -0.21212894	     -0.00116809	     -0.00099081	    119.79223807
      1.65099745	     -0.05567239	     -0.00022573	     -0.19690011	     -0.05938238	      0.88295461	     -0.00005910	     -0.21212974	     -0.00118895	     -0.00099059	    120.22432857
      1.65224397	     -0.05567440	     -0.00022583	     -0.19690194	     -0.05938388	      0.88295338	     -0.00005971	     -0.21213051	     -0.00120938	     -0.00098821	    119.74261109
      1.65349049	     -0.05567376	     -0.00022594	     -0.19690111	     -0.05938540	      0.88295215	     -0.00006031	     -0.21213130	     -0.00123125	     -0.00098509	    120.19607059
      1.65473701	     -0.05567567	     -0.00022584	     -0.19690283	     -0.05938695	      0.88295092	     -0.00006091	     -0.21213215	     -0.00125272	     -0.00098021	    119.71893714
      1.65598353	     -0.05567682	     -0.00022589	     -0.19690378	     -0.05938852	      0.88294971	     -0.00006151	     -0.21213315	     -0.00127555	     -0.00097513	    120.18468824
      1.65723006	     -0.05568173	     -0.00022591	     -0.19690849	     -0.05939013	      0.88294849	     -0.00006210	     -0.21213435	     -0.00129780	     -0.00096884	    119.74683456
      1.65847658	     -0.05568632	     -0.00022612	     -0.19691286	     -0.05939176	      0.88294729	     -0.00006269	     -0.21213584	     -0.00132128	     -0.00096290	    120.24204062
      1.65972310	     -0.05569515	     -0.00022627	     -0.19692146	     -0.05939342	      0.88294609	     -0.00006328	     -0.21213765	     -0.00134406	     -0.00095633	    119.81310382
      1.66096962	     -0.05570437	     -0.00022660	     -0.19693046	     -0.05939511	      0.88294491	     -0.00006386	     -0.21213987	     -0.00136791	     -0.00095069	    120.31040278
      1.66221614	     -0.05571851	     -0.00022694	     -0.19694438	     -0.05939683	      0.88294372	     -0.00006444	     -0.21214253	     -0.00139087	     -0.00094502	    119.88860408
      1.66346267	     -0.05573347	     -0.00022750	     -0.19695909	     -0.05939858	      0.88294255	     -0.00006501	     -0.21214572	     -0.00141470	     -0.00094083	    120.37560625
      1.66470919	     -0.05575276	     -0.00022802	     -0.19697815	     -0.05940036	      0.88294138	     -0.00006558	     -0.21214945	     -0.00143742	     -0.00093709	    119.94693846
      1.66595571	     -0.05577154	     -0.00022867	     -0.19699669	     -0.05940216	      0.88294021	     -0.00006615	     -0.21215374	     -0.00146077	     -0.00093525	    120.42952492
      1.66720223	     -0.05579380	     -0.00022918	     -0.19701872	     -0.05940400	      0.88293905	     -0.00006671	     -0.21215859	     -0.00148284	     -0.00093416	    119.99497834
      1.66844875	     -0.05581581	     -0.00022978	     -0.19704049	     -0.05940586	      0.88293788	     -0.00006726	     -0.21216400	     -0.00150547	     -0.00093521	    120.44802464
      1.66969528	     -0.05584129	     -0.00023026	     -0.19706575	     -0.05940775	      0.88293671	     -0.00006781	     -0.21216997	     -0.00152675	     -0.00093724	    119.98649414
      1.67094180	     -0.05586589	     -0.00023083	     -0.19709013	     -0.05940967	      0.88293554	     -0.00006836	     -0.21217652	     -0.00154842	     -0.00094156	    120.41830690
      1.67218832	     -0.05589376	     -0.00023133	     -0.19711778	     -0.05941161	      0.88293437	     -0.00006890	     -0.21218361	     -0.00156859	     -0.00094689	    119.93909451
      1.67343484	     -0.05592099	     -0.00023191	     -0.19714479	     -0.05941358	      0.88293318	     -0.00006943	     -0.21219126	     -0.00158906	     -0.00095446	    120.34454798
      1.67468136	     -0.05595164	     -0.00023237	     -0.19717523	     -0.05941557	      0.88293199	     -0.00006996	     -0.21219946	     -0.00160802	     -0.00096299	    119.84472984
      1.67592789	     -0.05598181	     -0.00023288	     -0.19720519	     -0.05941759	      0.88293078	     -0.00007049	     -0.21220822	     -0.00162730	     -0.00097369	    120.21656655
      1.67717441	     -0.05601586	     -0.00023326	     -0.19723904	     -0.05941963	      0.88292956	     -0.00007100	     -0.21221753	     -0.00164504	     -0.00098528	    119.67467631
      1.67842093	     -0.05604976	     -0.00023371	     -0.19727275	     -0.05942169	      0.88292832	     -0.00007151	     -0.21222743	     -0.00166300	     -0.00099896	    120.02569099
      1.67966745	     -0.05608713	     -0.00023405	     -0.19730993	     -0.05942377	      0.88292707	     -0.00007202	     -0.21223789	     -0.00167936	     -0.00101339	    119.48239469
      1.68091397	     -0.05612361	     -0.00023440	     -0.19734622	     -0.05942588	      0.88292580	     -0.00007252	     -0.21224892	     -0.00169590	     -0.00102971	    119.82441476
      1.68216050	     -0.05616287	     -0.00023456	     -0.19738531	     -0.05942800	      0.88292450	     -0.00007301	     -0.21226049	     -0.00171080	     -0.00104657	    119.27340500
      1.68340702	     -0.05620087	     -0.00023472	     -0.19742315	     -0.05943014	      0.88292319	     -0.00007349	     -0.21227258	     -0.00172584	     -0.00106505	    119.60772734
      1.68465354	     -0.05624154	     -0.00023474	     -0.19746366	     -0.05943230	      0.88292185	     -0.00007397	     -0.21228515	     -0.00173922	     -0.00108376	    119.06346510
      1.68590006	     -0.05628101	     -0.00023478	     -0.19750297	     -0.05943448	      0.88292048	     -0.00007444	     -0.21229821	     -0.00175275	     -0.00110376	    119.39904113
      1.68714658	     -0.05632326	     -0.00023465	     -0.19754509	     -0.05943667	      0.88291910	     -0.00007490	     -0.21231172	     -0.00176464	     -0.00112365	    118.83897510
      1.68839311	     -0.05636417	     -0.00023446	     -0.19758587	     -0.05943888	      0.88291768	     -0.00007536	     -0.21232569	     -0.00177668	     -0.00114453	    119.16360226
      1.68963963	     -0.05640719	     -0.00023402	     -0.19762877	     -0.05944110	      0.88291624	     -0.00007581	     -0.21234007	     -0.00178704	     -0.00116499	    118.60230804
      1.69088615	     -0.05644820	     -0.00023348	     -0.19766966	     -0.05944333	      0.88291478	     -0.00007625	     -0.21235485	     -0.00179751	     -0.00118612	    118.92339044
      1.69213267	     -0.05649147	     -0.00023278	     -0.19771285	     -0.05944558	      0.88291329	     -0.00007668	     -0.21236998	     -0.00180627	     -0.00120648	    118.35434813
      1.69337919	     -0.05653348	     -0.00023207	     -0.19775476	     -0.05944784	      0.88291177	     -0.00007710	     -0.21238548	     -0.00181515	     -0.00122713	    118.65372128
      1.69462572	     -0.05657798	     -0.00023119	     -0.19779919	     -0.05945010	      0.88291023	     -0.00007752	     -0.21240132	     -0.00182237	     -0.00124664	    118.06566418
      1.69587224	     -0.05662103	     -0.00023025	     -0.19784217	     -0.05945238	      0.88290866	     -0.00007793	     -0.21241752	     -0.00182973	     -0.00126607	    118.36085989
      1.69711876	     -0.05666625	     -0.00022912	     -0.19788733	     -0.05945466	      0.88290707	     -0.00007834	     -0.21243404	     -0.00183546	     -0.00128404	    117.77772225
      1.69836528	     -0.05670935	     -0.00022790	     -0.19793038	     -0.05945696	      0.88290546	     -0.00007873	     -0.21245087	     -0.00184135	     -0.00130164	    118.07572112
      1.69961180	     -0.05675391	     -0.00022642	     -0.19797491	     -0.05945925	      0.88290383	     -0.00007912	     -0.21246797	     -0.00184562	     -0.00131748	    117.49395787
      1.70085833	     -0.05679640	     -0.00022488	     -0.19801737	     -0.05946156	      0.88290218	     -0.00007950	     -0.21248532	     -0.00185004	     -0.00133270	    117.79364603
      1.70210485	     -0.05684076	     -0.00022315	     -0.19806172	     -0.05946386	      0.88290051	     -0.00007987	     -0.21250289	     -0.00185282	     -0.00134594	    117.21708357
      1.70335137	     -0.05688311	     -0.00022136	     -0.19810406	     -0.05946618	      0.88289882	     -0.00008024	     -0.21252068	     -0.00185574	     -0.00135836	    117.52357650
      1.70459789	     -0.05692744	     -0.00021946	     -0.19814840	     -0.05946849	      0.88289712	     -0.00008060	     -0.21253867	     -0.00185700	     -0.00136865	    116.97177867
      1.70584441	     -0.05696988	     -0.00021763	     -0.19819085	     -0.05947081	      0.88289541	     -0.00008095	     -0.21255686	     -0.00185840	     -0.00137798	    117.31518664
      1.70709094	     -0.05701317	     -0.00021592	     -0.19823415	     -0.05947312	      0.88289369	     -0.00008130	     -0.21257524	     -0.00185820	     -0.00138501	    116.78812009
      1.70833746	     -0.05705515	     -0.00021428	     -0.19827615	     -0.05947544	      0.88289196	     -0.00008164	     -0.21259382	     -0.00185814	     -0.00139094	    117.13464022
      1.70958398	     -0.05709910	     -0.00021245	     -0.19832014	     -0.05947775	      0.88289022	     -0.00008197	     -0.21261257	     -0.00185643	     -0.00139450	    116.62073120
      1.71083050	     -0.05714124	     -0.00021046	     -0.19836232	     -0.05948007	      0.88288848	     -0.00008230	     -0.21263152	     -0.00185486	     -0.00139687	    116.97547537
      1.71207702	     -0.05718516	     -0.00020836	     -0.19840629	     -0.05948238	      0.88288674	     -0.00008262	     -0.21265061	     -0.00185167	     -0.00139680	    116.47014184
      1.71332355	     -0.05722683	     -0.00020628	     -0.19844802	     -0.05948468	      0.88288500	     -0.00008294	     -0.21266985	     -0.00184859	     -0.00139551	    116.84906182
      1.71457007	     -0.05726969	     -0.00020409	     -0.19849095	     -0.05948699	      0.88288326	     -0.00008325	     -0.21268920	     -0.00184385	     -0.00139172	    116.36725062
      1.71581659	     -0.05730748	     -0.00020262	     -0.19852880	     -0.05948928	      0.88288153	     -0.00008355	     -0.21270866	     -0.00183926	     -0.00138654	    116.76244149
      1.71706311	     -0.05734879	     -0.00020140	     -0.19857018	     -0.05949157	      0.88287980	     -0.00008386	     -0.21272826	     -0.00183310	     -0.00137860	    116.26854847
      1.71830963	     -0.05738835	     -0.00020030	     -0.19860981	     -0.05949385	      0.88287809	     -0.00008415	     -0.21274805	     -0.00182710	     -0.00136916	    116.67959436
      1.71955616	     -0.05742878	     -0.00019911	     -0.19865031	     -0.05949612	      0.88287639	     -0.00008445	     -0.21276794	     -0.00181946	     -0.00135699	    116.24668375
      1.72080268	     -0.05746631	     -0.00019737	     -0.19868794	     -0.05949839	      0.88287471	     -0.00008473	     -0.21278791	     -0.00181196	     -0.00134320	    116.70690908
      1.72204920	     -0.05750454	     -0.00019519	     -0.19872629	     -0.05950064	      0.88287305	     -0.00008502	     -0.21280789	     -0.00180288	     -0.00132646	    116.27797633
      1.72329572	     -0.05753987	     -0.00019298	     -0.19876173	     -0.05950288	      0.88287140	     -0.00008530	     -0.21282785	     -0.00179399	     -0.00130804	    116.75664734
      1.72454224	     -0.05757588	     -0.00019068	     -0.19879788	     -0.05950511	      0.88286979	     -0.00008557	     -0.21284773	     -0.00178350	     -0.00128678	    116.38481380
      1.72578877	     -0.05760867	     -0.00018842	     -0.19883080	     -0.05950733	      0.88286820	     -0.00008584	     -0.21286752	     -0.00177314	     -0.00126394	    116.91435464
      1.72703529	     -0.05764157	     -0.00018609	     -0.19886385	     -0.05950953	      0.88286664	     -0.00008611	     -0.21288714	     -0.00176115	     -0.00123833	    116.58367743
      1.72828181	     -0.05767132	     -0.00018382	     -0.19889376	     -0.05951172	      0.88286511	     -0.00008638	     -0.21290657	     -0.00174929	     -0.00121121	    117.14497876
      1.72952833	     -0.05770153	     -0.00018151	     -0.19892413	     -0.05951389	      0.88286362	     -0.00008664	     -0.21292577	     -0.00173583	     -0.00118142	    116.83727764
      1.73077485	     -0.05772858	     -0.00017922	     -0.19895135	     -0.05951605	      0.88286216	     -0.00008690	     -0.21294472	     -0.00172251	     -0.00115026	    117.42237035
      1.73202138	     -0.05775623	     -0.00017687	     -0.19897918	     -0.05951819	      0.88286075	     -0.00008715	     -0.21296337	     -0.00170761	     -0.00111661	    117.12662920
      1.73326790	     -0.05778134	     -0.00017457	     -0.19900447	     -0.05952031	      0.88285938	     -0.00008741	     -0.21298173	     -0.00169287	     -0.00108183	    117.72183208
      1.73451442	     -0.05780774	     -0.00017238	     -0.19903107	     -0.05952241	      0.88285806	     -0.00008765	     -0.21299978	     -0.00167653	     -0.00104485	    117.43050726
      1.73576094	     -0.05783208	     -0.00017032	     -0.19905560	     -0.05952449	      0.88285678	     -0.00008790	     -0.21301753	     -0.00166032	     -0.00100705	    118.03751278
      1.73700746	     -0.05785845	     -0.00016816	     -0.19908217	     -0.05952654	      0.88285555	     -0.00008815	     -0.21303497	     -0.00164248	     -0.00096737	    117.75320181
      1.73825399	     -0.05788274	     -0.00016610	     -0.19910668	     -0.05952858	      0.88285436	     -0.00008839	     -0.21305210	     -0.00162472	     -0.00092721	    118.36651141
      1.73950051	     -0.05790840	     -0.00016409	     -0.19913255	     -0.05953059	      0.88285323	     -0.00008863	     -0.21306891	     -0.00160529	     -0.00088555	    118.08620531
      1.74074703	     -0.05793162	     -0.00016213	     -0.19915600	     -0.05953258	      0.88285216	     -0.00008886	     -0.21308539	     -0.00158591	     -0.00084380	    118.70216096
      1.74199355	     -0.05795569	     -0.00015985	     -0.19918031	     -0.05953455	      0.88285113	     -0.00008910	     -0.21310154	     -0.00156484	     -0.00080087	    118.41459158
      1.74324007	     -0.05797789	     -0.00015777	     -0.19920275	     -0.05953648	      0.88285016	     -0.00008933	     -0.21311737	     -0.00154383	     -0.00075815	    119.01995720
      1.74448660	     -0.05799927	     -0.00015611	     -0.19922437	     -0.05953839	      0.88284924	     -0.00008956	     -0.21313285	     -0.00152115	     -0.00071456	    118.73614960
      1.74573312	     -0.05801877	     -0.00015484	     -0.19924411	     -0.05954028	      0.88284838	     -0.00008979	     -0.21314802	     -0.00149854	     -0.00067140	    119.32207302
      1.74697964	     -0.05803918	     -0.00015377	     -0.19926476	     -0.05954213	      0.88284757	     -0.00009002	     -0.21316285	     -0.00147429	     -0.00062761	    119.02056292
      1.74822616	     -0.05805656	     -0.00015302	     -0.19928239	     -0.05954395	      0.88284681	     -0.00009024	     -0.21317731	     -0.00145014	     -0.00058448	    119.61404128
      1.74947268	     -0.05807408	     -0.00015221	     -0.19930017	     -0.05954574	      0.88284611	     -0.00009046	     -0.21319135	     -0.00142438	     -0.00054090	    119.30530721
      1.75071921	     -0.05808818	     -0.00015142	     -0.19931454	     -0.05954750	      0.88284546	     -0.00009068	     -0.21320495	     -0.00139875	     -0.00049817	    119.89710578
      1.75196573	     -0.05810208	     -0.00015052	     -0.19932871	     -0.05954923	      0.88284487	     -0.00009090	     -0.21321804	     -0.00137157	     -0.00045514	    119.59234331
      1.75321225	     -0.05811221	     -0.00014935	     -0.19933912	     -0.05955092	      0.88284433	     -0.00009112	     -0.21323061	     -0.00134464	     -0.00041297	    120.18058433
      1.75445877	     -0.05812128	     -0.00014813	     -0.19934848	     -0.05955258	      0.88284384	     -0.00009133	     -0.21324260	     -0.00131629	     -0.00037049	    119.88684875
      1.75570529	     -0.05812542	     -0.00014701	     -0.19935292	     -0.05955421	      0.88284341	     -0.00009155	     -0.21325396	     -0.00128826	     -0.00032887	    120.51579353
      1.75695182	     -0.05812656	     -0.00014590	     -0.19935437	     -0.05955579	      0.88284302	     -0.00009176	     -0.21326462	     -0.00125891	     -0.00028682	    120.28400818
      1.75819834	     -0.05812014	     -0.00014485	     -0.19934825	     -0.05955734	      0.88284269	     -0.00009196	     -0.21327448	     -0.00123002	     -0.00024535	    120.98554267
      1.75944486	     -0.05810837	     -0.00014377	     -0.19933679	     -0.05955886	      0.88284241	     -0.00009217	     -0.21328341	     -0.00119999	     -0.00020301	    120.81480617
      1.76069138	     -0.05808846	     -0.00014267	     -0.19931719	     -0.05956034	      0.88284218	     -0.00009237	     -0.21329131	     -0.00117069	     -0.00016069	    121.55639731
      1.76193790	     -0.05806397	     -0.00014154	     -0.19929302	     -0.05956178	      0.88284201	     -0.00009258	     -0.21329811	     -0.00114060	     -0.00011696	    121.39903055
      1.76318443	     -0.05803254	     -0.00014051	     -0.19926190	     -0.05956318	      0.88284189	     -0.00009278	     -0.21330377	     -0.00111158	     -0.00007280	    122.14689433
      1.76443095	     -0.05799816	     -0.00013949	     -0.19922783	     -0.05956455	      0.88284183	     -0.00009297	     -0.21330827	     -0.00108210	     -0.00002691	    121.97597226
      1.76567747	     -0.05795801	     -0.00013850	     -0.19918798	     -0.05956588	      0.88284183	     -0.00009317	     -0.21331164	     -0.00105399	      0.00001961	    122.71670890
      1.76692399	     -0.05791561	     -0.00013740	     -0.19914588	     -0.05956718	      0.88284188	     -0.00009337	     -0.21331389	     -0.00102564	      0.00006791	    122.53305941
      1.76817051	     -0.05786760	     -0.00013621	     -0.19909816	     -0.05956844	      0.88284199	     -0.00009356	     -0.21331504	     -0.00099886	      0.00011678	    123.27314877
      1.76941704	     -0.05781717	     -0.00013481	     -0.19904802	     -0.05956967	      0.88284217	     -0.00009375	     -0.21331508	     -0.00097199	      0.00016730	    123.09765205
      1.77066356	     -0.05776234	     -0.00013355	     -0.19899348	     -0.05957086	      0.88284241	     -0.00009394	     -0.21331407	     -0.00094679	      0.00021820	    123.85072525
      1.77191008	     -0.05770662	     -0.00013241	     -0.19893802	     -0.05957203	      0.88284272	     -0.00009413	     -0.21331203	     -0.00092159	      0.00027055	    123.69284625
      1.77315660	     -0.05764678	     -0.00013141	     -0.19887844	     -0.05957316	      0.88284309	     -0.00009432	     -0.21330901	     -0.00089814	      0.00032304	    124.45723443
      1.77440312	     -0.05758664	     -0.00013046	     -0.19881855	     -0.05957427	      0.88284352	     -0.00009451	     -0.21330506	     -0.00087480	      0.00037671	    124.29251568
      1.77564965	     -0.05752358	     -0.00012969	     -0.19875572	     -0.05957534	      0.88284402	     -0.00009469	     -0.21330023	     -0.00085330	      0.00043020	    125.04792183
      1.77689617	     -0.05746129	     -0.00012902	     -0.19869365	     -0.05957639	      0.88284459	     -0.00009488	     -0.21329457	     -0.00083194	      0.00048446	    124.87646587
      1.77814269	     -0.05739651	     -0.00012850	     -0.19862908	     -0.05957742	      0.88284523	     -0.00009506	     -0.21328817	     -0.00081245	      0.00053811	    125.62731659
      1.77938921	     -0.05733272	     -0.00012800	     -0.19856548	     -0.05957842	      0.88284594	     -0.00009525	     -0.21328106	     -0.00079312	      0.00059207	    125.44953756
      1.78063573	     -0.05726676	     -0.00012762	     -0.19849969	     -0.05957940	      0.88284671	     -0.00009543	     -0.21327330	     -0.00077565	      0.00064494	    126.19726236
      1.78188226	     -0.05720194	     -0.00012725	     -0.19843504	     -0.05958035	      0.88284754	     -0.00009562	     -0.21326492	     -0.00075832	      0.00069765	    126.02167878
      1.78312878	     -0.05713525	     -0.00012705	     -0.19836851	     -0.05958129	      0.88284845	     -0.00009580	     -0.21325598	     -0.00074283	      0.00074879	    126.77505993
      1.78437530	     -0.05707019	     -0.00012698	     -0.19830359	     -0.05958220	      0.88284941	     -0.00009599	     -0.21324651	     -0.00072746	      0.00079931	    126.61330751
      1.78562182	     -0.05700340	     -0.00012718	     -0.19823692	     -0.05958310	      0.88285044	     -0.00009617	     -0.21323656	     -0.00071389	      0.00084787	    127.38220953
      1.78686834	     -0.05693794	     -0.00012742	     -0.19817158	     -0.05958398	      0.88285152	     -0.00009636	     -0.21322616	     -0.00070042	      0.00089548	    127.22205970
      1.78811487	     -0.05687030	     -0.00012768	     -0.19810405	     -0.05958485	      0.88285267	     -0.00009654	     -0.21321533	     -0.00068874	      0.00094079	    127.98112778
      1.78936139	     -0.05680428	     -0.00012787	     -0.19803813	     -0.05958570	      0.88285387	     -0.00009673	     -0.21320409	     -0.00067715	      0.00098482	    127.81635021
      1.79060791	     -0.05673674	     -0.00012802	     -0.19797067	     -0.05958654	      0.88285512	     -0.00009692	     -0.21319248	     -0.00066735	      0.00102624	    128.57634234
      1.79185443	     -0.05667169	     -0.00012793	     -0.19790570	     -0.05958736	      0.88285643	     -0.00009711	     -0.21318052	     -0.00065766	      0.00106613	    128.39452342
      1.79310095	     -0.05660594	     -0.00012795	     -0.19784001	     -0.05958818	      0.88285778	     -0.00009730	     -0.21316828	     -0.00064974	      0.00110309	    129.14176055
      1.79434748	     -0.05654284	     -0.00012803	     -0.19777697	     -0.05958898	      0.88285918	     -0.00009749	     -0.21315578	     -0.00064183	      0.00113814	    128.97588721
      1.79559400	     -0.05647828	     -0.00012830	     -0.19771246	     -0.05958978	      0.88286062	     -0.00009768	     -0.21314306	     -0.00063558	      0.00117002	    129.75816892
      1.79684052	     -0.05641622	     -0.00012868	     -0.19765044	     -0.05959057	      0.88286209	     -0.00009788	     -0.21313012	     -0.00062930	      0.00119986	    129.61011155
      1.79808704	     -0.05635363	     -0.00012933	     -0.19758786	     -0.05959135	      0.88286361	     -0.00009808	     -0.21311701	     -0.00062468	      0.00122644	    130.39143977
      1.79933356	     -0.05629324	     -0.00012994	     -0.19752748	     -0.05959213	      0.88286515	     -0.00009828	     -0.21310374	     -0.00062005	      0.00125090	    130.25167910
      1.80058009	     -0.05623108	     -0.00013062	     -0.19746533	     -0.05959290	      0.88286672	     -0.00009848	     -0.21309032	     -0.00061710	      0.00127207	    131.05372363
      1.80182661	     -0.05617115	     -0.00013119	     -0.19740538	     -0.05959366	      0.88286832	     -0.00009869	     -0.21307673	     -0.00061414	      0.00129111	    130.91469916
      1.80307313	     -0.05611035	     -0.00013185	     -0.19734457	     -0.05959443	      0.88286994	     -0.00009890	     -0.21306301	     -0.00061286	      0.00130685	    131.71282855
      1.80431965	     -0.05605280	     -0.00013247	     -0.19728700	     -0.05959519	      0.88287158	     -0.00009911	     -0.21304918	     -0.00061156	      0.00132046	    131.57023663
      1.80556617	     -0.05599506	     -0.00013325	     -0.19722922	     -0.05959595	      0.88287323	     -0.00009933	     -0.21303529	     -0.00061192	      0.00133074	    132.37312408
      1.80681269	     -0.05593985	     -0.00013428	     -0.19717397	     -0.05959672	      0.88287489	     -0.00009955	     -0.21302135	     -0.00061224	      0.00133891	    132.23244526
      1.80805922	     -0.05588555	     -0.00013560	     -0.19711960	     -0.05959748	      0.88287657	     -0.00009978	     -0.21300747	     -0.00061419	      0.00134383	    133.00462620
      1.80930574	     -0.05583526	     -0.00013681	     -0.19706925	     -0.05959825	      0.88287824	     -0.00010001	     -0.21299366	     -0.00061603	      0.00134662	    132.83924426
      1.81055226	     -0.05578504	     -0.00013805	     -0.19701895	     -0.05959902	      0.88287992	     -0.00010024	     -0.21297996	     -0.00061937	      0.00134610	    133.61605772
      1.81179878	     -0.05573851	     -0.00013918	     -0.19697235	     -0.05959979	      0.88288160	     -0.00010048	     -0.21296636	     -0.00062247	      0.00134348	    133.44196740
      1.81304530	     -0.05569213	     -0.00014046	     -0.19692588	     -0.05960057	      0.88288327	     -0.00010072	     -0.21295290	     -0.00062698	      0.00133764	    134.20609290
      1.81429183	     -0.05564975	     -0.00014163	     -0.19688341	     -0.05960135	      0.88288493	     -0.00010096	     -0.21293957	     -0.00063121	      0.00132983	    134.00608661
      1.81553835	     -0.05560781	     -0.00014282	     -0.19684137	     -0.05960214	      0.88288658	     -0.00010121	     -0.21292640	     -0.00063678	      0.00131893	    134.74060797
      1.81678487	     -0.05557038	     -0.00014388	     -0.19680384	     -0.05960294	      0.88288822	     -0.00010147	     -0.21291340	     -0.00064196	      0.00130619	    134.51361112
      1.81803139	     -0.05553382	     -0.00014511	     -0.19676718	     -0.05960375	      0.88288984	     -0.00010173	     -0.21290061	     -0.00064840	      0.00129054	    135.22367450
      1.81927791	     -0.05550167	     -0.00014629	     -0.19673493	     -0.05960456	      0.88289144	     -0.00010200	     -0.21288803	     -0.00065439	      0.00127320	    134.96958717
      1.82052444	     -0.05547003	     -0.00014759	     -0.19670317	     -0.05960538	      0.88289301	     -0.00010227	     -0.21287571	     -0.00066160	      0.00125313	    135.65463213
      1.82177096	     -0.05544263	     -0.00014886	     -0.19667566	     -0.05960621	      0.88289456	     -0.00010254	     -0.21286362	     -0.00066831	      0.00123161	    135.37376570
      1.82301748	     -0.05541579	     -0.00015027	     -0.19664869	     -0.05960704	      0.88289608	     -0.00010283	     -0.21285181	     -0.00067621	      0.00120758	    136.02961340
      1.82426400	     -0.05539303	     -0.00015158	     -0.19662582	     -0.05960789	      0.88289757	     -0.00010311	     -0.21284027	     -0.00068358	      0.00118234	    135.71398874
      1.82551052	     -0.05536995	     -0.00015288	     -0.19660261	     -0.05960875	      0.88289903	     -0.00010341	     -0.21282901	     -0.00069211	      0.00115485	    136.34201415
      1.82675705	     -0.05535008	     -0.00015396	     -0.19658262	     -0.05960962	      0.88290045	     -0.00010371	     -0.21281799	     -0.00070008	      0.00112643	    135.99820509
      1.82800357	     -0.05533010	     -0.00015504	     -0.19656251	     -0.05961050	      0.88290184	     -0.00010401	     -0.21280722	     -0.00070918	      0.00109603	    136.59574262
      1.82925009	     -0.05531406	     -0.00015603	     -0.19654636	     -0.05961139	      0.88290318	     -0.00010432	     -0.21279671	     -0.00071767	      0.00106493	    136.23125714
      1.83049661	     -0.05529836	     -0.00015721	     -0.19653052	     -0.05961229	      0.88290449	     -0.00010464	     -0.21278647	     -0.00072722	      0.00103210	    136.81942516
      1.83174313	     -0.05528627	     -0.00015833	     -0.19651831	     -0.05961320	      0.88290576	     -0.00010497	     -0.21277650	     -0.00073608	      0.00099888	    136.44203952
      1.83298966	     -0.05527364	     -0.00015954	     -0.19650554	     -0.05961412	      0.88290698	     -0.00010530	     -0.21276680	     -0.00074598	      0.00096425	    137.01978896
      1.83423618	     -0.05526399	     -0.00016088	     -0.19649576	     -0.05961506	      0.88290816	     -0.00010564	     -0.21275735	     -0.00075518	      0.00092957	    136.63745282
      1.83548270	     -0.05525356	     -0.00016235	     -0.19648519	     -0.05961600	      0.88290930	     -0.00010598	     -0.21274816	     -0.00076539	      0.00089387	    137.19594956
      1.83672922	     -0.05524621	     -0.00016371	     -0.19647771	     -0.05961696	      0.88291039	     -0.00010634	     -0.21273918	     -0.00077488	      0.00085846	    136.78858360
      1.83797574	     -0.05523814	     -0.00016516	     -0.19646950	     -0.05961794	      0.88291144	     -0.00010670	     -0.21273045	     -0.00078537	      0.00082233	    137.34333549
      1.83922227	     -0.05523315	     -0.00016652	     -0.19646438	     -0.05961892	      0.88291244	     -0.00010706	     -0.21272193	     -0.00079511	      0.00078678	    136.92696614
      1.84046879	     -0.05522735	     -0.00016782	     -0.19645843	     -0.05961992	      0.88291340	     -0.00010744	     -0.21271363	     -0.00080584	      0.00075080	    137.46793640
      1.84171531	     -0.05522453	     -0.00016861	     -0.19645550	     -0.05962093	      0.88291431	     -0.00010782	     -0.21270554	     -0.00081586	      0.00071581	    137.01988172
      1.84296183	     -0.05522087	     -0.00016944	     -0.19645171	     -0.05962195	      0.88291518	     -0.00010821	     -0.21269767	     -0.00082690	      0.00068074	    137.53917363
      1.84420835	     -0.05522013	     -0.00017004	     -0.19645084	     -0.05962299	      0.88291601	     -0.00010861	     -0.21269000	     -0.00083720	      0.00064684	    137.08254701
      1.84545488	     -0.05521849	     -0.00017051	     -0.19644909	     -0.05962404	      0.88291679	     -0.00010901	     -0.21268256	     -0.00084848	      0.00061304	    137.59004887
      1.84670140	     -0.05522034	     -0.00017090	     -0.19645082	     -0.05962511	      0.88291754	     -0.00010942	     -0.21267534	     -0.00085898	      0.00058057	    137.10649567
      1.84794792	     -0.05522163	     -0.00017140	     -0.19645198	     -0.05962618	      0.88291824	     -0.00010984	     -0.21266836	     -0.00087042	      0.00054827	    137.59853733
      1.84919444	     -0.05522617	     -0.00017181	     -0.19645641	     -0.05962728	      0.88291891	     -0.00011027	     -0.21266160	     -0.00088101	      0.00051736	    137.09921634
      1.85044096	     -0.05522995	     -0.00017231	     -0.19646007	     -0.05962838	      0.88291953	     -0.00011071	     -0.21265508	     -0.00089250	      0.00048667	    137.56786745
      1.85168749	     -0.05523701	     -0.00017272	     -0.19646702	     -0.05962950	      0.88292012	     -0.00011115	     -0.21264877	     -0.00090310	      0.00045741	    137.03406355
      1.85293401	     -0.05524246	     -0.00017335	     -0.19647235	     -0.05963063	      0.88292067	     -0.00011160	     -0.21264269	     -0.00091458	      0.00042841	    137.47818400
      1.85418053	     -0.05525135	     -0.00017425	     -0.19648111	     -0.05963178	      0.88292119	     -0.00011206	     -0.21263686	     -0.00092521	      0.00040099	    136.89512622
      1.85542705	     -0.05526062	     -0.00017534	     -0.19649025	     -0.05963294	      0.88292167	     -0.00011253	     -0.21263135	     -0.00093674	      0.00037390	    137.29383775
      1.85667357	     -0.05527326	     -0.00017633	     -0.19650277	     -0.05963412	      0.88292212	     -0.00011301	     -0.21262613	     -0.00094734	      0.00034830	    136.69771890
      1.85792010	     -0.05528500	     -0.00017741	     -0.19651438	     -0.05963530	      0.88292254	     -0.00011349	     -0.21262120	     -0.00095876	      0.00032294	    137.08958903
      1.85916662	     -0.05529987	     -0.00017837	     -0.19652914	     -0.05963651	      0.88292293	     -0.00011399	     -0.21261651	     -0.00096920	      0.00029898	    136.47150334
      1.86041314	     -0.05531384	     -0.00017941	     -0.19654298	     -0.05963772	      0.88292329	     -0.00011449	     -0.21261208	     -0.00098043	      0.00027518	    136.83295733
      1.86165966	     -0.05533100	     -0.00018033	     -0.19656003	     -0.05963895	      0.88292361	     -0.00011500	     -0.21260787	     -0.00099063	      0.00025271	    136.17596943
      1.86290618	     -0.05534738	     -0.00018136	     -0.19657629	     -0.05964019	      0.88292392	     -0.00011551	     -0.21260389	     -0.00100161	      0.00023030	    136.50185872
      1.86415271	     -0.05536708	     -0.00018227	     -0.19659588	     -0.05964145	      0.88292419	     -0.00011604	     -0.21260013	     -0.00101156	      0.00020913	    135.80504054
      1.86539923	     -0.05538557	     -0.00018341	     -0.19661426	     -0.05964271	      0.88292444	     -0.00011657	     -0.21259660	     -0.00102226	      0.00018793	    136.09243647
      1.86664575	     -0.05540766	     -0.00018449	     -0.19663624	     -0.05964399	      0.88292466	     -0.00011712	     -0.21259330	     -0.00103191	      0.00016788	    135.35382413
      1.86789227	     -0.05542890	     -0.00018569	     -0.19665736	     -0.05964529	      0.88292485	     -0.00011767	     -0.21259025	     -0.00104229	      0.00014770	    135.61120696
      1.86913879	     -0.05545320	     -0.00018676	     -0.19668156	     -0.05964659	      0.88292503	     -0.00011823	     -0.21258741	     -0.00105157	      0.00012858	    134.84930285
      1.87038532	     -0.05547634	     -0.00018792	     -0.19670459	     -0.05964791	      0.88292518	     -0.00011879	     -0.21258480	     -0.00106155	      0.00010922	    135.08012469
      1.87163184	     -0.05550240	     -0.00018896	     -0.19673056	     -0.05964924	      0.88292530	     -0.00011937	     -0.21258239	     -0.00107035	      0.00009083	    134.28777289
      1.87287836	     -0.05552711	     -0.00019008	     -0.19675517	     -0.05965058	      0.88292540	     -0.00011995	     -0.21258018	     -0.00107981	      0.00007211	    134.49126027
      1.87412488	     -0.05555439	     -0.00019106	     -0.19678236	     -0.05965193	      0.88292548	     -0.00012054	     -0.21257813	     -0.00108810	      0.00005429	    133.67834218
      1.87537140	     -0.05557993	     -0.00019212	     -0.19680781	     -0.05965329	      0.88292554	     -0.00012114	     -0.21257626	     -0.00109703	      0.00003610	    133.86553227
      1.87661793	     -0.05560773	     -0.00019307	     -0.19683552	     -0.05965466	      0.88292557	     -0.00012175	     -0.21257451	     -0.00110477	      0.00001878	    133.04368417
      1.87786445	     -0.05563345	     -0.00019411	     -0.19686116	     -0.05965605	      0.88292558	     -0.00012237	     -0.21257289	     -0.00111316	      0.00000109	    133.22822142
      1.87911097	     -0.05566116	     -0.00019505	     -0.19688880	     -0.05965744	      0.88292557	     -0.00012299	     -0.21257137	     -0.00112038	     -0.00001571	    132.40986476
      1.88035749	     -0.05568672	     -0.00019611	     -0.19691428	     -0.05965884	      0.88292554	     -0.00012362	     -0.21256993	     -0.00112830	     -0.00003285	    132.60010178
      1.88160401	     -0.05571432	     -0.00019709	     -0.19694181	     -0.05966025	      0.88292549	     -0.00012426	     -0.21256855	     -0.00113510	     -0.00004907	    131.78968745
      1.88285054	     -0.05573973	     -0.00019822	     -0.19696714	     -0.05966167	      0.88292542	     -0.00012490	     -0.21256724	     -0.00114267	     -0.00006558	    131.98885078
      1.88409706	     -0.05576714	     -0.00019933	     -0.19699448	     -0.05966310	      0.88292533	     -0.00012556	     -0.21256596	     -0.00114915	     -0.00008114	    131.19318586
      1.88534358	     -0.05579232	     -0.00020064	     -0.19701958	     -0.05966453	      0.88292522	     -0.00012622	     -0.21256474	     -0.00115642	     -0.00009698	    131.40790942
      1.88659010	     -0.05581929	     -0.00020196	     -0.19704649	     -0.05966598	      0.88292509	     -0.00012689	     -0.21256353	     -0.00116265	     -0.00011182	    130.63476831
      1.88783662	     -0.05584384	     -0.00020350	     -0.19707096	     -0.05966743	      0.88292494	     -0.00012756	     -0.21256235	     -0.00116970	     -0.00012688	    130.86800859
      1.88908315	     -0.05587000	     -0.00020508	     -0.19709705	     -0.05966890	      0.88292477	     -0.00012825	     -0.21256118	     -0.00117576	     -0.00014090	    130.11945764
      1.89032967	     -0.05589351	     -0.00020689	     -0.19712048	     -0.05967037	      0.88292459	     -0.00012894	     -0.21256003	     -0.00118269	     -0.00015510	    130.37347462
      1.89157619	     -0.05591842	     -0.00020874	     -0.19714531	     -0.05967184	      0.88292439	     -0.00012963	     -0.21255888	     -0.00118866	     -0.00016821	    129.65015597
      1.89282271	     -0.05594046	     -0.00021083	     -0.19716728	     -0.05967333	      0.88292417	     -0.00013034	     -0.21255775	     -0.00119553	     -0.00018144	    129.92190967
      1.89406923	     -0.05596364	     -0.00021296	     -0.19719037	     -0.05967482	      0.88292393	     -0.00013105	     -0.21255660	     -0.00120145	     -0.00019353	    129.23014267
      1.89531576	     -0.05598367	     -0.00021530	     -0.19721031	     -0.05967633	      0.88292369	     -0.00013177	     -0.21255546	     -0.00120830	     -0.00020569	    129.53617543
      1.89656228	     -0.05600438	     -0.00021764	     -0.19723094	     -0.05967784	      0.88292342	     -0.00013249	     -0.21255431	     -0.00121429	     -0.00021665	    128.89247453
      1.89780880	     -0.05602166	     -0.00022019	     -0.19724813	     -0.05967935	      0.88292315	     -0.00013323	     -0.21255315	     -0.00122133	     -0.00022760	    129.23905182
      1.89905532	     -0.05603946	     -0.00022273	     -0.19726584	     -0.05968088	      0.88292286	     -0.00013396	     -0.21255196	     -0.00122760	     -0.00023729	    128.64164970
      1.90030184	     -0.05605352	     -0.00022543	     -0.19727980	     -0.05968241	      0.88292255	     -0.00013471	     -0.21255077	     -0.00123498	     -0.00024689	    129.03337584
      1.90154837	     -0.05606774	     -0.00022808	     -0.19729392	     -0.05968396	      0.88292224	     -0.00013546	     -0.21254953	     -0.00124165	     -0.00025515	    128.48831217
      1.90279489	     -0.05607790	     -0.00023085	     -0.19730398	     -0.05968551	      0.88292192	     -0.00013621	     -0.21254827	     -0.00124950	     -0.00026326	    128.92882495
      1.90404141	     -0.05608800	     -0.00023352	     -0.19731398	     -0.05968707	      0.88292159	     -0.00013697	     -0.21254696	     -0.00125672	     -0.00026992	    128.43416148
      1.90528793	     -0.05609393	     -0.00023630	     -0.19731980	     -0.05968864	      0.88292124	     -0.00013774	     -0.21254562	     -0.00126522	     -0.00027632	    128.92214031
      1.90653445	     -0.05609962	     -0.00023895	     -0.19732537	     -0.05969023	      0.88292090	     -0.00013851	     -0.21254422	     -0.00127317	     -0.00028119	    128.47720672
      1.90778098	     -0.05610096	     -0.00024166	     -0.19732660	     -0.05969182	      0.88292054	     -0.00013929	     -0.21254277	     -0.00128246	     -0.00028571	    129.00896025
      1.90902750	     -0.05610218	     -0.00024423	     -0.19732770	     -0.05969342	      0.88292019	     -0.00014007	     -0.21254125	     -0.00129127	     -0.00028862	    128.59819511
      1.91027402	     -0.05609946	     -0.00024685	     -0.19732485	     -0.05969504	      0.88291982	     -0.00014085	     -0.21253970	     -0.00130146	     -0.00029114	    129.15215984
      1.91152054	     -0.05609718	     -0.00024932	     -0.19732245	     -0.05969667	      0.88291946	     -0.00014164	     -0.21253810	     -0.00131119	     -0.00029204	    128.75413002
      1.91276706	     -0.05609162	     -0.00025185	     -0.19731676	     -0.05969831	      0.88291910	     -0.00014243	     -0.21253649	     -0.00132228	     -0.00029258	    129.31093940
      1.91401359	     -0.05608712	     -0.00025422	     -0.19731213	     -0.05969996	      0.88291873	     -0.00014322	     -0.21253487	     -0.00133286	     -0.00029158	    128.90905469
      1.91526011	     -0.05607985	     -0.00025659	     -0.19730472	     -0.05970163	      0.88291837	     -0.00014402	     -0.21253330	     -0.00134475	     -0.00029036	    129.44910105
      1.91650663	     -0.05607414	     -0.00025869	     -0.19729887	     -0.05970332	      0.88291801	     -0.00014482	     -0.21253179	     -0.00135609	     -0.00028782	    129.01135744
      1.91775315	     -0.05606676	     -0.00026076	     -0.19729135	     -0.05970501	      0.88291765	     -0.00014562	     -0.21253038	     -0.00136867	     -0.00028537	    129.50285283
      1.91899967	     -0.05606283	     -0.00026266	     -0.19728728	     -0.05970673	      0.88291730	     -0.00014643	     -0.21252913	     -0.00138062	     -0.00028203	    129.01230724
      1.92024620	     -0.05605925	     -0.00026464	     -0.19728356	     -0.05970846	      0.88291695	     -0.00014723	     -0.21252812	     -0.00139369	     -0.00027931	    129.43847985
      1.92149272	     -0.05606101	     -0.00026659	     -0.19728517	     -0.05971020	      0.88291660	     -0.00014804	     -0.21252743	     -0.00140598	     -0.00027632	    128.89098844
      1.92273924	     -0.05606458	     -0.00026878	     -0.19728857	     -0.05971196	      0.88291626	     -0.00014886	     -0.21252719	     -0.00141919	     -0.00027462	    129.26946952
      1.92398576	     -0.05607420	     -0.00027101	     -0.19729803	     -0.05971374	      0.88291592	     -0.00014967	     -0.21252744	     -0.00143141	     -0.00027329	    128.67883516
      1.92523228	     -0.05608572	     -0.00027344	     -0.19730938	     -0.05971553	      0.88291558	     -0.00015049	     -0.21252829	     -0.00144437	     -0.00027389	    129.00797063
      1.92647881	     -0.05610283	     -0.00027582	     -0.19732633	     -0.05971734	      0.88291523	     -0.00015130	     -0.21252978	     -0.00145616	     -0.00027547	    128.37788977
      1.92772533	     -0.05612141	     -0.00027833	     -0.19734473	     -0.05971916	      0.88291489	     -0.00015212	     -0.21253196	     -0.00146851	     -0.00027950	    128.65294308
      1.92897185	     -0.05614551	     -0.00028079	     -0.19736866	     -0.05972100	      0.88291454	     -0.00015294	     -0.21253485	     -0.00147953	     -0.00028500	    127.98067906
      1.93021837	     -0.05617106	     -0.00028342	     -0.19739405	     -0.05972285	      0.88291418	     -0.00015376	     -0.21253850	     -0.00149095	     -0.00029336	    128.21078861
      1.93146489	     -0.05620181	     -0.00028598	     -0.19742463	     -0.05972472	      0.88291381	     -0.00015458	     -0.21254290	     -0.00150091	     -0.00030349	    127.49686148
      1.93271142	     -0.05623349	     -0.00028865	     -0.19745615	     -0.05972659	      0.88291342	     -0.00015540	     -0.21254810	     -0.00151114	     -0.00031670	    127.67815471
      1.93395794	     -0.05627020	     -0.00029124	     -0.19749270	     -0.05972848	      0.88291301	     -0.00015623	     -0.21255407	     -0.00151979	     -0.00033181	    126.92105871
      1.93520446	     -0.05630801	     -0.00029390	     -0.19753036	     -0.05973038	      0.88291259	     -0.00015705	     -0.21256085	     -0.00152865	     -0.00035008	    127.04575701
      1.93645098	     -0.05635074	     -0.00029644	     -0.19757295	     -0.05973229	      0.88291214	     -0.00015787	     -0.21256843	     -0.00153585	     -0.00037026	    126.24253601
      1.93769750	     -0.05639397	     -0.00029898	     -0.19761603	     -0.05973421	      0.88291167	     -0.00015869	     -0.21257682	     -0.00154317	     -0.00039355	    126.32250231
      1.93894403	     -0.05644152	     -0.00030137	     -0.19766346	     -0.05973614	      0.88291116	     -0.00015951	     -0.21258600	     -0.00154875	     -0.00041865	    125.48658891
      1.94019055	     -0.05648961	     -0.00030375	     -0.19771143	     -0.05973807	      0.88291062	     -0.00016033	     -0.21259598	     -0.00155437	     -0.00044666	    125.52238659
      1.94143707	     -0.05654189	     -0.00030594	     -0.19776360	     -0.05974001	      0.88291005	     -0.00016115	     -0.21260673	     -0.00155821	     -0.00047624	    124.65433958
      1.94268359	     -0.05659422	     -0.00030812	     -0.19781582	     -0.05974196	      0.88290943	     -0.00016197	     -0.21261825	     -0.00156200	     -0.00050848	    124.65926598
      1.94393011	     -0.05665042	     -0.00031014	     -0.19787193	     -0.05974391	      0.88290878	     -0.00016278	     -0.21263050	     -0.00156395	     -0.00054195	    123.76963616
      1.94517664	     -0.05670645	     -0.00031215	     -0.19792788	     -0.05974586	      0.88290808	     -0.00016359	     -0.21264348	     -0.00156580	     -0.00057769	    123.75183125
      1.94642316	     -0.05676637	     -0.00031404	     -0.19798773	     -0.05974781	      0.88290734	     -0.00016440	     -0.21265716	     -0.00156574	     -0.00061425	    122.84900442
      1.94766968	     -0.05682664	     -0.00031599	     -0.19804793	     -0.05974976	      0.88290655	     -0.00016521	     -0.21267154	     -0.00156555	     -0.00065260	    122.81162011
      1.94891620	     -0.05689056	     -0.00031779	     -0.19811180	     -0.05975171	      0.88290571	     -0.00016602	     -0.21268659	     -0.00156342	     -0.00069129	    121.89452902
      1.95016272	     -0.05695390	     -0.00031948	     -0.19817510	     -0.05975366	      0.88290482	     -0.00016682	     -0.21270231	     -0.00156114	     -0.00073130	    121.83816411
      1.95140925	     -0.05702027	     -0.00032093	     -0.19824146	     -0.05975560	      0.88290389	     -0.00016762	     -0.21271864	     -0.00155692	     -0.00077116	    120.90943780
      1.95265577	     -0.05708607	     -0.00032231	     -0.19830724	     -0.05975754	      0.88290290	     -0.00016841	     -0.21273557	     -0.00155250	     -0.00081187	    120.84326827
      1.95390229	     -0.05715511	     -0.00032354	     -0.19837628	     -0.05975947	      0.88290186	     -0.00016920	     -0.21275305	     -0.00154611	     -0.00085197	    119.91650834
      1.95514881	     -0.05722390	     -0.00032483	     -0.19844508	     -0.05976140	      0.88290078	     -0.00016999	     -0.21277110	     -0.00153949	     -0.00089245	    119.85392271
      1.95639533	     -0.05729603	     -0.00032605	     -0.19851723	     -0.05976331	      0.88289964	     -0.00017077	     -0.21278968	     -0.00153086	     -0.00093185	    118.93257396
      1.95764186	     -0.05736745	     -0.00032726	     -0.19858868	     -0.05976521	      0.88289845	     -0.00017155	     -0.21280878	     -0.00152199	     -0.00097114	    118.86912567
      1.95888838	     -0.05744188	     -0.00032829	     -0.19866316	     -0.05976710	      0.88289722	     -0.00017233	     -0.21282837	     -0.00151113	     -0.00100886	    117.93625563
      1.96013490	     -0.05751561	     -0.00032922	     -0.19873694	     -0.05976898	      0.88289594	     -0.00017310	     -0.21284844	     -0.00150003	     -0.00104607	    117.85808356
      1.96138142	     -0.05759181	     -0.00032999	     -0.19881322	     -0.05977084	      0.88289461	     -0.00017387	     -0.21286896	     -0.00148691	     -0.00108138	    116.93713688
      1.96262794	     -0.05766691	     -0.00033075	     -0.19888841	     -0.05977269	      0.88289324	     -0.00017463	     -0.21288991	     -0.00147349	     -0.00111583	    116.87422619
      1.96387447	     -0.05774499	     -0.00033145	     -0.19896658	     -0.05977451	      0.88289183	     -0.00017538	     -0.21291125	     -0.00145801	     -0.00114805	    115.96608950
      1.96512099	     -0.05782262	     -0.00033219	     -0.19904432	     -0.05977632	      0.88289038	     -0.00017614	     -0.21293300	     -0.00144220	     -0.00117912	    115.90302590
      1.96636751	     -0.05790219	     -0.00033287	     -0.19912401	     -0.05977811	      0.88288889	     -0.00017688	     -0.21295515	     -0.00142432	     -0.00120771	    115.00555022
      1.96761403	     -0.05798142	     -0.00033350	     -0.19920337	     -0.05977987	      0.88288737	     -0.00017763	     -0.21297771	     -0.00140612	     -0.00123489	    114.92763445
      1.96886055	     -0.05806369	     -0.00033403	     -0.19928578	     -0.05978161	      0.88288582	     -0.00017836	     -0.21300068	     -0.00138583	     -0.00125942	    114.02724474
      1.97010708	     -0.05814513	     -0.00033452	     -0.19936738	     -0.05978333	      0.88288423	     -0.00017909	     -0.21302405	     -0.00136513	     -0.00128252	    113.97004645
      1.97135360	     -0.05822881	     -0.00033485	     -0.19945123	     -0.05978502	      0.88288262	     -0.00017982	     -0.21304777	     -0.00134226	     -0.00130295	    113.09036460
      1.97260012	     -0.05831125	     -0.00033515	     -0.19953385	     -0.05978667	      0.88288098	     -0.00018054	     -0.21307185	     -0.00131889	     -0.00132192	    113.04393673
      1.97384664	     -0.05839599	     -0.00033533	     -0.19961879	     -0.05978830	      0.88287932	     -0.00018125	     -0.21309624	     -0.00129329	     -0.00133823	    112.17506933
      1.97509316	     -0.05847636	     -0.00033601	     -0.19969936	     -0.05978990	      0.88287765	     -0.00018196	     -0.21312096	     -0.00126719	     -0.00135293	    112.12937148
      1.97633969	     -0.05856105	     -0.00033612	     -0.19978428	     -0.05979146	      0.88287595	     -0.00018266	     -0.21314606	     -0.00123898	     -0.00136452	    111.21221990
      1.97758621	     -0.05864498	     -0.00033609	     -0.19986845	     -0.05979299	      0.88287425	     -0.00018336	     -0.21317156	     -0.00121033	     -0.00137435	    111.14409439
      1.97883273	     -0.05873071	     -0.00033592	     -0.19995443	     -0.05979448	      0.88287253	     -0.00018405	     -0.21319740	     -0.00117939	     -0.00138133	    110.29634251
      1.98007925	     -0.05881430	     -0.00033571	     -0.20003830	     -0.05979593	      0.88287080	     -0.00018473	     -0.21322355	     -0.00114781	     -0.00138678	    110.28265865
      1.98132577	     -0.05889872	     -0.00033538	     -0.20012300	     -0.05979734	      0.88286907	     -0.00018540	     -0.21324993	     -0.00111383	     -0.00138953	    109.47488973
      1.98257230	     -0.05898053	     -0.00033499	     -0.20020512	     -0.05979870	      0.88286734	     -0.00018607	     -0.21327648	     -0.00107916	     -0.00139081	    109.48075239
      1.98381882	     -0.05906329	     -0.00033449	     -0.20028820	     -0.05980003	      0.88286561	     -0.00018673	     -0.21330315	     -0.00104210	     -0.00138946	    108.68202175
      1.98506534	     -0.05914334	     -0.00033390	     -0.20036858	     -0.05980130	      0.88286388	     -0.00018738	     -0.21332990	     -0.00100438	     -0.00138671	    108.69383333
      1.98631186	     -0.05922332	     -0.00033311	     -0.20044891	     -0.05980253	      0.88286215	     -0.00018802	     -0.21335666	     -0.00096431	     -0.00138138	    107.91172639
      1.98755838	     -0.05929928	     -0.00033224	     -0.20052524	     -0.05980371	      0.88286043	     -0.00018866	     -0.21338339	     -0.00092363	     -0.00137468	    107.94908325
      1.98880491	     -0.05937476	     -0.00033129	     -0.20060111	     -0.05980483	      0.88285872	     -0.00018928	     -0.21340998	     -0.00088066	     -0.00136531	    107.18407898
      1.99005143	     -0.05944684	     -0.00033020	     -0.20067360	     -0.05980590	      0.88285703	     -0.00018990	     -0.21343642	     -0.00083719	     -0.00135451	    107.22574714
      1.99129795	     -0.05951890	     -0.00032884	     -0.20074608	     -0.05980692	      0.88285535	     -0.00019051	     -0.21346264	     -0.00079155	     -0.00134109	    106.46446863
      1.99254447	     -0.05958730	     -0.00032717	     -0.20081492	     -0.05980788	      0.88285369	     -0.00019111	     -0.21348861	     -0.00074549	     -0.00132626	    106.52845280
      1.99379099	     -0.05965463	     -0.00032530	     -0.20088270	     -0.05980878	      0.88285204	     -0.00019170	     -0.21351426	     -0.00069732	     -0.00130880	    105.79707837
      1.99503752	     -0.05971794	     -0.00032336	     -0.20094648	     -0.05980961	      0.88285042	     -0.00019228	     -0.21353954	     -0.00064878	     -0.00128997	    105.88526044
      1.99628404	     -0.05978091	     -0.00032134	     -0.20100994	     -0.05981039	      0.88284883	     -0.00019285	     -0.21356441	     -0.00059822	     -0.00126859	    105.17133506
      1.99753056	     -0.05983730	     -0.00031948	     -0.20106682	     -0.05981111	      0.88284726	     -0.00019342	     -0.21358889	     -0.00054747	     -0.00124578	    105.27698110
      1.99877708	     -0.05989507	     -0.00031742	     -0.20112509	     -0.05981176	      0.88284572	     -0.00019397	     -0.21361300	     -0.00049492	     -0.00122027	    104.53711682
      2.00002360	     -0.05994938	     -0.00031529	     -0.20117992	     -0.05981234	      0.88284422	     -0.00019452	     -0.21363672	     -0.00044231	     -0.00119347	    104.65583865
      2.00127013	     -0.06000285	     -0.00031301	     -0.20123391	     -0.05981286	      0.88284275	     -0.00019506	     -0.21365999	     -0.00038792	     -0.00116432	    103.98266236
      2.00251665	     -0.06005189	     -0.00031069	     -0.20128349	     -0.05981331	      0.88284132	     -0.00019559	     -0.21368277	     -0.00033348	     -0.00113415	    104.14078241
      2.00376317	     -0.06009983	     -0.00030831	     -0.20133197	     -0.05981369	      0.88283992	     -0.00019610	     -0.21370498	     -0.00027731	     -0.00110182	    103.49115836
      2.00500969	     -0.06014367	     -0.00030589	     -0.20137637	     -0.05981400	      0.88283857	     -0.00019661	     -0.21372659	     -0.00022115	     -0.00106867	    103.66696904
      2.00625621	     -0.06018683	     -0.00030341	     -0.20142010	     -0.05981424	      0.88283726	     -0.00019712	     -0.21374757	     -0.00016334	     -0.00103363	    103.02846635
      2.00750274	     -0.06022669	     -0.00030090	     -0.20146052	     -0.05981441	      0.88283599	     -0.00019761	     -0.21376790	     -0.00010565	     -0.00099805	    103.21389653
      2.00874926	     -0.06026635	     -0.00029838	     -0.20150077	     -0.05981450	      0.88283477	     -0.00019809	     -0.21378756	     -0.00004639	     -0.00096081	    102.59089181
      2.00999578	     -0.06030226	     -0.00029599	     -0.20153726	     -0.05981452	      0.88283360	     -0.00019857	     -0.21380655	      0.00001270	     -0.00092328	    102.79763704
      2.01124230	     -0.06033705	     -0.00029398	     -0.20157264	     -0.05981447	      0.88283247	     -0.00019903	     -0.21382484	      0.00007329	     -0.00088432	    102.19637224
      2.01248882	     -0.06036806	     -0.00029201	     -0.20160423	     -0.05981434	      0.88283139	     -0.00019949	     -0.21384245	      0.00013356	     -0.00084521	    102.41875502
      2.01373535	     -0.06039814	     -0.00028974	     -0.20163492	     -0.05981414	      0.88283037	     -0.00019994	     -0.21385934	      0.00019521	     -0.00080483	    101.83531875
      2.01498187	     -0.06042325	     -0.00028779	     -0.20166062	     -0.05981385	      0.88282939	     -0.00020038	     -0.21387554	      0.00025648	     -0.00076450	    102.09457246
      2.01622839	     -0.06044719	     -0.00028579	     -0.20168516	     -0.05981349	      0.88282846	     -0.00020081	     -0.21389101	      0.00031903	     -0.00072305	    101.54251209
      2.01747491	     -0.06046694	     -0.00028387	     -0.20170552	     -0.05981306	      0.88282758	     -0.00020123	     -0.21390576	      0.00038110	     -0.00068174	    101.82933092
      2.01872143	     -0.06048490	     -0.00028206	     -0.20172409	     -0.05981254	      0.88282676	     -0.00020164	     -0.21391971	      0.00044436	     -0.00063940	    101.33970100
      2.01996796	     -0.06049704	     -0.00028046	     -0.20173683	     -0.05981195	      0.88282599	     -0.00020204	     -0.21393284	      0.00050708	     -0.00059722	    101.71307073
      2.02121448	     -0.06050503	     -0.00027904	     -0.20174543	     -0.05981128	      0.88282527	     -0.00020243	     -0.21394502	      0.00057091	     -0.00055388	    101.32544304
      2.02246100	     -0.06050436	     -0.00027783	     -0.20174536	     -0.05981053	      0.88282461	     -0.00020282	     -0.21395616	      0.00063406	     -0.00051043	    101.81015565
      2.02370752	     -0.06049677	     -0.00027672	     -0.20173838	     -0.05980970	      0.88282400	     -0.00020319	     -0.21396611	      0.00069809	     -0.00046537	    101.52658891
      2.02495404	     -0.06047879	     -0.00027565	     -0.20172100	     -0.05980879	      0.88282345	     -0.00020355	     -0.21397475	      0.00076114	     -0.00041964	    102.09274193
      2.02620057	     -0.06045311	     -0.00027449	     -0.20169594	     -0.05980780	      0.88282296	     -0.00020391	     -0.21398193	      0.00082472	     -0.00037173	    101.86482774
      2.02744709	     -0.06041655	     -0.00027322	     -0.20165998	     -0.05980673	      0.88282252	     -0.00020425	     -0.21398758	      0.00088691	     -0.00032262	    102.48793759
      2.02869361	     -0.06037184	     -0.00027174	     -0.20161588	     -0.05980559	      0.88282215	     -0.00020459	     -0.21399158	      0.00094925	     -0.00027085	    102.31543490
      2.02994013	     -0.06031633	     -0.00027009	     -0.20156099	     -0.05980437	      0.88282185	     -0.00020491	     -0.21399388	      0.00100987	     -0.00021746	    102.99670554
      2.03118665	     -0.06025377	     -0.00026828	     -0.20149903	     -0.05980307	      0.88282161	     -0.00020523	     -0.21399442	      0.00107029	     -0.00016110	    102.86545593
      2.03243318	     -0.06018177	     -0.00026635	     -0.20142762	     -0.05980170	      0.88282145	     -0.00020553	     -0.21399320	      0.00112867	     -0.00010293	    103.58753158
      2.03367970	     -0.06010452	     -0.00026428	     -0.20135095	     -0.05980026	      0.88282136	     -0.00020583	     -0.21399021	      0.00118657	     -0.00004175	    103.47457079
      2.03492622	     -0.06002067	     -0.00026230	     -0.20126767	     -0.05979874	      0.88282134	     -0.00020611	     -0.21398554	      0.00124219	      0.00002111	    104.21527792
      2.03617274	     -0.05993323	     -0.00026035	     -0.20118079	     -0.05979716	      0.88282141	     -0.00020639	     -0.21397923	      0.00129716	      0.00008671	    104.13699301
      2.03741926	     -0.05983845	     -0.00025836	     -0.20108654	     -0.05979551	      0.88282156	     -0.00020666	     -0.21397134	      0.00134973	      0.00015361	    104.93018057
      2.03866579	     -0.05973972	     -0.00025623	     -0.20098834	     -0.05979380	      0.88282179	     -0.00020691	     -0.21396189	      0.00140157	      0.00022285	    104.88674736
      2.03991231	     -0.05963528	     -0.00025413	     -0.20088441	     -0.05979202	      0.88282212	     -0.00020716	     -0.21395092	      0.00145088	      0.00029293	    105.70237382
      2.04115883	     -0.05952926	     -0.00025203	     -0.20077888	     -0.05979018	      0.88282253	     -0.00020740	     -0.21393851	      0.00149932	      0.00036477	    105.66251494
      2.04240535	     -0.05941957	     -0.00025005	     -0.20066966	     -0.05978828	      0.88282303	     -0.00020763	     -0.21392477	      0.00154516	      0.00043677	    106.48152387
      2.04365187	     -0.05931035	     -0.00024821	     -0.20056088	     -0.05978633	      0.88282362	     -0.00020786	     -0.21390979	      0.00159013	      0.00050972	    106.44818271
      2.04489840	     -0.05919835	     -0.00024656	     -0.20044930	     -0.05978432	      0.88282430	     -0.00020807	     -0.21389368	      0.00163254	      0.00058197	    107.28456549
      2.04614492	     -0.05908613	     -0.00024499	     -0.20033749	     -0.05978226	      0.88282507	     -0.00020827	     -0.21387652	      0.00167417	      0.00065435	    107.28294435
      2.04739144	     -0.05897051	     -0.00024359	     -0.20022226	     -0.05978015	      0.88282593	     -0.00020847	     -0.21385837	      0.00171328	      0.00072526	    108.14116879
      2.04863796	     -0.05885546	     -0.00024233	     -0.20010759	     -0.05977799	      0.88282687	     -0.00020866	     -0.21383929	      0.00175165	      0.00079554	    108.16117077
      2.04988448	     -0.05873749	     -0.00024129	     -0.19998995	     -0.05977578	      0.88282791	     -0.00020884	     -0.21381936	      0.00178759	      0.00086364	    109.05549404
      2.05113101	     -0.05861977	     -0.00024038	     -0.19987256	     -0.05977353	      0.88282903	     -0.00020901	     -0.21379858	      0.00182282	      0.00093049	    109.10791409
      2.05237753	     -0.05849986	     -0.00023952	     -0.19975295	     -0.05977124	      0.88283023	     -0.00020917	     -0.21377703	      0.00185561	      0.00099463	    110.01016604
      2.05362405	     -0.05838106	     -0.00023864	     -0.19963446	     -0.05976890	      0.88283151	     -0.00020933	     -0.21375475	      0.00188765	      0.00105705	    110.05850402
      2.05487057	     -0.05826017	     -0.00023789	     -0.19951383	     -0.05976653	      0.88283286	     -0.00020947	     -0.21373180	      0.00191722	      0.00111625	    110.96365872
      2.05611709	     -0.05814045	     -0.00023712	     -0.19939437	     -0.05976412	      0.88283429	     -0.00020961	     -0.21370821	      0.00194604	      0.00117323	    111.01681748
      2.05736362	     -0.05801849	     -0.00023641	     -0.19927265	     -0.05976168	      0.88283578	     -0.00020974	     -0.21368404	      0.00197240	      0.00122653	    111.93565649
      2.05861014	     -0.05789678	     -0.00023560	     -0.19915117	     -0.05975921	      0.88283735	     -0.00020986	     -0.21365928	      0.00199804	      0.00127721	    112.01500615
      2.05985666	     -0.05777065	     -0.00023509	     -0.19902524	     -0.05975670	      0.88283897	     -0.00020997	     -0.21363396	      0.00202123	      0.00132396	    112.96816517
      2.06110318	     -0.05764516	     -0.00023461	     -0.19889994	     -0.05975417	      0.88284065	     -0.00021007	     -0.21360810	      0.00204366	      0.00136795	    113.05376358
      2.06234970	     -0.05751723	     -0.00023433	     -0.19877218	     -0.05975161	      0.88284238	     -0.00021017	     -0.21358174	      0.00206359	      0.00140792	    114.00900037
      2.06359623	     -0.05739077	     -0.00023402	     -0.19864586	     -0.05974902	      0.88284415	     -0.00021026	     -0.21355492	      0.00208272	      0.00144503	    114.10149478
      2.06484275	     -0.05726245	     -0.00023382	     -0.19851767	     -0.05974642	      0.88284598	     -0.00021033	     -0.21352768	      0.00209934	      0.00147801	    115.07183997
      2.06608927	     -0.05713612	     -0.00023362	     -0.19839145	     -0.05974379	      0.88284784	     -0.00021041	     -0.21350004	      0.00211518	      0.00150808	    115.16780734
      2.06733579	     -0.05700845	     -0.00023351	     -0.19826388	     -0.05974115	      0.88284973	     -0.00021047	     -0.21347207	      0.00212850	      0.00153398	    116.14360517
      2.06858231	     -0.05688271	     -0.00023330	     -0.19813822	     -0.05973848	      0.88285166	     -0.00021052	     -0.21344378	      0.00214103	      0.00155698	    116.23655592
      2.06982884	     -0.05675569	     -0.00023307	     -0.19801126	     -0.05973581	      0.88285361	     -0.00021057	     -0.21341521	      0.00215105	      0.00157585	    117.20804918
      2.07107536	     -0.05663184	     -0.00023261	     -0.19788746	     -0.05973312	      0.88285559	     -0.00021061	     -0.21338640	      0.00216030	      0.00159185	    117.28481884
      2.07232188	     -0.05650723	     -0.00023223	     -0.19776288	     -0.05973042	      0.88285758	     -0.00021064	     -0.21335740	      0.00216708	      0.00160381	    118.26004097
      2.07356840	     -0.05638482	     -0.00023176	     -0.19764049	     -0.05972772	      0.88285959	     -0.00021067	     -0.21332821	      0.00217316	      0.00161306	    118.34776445
      2.07481492	     -0.05626184	     -0.00023076	     -0.19751753	     -0.05972501	      0.88286160	     -0.00021069	     -0.21329890	      0.00217676	      0.00161857	    119.30173096
      2.07606145	     -0.05614223	     -0.00022948	     -0.19739793	     -0.05972229	      0.88286362	     -0.00021070	     -0.21326948	      0.00217962	      0.00162164	    119.33701139
      2.07730797	     -0.05602287	     -0.00022826	     -0.19727855	     -0.05971958	      0.88286564	     -0.00021070	     -0.21324002	      0.00218004	      0.00162103	    120.27849389
      2.07855449	     -0.05590790	     -0.00022705	     -0.19716355	     -0.05971686	      0.88286766	     -0.00021070	     -0.21321054	      0.00217981	      0.00161802	    120.30857301
      2.07980101	     -0.05579390	     -0.00022609	     -0.19704949	     -0.05971414	      0.88286967	     -0.00021069	     -0.21318114	      0.00217725	      0.00161146	    121.24842446
      2.08104753	     -0.05568227	     -0.00022547	     -0.19693779	     -0.05971143	      0.88287168	     -0.00021067	     -0.21315182	      0.00217414	      0.00160270	    121.27285685
      2.08229406	     -0.05557183	     -0.00022534	     -0.19682725	     -0.05970872	      0.88287367	     -0.00021065	     -0.21312269	      0.00216870	      0.00159071	    122.16337684
      2.08354058	     -0.05546685	     -0.00022513	     -0.19672216	     -0.05970602	      0.88287564	     -0.00021062	     -0.21309380	      0.00216271	      0.00157675	    122.12629940
      2.08478710	     -0.05536317	     -0.00022503	     -0.19661835	     -0.05970333	      0.88287760	     -0.00021059	     -0.21306520	      0.00215450	      0.00155964	    123.00755068
      2.08603362	     -0.05526457	     -0.00022469	     -0.19651962	     -0.05970065	      0.88287953	     -0.00021055	     -0.21303689	      0.00214591	      0.00154070	    122.96024101
      2.08728014	     -0.05516683	     -0.00022448	     -0.19642173	     -0.05969798	      0.88288144	     -0.00021051	     -0.21300888	      0.00213522	      0.00151888	    123.82251135
      2.08852667	     -0.05507440	     -0.00022433	     -0.19632914	     -0.05969533	      0.88288332	     -0.00021046	     -0.21298119	      0.00212426	      0.00149557	    123.73927933
      2.08977319	     -0.05498373	     -0.00022436	     -0.19623829	     -0.05969269	      0.88288516	     -0.00021041	     -0.21295386	      0.00211128	      0.00146964	    124.56322065
      2.09101971	     -0.05489845	     -0.00022430	     -0.19615282	     -0.05969007	      0.88288698	     -0.00021036	     -0.21292690	      0.00209810	      0.00144244	    124.43477810
      2.09226623	     -0.05481494	     -0.00022439	     -0.19606911	     -0.05968746	      0.88288876	     -0.00021030	     -0.21290036	      0.00208297	      0.00141283	    125.21622530
      2.09351275	     -0.05473709	     -0.00022439	     -0.19599104	     -0.05968487	      0.88289050	     -0.00021023	     -0.21287425	      0.00206771	      0.00138216	    125.04014834
      2.09475928	     -0.05466092	     -0.00022455	     -0.19591465	     -0.05968231	      0.88289220	     -0.00021017	     -0.21284862	      0.00205060	      0.00134931	    125.78701267
      2.09600580	     -0.05459003	     -0.00022468	     -0.19584353	     -0.05967976	      0.88289387	     -0.00021009	     -0.21282345	      0.00203346	      0.00131563	    125.58342803
      2.09725232	     -0.05452097	     -0.00022501	     -0.19577422	     -0.05967724	      0.88289548	     -0.00021002	     -0.21279877	      0.00201455	      0.00128006	    126.29250067
      2.09849884	     -0.05445771	     -0.00022528	     -0.19571072	     -0.05967474	      0.88289706	     -0.00020994	     -0.21277461	      0.00199566	      0.00124395	    126.03576387
      2.09974536	     -0.05439596	     -0.00022569	     -0.19564869	     -0.05967226	      0.88289858	     -0.00020987	     -0.21275098	      0.00197505	      0.00120619	    126.70771793
      2.10099189	     -0.05433962	     -0.00022604	     -0.19559209	     -0.05966981	      0.88290006	     -0.00020978	     -0.21272787	      0.00195455	      0.00116816	    126.41645389
      2.10223841	     -0.05428471	     -0.00022648	     -0.19553690	     -0.05966739	      0.88290150	     -0.00020970	     -0.21270532	      0.00193239	      0.00112875	    127.04854107
      2.10348493	     -0.05423571	     -0.00022676	     -0.19548762	     -0.05966500	      0.88290288	     -0.00020962	     -0.21268332	      0.00191040	      0.00108928	    126.70399979
      2.10473145	     -0.05418921	     -0.00022720	     -0.19544082	     -0.05966263	      0.88290421	     -0.00020953	     -0.21266191	      0.00188682	      0.00104857	    127.29293392
      2.10597797	     -0.05414944	     -0.00022695	     -0.19540078	     -0.05966029	      0.88290549	     -0.00020944	     -0.21264113	      0.00186346	      0.00100805	    126.90606968
      2.10722450	     -0.05411216	     -0.00022680	     -0.19536320	     -0.05965798	      0.88290672	     -0.00020935	     -0.21262102	      0.00183859	      0.00096655	    127.45600467
      2.10847102	     -0.05408080	     -0.00022658	     -0.19533154	     -0.05965571	      0.88290790	     -0.00020926	     -0.21260157	      0.00181410	      0.00092533	    127.05847278
      2.10971754	     -0.05405077	     -0.00022655	     -0.19530121	     -0.05965346	      0.88290903	     -0.00020917	     -0.21258280	      0.00178829	      0.00088322	    127.62288089
      2.11096406	     -0.05402600	     -0.00022661	     -0.19527613	     -0.05965125	      0.88291010	     -0.00020908	     -0.21256466	      0.00176303	      0.00084156	    127.21812732
      2.11221058	     -0.05400170	     -0.00022718	     -0.19525152	     -0.05964907	      0.88291113	     -0.00020900	     -0.21254716	      0.00173652	      0.00079925	    127.76210733
      2.11345711	     -0.05398155	     -0.00022824	     -0.19523103	     -0.05964692	      0.88291210	     -0.00020891	     -0.21253031	      0.00171057	      0.00075776	    127.31395163
      2.11470363	     -0.05396406	     -0.00022942	     -0.19521321	     -0.05964480	      0.88291302	     -0.00020882	     -0.21251417	      0.00168339	      0.00071598	    127.81523283
      2.11595015	     -0.05395160	     -0.00023019	     -0.19520042	     -0.05964272	      0.88291388	     -0.00020873	     -0.21249871	      0.00165685	      0.00067516	    127.34836363
      2.11719667	     -0.05394030	     -0.00023097	     -0.19518879	     -0.05964067	      0.88291470	     -0.00020864	     -0.21248394	      0.00162921	      0.00063415	    127.84010954
      2.11844319	     -0.05393416	     -0.00023161	     -0.19518231	     -0.05963866	      0.88291546	     -0.00020856	     -0.21246983	      0.00160231	      0.00059423	    127.35238845
      2.11968972	     -0.05392813	     -0.00023253	     -0.19517595	     -0.05963668	      0.88291618	     -0.00020848	     -0.21245637	      0.00157437	      0.00055423	    127.82797010
      2.12093624	     -0.05392761	     -0.00023337	     -0.19517510	     -0.05963474	      0.88291685	     -0.00020840	     -0.21244353	      0.00154724	      0.00051544	    127.30498221
      2.12218276	     -0.05392788	     -0.00023432	     -0.19517503	     -0.05963282	      0.88291746	     -0.00020832	     -0.21243133	      0.00151912	      0.00047667	    127.75110636
      2.12342928	     -0.05393306	     -0.00023512	     -0.19517988	     -0.05963095	      0.88291804	     -0.00020824	     -0.21241971	      0.00149188	      0.00043918	    127.20335980
      2.12467580	     -0.05393865	     -0.00023602	     -0.19518513	     -0.05962911	      0.88291856	     -0.00020817	     -0.21240868	      0.00146375	      0.00040178	    127.62919706
      2.12592233	     -0.05394899	     -0.00023677	     -0.19519516	     -0.05962730	      0.88291904	     -0.00020809	     -0.21239820	      0.00143659	      0.00036573	    127.05881355
      2.12716885	     -0.05395968	     -0.00023762	     -0.19520552	     -0.05962552	      0.88291947	     -0.00020803	     -0.21238826	      0.00140860	      0.00032981	    127.46282478
      2.12841537	     -0.05397501	     -0.00023833	     -0.19522053	     -0.05962379	      0.88291986	     -0.00020796	     -0.21237884	      0.00138165	      0.00029528	    126.87203762
      2.12966189	     -0.05399052	     -0.00023916	     -0.19523572	     -0.05962208	      0.88292021	     -0.00020790	     -0.21236993	      0.00135394	      0.00026090	    127.26097587
      2.13090841	     -0.05401055	     -0.00023985	     -0.19525543	     -0.05962041	      0.88292051	     -0.00020785	     -0.21236151	      0.00132736	      0.00022793	    126.65507026
      2.13215494	     -0.05403067	     -0.00024068	     -0.19527523	     -0.05961877	      0.88292078	     -0.00020779	     -0.21235358	      0.00130012	      0.00019513	    127.02658474
      2.13340146	     -0.05405509	     -0.00024136	     -0.19529935	     -0.05961717	      0.88292100	     -0.00020775	     -0.21234610	      0.00127407	      0.00016374	    126.40374122
      2.13464798	     -0.05407932	     -0.00024217	     -0.19532328	     -0.05961560	      0.88292118	     -0.00020770	     -0.21233909	      0.00124740	      0.00013253	    126.75992799
      2.13589450	     -0.05410772	     -0.00024284	     -0.19535138	     -0.05961406	      0.88292133	     -0.00020767	     -0.21233251	      0.00122196	      0.00010274	    126.12327914
      2.13714102	     -0.05413568	     -0.00024362	     -0.19537904	     -0.05961255	      0.88292144	     -0.00020763	     -0.21232637	      0.00119595	      0.00007314	    126.46665739
      2.13838755	     -0.05416747	     -0.00024424	     -0.19541054	     -0.05961107	      0.88292151	     -0.00020761	     -0.21232062	      0.00117126	      0.00004495	    125.82218379
      2.13963407	     -0.05419861	     -0.00024495	     -0.19544139	     -0.05960963	      0.88292155	     -0.00020759	     -0.21231528	      0.00114604	      0.00001693	    126.16430560
      2.14088059	     -0.05423343	     -0.00024551	     -0.19547594	     -0.05960822	      0.88292156	     -0.00020757	     -0.21231030	      0.00112214	     -0.00000968	    125.53213025
      2.14212711	     -0.05426755	     -0.00024620	     -0.19550978	     -0.05960683	      0.88292153	     -0.00020757	     -0.21230569	      0.00109766	     -0.00003613	    125.89581751
      2.14337363	     -0.05430532	     -0.00024677	     -0.19554728	     -0.05960548	      0.88292147	     -0.00020757	     -0.21230142	      0.00107444	     -0.00006120	    125.29499101
      2.14462016	     -0.05434216	     -0.00024747	     -0.19558386	     -0.05960416	      0.88292138	     -0.00020757	     -0.21229749	      0.00105058	     -0.00008615	    125.69462058
      2.14586668	     -0.05438246	     -0.00024804	     -0.19562389	     -0.05960286	      0.88292125	     -0.00020759	     -0.21229388	      0.00102791	     -0.00010973	    125.13071861
      2.14711320	     -0.05442175	     -0.00024873	     -0.19566292	     -0.05960159	      0.88292110	     -0.00020761	     -0.21229059	      0.00100457	     -0.00013321	    125.56404026
      2.14835972	     -0.05446451	     -0.00024935	     -0.19570542	     -0.05960036	      0.88292092	     -0.00020764	     -0.21228759	      0.00098241	     -0.00015537	    125.03582501
      2.14960624	     -0.05450631	     -0.00025014	     -0.19574697	     -0.05959914	      0.88292071	     -0.00020768	     -0.21228489	      0.00095962	     -0.00017747	    125.50285051
      2.15085277	     -0.05455143	     -0.00025088	     -0.19579183	     -0.05959796	      0.88292048	     -0.00020773	     -0.21228248	      0.00093810	     -0.00019830	    125.00657256
      2.15209929	     -0.05459532	     -0.00025184	     -0.19583547	     -0.05959681	      0.88292022	     -0.00020778	     -0.21228036	      0.00091601	     -0.00021910	    125.49512814
      2.15334581	     -0.05464242	     -0.00025280	     -0.19588233	     -0.05959568	      0.88291993	     -0.00020785	     -0.21227850	      0.00089523	     -0.00023864	    125.01623970
      2.15459233	     -0.05468803	     -0.00025396	     -0.19592769	     -0.05959457	      0.88291962	     -0.00020792	     -0.21227693	      0.00087395	     -0.00025817	    125.51523849
      2.15583885	     -0.05473645	     -0.00025513	     -0.19597587	     -0.05959350	      0.88291929	     -0.00020800	     -0.21227563	      0.00085402	     -0.00027642	    125.04468807
      2.15708538	     -0.05478334	     -0.00025652	     -0.19602252	     -0.05959245	      0.88291894	     -0.00020810	     -0.21227461	      0.00083362	     -0.00029463	    125.53691799
      2.15833190	     -0.05483268	     -0.00025789	     -0.19607163	     -0.05959142	      0.88291856	     -0.00020820	     -0.21227385	      0.00081463	     -0.00031158	    125.06694366
      2.15957842	     -0.05487987	     -0.00025949	     -0.19611859	     -0.05959042	      0.88291816	     -0.00020832	     -0.21227336	      0.00079527	     -0.00032848	    125.55604581
      2.16082494	     -0.05492895	     -0.00026107	     -0.19616745	     -0.05958944	      0.88291774	     -0.00020844	     -0.21227310	      0.00077740	     -0.00034409	    125.08601587
      2.16207146	     -0.05497540	     -0.00026284	     -0.19621368	     -0.05958848	      0.88291730	     -0.00020858	     -0.21227307	      0.00075919	     -0.00035961	    125.56423202
      2.16331799	     -0.05502321	     -0.00026459	     -0.19626127	     -0.05958754	      0.88291684	     -0.00020872	     -0.21227325	      0.00074246	     -0.00037377	    125.08721629
      2.16456451	     -0.05506790	     -0.00026653	     -0.19630575	     -0.05958663	      0.88291637	     -0.00020888	     -0.21227363	      0.00072539	     -0.00038776	    125.55850963
      2.16581103	     -0.05511336	     -0.00026845	     -0.19635099	     -0.05958573	      0.88291588	     -0.00020905	     -0.21227417	      0.00070977	     -0.00040030	    125.09720823
      2.16705755	     -0.05515512	     -0.00027057	     -0.19639255	     -0.05958486	      0.88291537	     -0.00020923	     -0.21227487	      0.00069372	     -0.00041255	    125.56806536
      2.16830407	     -0.05519724	     -0.00027269	     -0.19643447	     -0.05958400	      0.88291485	     -0.00020942	     -0.21227570	      0.00067901	     -0.00042319	    125.10383177
      2.16955060	     -0.05523527	     -0.00027500	     -0.19647230	     -0.05958317	      0.88291432	     -0.00020962	     -0.21227664	      0.00066380	     -0.00043334	    125.57657097
      2.17079712	     -0.05527306	     -0.00027725	     -0.19650990	     -0.05958235	      0.88291377	     -0.00020983	     -0.21227766	      0.00064984	     -0.00044168	    125.11928999
      2.17204364	     -0.05530618	     -0.00027960	     -0.19654283	     -0.05958155	      0.88291321	     -0.00021006	     -0.21227875	      0.00063524	     -0.00044933	    125.57205244
      2.17329016	     -0.05533890	     -0.00028183	     -0.19657536	     -0.05958076	      0.88291265	     -0.00021029	     -0.21227987	      0.00062183	     -0.00045499	    125.08890233
      2.17453668	     -0.05536702	     -0.00028412	     -0.19660331	     -0.05958000	      0.88291208	     -0.00021054	     -0.21228103	      0.00060776	     -0.00045979	    125.53337679
      2.17578321	     -0.05539463	     -0.00028621	     -0.19663074	     -0.05957925	      0.88291151	     -0.00021080	     -0.21228219	      0.00059475	     -0.00046249	    125.04384299
      2.17702973	     -0.05541767	     -0.00028823	     -0.19665361	     -0.05957851	      0.88291093	     -0.00021107	     -0.21228336	      0.00058092	     -0.00046432	    125.45745432
      2.17827625	     -0.05544074	     -0.00029004	     -0.19667651	     -0.05957780	      0.88291035	     -0.00021135	     -0.21228451	      0.00056808	     -0.00046413	    124.94416849
      2.17952277	     -0.05546041	     -0.00029187	     -0.19669602	     -0.05957710	      0.88290977	     -0.00021164	     -0.21228569	      0.00055442	     -0.00046322	    125.33959908
      2.18076929	     -0.05548204	     -0.00029359	     -0.19671748	     -0.05957642	      0.88290920	     -0.00021195	     -0.21228691	      0.00054169	     -0.00046056	    124.79691136
      2.18201582	     -0.05550227	     -0.00029545	     -0.19673755	     -0.05957575	      0.88290862	     -0.00021226	     -0.21228826	      0.00052814	     -0.00045760	    125.14425980
      2.18326234	     -0.05552595	     -0.00029735	     -0.19676106	     -0.05957510	      0.88290806	     -0.00021259	     -0.21228979	      0.00051565	     -0.00045340	    124.56406518
      2.18450886	     -0.05554922	     -0.00029951	     -0.19678416	     -0.05957446	      0.88290749	     -0.00021293	     -0.21229159	      0.00050249	     -0.00044943	    124.87994436
      2.18575538	     -0.05557623	     -0.00030178	     -0.19681099	     -0.05957385	      0.88290694	     -0.00021328	     -0.21229371	      0.00049054	     -0.00044474	    124.29211556
      2.18700190	     -0.05560245	     -0.00030435	     -0.19683703	     -0.05957324	      0.88290638	     -0.00021365	     -0.21229621	      0.00047805	     -0.00044077	    124.60955715
      2.18824843	     -0.05563156	     -0.00030699	     -0.19686597	     -0.05957265	      0.88290584	     -0.00021403	     -0.21229910	      0.00046683	     -0.00043647	    124.02687379
      2.18949495	     -0.05565959	     -0.00030984	     -0.19689381	     -0.05957208	      0.88290529	     -0.00021442	     -0.21230240	      0.00045511	     -0.00043323	    124.32025704
      2.19074147	     -0.05569099	     -0.00031274	     -0.19692504	     -0.05957152	      0.88290476	     -0.00021482	     -0.21230613	      0.00044472	     -0.00042999	    123.71366477
      2.19198799	     -0.05572112	     -0.00031576	     -0.19695498	     -0.05957097	      0.88290422	     -0.00021523	     -0.21231033	      0.00043389	     -0.00042810	    123.98762913
      2.19323451	     -0.05575349	     -0.00031867	     -0.19698718	     -0.05957044	      0.88290369	     -0.00021566	     -0.21231495	      0.00042443	     -0.00042645	    123.36693019
      2.19448104	     -0.05578420	     -0.00032168	     -0.19701771	     -0.05956991	      0.88290316	     -0.00021610	     -0.21232003	      0.00041459	     -0.00042632	    123.61187152
      2.19572756	     -0.05581754	     -0.00032465	     -0.19705089	     -0.05956940	      0.88290263	     -0.00021655	     -0.21232553	      0.00040618	     -0.00042652	    122.96675650
      2.19697408	     -0.05584956	     -0.00032770	     -0.19708275	     -0.05956890	      0.88290209	     -0.00021701	     -0.21233149	      0.00039743	     -0.00042828	    123.17969314
      2.19822060	     -0.05588429	     -0.00033060	     -0.19711733	     -0.05956841	      0.88290156	     -0.00021748	     -0.21233788	      0.00039014	     -0.00043040	    122.49715133
      2.19946712	     -0.05591751	     -0.00033344	     -0.19715040	     -0.05956793	      0.88290102	     -0.00021796	     -0.21234472	      0.00038253	     -0.00043411	    122.66913206
      2.20071365	     -0.05595299	     -0.00033604	     -0.19718575	     -0.05956746	      0.88290048	     -0.00021845	     -0.21235199	      0.00037641	     -0.00043820	    121.96854594
      2.20196017	     -0.05598660	     -0.00033856	     -0.19721922	     -0.05956699	      0.88289993	     -0.00021896	     -0.21235969	      0.00037000	     -0.00044385	    122.13048530
      2.20320669	     -0.05602253	     -0.00034095	     -0.19725503	     -0.05956653	      0.88289937	     -0.00021947	     -0.21236779	      0.00036509	     -0.00044981	    121.42952205
      2.20445321	     -0.05605715	     -0.00034334	     -0.19728954	     -0.05956608	      0.88289880	     -0.00022000	     -0.21237630	      0.00035987	     -0.00045722	    121.60341382
      2.20569973	     -0.05609428	     -0.00034560	     -0.19732656	     -0.05956563	      0.88289823	     -0.00022053	     -0.21238520	      0.00035605	     -0.00046482	    120.92741408
      2.20694626	     -0.05612987	     -0.00034781	     -0.19736204	     -0.05956519	      0.88289765	     -0.00022108	     -0.21239449	      0.00035182	     -0.00047374	    121.12083950
      2.20819278	     -0.05616738	     -0.00034982	     -0.19739946	     -0.05956476	      0.88289705	     -0.00022164	     -0.21240415	      0.00034894	     -0.00048270	    120.47726082
      2.20943930	     -0.05620220	     -0.00035173	     -0.19743419	     -0.05956432	      0.88289644	     -0.00022220	     -0.21241417	      0.00034569	     -0.00049278	    120.72894151
      2.21068582	     -0.05623766	     -0.00035348	     -0.19746957	     -0.05956389	      0.88289582	     -0.00022277	     -0.21242446	      0.00034379	     -0.00050263	    120.16497999
      2.21193234	     -0.05626959	     -0.00035519	     -0.19750142	     -0.05956347	      0.88289519	     -0.00022336	     -0.21243500	      0.00034146	     -0.00051320	    120.49601413
      2.21317887	     -0.05630207	     -0.00035677	     -0.19753383	     -0.05956304	      0.88289454	     -0.00022395	     -0.21244571	      0.00034037	     -0.00052310	    120.00137716
      2.21442539	     -0.05633172	     -0.00035837	     -0.19756341	     -0.05956262	      0.88289388	     -0.00022456	     -0.21245660	      0.00033871	     -0.00053329	    120.39790354
      2.21567191	     -0.05636230	     -0.00035987	     -0.19759393	     -0.05956220	      0.88289321	     -0.00022517	     -0.21246761	      0.00033814	     -0.00054237	    119.97038693
      2.21691843	     -0.05638967	     -0.00036130	     -0.19762125	     -0.05956178	      0.88289253	     -0.00022579	     -0.21247876	      0.00033689	     -0.00055136	    120.43847908
      2.21816495	     -0.05641765	     -0.00036256	     -0.19764917	     -0.05956136	      0.88289184	     -0.00022642	     -0.21248997	      0.00033666	     -0.00055892	    120.07295182
      2.21941148	     -0.05644266	     -0.00036375	     -0.19767413	     -0.05956094	      0.88289114	     -0.00022706	     -0.21250127	      0.00033572	     -0.00056607	    120.59523259
      2.22065800	     -0.05646864	     -0.00036483	     -0.19770007	     -0.05956052	      0.88289043	     -0.00022770	     -0.21251261	      0.00033580	     -0.00057153	    120.28292485
      2.22190452	     -0.05649201	     -0.00036593	     -0.19772339	     -0.05956010	      0.88288971	     -0.00022836	     -0.21252401	      0.00033521	     -0.00057634	    120.86445307
      2.22315104	     -0.05651627	     -0.00036696	     -0.19774761	     -0.05955968	      0.88288899	     -0.00022902	     -0.21253543	      0.00033567	     -0.00057922	    120.60880250
      2.22439756	     -0.05653767	     -0.00036800	     -0.19776897	     -0.05955926	      0.88288827	     -0.00022970	     -0.21254689	      0.00033546	     -0.00058124	    121.23431285
      2.22564409	     -0.05655995	     -0.00036895	     -0.19779122	     -0.05955885	      0.88288754	     -0.00023038	     -0.21255835	      0.00033633	     -0.00058115	    121.00860383
      2.22689061	     -0.05657919	     -0.00036991	     -0.19781043	     -0.05955843	      0.88288682	     -0.00023106	     -0.21256982	      0.00033658	     -0.00058006	    121.68240241
      2.22813713	     -0.05659901	     -0.00037079	     -0.19783022	     -0.05955801	      0.88288610	     -0.00023176	     -0.21258127	      0.00033792	     -0.00057671	    121.50637087
      2.22938365	     -0.05661589	     -0.00037170	     -0.19784708	     -0.05955758	      0.88288538	     -0.00023246	     -0.21259269	      0.00033859	     -0.00057223	    122.22032700
      2.23063017	     -0.05663362	     -0.00037256	     -0.19786479	     -0.05955716	      0.88288467	     -0.00023317	     -0.21260406	      0.00034027	     -0.00056543	    122.08785969
      2.23187670	     -0.05664879	     -0.00037348	     -0.19787993	     -0.05955674	      0.88288397	     -0.00023389	     -0.21261540	      0.00034120	     -0.00055744	    122.83538865
      2.23312322	     -0.05666532	     -0.00037431	     -0.19789645	     -0.05955631	      0.88288329	     -0.00023461	     -0.21262670	      0.00034311	     -0.00054711	    122.70738808
      2.23436974	     -0.05667941	     -0.00037492	     -0.19791052	     -0.05955588	      0.88288261	     -0.00023534	     -0.21263797	      0.00034430	     -0.00053566	    123.45523974
      2.23561626	     -0.05669444	     -0.00037534	     -0.19792554	     -0.05955545	      0.88288195	     -0.00023608	     -0.21264921	      0.00034652	     -0.00052198	    123.32745886
      2.23686278	     -0.05670690	     -0.00037571	     -0.19793801	     -0.05955502	      0.88288131	     -0.00023682	     -0.21266041	      0.00034814	     -0.00050735	    124.08410892
      2.23810931	     -0.05672015	     -0.00037609	     -0.19795126	     -0.05955458	      0.88288069	     -0.00023757	     -0.21267157	      0.00035085	     -0.00049068	    123.95717309
      2.23935583	     -0.05673125	     -0.00037659	     -0.19796235	     -0.05955414	      0.88288009	     -0.00023833	     -0.21268272	      0.00035298	     -0.00047322	    124.70202989
      2.24060235	     -0.05674376	     -0.00037707	     -0.19797488	     -0.05955370	      0.88287951	     -0.00023909	     -0.21269385	      0.00035628	     -0.00045392	    124.56274182
      2.24184887	     -0.05675370	     -0.00037756	     -0.19798481	     -0.05955326	      0.88287896	     -0.00023985	     -0.21270497	      0.00035906	     -0.00043401	    125.29490631
      2.24309539	     -0.05676413	     -0.00037792	     -0.19799526	     -0.05955281	      0.88287843	     -0.00024062	     -0.21271604	      0.00036306	     -0.00041239	    125.13129336
      2.24434192	     -0.05677151	     -0.00037827	     -0.19800266	     -0.05955235	      0.88287793	     -0.00024140	     -0.21272705	      0.00036659	     -0.00039029	    125.83843712
      2.24558844	     -0.05677981	     -0.00037839	     -0.19801099	     -0.05955189	      0.88287746	     -0.00024218	     -0.21273796	      0.00037135	     -0.00036660	    125.64253701
      2.24683496	     -0.05678543	     -0.00037801	     -0.19801664	     -0.05955143	      0.88287701	     -0.00024296	     -0.21274879	      0.00037558	     -0.00034239	    126.29541414
      2.24808148	     -0.05679227	     -0.00037749	     -0.19802353	     -0.05955096	      0.88287660	     -0.00024375	     -0.21275950	      0.00038099	     -0.00031656	    126.02946338
      2.24932800	     -0.05679649	     -0.00037695	     -0.19802781	     -0.05955048	      0.88287622	     -0.00024455	     -0.21277012	      0.00038593	     -0.00029042	    126.64906414
      2.25057453	     -0.05679921	     -0.00037696	     -0.19803057	     -0.05954999	      0.88287588	     -0.00024535	     -0.21278062	      0.00039207	     -0.00026277	    126.35640799
      2.25182105	     -0.05680028	     -0.00037708	     -0.19803169	     -0.05954950	      0.88287557	     -0.00024615	     -0.21279105	      0.00039767	     -0.00023478	    126.93704271
      2.25306757	     -0.05680172	     -0.00037706	     -0.19803318	     -0.05954900	      0.88287529	     -0.00024695	     -0.21280137	      0.00040442	     -0.00020539	    126.62340317
      2.25431409	     -0.05679949	     -0.00037691	     -0.19803102	     -0.05954849	      0.88287506	     -0.00024776	     -0.21281154	      0.00041058	     -0.00017586	    127.20225170
      2.25556061	     -0.05679711	     -0.00037653	     -0.19802870	     -0.05954798	      0.88287486	     -0.00024857	     -0.21282149	      0.00041782	     -0.00014510	    126.86935566
      2.25680714	     -0.05679106	     -0.00037602	     -0.19802273	     -0.05954745	      0.88287470	     -0.00024938	     -0.21283120	      0.00042440	     -0.00011439	    127.43347629
      2.25805366	     -0.05678526	     -0.00037530	     -0.19801701	     -0.05954692	      0.88287457	     -0.00025020	     -0.21284061	      0.00043197	     -0.00008264	    127.07833200
      2.25930018	     -0.05677647	     -0.00037447	     -0.19800830	     -0.05954637	      0.88287449	     -0.00025102	     -0.21284972	      0.00043878	     -0.00005115	    127.62065928
      2.26054670	     -0.05676868	     -0.00037352	     -0.19800059	     -0.05954582	      0.88287445	     -0.00025184	     -0.21285850	      0.00044652	     -0.00001890	    127.24111626
      2.26179322	     -0.05675854	     -0.00037260	     -0.19799054	     -0.05954526	      0.88287444	     -0.00025267	     -0.21286698	      0.00045346	      0.00001282	    127.77215967
      2.26303975	     -0.05674992	     -0.00037169	     -0.19798200	     -0.05954469	      0.88287448	     -0.00025349	     -0.21287513	      0.00046128	      0.00004506	    127.37930215
      2.26428627	     -0.05673924	     -0.00037095	     -0.19797140	     -0.05954411	      0.88287455	     -0.00025432	     -0.21288300	      0.00046827	      0.00007656	    127.90429185
      2.26553279	     -0.05673003	     -0.00037032	     -0.19796228	     -0.05954352	      0.88287467	     -0.00025515	     -0.21289056	      0.00047611	      0.00010842	    127.50626591
      2.26677931	     -0.05671824	     -0.00037035	     -0.19795056	     -0.05954293	      0.88287482	     -0.00025598	     -0.21289782	      0.00048305	      0.00013950	    128.03686772
      2.26802583	     -0.05670648	     -0.00037054	     -0.19793886	     -0.05954232	      0.88287502	     -0.00025682	     -0.21290475	      0.00049076	      0.00017104	    127.65328043
      2.26927236	     -0.05669012	     -0.00037071	     -0.19792256	     -0.05954170	      0.88287525	     -0.00025765	     -0.21291130	      0.00049747	      0.00020196	    128.21296437
      2.27051888	     -0.05667276	     -0.00037052	     -0.19790527	     -0.05954108	      0.88287552	     -0.00025849	     -0.21291741	      0.00050478	      0.00023355	    127.84443778
      2.27176540	     -0.05665149	     -0.00037044	     -0.19788407	     -0.05954045	      0.88287583	     -0.00025933	     -0.21292308	      0.00051092	      0.00026473	    128.40679031
      2.27301192	     -0.05662884	     -0.00037024	     -0.19786149	     -0.05953981	      0.88287618	     -0.00026017	     -0.21292824	      0.00051750	      0.00029676	    128.05604219
      2.27425844	     -0.05660054	     -0.00036991	     -0.19783325	     -0.05953916	      0.88287657	     -0.00026101	     -0.21293285	      0.00052274	      0.00032858	    128.64857957
      2.27550497	     -0.05657058	     -0.00036945	     -0.19780336	     -0.05953850	      0.88287700	     -0.00026185	     -0.21293684	      0.00052827	      0.00036145	    128.31468765
      2.27675149	     -0.05653588	     -0.00036892	     -0.19776872	     -0.05953784	      0.88287747	     -0.00026269	     -0.21294018	      0.00053228	      0.00039432	    128.92677486
      2.27799801	     -0.05649943	     -0.00036811	     -0.19773233	     -0.05953717	      0.88287798	     -0.00026353	     -0.21294284	      0.00053641	      0.00042843	    128.61133962
      2.27924453	     -0.05645744	     -0.00036715	     -0.19769039	     -0.05953650	      0.88287854	     -0.00026437	     -0.21294478	      0.00053887	      0.00046269	    129.25706356
      2.28049105	     -0.05641384	     -0.00036592	     -0.19764686	     -0.05953583	      0.88287914	     -0.00026521	     -0.21294597	      0.00054132	      0.00049830	    128.95851768
      2.28173758	     -0.05636592	     -0.00036459	     -0.19759898	     -0.05953516	      0.88287978	     -0.00026605	     -0.21294642	      0.00054197	      0.00053411	    129.62031348
      2.28298410	     -0.05631731	     -0.00036313	     -0.19755043	     -0.05953448	      0.88288047	     -0.00026689	     -0.21294613	      0.00054252	      0.00057125	    129.34488465
      2.28423062	     -0.05626387	     -0.00036160	     -0.19749702	     -0.05953380	      0.88288121	     -0.00026773	     -0.21294509	      0.00054123	      0.00060855	    130.05188813
      2.28547714	     -0.05620873	     -0.00035985	     -0.19744192	     -0.05953313	      0.88288199	     -0.00026856	     -0.21294328	      0.00053979	      0.00064718	    129.81452283
      2.28672366	     -0.05614869	     -0.00035803	     -0.19738190	     -0.05953246	      0.88288282	     -0.00026940	     -0.21294068	      0.00053641	      0.00068595	    130.55155970
      2.28797018	     -0.05608725	     -0.00035603	     -0.19732048	     -0.05953179	      0.88288370	     -0.00027024	     -0.21293727	      0.00053277	      0.00072602	    130.33004002
      2.28921671	     -0.05602108	     -0.00035398	     -0.19725432	     -0.05953113	      0.88288463	     -0.00027107	     -0.21293305	      0.00052711	      0.00076617	    131.08390440
      2.29046323	     -0.05595464	     -0.00035181	     -0.19718788	     -0.05953048	      0.88288561	     -0.00027191	     -0.21292801	      0.00052108	      0.00080750	    130.84691836
      2.29170975	     -0.05588480	     -0.00034966	     -0.19711803	     -0.05952983	      0.88288664	     -0.00027274	     -0.21292220	      0.00051290	      0.00084871	    131.58784451
      2.29295627	     -0.05581577	     -0.00034744	     -0.19704898	     -0.05952920	      0.88288773	     -0.00027357	     -0.21291562	      0.00050429	      0.00089082	    131.33275604
      2.29420279	     -0.05574484	     -0.00034530	     -0.19697801	     -0.05952858	      0.88288886	     -0.00027440	     -0.21290836	      0.00049352	      0.00093243	    132.04286188
      2.29544932	     -0.05567612	     -0.00034312	     -0.19690925	     -0.05952797	      0.88289005	     -0.00027523	     -0.21290045	      0.00048232	      0.00097446	    131.74738021
      2.29669584	     -0.05560677	     -0.00034113	     -0.19683982	     -0.05952738	      0.88289129	     -0.00027606	     -0.21289199	      0.00046896	      0.00101544	    132.43218350
      2.29794236	     -0.05554088	     -0.00033921	     -0.19677386	     -0.05952680	      0.88289258	     -0.00027689	     -0.21288303	      0.00045524	      0.00105626	    132.10739550
      2.29918888	     -0.05547477	     -0.00033749	     -0.19670765	     -0.05952624	      0.88289392	     -0.00027772	     -0.21287366	      0.00043944	      0.00109540	    132.76727505
      2.30043540	     -0.05541221	     -0.00033577	     -0.19664499	     -0.05952571	      0.88289531	     -0.00027854	     -0.21286392	      0.00042337	      0.00113377	    132.40792627
      2.30168193	     -0.05534944	     -0.00033416	     -0.19658210	     -0.05952519	      0.88289675	     -0.00027937	     -0.21285388	      0.00040534	      0.00116986	    133.03327948
      2.30292845	     -0.05529024	     -0.00033247	     -0.19652276	     -0.05952469	      0.88289823	     -0.00028019	     -0.21284357	      0.00038717	      0.00120457	    132.63991948
      2.30417497	     -0.05523103	     -0.00033094	     -0.19646341	     -0.05952422	      0.88289975	     -0.00028102	     -0.21283305	      0.00036716	      0.00123642	    133.23614018
      2.30542149	     -0.05517547	     -0.00032936	     -0.19640770	     -0.05952378	      0.88290131	     -0.00028184	     -0.21282235	      0.00034714	      0.00126640	    132.81224480
      2.30666801	     -0.05511961	     -0.00032792	     -0.19635168	     -0.05952336	      0.88290291	     -0.00028266	     -0.21281150	      0.00032540	      0.00129306	    133.38410058
      2.30791454	     -0.05506812	     -0.00032651	     -0.19630002	     -0.05952297	      0.88290453	     -0.00028348	     -0.21280053	      0.00030378	      0.00131744	    132.92480094
      2.30916106	     -0.05501753	     -0.00032520	     -0.19624926	     -0.05952260	      0.88290619	     -0.00028429	     -0.21278951	      0.00028054	      0.00133813	    133.44723039
      2.31040758	     -0.05497127	     -0.00032380	     -0.19620281	     -0.05952227	      0.88290787	     -0.00028511	     -0.21277846	      0.00025753	      0.00135619	    132.94165884
      2.31165410	     -0.05492494	     -0.00032254	     -0.19615628	     -0.05952196	      0.88290957	     -0.00028592	     -0.21276743	      0.00023304	      0.00137028	    133.44393237
      2.31290062	     -0.05488236	     -0.00032124	     -0.19611351	     -0.05952169	      0.88291128	     -0.00028673	     -0.21275642	      0.00020892	      0.00138156	    132.92323628
      2.31414715	     -0.05483908	     -0.00032000	     -0.19607002	     -0.05952144	      0.88291301	     -0.00028754	     -0.21274545	      0.00018341	      0.00138876	    133.40260525
      2.31539367	     -0.05479918	     -0.00031864	     -0.19602991	     -0.05952123	      0.88291475	     -0.00028835	     -0.21273450	      0.00015833	      0.00139313	    132.86317739
      2.31664019	     -0.05476000	     -0.00031760	     -0.19599051	     -0.05952105	      0.88291648	     -0.00028916	     -0.21272362	      0.00013187	      0.00139343	    133.31836251
      2.31788671	     -0.05472591	     -0.00031667	     -0.19595619	     -0.05952090	      0.88291822	     -0.00028996	     -0.21271284	      0.00010588	      0.00139094	    132.76483803
      2.31913323	     -0.05469220	     -0.00031598	     -0.19592223	     -0.05952079	      0.88291995	     -0.00029076	     -0.21270222	      0.00007859	      0.00138443	    133.23077824
      2.32037976	     -0.05466256	     -0.00031524	     -0.19589236	     -0.05952070	      0.88292167	     -0.00029155	     -0.21269176	      0.00005186	      0.00137521	    132.68566999
      2.32162628	     -0.05463257	     -0.00031455	     -0.19586212	     -0.05952066	      0.88292338	     -0.00029234	     -0.21268147	      0.00002390	      0.00136211	    133.15703622
      2.32287280	     -0.05460584	     -0.00031371	     -0.19583515	     -0.05952064	      0.88292506	     -0.00029313	     -0.21267133	     -0.00000342	      0.00134647	    132.63134602
      2.32411932	     -0.05457838	     -0.00031293	     -0.19580743	     -0.05952067	      0.88292673	     -0.00029392	     -0.21266135	     -0.00003190	      0.00132716	    133.11966945
      2.32536584	     -0.05455454	     -0.00031199	     -0.19578334	     -0.05952072	      0.88292837	     -0.00029470	     -0.21265150	     -0.00005972	      0.00130558	    132.59625790
      2.32661237	     -0.05453029	     -0.00031113	     -0.19575884	     -0.05952082	      0.88292998	     -0.00029548	     -0.21264182	     -0.00008865	      0.00128062	    133.09112365
      2.32785889	     -0.05451002	     -0.00031016	     -0.19573832	     -0.05952094	      0.88293156	     -0.00029625	     -0.21263229	     -0.00011685	      0.00125365	    132.57213161
      2.32910541	     -0.05449005	     -0.00030934	     -0.19571808	     -0.05952111	      0.88293311	     -0.00029702	     -0.21262296	     -0.00014611	      0.00122357	    133.06646103
      2.33035193	     -0.05447390	     -0.00030839	     -0.19570167	     -0.05952131	      0.88293461	     -0.00029778	     -0.21261382	     -0.00017459	      0.00119178	    132.55777137
      2.33159845	     -0.05445686	     -0.00030751	     -0.19568437	     -0.05952154	      0.88293608	     -0.00029854	     -0.21260488	     -0.00020408	      0.00115720	    133.07403190
      2.33284498	     -0.05444262	     -0.00030644	     -0.19566987	     -0.05952182	      0.88293750	     -0.00029930	     -0.21259611	     -0.00023273	      0.00112131	    132.58514057
      2.33409150	     -0.05442734	     -0.00030540	     -0.19565434	     -0.05952212	      0.88293887	     -0.00030005	     -0.21258751	     -0.00026236	      0.00108305	    133.10236921
      2.33533802	     -0.05441567	     -0.00030422	     -0.19564241	     -0.05952247	      0.88294020	     -0.00030080	     -0.21257906	     -0.00029115	      0.00104389	    132.60465734
      2.33658454	     -0.05440342	     -0.00030316	     -0.19562989	     -0.05952285	      0.88294147	     -0.00030154	     -0.21257080	     -0.00032090	      0.00100275	    133.12521141
      2.33783106	     -0.05439436	     -0.00030193	     -0.19562058	     -0.05952327	      0.88294270	     -0.00030228	     -0.21256270	     -0.00034978	      0.00096110	    132.63348472
      2.33907759	     -0.05438484	     -0.00030081	     -0.19561079	     -0.05952372	      0.88294387	     -0.00030301	     -0.21255479	     -0.00037961	      0.00091787	    133.15097231
      2.34032411	     -0.05437948	     -0.00029965	     -0.19560517	     -0.05952421	      0.88294499	     -0.00030374	     -0.21254706	     -0.00040854	      0.00087450	    132.65787556
      2.34157063	     -0.05437423	     -0.00029869	     -0.19559966	     -0.05952474	      0.88294605	     -0.00030446	     -0.21253957	     -0.00043838	      0.00082990	    133.17715517
      2.34281715	     -0.05437368	     -0.00029774	     -0.19559884	     -0.05952531	      0.88294706	     -0.00030518	     -0.21253230	     -0.00046726	      0.00078548	    132.67852754
      2.34406367	     -0.05437404	     -0.00029708	     -0.19559892	     -0.05952591	      0.88294801	     -0.00030589	     -0.21252534	     -0.00049697	      0.00074011	    133.19015634
      2.34531020	     -0.05437915	     -0.00029644	     -0.19560376	     -0.05952655	      0.88294890	     -0.00030660	     -0.21251867	     -0.00052565	      0.00069517	    132.69242381
      2.34655672	     -0.05438435	     -0.00029603	     -0.19560868	     -0.05952722	      0.88294974	     -0.00030731	     -0.21251234	     -0.00055511	      0.00064954	    133.21468584
      2.34780324	     -0.05439308	     -0.00029556	     -0.19561713	     -0.05952793	      0.88295052	     -0.00030800	     -0.21250630	     -0.00058347	      0.00060463	    132.73210745
      2.34904976	     -0.05440098	     -0.00029527	     -0.19562475	     -0.05952867	      0.88295125	     -0.00030870	     -0.21250058	     -0.00061256	      0.00055935	    133.26796031
      2.35029628	     -0.05441177	     -0.00029486	     -0.19563528	     -0.05952946	      0.88295192	     -0.00030939	     -0.21249510	     -0.00064050	      0.00051509	    132.79733795
      2.35154281	     -0.05442146	     -0.00029463	     -0.19564470	     -0.05953027	      0.88295253	     -0.00031007	     -0.21248989	     -0.00066913	      0.00047075	    133.33886943
      2.35278933	     -0.05443451	     -0.00029432	     -0.19565747	     -0.05953112	      0.88295309	     -0.00031075	     -0.21248489	     -0.00069658	      0.00042773	    132.86048053
      2.35403585	     -0.05444690	     -0.00029420	     -0.19566960	     -0.05953201	      0.88295360	     -0.00031143	     -0.21248014	     -0.00072470	      0.00038484	    133.39394500
      2.35528237	     -0.05446262	     -0.00029399	     -0.19568505	     -0.05953293	      0.88295405	     -0.00031210	     -0.21247560	     -0.00075163	      0.00034345	    132.91196995
      2.35652889	     -0.05447743	     -0.00029394	     -0.19569959	     -0.05953388	      0.88295445	     -0.00031276	     -0.21247131	     -0.00077920	      0.00030236	    133.44325905
      2.35777542	     -0.05449520	     -0.00029379	     -0.19571710	     -0.05953487	      0.88295481	     -0.00031342	     -0.21246722	     -0.00080555	      0.00026292	    132.95947490
      2.35902194	     -0.05451180	     -0.00029378	     -0.19573344	     -0.05953589	      0.88295511	     -0.00031407	     -0.21246335	     -0.00083251	      0.00022392	    133.48390651
      2.36026846	     -0.05453142	     -0.00029365	     -0.19575281	     -0.05953695	      0.88295536	     -0.00031472	     -0.21245966	     -0.00085824	      0.00018668	    132.98568602
      2.36151498	     -0.05454998	     -0.00029347	     -0.19577112	     -0.05953803	      0.88295557	     -0.00031537	     -0.21245618	     -0.00088455	      0.00015000	    133.49895846
      2.36276150	     -0.05457151	     -0.00029291	     -0.19579242	     -0.05953915	      0.88295574	     -0.00031601	     -0.21245287	     -0.00090961	      0.00011525	    132.97656087
      2.36400803	     -0.05459133	     -0.00029210	     -0.19581201	     -0.05954030	      0.88295586	     -0.00031664	     -0.21244976	     -0.00093528	      0.00008117	    133.47117895
      2.36525455	     -0.05461453	     -0.00029157	     -0.19583497	     -0.05954148	      0.88295594	     -0.00031728	     -0.21244684	     -0.00095969	      0.00004905	    132.94388452
      2.36650107	     -0.05463671	     -0.00029125	     -0.19585692	     -0.05954269	      0.88295598	     -0.00031790	     -0.21244412	     -0.00098469	      0.00001763	    133.42517864
      2.36774759	     -0.05466194	     -0.00029084	     -0.19588193	     -0.05954394	      0.88295599	     -0.00031852	     -0.21244159	     -0.00100841	     -0.00001187	    132.88848663
      2.36899411	     -0.05468463	     -0.00029097	     -0.19590437	     -0.05954521	      0.88295595	     -0.00031914	     -0.21243926	     -0.00103270	     -0.00004069	    133.35836301
      2.37024064	     -0.05471143	     -0.00029112	     -0.19593095	     -0.05954651	      0.88295589	     -0.00031975	     -0.21243714	     -0.00105572	     -0.00006756	    132.78847126
      2.37148716	     -0.05473749	     -0.00029145	     -0.19595677	     -0.05954784	      0.88295579	     -0.00032036	     -0.21243527	     -0.00107929	     -0.00009386	    133.23730738
      2.37273368	     -0.05476658	     -0.00029165	     -0.19598564	     -0.05954920	      0.88295565	     -0.00032096	     -0.21243362	     -0.00110151	     -0.00011839	    132.66631438
      2.37398020	     -0.05479449	     -0.00029199	     -0.19601332	     -0.05955059	      0.88295549	     -0.00032156	     -0.21243218	     -0.00112421	     -0.00014250	    133.10303186
      2.37522672	     -0.05482533	     -0.00029219	     -0.19604395	     -0.05955200	      0.88295530	     -0.00032215	     -0.21243093	     -0.00114552	     -0.00016500	    132.51404798
      2.37647325	     -0.05485491	     -0.00029252	     -0.19607332	     -0.05955344	      0.88295508	     -0.00032274	     -0.21242987	     -0.00116726	     -0.00018724	    132.93110765
      2.37771977	     -0.05488742	     -0.00029268	     -0.19610562	     -0.05955491	      0.88295483	     -0.00032332	     -0.21242896	     -0.00118758	     -0.00020802	    132.32130406
      2.37896629	     -0.05491876	     -0.00029293	     -0.19613676	     -0.05955640	      0.88295456	     -0.00032390	     -0.21242823	     -0.00120835	     -0.00022867	    132.71327534
      2.38021281	     -0.05495263	     -0.00029317	     -0.19617043	     -0.05955792	      0.88295426	     -0.00032448	     -0.21242765	     -0.00122767	     -0.00024801	    132.08333227
      2.38145933	     -0.05498543	     -0.00029360	     -0.19620304	     -0.05955947	      0.88295394	     -0.00032505	     -0.21242724	     -0.00124743	     -0.00026736	    132.45514604
      2.38270586	     -0.05502102	     -0.00029394	     -0.19623844	     -0.05956103	      0.88295360	     -0.00032562	     -0.21242697	     -0.00126572	     -0.00028553	    131.80982501
      2.38395238	     -0.05505513	     -0.00029442	     -0.19627237	     -0.05956262	      0.88295323	     -0.00032618	     -0.21242686	     -0.00128442	     -0.00030385	    132.16653862
      2.38519890	     -0.05509197	     -0.00029481	     -0.19630903	     -0.05956423	      0.88295284	     -0.00032674	     -0.21242687	     -0.00130164	     -0.00032111	    131.50382211
      2.38644542	     -0.05512739	     -0.00029537	     -0.19634427	     -0.05956587	      0.88295243	     -0.00032730	     -0.21242702	     -0.00131926	     -0.00033863	    131.84051391
      2.38769194	     -0.05516539	     -0.00029585	     -0.19638210	     -0.05956752	      0.88295200	     -0.00032785	     -0.21242728	     -0.00133541	     -0.00035518	    131.16063070
      2.38893847	     -0.05520171	     -0.00029646	     -0.19641825	     -0.05956920	      0.88295154	     -0.00032840	     -0.21242767	     -0.00135196	     -0.00037206	    131.47398998
      2.39018499	     -0.05524070	     -0.00029701	     -0.19645708	     -0.05957089	      0.88295107	     -0.00032895	     -0.21242816	     -0.00136706	     -0.00038805	    130.77555768
      2.39143151	     -0.05527800	     -0.00029771	     -0.19649422	     -0.05957260	      0.88295058	     -0.00032949	     -0.21242877	     -0.00138259	     -0.00040444	    131.07156655
      2.39267803	     -0.05531757	     -0.00029829	     -0.19653364	     -0.05957434	      0.88295006	     -0.00033003	     -0.21242947	     -0.00139666	     -0.00041999	    130.36347036
      2.39392455	     -0.05535528	     -0.00029902	     -0.19657120	     -0.05957609	      0.88294953	     -0.00033057	     -0.21243027	     -0.00141117	     -0.00043600	    130.64832813
      2.39517108	     -0.05539529	     -0.00029964	     -0.19661108	     -0.05957785	      0.88294898	     -0.00033111	     -0.21243114	     -0.00142424	     -0.00045123	    129.92996954
      2.39641760	     -0.05543343	     -0.00030042	     -0.19664907	     -0.05957964	      0.88294840	     -0.00033164	     -0.21243209	     -0.00143775	     -0.00046695	    130.20311627
      2.39766412	     -0.05547363	     -0.00030111	     -0.19668914	     -0.05958144	      0.88294781	     -0.00033218	     -0.21243311	     -0.00144985	     -0.00048190	    129.48144039
      2.39891064	     -0.05551177	     -0.00030196	     -0.19672715	     -0.05958325	      0.88294720	     -0.00033271	     -0.21243419	     -0.00146239	     -0.00049733	    129.74525087
      2.40015716	     -0.05555182	     -0.00030273	     -0.19676708	     -0.05958508	      0.88294657	     -0.00033323	     -0.21243532	     -0.00147354	     -0.00051197	    129.01832079
      2.40140369	     -0.05558961	     -0.00030364	     -0.19680474	     -0.05958693	      0.88294593	     -0.00033376	     -0.21243650	     -0.00148518	     -0.00052705	    129.27491092
      2.40265021	     -0.05562909	     -0.00030446	     -0.19684411	     -0.05958879	      0.88294526	     -0.00033429	     -0.21243770	     -0.00149546	     -0.00054127	    128.54582358
      2.40389673	     -0.05566600	     -0.00030543	     -0.19688091	     -0.05959066	      0.88294458	     -0.00033481	     -0.21243892	     -0.00150626	     -0.00055585	    128.80026509
      2.40514325	     -0.05570431	     -0.00030630	     -0.19691911	     -0.05959254	      0.88294387	     -0.00033533	     -0.21244014	     -0.00151575	     -0.00056948	    128.07105264
      2.40638977	     -0.05573992	     -0.00030731	     -0.19695461	     -0.05959444	      0.88294316	     -0.00033585	     -0.21244137	     -0.00152580	     -0.00058338	    128.31867624
      2.40763630	     -0.05577677	     -0.00030826	     -0.19699137	     -0.05959634	      0.88294242	     -0.00033637	     -0.21244256	     -0.00153459	     -0.00059621	    127.58752934
      2.40888282	     -0.05581071	     -0.00030938	     -0.19702520	     -0.05959826	      0.88294167	     -0.00033689	     -0.21244373	     -0.00154399	     -0.00060916	    127.83317436
      2.41012934	     -0.05584548	     -0.00031046	     -0.19705988	     -0.05960019	      0.88294090	     -0.00033741	     -0.21244485	     -0.00155217	     -0.00062090	    127.10812250
      2.41137586	     -0.05587696	     -0.00031174	     -0.19709127	     -0.05960213	      0.88294012	     -0.00033793	     -0.21244593	     -0.00156100	     -0.00063260	    127.35150757
      2.41262238	     -0.05590904	     -0.00031301	     -0.19712325	     -0.05960408	      0.88293933	     -0.00033845	     -0.21244692	     -0.00156868	     -0.00064291	    126.63164990
      2.41386891	     -0.05593779	     -0.00031449	     -0.19715190	     -0.05960604	      0.88293852	     -0.00033897	     -0.21244785	     -0.00157707	     -0.00065301	    126.87360964
      2.41511543	     -0.05596712	     -0.00031602	     -0.19718114	     -0.05960801	      0.88293770	     -0.00033949	     -0.21244869	     -0.00158439	     -0.00066157	    126.16098247
      2.41636195	     -0.05599276	     -0.00031778	     -0.19720668	     -0.05960999	      0.88293687	     -0.00034000	     -0.21244947	     -0.00159251	     -0.00066976	    126.40894085
      2.41760847	     -0.05601831	     -0.00031953	     -0.19723214	     -0.05961198	      0.88293603	     -0.00034052	     -0.21245014	     -0.00159961	     -0.00067626	    125.71342765
      2.41885499	     -0.05603989	     -0.00032148	     -0.19725362	     -0.05961398	      0.88293518	     -0.00034104	     -0.21245072	     -0.00160760	     -0.00068223	    125.96678642
      2.42010152	     -0.05606175	     -0.00032345	     -0.19727538	     -0.05961599	      0.88293433	     -0.00034156	     -0.21245119	     -0.00161467	     -0.00068637	    125.27849018
      2.42134804	     -0.05607995	     -0.00032565	     -0.19729348	     -0.05961801	      0.88293347	     -0.00034208	     -0.21245158	     -0.00162271	     -0.00068991	    125.53803985
      2.42259456	     -0.05609843	     -0.00032787	     -0.19731185	     -0.05962004	      0.88293261	     -0.00034261	     -0.21245188	     -0.00162990	     -0.00069156	    124.86480482
      2.42384108	     -0.05611305	     -0.00033026	     -0.19732637	     -0.05962207	      0.88293175	     -0.00034313	     -0.21245213	     -0.00163813	     -0.00069256	    125.13417020
      2.42508760	     -0.05612767	     -0.00033261	     -0.19734088	     -0.05962412	      0.88293089	     -0.00034365	     -0.21245229	     -0.00164558	     -0.00069167	    124.47774315
      2.42633413	     -0.05613819	     -0.00033506	     -0.19735128	     -0.05962618	      0.88293002	     -0.00034418	     -0.21245239	     -0.00165411	     -0.00069013	    124.75843729
      2.42758065	     -0.05614842	     -0.00033740	     -0.19736141	     -0.05962824	      0.88292917	     -0.00034471	     -0.21245241	     -0.00166193	     -0.00068672	    124.11944330
      2.42882717	     -0.05615448	     -0.00033981	     -0.19736735	     -0.05963032	      0.88292831	     -0.00034523	     -0.21245237	     -0.00167089	     -0.00068273	    124.41211993
      2.43007369	     -0.05616057	     -0.00034213	     -0.19737333	     -0.05963241	      0.88292746	     -0.00034576	     -0.21245224	     -0.00167919	     -0.00067694	    123.78770796
      2.43132021	     -0.05616282	     -0.00034452	     -0.19737546	     -0.05963451	      0.88292662	     -0.00034629	     -0.21245206	     -0.00168871	     -0.00067066	    124.09037007
      2.43256674	     -0.05616528	     -0.00034681	     -0.19737780	     -0.05963662	      0.88292579	     -0.00034682	     -0.21245182	     -0.00169762	     -0.00066271	    123.47861101
      2.43381326	     -0.05616382	     -0.00034913	     -0.19737621	     -0.05963874	      0.88292497	     -0.00034736	     -0.21245154	     -0.00170779	     -0.00065440	    123.79788351
      2.43505978	     -0.05616256	     -0.00035132	     -0.19737483	     -0.05964087	      0.88292416	     -0.00034789	     -0.21245121	     -0.00171741	     -0.00064456	    123.20336094
      2.43630630	     -0.05615763	     -0.00035356	     -0.19736978	     -0.05964302	      0.88292337	     -0.00034843	     -0.21245085	     -0.00172834	     -0.00063452	    123.53356498
      2.43755282	     -0.05615324	     -0.00035567	     -0.19736526	     -0.05964518	      0.88292258	     -0.00034896	     -0.21245046	     -0.00173872	     -0.00062312	    122.95028836
      2.43879935	     -0.05614547	     -0.00035781	     -0.19735735	     -0.05964736	      0.88292181	     -0.00034950	     -0.21245005	     -0.00175044	     -0.00061170	    123.29036298
      2.44004587	     -0.05613843	     -0.00035979	     -0.19735019	     -0.05964955	      0.88292106	     -0.00035004	     -0.21244963	     -0.00176165	     -0.00059911	    122.71361175
      2.44129239	     -0.05612829	     -0.00036176	     -0.19733991	     -0.05965175	      0.88292032	     -0.00035058	     -0.21244922	     -0.00177421	     -0.00058673	    123.05787618
      2.44253891	     -0.05611947	     -0.00036359	     -0.19733096	     -0.05965397	      0.88291959	     -0.00035113	     -0.21244882	     -0.00178630	     -0.00057342	    122.48588518
      2.44378543	     -0.05610822	     -0.00036539	     -0.19731956	     -0.05965620	      0.88291889	     -0.00035167	     -0.21244848	     -0.00179974	     -0.00056059	    122.82436723
      2.44503196	     -0.05609932	     -0.00036695	     -0.19731053	     -0.05965846	      0.88291820	     -0.00035222	     -0.21244819	     -0.00181272	     -0.00054717	    122.22503279
      2.44627848	     -0.05609014	     -0.00036846	     -0.19730119	     -0.05966072	      0.88291752	     -0.00035277	     -0.21244805	     -0.00182708	     -0.00053467	    122.51934857
      2.44752500	     -0.05608578	     -0.00036985	     -0.19729669	     -0.05966301	      0.88291686	     -0.00035332	     -0.21244811	     -0.00184095	     -0.00052217	    121.88650879
      2.44877152	     -0.05608214	     -0.00037133	     -0.19729290	     -0.05966531	      0.88291622	     -0.00035387	     -0.21244848	     -0.00185607	     -0.00051124	    122.16612445
      2.45001804	     -0.05608331	     -0.00037273	     -0.19729391	     -0.05966764	      0.88291559	     -0.00035443	     -0.21244921	     -0.00187053	     -0.00050090	    121.52951234
      2.45126457	     -0.05608541	     -0.00037421	     -0.19729584	     -0.05966998	      0.88291497	     -0.00035499	     -0.21245037	     -0.00188607	     -0.00049266	    121.78854589
      2.45251109	     -0.05609226	     -0.00037558	     -0.19730253	     -0.05967234	      0.88291436	     -0.00035555	     -0.21245199	     -0.00190081	     -0.00048551	    121.13188313
      2.45375761	     -0.05609963	     -0.00037699	     -0.19730974	     -0.05967472	      0.88291376	     -0.00035612	     -0.21245413	     -0.00191649	     -0.00048091	    121.37014970
      2.45500413	     -0.05611193	     -0.00037832	     -0.19732188	     -0.05967712	      0.88291316	     -0.00035669	     -0.21245679	     -0.00193122	     -0.00047776	    120.69474034
      2.45625065	     -0.05612504	     -0.00037967	     -0.19733482	     -0.05967953	      0.88291257	     -0.00035726	     -0.21246003	     -0.00194679	     -0.00047746	    120.90043899
      2.45749718	     -0.05614298	     -0.00038091	     -0.19735260	     -0.05968197	      0.88291197	     -0.00035784	     -0.21246386	     -0.00196131	     -0.00047887	    120.20329840
      2.45874370	     -0.05616171	     -0.00038223	     -0.19737117	     -0.05968442	      0.88291137	     -0.00035842	     -0.21246832	     -0.00197653	     -0.00048332	    120.39227717
      2.45999022	     -0.05618503	     -0.00038351	     -0.19739432	     -0.05968690	      0.88291077	     -0.00035901	     -0.21247341	     -0.00199057	     -0.00048957	    119.69587015
      2.46123674	     -0.05620853	     -0.00038480	     -0.19741766	     -0.05968939	      0.88291015	     -0.00035960	     -0.21247916	     -0.00200519	     -0.00049886	    119.86777680
      2.46248326	     -0.05623594	     -0.00038588	     -0.19744493	     -0.05969189	      0.88290952	     -0.00036019	     -0.21248554	     -0.00201854	     -0.00050989	    119.15524730
      2.46372979	     -0.05626291	     -0.00038692	     -0.19747175	     -0.05969442	      0.88290888	     -0.00036079	     -0.21249257	     -0.00203239	     -0.00052386	    119.31731500
      2.46497631	     -0.05629373	     -0.00038783	     -0.19750243	     -0.05969696	      0.88290822	     -0.00036139	     -0.21250022	     -0.00204489	     -0.00053938	    118.60268562
      2.46622283	     -0.05632459	     -0.00038872	     -0.19753315	     -0.05969952	      0.88290753	     -0.00036200	     -0.21250851	     -0.00205780	     -0.00055761	    118.74918337
      2.46746935	     -0.05635918	     -0.00038942	     -0.19756761	     -0.05970209	      0.88290682	     -0.00036262	     -0.21251741	     -0.00206929	     -0.00057714	    118.02701572
      2.46871587	     -0.05639364	     -0.00039004	     -0.19760194	     -0.05970468	      0.88290609	     -0.00036324	     -0.21252696	     -0.00208111	     -0.00059909	    118.16049192
      2.46996240	     -0.05643189	     -0.00039049	     -0.19764008	     -0.05970728	      0.88290533	     -0.00036386	     -0.21253711	     -0.00209143	     -0.00062208	    117.43575512
      2.47120892	     -0.05647014	     -0.00039090	     -0.19767822	     -0.05970989	      0.88290454	     -0.00036449	     -0.21254790	     -0.00210199	     -0.00064717	    117.56642163
      2.47245544	     -0.05651246	     -0.00039120	     -0.19772044	     -0.05971252	      0.88290372	     -0.00036513	     -0.21255931	     -0.00211096	     -0.00067296	    116.84444389
      2.47370196	     -0.05655469	     -0.00039144	     -0.19776257	     -0.05971515	      0.88290286	     -0.00036577	     -0.21257136	     -0.00212008	     -0.00070051	    116.96882096
      2.47494848	     -0.05660070	     -0.00039147	     -0.19780851	     -0.05971780	      0.88290197	     -0.00036642	     -0.21258401	     -0.00212755	     -0.00072837	    116.23858340
      2.47619501	     -0.05664682	     -0.00039141	     -0.19785456	     -0.05972046	      0.88290104	     -0.00036708	     -0.21259730	     -0.00213513	     -0.00075763	    116.34413213
      2.47744153	     -0.05669699	     -0.00039119	     -0.19790466	     -0.05972312	      0.88290008	     -0.00036775	     -0.21261119	     -0.00214100	     -0.00078687	    115.60758815
      2.47868805	     -0.05674744	     -0.00039099	     -0.19795506	     -0.05972580	      0.88289908	     -0.00036842	     -0.21262572	     -0.00214688	     -0.00081713	    115.71378655
      2.47993457	     -0.05680176	     -0.00039067	     -0.19800934	     -0.05972848	      0.88289805	     -0.00036910	     -0.21264086	     -0.00215099	     -0.00084696	    114.98305226
      2.48118109	     -0.05685589	     -0.00039032	     -0.19806344	     -0.05973116	      0.88289697	     -0.00036978	     -0.21265662	     -0.00215505	     -0.00087741	    115.08847487
      2.48242762	     -0.05691342	     -0.00038979	     -0.19812094	     -0.05973385	      0.88289586	     -0.00037048	     -0.21267296	     -0.00215730	     -0.00090702	    114.35565792
      2.48367414	     -0.05696998	     -0.00038916	     -0.19817749	     -0.05973654	      0.88289471	     -0.00037118	     -0.21268990	     -0.00215948	     -0.00093683	    114.46305413
      2.48492066	     -0.05702908	     -0.00038836	     -0.19823659	     -0.05973923	      0.88289352	     -0.00037189	     -0.21270735	     -0.00215980	     -0.00096539	    113.74899827
      2.48616718	     -0.05708710	     -0.00038756	     -0.19829462	     -0.05974192	      0.88289230	     -0.00037262	     -0.21272532	     -0.00216003	     -0.00099373	    113.87110255
      2.48741370	     -0.05714766	     -0.00038667	     -0.19835521	     -0.05974461	      0.88289105	     -0.00037335	     -0.21274377	     -0.00215835	     -0.00102040	    113.17786874
      2.48866023	     -0.05720690	     -0.00038582	     -0.19841447	     -0.05974730	      0.88288976	     -0.00037409	     -0.21276268	     -0.00215651	     -0.00104643	    113.32453608
      2.48990675	     -0.05726835	     -0.00038492	     -0.19847597	     -0.05974999	      0.88288844	     -0.00037484	     -0.21278201	     -0.00215274	     -0.00107036	    112.66592945
      2.49115327	     -0.05732834	     -0.00038403	     -0.19853601	     -0.05975267	      0.88288709	     -0.00037560	     -0.21280175	     -0.00214882	     -0.00109324	    112.83566654
      2.49239979	     -0.05739104	     -0.00038307	     -0.19859878	     -0.05975535	      0.88288571	     -0.00037637	     -0.21282186	     -0.00214301	     -0.00111367	    112.18694998
      2.49364631	     -0.05745275	     -0.00038211	     -0.19866056	     -0.05975801	      0.88288431	     -0.00037716	     -0.21284237	     -0.00213704	     -0.00113278	    112.38026703
      2.49489284	     -0.05751662	     -0.00038083	     -0.19872452	     -0.05976067	      0.88288289	     -0.00037795	     -0.21286322	     -0.00212920	     -0.00114919	    111.77731722
      2.49613936	     -0.05757902	     -0.00037949	     -0.19878702	     -0.05976332	      0.88288145	     -0.00037875	     -0.21288443	     -0.00212125	     -0.00116402	    112.00793224
      2.49738588	     -0.05764359	     -0.00037802	     -0.19885171	     -0.05976596	      0.88287999	     -0.00037957	     -0.21290594	     -0.00211148	     -0.00117599	    111.43732356
      2.49863240	     -0.05770569	     -0.00037670	     -0.19891393	     -0.05976859	      0.88287852	     -0.00038039	     -0.21292777	     -0.00210163	     -0.00118627	    111.70207406
      2.49987892	     -0.05777040	     -0.00037529	     -0.19897878	     -0.05977120	      0.88287704	     -0.00038123	     -0.21294989	     -0.00208994	     -0.00119362	    111.15936202
      2.50112545	     -0.05783351	     -0.00037387	     -0.19904203	     -0.05977380	      0.88287554	     -0.00038208	     -0.21297230	     -0.00207806	     -0.00119929	    111.46729770
      2.50237197	     -0.05789821	     -0.00037235	     -0.19910689	     -0.05977638	      0.88287405	     -0.00038294	     -0.21299495	     -0.00206422	     -0.00120205	    110.97450297
      2.50361849	     -0.05796058	     -0.00037078	     -0.19916943	     -0.05977894	      0.88287255	     -0.00038381	     -0.21301781	     -0.00205008	     -0.00120311	    111.31892507
      2.50486501	     -0.05802417	     -0.00036865	     -0.19923320	     -0.05978149	      0.88287105	     -0.00038470	     -0.21304083	     -0.00203392	     -0.00120120	    110.86114263
      2.50611153	     -0.05808548	     -0.00036595	     -0.19929473	     -0.05978401	      0.88286955	     -0.00038559	     -0.21306398	     -0.00201749	     -0.00119738	    111.19919972
      2.50735806	     -0.05814514	     -0.00036356	     -0.19935461	     -0.05978652	      0.88286806	     -0.00038650	     -0.21308722	     -0.00199909	     -0.00119047	    110.76226053
      2.50860458	     -0.05820348	     -0.00036168	     -0.19941317	     -0.05978900	      0.88286659	     -0.00038742	     -0.21311058	     -0.00198043	     -0.00118160	    111.12660396
      2.50985110	     -0.05826360	     -0.00035986	     -0.19947353	     -0.05979145	      0.88286512	     -0.00038835	     -0.21313407	     -0.00195975	     -0.00116966	    110.71175055
      2.51109762	     -0.05832161	     -0.00035817	     -0.19953178	     -0.05979388	      0.88286367	     -0.00038930	     -0.21315765	     -0.00193875	     -0.00115600	    111.14541543
      2.51234414	     -0.05838044	     -0.00035642	     -0.19959086	     -0.05979629	      0.88286224	     -0.00039025	     -0.21318125	     -0.00191566	     -0.00113947	    110.74624048
      2.51359067	     -0.05843621	     -0.00035464	     -0.19964689	     -0.05979866	      0.88286083	     -0.00039122	     -0.21320484	     -0.00189216	     -0.00112140	    111.18311418
      2.51483719	     -0.05849210	     -0.00035277	     -0.19970307	     -0.05980100	      0.88285945	     -0.00039221	     -0.21322834	     -0.00186652	     -0.00110065	    110.79712330
      2.51608371	     -0.05854441	     -0.00035088	     -0.19975567	     -0.05980331	      0.88285809	     -0.00039320	     -0.21325169	     -0.00184048	     -0.00107849	    111.25235773
      2.51733023	     -0.05859680	     -0.00034891	     -0.19980837	     -0.05980559	      0.88285676	     -0.00039421	     -0.21327483	     -0.00181238	     -0.00105378	    110.86273359
      2.51857675	     -0.05864607	     -0.00034707	     -0.19985795	     -0.05980783	      0.88285546	     -0.00039523	     -0.21329774	     -0.00178399	     -0.00102782	    111.30605490
      2.51982328	     -0.05869547	     -0.00034523	     -0.19990767	     -0.05981004	      0.88285420	     -0.00039626	     -0.21332036	     -0.00175364	     -0.00099941	    110.91675393
      2.52106980	     -0.05874105	     -0.00034337	     -0.19995360	     -0.05981220	      0.88285297	     -0.00039731	     -0.21334267	     -0.00172307	     -0.00096988	    111.36492919
      2.52231632	     -0.05878646	     -0.00034145	     -0.19999936	     -0.05981433	      0.88285178	     -0.00039836	     -0.21336460	     -0.00169057	     -0.00093807	    110.95499150
      2.52356284	     -0.05882882	     -0.00033955	     -0.20004207	     -0.05981642	      0.88285063	     -0.00039944	     -0.21338615	     -0.00165789	     -0.00090532	    111.37431406
      2.52480936	     -0.05887189	     -0.00033751	     -0.20008552	     -0.05981846	      0.88284952	     -0.00040052	     -0.21340728	     -0.00162335	     -0.00087049	    110.93049628
      2.52605589	     -0.05891212	     -0.00033539	     -0.20012613	     -0.05982047	      0.88284846	     -0.00040162	     -0.21342800	     -0.00158872	     -0.00083490	    111.31925198
      2.52730241	     -0.05895276	     -0.00033323	     -0.20016716	     -0.05982242	      0.88284744	     -0.00040273	     -0.21344827	     -0.00155231	     -0.00079744	    110.84145184
      2.52854893	     -0.05899076	     -0.00033112	     -0.20020556	     -0.05982434	      0.88284647	     -0.00040385	     -0.21346811	     -0.00151590	     -0.00075947	    111.19327513
      2.52979545	     -0.05902967	     -0.00032902	     -0.20024487	     -0.05982620	      0.88284555	     -0.00040499	     -0.21348749	     -0.00147785	     -0.00071990	    110.67711256
      2.53104197	     -0.05906604	     -0.00032663	     -0.20028166	     -0.05982802	      0.88284468	     -0.00040614	     -0.21350644	     -0.00143992	     -0.00068011	    111.00399293
      2.53228850	     -0.05910315	     -0.00032389	     -0.20031920	     -0.05982979	      0.88284386	     -0.00040730	     -0.21352493	     -0.00140047	     -0.00063894	    110.43482263
      2.53353502	     -0.05913652	     -0.00032131	     -0.20035300	     -0.05983151	      0.88284309	     -0.00040847	     -0.21354297	     -0.00136124	     -0.00059779	    110.72393044
      2.53478154	     -0.05916974	     -0.00031918	     -0.20038665	     -0.05983318	      0.88284237	     -0.00040966	     -0.21356057	     -0.00132059	     -0.00055549	    110.15212546
      2.53602806	     -0.05920084	     -0.00031723	     -0.20041817	     -0.05983480	      0.88284170	     -0.00041086	     -0.21357778	     -0.00128023	     -0.00051341	    110.43111710
      2.53727458	     -0.05923207	     -0.00031542	     -0.20044984	     -0.05983637	      0.88284109	     -0.00041208	     -0.21359454	     -0.00123845	     -0.00047042	    109.87296344
      2.53852111	     -0.05925955	     -0.00031368	     -0.20047775	     -0.05983789	      0.88284053	     -0.00041330	     -0.21361084	     -0.00119698	     -0.00042781	    110.17278735
      2.53976763	     -0.05928640	     -0.00031194	     -0.20050505	     -0.05983936	      0.88284002	     -0.00041454	     -0.21362661	     -0.00115416	     -0.00038440	    109.62745845
      2.54101415	     -0.05930914	     -0.00031023	     -0.20052822	     -0.05984077	      0.88283957	     -0.00041580	     -0.21364184	     -0.00111176	     -0.00034144	    109.93352948
      2.54226067	     -0.05933080	     -0.00030880	     -0.20055032	     -0.05984213	      0.88283917	     -0.00041706	     -0.21365646	     -0.00106811	     -0.00029771	    109.39515477
      2.54350719	     -0.05934789	     -0.00030731	     -0.20056785	     -0.05984343	      0.88283883	     -0.00041834	     -0.21367046	     -0.00102498	     -0.00025443	    109.71224820
      2.54475372	     -0.05936334	     -0.00030561	     -0.20058375	     -0.05984468	      0.88283854	     -0.00041963	     -0.21368377	     -0.00098071	     -0.00021039	    109.19863156
      2.54600024	     -0.05937421	     -0.00030380	     -0.20059507	     -0.05984588	      0.88283830	     -0.00042094	     -0.21369640	     -0.00093707	     -0.00016677	    109.54863214
      2.54724676	     -0.05938243	     -0.00030194	     -0.20060375	     -0.05984702	      0.88283812	     -0.00042225	     -0.21370828	     -0.00089237	     -0.00012231	    109.10208605
      2.54849328	     -0.05938342	     -0.00030011	     -0.20060520	     -0.05984810	      0.88283800	     -0.00042358	     -0.21371934	     -0.00084833	     -0.00007807	    109.53823761
      2.54973980	     -0.05937975	     -0.00029828	     -0.20060199	     -0.05984913	      0.88283793	     -0.00042492	     -0.21372945	     -0.00080333	     -0.00003268	    109.16663968
      2.55098633	     -0.05936796	     -0.00029656	     -0.20059066	     -0.05985011	      0.88283791	     -0.00042627	     -0.21373855	     -0.00075917	      0.00001285	    109.68186189
      2.55223285	     -0.05935092	     -0.00029491	     -0.20057407	     -0.05985103	      0.88283796	     -0.00042764	     -0.21374653	     -0.00071427	      0.00005995	    109.38025222
      2.55347937	     -0.05932516	     -0.00029333	     -0.20054877	     -0.05985189	      0.88283806	     -0.00042901	     -0.21375333	     -0.00067047	      0.00010764	    109.96061547
      2.55472589	     -0.05929401	     -0.00029178	     -0.20051807	     -0.05985270	      0.88283823	     -0.00043040	     -0.21375886	     -0.00062621	      0.00015732	    109.71026648
      2.55597241	     -0.05925486	     -0.00029034	     -0.20047936	     -0.05985345	      0.88283846	     -0.00043180	     -0.21376310	     -0.00058334	      0.00020795	    110.34178311
      2.55721894	     -0.05921089	     -0.00028893	     -0.20043582	     -0.05985415	      0.88283875	     -0.00043321	     -0.21376599	     -0.00054031	      0.00026089	    110.13459188
      2.55846546	     -0.05915938	     -0.00028765	     -0.20038473	     -0.05985480	      0.88283911	     -0.00043463	     -0.21376755	     -0.00049895	      0.00031501	    110.81858250
      2.55971198	     -0.05910392	     -0.00028646	     -0.20032970	     -0.05985540	      0.88283954	     -0.00043607	     -0.21376775	     -0.00045770	      0.00037156	    110.65240279
      2.56095850	     -0.05904173	     -0.00028537	     -0.20026790	     -0.05985594	      0.88284003	     -0.00043751	     -0.21376661	     -0.00041835	      0.00042932	    111.37685180
      2.56220502	     -0.05897608	     -0.00028428	     -0.20020265	     -0.05985644	      0.88284061	     -0.00043897	     -0.21376414	     -0.00037930	      0.00048943	    111.24124365
      2.56345155	     -0.05890417	     -0.00028322	     -0.20013112	     -0.05985689	      0.88284125	     -0.00044043	     -0.21376037	     -0.00034232	      0.00055057	    112.00135863
      2.56469807	     -0.05883007	     -0.00028221	     -0.20005738	     -0.05985729	      0.88284198	     -0.00044191	     -0.21375532	     -0.00030577	      0.00061380	    111.89122663
      2.56594459	     -0.05875135	     -0.00028132	     -0.19997901	     -0.05985765	      0.88284278	     -0.00044340	     -0.21374905	     -0.00027142	      0.00067769	    112.67019420
      2.56719111	     -0.05867216	     -0.00028051	     -0.19990015	     -0.05985797	      0.88284367	     -0.00044490	     -0.21374162	     -0.00023763	      0.00074322	    112.56160257
      2.56843763	     -0.05859012	     -0.00027985	     -0.19981843	     -0.05985824	      0.88284464	     -0.00044640	     -0.21373313	     -0.00020614	      0.00080883	    113.33863953
      2.56968416	     -0.05850892	     -0.00027932	     -0.19973753	     -0.05985848	      0.88284569	     -0.00044792	     -0.21372366	     -0.00017523	      0.00087538	    113.23672275
      2.57093068	     -0.05842561	     -0.00027899	     -0.19965450	     -0.05985868	      0.88284682	     -0.00044945	     -0.21371330	     -0.00014661	      0.00094129	    114.02718035
      2.57217720	     -0.05834329	     -0.00027873	     -0.19957245	     -0.05985885	      0.88284803	     -0.00045099	     -0.21370211	     -0.00011853	      0.00100741	    113.93443214
      2.57342372	     -0.05825788	     -0.00027857	     -0.19948729	     -0.05985898	      0.88284933	     -0.00045254	     -0.21369015	     -0.00009266	      0.00107216	    114.75379721
      2.57467024	     -0.05817261	     -0.00027849	     -0.19940226	     -0.05985908	      0.88285071	     -0.00045409	     -0.21367743	     -0.00006726	      0.00113650	    114.69306123
      2.57591677	     -0.05808471	     -0.00027854	     -0.19931457	     -0.05985915	      0.88285216	     -0.00045566	     -0.21366399	     -0.00004408	      0.00119892	    115.51503315
      2.57716329	     -0.05799778	     -0.00027859	     -0.19922785	     -0.05985919	      0.88285370	     -0.00045724	     -0.21364987	     -0.00002142	      0.00126038	    115.43862907
      2.57840981	     -0.05790934	     -0.00027872	     -0.19913959	     -0.05985920	      0.88285530	     -0.00045882	     -0.21363513	     -0.00000103	      0.00131935	    116.23447002
      2.57965633	     -0.05782291	     -0.00027885	     -0.19905334	     -0.05985919	      0.88285698	     -0.00046041	     -0.21361982	      0.00001884	      0.00137676	    116.13399683
      2.58090285	     -0.05773503	     -0.00027908	     -0.19896562	     -0.05985916	      0.88285873	     -0.00046202	     -0.21360401	      0.00003652	      0.00143109	    116.93072466
      2.58214938	     -0.05764906	     -0.00027935	     -0.19887980	     -0.05985910	      0.88286055	     -0.00046362	     -0.21358773	      0.00005375	      0.00148335	    116.83711329
      2.58339590	     -0.05756222	     -0.00027965	     -0.19879309	     -0.05985902	      0.88286243	     -0.00046524	     -0.21357104	      0.00006882	      0.00153209	    117.62626530
      2.58464242	     -0.05747790	     -0.00027994	     -0.19870889	     -0.05985893	      0.88286437	     -0.00046687	     -0.21355396	      0.00008347	      0.00157837	    117.51854770
      2.58588894	     -0.05739171	     -0.00028026	     -0.19862281	     -0.05985882	      0.88286636	     -0.00046850	     -0.21353656	      0.00009601	      0.00162079	    118.32197084
      2.58713546	     -0.05730688	     -0.00028048	     -0.19853807	     -0.05985869	      0.88286841	     -0.00047014	     -0.21351881	      0.00010818	      0.00166048	    118.22565799
      2.58838199	     -0.05722064	     -0.00028073	     -0.19845192	     -0.05985855	      0.88287050	     -0.00047178	     -0.21350075	      0.00011826	      0.00169613	    119.02288894
      2.58962851	     -0.05713665	     -0.00028093	     -0.19836800	     -0.05985840	      0.88287264	     -0.00047343	     -0.21348238	      0.00012799	      0.00172887	    118.91919786
      2.59087503	     -0.05705123	     -0.00028117	     -0.19828264	     -0.05985823	      0.88287481	     -0.00047509	     -0.21346377	      0.00013567	      0.00175744	    119.71919066
      2.59212155	     -0.05696816	     -0.00028136	     -0.19819962	     -0.05985806	      0.88287702	     -0.00047675	     -0.21344490	      0.00014302	      0.00178305	    119.60897736
      2.59336807	     -0.05688398	     -0.00028161	     -0.19811548	     -0.05985787	      0.88287925	     -0.00047842	     -0.21342582	      0.00014835	      0.00180446	    120.40631325
      2.59461460	     -0.05680201	     -0.00028137	     -0.19803354	     -0.05985769	      0.88288152	     -0.00048010	     -0.21340654	      0.00015339	      0.00182295	    120.29762965
      2.59586112	     -0.05671748	     -0.00028115	     -0.19794903	     -0.05985749	      0.88288380	     -0.00048178	     -0.21338710	      0.00015642	      0.00183740	    121.08234883
      2.59710764	     -0.05663602	     -0.00028107	     -0.19786758	     -0.05985730	      0.88288609	     -0.00048346	     -0.21336752	      0.00015915	      0.00184909	    120.94293926
      2.59835416	     -0.05655487	     -0.00028114	     -0.19778642	     -0.05985710	      0.88288841	     -0.00048515	     -0.21334789	      0.00015989	      0.00185680	    121.72442463
      2.59960068	     -0.05647824	     -0.00028132	     -0.19770977	     -0.05985690	      0.88289072	     -0.00048684	     -0.21332823	      0.00016044	      0.00186176	    121.58752076
      2.60084721	     -0.05640261	     -0.00028172	     -0.19763411	     -0.05985670	      0.88289304	     -0.00048854	     -0.21330863	      0.00015909	      0.00186277	    122.36107583
      2.60209373	     -0.05633094	     -0.00028209	     -0.19756239	     -0.05985650	      0.88289537	     -0.00049024	     -0.21328910	      0.00015763	      0.00186110	    122.21348409
      2.60334025	     -0.05625915	     -0.00028250	     -0.19749054	     -0.05985631	      0.88289768	     -0.00049195	     -0.21326969	      0.00015435	      0.00185560	    122.98547449
      2.60458677	     -0.05619178	     -0.00028276	     -0.19742311	     -0.05985612	      0.88289999	     -0.00049366	     -0.21325037	      0.00015103	      0.00184762	    122.82430654
      2.60583329	     -0.05612543	     -0.00028312	     -0.19735669	     -0.05985593	      0.88290229	     -0.00049537	     -0.21323120	      0.00014593	      0.00183604	    123.56977970
      2.60707982	     -0.05606404	     -0.00028345	     -0.19729521	     -0.05985575	      0.88290457	     -0.00049709	     -0.21321221	      0.00014084	      0.00182216	    123.37825325
      2.60832634	     -0.05600339	     -0.00028382	     -0.19723447	     -0.05985558	      0.88290683	     -0.00049881	     -0.21319344	      0.00013406	      0.00180481	    124.10837155
      2.60957286	     -0.05594638	     -0.00028402	     -0.19717735	     -0.05985542	      0.88290907	     -0.00050053	     -0.21317488	      0.00012739	      0.00178532	    123.91414987
      2.61081938	     -0.05588981	     -0.00028425	     -0.19712068	     -0.05985526	      0.88291128	     -0.00050225	     -0.21315656	      0.00011913	      0.00176259	    124.63417336
      2.61206590	     -0.05583792	     -0.00028455	     -0.19706868	     -0.05985512	      0.88291346	     -0.00050398	     -0.21313848	      0.00011106	      0.00173799	    124.41595637
      2.61331243	     -0.05578705	     -0.00028507	     -0.19701769	     -0.05985499	      0.88291561	     -0.00050571	     -0.21312068	      0.00010148	      0.00171044	    125.13034137
      2.61455895	     -0.05574100	     -0.00028565	     -0.19697150	     -0.05985487	      0.88291772	     -0.00050744	     -0.21310318	      0.00009217	      0.00168134	    124.90450197
      2.61580547	     -0.05569609	     -0.00028644	     -0.19692645	     -0.05985476	      0.88291980	     -0.00050918	     -0.21308601	      0.00008142	      0.00164960	    125.60036101
      2.61705199	     -0.05565555	     -0.00028712	     -0.19688577	     -0.05985466	      0.88292184	     -0.00051091	     -0.21306918	      0.00007101	      0.00161661	    125.35121970
      2.61829851	     -0.05561493	     -0.00028780	     -0.19684500	     -0.05985458	      0.88292383	     -0.00051265	     -0.21305269	      0.00005920	      0.00158128	    126.03730357
      2.61954504	     -0.05557803	     -0.00028829	     -0.19680795	     -0.05985452	      0.88292578	     -0.00051438	     -0.21303652	      0.00004779	      0.00154501	    125.77296481
      2.62079156	     -0.05554091	     -0.00028850	     -0.19677068	     -0.05985447	      0.88292768	     -0.00051612	     -0.21302068	      0.00003504	      0.00150672	    126.43814233
      2.62203808	     -0.05550835	     -0.00028854	     -0.19673797	     -0.05985443	      0.88292953	     -0.00051786	     -0.21300518	      0.00002274	      0.00146779	    126.14331421
      2.62328460	     -0.05547686	     -0.00028888	     -0.19670632	     -0.05985441	      0.88293134	     -0.00051960	     -0.21299005	      0.00000914	      0.00142710	    126.79030123
      2.62453112	     -0.05545043	     -0.00028934	     -0.19667973	     -0.05985441	      0.88293309	     -0.00052134	     -0.21297530	     -0.00000394	      0.00138604	    126.47495124
      2.62577765	     -0.05542523	     -0.00028990	     -0.19665435	     -0.05985442	      0.88293479	     -0.00052308	     -0.21296099	     -0.00001824	      0.00134345	    127.09449465
      2.62702417	     -0.05540461	     -0.00029030	     -0.19663357	     -0.05985445	      0.88293644	     -0.00052482	     -0.21294708	     -0.00003192	      0.00130065	    126.75781361
      2.62827069	     -0.05538494	     -0.00029075	     -0.19661373	     -0.05985450	      0.88293804	     -0.00052657	     -0.21293362	     -0.00004671	      0.00125647	    127.35736465
      2.62951721	     -0.05536999	     -0.00029105	     -0.19659861	     -0.05985457	      0.88293957	     -0.00052831	     -0.21292059	     -0.00006078	      0.00121221	    126.99713888
      2.63076373	     -0.05535572	     -0.00029142	     -0.19658416	     -0.05985465	      0.88294106	     -0.00053005	     -0.21290801	     -0.00007586	      0.00116671	    127.58595049
      2.63201026	     -0.05534565	     -0.00029111	     -0.19657394	     -0.05985476	      0.88294248	     -0.00053179	     -0.21289586	     -0.00009014	      0.00112141	    127.20374529
      2.63325678	     -0.05533597	     -0.00029078	     -0.19656410	     -0.05985488	      0.88294385	     -0.00053352	     -0.21288414	     -0.00010540	      0.00107518	    127.75543104
      2.63450330	     -0.05533053	     -0.00029031	     -0.19655850	     -0.05985502	      0.88294516	     -0.00053526	     -0.21287284	     -0.00011979	      0.00102933	    127.34655650
      2.63574982	     -0.05532548	     -0.00028998	     -0.19655329	     -0.05985518	      0.88294642	     -0.00053700	     -0.21286196	     -0.00013508	      0.00098266	    127.89062756
      2.63699634	     -0.05532460	     -0.00028955	     -0.19655226	     -0.05985535	      0.88294761	     -0.00053873	     -0.21285149	     -0.00014941	      0.00093649	    127.46029192
      2.63824287	     -0.05532323	     -0.00028943	     -0.19655073	     -0.05985555	      0.88294875	     -0.00054047	     -0.21284145	     -0.00016457	      0.00088967	    127.98109229
      2.63948939	     -0.05532579	     -0.00028966	     -0.19655313	     -0.05985576	      0.88294983	     -0.00054220	     -0.21283183	     -0.00017878	      0.00084364	    127.51360482
      2.64073591	     -0.05532965	     -0.00029010	     -0.19655681	     -0.05985600	      0.88295085	     -0.00054393	     -0.21282270	     -0.00019383	      0.00079717	    128.00115948
      2.64198243	     -0.05533785	     -0.00029041	     -0.19656485	     -0.05985625	      0.88295182	     -0.00054565	     -0.21281404	     -0.00020785	      0.00075156	    127.51691908
      2.64322895	     -0.05534628	     -0.00029081	     -0.19657312	     -0.05985651	      0.88295273	     -0.00054738	     -0.21280584	     -0.00022264	      0.00070555	    127.99346632
      2.64447548	     -0.05535866	     -0.00029100	     -0.19658534	     -0.05985680	      0.88295358	     -0.00054910	     -0.21279806	     -0.00023632	      0.00066044	    127.49193018
      2.64572200	     -0.05537121	     -0.00029120	     -0.19659773	     -0.05985710	      0.88295437	     -0.00055082	     -0.21279071	     -0.00025070	      0.00061501	    127.94805614
      2.64696852	     -0.05538783	     -0.00029123	     -0.19661420	     -0.05985743	      0.88295511	     -0.00055254	     -0.21278376	     -0.00026392	      0.00057050	    127.42344497
      2.64821504	     -0.05540434	     -0.00029147	     -0.19663056	     -0.05985776	      0.88295580	     -0.00055425	     -0.21277722	     -0.00027777	      0.00052564	    127.86302700
      2.64946156	     -0.05542522	     -0.00029169	     -0.19665130	     -0.05985812	      0.88295642	     -0.00055596	     -0.21277107	     -0.00029040	      0.00048173	    127.31286438
      2.65070809	     -0.05544673	     -0.00029210	     -0.19667265	     -0.05985849	      0.88295700	     -0.00055766	     -0.21276534	     -0.00030361	      0.00043746	    127.72706714
      2.65195461	     -0.05547252	     -0.00029240	     -0.19669831	     -0.05985887	      0.88295752	     -0.00055937	     -0.21276002	     -0.00031555	      0.00039409	    127.15816360
      2.65320113	     -0.05549855	     -0.00029287	     -0.19672419	     -0.05985927	      0.88295798	     -0.00056106	     -0.21275511	     -0.00032801	      0.00035034	    127.55270132
      2.65444765	     -0.05552852	     -0.00029321	     -0.19675403	     -0.05985969	      0.88295839	     -0.00056276	     -0.21275058	     -0.00033915	      0.00030749	    126.95947495
      2.65569417	     -0.05555848	     -0.00029367	     -0.19678386	     -0.05986012	      0.88295875	     -0.00056444	     -0.21274644	     -0.00035078	      0.00026427	    127.32385602
      2.65694070	     -0.05559234	     -0.00029398	     -0.19681759	     -0.05986056	      0.88295905	     -0.00056613	     -0.21274267	     -0.00036104	      0.00022195	    126.69808039
      2.65818722	     -0.05562626	     -0.00029442	     -0.19685139	     -0.05986102	      0.88295930	     -0.00056781	     -0.21273927	     -0.00037175	      0.00017927	    127.03076633
      2.65943374	     -0.05566404	     -0.00029471	     -0.19688906	     -0.05986149	      0.88295950	     -0.00056948	     -0.21273623	     -0.00038107	      0.00013749	    126.38369639
      2.66068026	     -0.05570174	     -0.00029517	     -0.19692664	     -0.05986197	      0.88295964	     -0.00057115	     -0.21273356	     -0.00039081	      0.00009534	    126.69589012
      2.66192678	     -0.05574321	     -0.00029551	     -0.19696800	     -0.05986246	      0.88295973	     -0.00057281	     -0.21273123	     -0.00039907	      0.00005411	    126.02664753
      2.66317331	     -0.05578449	     -0.00029600	     -0.19700917	     -0.05986297	      0.88295978	     -0.00057447	     -0.21272926	     -0.00040769	      0.00001252	    126.31855510
      2.66441983	     -0.05582916	     -0.00029638	     -0.19705375	     -0.05986348	      0.88295977	     -0.00057612	     -0.21272762	     -0.00041478	     -0.00002813	    125.64269569
      2.66566635	     -0.05587309	     -0.00029692	     -0.19709759	     -0.05986400	      0.88295971	     -0.00057777	     -0.21272631	     -0.00042218	     -0.00006909	    125.93090015
      2.66691287	     -0.05591989	     -0.00029736	     -0.19714429	     -0.05986453	      0.88295959	     -0.00057941	     -0.21272530	     -0.00042805	     -0.00010902	    125.26214345
      2.66815939	     -0.05596554	     -0.00029799	     -0.19718986	     -0.05986507	      0.88295943	     -0.00058104	     -0.21272458	     -0.00043429	     -0.00014914	    125.56242074
      2.66940592	     -0.05601392	     -0.00029857	     -0.19723816	     -0.05986561	      0.88295922	     -0.00058267	     -0.21272411	     -0.00043909	     -0.00018811	    124.90027795
      2.67065244	     -0.05606136	     -0.00029942	     -0.19728551	     -0.05986616	      0.88295896	     -0.00058429	     -0.21272390	     -0.00044428	     -0.00022714	    125.19731718
      2.67189896	     -0.05611145	     -0.00030029	     -0.19733553	     -0.05986672	      0.88295866	     -0.00058591	     -0.21272393	     -0.00044802	     -0.00026488	    124.55328926
      2.67314548	     -0.05616016	     -0.00030148	     -0.19738415	     -0.05986728	      0.88295830	     -0.00058751	     -0.21272420	     -0.00045217	     -0.00030253	    124.88330846
      2.67439200	     -0.05621120	     -0.00030276	     -0.19743511	     -0.05986785	      0.88295790	     -0.00058911	     -0.21272468	     -0.00045492	     -0.00033873	    124.28362868
      2.67563853	     -0.05626048	     -0.00030443	     -0.19748431	     -0.05986842	      0.88295746	     -0.00059071	     -0.21272537	     -0.00045819	     -0.00037465	    124.65216348
      2.67688505	     -0.05631168	     -0.00030620	     -0.19753543	     -0.05986899	      0.88295697	     -0.00059230	     -0.21272623	     -0.00046015	     -0.00040894	    124.08428247
      2.67813157	     -0.05636110	     -0.00030834	     -0.19758476	     -0.05986956	      0.88295644	     -0.00059388	     -0.21272727	     -0.00046266	     -0.00044278	    124.47113703
      2.67937809	     -0.05641237	     -0.00031060	     -0.19763594	     -0.05987014	      0.88295587	     -0.00059545	     -0.21272847	     -0.00046386	     -0.00047483	    123.93418095
      2.68062461	     -0.05646156	     -0.00031324	     -0.19768505	     -0.05987072	      0.88295526	     -0.00059702	     -0.21272984	     -0.00046561	     -0.00050628	    124.34777665
      2.68187114	     -0.05651248	     -0.00031603	     -0.19773588	     -0.05987130	      0.88295461	     -0.00059858	     -0.21273136	     -0.00046604	     -0.00053580	    123.83150284
      2.68311766	     -0.05656106	     -0.00031920	     -0.19778437	     -0.05987188	      0.88295392	     -0.00060014	     -0.21273304	     -0.00046698	     -0.00056459	    124.26013599
[truncated: 347,447 more chars]
