# Supplementary material for: A Neural Controller Model Considering the Vestibulospinal Tract in Human Postural Control
Source: Front Comput Neurosci. 2022 Feb 25;16:785099. doi: 10.3389/fncom.2022.785099 (PMC8913724; doi:10.3389/fncom.2022.785099)
Supplement: Supplementary file 8 [file Data_Sheet_3.zip › SimulationResults/VST+/1.495/opt_3/jiang_CoPpositon_pos.sto]

CoP
version=1
nRows=4004
nColumns=11
inDegrees=no

This file contains CoP trajectory (of origin) and orientations.

Units are S.I. units (seconds, meters, Newtons, ...)
Angles are in degrees.

endheader
time	cop-x	cop-z	cop-x-calcn-r	com-x	com-y	com-z	com-x-calcn-r	com-x-vel	com-y-vel	s_torques
      0.00048091	     -0.06554700	     -0.00032387	     -0.20674629	     -0.06321768	      0.88294046	     -0.00014789	     -0.21772585	      0.00000609	      0.00004619	    112.93779530
      0.00096182	     -0.06510513	     -0.00032788	     -0.20630466	     -0.06321767	      0.88294049	     -0.00014788	     -0.21771399	      0.00001918	      0.00010234	    126.31941562
      0.00170219	     -0.06465566	     -0.00033178	     -0.20585552	     -0.06321765	      0.88294060	     -0.00014786	     -0.21768739	      0.00003495	      0.00020165	    105.67405837
      0.00244256	     -0.06442528	     -0.00033389	     -0.20562536	     -0.06321762	      0.88294079	     -0.00014781	     -0.21765649	      0.00004002	      0.00030948	     84.77264279
      0.00375445	     -0.06436122	     -0.00033501	     -0.20556154	     -0.06321757	      0.88294133	     -0.00014771	     -0.21760336	      0.00003137	      0.00050331	     65.73779121
      0.00548852	     -0.06457363	     -0.00033452	     -0.20577426	     -0.06321753	      0.88294241	     -0.00014752	     -0.21754916	      0.00001694	      0.00073555	     57.01332638
      0.00719834	     -0.06483100	     -0.00033380	     -0.20603213	     -0.06321750	      0.88294383	     -0.00014729	     -0.21751423	      0.00002365	      0.00092015	     55.55013422
      0.00890817	     -0.06501197	     -0.00033341	     -0.20621385	     -0.06321744	      0.88294553	     -0.00014703	     -0.21749087	      0.00005488	      0.00105855	     57.04309370
      0.01027125	     -0.06510521	     -0.00033339	     -0.20630784	     -0.06321734	      0.88294703	     -0.00014680	     -0.21747597	      0.00009606	      0.00113948	     58.21989233
      0.01163434	     -0.06515302	     -0.00033346	     -0.20635646	     -0.06321717	      0.88294862	     -0.00014656	     -0.21746218	      0.00014587	      0.00119773	     60.12906692
      0.01344678	     -0.06517804	     -0.00033357	     -0.20638264	     -0.06321684	      0.88295084	     -0.00014621	     -0.21744364	      0.00022212	      0.00124544	     61.70424769
      0.01525923	     -0.06516475	     -0.00033351	     -0.20637052	     -0.06321636	      0.88295312	     -0.00014585	     -0.21742425	      0.00030301	      0.00126445	     64.28849325
      0.01657760	     -0.06514819	     -0.00033366	     -0.20635483	     -0.06321592	      0.88295479	     -0.00014556	     -0.21740954	      0.00036437	      0.00126331	     63.94588075
      0.01789597	     -0.06511716	     -0.00033342	     -0.20632465	     -0.06321540	      0.88295645	     -0.00014527	     -0.21739460	      0.00042484	      0.00125146	     64.75164054
      0.01981681	     -0.06506260	     -0.00033301	     -0.20627130	     -0.06321450	      0.88295882	     -0.00014482	     -0.21737267	      0.00051203	      0.00121804	     64.61707180
      0.02141600	     -0.06500331	     -0.00033245	     -0.20621299	     -0.06321363	      0.88296074	     -0.00014443	     -0.21735457	      0.00058251	      0.00117853	     65.01938314
      0.02265814	     -0.06495441	     -0.00033205	     -0.20616483	     -0.06321287	      0.88296218	     -0.00014412	     -0.21734068	      0.00063534	      0.00114125	     64.43218604
      0.02390027	     -0.06490127	     -0.00033165	     -0.20611243	     -0.06321205	      0.88296357	     -0.00014379	     -0.21732711	      0.00068737	      0.00110069	     64.00718943
      0.02514241	     -0.06484743	     -0.00033127	     -0.20605929	     -0.06321117	      0.88296491	     -0.00014346	     -0.21731388	      0.00073689	      0.00105579	     63.71373257
      0.02638454	     -0.06479216	     -0.00033090	     -0.20600472	     -0.06321022	      0.88296619	     -0.00014312	     -0.21730106	      0.00078578	      0.00100902	     63.13614190
      0.02762668	     -0.06473722	     -0.00033055	     -0.20595046	     -0.06320921	      0.88296742	     -0.00014276	     -0.21728865	      0.00083232	      0.00095948	     62.87152640
      0.02886881	     -0.06468275	     -0.00033022	     -0.20589667	     -0.06320815	      0.88296858	     -0.00014240	     -0.21727667	      0.00087816	      0.00090920	     62.34607645
      0.03011095	     -0.06463026	     -0.00032992	     -0.20584483	     -0.06320703	      0.88296968	     -0.00014203	     -0.21726513	      0.00092198	      0.00085749	     62.17559145
      0.03165826	     -0.06456821	     -0.00032959	     -0.20578359	     -0.06320557	      0.88297095	     -0.00014156	     -0.21725141	      0.00097576	      0.00079339	     61.56768946
      0.03274704	     -0.06452742	     -0.00032938	     -0.20574336	     -0.06320448	      0.88297179	     -0.00014123	     -0.21724218	      0.00101154	      0.00074758	     61.74790942
      0.03383582	     -0.06448906	     -0.00032921	     -0.20570557	     -0.06320336	      0.88297258	     -0.00014088	     -0.21723330	      0.00104739	      0.00070279	     61.55856630
      0.03529894	     -0.06444294	     -0.00032903	     -0.20566018	     -0.06320180	      0.88297356	     -0.00014041	     -0.21722193	      0.00109400	      0.00064286	     61.68253511
      0.03683263	     -0.06440062	     -0.00032890	     -0.20561865	     -0.06320008	      0.88297450	     -0.00013990	     -0.21721070	      0.00114261	      0.00058206	     61.34930651
      0.03793736	     -0.06437407	     -0.00032883	     -0.20559265	     -0.06319880	      0.88297512	     -0.00013953	     -0.21720302	      0.00117606	      0.00053852	     61.82141754
      0.03904209	     -0.06435036	     -0.00032878	     -0.20556950	     -0.06319748	      0.88297569	     -0.00013915	     -0.21719567	      0.00121002	      0.00049669	     61.76209061
      0.04047670	     -0.06432527	     -0.00032877	     -0.20554512	     -0.06319572	      0.88297637	     -0.00013866	     -0.21718661	      0.00125316	      0.00044335	     62.09517658
      0.04197412	     -0.06430382	     -0.00032878	     -0.20552444	     -0.06319380	      0.88297699	     -0.00013813	     -0.21717771	      0.00129871	      0.00039036	     61.84673877
      0.04310462	     -0.06429062	     -0.00032882	     -0.20551179	     -0.06319232	      0.88297741	     -0.00013772	     -0.21717130	      0.00133194	      0.00035099	     62.41141715
      0.04423513	     -0.06427931	     -0.00032899	     -0.20550106	     -0.06319079	      0.88297779	     -0.00013731	     -0.21716515	      0.00136604	      0.00031365	     62.33107080
      0.04561907	     -0.06427041	     -0.00032935	     -0.20549286	     -0.06318887	      0.88297819	     -0.00013680	     -0.21715796	      0.00140713	      0.00026902	     62.68599210
      0.04707030	     -0.06426436	     -0.00032980	     -0.20548754	     -0.06318680	      0.88297855	     -0.00013626	     -0.21715082	      0.00145117	      0.00022493	     62.38422427
      0.04824593	     -0.06426185	     -0.00033014	     -0.20548562	     -0.06318507	      0.88297879	     -0.00013582	     -0.21714528	      0.00148589	      0.00018995	     62.92218252
      0.04942157	     -0.06425919	     -0.00033048	     -0.20548356	     -0.06318331	      0.88297900	     -0.00013537	     -0.21713996	      0.00152176	      0.00015717	     62.73391511
      0.05059720	     -0.06425827	     -0.00033075	     -0.20548323	     -0.06318150	      0.88297916	     -0.00013491	     -0.21713479	      0.00155713	      0.00012518	     63.01271647
      0.05213610	     -0.06425616	     -0.00033094	     -0.20548192	     -0.06317906	      0.88297932	     -0.00013431	     -0.21712823	      0.00160440	      0.00008616	     62.78864996
      0.05329085	     -0.06425600	     -0.00033104	     -0.20548235	     -0.06317719	      0.88297941	     -0.00013385	     -0.21712341	      0.00163912	      0.00005796	     63.18625892
      0.05444559	     -0.06425499	     -0.00033119	     -0.20548193	     -0.06317528	      0.88297946	     -0.00013339	     -0.21711870	      0.00167471	      0.00003193	     63.01768574
      0.05560034	     -0.06425600	     -0.00033141	     -0.20548353	     -0.06317332	      0.88297948	     -0.00013292	     -0.21711408	      0.00170982	      0.00000683	     63.20500878
      0.05723078	     -0.06425631	     -0.00033205	     -0.20548468	     -0.06317050	      0.88297946	     -0.00013225	     -0.21710777	      0.00176008	     -0.00002557	     63.00665989
      0.05834931	     -0.06425727	     -0.00033256	     -0.20548620	     -0.06316851	      0.88297942	     -0.00013179	     -0.21710352	      0.00179386	     -0.00004658	     63.33456886
      0.05946784	     -0.06425662	     -0.00033307	     -0.20548611	     -0.06316648	      0.88297936	     -0.00013132	     -0.21709938	      0.00182831	     -0.00006558	     63.22594203
      0.06087904	     -0.06425686	     -0.00033341	     -0.20548706	     -0.06316387	      0.88297925	     -0.00013072	     -0.21709428	      0.00187119	     -0.00008808	     63.44061938
      0.06233096	     -0.06425673	     -0.00033380	     -0.20548767	     -0.06316112	      0.88297911	     -0.00013010	     -0.21708924	      0.00191604	     -0.00010829	     63.08936648
      0.06378289	     -0.06425628	     -0.00033409	     -0.20548794	     -0.06315831	      0.88297894	     -0.00012947	     -0.21708432	      0.00195926	     -0.00012705	     63.79188877
      0.06502177	     -0.06425236	     -0.00033432	     -0.20548466	     -0.06315586	      0.88297877	     -0.00012893	     -0.21708025	      0.00199773	     -0.00013984	     63.21717556
      0.06626065	     -0.06425001	     -0.00033452	     -0.20548294	     -0.06315336	      0.88297859	     -0.00012838	     -0.21707621	      0.00203491	     -0.00015200	     63.55804823
      0.06827305	     -0.06424645	     -0.00033469	     -0.20548039	     -0.06314920	      0.88297827	     -0.00012748	     -0.21706985	      0.00209629	     -0.00016754	     63.09516566
      0.06918852	     -0.06424368	     -0.00033463	     -0.20547808	     -0.06314727	      0.88297811	     -0.00012707	     -0.21706700	      0.00212308	     -0.00017369	     63.51958504
      0.07030188	     -0.06423982	     -0.00033456	     -0.20547478	     -0.06314489	      0.88297792	     -0.00012656	     -0.21706357	      0.00215633	     -0.00017940	     63.49782562
      0.07205423	     -0.06423452	     -0.00033441	     -0.20547036	     -0.06314107	      0.88297760	     -0.00012575	     -0.21705823	      0.00220788	     -0.00018623	     63.67397577
      0.07338078	     -0.06422896	     -0.00033424	     -0.20546547	     -0.06313811	      0.88297735	     -0.00012514	     -0.21705425	      0.00224736	     -0.00018884	     63.28692016
      0.07470732	     -0.06422266	     -0.00033399	     -0.20545983	     -0.06313510	      0.88297710	     -0.00012451	     -0.21705024	      0.00228545	     -0.00019054	     63.68153843
      0.07603387	     -0.06421569	     -0.00033376	     -0.20545352	     -0.06313205	      0.88297684	     -0.00012389	     -0.21704621	      0.00232457	     -0.00018988	     63.21375570
      0.07736042	     -0.06420737	     -0.00033345	     -0.20544586	     -0.06312894	      0.88297659	     -0.00012325	     -0.21704212	      0.00236222	     -0.00018838	     63.64646266
      0.07907619	     -0.06419979	     -0.00033305	     -0.20543915	     -0.06312484	      0.88297627	     -0.00012243	     -0.21703678	      0.00241221	     -0.00018378	     62.94129249
      0.08035119	     -0.06418806	     -0.00033263	     -0.20542804	     -0.06312174	      0.88297604	     -0.00012181	     -0.21703272	      0.00244748	     -0.00017970	     63.84567182
      0.08162619	     -0.06415607	     -0.00033240	     -0.20539668	     -0.06311860	      0.88297581	     -0.00012118	     -0.21702825	      0.00248476	     -0.00017382	     64.15506555
      0.08290118	     -0.06409277	     -0.00033207	     -0.20533399	     -0.06311541	      0.88297560	     -0.00012056	     -0.21702248	      0.00252041	     -0.00016634	     65.32889624
      0.08417618	     -0.06402204	     -0.00033151	     -0.20526383	     -0.06311217	      0.88297539	     -0.00011993	     -0.21701516	      0.00255437	     -0.00015430	     65.54704280
      0.08545118	     -0.06397453	     -0.00033075	     -0.20521683	     -0.06310890	      0.88297520	     -0.00011929	     -0.21700707	      0.00258323	     -0.00013933	     66.28201858
      0.08672618	     -0.06396299	     -0.00033011	     -0.20520576	     -0.06310559	      0.88297504	     -0.00011866	     -0.21699964	      0.00260930	     -0.00012172	     66.52361903
      0.08800118	     -0.06399217	     -0.00032965	     -0.20523535	     -0.06310225	      0.88297489	     -0.00011802	     -0.21699426	      0.00263224	     -0.00010554	     67.66498752
      0.08927618	     -0.06405417	     -0.00032948	     -0.20529775	     -0.06309888	      0.88297477	     -0.00011738	     -0.21699204	      0.00265603	     -0.00009238	     68.73027396
      0.09055117	     -0.06414154	     -0.00032947	     -0.20538551	     -0.06309547	      0.88297466	     -0.00011675	     -0.21699356	      0.00268064	     -0.00008646	     70.75280363
      0.09182617	     -0.06424202	     -0.00032950	     -0.20548639	     -0.06309204	      0.88297454	     -0.00011612	     -0.21699908	      0.00270941	     -0.00008851	     72.72114407
      0.09310117	     -0.06434952	     -0.00032973	     -0.20559431	     -0.06308856	      0.88297442	     -0.00011549	     -0.21700855	      0.00274149	     -0.00010101	     75.07613442
      0.09437617	     -0.06445475	     -0.00033011	     -0.20570000	     -0.06308504	      0.88297428	     -0.00011486	     -0.21702178	      0.00277920	     -0.00012324	     77.14316320
      0.09565117	     -0.06455446	     -0.00033070	     -0.20580019	     -0.06308147	      0.88297411	     -0.00011424	     -0.21703834	      0.00282088	     -0.00015662	     79.23154675
      0.09692617	     -0.06464390	     -0.00033125	     -0.20589016	     -0.06307785	      0.88297388	     -0.00011362	     -0.21705787	      0.00286837	     -0.00019944	     80.67878029
      0.09820116	     -0.06472195	     -0.00033165	     -0.20596878	     -0.06307416	      0.88297359	     -0.00011301	     -0.21707987	      0.00291985	     -0.00025200	     81.59010290
      0.09947616	     -0.06478362	     -0.00033206	     -0.20603107	     -0.06307040	      0.88297323	     -0.00011240	     -0.21710396	      0.00297669	     -0.00031158	     81.80370714
      0.10075116	     -0.06483011	     -0.00033224	     -0.20607822	     -0.06306657	      0.88297280	     -0.00011179	     -0.21712964	      0.00303669	     -0.00037799	     81.60333834
      0.10202616	     -0.06485830	     -0.00033188	     -0.20610713	     -0.06306265	      0.88297227	     -0.00011119	     -0.21715655	      0.00310118	     -0.00044812	     80.72613860
      0.10330116	     -0.06487142	     -0.00033222	     -0.20612098	     -0.06305866	      0.88297165	     -0.00011060	     -0.21718424	      0.00316796	     -0.00052115	     79.54369535
      0.10457616	     -0.06486550	     -0.00033238	     -0.20611584	     -0.06305458	      0.88297094	     -0.00011000	     -0.21721228	      0.00323824	     -0.00059375	     78.05285041
      0.10585116	     -0.06483926	     -0.00033241	     -0.20609041	     -0.06305040	      0.88297014	     -0.00010942	     -0.21724018	      0.00330966	     -0.00066523	     76.93608199
      0.10712615	     -0.06479492	     -0.00033221	     -0.20604692	     -0.06304613	      0.88296925	     -0.00010883	     -0.21726762	      0.00338314	     -0.00073181	     75.68254106
      0.10840115	     -0.06473954	     -0.00033171	     -0.20599240	     -0.06304177	      0.88296827	     -0.00010825	     -0.21729434	      0.00345650	     -0.00079308	     75.03378834
      0.10967615	     -0.06467600	     -0.00033148	     -0.20592973	     -0.06303732	      0.88296723	     -0.00010768	     -0.21732019	      0.00353100	     -0.00084633	     74.37222977
      0.11095115	     -0.06460792	     -0.00033113	     -0.20586254	     -0.06303277	      0.88296612	     -0.00010711	     -0.21734497	      0.00360450	     -0.00089189	     74.70410395
      0.11222615	     -0.06453820	     -0.00033118	     -0.20579370	     -0.06302813	      0.88296496	     -0.00010655	     -0.21736861	      0.00367853	     -0.00092778	     74.86148550
      0.11350115	     -0.06447146	     -0.00033143	     -0.20572784	     -0.06302339	      0.88296376	     -0.00010599	     -0.21739100	      0.00375134	     -0.00095493	     75.89965373
      0.11477614	     -0.06440397	     -0.00033181	     -0.20566125	     -0.06301856	      0.88296253	     -0.00010544	     -0.21741218	      0.00382449	     -0.00097194	     76.42360492
      0.11605114	     -0.06434356	     -0.00033214	     -0.20560171	     -0.06301364	      0.88296128	     -0.00010489	     -0.21743215	      0.00389606	     -0.00098034	     77.81116889
      0.11732614	     -0.06428972	     -0.00033250	     -0.20554876	     -0.06300863	      0.88296003	     -0.00010434	     -0.21745098	      0.00396785	     -0.00097955	     78.43884872
      0.11860114	     -0.06424492	     -0.00033293	     -0.20550482	     -0.06300352	      0.88295879	     -0.00010381	     -0.21746869	      0.00403838	     -0.00097161	     79.75932975
      0.11987614	     -0.06420608	     -0.00033328	     -0.20546685	     -0.06299833	      0.88295756	     -0.00010328	     -0.21748534	      0.00410949	     -0.00095612	     80.00104199
      0.12115114	     -0.06417514	     -0.00033379	     -0.20543678	     -0.06299304	      0.88295635	     -0.00010275	     -0.21750094	      0.00417948	     -0.00093539	     81.01952056
      0.12242613	     -0.06415064	     -0.00033428	     -0.20541315	     -0.06298767	      0.88295517	     -0.00010224	     -0.21751556	      0.00425026	     -0.00090919	     80.94224477
      0.12370113	     -0.06413377	     -0.00033479	     -0.20539713	     -0.06298221	      0.88295403	     -0.00010173	     -0.21752921	      0.00432026	     -0.00087977	     81.52292136
      0.12497613	     -0.06411856	     -0.00033519	     -0.20538279	     -0.06297665	      0.88295293	     -0.00010122	     -0.21754197	      0.00439126	     -0.00084668	     80.93939605
      0.12625113	     -0.06411022	     -0.00033547	     -0.20537531	     -0.06297101	      0.88295187	     -0.00010072	     -0.21755389	      0.00446137	     -0.00081195	     81.14169263
      0.12752613	     -0.06410609	     -0.00033572	     -0.20537204	     -0.06296528	      0.88295086	     -0.00010023	     -0.21756510	      0.00453243	     -0.00077532	     80.41508233
      0.12880113	     -0.06410628	     -0.00033597	     -0.20537308	     -0.06295945	      0.88294990	     -0.00009975	     -0.21757560	      0.00460286	     -0.00073886	     80.44029200
      0.13007612	     -0.06410713	     -0.00033618	     -0.20537480	     -0.06295354	      0.88294898	     -0.00009927	     -0.21758546	      0.00467439	     -0.00070201	     79.53135578
      0.13135112	     -0.06411048	     -0.00033623	     -0.20537899	     -0.06294753	      0.88294811	     -0.00009880	     -0.21759468	      0.00474510	     -0.00066667	     79.53496612
      0.13262612	     -0.06411575	     -0.00033621	     -0.20538511	     -0.06294144	      0.88294728	     -0.00009834	     -0.21760339	      0.00481675	     -0.00063220	     78.76933368
      0.13390112	     -0.06412405	     -0.00033635	     -0.20539425	     -0.06293525	      0.88294649	     -0.00009788	     -0.21761168	      0.00488761	     -0.00060036	     78.74516524
      0.13517612	     -0.06413189	     -0.00033646	     -0.20540293	     -0.06292897	      0.88294575	     -0.00009743	     -0.21761966	      0.00495939	     -0.00057027	     77.98886297
      0.13645112	     -0.06413979	     -0.00033622	     -0.20541167	     -0.06292261	      0.88294504	     -0.00009699	     -0.21762738	      0.00503016	     -0.00054366	     78.12336987
      0.13772612	     -0.06414774	     -0.00033626	     -0.20542045	     -0.06291615	      0.88294436	     -0.00009656	     -0.21763498	      0.00510161	     -0.00051953	     77.62980459
      0.13900111	     -0.06415608	     -0.00033633	     -0.20542961	     -0.06290960	      0.88294371	     -0.00009613	     -0.21764249	      0.00517204	     -0.00049928	     77.75900964
      0.14027611	     -0.06416117	     -0.00033628	     -0.20543552	     -0.06290296	      0.88294309	     -0.00009571	     -0.21764997	      0.00524312	     -0.00048173	     77.28843636
      0.14155111	     -0.06416413	     -0.00033622	     -0.20543928	     -0.06289623	      0.88294248	     -0.00009530	     -0.21765738	      0.00531294	     -0.00046824	     77.58594050
      0.14282611	     -0.06416397	     -0.00033616	     -0.20543992	     -0.06288941	      0.88294189	     -0.00009489	     -0.21766476	      0.00538324	     -0.00045749	     77.29839180
      0.14410111	     -0.06416225	     -0.00033612	     -0.20543899	     -0.06288250	      0.88294131	     -0.00009449	     -0.21767207	      0.00545229	     -0.00045054	     77.53786878
      0.14537611	     -0.06415609	     -0.00033600	     -0.20543363	     -0.06287551	      0.88294074	     -0.00009410	     -0.21767936	      0.00552180	     -0.00044589	     77.18530775
      0.14665110	     -0.06414763	     -0.00033564	     -0.20542594	     -0.06286842	      0.88294017	     -0.00009372	     -0.21768655	      0.00558986	     -0.00044461	     77.52576187
      0.14819203	     -0.06413627	     -0.00033522	     -0.20541553	     -0.06285974	      0.88293949	     -0.00009327	     -0.21769521	      0.00567260	     -0.00044570	     76.90499281
      0.14973295	     -0.06411855	     -0.00033498	     -0.20539871	     -0.06285094	      0.88293880	     -0.00009283	     -0.21770377	      0.00575255	     -0.00045053	     77.83823765
      0.15097854	     -0.06410585	     -0.00033494	     -0.20538675	     -0.06284374	      0.88293823	     -0.00009248	     -0.21771064	      0.00581819	     -0.00045566	     77.25499745
      0.15222414	     -0.06409057	     -0.00033489	     -0.20537219	     -0.06283645	      0.88293766	     -0.00009214	     -0.21771746	      0.00588202	     -0.00046295	     77.65758009
      0.15387357	     -0.06406752	     -0.00033467	     -0.20535009	     -0.06282668	      0.88293689	     -0.00009171	     -0.21772643	      0.00596686	     -0.00047377	     77.25495662
      0.15515489	     -0.06404798	     -0.00033452	     -0.20533127	     -0.06281899	      0.88293628	     -0.00009138	     -0.21773330	      0.00603079	     -0.00048373	     77.95643211
      0.15643622	     -0.06402916	     -0.00033448	     -0.20531317	     -0.06281122	      0.88293565	     -0.00009105	     -0.21774012	      0.00609557	     -0.00049363	     77.68177256
      0.15771755	     -0.06400988	     -0.00033448	     -0.20529460	     -0.06280337	      0.88293501	     -0.00009074	     -0.21774684	      0.00615891	     -0.00050461	     78.26045763
      0.15942417	     -0.06398820	     -0.00033438	     -0.20527386	     -0.06279279	      0.88293414	     -0.00009034	     -0.21775567	      0.00624409	     -0.00051915	     77.88439735
      0.16089353	     -0.06396805	     -0.00033448	     -0.20525449	     -0.06278356	      0.88293336	     -0.00009000	     -0.21776308	      0.00631518	     -0.00053238	     79.09730489
      0.16213659	     -0.06395655	     -0.00033457	     -0.20524367	     -0.06277567	      0.88293270	     -0.00008972	     -0.21776926	      0.00637699	     -0.00054289	     78.70057590
      0.16337964	     -0.06394604	     -0.00033460	     -0.20523382	     -0.06276771	      0.88293201	     -0.00008945	     -0.21777542	      0.00643789	     -0.00055394	     79.37935537
      0.16527958	     -0.06393092	     -0.00033443	     -0.20521971	     -0.06275539	      0.88293095	     -0.00008906	     -0.21778491	      0.00653002	     -0.00057082	     80.59266262
      0.16628919	     -0.06392341	     -0.00033437	     -0.20521272	     -0.06274877	      0.88293037	     -0.00008886	     -0.21778987	      0.00657748	     -0.00057932	     81.29414672
      0.16751561	     -0.06391024	     -0.00033392	     -0.20520016	     -0.06274067	      0.88292965	     -0.00008862	     -0.21779576	      0.00663279	     -0.00059023	     82.47800265
      0.16904466	     -0.06389508	     -0.00033330	     -0.20518571	     -0.06273048	      0.88292873	     -0.00008833	     -0.21780267	      0.00669729	     -0.00060468	     84.63045388
      0.17038885	     -0.06387894	     -0.00033250	     -0.20517017	     -0.06272144	      0.88292791	     -0.00008808	     -0.21780837	      0.00675166	     -0.00061700	     85.89004197
      0.17173303	     -0.06386401	     -0.00033160	     -0.20515582	     -0.06271233	      0.88292708	     -0.00008785	     -0.21781362	      0.00680331	     -0.00062973	     87.70742033
      0.17307722	     -0.06384965	     -0.00033067	     -0.20514201	     -0.06270315	      0.88292622	     -0.00008762	     -0.21781848	      0.00685285	     -0.00064309	     90.27194165
      0.17462855	     -0.06383117	     -0.00032950	     -0.20512417	     -0.06269247	      0.88292521	     -0.00008737	     -0.21782351	      0.00691034	     -0.00065716	     92.18394388
      0.17569770	     -0.06381380	     -0.00032870	     -0.20510723	     -0.06268507	      0.88292450	     -0.00008720	     -0.21782647	      0.00694867	     -0.00066666	     94.58795217
      0.17676684	     -0.06379169	     -0.00032802	     -0.20508555	     -0.06267762	      0.88292379	     -0.00008704	     -0.21782889	      0.00698788	     -0.00067419	     96.22248628
      0.17820228	     -0.06375149	     -0.00032700	     -0.20504594	     -0.06266755	      0.88292281	     -0.00008684	     -0.21783103	      0.00704026	     -0.00068187	     99.04453017
      0.17969398	     -0.06368981	     -0.00032575	     -0.20498488	     -0.06265700	      0.88292179	     -0.00008663	     -0.21783142	      0.00709610	     -0.00068412	    101.22001608
      0.18078151	     -0.06362751	     -0.00032478	     -0.20492303	     -0.06264927	      0.88292105	     -0.00008648	     -0.21783012	      0.00713620	     -0.00068218	    103.98623359
      0.18186905	     -0.06354850	     -0.00032342	     -0.20484449	     -0.06264148	      0.88292031	     -0.00008634	     -0.21782715	      0.00717756	     -0.00067484	    105.82983432
      0.18325254	     -0.06342620	     -0.00032176	     -0.20472278	     -0.06263152	      0.88291939	     -0.00008617	     -0.21782063	      0.00722979	     -0.00065780	    108.77192269
      0.18470193	     -0.06327717	     -0.00032009	     -0.20457438	     -0.06262100	      0.88291846	     -0.00008600	     -0.21781023	      0.00728519	     -0.00062777	    110.74249973
      0.18583016	     -0.06314805	     -0.00031869	     -0.20444574	     -0.06261275	      0.88291776	     -0.00008588	     -0.21779951	      0.00732682	     -0.00059641	    113.37941712
      0.18695839	     -0.06301168	     -0.00031744	     -0.20430985	     -0.06260446	      0.88291711	     -0.00008576	     -0.21778654	      0.00736888	     -0.00055622	    114.78917121
      0.18808662	     -0.06287143	     -0.00031631	     -0.20417005	     -0.06259613	      0.88291651	     -0.00008564	     -0.21777145	      0.00740964	     -0.00050862	    116.69836479
      0.18969553	     -0.06266854	     -0.00031476	     -0.20396781	     -0.06258416	      0.88291576	     -0.00008548	     -0.21774658	      0.00746697	     -0.00042701	    118.38573319
      0.19083983	     -0.06252466	     -0.00031371	     -0.20382436	     -0.06257559	      0.88291531	     -0.00008537	     -0.21772676	      0.00750575	     -0.00036093	    120.32928509
      0.19198413	     -0.06238443	     -0.00031281	     -0.20368455	     -0.06256698	      0.88291493	     -0.00008527	     -0.21770543	      0.00754433	     -0.00028783	    121.18602260
      0.19312843	     -0.06224851	     -0.00031197	     -0.20354903	     -0.06255833	      0.88291465	     -0.00008517	     -0.21768283	      0.00758128	     -0.00020989	    122.56037092
      0.19472383	     -0.06207000	     -0.00031084	     -0.20337106	     -0.06254619	      0.88291440	     -0.00008504	     -0.21764962	      0.00763174	     -0.00009379	    123.39225849
      0.19582596	     -0.06195302	     -0.00031003	     -0.20325444	     -0.06253776	      0.88291435	     -0.00008495	     -0.21762579	      0.00766460	     -0.00001099	    124.80795890
      0.19692809	     -0.06184365	     -0.00030927	     -0.20314542	     -0.06252930	      0.88291438	     -0.00008487	     -0.21760142	      0.00769743	      0.00007386	    125.24088643
      0.19830646	     -0.06171554	     -0.00030832	     -0.20301774	     -0.06251866	      0.88291456	     -0.00008477	     -0.21757041	      0.00773682	      0.00017971	    126.37680829
      0.19969670	     -0.06159773	     -0.00030744	     -0.20290033	     -0.06250788	      0.88291488	     -0.00008468	     -0.21753874	      0.00777639	      0.00028562	    126.38975193
      0.20108695	     -0.06148610	     -0.00030675	     -0.20278909	     -0.06249704	      0.88291535	     -0.00008459	     -0.21750686	      0.00781368	      0.00038745	    127.94141820
      0.20227568	     -0.06139791	     -0.00030621	     -0.20270123	     -0.06248773	      0.88291586	     -0.00008451	     -0.21747947	      0.00784647	      0.00047177	    127.58147155
      0.20346442	     -0.06131131	     -0.00030567	     -0.20261496	     -0.06247839	      0.88291647	     -0.00008445	     -0.21745198	      0.00787763	      0.00055103	    128.47463245
      0.20512659	     -0.06119522	     -0.00030483	     -0.20249931	     -0.06246526	      0.88291747	     -0.00008435	     -0.21741332	      0.00792152	      0.00065430	    128.28255943
      0.20614548	     -0.06112448	     -0.00030428	     -0.20242883	     -0.06245717	      0.88291817	     -0.00008430	     -0.21738947	      0.00794691	      0.00071170	    129.14680194
      0.20716437	     -0.06105521	     -0.00030372	     -0.20235983	     -0.06244906	      0.88291892	     -0.00008425	     -0.21736548	      0.00797261	      0.00076547	    129.15068063
      0.20869582	     -0.06095227	     -0.00030282	     -0.20225727	     -0.06243682	      0.88292015	     -0.00008418	     -0.21732913	      0.00800983	      0.00083758	    129.51233864
      0.21024466	     -0.06085070	     -0.00030193	     -0.20215607	     -0.06242439	      0.88292150	     -0.00008411	     -0.21729201	      0.00804692	      0.00090069	    128.85274978
      0.21135732	     -0.06077728	     -0.00030138	     -0.20208290	     -0.06241542	      0.88292252	     -0.00008406	     -0.21726513	      0.00807147	      0.00093887	    129.55716537
      0.21246999	     -0.06070597	     -0.00030077	     -0.20201184	     -0.06240643	      0.88292358	     -0.00008402	     -0.21723808	      0.00809616	      0.00097245	    129.19944934
      0.21382778	     -0.06061912	     -0.00030007	     -0.20192527	     -0.06239541	      0.88292493	     -0.00008397	     -0.21720485	      0.00812435	      0.00100571	    129.42124304
      0.21518557	     -0.06053275	     -0.00029943	     -0.20183918	     -0.06238436	      0.88292631	     -0.00008392	     -0.21717139	      0.00815197	      0.00103221	    128.63811141
      0.21654336	     -0.06044267	     -0.00029873	     -0.20174935	     -0.06237328	      0.88292773	     -0.00008387	     -0.21713771	      0.00817653	      0.00105089	    129.32140521
      0.21770108	     -0.06036723	     -0.00029809	     -0.20167412	     -0.06236380	      0.88292895	     -0.00008384	     -0.21710882	      0.00819764	      0.00106286	    128.36251414
      0.21885879	     -0.06028977	     -0.00029751	     -0.20159685	     -0.06235430	      0.88293019	     -0.00008381	     -0.21707976	      0.00821636	      0.00106959	    128.66931431
      0.22045186	     -0.06018029	     -0.00029680	     -0.20148761	     -0.06234119	      0.88293189	     -0.00008376	     -0.21703946	      0.00824107	      0.00107323	    127.95176241
      0.22156143	     -0.06010065	     -0.00029624	     -0.20140812	     -0.06233204	      0.88293308	     -0.00008373	     -0.21701115	      0.00825578	      0.00107145	    128.39475121
      0.22267100	     -0.06001944	     -0.00029561	     -0.20132705	     -0.06232287	      0.88293427	     -0.00008371	     -0.21698262	      0.00827005	      0.00106787	    127.97128817
      0.22405490	     -0.05991486	     -0.00029479	     -0.20122263	     -0.06231141	      0.88293574	     -0.00008368	     -0.21694668	      0.00828525	      0.00105977	    128.20076583
      0.22543879	     -0.05980794	     -0.00029407	     -0.20111585	     -0.06229994	      0.88293720	     -0.00008365	     -0.21691033	      0.00829927	      0.00104983	    127.44957060
      0.22661281	     -0.05971473	     -0.00029363	     -0.20102273	     -0.06229019	      0.88293843	     -0.00008363	     -0.21687915	      0.00830819	      0.00103907	    128.11316547
      0.22778684	     -0.05962125	     -0.00029324	     -0.20092933	     -0.06228043	      0.88293964	     -0.00008361	     -0.21684767	      0.00831669	      0.00102835	    127.58713836
      0.22896086	     -0.05952626	     -0.00029285	     -0.20083440	     -0.06227066	      0.88294084	     -0.00008359	     -0.21681593	      0.00832266	      0.00101631	    128.00377815
      0.23038154	     -0.05941001	     -0.00029254	     -0.20071821	     -0.06225883	      0.88294228	     -0.00008358	     -0.21677715	      0.00832868	      0.00100231	    127.48077957
      0.23155802	     -0.05931140	     -0.00029178	     -0.20061962	     -0.06224903	      0.88294345	     -0.00008356	     -0.21674474	      0.00833075	      0.00099028	    128.19617428
      0.23273449	     -0.05921398	     -0.00029114	     -0.20052222	     -0.06223923	      0.88294461	     -0.00008355	     -0.21671207	      0.00833228	      0.00097984	    127.76899342
      0.23391096	     -0.05911633	     -0.00029061	     -0.20042456	     -0.06222943	      0.88294575	     -0.00008354	     -0.21667920	      0.00833133	      0.00096959	    128.27270507
      0.23535018	     -0.05899753	     -0.00029026	     -0.20030573	     -0.06221744	      0.88294714	     -0.00008353	     -0.21663875	      0.00832897	      0.00095930	    127.85783363
      0.23653532	     -0.05889766	     -0.00028978	     -0.20020582	     -0.06220757	      0.88294827	     -0.00008352	     -0.21660526	      0.00832419	      0.00095161	    128.70538780
      0.23772046	     -0.05879938	     -0.00028934	     -0.20010748	     -0.06219771	      0.88294940	     -0.00008352	     -0.21657161	      0.00831901	      0.00094635	    128.37402049
      0.23890560	     -0.05870137	     -0.00028891	     -0.20000939	     -0.06218786	      0.88295052	     -0.00008351	     -0.21653785	      0.00831144	      0.00094196	    128.98604625
      0.24035447	     -0.05858492	     -0.00028838	     -0.19989283	     -0.06217582	      0.88295188	     -0.00008351	     -0.21649647	      0.00830121	      0.00093940	    128.61794774
      0.24157267	     -0.05848650	     -0.00028782	     -0.19979431	     -0.06216572	      0.88295302	     -0.00008351	     -0.21646162	      0.00828982	      0.00093827	    129.61290514
      0.24279087	     -0.05838954	     -0.00028724	     -0.19969723	     -0.06215562	      0.88295417	     -0.00008351	     -0.21642670	      0.00827831	      0.00093966	    129.28865566
      0.24400907	     -0.05829141	     -0.00028677	     -0.19959897	     -0.06214555	      0.88295531	     -0.00008351	     -0.21639171	      0.00826443	      0.00094191	    130.10417491
      0.24522727	     -0.05819482	     -0.00028621	     -0.19950224	     -0.06213549	      0.88295646	     -0.00008351	     -0.21635664	      0.00825003	      0.00094632	    130.05930208
      0.24644546	     -0.05809757	     -0.00028564	     -0.19940483	     -0.06212545	      0.88295762	     -0.00008352	     -0.21632150	      0.00823372	      0.00095177	    130.72021305
      0.24797407	     -0.05797825	     -0.00028479	     -0.19928530	     -0.06211288	      0.88295908	     -0.00008352	     -0.21627728	      0.00821248	      0.00096140	    130.40382317
      0.24920950	     -0.05788123	     -0.00028433	     -0.19918809	     -0.06210274	      0.88296027	     -0.00008353	     -0.21624147	      0.00819251	      0.00097008	    131.63371557
      0.25044493	     -0.05778784	     -0.00028388	     -0.19909450	     -0.06209264	      0.88296148	     -0.00008354	     -0.21620563	      0.00817268	      0.00098092	    131.34026435
      0.25168036	     -0.05769451	     -0.00028353	     -0.19900095	     -0.06208255	      0.88296270	     -0.00008355	     -0.21616979	      0.00815052	      0.00099209	    132.27393434
      0.25291579	     -0.05760577	     -0.00028321	     -0.19891198	     -0.06207250	      0.88296393	     -0.00008356	     -0.21613400	      0.00812810	      0.00100485	    132.11045251
      0.25415122	     -0.05752098	     -0.00028296	     -0.19882694	     -0.06206247	      0.88296518	     -0.00008357	     -0.21609839	      0.00810357	      0.00101757	    132.81682379
      0.25538665	     -0.05744327	     -0.00028262	     -0.19874898	     -0.06205247	      0.88296645	     -0.00008358	     -0.21606308	      0.00807874	      0.00103114	    132.56146504
      0.25662208	     -0.05736968	     -0.00028219	     -0.19867512	     -0.06204251	      0.88296773	     -0.00008359	     -0.21602816	      0.00805203	      0.00104380	    133.23719980
      0.25785751	     -0.05730263	     -0.00028153	     -0.19860780	     -0.06203258	      0.88296903	     -0.00008360	     -0.21599368	      0.00802535	      0.00105646	    132.94680102
      0.25909294	     -0.05723992	     -0.00028060	     -0.19854482	     -0.06202268	      0.88297034	     -0.00008362	     -0.21595972	      0.00799708	      0.00106742	    133.57778311
      0.26032837	     -0.05718443	     -0.00027921	     -0.19848906	     -0.06201282	      0.88297166	     -0.00008363	     -0.21592632	      0.00796906	      0.00107766	    133.22653492
      0.26156380	     -0.05713288	     -0.00027852	     -0.19843722	     -0.06200299	      0.88297300	     -0.00008365	     -0.21589359	      0.00793966	      0.00108554	    133.77831443
      0.26279923	     -0.05708985	     -0.00027795	     -0.19839389	     -0.06199320	      0.88297434	     -0.00008366	     -0.21586162	      0.00791077	      0.00109193	    133.40857273
      0.26403466	     -0.05705088	     -0.00027749	     -0.19835463	     -0.06198345	      0.88297570	     -0.00008368	     -0.21583043	      0.00788089	      0.00109523	    133.94400124
      0.26527009	     -0.05701843	     -0.00027703	     -0.19832187	     -0.06197373	      0.88297705	     -0.00008370	     -0.21580001	      0.00785184	      0.00109640	    133.56852775
      0.26650552	     -0.05698922	     -0.00027661	     -0.19829236	     -0.06196404	      0.88297840	     -0.00008371	     -0.21577036	      0.00782208	      0.00109399	    134.05597533
      0.26774095	     -0.05696633	     -0.00027617	     -0.19826917	     -0.06195440	      0.88297975	     -0.00008373	     -0.21574145	      0.00779334	      0.00108903	    133.63530524
      0.26897638	     -0.05694693	     -0.00027593	     -0.19824947	     -0.06194479	      0.88298109	     -0.00008375	     -0.21571330	      0.00776406	      0.00108018	    134.05395202
      0.27021181	     -0.05693382	     -0.00027519	     -0.19823607	     -0.06193521	      0.88298242	     -0.00008377	     -0.21568589	      0.00773589	      0.00106860	    133.57159505
      0.27144724	     -0.05692237	     -0.00027474	     -0.19822433	     -0.06192568	      0.88298373	     -0.00008378	     -0.21565924	      0.00770723	      0.00105305	    133.89354779
      0.27268267	     -0.05691794	     -0.00027449	     -0.19821961	     -0.06191617	      0.88298502	     -0.00008380	     -0.21563338	      0.00767972	      0.00103468	    133.32683300
      0.27391810	     -0.05691678	     -0.00027435	     -0.19821816	     -0.06190670	      0.88298629	     -0.00008382	     -0.21560835	      0.00765183	      0.00101224	    133.59654688
      0.27515353	     -0.05692112	     -0.00027418	     -0.19822222	     -0.06189726	      0.88298752	     -0.00008384	     -0.21558411	      0.00762525	      0.00098692	    133.00224100
      0.27638896	     -0.05692754	     -0.00027407	     -0.19822835	     -0.06188786	      0.88298872	     -0.00008386	     -0.21556064	      0.00759840	      0.00095761	    133.22399552
      0.27762439	     -0.05693888	     -0.00027389	     -0.19823942	     -0.06187849	      0.88298989	     -0.00008388	     -0.21553789	      0.00757291	      0.00092559	    132.58383031
      0.27885982	     -0.05695198	     -0.00027365	     -0.19825226	     -0.06186915	      0.88299101	     -0.00008389	     -0.21551586	      0.00754719	      0.00088986	    132.75277939
      0.28009525	     -0.05696932	     -0.00027336	     -0.19826935	     -0.06185984	      0.88299208	     -0.00008391	     -0.21549449	      0.00752285	      0.00085181	    132.07024066
      0.28133068	     -0.05698759	     -0.00027316	     -0.19828736	     -0.06185056	      0.88299311	     -0.00008393	     -0.21547377	      0.00749828	      0.00081049	    132.19294587
      0.28256611	     -0.05700967	     -0.00027302	     -0.19830920	     -0.06184131	      0.88299409	     -0.00008395	     -0.21545365	      0.00747505	      0.00076738	    131.47401696
      0.28380154	     -0.05703218	     -0.00027294	     -0.19833147	     -0.06183209	      0.88299501	     -0.00008396	     -0.21543413	      0.00745157	      0.00072160	    131.55379528
      0.28503697	     -0.05705809	     -0.00027284	     -0.19835715	     -0.06182290	      0.88299587	     -0.00008398	     -0.21541516	      0.00742938	      0.00067463	    130.79356788
      0.28627240	     -0.05708434	     -0.00027280	     -0.19838316	     -0.06181373	      0.88299667	     -0.00008400	     -0.21539674	      0.00740689	      0.00062563	    130.82659672
      0.28750783	     -0.05711387	     -0.00027274	     -0.19841247	     -0.06180460	      0.88299741	     -0.00008401	     -0.21537884	      0.00738564	      0.00057609	    130.03319358
      0.28874326	     -0.05714341	     -0.00027276	     -0.19844179	     -0.06179549	      0.88299809	     -0.00008403	     -0.21536145	      0.00736406	      0.00052516	    130.03632109
      0.28997869	     -0.05717592	     -0.00027277	     -0.19847410	     -0.06178640	      0.88299871	     -0.00008404	     -0.21534455	      0.00734369	      0.00047434	    129.21934245
      0.29121412	     -0.05720820	     -0.00027285	     -0.19850616	     -0.06177734	      0.88299927	     -0.00008406	     -0.21532813	      0.00732293	      0.00042280	    129.19847506
      0.29244955	     -0.05724311	     -0.00027281	     -0.19854087	     -0.06176831	      0.88299976	     -0.00008407	     -0.21531215	      0.00730334	      0.00037202	    128.36583339
      0.29368498	     -0.05727734	     -0.00027242	     -0.19857491	     -0.06175930	      0.88300019	     -0.00008409	     -0.21529662	      0.00728329	      0.00032122	    128.32144853
      0.29492041	     -0.05731379	     -0.00027190	     -0.19861118	     -0.06175031	      0.88300055	     -0.00008410	     -0.21528149	      0.00726434	      0.00027189	    127.46877664
      0.29615584	     -0.05734807	     -0.00027165	     -0.19864528	     -0.06174135	      0.88300086	     -0.00008411	     -0.21526676	      0.00724492	      0.00022315	    127.42236023
      0.29739127	     -0.05738474	     -0.00027164	     -0.19868177	     -0.06173241	      0.88300110	     -0.00008413	     -0.21525243	      0.00722656	      0.00017652	    126.56627374
      0.29862670	     -0.05742080	     -0.00027171	     -0.19871765	     -0.06172349	      0.88300129	     -0.00008414	     -0.21523851	      0.00720772	      0.00013104	    126.51752589
      0.29986213	     -0.05745891	     -0.00027167	     -0.19875559	     -0.06171460	      0.88300143	     -0.00008415	     -0.21522495	      0.00718998	      0.00008815	    125.68006499
      0.30109756	     -0.05749570	     -0.00027169	     -0.19879220	     -0.06170573	      0.88300151	     -0.00008416	     -0.21521175	      0.00717180	      0.00004689	    125.64035421
      0.30233299	     -0.05753411	     -0.00027179	     -0.19883045	     -0.06169688	      0.88300155	     -0.00008417	     -0.21519885	      0.00715477	      0.00000860	    124.81238757
      0.30356843	     -0.05757037	     -0.00027207	     -0.19886655	     -0.06168805	      0.88300153	     -0.00008418	     -0.21518626	      0.00713729	     -0.00002766	    124.77682028
      0.30480386	     -0.05760796	     -0.00027196	     -0.19890399	     -0.06167924	      0.88300148	     -0.00008418	     -0.21517393	      0.00712093	     -0.00006053	    123.94746736
      0.30603929	     -0.05764420	     -0.00027199	     -0.19894008	     -0.06167045	      0.88300139	     -0.00008419	     -0.21516188	      0.00710415	     -0.00009112	    123.91709528
      0.30727472	     -0.05768183	     -0.00027198	     -0.19897757	     -0.06166169	      0.88300126	     -0.00008420	     -0.21515006	      0.00708855	     -0.00011817	    123.11186355
      0.30851015	     -0.05771763	     -0.00027203	     -0.19901322	     -0.06165294	      0.88300109	     -0.00008420	     -0.21513846	      0.00707260	     -0.00014281	    123.10027118
      0.30974558	     -0.05775484	     -0.00027205	     -0.19905031	     -0.06164421	      0.88300090	     -0.00008420	     -0.21512704	      0.00705786	     -0.00016387	    122.30396475
      0.31098101	     -0.05779049	     -0.00027215	     -0.19908583	     -0.06163550	      0.88300069	     -0.00008421	     -0.21511581	      0.00704277	     -0.00018255	    122.29125300
      0.31221644	     -0.05782743	     -0.00027220	     -0.19912265	     -0.06162681	      0.88300046	     -0.00008421	     -0.21510472	      0.00702893	     -0.00019771	    121.50214349
      0.31345187	     -0.05786232	     -0.00027231	     -0.19915743	     -0.06161813	      0.88300020	     -0.00008421	     -0.21509378	      0.00701478	     -0.00021060	    121.49827523
      0.31468730	     -0.05789829	     -0.00027235	     -0.19919329	     -0.06160948	      0.88299994	     -0.00008421	     -0.21508294	      0.00700191	     -0.00022012	    120.71519092
      0.31592273	     -0.05793237	     -0.00027244	     -0.19922726	     -0.06160083	      0.88299966	     -0.00008420	     -0.21507221	      0.00698875	     -0.00022756	    120.70764410
      0.31715816	     -0.05796746	     -0.00027247	     -0.19926226	     -0.06159221	      0.88299938	     -0.00008420	     -0.21506154	      0.00697689	     -0.00023187	    119.93028815
      0.31839359	     -0.05800022	     -0.00027253	     -0.19929493	     -0.06158359	      0.88299909	     -0.00008420	     -0.21505094	      0.00696477	     -0.00023435	    119.93099983
      0.31962902	     -0.05803354	     -0.00027251	     -0.19932816	     -0.06157500	      0.88299880	     -0.00008419	     -0.21504037	      0.00695395	     -0.00023396	    119.16646293
      0.32086445	     -0.05806410	     -0.00027250	     -0.19935864	     -0.06156641	      0.88299851	     -0.00008419	     -0.21502983	      0.00694285	     -0.00023199	    119.17523533
      0.32209988	     -0.05809470	     -0.00027237	     -0.19938918	     -0.06155784	      0.88299823	     -0.00008418	     -0.21501926	      0.00693301	     -0.00022742	    118.42731826
      0.32333531	     -0.05812207	     -0.00027222	     -0.19941648	     -0.06154928	      0.88299795	     -0.00008417	     -0.21500866	      0.00692283	     -0.00022154	    118.44811046
      0.32457074	     -0.05814907	     -0.00027194	     -0.19944343	     -0.06154074	      0.88299768	     -0.00008416	     -0.21499799	      0.00691384	     -0.00021332	    117.72065225
      0.32580617	     -0.05817255	     -0.00027163	     -0.19946685	     -0.06153220	      0.88299742	     -0.00008415	     -0.21498726	      0.00690443	     -0.00020407	    117.75763075
      0.32704160	     -0.05819543	     -0.00027120	     -0.19948969	     -0.06152368	      0.88299718	     -0.00008413	     -0.21497641	      0.00689613	     -0.00019274	    117.05419439
      0.32827703	     -0.05821451	     -0.00027075	     -0.19950873	     -0.06151516	      0.88299695	     -0.00008412	     -0.21496546	      0.00688732	     -0.00018064	    117.10991891
      0.32951246	     -0.05823268	     -0.00027017	     -0.19952686	     -0.06150666	      0.88299673	     -0.00008410	     -0.21495437	      0.00687953	     -0.00016673	    116.43305237
      0.33074789	     -0.05824678	     -0.00026958	     -0.19954092	     -0.06149816	      0.88299653	     -0.00008408	     -0.21494315	      0.00687113	     -0.00015227	    116.50645685
      0.33198332	     -0.05825979	     -0.00026887	     -0.19955390	     -0.06148968	      0.88299636	     -0.00008406	     -0.21493177	      0.00686363	     -0.00013624	    115.85501259
      0.33321875	     -0.05826856	     -0.00026815	     -0.19956264	     -0.06148120	      0.88299620	     -0.00008403	     -0.21492025	      0.00685543	     -0.00011989	    115.94731083
      0.33445418	     -0.05827610	     -0.00026725	     -0.19957015	     -0.06147274	      0.88299606	     -0.00008401	     -0.21490856	      0.00684800	     -0.00010216	    115.32296488
      0.33568961	     -0.05827934	     -0.00026593	     -0.19957337	     -0.06146428	      0.88299594	     -0.00008398	     -0.21489671	      0.00683972	     -0.00008422	    115.42637325
      0.33692504	     -0.05828139	     -0.00026447	     -0.19957541	     -0.06145584	      0.88299585	     -0.00008395	     -0.21488470	      0.00683206	     -0.00006501	    114.81723375
      0.33816047	     -0.05827927	     -0.00026303	     -0.19957326	     -0.06144740	      0.88299578	     -0.00008392	     -0.21487254	      0.00682346	     -0.00004583	    114.94414545
      0.33939590	     -0.05827610	     -0.00026157	     -0.19957008	     -0.06143898	      0.88299574	     -0.00008388	     -0.21486022	      0.00681544	     -0.00002563	    114.37319243
      0.34063133	     -0.05826890	     -0.00026017	     -0.19956285	     -0.06143056	      0.88299572	     -0.00008385	     -0.21484776	      0.00680643	     -0.00000569	    114.52361891
      0.34186676	     -0.05825938	     -0.00025915	     -0.19955330	     -0.06142216	      0.88299573	     -0.00008381	     -0.21483518	      0.00679792	      0.00001513	    113.97456890
      0.34310219	     -0.05824720	     -0.00025830	     -0.19954107	     -0.06141377	      0.88299576	     -0.00008377	     -0.21482254	      0.00678831	      0.00003561	    114.12777295
      0.34433762	     -0.05823459	     -0.00025743	     -0.19952842	     -0.06140539	      0.88299581	     -0.00008372	     -0.21480984	      0.00677912	      0.00005678	    113.59947207
      0.34557305	     -0.05821824	     -0.00025660	     -0.19951201	     -0.06139702	      0.88299590	     -0.00008368	     -0.21479710	      0.00676881	      0.00007735	    113.78183968
      0.34680848	     -0.05820113	     -0.00025573	     -0.19949485	     -0.06138866	      0.88299601	     -0.00008363	     -0.21478428	      0.00675891	      0.00009839	    113.28000431
      0.34804391	     -0.05818016	     -0.00025488	     -0.19947382	     -0.06138032	      0.88299614	     -0.00008358	     -0.21477141	      0.00674785	      0.00011863	    113.48310830
      0.34927934	     -0.05815840	     -0.00025401	     -0.19945200	     -0.06137199	      0.88299630	     -0.00008353	     -0.21475845	      0.00673715	      0.00013917	    113.00395119
      0.35051477	     -0.05813285	     -0.00025319	     -0.19942639	     -0.06136367	      0.88299648	     -0.00008348	     -0.21474541	      0.00672528	      0.00015878	    113.22721044
      0.35175020	     -0.05810673	     -0.00025236	     -0.19940019	     -0.06135537	      0.88299669	     -0.00008342	     -0.21473229	      0.00671373	      0.00017857	    112.76875955
      0.35298563	     -0.05807704	     -0.00025162	     -0.19937043	     -0.06134709	      0.88299692	     -0.00008337	     -0.21471909	      0.00670095	      0.00019731	    113.01006454
      0.35422106	     -0.05804698	     -0.00025088	     -0.19934029	     -0.06133881	      0.88299718	     -0.00008331	     -0.21470580	      0.00668847	      0.00021614	    112.56832254
      0.35545649	     -0.05801359	     -0.00025024	     -0.19930681	     -0.06133056	      0.88299746	     -0.00008325	     -0.21469245	      0.00667472	      0.00023388	    112.82358535
      0.35669192	     -0.05798015	     -0.00024962	     -0.19927328	     -0.06132232	      0.88299776	     -0.00008318	     -0.21467901	      0.00666121	      0.00025169	    112.39073059
      0.35792735	     -0.05794389	     -0.00024910	     -0.19923692	     -0.06131410	      0.88299808	     -0.00008312	     -0.21466553	      0.00664638	      0.00026839	    112.65477600
      0.35916278	     -0.05790856	     -0.00024863	     -0.19920148	     -0.06130590	      0.88299842	     -0.00008305	     -0.21465201	      0.00663173	      0.00028514	    112.22443968
      0.36039821	     -0.05787195	     -0.00024830	     -0.19916475	     -0.06129772	      0.88299878	     -0.00008299	     -0.21463850	      0.00661571	      0.00030073	    112.48374892
      0.36163364	     -0.05783794	     -0.00024804	     -0.19913062	     -0.06128955	      0.88299916	     -0.00008292	     -0.21462506	      0.00659982	      0.00031626	    112.04109874
      0.36286907	     -0.05780386	     -0.00024789	     -0.19909640	     -0.06128141	      0.88299956	     -0.00008285	     -0.21461177	      0.00658254	      0.00033046	    112.29302996
      0.36410450	     -0.05777288	     -0.00024773	     -0.19906528	     -0.06127329	      0.88299998	     -0.00008277	     -0.21459867	      0.00656541	      0.00034441	    111.84532264
      0.36533993	     -0.05774195	     -0.00024755	     -0.19903421	     -0.06126519	      0.88300041	     -0.00008270	     -0.21458584	      0.00654693	      0.00035683	    112.09369061
      0.36657536	     -0.05771413	     -0.00024722	     -0.19900624	     -0.06125711	      0.88300086	     -0.00008262	     -0.21457329	      0.00652864	      0.00036880	    111.63856573
      0.36781079	     -0.05768611	     -0.00024673	     -0.19897808	     -0.06124906	      0.88300132	     -0.00008254	     -0.21456107	      0.00650903	      0.00037903	    111.88186004
      0.36904622	     -0.05766080	     -0.00024590	     -0.19895262	     -0.06124103	      0.88300180	     -0.00008246	     -0.21454920	      0.00648966	      0.00038859	    111.41654332
      0.37028165	     -0.05763528	     -0.00024483	     -0.19892697	     -0.06123302	      0.88300228	     -0.00008238	     -0.21453771	      0.00646903	      0.00039619	    111.64802309
      0.37151708	     -0.05761298	     -0.00024346	     -0.19890453	     -0.06122504	      0.88300278	     -0.00008229	     -0.21452659	      0.00644868	      0.00040286	    111.16987831
      0.37275251	     -0.05759059	     -0.00024190	     -0.19888199	     -0.06121709	      0.88300328	     -0.00008220	     -0.21451590	      0.00642716	      0.00040730	    111.40047144
      0.37398794	     -0.05757099	     -0.00024012	     -0.19886226	     -0.06120916	      0.88300378	     -0.00008211	     -0.21450562	      0.00640604	      0.00041059	    110.93433717
      0.37522337	     -0.05755125	     -0.00023824	     -0.19884238	     -0.06120126	      0.88300429	     -0.00008202	     -0.21449579	      0.00638383	      0.00041150	    111.17309104
      0.37645880	     -0.05753472	     -0.00023620	     -0.19882572	     -0.06119339	      0.88300480	     -0.00008193	     -0.21448639	      0.00636210	      0.00041113	    110.70563690
      0.37769423	     -0.05751851	     -0.00023408	     -0.19880937	     -0.06118554	      0.88300531	     -0.00008183	     -0.21447746	      0.00633936	      0.00040827	    110.93505249
      0.37892966	     -0.05750556	     -0.00023183	     -0.19879628	     -0.06117773	      0.88300581	     -0.00008173	     -0.21446900	      0.00631714	      0.00040403	    110.46927429
      0.38016509	     -0.05749274	     -0.00022954	     -0.19878333	     -0.06116994	      0.88300630	     -0.00008163	     -0.21446103	      0.00629398	      0.00039721	    110.70189626
      0.38140052	     -0.05748319	     -0.00022715	     -0.19877364	     -0.06116217	      0.88300679	     -0.00008154	     -0.21445355	      0.00627143	      0.00038898	    110.23873088
      0.38263595	     -0.05747379	     -0.00022475	     -0.19876410	     -0.06115444	      0.88300726	     -0.00008143	     -0.21444657	      0.00624800	      0.00037816	    110.47397926
      0.38387138	     -0.05746780	     -0.00022232	     -0.19875799	     -0.06114674	      0.88300772	     -0.00008133	     -0.21444007	      0.00622526	      0.00036590	    110.01798005
      0.38510681	     -0.05746231	     -0.00021996	     -0.19875236	     -0.06113906	      0.88300817	     -0.00008123	     -0.21443409	      0.00620173	      0.00035105	    110.26277548
      0.38634224	     -0.05746069	     -0.00021767	     -0.19875060	     -0.06113141	      0.88300859	     -0.00008113	     -0.21442862	      0.00617897	      0.00033481	    109.81743784
      0.38757767	     -0.05745977	     -0.00021547	     -0.19874954	     -0.06112379	      0.88300899	     -0.00008103	     -0.21442368	      0.00615551	      0.00031603	    110.07019556
      0.38881310	     -0.05746231	     -0.00021333	     -0.19875194	     -0.06111620	      0.88300937	     -0.00008093	     -0.21441926	      0.00613289	      0.00029596	    109.64238075
      0.39004853	     -0.05746526	     -0.00021136	     -0.19875475	     -0.06110864	      0.88300972	     -0.00008083	     -0.21441537	      0.00610968	      0.00027349	    109.91355427
      0.39128396	     -0.05747204	     -0.00020952	     -0.19876139	     -0.06110110	      0.88301005	     -0.00008073	     -0.21441200	      0.00608741	      0.00024988	    109.49981271
      0.39251939	     -0.05747961	     -0.00020787	     -0.19876883	     -0.06109360	      0.88301034	     -0.00008063	     -0.21440916	      0.00606459	      0.00022407	    109.78656720
      0.39375482	     -0.05749093	     -0.00020630	     -0.19878001	     -0.06108612	      0.88301060	     -0.00008053	     -0.21440685	      0.00604276	      0.00019729	    109.39344387
      0.39499025	     -0.05750193	     -0.00020493	     -0.19879087	     -0.06107867	      0.88301083	     -0.00008043	     -0.21440507	      0.00602041	      0.00016851	    109.70556901
      0.39622568	     -0.05751507	     -0.00020399	     -0.19880387	     -0.06107124	      0.88301102	     -0.00008034	     -0.21440381	      0.00599904	      0.00013907	    109.33648269
      0.39746111	     -0.05752916	     -0.00020327	     -0.19881781	     -0.06106385	      0.88301117	     -0.00008024	     -0.21440311	      0.00597715	      0.00010796	    109.67028350
      0.39869654	     -0.05754651	     -0.00020262	     -0.19883502	     -0.06105647	      0.88301128	     -0.00008015	     -0.21440294	      0.00595627	      0.00007639	    109.33256191
      0.39993197	     -0.05756431	     -0.00020221	     -0.19885268	     -0.06104913	      0.88301136	     -0.00008006	     -0.21440330	      0.00593497	      0.00004333	    109.70558668
      0.40116740	     -0.05758627	     -0.00020204	     -0.19887449	     -0.06104181	      0.88301139	     -0.00007997	     -0.21440417	      0.00591477	      0.00001006	    109.39953263
      0.40240284	     -0.05760935	     -0.00020213	     -0.19889743	     -0.06103451	      0.88301138	     -0.00007989	     -0.21440560	      0.00589421	     -0.00002447	    109.79671428
      0.40363827	     -0.05763632	     -0.00020233	     -0.19892426	     -0.06102724	      0.88301133	     -0.00007980	     -0.21440756	      0.00587480	     -0.00005899	    109.50211274
      0.40487370	     -0.05766403	     -0.00020265	     -0.19895183	     -0.06102000	      0.88301123	     -0.00007972	     -0.21441008	      0.00585509	     -0.00009454	    109.90355153
      0.40610913	     -0.05769531	     -0.00020301	     -0.19898298	     -0.06101278	      0.88301110	     -0.00007964	     -0.21441313	      0.00583661	     -0.00012985	    109.61098222
      0.40734456	     -0.05772645	     -0.00020342	     -0.19901399	     -0.06100558	      0.88301091	     -0.00007957	     -0.21441672	      0.00581793	     -0.00016595	    110.02433525
      0.40857999	     -0.05775959	     -0.00020348	     -0.19904702	     -0.06099840	      0.88301069	     -0.00007949	     -0.21442078	      0.00580058	     -0.00020150	    109.74465254
      0.40981542	     -0.05779140	     -0.00020311	     -0.19907874	     -0.06099125	      0.88301041	     -0.00007942	     -0.21442530	      0.00578304	     -0.00023735	    110.14265052
      0.41105085	     -0.05782528	     -0.00020261	     -0.19911253	     -0.06098411	      0.88301010	     -0.00007935	     -0.21443020	      0.00576682	     -0.00027222	    109.83767034
      0.41228628	     -0.05785857	     -0.00020214	     -0.19914575	     -0.06097700	      0.88300974	     -0.00007929	     -0.21443549	      0.00575047	     -0.00030716	    110.23688767
      0.41352171	     -0.05789448	     -0.00020171	     -0.19918159	     -0.06096990	      0.88300934	     -0.00007922	     -0.21444113	      0.00573553	     -0.00034087	    109.92554359
      0.41475714	     -0.05792996	     -0.00020142	     -0.19921701	     -0.06096283	      0.88300890	     -0.00007916	     -0.21444714	      0.00572054	     -0.00037438	    110.31898501
      0.41599257	     -0.05796758	     -0.00020118	     -0.19925457	     -0.06095577	      0.88300842	     -0.00007910	     -0.21445349	      0.00570702	     -0.00040639	    110.00583199
      0.41722800	     -0.05800348	     -0.00020096	     -0.19929043	     -0.06094872	      0.88300790	     -0.00007905	     -0.21446015	      0.00569348	     -0.00043790	    110.40077555
      0.41846343	     -0.05804033	     -0.00020073	     -0.19932723	     -0.06094170	      0.88300734	     -0.00007900	     -0.21446704	      0.00568143	     -0.00046759	    110.08600695
      0.41969886	     -0.05807507	     -0.00020065	     -0.19936194	     -0.06093469	      0.88300674	     -0.00007895	     -0.21447416	      0.00566938	     -0.00049644	    110.49352256
      0.42093429	     -0.05811054	     -0.00020066	     -0.19939739	     -0.06092769	      0.88300611	     -0.00007890	     -0.21448141	      0.00565880	     -0.00052309	    110.18630597
      0.42216972	     -0.05814365	     -0.00020078	     -0.19943048	     -0.06092070	      0.88300545	     -0.00007886	     -0.21448878	      0.00564817	     -0.00054852	    110.59297643
      0.42340515	     -0.05817712	     -0.00020090	     -0.19946395	     -0.06091373	      0.88300476	     -0.00007882	     -0.21449621	      0.00563896	     -0.00057141	    110.27717198
      0.42464058	     -0.05820774	     -0.00020088	     -0.19949456	     -0.06090677	      0.88300404	     -0.00007879	     -0.21450365	      0.00562963	     -0.00059277	    110.68605130
      0.42587601	     -0.05823777	     -0.00020070	     -0.19952461	     -0.06089982	      0.88300329	     -0.00007875	     -0.21451102	      0.00562165	     -0.00061128	    110.36811321
      0.42711144	     -0.05826449	     -0.00020044	     -0.19955135	     -0.06089288	      0.88300253	     -0.00007873	     -0.21451827	      0.00561347	     -0.00062800	    110.77466926
      0.42834687	     -0.05829136	     -0.00020011	     -0.19957825	     -0.06088595	      0.88300174	     -0.00007870	     -0.21452536	      0.00560657	     -0.00064173	    110.44239655
      0.42958230	     -0.05831527	     -0.00019976	     -0.19960219	     -0.06087903	      0.88300094	     -0.00007868	     -0.21453226	      0.00559940	     -0.00065361	    110.85021903
      0.43081773	     -0.05833920	     -0.00019939	     -0.19962617	     -0.06087212	      0.88300013	     -0.00007867	     -0.21453893	      0.00559348	     -0.00066248	    110.52524126
      0.43205316	     -0.05835961	     -0.00019929	     -0.19964663	     -0.06086521	      0.88299931	     -0.00007865	     -0.21454536	      0.00558727	     -0.00066948	    110.94925279
      0.43328859	     -0.05837990	     -0.00019928	     -0.19966696	     -0.06085831	      0.88299848	     -0.00007865	     -0.21455155	      0.00558220	     -0.00067338	    110.61609852
      0.43452402	     -0.05839942	     -0.00019945	     -0.19968652	     -0.06085142	      0.88299764	     -0.00007864	     -0.21455755	      0.00557675	     -0.00067538	    111.02400907
      0.43575945	     -0.05842033	     -0.00019970	     -0.19970748	     -0.06084453	      0.88299681	     -0.00007864	     -0.21456335	      0.00557241	     -0.00067445	    110.68895445
      0.43699488	     -0.05843921	     -0.00020008	     -0.19972642	     -0.06083765	      0.88299598	     -0.00007865	     -0.21456895	      0.00556768	     -0.00067185	    111.11423697
      0.43823031	     -0.05845901	     -0.00020044	     -0.19974627	     -0.06083077	      0.88299515	     -0.00007865	     -0.21457430	      0.00556409	     -0.00066655	    110.77991830
      0.43946574	     -0.05847679	     -0.00020082	     -0.19976411	     -0.06082390	      0.88299433	     -0.00007867	     -0.21457939	      0.00556010	     -0.00065985	    111.20472310
      0.44070117	     -0.05849558	     -0.00020116	     -0.19978297	     -0.06081703	      0.88299352	     -0.00007869	     -0.21458419	      0.00555724	     -0.00065076	    110.85929051
      0.44193660	     -0.05851232	     -0.00020182	     -0.19979978	     -0.06081017	      0.88299272	     -0.00007871	     -0.21458870	      0.00555397	     -0.00064059	    111.27380011
      0.44317203	     -0.05852994	     -0.00020234	     -0.19981746	     -0.06080331	      0.88299194	     -0.00007873	     -0.21459289	      0.00555181	     -0.00062834	    110.91116503
      0.44440746	     -0.05854532	     -0.00020280	     -0.19983292	     -0.06079645	      0.88299117	     -0.00007877	     -0.21459675	      0.00554923	     -0.00061535	    111.31970059
      0.44564289	     -0.05856135	     -0.00020316	     -0.19984903	     -0.06078960	      0.88299042	     -0.00007880	     -0.21460025	      0.00554777	     -0.00060064	    110.95411787
      0.44687832	     -0.05857502	     -0.00020349	     -0.19986279	     -0.06078274	      0.88298969	     -0.00007884	     -0.21460339	      0.00554587	     -0.00058552	    111.35897482
      0.44811375	     -0.05858950	     -0.00020368	     -0.19987736	     -0.06077589	      0.88298897	     -0.00007889	     -0.21460614	      0.00554508	     -0.00056896	    110.98718885
      0.44934918	     -0.05860138	     -0.00020383	     -0.19988934	     -0.06076904	      0.88298828	     -0.00007894	     -0.21460851	      0.00554384	     -0.00055226	    111.39296757
      0.45058461	     -0.05861362	     -0.00020379	     -0.19990168	     -0.06076220	      0.88298761	     -0.00007899	     -0.21461045	      0.00554366	     -0.00053438	    111.02216636
      0.45182004	     -0.05862279	     -0.00020351	     -0.19991096	     -0.06075535	      0.88298696	     -0.00007905	     -0.21461197	      0.00554299	     -0.00051657	    111.42534072
      0.45305547	     -0.05863067	     -0.00020304	     -0.19991896	     -0.06074850	      0.88298633	     -0.00007912	     -0.21461300	      0.00554335	     -0.00049776	    111.07358090
      0.45429090	     -0.05863342	     -0.00020239	     -0.19992183	     -0.06074165	      0.88298573	     -0.00007919	     -0.21461350	      0.00554322	     -0.00047918	    111.51961990
      0.45552633	     -0.05863365	     -0.00020156	     -0.19992219	     -0.06073480	      0.88298515	     -0.00007927	     -0.21461337	      0.00554410	     -0.00045968	    111.20341682
      0.45676176	     -0.05862818	     -0.00020065	     -0.19991684	     -0.06072795	      0.88298459	     -0.00007935	     -0.21461258	      0.00554440	     -0.00044041	    111.68508286
      0.45799719	     -0.05862003	     -0.00019964	     -0.19990884	     -0.06072110	      0.88298406	     -0.00007944	     -0.21461103	      0.00554562	     -0.00042014	    111.40034379
      0.45923262	     -0.05860636	     -0.00019868	     -0.19989530	     -0.06071425	      0.88298356	     -0.00007954	     -0.21460872	      0.00554616	     -0.00040002	    111.91506267
      0.46046805	     -0.05859014	     -0.00019773	     -0.19987920	     -0.06070740	      0.88298307	     -0.00007964	     -0.21460559	      0.00554751	     -0.00037880	    111.66324481
      0.46170348	     -0.05856824	     -0.00019681	     -0.19985743	     -0.06070054	      0.88298262	     -0.00007975	     -0.21460163	      0.00554805	     -0.00035757	    112.20777239
      0.46293891	     -0.05854343	     -0.00019584	     -0.19983275	     -0.06069369	      0.88298219	     -0.00007986	     -0.21459678	      0.00554928	     -0.00033510	    111.98178912
      0.46417434	     -0.05851252	     -0.00019488	     -0.19980195	     -0.06068683	      0.88298179	     -0.00007998	     -0.21459105	      0.00554959	     -0.00031248	    112.56121098
      0.46540977	     -0.05847851	     -0.00019394	     -0.19976807	     -0.06067998	      0.88298142	     -0.00008011	     -0.21458437	      0.00555046	     -0.00028846	    112.37509235
      0.46664520	     -0.05843894	     -0.00019314	     -0.19972861	     -0.06067312	      0.88298108	     -0.00008025	     -0.21457676	      0.00555030	     -0.00026411	    112.99159677
      0.46788063	     -0.05839754	     -0.00019250	     -0.19968732	     -0.06066626	      0.88298077	     -0.00008039	     -0.21456820	      0.00555054	     -0.00023817	    112.82755689
      0.46911606	     -0.05835189	     -0.00019209	     -0.19964176	     -0.06065940	      0.88298049	     -0.00008054	     -0.21455874	      0.00554958	     -0.00021179	    113.46436992
      0.47035149	     -0.05830456	     -0.00019178	     -0.19959451	     -0.06065255	      0.88298025	     -0.00008069	     -0.21454839	      0.00554888	     -0.00018376	    113.32237745
      0.47158692	     -0.05825187	     -0.00019147	     -0.19954190	     -0.06064570	      0.88298004	     -0.00008085	     -0.21453716	      0.00554687	     -0.00015524	    113.99068537
      0.47282235	     -0.05819716	     -0.00019110	     -0.19948725	     -0.06063884	      0.88297986	     -0.00008102	     -0.21452504	      0.00554504	     -0.00012507	    113.87038653
      0.47405778	     -0.05813763	     -0.00019072	     -0.19942779	     -0.06063199	      0.88297973	     -0.00008120	     -0.21451205	      0.00554181	     -0.00009443	    114.56146659
      0.47529321	     -0.05807639	     -0.00019026	     -0.19936660	     -0.06062515	      0.88297963	     -0.00008138	     -0.21449819	      0.00553868	     -0.00006222	    114.45984598
      0.47652864	     -0.05801066	     -0.00018977	     -0.19930092	     -0.06061831	      0.88297957	     -0.00008156	     -0.21448349	      0.00553404	     -0.00002966	    115.16810651
      0.47776407	     -0.05794379	     -0.00018915	     -0.19923409	     -0.06061148	      0.88297956	     -0.00008176	     -0.21446795	      0.00552940	      0.00000433	    115.07079714
      0.47899950	     -0.05787309	     -0.00018846	     -0.19916342	     -0.06060465	      0.88297958	     -0.00008196	     -0.21445162	      0.00552318	      0.00003844	    115.78503061
      0.48023493	     -0.05780208	     -0.00018769	     -0.19909243	     -0.06059783	      0.88297965	     -0.00008216	     -0.21443453	      0.00551688	      0.00007371	    115.69384631
      0.48147036	     -0.05772776	     -0.00018694	     -0.19901813	     -0.06059102	      0.88297977	     -0.00008237	     -0.21441672	      0.00550897	      0.00010879	    116.42717039
      0.48270579	     -0.05765342	     -0.00018621	     -0.19894379	     -0.06058422	      0.88297992	     -0.00008259	     -0.21439823	      0.00550096	      0.00014474	    116.35666244
      0.48394122	     -0.05757622	     -0.00018555	     -0.19886657	     -0.06057743	      0.88298012	     -0.00008281	     -0.21437909	      0.00549130	      0.00018023	    117.09988606
      0.48517665	     -0.05749897	     -0.00018479	     -0.19878930	     -0.06057065	      0.88298037	     -0.00008304	     -0.21435934	      0.00548153	      0.00021628	    117.03022346
      0.48641208	     -0.05741820	     -0.00018391	     -0.19870851	     -0.06056388	      0.88298066	     -0.00008328	     -0.21433900	      0.00547009	      0.00025156	    117.77918821
      0.48764751	     -0.05733702	     -0.00018288	     -0.19862729	     -0.06055713	      0.88298099	     -0.00008352	     -0.21431807	      0.00545850	      0.00028710	    117.71850482
      0.48888294	     -0.05725284	     -0.00018159	     -0.19854307	     -0.06055040	      0.88298137	     -0.00008376	     -0.21429657	      0.00544517	      0.00032163	    118.47563032
      0.49011837	     -0.05716907	     -0.00018008	     -0.19845925	     -0.06054368	      0.88298179	     -0.00008401	     -0.21427453	      0.00543163	      0.00035621	    118.40461047
      0.49135380	     -0.05708255	     -0.00017855	     -0.19837266	     -0.06053698	      0.88298225	     -0.00008427	     -0.21425199	      0.00541631	      0.00038950	    119.16475153
      0.49258923	     -0.05699680	     -0.00017695	     -0.19828684	     -0.06053030	      0.88298275	     -0.00008453	     -0.21422895	      0.00540078	      0.00042256	    119.11850023
      0.49382466	     -0.05690858	     -0.00017546	     -0.19819854	     -0.06052363	      0.88298329	     -0.00008480	     -0.21420547	      0.00538348	      0.00045412	    119.90054140
      0.49506009	     -0.05682091	     -0.00017401	     -0.19811077	     -0.06051699	      0.88298387	     -0.00008508	     -0.21418154	      0.00536595	      0.00048527	    119.87394730
      0.49629552	     -0.05673025	     -0.00017255	     -0.19802000	     -0.06051038	      0.88298449	     -0.00008536	     -0.21415719	      0.00534661	      0.00051478	    120.66811616
      0.49753095	     -0.05663997	     -0.00017099	     -0.19792960	     -0.06050378	      0.88298514	     -0.00008564	     -0.21413243	      0.00532699	      0.00054374	    120.64643282
      0.49876638	     -0.05654688	     -0.00016943	     -0.19783638	     -0.06049722	      0.88298583	     -0.00008594	     -0.21410727	      0.00530554	      0.00057091	    121.45576048
      0.50000181	     -0.05645425	     -0.00016780	     -0.19774360	     -0.06049067	      0.88298655	     -0.00008623	     -0.21408171	      0.00528379	      0.00059740	    121.45092880
      0.50123725	     -0.05635844	     -0.00016631	     -0.19764763	     -0.06048416	      0.88298731	     -0.00008654	     -0.21405578	      0.00526017	      0.00062201	    122.26804542
      0.50247268	     -0.05626377	     -0.00016515	     -0.19755278	     -0.06047768	      0.88298809	     -0.00008685	     -0.21402953	      0.00523618	      0.00064589	    122.24469280
      0.50370811	     -0.05616927	     -0.00016416	     -0.19745808	     -0.06047122	      0.88298890	     -0.00008716	     -0.21400305	      0.00521024	      0.00066775	    123.05120999
      0.50494354	     -0.05607815	     -0.00016324	     -0.19736675	     -0.06046480	      0.88298974	     -0.00008748	     -0.21397639	      0.00518393	      0.00068862	    123.03571816
      0.50617897	     -0.05598692	     -0.00016240	     -0.19727528	     -0.06045842	      0.88299060	     -0.00008780	     -0.21394963	      0.00515570	      0.00070717	    123.86291974
      0.50741440	     -0.05589851	     -0.00016156	     -0.19718664	     -0.06045206	      0.88299149	     -0.00008813	     -0.21392278	      0.00512716	      0.00072449	    123.86844208
      0.50864983	     -0.05581015	     -0.00016079	     -0.19709801	     -0.06044575	      0.88299239	     -0.00008847	     -0.21389589	      0.00509676	      0.00073928	    124.71983644
      0.50988526	     -0.05572575	     -0.00016006	     -0.19701335	     -0.06043947	      0.88299331	     -0.00008880	     -0.21386899	      0.00506609	      0.00075262	    124.74151188
      0.51112069	     -0.05564199	     -0.00015950	     -0.19692930	     -0.06043323	      0.88299425	     -0.00008915	     -0.21384213	      0.00503366	      0.00076321	    125.61715457
      0.51235612	     -0.05556217	     -0.00015884	     -0.19684920	     -0.06042703	      0.88299520	     -0.00008950	     -0.21381533	      0.00500107	      0.00077217	    125.64931670
      0.51359155	     -0.05548320	     -0.00015816	     -0.19676992	     -0.06042088	      0.88299616	     -0.00008985	     -0.21378864	      0.00496678	      0.00077828	    126.53750434
      0.51482698	     -0.05540773	     -0.00015737	     -0.19669413	     -0.06041476	      0.88299712	     -0.00009021	     -0.21376206	      0.00493240	      0.00078269	    126.58196649
      0.51606241	     -0.05533221	     -0.00015652	     -0.19661830	     -0.06040869	      0.88299809	     -0.00009057	     -0.21373562	      0.00489640	      0.00078418	    127.48276058
      0.51729784	     -0.05526035	     -0.00015553	     -0.19654611	     -0.06040266	      0.88299906	     -0.00009093	     -0.21370931	      0.00486041	      0.00078390	    127.53230512
      0.51853327	     -0.05518900	     -0.00015457	     -0.19647442	     -0.06039668	      0.88300002	     -0.00009130	     -0.21368317	      0.00482288	      0.00078065	    128.44428061
      0.51976870	     -0.05512163	     -0.00015352	     -0.19640670	     -0.06039075	      0.88300098	     -0.00009168	     -0.21365721	      0.00478543	      0.00077562	    128.50164278
      0.52100413	     -0.05505497	     -0.00015256	     -0.19633969	     -0.06038486	      0.88300194	     -0.00009205	     -0.21363147	      0.00474650	      0.00076766	    129.42615477
      0.52223956	     -0.05499272	     -0.00015158	     -0.19627707	     -0.06037902	      0.88300288	     -0.00009243	     -0.21360596	      0.00470771	      0.00075798	    129.48788601
      0.52347499	     -0.05493162	     -0.00015070	     -0.19621560	     -0.06037323	      0.88300381	     -0.00009282	     -0.21358073	      0.00466752	      0.00074546	    130.42096137
      0.52471042	     -0.05487493	     -0.00014976	     -0.19615853	     -0.06036748	      0.88300472	     -0.00009320	     -0.21355580	      0.00462752	      0.00073133	    130.49010685
      0.52594585	     -0.05481865	     -0.00014886	     -0.19610186	     -0.06036179	      0.88300562	     -0.00009359	     -0.21353119	      0.00458615	      0.00071451	    131.45058999
      0.52718128	     -0.05476588	     -0.00014797	     -0.19604870	     -0.06035615	      0.88300649	     -0.00009399	     -0.21350688	      0.00454504	      0.00069628	    131.54907730
      0.52841671	     -0.05471288	     -0.00014727	     -0.19599529	     -0.06035056	      0.88300734	     -0.00009438	     -0.21348290	      0.00450259	      0.00067565	    132.53890415
      0.52965214	     -0.05466338	     -0.00014607	     -0.19594539	     -0.06034503	      0.88300816	     -0.00009478	     -0.21345920	      0.00446042	      0.00065401	    132.66229070
      0.53088757	     -0.05461429	     -0.00014478	     -0.19589589	     -0.06033954	      0.88300895	     -0.00009519	     -0.21343582	      0.00441693	      0.00063044	    133.65910399
      0.53212300	     -0.05456899	     -0.00014352	     -0.19585018	     -0.06033411	      0.88300971	     -0.00009559	     -0.21341276	      0.00437376	      0.00060626	    133.79753091
      0.53335843	     -0.05452414	     -0.00014253	     -0.19580490	     -0.06032874	      0.88301045	     -0.00009600	     -0.21339005	      0.00432935	      0.00058048	    134.84425725
      0.53459386	     -0.05448341	     -0.00014167	     -0.19576375	     -0.06032342	      0.88301115	     -0.00009640	     -0.21336768	      0.00428534	      0.00055446	    135.00448496
      0.53582929	     -0.05444317	     -0.00014103	     -0.19572305	     -0.06031815	      0.88301182	     -0.00009681	     -0.21334568	      0.00424016	      0.00052721	    136.06088206
      0.53706472	     -0.05440729	     -0.00014039	     -0.19568673	     -0.06031294	      0.88301245	     -0.00009723	     -0.21332406	      0.00419543	      0.00050010	    136.20160482
      0.53830015	     -0.05437270	     -0.00013983	     -0.19565169	     -0.06030778	      0.88301305	     -0.00009764	     -0.21330287	      0.00414956	      0.00047205	    137.23209948
      0.53953558	     -0.05434176	     -0.00013962	     -0.19562029	     -0.06030269	      0.88301362	     -0.00009806	     -0.21328215	      0.00410419	      0.00044448	    137.33081543
      0.54077101	     -0.05431436	     -0.00013965	     -0.19559241	     -0.06029764	      0.88301415	     -0.00009847	     -0.21326203	      0.00405769	      0.00041635	    138.29252666
      0.54200644	     -0.05429233	     -0.00013954	     -0.19556992	     -0.06029266	      0.88301465	     -0.00009889	     -0.21324252	      0.00401178	      0.00038882	    138.34556967
      0.54324187	     -0.05427104	     -0.00013943	     -0.19554816	     -0.06028773	      0.88301511	     -0.00009931	     -0.21322363	      0.00396498	      0.00036073	    139.31436981
      0.54447730	     -0.05425371	     -0.00013915	     -0.19553035	     -0.06028286	      0.88301554	     -0.00009973	     -0.21320531	      0.00391899	      0.00033332	    139.35099923
      0.54571273	     -0.05423667	     -0.00013891	     -0.19551285	     -0.06027805	      0.88301593	     -0.00010015	     -0.21318755	      0.00387226	      0.00030546	    140.29872356
      0.54694816	     -0.05422328	     -0.00013864	     -0.19549899	     -0.06027329	      0.88301629	     -0.00010057	     -0.21317029	      0.00382648	      0.00027844	    140.29835162
      0.54818359	     -0.05421009	     -0.00013864	     -0.19548533	     -0.06026859	      0.88301662	     -0.00010099	     -0.21315356	      0.00378004	      0.00025118	    141.20241262
      0.54941902	     -0.05420119	     -0.00013863	     -0.19547596	     -0.06026395	      0.88301692	     -0.00010141	     -0.21313734	      0.00373462	      0.00022496	    141.15152659
      0.55065445	     -0.05419254	     -0.00013877	     -0.19546684	     -0.06025937	      0.88301718	     -0.00010183	     -0.21312162	      0.00368861	      0.00019867	    142.01442870
      0.55188988	     -0.05418764	     -0.00013886	     -0.19546148	     -0.06025484	      0.88301741	     -0.00010225	     -0.21310639	      0.00364370	      0.00017360	    141.91587468
      0.55312531	     -0.05418278	     -0.00013907	     -0.19545615	     -0.06025036	      0.88301761	     -0.00010267	     -0.21309163	      0.00359824	      0.00014865	    142.72924773
      0.55436074	     -0.05418152	     -0.00013919	     -0.19545444	     -0.06024595	      0.88301777	     -0.00010309	     -0.21307731	      0.00355391	      0.00012508	    142.57223983
      0.55559617	     -0.05418020	     -0.00013942	     -0.19545265	     -0.06024158	      0.88301791	     -0.00010351	     -0.21306344	      0.00350907	      0.00010176	    143.33491360
      0.55683160	     -0.05418251	     -0.00013957	     -0.19545451	     -0.06023728	      0.88301803	     -0.00010393	     -0.21305000	      0.00346536	      0.00007991	    143.12824730
      0.55806703	     -0.05418474	     -0.00013985	     -0.19545629	     -0.06023302	      0.88301811	     -0.00010435	     -0.21303698	      0.00342115	      0.00005840	    143.84682385
      0.55930246	     -0.05419060	     -0.00014006	     -0.19546170	     -0.06022882	      0.88301817	     -0.00010476	     -0.21302437	      0.00337810	      0.00003844	    143.58981877
      0.56053789	     -0.05419640	     -0.00014042	     -0.19546706	     -0.06022468	      0.88301821	     -0.00010518	     -0.21301217	      0.00333458	      0.00001886	    144.25702612
      0.56177332	     -0.05420583	     -0.00014070	     -0.19547604	     -0.06022058	      0.88301822	     -0.00010559	     -0.21300037	      0.00329227	      0.00000087	    143.94189544
      0.56300875	     -0.05421508	     -0.00014111	     -0.19548485	     -0.06021654	      0.88301821	     -0.00010600	     -0.21298898	      0.00324952	     -0.00001673	    144.55689222
      0.56424418	     -0.05422779	     -0.00014143	     -0.19549713	     -0.06021255	      0.88301818	     -0.00010642	     -0.21297796	      0.00320802	     -0.00003273	    144.18920668
      0.56547961	     -0.05424020	     -0.00014188	     -0.19550910	     -0.06020861	      0.88301813	     -0.00010683	     -0.21296734	      0.00316612	     -0.00004834	    144.75578579
      0.56671504	     -0.05425598	     -0.00014222	     -0.19552446	     -0.06020473	      0.88301806	     -0.00010723	     -0.21295708	      0.00312547	     -0.00006238	    144.33922550
      0.56795047	     -0.05427136	     -0.00014269	     -0.19553942	     -0.06020089	      0.88301797	     -0.00010764	     -0.21294720	      0.00308441	     -0.00007607	    144.86162794
      0.56918590	     -0.05429004	     -0.00014304	     -0.19555768	     -0.06019711	      0.88301787	     -0.00010804	     -0.21293766	      0.00304461	     -0.00008824	    144.40086480
      0.57042133	     -0.05430838	     -0.00014355	     -0.19557561	     -0.06019337	      0.88301776	     -0.00010845	     -0.21292849	      0.00300441	     -0.00010014	    144.88079750
      0.57165676	     -0.05433019	     -0.00014398	     -0.19559701	     -0.06018968	      0.88301763	     -0.00010884	     -0.21291965	      0.00296549	     -0.00011060	    144.37913828
      0.57289219	     -0.05435164	     -0.00014460	     -0.19561805	     -0.06018604	      0.88301748	     -0.00010924	     -0.21291118	      0.00292618	     -0.00012088	    144.82383847
      0.57412762	     -0.05437632	     -0.00014515	     -0.19564233	     -0.06018245	      0.88301733	     -0.00010964	     -0.21290304	      0.00288816	     -0.00012982	    144.28990725
      0.57536305	     -0.05440032	     -0.00014589	     -0.19566593	     -0.06017891	      0.88301716	     -0.00011003	     -0.21289525	      0.00284976	     -0.00013866	    144.70515319
      0.57659848	     -0.05442720	     -0.00014658	     -0.19569242	     -0.06017541	      0.88301699	     -0.00011042	     -0.21288778	      0.00281267	     -0.00014624	    144.14786659
      0.57783391	     -0.05445307	     -0.00014746	     -0.19571790	     -0.06017196	      0.88301680	     -0.00011080	     -0.21288064	      0.00277520	     -0.00015379	    144.53957135
      0.57906934	     -0.05448164	     -0.00014828	     -0.19574608	     -0.06016855	      0.88301661	     -0.00011119	     -0.21287381	      0.00273902	     -0.00016016	    143.95747639
      0.58030477	     -0.05450909	     -0.00014929	     -0.19577314	     -0.06016519	      0.88301641	     -0.00011157	     -0.21286729	      0.00270246	     -0.00016659	    144.32408318
      0.58154020	     -0.05453900	     -0.00015026	     -0.19580267	     -0.06016187	      0.88301620	     -0.00011194	     -0.21286107	      0.00266720	     -0.00017193	    143.72557290
      0.58277563	     -0.05456746	     -0.00015142	     -0.19583076	     -0.06015860	      0.88301598	     -0.00011232	     -0.21285517	      0.00263156	     -0.00017740	    144.07681949
      0.58401106	     -0.05459812	     -0.00015255	     -0.19586105	     -0.06015537	      0.88301576	     -0.00011269	     -0.21284956	      0.00259722	     -0.00018186	    143.46701339
      0.58524649	     -0.05462723	     -0.00015387	     -0.19588978	     -0.06015218	      0.88301553	     -0.00011306	     -0.21284424	      0.00256248	     -0.00018652	    143.79944569
      0.58648192	     -0.05465836	     -0.00015512	     -0.19592055	     -0.06014904	      0.88301530	     -0.00011342	     -0.21283920	      0.00252902	     -0.00019024	    143.17646519
      0.58771735	     -0.05468761	     -0.00015655	     -0.19594943	     -0.06014594	      0.88301506	     -0.00011378	     -0.21283446	      0.00249514	     -0.00019424	    143.49624656
      0.58895278	     -0.05471873	     -0.00015792	     -0.19598019	     -0.06014287	      0.88301482	     -0.00011414	     -0.21282998	      0.00246251	     -0.00019736	    142.86231844
      0.59018821	     -0.05474799	     -0.00015946	     -0.19600909	     -0.06013985	      0.88301457	     -0.00011449	     -0.21282578	      0.00242945	     -0.00020082	    143.16420639
      0.59142364	     -0.05477901	     -0.00016094	     -0.19603976	     -0.06013687	      0.88301432	     -0.00011484	     -0.21282185	      0.00239762	     -0.00020345	    142.51902540
      0.59265907	     -0.05480796	     -0.00016256	     -0.19606836	     -0.06013393	      0.88301407	     -0.00011519	     -0.21281821	      0.00236534	     -0.00020647	    142.80282785
      0.59389450	     -0.05483854	     -0.00016407	     -0.19609859	     -0.06013102	      0.88301381	     -0.00011553	     -0.21281482	      0.00233428	     -0.00020872	    142.14229107
      0.59512993	     -0.05486726	     -0.00016574	     -0.19612697	     -0.06012816	      0.88301355	     -0.00011586	     -0.21281172	      0.00230274	     -0.00021142	    142.40621196
      0.59636536	     -0.05489795	     -0.00016734	     -0.19615732	     -0.06012533	      0.88301329	     -0.00011620	     -0.21280888	      0.00227239	     -0.00021343	    141.73277753
      0.59760079	     -0.05492664	     -0.00016911	     -0.19618567	     -0.06012255	      0.88301303	     -0.00011653	     -0.21280635	      0.00224156	     -0.00021597	    141.98649528
      0.59883622	     -0.05495680	     -0.00017081	     -0.19621550	     -0.06011980	      0.88301276	     -0.00011685	     -0.21280410	      0.00221194	     -0.00021785	    141.31552667
      0.60007166	     -0.05498464	     -0.00017268	     -0.19624301	     -0.06011708	      0.88301249	     -0.00011717	     -0.21280213	      0.00218183	     -0.00022025	    141.56664446
      0.60130709	     -0.05501420	     -0.00017450	     -0.19627223	     -0.06011440	      0.88301221	     -0.00011749	     -0.21280043	      0.00215291	     -0.00022199	    140.88843290
      0.60254252	     -0.05504238	     -0.00017652	     -0.19630008	     -0.06011176	      0.88301194	     -0.00011780	     -0.21279904	      0.00212347	     -0.00022426	    141.11927174
      0.60377795	     -0.05507361	     -0.00017850	     -0.19633099	     -0.06010916	      0.88301166	     -0.00011810	     -0.21279796	      0.00209519	     -0.00022592	    140.41382961
      0.60501338	     -0.05510534	     -0.00018063	     -0.19636239	     -0.06010659	      0.88301138	     -0.00011840	     -0.21279726	      0.00206637	     -0.00022825	    140.59377389
      0.60624881	     -0.05514209	     -0.00018268	     -0.19639882	     -0.06010405	      0.88301110	     -0.00011869	     -0.21279702	      0.00203869	     -0.00023024	    139.83352511
      0.60748424	     -0.05518047	     -0.00018479	     -0.19643688	     -0.06010155	      0.88301081	     -0.00011898	     -0.21279732	      0.00201051	     -0.00023328	    139.96061112
      0.60871967	     -0.05522413	     -0.00018671	     -0.19648023	     -0.06009908	      0.88301052	     -0.00011927	     -0.21279821	      0.00198359	     -0.00023644	    139.16221488
      0.60995510	     -0.05526942	     -0.00018860	     -0.19652521	     -0.06009665	      0.88301023	     -0.00011954	     -0.21279977	      0.00195632	     -0.00024114	    139.25216619
      0.61119053	     -0.05532011	     -0.00019026	     -0.19657560	     -0.06009425	      0.88300992	     -0.00011981	     -0.21280203	      0.00193044	     -0.00024645	    138.42714765
      0.61242596	     -0.05537242	     -0.00019195	     -0.19662762	     -0.06009188	      0.88300962	     -0.00012008	     -0.21280506	      0.00190439	     -0.00025377	    138.49494651
      0.61366139	     -0.05542986	     -0.00019348	     -0.19668479	     -0.06008954	      0.88300930	     -0.00012033	     -0.21280887	      0.00187990	     -0.00026210	    137.65867182
      0.61489682	     -0.05548876	     -0.00019503	     -0.19674341	     -0.06008723	      0.88300897	     -0.00012058	     -0.21281350	      0.00185537	     -0.00027275	    137.69396214
      0.61613225	     -0.05555250	     -0.00019636	     -0.19680689	     -0.06008496	      0.88300862	     -0.00012083	     -0.21281897	      0.00183253	     -0.00028469	    136.83267812
      0.61736768	     -0.05561701	     -0.00019766	     -0.19687115	     -0.06008271	      0.88300826	     -0.00012107	     -0.21282529	      0.00180977	     -0.00029920	    136.83855393
      0.61860311	     -0.05568561	     -0.00019872	     -0.19693951	     -0.06008048	      0.88300788	     -0.00012130	     -0.21283244	      0.00178881	     -0.00031516	    135.96038218
      0.61983854	     -0.05575427	     -0.00019972	     -0.19700795	     -0.06007829	      0.88300748	     -0.00012152	     -0.21284044	      0.00176803	     -0.00033376	    135.94123351
      0.62107397	     -0.05582577	     -0.00020045	     -0.19707924	     -0.06007611	      0.88300706	     -0.00012173	     -0.21284923	      0.00174911	     -0.00035380	    135.05917424
      0.62230940	     -0.05589604	     -0.00020111	     -0.19714932	     -0.06007396	      0.88300661	     -0.00012194	     -0.21285880	      0.00173044	     -0.00037637	    135.03028584
      0.62354483	     -0.05596833	     -0.00020154	     -0.19722143	     -0.06007184	      0.88300613	     -0.00012215	     -0.21286907	      0.00171368	     -0.00040017	    134.15207078
      0.62478026	     -0.05603883	     -0.00020198	     -0.19729175	     -0.06006973	      0.88300562	     -0.00012234	     -0.21288002	      0.00169719	     -0.00042620	    134.12584759
      0.62601569	     -0.05611075	     -0.00020228	     -0.19736352	     -0.06006764	      0.88300507	     -0.00012253	     -0.21289158	      0.00168262	     -0.00045307	    133.26798376
      0.62725112	     -0.05618087	     -0.00020267	     -0.19743349	     -0.06006557	      0.88300450	     -0.00012271	     -0.21290373	      0.00166829	     -0.00048172	    133.25235788
      0.62848655	     -0.05625273	     -0.00020298	     -0.19750522	     -0.06006352	      0.88300388	     -0.00012289	     -0.21291642	      0.00165580	     -0.00051073	    132.41119330
      0.62972198	     -0.05632299	     -0.00020337	     -0.19757536	     -0.06006148	      0.88300323	     -0.00012305	     -0.21292963	      0.00164347	     -0.00054102	    132.40635132
      0.63095741	     -0.05639519	     -0.00020361	     -0.19764745	     -0.06005946	      0.88300255	     -0.00012322	     -0.21294333	      0.00163289	     -0.00057123	    131.57889107
      0.63219284	     -0.05646581	     -0.00020392	     -0.19771796	     -0.06005745	      0.88300182	     -0.00012337	     -0.21295751	      0.00162241	     -0.00060234	    131.60066291
      0.63342827	     -0.05653805	     -0.00020419	     -0.19779011	     -0.06005545	      0.88300106	     -0.00012352	     -0.21297212	      0.00161368	     -0.00063297	    130.82629200
      0.63466370	     -0.05660868	     -0.00020459	     -0.19786065	     -0.06005346	      0.88300026	     -0.00012366	     -0.21298717	      0.00160507	     -0.00066407	    130.89730745
      0.63589913	     -0.05668179	     -0.00020501	     -0.19793369	     -0.06005148	      0.88299942	     -0.00012380	     -0.21300261	      0.00159818	     -0.00069429	    130.15927062
      0.63713456	     -0.05675447	     -0.00020561	     -0.19800629	     -0.06004951	      0.88299854	     -0.00012393	     -0.21301847	      0.00159140	     -0.00072464	    130.25912200
      0.63836999	     -0.05682949	     -0.00020618	     -0.19808126	     -0.06004755	      0.88299763	     -0.00012405	     -0.21303474	      0.00158636	     -0.00075384	    129.56309242
      0.63960542	     -0.05690315	     -0.00020684	     -0.19815486	     -0.06004559	      0.88299668	     -0.00012417	     -0.21305141	      0.00158149	     -0.00078289	    129.71240720
      0.64084085	     -0.05697881	     -0.00020742	     -0.19823049	     -0.06004364	      0.88299570	     -0.00012428	     -0.21306844	      0.00157841	     -0.00081051	    129.05849682
      0.64207628	     -0.05705302	     -0.00020808	     -0.19830466	     -0.06004169	      0.88299468	     -0.00012439	     -0.21308582	      0.00157552	     -0.00083775	    129.24975570
      0.64331171	     -0.05712845	     -0.00020861	     -0.19838009	     -0.06003975	      0.88299363	     -0.00012449	     -0.21310351	      0.00157446	     -0.00086331	    128.63842983
      0.64454714	     -0.05720183	     -0.00020917	     -0.19845346	     -0.06003780	      0.88299254	     -0.00012458	     -0.21312148	      0.00157362	     -0.00088825	    128.86458770
      0.64578257	     -0.05727659	     -0.00020968	     -0.19852823	     -0.06003586	      0.88299143	     -0.00012467	     -0.21313969	      0.00157462	     -0.00091131	    128.28565719
      0.64701800	     -0.05734965	     -0.00021032	     -0.19860130	     -0.06003391	      0.88299029	     -0.00012475	     -0.21315814	      0.00157588	     -0.00093354	    128.54275117
      0.64825343	     -0.05742422	     -0.00021093	     -0.19867591	     -0.06003196	      0.88298913	     -0.00012482	     -0.21317679	      0.00157899	     -0.00095370	    127.98567857
      0.64948886	     -0.05749633	     -0.00021174	     -0.19874805	     -0.06003001	      0.88298794	     -0.00012489	     -0.21319565	      0.00158237	     -0.00097289	    128.25883662
      0.65072429	     -0.05757051	     -0.00021264	     -0.19882228	     -0.06002805	      0.88298672	     -0.00012495	     -0.21321471	      0.00158760	     -0.00098990	    127.70148840
      0.65195972	     -0.05764302	     -0.00021358	     -0.19889484	     -0.06002609	      0.88298549	     -0.00012501	     -0.21323400	      0.00159309	     -0.00100591	    127.98491740
      0.65319515	     -0.05771635	     -0.00021440	     -0.19896824	     -0.06002411	      0.88298424	     -0.00012506	     -0.21325345	      0.00160046	     -0.00101975	    127.45921734
      0.65443058	     -0.05778753	     -0.00021524	     -0.19903950	     -0.06002213	      0.88298297	     -0.00012510	     -0.21327307	      0.00160813	     -0.00103260	    127.75692694
      0.65566601	     -0.05785971	     -0.00021602	     -0.19911177	     -0.06002014	      0.88298169	     -0.00012513	     -0.21329281	      0.00161770	     -0.00104330	    127.24481592
      0.65690144	     -0.05792889	     -0.00021673	     -0.19918106	     -0.06001814	      0.88298039	     -0.00012516	     -0.21331265	      0.00162759	     -0.00105300	    127.57097993
      0.65813687	     -0.05799515	     -0.00021803	     -0.19924743	     -0.06001612	      0.88297909	     -0.00012519	     -0.21333257	      0.00163932	     -0.00106032	    127.06339201
      0.65937230	     -0.05806024	     -0.00021950	     -0.19931262	     -0.06001409	      0.88297777	     -0.00012520	     -0.21335262	      0.00165124	     -0.00106636	    127.36587890
      0.66060773	     -0.05812554	     -0.00022087	     -0.19937806	     -0.06001204	      0.88297645	     -0.00012521	     -0.21337274	      0.00166495	     -0.00107004	    126.87619278
      0.66184316	     -0.05818750	     -0.00022226	     -0.19944015	     -0.06000997	      0.88297513	     -0.00012521	     -0.21339291	      0.00167889	     -0.00107256	    127.21717320
      0.66307859	     -0.05824914	     -0.00022358	     -0.19950194	     -0.06000789	      0.88297381	     -0.00012521	     -0.21341306	      0.00169465	     -0.00107279	    126.75553963
      0.66431402	     -0.05830735	     -0.00022496	     -0.19956030	     -0.06000578	      0.88297248	     -0.00012520	     -0.21343316	      0.00171063	     -0.00107190	    127.11618495
      0.66554945	     -0.05836508	     -0.00022629	     -0.19961820	     -0.06000366	      0.88297116	     -0.00012518	     -0.21345315	      0.00172838	     -0.00106873	    126.66758806
      0.66678488	     -0.05841906	     -0.00022739	     -0.19967236	     -0.06000151	      0.88296984	     -0.00012516	     -0.21347301	      0.00174628	     -0.00106444	    127.03847971
      0.66802031	     -0.05847207	     -0.00022767	     -0.19972559	     -0.05999934	      0.88296853	     -0.00012513	     -0.21349269	      0.00176581	     -0.00105769	    126.57895759
      0.66925574	     -0.05852109	     -0.00022779	     -0.19977483	     -0.05999715	      0.88296723	     -0.00012509	     -0.21351214	      0.00178533	     -0.00104968	    126.94255504
      0.67049117	     -0.05856915	     -0.00022781	     -0.19982312	     -0.05999493	      0.88296594	     -0.00012505	     -0.21353132	      0.00180646	     -0.00103934	    126.51662702
      0.67172660	     -0.05861309	     -0.00022788	     -0.19986730	     -0.05999269	      0.88296466	     -0.00012500	     -0.21355022	      0.00182760	     -0.00102786	    126.92513449
      0.67296203	     -0.05865598	     -0.00022789	     -0.19991045	     -0.05999042	      0.88296340	     -0.00012494	     -0.21356876	      0.00185032	     -0.00101413	    126.52055460
      0.67419746	     -0.05869457	     -0.00022792	     -0.19994930	     -0.05998812	      0.88296215	     -0.00012487	     -0.21358695	      0.00187300	     -0.00099935	    126.95020485
      0.67543289	     -0.05873183	     -0.00022788	     -0.19998683	     -0.05998579	      0.88296093	     -0.00012480	     -0.21360472	      0.00189719	     -0.00098239	    126.56432890
      0.67666832	     -0.05876473	     -0.00022787	     -0.20002000	     -0.05998343	      0.88295973	     -0.00012473	     -0.21362205	      0.00192125	     -0.00096444	    127.01483655
      0.67790375	     -0.05879648	     -0.00022771	     -0.20005204	     -0.05998104	      0.88295855	     -0.00012464	     -0.21363889	      0.00194674	     -0.00094435	    126.64204385
      0.67913918	     -0.05882367	     -0.00022746	     -0.20007952	     -0.05997862	      0.88295739	     -0.00012455	     -0.21365522	      0.00197200	     -0.00092327	    127.10775709
      0.68037461	     -0.05884927	     -0.00022718	     -0.20010542	     -0.05997617	      0.88295627	     -0.00012446	     -0.21367098	      0.00199858	     -0.00090003	    126.73987825
      0.68161004	     -0.05887066	     -0.00022688	     -0.20012711	     -0.05997368	      0.88295517	     -0.00012435	     -0.21368615	      0.00202483	     -0.00087586	    127.21164269
      0.68284547	     -0.05889111	     -0.00022647	     -0.20014788	     -0.05997116	      0.88295410	     -0.00012424	     -0.21370073	      0.00205228	     -0.00084972	    126.84444109
      0.68408090	     -0.05890597	     -0.00022639	     -0.20016305	     -0.05996861	      0.88295307	     -0.00012413	     -0.21371471	      0.00207929	     -0.00082286	    127.32838270
      0.68531633	     -0.05892135	     -0.00022654	     -0.20017874	     -0.05996602	      0.88295207	     -0.00012400	     -0.21372813	      0.00210737	     -0.00079421	    126.93498856
      0.68655176	     -0.05893393	     -0.00022673	     -0.20019163	     -0.05996340	      0.88295111	     -0.00012388	     -0.21374104	      0.00213492	     -0.00076513	    127.41389380
      0.68778719	     -0.05894611	     -0.00022679	     -0.20020413	     -0.05996075	      0.88295018	     -0.00012374	     -0.21375340	      0.00216353	     -0.00073466	    127.05627414
      0.68902262	     -0.05895463	     -0.00022679	     -0.20021296	     -0.05995806	      0.88294929	     -0.00012360	     -0.21376522	      0.00219161	     -0.00070413	    127.55615963
      0.69025805	     -0.05896226	     -0.00022664	     -0.20022091	     -0.05995533	      0.88294844	     -0.00012345	     -0.21377644	      0.00222073	     -0.00067255	    127.21289085
      0.69149348	     -0.05896422	     -0.00022593	     -0.20022321	     -0.05995257	      0.88294763	     -0.00012330	     -0.21378706	      0.00224929	     -0.00064116	    127.74504060
      0.69272891	     -0.05896400	     -0.00022504	     -0.20022334	     -0.05994978	      0.88294686	     -0.00012314	     -0.21379700	      0.00227885	     -0.00060886	    127.43894447
      0.69396434	     -0.05895775	     -0.00022423	     -0.20021743	     -0.05994694	      0.88294613	     -0.00012297	     -0.21380623	      0.00230778	     -0.00057682	    128.02643348
      0.69519977	     -0.05894716	     -0.00022355	     -0.20020719	     -0.05994407	      0.88294543	     -0.00012280	     -0.21381464	      0.00233762	     -0.00054380	    127.78820293
      0.69643520	     -0.05892817	     -0.00022238	     -0.20018855	     -0.05994117	      0.88294478	     -0.00012262	     -0.21382214	      0.00236665	     -0.00051075	    128.42327898
      0.69767063	     -0.05890320	     -0.00022093	     -0.20016396	     -0.05993822	      0.88294417	     -0.00012244	     -0.21382861	      0.00239637	     -0.00047642	    128.24089912
      0.69890607	     -0.05886867	     -0.00021937	     -0.20012978	     -0.05993525	      0.88294361	     -0.00012225	     -0.21383395	      0.00242509	     -0.00044177	    128.96119604
      0.70014150	     -0.05882699	     -0.00021768	     -0.20008848	     -0.05993223	      0.88294308	     -0.00012205	     -0.21383805	      0.00245428	     -0.00040547	    128.85315690
      0.70137693	     -0.05877505	     -0.00021592	     -0.20003690	     -0.05992918	      0.88294260	     -0.00012185	     -0.21384083	      0.00248221	     -0.00036845	    129.63825991
      0.70261236	     -0.05871625	     -0.00021415	     -0.19997846	     -0.05992610	      0.88294217	     -0.00012165	     -0.21384219	      0.00251030	     -0.00032934	    129.58029766
      0.70384779	     -0.05864859	     -0.00021252	     -0.19991114	     -0.05992298	      0.88294179	     -0.00012144	     -0.21384212	      0.00253681	     -0.00028912	    130.41415215
      0.70508322	     -0.05857590	     -0.00021105	     -0.19983878	     -0.05991983	      0.88294146	     -0.00012122	     -0.21384060	      0.00256317	     -0.00024648	    130.39462798
      0.70631865	     -0.05849532	     -0.00020975	     -0.19975852	     -0.05991665	      0.88294118	     -0.00012100	     -0.21383764	      0.00258765	     -0.00020248	    131.27341354
      0.70755408	     -0.05841025	     -0.00020850	     -0.19967375	     -0.05991344	      0.88294096	     -0.00012077	     -0.21383324	      0.00261170	     -0.00015591	    131.28664048
      0.70878951	     -0.05831820	     -0.00020741	     -0.19958199	     -0.05991020	      0.88294080	     -0.00012054	     -0.21382743	      0.00263363	     -0.00010793	    132.20830633
      0.71002494	     -0.05822193	     -0.00020626	     -0.19948600	     -0.05990693	      0.88294070	     -0.00012030	     -0.21382021	      0.00265494	     -0.00005740	    132.25862066
      0.71126037	     -0.05811814	     -0.00020500	     -0.19938247	     -0.05990364	      0.88294066	     -0.00012006	     -0.21381158	      0.00267394	     -0.00000557	    133.22547163
      0.71249580	     -0.05801090	     -0.00020361	     -0.19927548	     -0.05990032	      0.88294068	     -0.00011982	     -0.21380154	      0.00269215	      0.00004858	    133.29787841
      0.71373123	     -0.05789854	     -0.00020232	     -0.19916334	     -0.05989699	      0.88294078	     -0.00011957	     -0.21379014	      0.00270791	      0.00010372	    134.29105955
      0.71496666	     -0.05778476	     -0.00020107	     -0.19904978	     -0.05989363	      0.88294094	     -0.00011931	     -0.21377742	      0.00272279	      0.00016076	    134.37841853
      0.71620209	     -0.05766690	     -0.00019995	     -0.19893210	     -0.05989026	      0.88294117	     -0.00011905	     -0.21376347	      0.00273515	      0.00021830	    135.39532592
      0.71743752	     -0.05754890	     -0.00019892	     -0.19881427	     -0.05988687	      0.88294148	     -0.00011879	     -0.21374834	      0.00274656	      0.00027719	    135.48916270
      0.71867295	     -0.05742810	     -0.00019803	     -0.19869361	     -0.05988348	      0.88294186	     -0.00011852	     -0.21373211	      0.00275540	      0.00033595	    136.51289971
      0.71990838	     -0.05730772	     -0.00019709	     -0.19857336	     -0.05988007	      0.88294231	     -0.00011825	     -0.21371485	      0.00276328	      0.00039538	    136.59997768
      0.72114381	     -0.05718568	     -0.00019625	     -0.19845142	     -0.05987665	      0.88294284	     -0.00011797	     -0.21369664	      0.00276860	      0.00045394	    137.60710773
      0.72237924	     -0.05706658	     -0.00019553	     -0.19833241	     -0.05987323	      0.88294343	     -0.00011769	     -0.21367755	      0.00277297	      0.00051234	    137.66359176
      0.72361467	     -0.05694764	     -0.00019508	     -0.19821353	     -0.05986980	      0.88294410	     -0.00011741	     -0.21365774	      0.00277485	      0.00056898	    138.66443600
      0.72485010	     -0.05683142	     -0.00019472	     -0.19809735	     -0.05986637	      0.88294484	     -0.00011712	     -0.21363726	      0.00277590	      0.00062461	    138.72753746
      0.72608553	     -0.05671440	     -0.00019443	     -0.19798035	     -0.05986294	      0.88294564	     -0.00011683	     -0.21361621	      0.00277457	      0.00067770	    139.73068564
      0.72732096	     -0.05659948	     -0.00019400	     -0.19786544	     -0.05985951	      0.88294651	     -0.00011653	     -0.21359460	      0.00277252	      0.00072902	    139.78338652
      0.72855639	     -0.05648339	     -0.00019351	     -0.19774934	     -0.05985609	      0.88294744	     -0.00011623	     -0.21357249	      0.00276816	      0.00077710	    140.77731264
      0.72979182	     -0.05636951	     -0.00019294	     -0.19763544	     -0.05985267	      0.88294843	     -0.00011593	     -0.21354990	      0.00276317	      0.00082277	    140.81852987
      0.73102725	     -0.05625454	     -0.00019242	     -0.19752043	     -0.05984927	      0.88294947	     -0.00011562	     -0.21352687	      0.00275596	      0.00086464	    141.81373722
      0.73226268	     -0.05614142	     -0.00019171	     -0.19740726	     -0.05984587	      0.88295057	     -0.00011531	     -0.21350342	      0.00274819	      0.00090367	    141.85611641
      0.73349811	     -0.05602710	     -0.00019069	     -0.19729289	     -0.05984248	      0.88295170	     -0.00011499	     -0.21347959	      0.00273822	      0.00093861	    142.82491832
      0.73473354	     -0.05591571	     -0.00018943	     -0.19718142	     -0.05983910	      0.88295288	     -0.00011468	     -0.21345540	      0.00272769	      0.00097045	    142.82565094
      0.73596897	     -0.05580411	     -0.00018823	     -0.19706974	     -0.05983574	      0.88295410	     -0.00011435	     -0.21343092	      0.00271501	      0.00099790	    143.76988778
      0.73720440	     -0.05569564	     -0.00018693	     -0.19696117	     -0.05983239	      0.88295535	     -0.00011403	     -0.21340618	      0.00270184	      0.00102198	    143.75203792
      0.73843983	     -0.05558666	     -0.00018569	     -0.19685208	     -0.05982906	      0.88295662	     -0.00011370	     -0.21338125	      0.00268661	      0.00104147	    144.68501472
      0.73967526	     -0.05548007	     -0.00018437	     -0.19674537	     -0.05982575	      0.88295792	     -0.00011337	     -0.21335612	      0.00267096	      0.00105749	    144.66761134
      0.74091069	     -0.05537257	     -0.00018313	     -0.19663773	     -0.05982246	      0.88295923	     -0.00011304	     -0.21333083	      0.00265330	      0.00106894	    145.59842994
      0.74214612	     -0.05526805	     -0.00018185	     -0.19653305	     -0.05981920	      0.88296056	     -0.00011270	     -0.21330540	      0.00263526	      0.00107702	    145.55949587
      0.74338155	     -0.05516333	     -0.00018067	     -0.19642816	     -0.05981595	      0.88296189	     -0.00011236	     -0.21327988	      0.00261520	      0.00108065	    146.46279719
      0.74461698	     -0.05506211	     -0.00017944	     -0.19632676	     -0.05981274	      0.88296323	     -0.00011201	     -0.21325429	      0.00259478	      0.00108106	    146.39211453
      0.74585241	     -0.05496157	     -0.00017834	     -0.19622603	     -0.05980954	      0.88296456	     -0.00011167	     -0.21322869	      0.00257239	      0.00107717	    147.26206980
      0.74708784	     -0.05486384	     -0.00017753	     -0.19612808	     -0.05980638	      0.88296589	     -0.00011132	     -0.21320313	      0.00254966	      0.00107023	    147.17258109
      0.74832327	     -0.05476744	     -0.00017714	     -0.19603144	     -0.05980324	      0.88296721	     -0.00011097	     -0.21317769	      0.00252500	      0.00105926	    148.00612548
      0.74955870	     -0.05467539	     -0.00017670	     -0.19593914	     -0.05980014	      0.88296851	     -0.00011062	     -0.21315242	      0.00250004	      0.00104549	    147.88191643
      0.75079413	     -0.05458373	     -0.00017642	     -0.19584721	     -0.05979707	      0.88296979	     -0.00011026	     -0.21312734	      0.00247322	      0.00102791	    148.72018391
      0.75202956	     -0.05449606	     -0.00017602	     -0.19575928	     -0.05979403	      0.88297105	     -0.00010990	     -0.21310245	      0.00244621	      0.00100784	    148.59359071
      0.75326499	     -0.05440934	     -0.00017567	     -0.19567227	     -0.05979103	      0.88297228	     -0.00010954	     -0.21307778	      0.00241742	      0.00098432	    149.42069669
      0.75450042	     -0.05432701	     -0.00017527	     -0.19558964	     -0.05978806	      0.88297348	     -0.00010918	     -0.21305332	      0.00238850	      0.00095871	    149.26459407
      0.75573585	     -0.05424539	     -0.00017494	     -0.19550771	     -0.05978512	      0.88297464	     -0.00010882	     -0.21302913	      0.00235784	      0.00092998	    150.06408158
      0.75697128	     -0.05416788	     -0.00017444	     -0.19542990	     -0.05978223	      0.88297577	     -0.00010845	     -0.21300518	      0.00232711	      0.00089947	    149.88062245
      0.75820671	     -0.05409126	     -0.00017404	     -0.19535295	     -0.05977938	      0.88297686	     -0.00010808	     -0.21298152	      0.00229471	      0.00086616	    150.65627431
      0.75944214	     -0.05401939	     -0.00017351	     -0.19528075	     -0.05977656	      0.88297791	     -0.00010771	     -0.21295815	      0.00226230	      0.00083138	    150.43260810
      0.76067757	     -0.05394927	     -0.00017314	     -0.19521029	     -0.05977379	      0.88297892	     -0.00010734	     -0.21293514	      0.00222827	      0.00079410	    151.16702412
      0.76191300	     -0.05388502	     -0.00017277	     -0.19514568	     -0.05977105	      0.88297988	     -0.00010697	     -0.21291251	      0.00219430	      0.00075562	    150.90518736
      0.76314843	     -0.05382309	     -0.00017263	     -0.19508340	     -0.05976837	      0.88298078	     -0.00010660	     -0.21289033	      0.00215881	      0.00071490	    151.60709610
      0.76438386	     -0.05376696	     -0.00017239	     -0.19502689	     -0.05976572	      0.88298164	     -0.00010622	     -0.21286860	      0.00212349	      0.00067322	    151.30187877
      0.76561929	     -0.05371265	     -0.00017226	     -0.19497220	     -0.05976312	      0.88298245	     -0.00010584	     -0.21284737	      0.00208674	      0.00062954	    151.96894100
      0.76685472	     -0.05366378	     -0.00017201	     -0.19492296	     -0.05976056	      0.88298320	     -0.00010547	     -0.21282663	      0.00205026	      0.00058515	    151.62703656
      0.76809015	     -0.05361665	     -0.00017189	     -0.19487544	     -0.05975805	      0.88298389	     -0.00010509	     -0.21280641	      0.00201246	      0.00053902	    152.25909010
      0.76932558	     -0.05357474	     -0.00017165	     -0.19483313	     -0.05975559	      0.88298453	     -0.00010471	     -0.21278670	      0.00197501	      0.00049248	    151.87819406
      0.77056101	     -0.05353443	     -0.00017161	     -0.19479242	     -0.05975318	      0.88298511	     -0.00010433	     -0.21276752	      0.00193629	      0.00044451	    152.47472328
      0.77179644	     -0.05349925	     -0.00017146	     -0.19475684	     -0.05975081	      0.88298563	     -0.00010395	     -0.21274886	      0.00189800	      0.00039648	    152.05043543
      0.77303187	     -0.05346541	     -0.00017144	     -0.19472259	     -0.05974849	      0.88298609	     -0.00010357	     -0.21273074	      0.00185849	      0.00034739	    152.60270582
      0.77426730	     -0.05343691	     -0.00017130	     -0.19469368	     -0.05974621	      0.88298649	     -0.00010319	     -0.21271314	      0.00181945	      0.00029855	    152.12775325
      0.77550273	     -0.05341021	     -0.00017136	     -0.19466656	     -0.05974399	      0.88298682	     -0.00010281	     -0.21269610	      0.00177922	      0.00024894	    152.64222119
      0.77673816	     -0.05338876	     -0.00017090	     -0.19464469	     -0.05974182	      0.88298710	     -0.00010243	     -0.21267960	      0.00173950	      0.00019995	    152.14218132
      0.77797359	     -0.05336852	     -0.00017039	     -0.19462404	     -0.05973969	      0.88298732	     -0.00010205	     -0.21266367	      0.00169864	      0.00015062	    152.60938279
      0.77920902	     -0.05335310	     -0.00016974	     -0.19460822	     -0.05973762	      0.88298747	     -0.00010167	     -0.21264827	      0.00165837	      0.00010223	    152.07058925
      0.78044445	     -0.05333854	     -0.00016927	     -0.19459323	     -0.05973560	      0.88298757	     -0.00010129	     -0.21263343	      0.00161707	      0.00005371	    152.53568525
      0.78167988	     -0.05332853	     -0.00016870	     -0.19458281	     -0.05973362	      0.88298761	     -0.00010091	     -0.21261911	      0.00157648	      0.00000640	    151.97729359
      0.78291531	     -0.05331921	     -0.00016832	     -0.19457307	     -0.05973170	      0.88298759	     -0.00010054	     -0.21260532	      0.00153494	     -0.00004077	    152.42064304
      0.78415074	     -0.05331427	     -0.00016782	     -0.19456771	     -0.05972983	      0.88298751	     -0.00010016	     -0.21259202	      0.00149415	     -0.00008649	    151.83438537
      0.78538617	     -0.05330993	     -0.00016738	     -0.19456295	     -0.05972801	      0.88298737	     -0.00009978	     -0.21257924	      0.00145245	     -0.00013181	    152.24634831
      0.78662160	     -0.05331007	     -0.00016678	     -0.19456267	     -0.05972624	      0.88298718	     -0.00009941	     -0.21256694	      0.00141154	     -0.00017544	    151.61491415
      0.78785703	     -0.05331083	     -0.00016637	     -0.19456301	     -0.05972452	      0.88298694	     -0.00009904	     -0.21255514	      0.00136975	     -0.00021847	    151.98698227
      0.78909246	     -0.05331606	     -0.00016584	     -0.19456782	     -0.05972286	      0.88298664	     -0.00009867	     -0.21254382	      0.00132878	     -0.00025965	    151.32032287
      0.79032789	     -0.05332064	     -0.00016583	     -0.19457197	     -0.05972124	      0.88298630	     -0.00009830	     -0.21253300	      0.00128697	     -0.00030006	    151.65854245
      0.79156332	     -0.05333077	     -0.00016610	     -0.19458167	     -0.05971968	      0.88298590	     -0.00009793	     -0.21252270	      0.00124599	     -0.00033837	    150.92961170
      0.79279875	     -0.05334232	     -0.00016662	     -0.19459278	     -0.05971816	      0.88298546	     -0.00009756	     -0.21251299	      0.00120419	     -0.00037580	    151.21836476
      0.79403418	     -0.05335840	     -0.00016734	     -0.19460841	     -0.05971670	      0.88298498	     -0.00009720	     -0.21250382	      0.00116332	     -0.00041112	    150.47774730
      0.79526961	     -0.05337493	     -0.00016828	     -0.19462450	     -0.05971529	      0.88298445	     -0.00009684	     -0.21249521	      0.00112169	     -0.00044550	    150.73278249
      0.79650504	     -0.05339530	     -0.00016917	     -0.19464443	     -0.05971393	      0.88298388	     -0.00009648	     -0.21248710	      0.00108102	     -0.00047775	    149.95600427
      0.79774048	     -0.05341622	     -0.00017030	     -0.19466490	     -0.05971262	      0.88298327	     -0.00009612	     -0.21247952	      0.00103964	     -0.00050904	    150.18053846
      0.79897591	     -0.05344124	     -0.00017129	     -0.19468948	     -0.05971136	      0.88298262	     -0.00009576	     -0.21247242	      0.00099929	     -0.00053821	    149.37533148
      0.80021134	     -0.05346605	     -0.00017233	     -0.19471385	     -0.05971015	      0.88298194	     -0.00009541	     -0.21246582	      0.00095827	     -0.00056644	    149.58356583
      0.80144677	     -0.05349459	     -0.00017291	     -0.19474196	     -0.05970899	      0.88298122	     -0.00009506	     -0.21245968	      0.00091831	     -0.00059250	    148.75311064
      0.80268220	     -0.05352348	     -0.00017371	     -0.19477042	     -0.05970788	      0.88298047	     -0.00009471	     -0.21245401	      0.00087769	     -0.00061763	    148.93568349
      0.80391763	     -0.05355622	     -0.00017436	     -0.19480274	     -0.05970682	      0.88297970	     -0.00009436	     -0.21244878	      0.00083819	     -0.00064067	    148.09280370
      0.80515306	     -0.05358865	     -0.00017517	     -0.19483475	     -0.05970581	      0.88297889	     -0.00009402	     -0.21244400	      0.00079812	     -0.00066284	    148.26760440
      0.80638849	     -0.05362464	     -0.00017583	     -0.19487033	     -0.05970485	      0.88297806	     -0.00009367	     -0.21243960	      0.00075923	     -0.00068296	    147.41665070
      0.80762392	     -0.05366026	     -0.00017665	     -0.19490553	     -0.05970394	      0.88297720	     -0.00009334	     -0.21243562	      0.00071982	     -0.00070227	    147.58319825
      0.80885935	     -0.05369932	     -0.00017731	     -0.19494418	     -0.05970307	      0.88297632	     -0.00009300	     -0.21243199	      0.00068162	     -0.00071961	    146.72654544
      0.81009478	     -0.05373778	     -0.00017813	     -0.19498223	     -0.05970225	      0.88297542	     -0.00009267	     -0.21242873	      0.00064293	     -0.00073621	    146.88687257
      0.81133021	     -0.05377958	     -0.00017879	     -0.19502363	     -0.05970148	      0.88297451	     -0.00009234	     -0.21242580	      0.00060552	     -0.00075094	    146.02795424
      0.81256564	     -0.05382075	     -0.00017961	     -0.19506441	     -0.05970076	      0.88297357	     -0.00009202	     -0.21242322	      0.00056768	     -0.00076504	    146.18541427
      0.81380107	     -0.05386518	     -0.00018026	     -0.19510845	     -0.05970008	      0.88297262	     -0.00009170	     -0.21242094	      0.00053115	     -0.00077736	    145.32395400
      0.81503650	     -0.05390891	     -0.00018104	     -0.19515179	     -0.05969944	      0.88297165	     -0.00009138	     -0.21241898	      0.00049423	     -0.00078919	    145.47444255
      0.81627193	     -0.05395581	     -0.00018168	     -0.19519831	     -0.05969886	      0.88297067	     -0.00009106	     -0.21241730	      0.00045867	     -0.00079938	    144.61371702
      0.81750736	     -0.05400193	     -0.00018249	     -0.19524405	     -0.05969831	      0.88296967	     -0.00009075	     -0.21241592	      0.00042277	     -0.00080920	    144.76431551
      0.81874279	     -0.05405107	     -0.00018317	     -0.19529283	     -0.05969781	      0.88296867	     -0.00009044	     -0.21241481	      0.00038826	     -0.00081750	    143.90631604
      0.81997822	     -0.05409920	     -0.00018401	     -0.19534060	     -0.05969735	      0.88296765	     -0.00009014	     -0.21241397	      0.00035346	     -0.00082554	    144.05595065
      0.82121365	     -0.05415019	     -0.00018469	     -0.19539123	     -0.05969694	      0.88296663	     -0.00008984	     -0.21241337	      0.00032011	     -0.00083218	    143.20134595
      0.82244908	     -0.05420007	     -0.00018552	     -0.19544076	     -0.05969656	      0.88296560	     -0.00008954	     -0.21241303	      0.00028651	     -0.00083866	    143.34965484
      0.82368451	     -0.05425256	     -0.00018619	     -0.19549291	     -0.05969623	      0.88296456	     -0.00008925	     -0.21241291	      0.00025440	     -0.00084384	    142.50139390
      0.82491994	     -0.05430364	     -0.00018699	     -0.19554365	     -0.05969593	      0.88296351	     -0.00008897	     -0.21241301	      0.00022204	     -0.00084896	    142.65235426
      0.82615537	     -0.05435715	     -0.00018766	     -0.19559683	     -0.05969568	      0.88296246	     -0.00008868	     -0.21241330	      0.00019117	     -0.00085283	    141.81003234
      0.82739080	     -0.05440905	     -0.00018847	     -0.19564841	     -0.05969546	      0.88296140	     -0.00008840	     -0.21241379	      0.00016008	     -0.00085668	    141.96510008
      0.82862623	     -0.05446280	     -0.00018911	     -0.19570185	     -0.05969528	      0.88296034	     -0.00008813	     -0.21241443	      0.00013051	     -0.00085933	    141.13766862
      0.82986166	     -0.05451427	     -0.00018987	     -0.19575301	     -0.05969514	      0.88295928	     -0.00008786	     -0.21241523	      0.00010078	     -0.00086198	    141.30481613
      0.83109709	     -0.05456717	     -0.00019047	     -0.19580561	     -0.05969503	      0.88295822	     -0.00008759	     -0.21241614	      0.00007259	     -0.00086340	    140.49441751
      0.83233252	     -0.05461737	     -0.00019119	     -0.19585551	     -0.05969496	      0.88295715	     -0.00008733	     -0.21241715	      0.00004420	     -0.00086478	    140.67926745
      0.83356795	     -0.05466822	     -0.00019174	     -0.19590608	     -0.05969492	      0.88295608	     -0.00008707	     -0.21241823	      0.00001730	     -0.00086486	    139.90077939
      0.83480338	     -0.05471587	     -0.00019242	     -0.19595345	     -0.05969492	      0.88295501	     -0.00008682	     -0.21241936	     -0.00000987	     -0.00086480	    140.11104699
      0.83603881	     -0.05476418	     -0.00019300	     -0.19600149	     -0.05969495	      0.88295394	     -0.00008657	     -0.21242053	     -0.00003560	     -0.00086335	    139.36330872
      0.83727424	     -0.05480910	     -0.00019375	     -0.19604613	     -0.05969501	      0.88295288	     -0.00008633	     -0.21242172	     -0.00006166	     -0.00086165	    139.59639412
      0.83850967	     -0.05485409	     -0.00019437	     -0.19609086	     -0.05969510	      0.88295182	     -0.00008609	     -0.21242290	     -0.00008634	     -0.00085844	    138.87533702
      0.83974510	     -0.05489520	     -0.00019514	     -0.19613172	     -0.05969522	      0.88295076	     -0.00008586	     -0.21242407	     -0.00011137	     -0.00085486	    139.12662882
      0.84098053	     -0.05493627	     -0.00019578	     -0.19617253	     -0.05969537	      0.88294970	     -0.00008563	     -0.21242520	     -0.00013506	     -0.00084966	    138.42053585
      0.84221596	     -0.05497349	     -0.00019656	     -0.19620950	     -0.05969555	      0.88294866	     -0.00008541	     -0.21242629	     -0.00015913	     -0.00084400	    138.67729095
      0.84345139	     -0.05501039	     -0.00019723	     -0.19624617	     -0.05969576	      0.88294762	     -0.00008519	     -0.21242732	     -0.00018189	     -0.00083664	    137.98843176
      0.84468682	     -0.05504315	     -0.00019803	     -0.19627867	     -0.05969600	      0.88294659	     -0.00008498	     -0.21242830	     -0.00020509	     -0.00082873	    138.25048452
      0.84592225	     -0.05507569	     -0.00019873	     -0.19631098	     -0.05969627	      0.88294557	     -0.00008477	     -0.21242921	     -0.00022705	     -0.00081905	    137.56588723
      0.84715768	     -0.05510432	     -0.00019955	     -0.19633937	     -0.05969656	      0.88294457	     -0.00008457	     -0.21243008	     -0.00024953	     -0.00080877	    137.82020983
      0.84839311	     -0.05513258	     -0.00020023	     -0.19636740	     -0.05969689	      0.88294357	     -0.00008438	     -0.21243087	     -0.00027087	     -0.00079669	    137.13765387
      0.84962854	     -0.05515663	     -0.00020100	     -0.19639122	     -0.05969723	      0.88294260	     -0.00008419	     -0.21243162	     -0.00029281	     -0.00078398	    137.39015211
      0.85086397	     -0.05518020	     -0.00020162	     -0.19641457	     -0.05969761	      0.88294164	     -0.00008401	     -0.21243230	     -0.00031368	     -0.00076944	    136.71390572
      0.85209940	     -0.05519953	     -0.00020233	     -0.19643367	     -0.05969801	      0.88294070	     -0.00008383	     -0.21243293	     -0.00033523	     -0.00075429	    136.97094382
      0.85333483	     -0.05521829	     -0.00020288	     -0.19645221	     -0.05969844	      0.88293978	     -0.00008366	     -0.21243349	     -0.00035577	     -0.00073734	    136.30660611
      0.85457026	     -0.05523280	     -0.00020353	     -0.19646649	     -0.05969889	      0.88293888	     -0.00008349	     -0.21243400	     -0.00037705	     -0.00071980	    136.57073089
      0.85580569	     -0.05524678	     -0.00020403	     -0.19648026	     -0.05969937	      0.88293800	     -0.00008333	     -0.21243444	     -0.00039738	     -0.00070051	    135.91873826
      0.85704112	     -0.05525667	     -0.00020463	     -0.19648993	     -0.05969987	      0.88293714	     -0.00008317	     -0.21243483	     -0.00041852	     -0.00068068	    136.19054590
      0.85827655	     -0.05526637	     -0.00020509	     -0.19649941	     -0.05970040	      0.88293632	     -0.00008302	     -0.21243515	     -0.00043879	     -0.00065916	    135.54979604
      0.85951198	     -0.05527248	     -0.00020566	     -0.19650529	     -0.05970096	      0.88293552	     -0.00008288	     -0.21243543	     -0.00045994	     -0.00063720	    135.82837303
      0.86074741	     -0.05527892	     -0.00020610	     -0.19651152	     -0.05970154	      0.88293474	     -0.00008274	     -0.21243568	     -0.00048032	     -0.00061366	    135.19896731
      0.86198284	     -0.05528220	     -0.00020664	     -0.19651457	     -0.05970214	      0.88293400	     -0.00008261	     -0.21243593	     -0.00050164	     -0.00058982	    135.48856900
      0.86321827	     -0.05528610	     -0.00020703	     -0.19651825	     -0.05970278	      0.88293329	     -0.00008248	     -0.21243618	     -0.00052224	     -0.00056458	    134.87276798
      0.86445370	     -0.05528721	     -0.00020748	     -0.19651913	     -0.05970344	      0.88293260	     -0.00008236	     -0.21243646	     -0.00054382	     -0.00053925	    135.17312561
      0.86568913	     -0.05529028	     -0.00020781	     -0.19652198	     -0.05970412	      0.88293196	     -0.00008225	     -0.21243679	     -0.00056471	     -0.00051276	    134.56264910
      0.86692456	     -0.05529261	     -0.00020829	     -0.19652407	     -0.05970483	      0.88293134	     -0.00008214	     -0.21243725	     -0.00058659	     -0.00048648	    134.86053409
      0.86815999	     -0.05529800	     -0.00020865	     -0.19652924	     -0.05970557	      0.88293075	     -0.00008203	     -0.21243787	     -0.00060775	     -0.00045942	    134.25437058
      0.86939542	     -0.05530257	     -0.00020905	     -0.19653357	     -0.05970633	      0.88293020	     -0.00008193	     -0.21243874	     -0.00062987	     -0.00043294	    134.56351392
      0.87063085	     -0.05531015	     -0.00020920	     -0.19654092	     -0.05970713	      0.88292968	     -0.00008184	     -0.21243986	     -0.00065123	     -0.00040604	    133.96403977
      0.87186628	     -0.05531788	     -0.00020934	     -0.19654842	     -0.05970794	      0.88292920	     -0.00008175	     -0.21244130	     -0.00067354	     -0.00038011	    134.26645337
      0.87310171	     -0.05532964	     -0.00020922	     -0.19655995	     -0.05970879	      0.88292874	     -0.00008166	     -0.21244310	     -0.00069508	     -0.00035419	    133.66726789
      0.87433714	     -0.05534127	     -0.00020900	     -0.19657136	     -0.05970966	      0.88292832	     -0.00008158	     -0.21244532	     -0.00071750	     -0.00032967	    133.99311416
      0.87557257	     -0.05535612	     -0.00020842	     -0.19658598	     -0.05971056	      0.88292793	     -0.00008151	     -0.21244796	     -0.00073909	     -0.00030554	    133.42841310
      0.87680800	     -0.05537032	     -0.00020768	     -0.19659997	     -0.05971149	      0.88292757	     -0.00008143	     -0.21245105	     -0.00076152	     -0.00028316	    133.77906218
      0.87804343	     -0.05538724	     -0.00020650	     -0.19661669	     -0.05971244	      0.88292723	     -0.00008137	     -0.21245458	     -0.00078309	     -0.00026147	    133.23884824
      0.87927886	     -0.05540317	     -0.00020512	     -0.19663242	     -0.05971342	      0.88292692	     -0.00008130	     -0.21245856	     -0.00080544	     -0.00024182	    133.61645178
      0.88051429	     -0.05542148	     -0.00020334	     -0.19665054	     -0.05971443	      0.88292663	     -0.00008124	     -0.21246297	     -0.00082685	     -0.00022313	    133.11703121
      0.88174972	     -0.05543853	     -0.00020148	     -0.19666740	     -0.05971547	      0.88292637	     -0.00008119	     -0.21246782	     -0.00084897	     -0.00020667	    133.53276715
      0.88298515	     -0.05545831	     -0.00019935	     -0.19668700	     -0.05971653	      0.88292612	     -0.00008114	     -0.21247309	     -0.00087008	     -0.00019130	    133.06351355
      0.88422058	     -0.05547741	     -0.00019725	     -0.19670592	     -0.05971762	      0.88292589	     -0.00008109	     -0.21247881	     -0.00089182	     -0.00017824	    133.50113037
      0.88545601	     -0.05549931	     -0.00019495	     -0.19672764	     -0.05971873	      0.88292568	     -0.00008105	     -0.21248496	     -0.00091247	     -0.00016633	    133.06831188
      0.88669144	     -0.05552056	     -0.00019274	     -0.19674872	     -0.05971987	      0.88292548	     -0.00008102	     -0.21249156	     -0.00093371	     -0.00015674	    133.54183701
      0.88792687	     -0.05554450	     -0.00019043	     -0.19677249	     -0.05972104	      0.88292529	     -0.00008098	     -0.21249861	     -0.00095387	     -0.00014827	    133.15309676
      0.88916230	     -0.05556712	     -0.00018825	     -0.19679494	     -0.05972223	      0.88292511	     -0.00008096	     -0.21250611	     -0.00097456	     -0.00014202	    133.66775578
      0.89039773	     -0.05559173	     -0.00018593	     -0.19681940	     -0.05972345	      0.88292494	     -0.00008094	     -0.21251402	     -0.00099409	     -0.00013674	    133.31218131
      0.89163316	     -0.05561496	     -0.00018372	     -0.19684247	     -0.05972469	      0.88292478	     -0.00008092	     -0.21252234	     -0.00101408	     -0.00013349	    133.84475719
      0.89286859	     -0.05564078	     -0.00018145	     -0.19686814	     -0.05972595	      0.88292461	     -0.00008091	     -0.21253105	     -0.00103288	     -0.00013100	    133.49702672
      0.89410402	     -0.05566598	     -0.00017937	     -0.19689317	     -0.05972724	      0.88292445	     -0.00008090	     -0.21254016	     -0.00105210	     -0.00013034	    134.02470577
      0.89533945	     -0.05569379	     -0.00017721	     -0.19692084	     -0.05972855	      0.88292429	     -0.00008090	     -0.21254967	     -0.00107007	     -0.00013023	    133.67659877
      0.89657489	     -0.05572084	     -0.00017523	     -0.19694775	     -0.05972988	      0.88292413	     -0.00008091	     -0.21255959	     -0.00108835	     -0.00013175	    134.20011656
      0.89781032	     -0.05575089	     -0.00017324	     -0.19697766	     -0.05973124	      0.88292396	     -0.00008092	     -0.21256989	     -0.00110525	     -0.00013363	    133.84658072
      0.89904575	     -0.05578050	     -0.00017147	     -0.19700713	     -0.05973261	      0.88292380	     -0.00008093	     -0.21258062	     -0.00112237	     -0.00013694	    134.36048827
      0.90028118	     -0.05581276	     -0.00016966	     -0.19703926	     -0.05973401	      0.88292363	     -0.00008095	     -0.21259174	     -0.00113800	     -0.00014040	    134.00289637
      0.90151661	     -0.05584376	     -0.00016800	     -0.19707013	     -0.05973543	      0.88292345	     -0.00008098	     -0.21260327	     -0.00115377	     -0.00014506	    134.52588419
      0.90275204	     -0.05587698	     -0.00016630	     -0.19710324	     -0.05973686	      0.88292327	     -0.00008101	     -0.21261515	     -0.00116804	     -0.00014963	    134.18067944
      0.90398747	     -0.05590924	     -0.00016479	     -0.19713538	     -0.05973831	      0.88292308	     -0.00008105	     -0.21262739	     -0.00118248	     -0.00015515	    134.70724868
      0.90522290	     -0.05594382	     -0.00016324	     -0.19716985	     -0.05973978	      0.88292288	     -0.00008109	     -0.21263998	     -0.00119545	     -0.00016035	    134.36556612
      0.90645833	     -0.05597723	     -0.00016185	     -0.19720316	     -0.05974127	      0.88292268	     -0.00008113	     -0.21265290	     -0.00120858	     -0.00016626	    134.89652856
      0.90769376	     -0.05601300	     -0.00016041	     -0.19723884	     -0.05974277	      0.88292247	     -0.00008119	     -0.21266614	     -0.00122021	     -0.00017163	    134.55095571
      0.90892919	     -0.05604818	     -0.00015915	     -0.19727393	     -0.05974428	      0.88292226	     -0.00008124	     -0.21267972	     -0.00123196	     -0.00017753	    135.07339279
      0.91016462	     -0.05608610	     -0.00015784	     -0.19731177	     -0.05974581	      0.88292204	     -0.00008130	     -0.21269361	     -0.00124218	     -0.00018272	    134.72433675
      0.91140005	     -0.05612323	     -0.00015665	     -0.19734881	     -0.05974735	      0.88292181	     -0.00008136	     -0.21270785	     -0.00125251	     -0.00018830	    135.24511713
      0.91263548	     -0.05616268	     -0.00015537	     -0.19738821	     -0.05974891	      0.88292157	     -0.00008143	     -0.21272240	     -0.00126133	     -0.00019304	    134.89485847
      0.91387091	     -0.05620097	     -0.00015417	     -0.19742643	     -0.05975047	      0.88292133	     -0.00008150	     -0.21273727	     -0.00127023	     -0.00019804	    135.41164153
      0.91510634	     -0.05624150	     -0.00015283	     -0.19746692	     -0.05975204	      0.88292108	     -0.00008158	     -0.21275243	     -0.00127758	     -0.00020211	    135.04546203
      0.91634177	     -0.05628117	     -0.00015156	     -0.19750654	     -0.05975363	      0.88292083	     -0.00008166	     -0.21276789	     -0.00128498	     -0.00020636	    135.53824616
      0.91757720	     -0.05632327	     -0.00015017	     -0.19754861	     -0.05975522	      0.88292057	     -0.00008174	     -0.21278363	     -0.00129078	     -0.00020963	    135.14411145
      0.91881263	     -0.05636415	     -0.00014884	     -0.19758947	     -0.05975682	      0.88292031	     -0.00008182	     -0.21279968	     -0.00129658	     -0.00021301	    135.60382469
      0.92004806	     -0.05640635	     -0.00014754	     -0.19763165	     -0.05975842	      0.88292005	     -0.00008191	     -0.21281599	     -0.00130074	     -0.00021530	    135.16827945
      0.92128349	     -0.05644848	     -0.00014640	     -0.19767377	     -0.05976003	      0.88291978	     -0.00008200	     -0.21283260	     -0.00130490	     -0.00021762	    135.57951522
      0.92251892	     -0.05649325	     -0.00014518	     -0.19771854	     -0.05976164	      0.88291951	     -0.00008210	     -0.21284952	     -0.00130744	     -0.00021884	    135.11633377
      0.92375435	     -0.05653691	     -0.00014406	     -0.19776221	     -0.05976326	      0.88291924	     -0.00008219	     -0.21286673	     -0.00130997	     -0.00022010	    135.51780258
      0.92498978	     -0.05658211	     -0.00014280	     -0.19780744	     -0.05976488	      0.88291897	     -0.00008229	     -0.21288419	     -0.00131090	     -0.00022023	    135.04274451
      0.92622521	     -0.05662519	     -0.00014154	     -0.19785054	     -0.05976650	      0.88291870	     -0.00008240	     -0.21290189	     -0.00131184	     -0.00022035	    135.42778012
      0.92746064	     -0.05666805	     -0.00014043	     -0.19789344	     -0.05976812	      0.88291842	     -0.00008250	     -0.21291975	     -0.00131122	     -0.00021925	    134.93195878
      0.92869607	     -0.05670948	     -0.00014002	     -0.19793489	     -0.05976974	      0.88291815	     -0.00008260	     -0.21293784	     -0.00131070	     -0.00021786	    135.27190775
      0.92993150	     -0.05675385	     -0.00013970	     -0.19797929	     -0.05977136	      0.88291789	     -0.00008271	     -0.21295617	     -0.00130869	     -0.00021506	    134.74255151
      0.93116693	     -0.05679644	     -0.00013948	     -0.19802193	     -0.05977297	      0.88291762	     -0.00008282	     -0.21297472	     -0.00130674	     -0.00021198	    135.08753439
      0.93240236	     -0.05683969	     -0.00013907	     -0.19806523	     -0.05977459	      0.88291736	     -0.00008293	     -0.21299343	     -0.00130324	     -0.00020746	    134.57084042
      0.93363779	     -0.05688028	     -0.00013855	     -0.19810587	     -0.05977619	      0.88291711	     -0.00008305	     -0.21301224	     -0.00129983	     -0.00020257	    134.91611909
      0.93487322	     -0.05692174	     -0.00013793	     -0.19814741	     -0.05977780	      0.88291686	     -0.00008316	     -0.21303109	     -0.00129494	     -0.00019616	    134.38994271
      0.93610865	     -0.05696101	     -0.00013741	     -0.19818676	     -0.05977939	      0.88291662	     -0.00008328	     -0.21304995	     -0.00129018	     -0.00018938	    134.73398130
      0.93734408	     -0.05700111	     -0.00013680	     -0.19822695	     -0.05978098	      0.88291640	     -0.00008340	     -0.21306878	     -0.00128399	     -0.00018107	    134.20524889
      0.93857951	     -0.05703844	     -0.00013626	     -0.19826437	     -0.05978257	      0.88291618	     -0.00008352	     -0.21308755	     -0.00127800	     -0.00017237	    134.55365511
      0.93981494	     -0.05707572	     -0.00013560	     -0.19830176	     -0.05978414	      0.88291597	     -0.00008364	     -0.21310620	     -0.00127063	     -0.00016209	    134.03302927
      0.94105037	     -0.05710977	     -0.00013499	     -0.19833592	     -0.05978571	      0.88291578	     -0.00008376	     -0.21312468	     -0.00126352	     -0.00015136	    134.38910608
      0.94228580	     -0.05714392	     -0.00013429	     -0.19837019	     -0.05978726	      0.88291560	     -0.00008388	     -0.21314294	     -0.00125512	     -0.00013899	    133.86644869
      0.94352123	     -0.05717523	     -0.00013361	     -0.19840163	     -0.05978881	      0.88291543	     -0.00008401	     -0.21316097	     -0.00124707	     -0.00012610	    134.21600990
      0.94475666	     -0.05720698	     -0.00013219	     -0.19843353	     -0.05979034	      0.88291529	     -0.00008413	     -0.21317871	     -0.00123787	     -0.00011144	    133.66587281
      0.94599209	     -0.05723616	     -0.00013067	     -0.19846285	     -0.05979187	      0.88291516	     -0.00008426	     -0.21319618	     -0.00122918	     -0.00009614	    133.97695539
      0.94722752	     -0.05726605	     -0.00012904	     -0.19849291	     -0.05979338	      0.88291505	     -0.00008439	     -0.21321334	     -0.00121939	     -0.00007917	    133.41143502
      0.94846295	     -0.05729378	     -0.00012750	     -0.19852080	     -0.05979488	      0.88291496	     -0.00008451	     -0.21323020	     -0.00121011	     -0.00006177	    133.72869668
      0.94969838	     -0.05732266	     -0.00012594	     -0.19854985	     -0.05979637	      0.88291490	     -0.00008464	     -0.21324674	     -0.00119974	     -0.00004290	    133.15463087
      0.95093381	     -0.05734952	     -0.00012450	     -0.19857686	     -0.05979785	      0.88291486	     -0.00008477	     -0.21326297	     -0.00118989	     -0.00002382	    133.46148507
      0.95216924	     -0.05737689	     -0.00012274	     -0.19860441	     -0.05979931	      0.88291484	     -0.00008490	     -0.21327887	     -0.00117898	     -0.00000349	    132.87634327
      0.95340467	     -0.05740253	     -0.00012101	     -0.19863023	     -0.05980076	      0.88291485	     -0.00008504	     -0.21329448	     -0.00116863	      0.00001689	    133.15998970
      0.95464010	     -0.05742973	     -0.00011924	     -0.19865762	     -0.05980220	      0.88291488	     -0.00008517	     -0.21330976	     -0.00115724	      0.00003833	    132.55470701
      0.95587553	     -0.05745499	     -0.00011756	     -0.19868306	     -0.05980362	      0.88291494	     -0.00008530	     -0.21332474	     -0.00114641	      0.00005959	    132.83424538
      0.95711096	     -0.05748095	     -0.00011588	     -0.19870921	     -0.05980503	      0.88291503	     -0.00008544	     -0.21333937	     -0.00113454	      0.00008172	    132.22191054
      0.95834639	     -0.05750442	     -0.00011431	     -0.19873286	     -0.05980642	      0.88291514	     -0.00008557	     -0.21335366	     -0.00112324	      0.00010345	    132.49143581
      0.95958182	     -0.05752795	     -0.00011281	     -0.19875659	     -0.05980780	      0.88291529	     -0.00008571	     -0.21336756	     -0.00111092	      0.00012583	    131.87044534
      0.96081725	     -0.05754805	     -0.00011183	     -0.19877687	     -0.05980917	      0.88291546	     -0.00008585	     -0.21338109	     -0.00109921	      0.00014769	    132.12477337
      0.96205268	     -0.05756959	     -0.00011127	     -0.19879859	     -0.05981052	      0.88291565	     -0.00008598	     -0.21339426	     -0.00108655	      0.00017009	    131.48867459
      0.96328811	     -0.05758858	     -0.00011086	     -0.19881776	     -0.05981185	      0.88291587	     -0.00008612	     -0.21340706	     -0.00107453	      0.00019181	    131.74594879
      0.96452354	     -0.05760779	     -0.00011042	     -0.19883714	     -0.05981317	      0.88291613	     -0.00008626	     -0.21341945	     -0.00106154	      0.00021388	    131.13153179
      0.96575897	     -0.05762402	     -0.00011010	     -0.19885356	     -0.05981448	      0.88291640	     -0.00008640	     -0.21343142	     -0.00104919	      0.00023506	    131.41661932
      0.96699440	     -0.05764046	     -0.00010981	     -0.19887018	     -0.05981576	      0.88291671	     -0.00008654	     -0.21344291	     -0.00103588	      0.00025642	    130.82698115
      0.96822983	     -0.05765407	     -0.00010970	     -0.19888397	     -0.05981704	      0.88291704	     -0.00008668	     -0.21345393	     -0.00102323	      0.00027672	    131.13697899
      0.96946526	     -0.05766797	     -0.00010962	     -0.19889805	     -0.05981829	      0.88291739	     -0.00008682	     -0.21346443	     -0.00100965	      0.00029706	    130.57159474
      0.97070069	     -0.05767916	     -0.00010971	     -0.19890942	     -0.05981953	      0.88291777	     -0.00008697	     -0.21347443	     -0.00099676	      0.00031618	    130.90720632
      0.97193612	     -0.05769086	     -0.00010984	     -0.19892130	     -0.05982075	      0.88291817	     -0.00008711	     -0.21348389	     -0.00098296	      0.00033518	    130.36736586
      0.97317155	     -0.05769984	     -0.00011012	     -0.19893046	     -0.05982196	      0.88291860	     -0.00008725	     -0.21349283	     -0.00096986	      0.00035281	    130.73217304
      0.97440698	     -0.05770896	     -0.00011040	     -0.19893977	     -0.05982315	      0.88291904	     -0.00008739	     -0.21350121	     -0.00095585	      0.00037018	    130.22417544
      0.97564241	     -0.05771494	     -0.00011080	     -0.19894592	     -0.05982432	      0.88291951	     -0.00008754	     -0.21350904	     -0.00094255	      0.00038607	    130.62406515
      0.97687784	     -0.05772064	     -0.00011118	     -0.19895181	     -0.05982548	      0.88292000	     -0.00008768	     -0.21351627	     -0.00092836	      0.00040164	    130.14835254
      0.97811327	     -0.05772296	     -0.00011165	     -0.19895431	     -0.05982662	      0.88292050	     -0.00008783	     -0.21352291	     -0.00091492	      0.00041571	    130.57703838
      0.97934870	     -0.05772482	     -0.00011208	     -0.19895635	     -0.05982774	      0.88292102	     -0.00008797	     -0.21352891	     -0.00090065	      0.00042944	    130.12840735
      0.98058413	     -0.05772302	     -0.00011257	     -0.19895474	     -0.05982884	      0.88292156	     -0.00008811	     -0.21353427	     -0.00088718	      0.00044167	    130.58308250
      0.98181956	     -0.05772078	     -0.00011296	     -0.19895269	     -0.05982993	      0.88292212	     -0.00008826	     -0.21353897	     -0.00087294	      0.00045358	    130.14978939
      0.98305499	     -0.05771502	     -0.00011335	     -0.19894711	     -0.05983100	      0.88292268	     -0.00008840	     -0.21354301	     -0.00085958	      0.00046401	    130.61676410
      0.98429042	     -0.05770874	     -0.00011361	     -0.19894102	     -0.05983205	      0.88292326	     -0.00008855	     -0.21354638	     -0.00084551	      0.00047410	    130.19744413
      0.98552585	     -0.05769912	     -0.00011390	     -0.19893158	     -0.05983309	      0.88292385	     -0.00008869	     -0.21354908	     -0.00083237	      0.00048271	    130.67985244
      0.98676128	     -0.05769014	     -0.00011417	     -0.19892278	     -0.05983411	      0.88292446	     -0.00008883	     -0.21355112	     -0.00081858	      0.00049099	    130.26555361
      0.98799671	     -0.05767913	     -0.00011460	     -0.19891195	     -0.05983511	      0.88292507	     -0.00008898	     -0.21355256	     -0.00080579	      0.00049773	    130.75180765
      0.98923214	     -0.05766899	     -0.00011510	     -0.19890199	     -0.05983610	      0.88292568	     -0.00008912	     -0.21355342	     -0.00079239	      0.00050407	    130.35902297
      0.99046757	     -0.05765692	     -0.00011581	     -0.19889008	     -0.05983707	      0.88292631	     -0.00008926	     -0.21355373	     -0.00077999	      0.00050885	    130.86250997
      0.99170300	     -0.05764603	     -0.00011656	     -0.19887935	     -0.05983803	      0.88292694	     -0.00008940	     -0.21355353	     -0.00076702	      0.00051320	    130.47633846
      0.99293843	     -0.05763225	     -0.00011733	     -0.19886573	     -0.05983897	      0.88292758	     -0.00008954	     -0.21355284	     -0.00075509	      0.00051595	    130.99102677
      0.99417386	     -0.05761810	     -0.00011793	     -0.19885174	     -0.05983989	      0.88292822	     -0.00008968	     -0.21355164	     -0.00074262	      0.00051828	    130.62363033
      0.99540930	     -0.05760071	     -0.00011851	     -0.19883451	     -0.05984080	      0.88292886	     -0.00008983	     -0.21354993	     -0.00073124	      0.00051904	    131.14754618
      0.99664473	     -0.05758359	     -0.00011902	     -0.19881755	     -0.05984170	      0.88292950	     -0.00008997	     -0.21354771	     -0.00071938	      0.00051944	    130.78485691
      0.99788016	     -0.05756410	     -0.00011961	     -0.19879822	     -0.05984258	      0.88293014	     -0.00009011	     -0.21354500	     -0.00070869	      0.00051834	    131.30610062
      0.99911559	     -0.05754550	     -0.00012015	     -0.19877976	     -0.05984345	      0.88293078	     -0.00009024	     -0.21354182	     -0.00069759	      0.00051690	    130.94345439
      1.00035102	     -0.05752466	     -0.00012076	     -0.19875906	     -0.05984431	      0.88293142	     -0.00009038	     -0.21353822	     -0.00068770	      0.00051397	    131.46833452
      1.00158645	     -0.05750442	     -0.00012133	     -0.19873896	     -0.05984515	      0.88293205	     -0.00009052	     -0.21353419	     -0.00067743	      0.00051074	    131.12217155
      1.00282188	     -0.05748148	     -0.00012193	     -0.19871615	     -0.05984598	      0.88293268	     -0.00009066	     -0.21352976	     -0.00066839	      0.00050609	    131.66253638
      1.00405731	     -0.05745893	     -0.00012241	     -0.19869374	     -0.05984680	      0.88293330	     -0.00009079	     -0.21352492	     -0.00065900	      0.00050122	    131.32754344
      1.00529274	     -0.05743337	     -0.00012293	     -0.19866831	     -0.05984761	      0.88293392	     -0.00009093	     -0.21351970	     -0.00065088	      0.00049502	    131.88923078
      1.00652817	     -0.05740783	     -0.00012338	     -0.19864289	     -0.05984841	      0.88293452	     -0.00009107	     -0.21351406	     -0.00064242	      0.00048873	    131.57956726
      1.00776360	     -0.05737929	     -0.00012386	     -0.19861446	     -0.05984920	      0.88293512	     -0.00009120	     -0.21350802	     -0.00063527	      0.00048125	    132.15420843
      1.00899903	     -0.05735103	     -0.00012420	     -0.19858632	     -0.05984998	      0.88293571	     -0.00009133	     -0.21350158	     -0.00062784	      0.00047380	    131.84640588
      1.01023446	     -0.05732042	     -0.00012454	     -0.19855582	     -0.05985075	      0.88293629	     -0.00009147	     -0.21349476	     -0.00062176	      0.00046525	    132.41434046
      1.01146989	     -0.05729081	     -0.00012475	     -0.19852632	     -0.05985151	      0.88293686	     -0.00009160	     -0.21348757	     -0.00061543	      0.00045677	    132.10637562
      1.01270532	     -0.05725896	     -0.00012496	     -0.19849457	     -0.05985227	      0.88293742	     -0.00009173	     -0.21348004	     -0.00061044	      0.00044716	    132.68247554
      1.01394075	     -0.05722838	     -0.00012508	     -0.19846409	     -0.05985302	      0.88293797	     -0.00009186	     -0.21347219	     -0.00060518	      0.00043761	    132.38381012
      1.01517618	     -0.05719602	     -0.00012535	     -0.19843182	     -0.05985377	      0.88293850	     -0.00009199	     -0.21346405	     -0.00060123	      0.00042694	    132.98006806
      1.01641161	     -0.05716507	     -0.00012567	     -0.19840095	     -0.05985451	      0.88293902	     -0.00009212	     -0.21345562	     -0.00059698	      0.00041634	    132.70375427
      1.01764704	     -0.05713268	     -0.00012612	     -0.19836863	     -0.05985524	      0.88293953	     -0.00009225	     -0.21344694	     -0.00059403	      0.00040467	    133.30194616
      1.01888247	     -0.05710184	     -0.00012650	     -0.19833786	     -0.05985598	      0.88294002	     -0.00009237	     -0.21343802	     -0.00059080	      0.00039311	    133.01891321
      1.02011790	     -0.05706938	     -0.00012690	     -0.19830547	     -0.05985670	      0.88294050	     -0.00009250	     -0.21342889	     -0.00058888	      0.00038046	    133.61141202
      1.02135333	     -0.05703906	     -0.00012721	     -0.19827520	     -0.05985743	      0.88294096	     -0.00009262	     -0.21341954	     -0.00058666	      0.00036788	    133.30675650
      1.02258876	     -0.05700780	     -0.00012764	     -0.19824399	     -0.05985815	      0.88294141	     -0.00009275	     -0.21341004	     -0.00058575	      0.00035414	    133.87594666
      1.02382419	     -0.05697867	     -0.00012835	     -0.19821490	     -0.05985888	      0.88294184	     -0.00009287	     -0.21340041	     -0.00058451	      0.00034041	    133.55514552
      1.02505962	     -0.05695019	     -0.00012922	     -0.19818646	     -0.05985960	      0.88294225	     -0.00009299	     -0.21339075	     -0.00058452	      0.00032542	    134.10643602
      1.02629505	     -0.05692561	     -0.00013021	     -0.19816189	     -0.05986032	      0.88294264	     -0.00009311	     -0.21338107	     -0.00058412	      0.00031026	    133.77689307
      1.02753048	     -0.05690180	     -0.00013163	     -0.19813809	     -0.05986104	      0.88294302	     -0.00009323	     -0.21337143	     -0.00058487	      0.00029368	    134.32767980
      1.02876591	     -0.05688111	     -0.00013298	     -0.19811741	     -0.05986177	      0.88294337	     -0.00009335	     -0.21336186	     -0.00058510	      0.00027679	    133.99485502
      1.03000134	     -0.05685976	     -0.00013431	     -0.19809606	     -0.05986249	      0.88294370	     -0.00009347	     -0.21335234	     -0.00058638	      0.00025833	    134.54511836
      1.03123677	     -0.05684090	     -0.00013548	     -0.19807721	     -0.05986321	      0.88294401	     -0.00009359	     -0.21334286	     -0.00058703	      0.00023948	    134.22139320
      1.03247220	     -0.05682084	     -0.00013666	     -0.19805715	     -0.05986394	      0.88294429	     -0.00009370	     -0.21333342	     -0.00058863	      0.00021907	    134.77996879
      1.03370763	     -0.05680317	     -0.00013777	     -0.19803948	     -0.05986467	      0.88294455	     -0.00009382	     -0.21332397	     -0.00058956	      0.00019830	    134.44965039
      1.03494306	     -0.05678539	     -0.00013898	     -0.19802170	     -0.05986540	      0.88294478	     -0.00009393	     -0.21331456	     -0.00059142	      0.00017598	    134.97795827
      1.03617849	     -0.05677171	     -0.00014025	     -0.19800802	     -0.05986613	      0.88294498	     -0.00009405	     -0.21330520	     -0.00059260	      0.00015328	    134.60866124
      1.03741392	     -0.05675926	     -0.00014177	     -0.19799555	     -0.05986686	      0.88294516	     -0.00009416	     -0.21329596	     -0.00059468	      0.00012897	    135.10689140
      1.03864935	     -0.05675080	     -0.00014336	     -0.19798707	     -0.05986760	      0.88294530	     -0.00009427	     -0.21328685	     -0.00059601	      0.00010421	    134.72391969
      1.03988478	     -0.05674228	     -0.00014495	     -0.19797854	     -0.05986834	      0.88294541	     -0.00009438	     -0.21327793	     -0.00059818	      0.00007783	    135.21092813
      1.04112021	     -0.05673673	     -0.00014629	     -0.19797297	     -0.05986908	      0.88294549	     -0.00009448	     -0.21326917	     -0.00059956	      0.00005108	    134.81567379
      1.04235564	     -0.05673124	     -0.00014776	     -0.19796746	     -0.05986982	      0.88294554	     -0.00009459	     -0.21326061	     -0.00060173	      0.00002281	    135.28538032
      1.04359107	     -0.05672886	     -0.00014918	     -0.19796507	     -0.05987056	      0.88294555	     -0.00009470	     -0.21325221	     -0.00060307	     -0.00000574	    134.87513887
      1.04482650	     -0.05672630	     -0.00015070	     -0.19796248	     -0.05987131	      0.88294552	     -0.00009480	     -0.21324401	     -0.00060518	     -0.00003571	    135.32704592
      1.04606193	     -0.05672675	     -0.00015217	     -0.19796291	     -0.05987206	      0.88294546	     -0.00009490	     -0.21323597	     -0.00060643	     -0.00006586	    134.90280854
      1.04729736	     -0.05672681	     -0.00015374	     -0.19796295	     -0.05987281	      0.88294536	     -0.00009500	     -0.21322813	     -0.00060841	     -0.00009729	    135.34315657
      1.04853279	     -0.05672956	     -0.00015526	     -0.19796568	     -0.05987356	      0.88294522	     -0.00009511	     -0.21322044	     -0.00060950	     -0.00012876	    134.91208426
      1.04976822	     -0.05673167	     -0.00015689	     -0.19796777	     -0.05987431	      0.88294504	     -0.00009520	     -0.21321293	     -0.00061130	     -0.00016133	    135.34291630
      1.05100365	     -0.05673626	     -0.00015848	     -0.19797234	     -0.05987507	      0.88294482	     -0.00009530	     -0.21320556	     -0.00061220	     -0.00019374	    134.90397641
      1.05223908	     -0.05674000	     -0.00016018	     -0.19797606	     -0.05987583	      0.88294456	     -0.00009540	     -0.21319835	     -0.00061381	     -0.00022703	    135.32689036
      1.05347451	     -0.05674608	     -0.00016183	     -0.19798213	     -0.05987659	      0.88294426	     -0.00009550	     -0.21319128	     -0.00061452	     -0.00025993	    134.88091370
      1.05470994	     -0.05675122	     -0.00016338	     -0.19798725	     -0.05987735	      0.88294392	     -0.00009559	     -0.21318434	     -0.00061594	     -0.00029347	    135.29654774
      1.05594537	     -0.05675865	     -0.00016457	     -0.19799467	     -0.05987811	      0.88294354	     -0.00009569	     -0.21317753	     -0.00061651	     -0.00032627	    134.82476437
      1.05718080	     -0.05676527	     -0.00016582	     -0.19800127	     -0.05987887	      0.88294311	     -0.00009578	     -0.21317086	     -0.00061785	     -0.00035943	    135.21961424
      1.05841623	     -0.05677444	     -0.00016707	     -0.19801043	     -0.05987963	      0.88294265	     -0.00009587	     -0.21316430	     -0.00061831	     -0.00039170	    134.75236528
      1.05965166	     -0.05678291	     -0.00016848	     -0.19801888	     -0.05988040	      0.88294215	     -0.00009596	     -0.21315790	     -0.00061950	     -0.00042418	    135.15094108
      1.06088709	     -0.05679385	     -0.00016989	     -0.19802981	     -0.05988116	      0.88294160	     -0.00009605	     -0.21315162	     -0.00061979	     -0.00045561	    134.68123362
      1.06212252	     -0.05680395	     -0.00017142	     -0.19803989	     -0.05988193	      0.88294102	     -0.00009614	     -0.21314550	     -0.00062081	     -0.00048707	    135.07226225
      1.06335795	     -0.05681636	     -0.00017291	     -0.19805230	     -0.05988270	      0.88294040	     -0.00009623	     -0.21313950	     -0.00062094	     -0.00051732	    134.59185618
      1.06459338	     -0.05682773	     -0.00017448	     -0.19806364	     -0.05988346	      0.88293974	     -0.00009632	     -0.21313365	     -0.00062179	     -0.00054746	    134.97265325
      1.06582881	     -0.05684135	     -0.00017601	     -0.19807725	     -0.05988423	      0.88293905	     -0.00009641	     -0.21312793	     -0.00062176	     -0.00057623	    134.48129166
      1.06706424	     -0.05685409	     -0.00017765	     -0.19808997	     -0.05988500	      0.88293832	     -0.00009649	     -0.21312234	     -0.00062245	     -0.00060477	    134.84972569
      1.06829967	     -0.05686928	     -0.00017924	     -0.19810515	     -0.05988577	      0.88293755	     -0.00009658	     -0.21311689	     -0.00062226	     -0.00063182	    134.34566750
      1.06953510	     -0.05688356	     -0.00018094	     -0.19811941	     -0.05988654	      0.88293676	     -0.00009666	     -0.21311158	     -0.00062279	     -0.00065854	    134.70608662
      1.07077053	     -0.05689837	     -0.00018312	     -0.19813419	     -0.05988731	      0.88293593	     -0.00009675	     -0.21310641	     -0.00062243	     -0.00068360	    134.18961831
      1.07200596	     -0.05691375	     -0.00018550	     -0.19814953	     -0.05988808	      0.88293507	     -0.00009683	     -0.21310146	     -0.00062284	     -0.00070812	    134.52614974
      1.07324139	     -0.05693171	     -0.00018773	     -0.19816746	     -0.05988885	      0.88293418	     -0.00009691	     -0.21309671	     -0.00062235	     -0.00073093	    134.00357309
      1.07447682	     -0.05694853	     -0.00018998	     -0.19818425	     -0.05988962	      0.88293326	     -0.00009700	     -0.21309216	     -0.00062257	     -0.00075320	    134.35180879
      1.07571225	     -0.05696738	     -0.00019213	     -0.19820308	     -0.05989038	      0.88293232	     -0.00009708	     -0.21308778	     -0.00062184	     -0.00077376	    133.83241112
      1.07694768	     -0.05698487	     -0.00019432	     -0.19822054	     -0.05989115	      0.88293135	     -0.00009715	     -0.21308356	     -0.00062177	     -0.00079381	    134.18061688
      1.07818311	     -0.05700425	     -0.00019641	     -0.19823991	     -0.05989192	      0.88293036	     -0.00009723	     -0.21307947	     -0.00062073	     -0.00081216	    133.65520693
      1.07941854	     -0.05702214	     -0.00019854	     -0.19825777	     -0.05989269	      0.88292934	     -0.00009731	     -0.21307550	     -0.00062035	     -0.00082998	    133.99582662
      1.08065397	     -0.05704175	     -0.00020058	     -0.19827736	     -0.05989345	      0.88292831	     -0.00009739	     -0.21307163	     -0.00061898	     -0.00084610	    133.46075971
      1.08188940	     -0.05705964	     -0.00020264	     -0.19829524	     -0.05989422	      0.88292725	     -0.00009746	     -0.21306786	     -0.00061826	     -0.00086171	    133.79081363
      1.08312483	     -0.05707918	     -0.00020462	     -0.19831476	     -0.05989498	      0.88292618	     -0.00009753	     -0.21306416	     -0.00061656	     -0.00087560	    133.24536716
      1.08436026	     -0.05709691	     -0.00020670	     -0.19833248	     -0.05989574	      0.88292509	     -0.00009760	     -0.21306054	     -0.00061552	     -0.00088897	    133.56400800
      1.08559569	     -0.05711620	     -0.00020883	     -0.19835175	     -0.05989650	      0.88292398	     -0.00009767	     -0.21305698	     -0.00061351	     -0.00090062	    133.00264947
      1.08683112	     -0.05713423	     -0.00021104	     -0.19836976	     -0.05989726	      0.88292286	     -0.00009774	     -0.21305351	     -0.00061217	     -0.00091176	    133.30381260
      1.08806655	     -0.05715397	     -0.00021317	     -0.19838950	     -0.05989801	      0.88292173	     -0.00009781	     -0.21305010	     -0.00060986	     -0.00092124	    132.73286241
      1.08930198	     -0.05717185	     -0.00021535	     -0.19840736	     -0.05989876	      0.88292059	     -0.00009788	     -0.21304677	     -0.00060821	     -0.00093026	    133.02823887
      1.09053741	     -0.05719110	     -0.00021744	     -0.19842660	     -0.05989951	      0.88291943	     -0.00009794	     -0.21304348	     -0.00060558	     -0.00093766	    132.45279263
      1.09177284	     -0.05720830	     -0.00021961	     -0.19844380	     -0.05990026	      0.88291827	     -0.00009800	     -0.21304025	     -0.00060362	     -0.00094465	    132.74054995
      1.09300828	     -0.05722671	     -0.00022172	     -0.19846220	     -0.05990101	      0.88291710	     -0.00009806	     -0.21303704	     -0.00060070	     -0.00095005	    132.15702210
      1.09424371	     -0.05724285	     -0.00022389	     -0.19847833	     -0.05990175	      0.88291592	     -0.00009812	     -0.21303387	     -0.00059848	     -0.00095508	    132.43094886
      1.09547914	     -0.05726005	     -0.00022601	     -0.19849553	     -0.05990248	      0.88291474	     -0.00009818	     -0.21303072	     -0.00059534	     -0.00095856	    131.83714388
      1.09671457	     -0.05727484	     -0.00022819	     -0.19851030	     -0.05990322	      0.88291356	     -0.00009824	     -0.21302760	     -0.00059294	     -0.00096168	    132.09834335
      1.09795000	     -0.05729041	     -0.00023031	     -0.19852587	     -0.05990395	      0.88291237	     -0.00009829	     -0.21302449	     -0.00058966	     -0.00096330	    131.49787932
      1.09918543	     -0.05730334	     -0.00023248	     -0.19853879	     -0.05990468	      0.88291118	     -0.00009835	     -0.21302142	     -0.00058718	     -0.00096459	    131.74584128
      1.10042086	     -0.05731696	     -0.00023459	     -0.19855241	     -0.05990540	      0.88290998	     -0.00009840	     -0.21301835	     -0.00058387	     -0.00096441	    131.13929391
      1.10165629	     -0.05732774	     -0.00023673	     -0.19856318	     -0.05990612	      0.88290879	     -0.00009845	     -0.21301532	     -0.00058140	     -0.00096396	    131.37693198
      1.10289172	     -0.05733893	     -0.00023877	     -0.19857436	     -0.05990683	      0.88290760	     -0.00009850	     -0.21301230	     -0.00057816	     -0.00096207	    130.76373359
      1.10412715	     -0.05734707	     -0.00024083	     -0.19858250	     -0.05990755	      0.88290642	     -0.00009855	     -0.21300931	     -0.00057582	     -0.00095993	    130.99106520
      1.10536258	     -0.05735546	     -0.00024280	     -0.19859088	     -0.05990826	      0.88290523	     -0.00009860	     -0.21300633	     -0.00057274	     -0.00095638	    130.37620334
      1.10659801	     -0.05736059	     -0.00024476	     -0.19859600	     -0.05990896	      0.88290405	     -0.00009864	     -0.21300337	     -0.00057059	     -0.00095261	    130.59502414
      1.10783344	     -0.05736582	     -0.00024661	     -0.19860123	     -0.05990967	      0.88290288	     -0.00009868	     -0.21300043	     -0.00056777	     -0.00094743	    129.97477353
      1.10906887	     -0.05736772	     -0.00024845	     -0.19860311	     -0.05991037	      0.88290171	     -0.00009872	     -0.21299751	     -0.00056594	     -0.00094203	    130.18588494
      1.11030430	     -0.05736953	     -0.00025018	     -0.19860492	     -0.05991106	      0.88290055	     -0.00009876	     -0.21299458	     -0.00056348	     -0.00093520	    129.56983481
      1.11153973	     -0.05736764	     -0.00025189	     -0.19860301	     -0.05991176	      0.88289940	     -0.00009880	     -0.21299168	     -0.00056206	     -0.00092811	    129.78945445
      1.11277516	     -0.05736532	     -0.00025348	     -0.19860069	     -0.05991245	      0.88289826	     -0.00009884	     -0.21298876	     -0.00056005	     -0.00091955	    129.18888495
      1.11401059	     -0.05735925	     -0.00025505	     -0.19859460	     -0.05991314	      0.88289713	     -0.00009887	     -0.21298583	     -0.00055912	     -0.00091069	    129.42000371
      1.11524602	     -0.05735307	     -0.00025649	     -0.19858840	     -0.05991383	      0.88289601	     -0.00009891	     -0.21298288	     -0.00055766	     -0.00090031	    128.83238076
      1.11648145	     -0.05734373	     -0.00025797	     -0.19857904	     -0.05991452	      0.88289490	     -0.00009894	     -0.21297992	     -0.00055736	     -0.00088959	    129.07389471
      1.11771688	     -0.05733499	     -0.00025937	     -0.19857028	     -0.05991521	      0.88289381	     -0.00009897	     -0.21297696	     -0.00055658	     -0.00087736	    128.49655102
      1.11895231	     -0.05732410	     -0.00026082	     -0.19855935	     -0.05991590	      0.88289274	     -0.00009900	     -0.21297404	     -0.00055700	     -0.00086480	    128.74074615
      1.12018774	     -0.05731544	     -0.00026222	     -0.19855066	     -0.05991659	      0.88289168	     -0.00009902	     -0.21297119	     -0.00055703	     -0.00085076	    128.15362954
      1.12142317	     -0.05730647	     -0.00026365	     -0.19854164	     -0.05991728	      0.88289063	     -0.00009905	     -0.21296848	     -0.00055831	     -0.00083654	    128.37934203
      1.12265860	     -0.05730092	     -0.00026492	     -0.19853605	     -0.05991797	      0.88288961	     -0.00009907	     -0.21296599	     -0.00055918	     -0.00082109	    127.77648021
      1.12389403	     -0.05729546	     -0.00026607	     -0.19853054	     -0.05991866	      0.88288861	     -0.00009909	     -0.21296378	     -0.00056125	     -0.00080578	    127.98889737
      1.12512946	     -0.05729385	     -0.00026695	     -0.19852888	     -0.05991935	      0.88288762	     -0.00009911	     -0.21296190	     -0.00056282	     -0.00078964	    127.37429413
      1.12636489	     -0.05729309	     -0.00026771	     -0.19852808	     -0.05992005	      0.88288665	     -0.00009913	     -0.21296042	     -0.00056544	     -0.00077408	    127.57814011
      1.12760032	     -0.05729687	     -0.00026825	     -0.19853181	     -0.05992075	      0.88288571	     -0.00009915	     -0.21295940	     -0.00056738	     -0.00075815	    126.96477414
      1.12883575	     -0.05730169	     -0.00026867	     -0.19853658	     -0.05992145	      0.88288478	     -0.00009916	     -0.21295891	     -0.00057019	     -0.00074326	    127.16716245
      1.13007118	     -0.05731078	     -0.00026881	     -0.19854563	     -0.05992216	      0.88288387	     -0.00009918	     -0.21295897	     -0.00057215	     -0.00072846	    126.55291114
      1.13130661	     -0.05732042	     -0.00026879	     -0.19855523	     -0.05992287	      0.88288298	     -0.00009919	     -0.21295963	     -0.00057482	     -0.00071511	    126.75559760
      1.13254204	     -0.05733360	     -0.00026855	     -0.19856838	     -0.05992358	      0.88288210	     -0.00009921	     -0.21296089	     -0.00057646	     -0.00070217	    126.15825927
      1.13377747	     -0.05734656	     -0.00026820	     -0.19858131	     -0.05992429	      0.88288124	     -0.00009922	     -0.21296277	     -0.00057863	     -0.00069094	    126.36900468
      1.13501290	     -0.05736259	     -0.00026763	     -0.19859731	     -0.05992501	      0.88288040	     -0.00009923	     -0.21296524	     -0.00057963	     -0.00068028	    125.77810064
      1.13624833	     -0.05737835	     -0.00026698	     -0.19861305	     -0.05992572	      0.88287956	     -0.00009924	     -0.21296833	     -0.00058104	     -0.00067143	    125.98858311
      1.13748376	     -0.05739744	     -0.00026620	     -0.19863213	     -0.05992644	      0.88287874	     -0.00009925	     -0.21297202	     -0.00058115	     -0.00066324	    125.40868627
      1.13871919	     -0.05741656	     -0.00026542	     -0.19865123	     -0.05992716	      0.88287792	     -0.00009926	     -0.21297633	     -0.00058155	     -0.00065690	    125.62984642
      1.13995462	     -0.05743926	     -0.00026453	     -0.19867393	     -0.05992788	      0.88287711	     -0.00009927	     -0.21298126	     -0.00058059	     -0.00065124	    125.06938649
      1.14119005	     -0.05746225	     -0.00026369	     -0.19869691	     -0.05992859	      0.88287631	     -0.00009928	     -0.21298684	     -0.00057985	     -0.00064744	    125.30614183
      1.14242548	     -0.05748863	     -0.00026275	     -0.19872330	     -0.05992931	      0.88287551	     -0.00009929	     -0.21299305	     -0.00057769	     -0.00064428	    124.77251538
      1.14366091	     -0.05751458	     -0.00026182	     -0.19874925	     -0.05993002	      0.88287472	     -0.00009930	     -0.21299990	     -0.00057567	     -0.00064290	    125.04276499
      1.14489634	     -0.05754348	     -0.00026079	     -0.19877817	     -0.05993073	      0.88287393	     -0.00009931	     -0.21300737	     -0.00057215	     -0.00064203	    124.54071138
      1.14613177	     -0.05757213	     -0.00025974	     -0.19880683	     -0.05993144	      0.88287313	     -0.00009932	     -0.21301545	     -0.00056873	     -0.00064277	    124.83066001
      1.14736720	     -0.05760386	     -0.00025859	     -0.19883860	     -0.05993214	      0.88287234	     -0.00009933	     -0.21302412	     -0.00056374	     -0.00064388	    124.35673639
      1.14860263	     -0.05763555	     -0.00025747	     -0.19887032	     -0.05993283	      0.88287154	     -0.00009934	     -0.21303340	     -0.00055877	     -0.00064645	    124.67698928
      1.14983806	     -0.05767056	     -0.00025627	     -0.19890538	     -0.05993352	      0.88287074	     -0.00009936	     -0.21304326	     -0.00055215	     -0.00064923	    124.23203382
      1.15107349	     -0.05770519	     -0.00025509	     -0.19894005	     -0.05993419	      0.88286994	     -0.00009937	     -0.21305371	     -0.00054544	     -0.00065329	    124.58735638
      1.15230892	     -0.05774246	     -0.00025382	     -0.19897738	     -0.05993486	      0.88286913	     -0.00009939	     -0.21306472	     -0.00053699	     -0.00065734	    124.17922502
      1.15354435	     -0.05777897	     -0.00025254	     -0.19901397	     -0.05993552	      0.88286831	     -0.00009940	     -0.21307626	     -0.00052837	     -0.00066244	    124.56734670
      1.15477978	     -0.05781810	     -0.00025114	     -0.19905319	     -0.05993617	      0.88286749	     -0.00009942	     -0.21308832	     -0.00051793	     -0.00066732	    124.18646588
      1.15601521	     -0.05785654	     -0.00024975	     -0.19909171	     -0.05993680	      0.88286666	     -0.00009944	     -0.21310087	     -0.00050724	     -0.00067302	    124.60342731
      1.15725064	     -0.05789770	     -0.00024832	     -0.19913298	     -0.05993742	      0.88286583	     -0.00009946	     -0.21311389	     -0.00049467	     -0.00067827	    124.25218261
      1.15848607	     -0.05793831	     -0.00024694	     -0.19917370	     -0.05993802	      0.88286499	     -0.00009948	     -0.21312739	     -0.00048178	     -0.00068413	    124.69888756
      1.15972150	     -0.05798150	     -0.00024551	     -0.19921702	     -0.05993861	      0.88286414	     -0.00009950	     -0.21314133	     -0.00046692	     -0.00068930	    124.36940220
      1.16095693	     -0.05802400	     -0.00024411	     -0.19925965	     -0.05993918	      0.88286328	     -0.00009953	     -0.21315571	     -0.00045169	     -0.00069484	    124.83163785
      1.16219236	     -0.05806877	     -0.00024262	     -0.19930457	     -0.05993972	      0.88286242	     -0.00009955	     -0.21317049	     -0.00043447	     -0.00069945	    124.51440305
      1.16342779	     -0.05811271	     -0.00024110	     -0.19934867	     -0.05994025	      0.88286155	     -0.00009958	     -0.21318568	     -0.00041686	     -0.00070421	    124.98267794
      1.16466322	     -0.05815915	     -0.00023949	     -0.19939528	     -0.05994075	      0.88286068	     -0.00009961	     -0.21320123	     -0.00039727	     -0.00070788	    124.66365729
      1.16589865	     -0.05820440	     -0.00023789	     -0.19944071	     -0.05994123	      0.88285980	     -0.00009964	     -0.21321717	     -0.00037725	     -0.00071153	    125.13721620
      1.16713408	     -0.05825084	     -0.00023642	     -0.19948735	     -0.05994168	      0.88285892	     -0.00009967	     -0.21323344	     -0.00035520	     -0.00071391	    124.82353649
      1.16836951	     -0.05829667	     -0.00023504	     -0.19953339	     -0.05994211	      0.88285804	     -0.00009970	     -0.21325006	     -0.00033268	     -0.00071610	    125.29821478
      1.16960494	     -0.05834488	     -0.00023367	     -0.19958181	     -0.05994251	      0.88285716	     -0.00009974	     -0.21326701	     -0.00030810	     -0.00071688	    124.98562741
      1.17084037	     -0.05839233	     -0.00023238	     -0.19962948	     -0.05994287	      0.88285627	     -0.00009978	     -0.21328429	     -0.00028303	     -0.00071733	    125.45944644
      1.17207580	     -0.05844181	     -0.00023106	     -0.19967920	     -0.05994320	      0.88285538	     -0.00009982	     -0.21330187	     -0.00025589	     -0.00071626	    125.14214734
      1.17331123	     -0.05848974	     -0.00022953	     -0.19972739	     -0.05994350	      0.88285450	     -0.00009986	     -0.21331975	     -0.00022829	     -0.00071475	    125.61130275
      1.17454666	     -0.05853919	     -0.00022782	     -0.19977711	     -0.05994377	      0.88285362	     -0.00009990	     -0.21333786	     -0.00019865	     -0.00071158	    125.27557707
      1.17578209	     -0.05858698	     -0.00022607	     -0.19982518	     -0.05994399	      0.88285274	     -0.00009995	     -0.21335621	     -0.00016855	     -0.00070789	    125.72771659
      1.17701752	     -0.05863532	     -0.00022441	     -0.19987381	     -0.05994418	      0.88285187	     -0.00010000	     -0.21337475	     -0.00013640	     -0.00070248	    125.38457808
      1.17825295	     -0.05868084	     -0.00022350	     -0.19991961	     -0.05994433	      0.88285101	     -0.00010005	     -0.21339354	     -0.00010387	     -0.00069633	    125.80694116
      1.17948838	     -0.05872995	     -0.00022273	     -0.19996902	     -0.05994444	      0.88285015	     -0.00010010	     -0.21341260	     -0.00006941	     -0.00068825	    125.42419213
      1.18072381	     -0.05877792	     -0.00022204	     -0.20001730	     -0.05994450	      0.88284931	     -0.00010016	     -0.21343196	     -0.00003458	     -0.00067947	    125.84142194
      1.18195924	     -0.05882688	     -0.00022129	     -0.20006658	     -0.05994452	      0.88284847	     -0.00010021	     -0.21345154	      0.00000225	     -0.00066884	    125.47706460
      1.18319467	     -0.05887322	     -0.00022016	     -0.20011325	     -0.05994450	      0.88284765	     -0.00010027	     -0.21347130	      0.00003949	     -0.00065747	    125.89803498
      1.18443010	     -0.05891995	     -0.00021829	     -0.20016035	     -0.05994442	      0.88284685	     -0.00010034	     -0.21349117	      0.00007861	     -0.00064396	    125.49942834
      1.18566553	     -0.05896382	     -0.00021629	     -0.20020459	     -0.05994430	      0.88284606	     -0.00010040	     -0.21351110	      0.00011802	     -0.00062950	    125.90071849
      1.18690096	     -0.05900791	     -0.00021425	     -0.20024908	     -0.05994413	      0.88284529	     -0.00010047	     -0.21353103	      0.00015928	     -0.00061296	    125.52559616
      1.18813639	     -0.05904925	     -0.00021228	     -0.20029081	     -0.05994391	      0.88284455	     -0.00010054	     -0.21355094	      0.00020082	     -0.00059550	    125.95285748
      1.18937182	     -0.05909065	     -0.00021034	     -0.20033263	     -0.05994363	      0.88284382	     -0.00010061	     -0.21357076	      0.00024417	     -0.00057595	    125.59718674
      1.19060725	     -0.05912881	     -0.00020844	     -0.20037120	     -0.05994331	      0.88284313	     -0.00010068	     -0.21359046	      0.00028767	     -0.00055545	    126.04246563
      1.19184269	     -0.05916691	     -0.00020641	     -0.20040973	     -0.05994292	      0.88284245	     -0.00010076	     -0.21360998	      0.00033283	     -0.00053282	    125.70073115
      1.19307812	     -0.05920121	     -0.00020431	     -0.20044447	     -0.05994248	      0.88284181	     -0.00010084	     -0.21362927	      0.00037804	     -0.00050913	    126.17111240
      1.19431355	     -0.05923443	     -0.00020220	     -0.20047814	     -0.05994199	      0.88284120	     -0.00010092	     -0.21364826	      0.00042479	     -0.00048319	    125.85145307
      1.19554898	     -0.05926349	     -0.00020010	     -0.20050765	     -0.05994143	      0.88284062	     -0.00010100	     -0.21366692	      0.00047145	     -0.00045612	    126.34349606
      1.19678441	     -0.05929151	     -0.00019817	     -0.20053614	     -0.05994082	      0.88284007	     -0.00010109	     -0.21368517	      0.00051950	     -0.00042672	    126.03878423
      1.19801984	     -0.05931559	     -0.00019627	     -0.20056068	     -0.05994015	      0.88283956	     -0.00010118	     -0.21370299	      0.00056733	     -0.00039610	    126.54555599
      1.19925527	     -0.05933879	     -0.00019438	     -0.20058434	     -0.05993942	      0.88283909	     -0.00010128	     -0.21372034	      0.00061644	     -0.00036313	    126.24417512
      1.20049070	     -0.05935832	     -0.00019256	     -0.20060434	     -0.05993863	      0.88283866	     -0.00010137	     -0.21373720	      0.00066526	     -0.00032896	    126.75038535
      1.20172613	     -0.05937504	     -0.00019140	     -0.20062153	     -0.05993778	      0.88283828	     -0.00010147	     -0.21375355	      0.00071528	     -0.00029243	    126.42132262
      1.20296156	     -0.05939053	     -0.00019047	     -0.20063748	     -0.05993686	      0.88283794	     -0.00010158	     -0.21376947	      0.00076491	     -0.00025469	    126.87127491
      1.20419699	     -0.05940662	     -0.00018958	     -0.20065403	     -0.05993589	      0.88283765	     -0.00010168	     -0.21378495	      0.00081573	     -0.00021478	    126.49624102
      1.20543242	     -0.05941977	     -0.00018868	     -0.20066766	     -0.05993485	      0.88283741	     -0.00010179	     -0.21379998	      0.00086622	     -0.00017395	    126.93184853
      1.20666785	     -0.05943276	     -0.00018770	     -0.20068112	     -0.05993374	      0.88283722	     -0.00010191	     -0.21381453	      0.00091792	     -0.00013121	    126.53203712
      1.20790328	     -0.05944262	     -0.00018614	     -0.20069148	     -0.05993258	      0.88283709	     -0.00010202	     -0.21382857	      0.00096920	     -0.00008776	    126.93417877
      1.20913871	     -0.05945258	     -0.00018435	     -0.20070193	     -0.05993135	      0.88283701	     -0.00010214	     -0.21384207	      0.00102155	     -0.00004260	    126.48431150
      1.21037414	     -0.05945865	     -0.00018200	     -0.20070851	     -0.05993006	      0.88283698	     -0.00010226	     -0.21385504	      0.00107342	      0.00000301	    126.86138484
      1.21160957	     -0.05946440	     -0.00017970	     -0.20071478	     -0.05992870	      0.88283702	     -0.00010239	     -0.21386744	      0.00112633	      0.00005002	    126.41113868
      1.21284500	     -0.05946537	     -0.00017735	     -0.20071628	     -0.05992727	      0.88283711	     -0.00010251	     -0.21387925	      0.00117874	      0.00009716	    126.79886711
      1.21408043	     -0.05946352	     -0.00017485	     -0.20071496	     -0.05992578	      0.88283726	     -0.00010265	     -0.21389037	      0.00123215	      0.00014542	    126.36545273
      1.21531586	     -0.05945556	     -0.00017230	     -0.20070752	     -0.05992423	      0.88283747	     -0.00010278	     -0.21390073	      0.00128496	      0.00019362	    126.75796479
      1.21655129	     -0.05944435	     -0.00016975	     -0.20069684	     -0.05992261	      0.88283773	     -0.00010292	     -0.21391024	      0.00133865	      0.00024280	    126.32167365
      1.21778672	     -0.05942641	     -0.00016732	     -0.20067943	     -0.05992092	      0.88283807	     -0.00010306	     -0.21391887	      0.00139159	      0.00029183	    126.71218738
      1.21902215	     -0.05940465	     -0.00016481	     -0.20065821	     -0.05991917	      0.88283846	     -0.00010321	     -0.21392651	      0.00144525	      0.00034178	    126.28242263
      1.22025758	     -0.05937657	     -0.00016247	     -0.20063065	     -0.05991735	      0.88283891	     -0.00010336	     -0.21393315	      0.00149801	      0.00039154	    126.68652965
      1.22149301	     -0.05934570	     -0.00016026	     -0.20060030	     -0.05991547	      0.88283942	     -0.00010351	     -0.21393876	      0.00155130	      0.00044220	    126.26452837
      1.22272844	     -0.05930893	     -0.00015824	     -0.20056403	     -0.05991352	      0.88284000	     -0.00010366	     -0.21394334	      0.00160350	      0.00049266	    126.68320381
      1.22396387	     -0.05926833	     -0.00015655	     -0.20052394	     -0.05991151	      0.88284064	     -0.00010382	     -0.21394684	      0.00165606	      0.00054408	    126.28750342
      1.22519930	     -0.05922159	     -0.00015511	     -0.20047769	     -0.05990943	      0.88284135	     -0.00010399	     -0.21394926	      0.00170732	      0.00059541	    126.72547440
      1.22643473	     -0.05917189	     -0.00015386	     -0.20042846	     -0.05990729	      0.88284211	     -0.00010415	     -0.21395057	      0.00175873	      0.00064779	    126.34617646
      1.22767016	     -0.05911663	     -0.00015284	     -0.20037366	     -0.05990508	      0.88284295	     -0.00010432	     -0.21395076	      0.00180862	      0.00070012	    126.80785510
      1.22890559	     -0.05905843	     -0.00015196	     -0.20031591	     -0.05990282	      0.88284384	     -0.00010450	     -0.21394981	      0.00185846	      0.00075354	    126.45038484
      1.23014102	     -0.05899396	     -0.00015117	     -0.20025189	     -0.05990049	      0.88284481	     -0.00010467	     -0.21394770	      0.00190659	      0.00080696	    126.94946463
      1.23137645	     -0.05892638	     -0.00015049	     -0.20018473	     -0.05989811	      0.88284584	     -0.00010486	     -0.21394441	      0.00195447	      0.00086149	    126.62076621
      1.23261188	     -0.05885312	     -0.00014998	     -0.20011189	     -0.05989566	      0.88284694	     -0.00010504	     -0.21393992	      0.00200046	      0.00091602	    127.14976705
      1.23384731	     -0.05877756	     -0.00014969	     -0.20003672	     -0.05989316	      0.88284810	     -0.00010523	     -0.21393424	      0.00204604	      0.00097163	    126.85255658
      1.23508274	     -0.05869699	     -0.00014960	     -0.19995653	     -0.05989061	      0.88284934	     -0.00010542	     -0.21392739	      0.00208960	      0.00102715	    127.40584785
      1.23631817	     -0.05861456	     -0.00014952	     -0.19987448	     -0.05988800	      0.88285064	     -0.00010561	     -0.21391936	      0.00213261	      0.00108361	    127.10868305
      1.23755360	     -0.05852772	     -0.00014953	     -0.19978799	     -0.05988534	      0.88285201	     -0.00010581	     -0.21391019	      0.00217344	      0.00113977	    127.67155318
      1.23878903	     -0.05843986	     -0.00014967	     -0.19970046	     -0.05988263	      0.88285346	     -0.00010601	     -0.21389991	      0.00221360	      0.00119661	    127.39436997
      1.24002446	     -0.05834830	     -0.00014996	     -0.19960921	     -0.05987987	      0.88285497	     -0.00010622	     -0.21388856	      0.00225149	      0.00125287	    127.98169999
      1.24125989	     -0.05825672	     -0.00015035	     -0.19951793	     -0.05987707	      0.88285655	     -0.00010643	     -0.21387618	      0.00228861	      0.00130949	    127.70917570
      1.24249532	     -0.05816209	     -0.00015079	     -0.19942359	     -0.05987422	      0.88285821	     -0.00010664	     -0.21386283	      0.00232336	      0.00136513	    128.30898323
      1.24373075	     -0.05806693	     -0.00015114	     -0.19932869	     -0.05987133	      0.88285993	     -0.00010685	     -0.21384853	      0.00235727	      0.00142067	    128.06185415
      1.24496618	     -0.05796845	     -0.00015148	     -0.19923047	     -0.05986840	      0.88286172	     -0.00010707	     -0.21383332	      0.00238878	      0.00147478	    128.69904126
      1.24620161	     -0.05787047	     -0.00015185	     -0.19913272	     -0.05986543	      0.88286357	     -0.00010729	     -0.21381723	      0.00241943	      0.00152835	    128.48308529
      1.24743704	     -0.05777054	     -0.00015232	     -0.19903302	     -0.05986242	      0.88286549	     -0.00010751	     -0.21380033	      0.00244763	      0.00158003	    129.14355418
      1.24867247	     -0.05767199	     -0.00015292	     -0.19893467	     -0.05985938	      0.88286747	     -0.00010773	     -0.21378267	      0.00247495	      0.00163071	    128.95451257
      1.24990790	     -0.05757106	     -0.00015360	     -0.19883392	     -0.05985630	      0.88286952	     -0.00010796	     -0.21376431	      0.00249984	      0.00167904	    129.65891946
      1.25114333	     -0.05747003	     -0.00015423	     -0.19873305	     -0.05985320	      0.88287162	     -0.00010819	     -0.21374526	      0.00252389	      0.00172597	    129.51711652
      1.25237876	     -0.05736512	     -0.00015496	     -0.19862829	     -0.05985007	      0.88287378	     -0.00010842	     -0.21372555	      0.00254551	      0.00177024	    130.26031321
      1.25361419	     -0.05726060	     -0.00015576	     -0.19852389	     -0.05984691	      0.88287600	     -0.00010865	     -0.21370519	      0.00256625	      0.00181285	    130.14179880
      1.25484962	     -0.05715473	     -0.00015666	     -0.19841814	     -0.05984373	      0.88287826	     -0.00010889	     -0.21368425	      0.00258450	      0.00185249	    130.89214748
      1.25608505	     -0.05705132	     -0.00015770	     -0.19831482	     -0.05984053	      0.88288057	     -0.00010913	     -0.21366279	      0.00260184	      0.00189012	    130.78311717
      1.25732048	     -0.05694660	     -0.00015882	     -0.19821017	     -0.05983730	      0.88288293	     -0.00010937	     -0.21364089	      0.00261673	      0.00192442	    131.56195264
      1.25855591	     -0.05684315	     -0.00015984	     -0.19810678	     -0.05983406	      0.88288533	     -0.00010961	     -0.21361855	      0.00263076	      0.00195638	    131.48107023
      1.25979134	     -0.05673736	     -0.00016073	     -0.19800104	     -0.05983080	      0.88288776	     -0.00010985	     -0.21359581	      0.00264239	      0.00198474	    132.28765335
      1.26102677	     -0.05663196	     -0.00016145	     -0.19789568	     -0.05982753	      0.88289023	     -0.00011010	     -0.21357264	      0.00265323	      0.00201053	    132.24257106
      1.26226220	     -0.05652401	     -0.00016209	     -0.19778775	     -0.05982425	      0.88289273	     -0.00011035	     -0.21354907	      0.00266170	      0.00203257	    133.08090277
      1.26349763	     -0.05641760	     -0.00016279	     -0.19768136	     -0.05982096	      0.88289525	     -0.00011060	     -0.21352508	      0.00266938	      0.00205197	    133.05347652
      1.26473306	     -0.05631021	     -0.00016359	     -0.19757395	     -0.05981765	      0.88289780	     -0.00011085	     -0.21350076	      0.00267467	      0.00206758	    133.89554181
      1.26596849	     -0.05620476	     -0.00016436	     -0.19746848	     -0.05981435	      0.88290036	     -0.00011111	     -0.21347611	      0.00267917	      0.00208051	    133.87408737
      1.26720392	     -0.05609781	     -0.00016525	     -0.19736148	     -0.05981104	      0.88290294	     -0.00011137	     -0.21345119	      0.00268132	      0.00208961	    134.74136469
      1.26843935	     -0.05599318	     -0.00016629	     -0.19725679	     -0.05980772	      0.88290552	     -0.00011163	     -0.21342599	      0.00268271	      0.00209609	    134.74476163
      1.26967478	     -0.05588846	     -0.00016756	     -0.19715199	     -0.05980441	      0.88290811	     -0.00011189	     -0.21340060	      0.00268178	      0.00209886	    135.62160610
      1.27091021	     -0.05578723	     -0.00016886	     -0.19705066	     -0.05980110	      0.88291071	     -0.00011215	     -0.21337503	      0.00268011	      0.00209910	    135.62388788
      1.27214564	     -0.05568579	     -0.00017028	     -0.19694910	     -0.05979779	      0.88291330	     -0.00011241	     -0.21334936	      0.00267615	      0.00209573	    136.50510599
      1.27338107	     -0.05558806	     -0.00017170	     -0.19685124	     -0.05979448	      0.88291588	     -0.00011268	     -0.21332359	      0.00267148	      0.00208991	    136.49104844
      1.27461650	     -0.05549066	     -0.00017299	     -0.19675369	     -0.05979119	      0.88291846	     -0.00011295	     -0.21329780	      0.00266454	      0.00208053	    137.36256045
      1.27585193	     -0.05539683	     -0.00017378	     -0.19665972	     -0.05978790	      0.88292102	     -0.00011322	     -0.21327200	      0.00265690	      0.00206883	    137.32602566
      1.27708736	     -0.05530391	     -0.00017451	     -0.19656664	     -0.05978462	      0.88292357	     -0.00011349	     -0.21324624	      0.00264701	      0.00205365	    138.16823955
      1.27832279	     -0.05521609	     -0.00017520	     -0.19647866	     -0.05978136	      0.88292610	     -0.00011376	     -0.21322057	      0.00263654	      0.00203607	    138.11082442
      1.27955822	     -0.05512900	     -0.00017615	     -0.19639139	     -0.05977811	      0.88292860	     -0.00011404	     -0.21319505	      0.00262396	      0.00201492	    138.95219056
      1.28079365	     -0.05504658	     -0.00017754	     -0.19630875	     -0.05977488	      0.88293107	     -0.00011431	     -0.21316975	      0.00261091	      0.00199142	    138.88383789
      1.28202908	     -0.05496646	     -0.00017913	     -0.19622841	     -0.05977166	      0.88293352	     -0.00011459	     -0.21314476	      0.00259587	      0.00196443	    139.71913272
      1.28326451	     -0.05489111	     -0.00018067	     -0.19615283	     -0.05976846	      0.88293593	     -0.00011487	     -0.21312007	      0.00258052	      0.00193513	    139.64903038
      1.28449994	     -0.05481713	     -0.00018233	     -0.19607861	     -0.05976529	      0.88293830	     -0.00011515	     -0.21309571	      0.00256331	      0.00190244	    140.46801804
      1.28573537	     -0.05474844	     -0.00018391	     -0.19600966	     -0.05976213	      0.88294063	     -0.00011543	     -0.21307169	      0.00254591	      0.00186758	    140.36186961
      1.28697080	     -0.05468176	     -0.00018539	     -0.19594272	     -0.05975900	      0.88294291	     -0.00011571	     -0.21304805	      0.00252676	      0.00182946	    141.15885674
      1.28820623	     -0.05461992	     -0.00018678	     -0.19588061	     -0.05975589	      0.88294515	     -0.00011599	     -0.21302477	      0.00250754	      0.00178936	    141.04340266
      1.28944166	     -0.05455981	     -0.00018835	     -0.19582023	     -0.05975280	      0.88294733	     -0.00011627	     -0.21300188	      0.00248671	      0.00174624	    141.83512113
      1.29067710	     -0.05450501	     -0.00018992	     -0.19576515	     -0.05974974	      0.88294946	     -0.00011656	     -0.21297939	      0.00246591	      0.00170137	    141.69495394
      1.29191253	     -0.05445160	     -0.00019156	     -0.19571144	     -0.05974671	      0.88295153	     -0.00011684	     -0.21295733	      0.00244356	      0.00165371	    142.47020128
      1.29314796	     -0.05440328	     -0.00019317	     -0.19566282	     -0.05974370	      0.88295355	     -0.00011712	     -0.21293569	      0.00242136	      0.00160455	    142.30890495
      1.29438339	     -0.05435691	     -0.00019487	     -0.19561614	     -0.05974073	      0.88295550	     -0.00011741	     -0.21291450	      0.00239771	      0.00155285	    143.05521672
      1.29561882	     -0.05431581	     -0.00019648	     -0.19557474	     -0.05973778	      0.88295738	     -0.00011769	     -0.21289376	      0.00237427	      0.00149987	    142.86605014
      1.29685425	     -0.05427633	     -0.00019818	     -0.19553495	     -0.05973486	      0.88295920	     -0.00011798	     -0.21287351	      0.00234948	      0.00144457	    143.60690283
      1.29808968	     -0.05424194	     -0.00019985	     -0.19550023	     -0.05973197	      0.88296095	     -0.00011827	     -0.21285374	      0.00232500	      0.00138826	    143.41531773
      1.29932511	     -0.05420912	     -0.00020163	     -0.19546709	     -0.05972912	      0.88296263	     -0.00011855	     -0.21283448	      0.00229921	      0.00132992	    144.15366682
      1.30056054	     -0.05418110	     -0.00020331	     -0.19543875	     -0.05972629	      0.88296424	     -0.00011884	     -0.21281570	      0.00227381	      0.00127087	    143.95316272
      1.30179597	     -0.05415395	     -0.00020498	     -0.19541127	     -0.05972350	      0.88296577	     -0.00011912	     -0.21279742	      0.00224718	      0.00121008	    144.68910925
      1.30303140	     -0.05413125	     -0.00020647	     -0.19538824	     -0.05972074	      0.88296723	     -0.00011940	     -0.21277961	      0.00222100	      0.00114887	    144.47732098
      1.30426683	     -0.05410921	     -0.00020797	     -0.19536587	     -0.05971801	      0.88296861	     -0.00011969	     -0.21276228	      0.00219368	      0.00108621	    145.20917314
      1.30550226	     -0.05409150	     -0.00020934	     -0.19534784	     -0.05971532	      0.88296991	     -0.00011997	     -0.21274539	      0.00216690	      0.00102343	    144.98639636
      1.30673769	     -0.05407452	     -0.00021080	     -0.19533052	     -0.05971266	      0.88297114	     -0.00012025	     -0.21272896	      0.00213907	      0.00095953	    145.70784595
      1.30797312	     -0.05406174	     -0.00021215	     -0.19531741	     -0.05971003	      0.88297228	     -0.00012053	     -0.21271296	      0.00211187	      0.00089587	    145.47136240
      1.30920855	     -0.05404939	     -0.00021360	     -0.19530472	     -0.05970744	      0.88297335	     -0.00012081	     -0.21269742	      0.00208366	      0.00083144	    146.18281323
      1.31044398	     -0.05404127	     -0.00021496	     -0.19529627	     -0.05970488	      0.88297434	     -0.00012109	     -0.21268230	      0.00205616	      0.00076760	    145.92891272
      1.31167941	     -0.05403373	     -0.00021645	     -0.19528839	     -0.05970236	      0.88297525	     -0.00012137	     -0.21266762	      0.00202770	      0.00070334	    146.62912380
      1.31291484	     -0.05403047	     -0.00021751	     -0.19528481	     -0.05969987	      0.88297608	     -0.00012165	     -0.21265336	      0.00199995	      0.00064004	    146.37014493
      1.31415027	     -0.05402780	     -0.00021832	     -0.19528180	     -0.05969742	      0.88297683	     -0.00012193	     -0.21263954	      0.00197121	      0.00057677	    147.03338255
      1.31538570	     -0.05402954	     -0.00021902	     -0.19528322	     -0.05969500	      0.88297750	     -0.00012220	     -0.21262616	      0.00194317	      0.00051478	    146.74533091
      1.31662113	     -0.05403189	     -0.00021988	     -0.19528525	     -0.05969262	      0.88297810	     -0.00012248	     -0.21261322	      0.00191422	      0.00045297	    147.42779162
      1.31785656	     -0.05403853	     -0.00022110	     -0.19529155	     -0.05969027	      0.88297862	     -0.00012275	     -0.21260071	      0.00188609	      0.00039262	    147.13673319
      1.31909199	     -0.05404567	     -0.00022243	     -0.19529835	     -0.05968796	      0.88297907	     -0.00012303	     -0.21258865	      0.00185713	      0.00033265	    147.80468625
      1.32032742	     -0.05405546	     -0.00022411	     -0.19530780	     -0.05968568	      0.88297945	     -0.00012330	     -0.21257704	      0.00182907	      0.00027438	    147.49529024
      1.32156285	     -0.05406699	     -0.00022605	     -0.19531899	     -0.05968344	      0.88297975	     -0.00012357	     -0.21256593	      0.00180019	      0.00021679	    148.11823243
      1.32279828	     -0.05408303	     -0.00022789	     -0.19533469	     -0.05968123	      0.88297998	     -0.00012384	     -0.21255534	      0.00177222	      0.00016105	    147.77669570
      1.32403371	     -0.05409892	     -0.00022940	     -0.19535024	     -0.05967906	      0.88298015	     -0.00012411	     -0.21254527	      0.00174352	      0.00010602	    148.41135955
      1.32526914	     -0.05411943	     -0.00023088	     -0.19537041	     -0.05967693	      0.88298024	     -0.00012438	     -0.21253569	      0.00171582	      0.00005292	    148.05360900
      1.32650457	     -0.05414023	     -0.00023246	     -0.19539088	     -0.05967482	      0.88298028	     -0.00012465	     -0.21252662	      0.00168746	      0.00000056	    148.67383690
      1.32774000	     -0.05416458	     -0.00023401	     -0.19541490	     -0.05967276	      0.88298025	     -0.00012492	     -0.21251802	      0.00166017	     -0.00004984	    148.30567314
      1.32897543	     -0.05418926	     -0.00023577	     -0.19543924	     -0.05967072	      0.88298015	     -0.00012519	     -0.21250990	      0.00163225	     -0.00009946	    148.90801661
      1.33021086	     -0.05421806	     -0.00023743	     -0.19546771	     -0.05966872	      0.88298000	     -0.00012545	     -0.21250224	      0.00160543	     -0.00014714	    148.51747115
      1.33144629	     -0.05424687	     -0.00023918	     -0.19549619	     -0.05966676	      0.88297979	     -0.00012572	     -0.21249504	      0.00157802	     -0.00019407	    149.10652517
      1.33268172	     -0.05427942	     -0.00024079	     -0.19552842	     -0.05966482	      0.88297952	     -0.00012598	     -0.21248826	      0.00155177	     -0.00023906	    148.69621421
      1.33391715	     -0.05431181	     -0.00024249	     -0.19556049	     -0.05966292	      0.88297920	     -0.00012625	     -0.21248190	      0.00152496	     -0.00028333	    149.26595957
      1.33515258	     -0.05434791	     -0.00024406	     -0.19559627	     -0.05966105	      0.88297882	     -0.00012651	     -0.21247594	      0.00149935	     -0.00032568	    148.83492349
      1.33638801	     -0.05438381	     -0.00024574	     -0.19563187	     -0.05965922	      0.88297840	     -0.00012677	     -0.21247038	      0.00147322	     -0.00036732	    149.38722939
      1.33762344	     -0.05442336	     -0.00024728	     -0.19567111	     -0.05965741	      0.88297792	     -0.00012703	     -0.21246518	      0.00144833	     -0.00040708	    148.93600076
      1.33885887	     -0.05446265	     -0.00024890	     -0.19571009	     -0.05965564	      0.88297739	     -0.00012729	     -0.21246037	      0.00142297	     -0.00044620	    149.46904576
      1.34009430	     -0.05450540	     -0.00025037	     -0.19575254	     -0.05965390	      0.88297682	     -0.00012755	     -0.21245591	      0.00139886	     -0.00048350	    148.99788998
      1.34132973	     -0.05454768	     -0.00025192	     -0.19579453	     -0.05965218	      0.88297620	     -0.00012781	     -0.21245180	      0.00137431	     -0.00052021	    149.51230706
      1.34256516	     -0.05459332	     -0.00025332	     -0.19583989	     -0.05965050	      0.88297553	     -0.00012806	     -0.21244802	      0.00135109	     -0.00055515	    149.01766751
      1.34380059	     -0.05463840	     -0.00025481	     -0.19588468	     -0.05964885	      0.88297482	     -0.00012832	     -0.21244459	      0.00132749	     -0.00058956	    149.50925918
      1.34503602	     -0.05468665	     -0.00025615	     -0.19593265	     -0.05964722	      0.88297408	     -0.00012857	     -0.21244145	      0.00130525	     -0.00062226	    148.99391939
      1.34627145	     -0.05473408	     -0.00025758	     -0.19597980	     -0.05964562	      0.88297329	     -0.00012882	     -0.21243864	      0.00128266	     -0.00065443	    149.46207381
      1.34750688	     -0.05478486	     -0.00025890	     -0.19603032	     -0.05964405	      0.88297246	     -0.00012907	     -0.21243612	      0.00126142	     -0.00068491	    148.92060398
      1.34874231	     -0.05483498	     -0.00026032	     -0.19608017	     -0.05964250	      0.88297159	     -0.00012932	     -0.21243391	      0.00123982	     -0.00071490	    149.36627107
      1.34997774	     -0.05488822	     -0.00026166	     -0.19613317	     -0.05964099	      0.88297069	     -0.00012957	     -0.21243199	      0.00121962	     -0.00074321	    148.80563403
      1.35121317	     -0.05494056	     -0.00026308	     -0.19618525	     -0.05963949	      0.88296976	     -0.00012982	     -0.21243036	      0.00119911	     -0.00077107	    149.22964715
      1.35244860	     -0.05499554	     -0.00026438	     -0.19623999	     -0.05963802	      0.88296879	     -0.00013007	     -0.21242899	      0.00118006	     -0.00079727	    148.64709337
      1.35368403	     -0.05504949	     -0.00026578	     -0.19629369	     -0.05963658	      0.88296779	     -0.00013031	     -0.21242789	      0.00116078	     -0.00082301	    149.04065259
      1.35491946	     -0.05510611	     -0.00026706	     -0.19635008	     -0.05963515	      0.88296676	     -0.00013055	     -0.21242703	      0.00114300	     -0.00084711	    148.43119551
      1.35615489	     -0.05516128	     -0.00026846	     -0.19640502	     -0.05963375	      0.88296570	     -0.00013080	     -0.21242642	      0.00112503	     -0.00087076	    148.80673798
      1.35739032	     -0.05521851	     -0.00026974	     -0.19646204	     -0.05963237	      0.88296461	     -0.00013104	     -0.21242602	      0.00110859	     -0.00089274	    148.18344622
      1.35862575	     -0.05527370	     -0.00027114	     -0.19651701	     -0.05963101	      0.88296349	     -0.00013128	     -0.21242583	      0.00109195	     -0.00091423	    148.54220957
      1.35986118	     -0.05533043	     -0.00027242	     -0.19657353	     -0.05962967	      0.88296235	     -0.00013151	     -0.21242580	      0.00107685	     -0.00093400	    147.90505582
      1.36109661	     -0.05538452	     -0.00027379	     -0.19662742	     -0.05962835	      0.88296118	     -0.00013175	     -0.21242593	      0.00106155	     -0.00095321	    148.24793515
      1.36233204	     -0.05543944	     -0.00027504	     -0.19668215	     -0.05962705	      0.88295999	     -0.00013199	     -0.21242617	      0.00104776	     -0.00097061	    147.60233882
      1.36356747	     -0.05549104	     -0.00027637	     -0.19673357	     -0.05962576	      0.88295878	     -0.00013222	     -0.21242652	      0.00103375	     -0.00098734	    147.93370893
      1.36480290	     -0.05554284	     -0.00027758	     -0.19678519	     -0.05962450	      0.88295755	     -0.00013245	     -0.21242693	      0.00102123	     -0.00100213	    147.27978055
      1.36603833	     -0.05559071	     -0.00027889	     -0.19683289	     -0.05962324	      0.88295631	     -0.00013268	     -0.21242739	      0.00100845	     -0.00101610	    147.59440752
      1.36727376	     -0.05563819	     -0.00028008	     -0.19688021	     -0.05962200	      0.88295505	     -0.00013291	     -0.21242785	      0.00099713	     -0.00102797	    146.92941244
      1.36850919	     -0.05568125	     -0.00028134	     -0.19692311	     -0.05962078	      0.88295377	     -0.00013314	     -0.21242832	      0.00098549	     -0.00103884	    147.22775970
      1.36974462	     -0.05572345	     -0.00028247	     -0.19696516	     -0.05961957	      0.88295248	     -0.00013336	     -0.21242874	      0.00097522	     -0.00104743	    146.55414693
      1.37098005	     -0.05576089	     -0.00028367	     -0.19700244	     -0.05961837	      0.88295118	     -0.00013359	     -0.21242911	      0.00096453	     -0.00105486	    146.83695229
      1.37221548	     -0.05579730	     -0.00028474	     -0.19703871	     -0.05961718	      0.88294987	     -0.00013381	     -0.21242941	      0.00095509	     -0.00105986	    146.15710543
      1.37345091	     -0.05582891	     -0.00028587	     -0.19707018	     -0.05961601	      0.88294856	     -0.00013403	     -0.21242963	      0.00094511	     -0.00106356	    146.42829606
      1.37468634	     -0.05585946	     -0.00028687	     -0.19710059	     -0.05961485	      0.88294725	     -0.00013425	     -0.21242974	      0.00093625	     -0.00106474	    145.74279459
      1.37592177	     -0.05588517	     -0.00028793	     -0.19712616	     -0.05961370	      0.88294593	     -0.00013447	     -0.21242977	      0.00092671	     -0.00106454	    146.00348723
      1.37715720	     -0.05590983	     -0.00028885	     -0.19715069	     -0.05961256	      0.88294462	     -0.00013468	     -0.21242968	      0.00091819	     -0.00106177	    145.31339377
      1.37839263	     -0.05592968	     -0.00028980	     -0.19717041	     -0.05961143	      0.88294331	     -0.00013489	     -0.21242948	      0.00090890	     -0.00105764	    145.56558483
      1.37962806	     -0.05594862	     -0.00029057	     -0.19718922	     -0.05961031	      0.88294201	     -0.00013511	     -0.21242917	      0.00090054	     -0.00105097	    144.87005344
      1.38086349	     -0.05596320	     -0.00029137	     -0.19720368	     -0.05960920	      0.88294071	     -0.00013531	     -0.21242876	      0.00089131	     -0.00104303	    145.10860658
      1.38209892	     -0.05597754	     -0.00029200	     -0.19721790	     -0.05960811	      0.88293943	     -0.00013552	     -0.21242824	      0.00088289	     -0.00103271	    144.39439653
      1.38333435	     -0.05598833	     -0.00029259	     -0.19722856	     -0.05960702	      0.88293816	     -0.00013573	     -0.21242767	      0.00087351	     -0.00102134	    144.59980430
      1.38456978	     -0.05600018	     -0.00029300	     -0.19724028	     -0.05960595	      0.88293691	     -0.00013593	     -0.21242704	      0.00086485	     -0.00100793	    143.85020328
      1.38580521	     -0.05600969	     -0.00029339	     -0.19724966	     -0.05960489	      0.88293567	     -0.00013613	     -0.21242643	      0.00085519	     -0.00099391	    144.01808664
      1.38704064	     -0.05602108	     -0.00029363	     -0.19726094	     -0.05960384	      0.88293445	     -0.00013633	     -0.21242586	      0.00084627	     -0.00097838	    143.24308452
      1.38827607	     -0.05603176	     -0.00029396	     -0.19727148	     -0.05960280	      0.88293325	     -0.00013652	     -0.21242542	      0.00083639	     -0.00096283	    143.37585816
      1.38951151	     -0.05604669	     -0.00029429	     -0.19728628	     -0.05960177	      0.88293207	     -0.00013671	     -0.21242517	      0.00082728	     -0.00094642	    142.56235174
      1.39074694	     -0.05606256	     -0.00029478	     -0.19730202	     -0.05960075	      0.88293091	     -0.00013691	     -0.21242523	      0.00081727	     -0.00093071	    142.65364959
      1.39198237	     -0.05608288	     -0.00029525	     -0.19732220	     -0.05959975	      0.88292977	     -0.00013710	     -0.21242566	      0.00080816	     -0.00091490	    141.82122160
      1.39321780	     -0.05610340	     -0.00029581	     -0.19734257	     -0.05959876	      0.88292865	     -0.00013728	     -0.21242652	      0.00079831	     -0.00090049	    141.89563230
      1.39445323	     -0.05612756	     -0.00029629	     -0.19736659	     -0.05959778	      0.88292755	     -0.00013747	     -0.21242783	      0.00078951	     -0.00088661	    141.05760142
      1.39568866	     -0.05615150	     -0.00029685	     -0.19739040	     -0.05959681	      0.88292646	     -0.00013765	     -0.21242964	      0.00078011	     -0.00087466	    141.11417610
      1.39692409	     -0.05617913	     -0.00029731	     -0.19741789	     -0.05959585	      0.88292539	     -0.00013783	     -0.21243193	      0.00077185	     -0.00086371	    140.25860264
      1.39815952	     -0.05620687	     -0.00029787	     -0.19744550	     -0.05959490	      0.88292433	     -0.00013801	     -0.21243476	      0.00076307	     -0.00085510	    140.28761008
      1.39939495	     -0.05623824	     -0.00029833	     -0.19747674	     -0.05959396	      0.88292327	     -0.00013819	     -0.21243812	      0.00075550	     -0.00084783	    139.41645989
      1.40063038	     -0.05626896	     -0.00029881	     -0.19750733	     -0.05959303	      0.88292223	     -0.00013836	     -0.21244203	      0.00074750	     -0.00084316	    139.42795037
      1.40186581	     -0.05630256	     -0.00029917	     -0.19754081	     -0.05959211	      0.88292119	     -0.00013854	     -0.21244647	      0.00074080	     -0.00083999	    138.55404610
      1.40310124	     -0.05633526	     -0.00029956	     -0.19757339	     -0.05959120	      0.88292015	     -0.00013870	     -0.21245144	      0.00073372	     -0.00083950	    138.55885709
      1.40433667	     -0.05637003	     -0.00029980	     -0.19760806	     -0.05959030	      0.88291912	     -0.00013887	     -0.21245691	      0.00072798	     -0.00084047	    137.69299634
      1.40557210	     -0.05640292	     -0.00030002	     -0.19764084	     -0.05958940	      0.88291808	     -0.00013904	     -0.21246287	      0.00072191	     -0.00084399	    137.70190497
      1.40680753	     -0.05643785	     -0.00030007	     -0.19767567	     -0.05958852	      0.88291703	     -0.00013920	     -0.21246927	      0.00071717	     -0.00084876	    136.83782073
      1.40804296	     -0.05647125	     -0.00030007	     -0.19770898	     -0.05958763	      0.88291598	     -0.00013936	     -0.21247611	      0.00071209	     -0.00085587	    136.84086264
      1.40927839	     -0.05650684	     -0.00029991	     -0.19774449	     -0.05958676	      0.88291492	     -0.00013951	     -0.21248336	      0.00070834	     -0.00086399	    135.97680935
      1.41051382	     -0.05654085	     -0.00029972	     -0.19777842	     -0.05958588	      0.88291384	     -0.00013967	     -0.21249103	      0.00070424	     -0.00087416	    135.98669580
      1.41174925	     -0.05657662	     -0.00029938	     -0.19781413	     -0.05958501	      0.88291276	     -0.00013982	     -0.21249908	      0.00070148	     -0.00088500	    135.14048894
      1.41298468	     -0.05661015	     -0.00029893	     -0.19784759	     -0.05958415	      0.88291165	     -0.00013997	     -0.21250751	      0.00069837	     -0.00089747	    135.15635349
      1.41422011	     -0.05664469	     -0.00029818	     -0.19788208	     -0.05958329	      0.88291054	     -0.00014011	     -0.21251626	      0.00069655	     -0.00091019	    134.31082052
      1.41545554	     -0.05667722	     -0.00029729	     -0.19791458	     -0.05958243	      0.88290940	     -0.00014025	     -0.21252531	      0.00069437	     -0.00092414	    134.32350514
      1.41669097	     -0.05671184	     -0.00029623	     -0.19794916	     -0.05958157	      0.88290825	     -0.00014039	     -0.21253465	      0.00069349	     -0.00093794	    133.48454188
      1.41792640	     -0.05674476	     -0.00029514	     -0.19798205	     -0.05958072	      0.88290709	     -0.00014053	     -0.21254428	      0.00069225	     -0.00095259	    133.51729595
      1.41916183	     -0.05677931	     -0.00029393	     -0.19801658	     -0.05957986	      0.88290590	     -0.00014066	     -0.21255419	      0.00069234	     -0.00096671	    132.70951286
      1.42039726	     -0.05681232	     -0.00029275	     -0.19804957	     -0.05957901	      0.88290470	     -0.00014079	     -0.21256437	      0.00069212	     -0.00098124	    132.76442858
      1.42163269	     -0.05684764	     -0.00029145	     -0.19808489	     -0.05957815	      0.88290348	     -0.00014092	     -0.21257480	      0.00069323	     -0.00099482	    131.96647329
      1.42286812	     -0.05688160	     -0.00029009	     -0.19811884	     -0.05957729	      0.88290224	     -0.00014105	     -0.21258551	      0.00069403	     -0.00100847	    132.03018220
      1.42410355	     -0.05691724	     -0.00028853	     -0.19815449	     -0.05957643	      0.88290099	     -0.00014117	     -0.21259647	      0.00069619	     -0.00102088	    131.25102871
      1.42533898	     -0.05695071	     -0.00028684	     -0.19818796	     -0.05957557	      0.88289972	     -0.00014129	     -0.21260768	      0.00069809	     -0.00103308	    131.33714434
      1.42657441	     -0.05698547	     -0.00028496	     -0.19822276	     -0.05957471	      0.88289843	     -0.00014141	     -0.21261908	      0.00070140	     -0.00104377	    130.58364914
      1.42780984	     -0.05701841	     -0.00028305	     -0.19825572	     -0.05957384	      0.88289714	     -0.00014153	     -0.21263069	      0.00070449	     -0.00105399	    130.68482583
      1.42904527	     -0.05705342	     -0.00028105	     -0.19829077	     -0.05957297	      0.88289583	     -0.00014164	     -0.21264248	      0.00070899	     -0.00106246	    129.93956025
      1.43028070	     -0.05708718	     -0.00027908	     -0.19832457	     -0.05957209	      0.88289451	     -0.00014176	     -0.21265449	      0.00071329	     -0.00107024	    130.04457369
      1.43151613	     -0.05712267	     -0.00027701	     -0.19836011	     -0.05957120	      0.88289319	     -0.00014187	     -0.21266668	      0.00071905	     -0.00107609	    129.31628732
      1.43275156	     -0.05715622	     -0.00027492	     -0.19839371	     -0.05957031	      0.88289185	     -0.00014198	     -0.21267908	      0.00072464	     -0.00108108	    129.43127778
      1.43398699	     -0.05719140	     -0.00027272	     -0.19842896	     -0.05956941	      0.88289052	     -0.00014209	     -0.21269164	      0.00073170	     -0.00108396	    128.70499437
      1.43522242	     -0.05722482	     -0.00027051	     -0.19846245	     -0.05956851	      0.88288918	     -0.00014219	     -0.21270439	      0.00073863	     -0.00108586	    128.81953470
      1.43645785	     -0.05725970	     -0.00026823	     -0.19849741	     -0.05956759	      0.88288784	     -0.00014230	     -0.21271730	      0.00074707	     -0.00108554	    128.10893147
      1.43769328	     -0.05729228	     -0.00026602	     -0.19853007	     -0.05956666	      0.88288649	     -0.00014241	     -0.21273037	      0.00075540	     -0.00108412	    128.23096258
      1.43892871	     -0.05732630	     -0.00026391	     -0.19856418	     -0.05956572	      0.88288516	     -0.00014252	     -0.21274360	      0.00076523	     -0.00108038	    127.52029811
      1.44016414	     -0.05735911	     -0.00026168	     -0.19859709	     -0.05956477	      0.88288383	     -0.00014263	     -0.21275702	      0.00077493	     -0.00107546	    127.64024279
      1.44139957	     -0.05739372	     -0.00025938	     -0.19863180	     -0.05956381	      0.88288250	     -0.00014273	     -0.21277061	      0.00078614	     -0.00106820	    126.94085145
      1.44263500	     -0.05742668	     -0.00025711	     -0.19866487	     -0.05956283	      0.88288119	     -0.00014284	     -0.21278438	      0.00079726	     -0.00105976	    127.07078497
      1.44387043	     -0.05746095	     -0.00025475	     -0.19869926	     -0.05956183	      0.88287988	     -0.00014295	     -0.21279831	      0.00080992	     -0.00104903	    126.38877371
      1.44510586	     -0.05749273	     -0.00025237	     -0.19873117	     -0.05956083	      0.88287860	     -0.00014306	     -0.21281238	      0.00082252	     -0.00103718	    126.53721170
      1.44634129	     -0.05752514	     -0.00024989	     -0.19876372	     -0.05955980	      0.88287732	     -0.00014318	     -0.21282653	      0.00083670	     -0.00102306	    125.87419595
      1.44757672	     -0.05755496	     -0.00024738	     -0.19879369	     -0.05955876	      0.88287607	     -0.00014329	     -0.21284077	      0.00085082	     -0.00100785	    126.03076837
      1.44881215	     -0.05758320	     -0.00024525	     -0.19882208	     -0.05955770	      0.88287483	     -0.00014340	     -0.21285506	      0.00086648	     -0.00099038	    125.38891088
      1.45004758	     -0.05761045	     -0.00024361	     -0.19884947	     -0.05955662	      0.88287362	     -0.00014352	     -0.21286944	      0.00088205	     -0.00097169	    125.51623214
      1.45128301	     -0.05763958	     -0.00024152	     -0.19887876	     -0.05955552	      0.88287243	     -0.00014364	     -0.21288394	      0.00089909	     -0.00095070	    124.86874540
      1.45251844	     -0.05766628	     -0.00023904	     -0.19890564	     -0.05955440	      0.88287127	     -0.00014376	     -0.21289854	      0.00091601	     -0.00092852	    125.00739641
      1.45375387	     -0.05769321	     -0.00023642	     -0.19893276	     -0.05955325	      0.88287014	     -0.00014388	     -0.21291317	      0.00093443	     -0.00090412	    124.37284505
      1.45498930	     -0.05771713	     -0.00023382	     -0.19895687	     -0.05955209	      0.88286904	     -0.00014400	     -0.21292779	      0.00095280	     -0.00087875	    124.56763889
      1.45622473	     -0.05774138	     -0.00023117	     -0.19898134	     -0.05955090	      0.88286797	     -0.00014413	     -0.21294234	      0.00097272	     -0.00085136	    123.95603707
      1.45746016	     -0.05776258	     -0.00022857	     -0.19900274	     -0.05954969	      0.88286694	     -0.00014426	     -0.21295679	      0.00099258	     -0.00082319	    124.16811892
      1.45869559	     -0.05778406	     -0.00022601	     -0.19902445	     -0.05954845	      0.88286594	     -0.00014439	     -0.21297109	      0.00101398	     -0.00079314	    123.57232819
      1.45993102	     -0.05780298	     -0.00022357	     -0.19904360	     -0.05954718	      0.88286498	     -0.00014453	     -0.21298523	      0.00103527	     -0.00076242	    123.79103700
      1.46116645	     -0.05782251	     -0.00022118	     -0.19906336	     -0.05954589	      0.88286405	     -0.00014467	     -0.21299917	      0.00105802	     -0.00072994	    123.19052073
      1.46240188	     -0.05783891	     -0.00021883	     -0.19907999	     -0.05954457	      0.88286317	     -0.00014481	     -0.21301290	      0.00108059	     -0.00069691	    123.40847876
      1.46363731	     -0.05785484	     -0.00021642	     -0.19909618	     -0.05954322	      0.88286233	     -0.00014496	     -0.21302635	      0.00110453	     -0.00066220	    122.80794566
      1.46487274	     -0.05786701	     -0.00021399	     -0.19910860	     -0.05954184	      0.88286154	     -0.00014511	     -0.21303949	      0.00112819	     -0.00062698	    123.02196540
      1.46610817	     -0.05787897	     -0.00021157	     -0.19912082	     -0.05954043	      0.88286078	     -0.00014526	     -0.21305227	      0.00115308	     -0.00059011	    122.40341799
      1.46734360	     -0.05788789	     -0.00020910	     -0.19913001	     -0.05953899	      0.88286008	     -0.00014542	     -0.21306467	      0.00117755	     -0.00055275	    122.60653631
      1.46857903	     -0.05789594	     -0.00020645	     -0.19913833	     -0.05953752	      0.88285942	     -0.00014558	     -0.21307664	      0.00120316	     -0.00051375	    121.98689893
      1.46981446	     -0.05790015	     -0.00020373	     -0.19914283	     -0.05953602	      0.88285881	     -0.00014574	     -0.21308815	      0.00122824	     -0.00047430	    122.18455928
      1.47104989	     -0.05790416	     -0.00020096	     -0.19914712	     -0.05953448	      0.88285825	     -0.00014591	     -0.21309916	      0.00125435	     -0.00043334	    121.55120834
      1.47228532	     -0.05790481	     -0.00019824	     -0.19914806	     -0.05953292	      0.88285774	     -0.00014608	     -0.21310969	      0.00127983	     -0.00039209	    121.75539592
      1.47352075	     -0.05790443	     -0.00019542	     -0.19914797	     -0.05953132	      0.88285728	     -0.00014626	     -0.21311969	      0.00130626	     -0.00034945	    121.14915580
      1.47475618	     -0.05789887	     -0.00019230	     -0.19914270	     -0.05952969	      0.88285687	     -0.00014644	     -0.21312915	      0.00133198	     -0.00030653	    121.38796894
      1.47599161	     -0.05789168	     -0.00018926	     -0.19913581	     -0.05952803	      0.88285652	     -0.00014663	     -0.21313803	      0.00135854	     -0.00026215	    120.81126568
      1.47722704	     -0.05787936	     -0.00018635	     -0.19912378	     -0.05952633	      0.88285623	     -0.00014682	     -0.21314627	      0.00138427	     -0.00021742	    121.08222099
      1.47846247	     -0.05786329	     -0.00018409	     -0.19910800	     -0.05952461	      0.88285599	     -0.00014702	     -0.21315384	      0.00141067	     -0.00017109	    120.53874214
      1.47969790	     -0.05784275	     -0.00018241	     -0.19908772	     -0.05952285	      0.88285580	     -0.00014722	     -0.21316073	      0.00143601	     -0.00012417	    120.82133691
      1.48093333	     -0.05781975	     -0.00018073	     -0.19906499	     -0.05952106	      0.88285568	     -0.00014743	     -0.21316689	      0.00146181	     -0.00007550	    120.30091720
      1.48216876	     -0.05779060	     -0.00017903	     -0.19903610	     -0.05951924	      0.88285562	     -0.00014764	     -0.21317229	      0.00148642	     -0.00002620	    120.64248379
      1.48340419	     -0.05775836	     -0.00017697	     -0.19900413	     -0.05951739	      0.88285562	     -0.00014785	     -0.21317683	      0.00151132	      0.00002497	    120.16089191
      1.48463962	     -0.05772031	     -0.00017488	     -0.19896634	     -0.05951550	      0.88285568	     -0.00014807	     -0.21318051	      0.00153483	      0.00007686	    120.52528803
      1.48587505	     -0.05768029	     -0.00017282	     -0.19892657	     -0.05951359	      0.88285581	     -0.00014830	     -0.21318327	      0.00155846	      0.00013057	    120.06193378
      1.48711048	     -0.05763512	     -0.00017084	     -0.19888165	     -0.05951165	      0.88285600	     -0.00014853	     -0.21318513	      0.00158057	      0.00018489	    120.46337626
      1.48834592	     -0.05758798	     -0.00016895	     -0.19883476	     -0.05950969	      0.88285627	     -0.00014877	     -0.21318606	      0.00160270	      0.00024092	    120.04057694
      1.48958135	     -0.05753623	     -0.00016721	     -0.19878324	     -0.05950770	      0.88285660	     -0.00014901	     -0.21318608	      0.00162319	      0.00029743	    120.47728094
      1.49081678	     -0.05748246	     -0.00016553	     -0.19872968	     -0.05950568	      0.88285700	     -0.00014926	     -0.21318516	      0.00164357	      0.00035550	    120.08746307
      1.49205221	     -0.05742289	     -0.00016388	     -0.19867033	     -0.05950364	      0.88285748	     -0.00014951	     -0.21318329	      0.00166222	      0.00041394	    120.56743568
      1.49328764	     -0.05736120	     -0.00016225	     -0.19860884	     -0.05950157	      0.88285802	     -0.00014977	     -0.21318043	      0.00168065	      0.00047382	    120.20389631
      1.49452307	     -0.05729465	     -0.00016061	     -0.19854248	     -0.05949948	      0.88285865	     -0.00015003	     -0.21317660	      0.00169720	      0.00053391	    120.70247710
      1.49575850	     -0.05722684	     -0.00015898	     -0.19847486	     -0.05949738	      0.88285934	     -0.00015030	     -0.21317177	      0.00171342	      0.00059522	    120.34840731
      1.49699393	     -0.05715542	     -0.00015745	     -0.19840360	     -0.05949525	      0.88286012	     -0.00015058	     -0.21316599	      0.00172766	      0.00065642	    120.85185036
      1.49822936	     -0.05708435	     -0.00015595	     -0.19833269	     -0.05949311	      0.88286097	     -0.00015086	     -0.21315928	      0.00174149	      0.00071844	    120.48779488
      1.49946479	     -0.05701101	     -0.00015457	     -0.19825948	     -0.05949095	      0.88286189	     -0.00015115	     -0.21315173	      0.00175329	      0.00077984	    120.98539429
      1.50070022	     -0.05693870	     -0.00015323	     -0.19818731	     -0.05948878	      0.88286289	     -0.00015144	     -0.21314337	      0.00176467	      0.00084149	    120.61858094
      1.50193565	     -0.05686480	     -0.00015204	     -0.19811352	     -0.05948659	      0.88286397	     -0.00015174	     -0.21313427	      0.00177404	      0.00090194	    121.10999012
      1.50317108	     -0.05679305	     -0.00015092	     -0.19804187	     -0.05948439	      0.88286512	     -0.00015204	     -0.21312448	      0.00178300	      0.00096205	    120.72485631
      1.50440651	     -0.05672028	     -0.00014993	     -0.19796918	     -0.05948219	      0.88286635	     -0.00015235	     -0.21311409	      0.00178997	      0.00102032	    121.20226024
      1.50564194	     -0.05665006	     -0.00014906	     -0.19789904	     -0.05947997	      0.88286764	     -0.00015267	     -0.21310312	      0.00179658	      0.00107763	    120.80663629
      1.50687737	     -0.05657955	     -0.00014840	     -0.19782857	     -0.05947775	      0.88286901	     -0.00015299	     -0.21309166	      0.00180124	      0.00113251	    121.26997392
      1.50811280	     -0.05651147	     -0.00014783	     -0.19776054	     -0.05947552	      0.88287044	     -0.00015332	     -0.21307975	      0.00180558	      0.00118586	    120.86470083
      1.50934823	     -0.05644199	     -0.00014734	     -0.19769108	     -0.05947329	      0.88287194	     -0.00015366	     -0.21306742	      0.00180802	      0.00123630	    121.32240114
      1.51058366	     -0.05637446	     -0.00014692	     -0.19762358	     -0.05947105	      0.88287350	     -0.00015400	     -0.21305468	      0.00181019	      0.00128481	    120.91562389
      1.51181909	     -0.05630564	     -0.00014662	     -0.19755477	     -0.05946882	      0.88287511	     -0.00015435	     -0.21304157	      0.00181050	      0.00133008	    121.36555382
      1.51305452	     -0.05623891	     -0.00014642	     -0.19748803	     -0.05946658	      0.88287678	     -0.00015470	     -0.21302810	      0.00181055	      0.00137316	    120.95221247
      1.51428995	     -0.05617094	     -0.00014638	     -0.19742004	     -0.05946434	      0.88287850	     -0.00015506	     -0.21301430	      0.00180873	      0.00141278	    121.39064244
      1.51552538	     -0.05610478	     -0.00014642	     -0.19735386	     -0.05946211	      0.88288027	     -0.00015543	     -0.21300018	      0.00180663	      0.00145006	    120.97166262
      1.51676081	     -0.05603759	     -0.00014661	     -0.19728661	     -0.05945988	      0.88288208	     -0.00015580	     -0.21298578	      0.00180264	      0.00148379	    121.39069002
      1.51799624	     -0.05597310	     -0.00014692	     -0.19722207	     -0.05945766	      0.88288394	     -0.00015618	     -0.21297112	      0.00179831	      0.00151512	    120.95296811
      1.51923167	     -0.05590805	     -0.00014739	     -0.19715695	     -0.05945544	      0.88288583	     -0.00015656	     -0.21295625	      0.00179206	      0.00154286	    121.35483728
      1.52046710	     -0.05584575	     -0.00014769	     -0.19709457	     -0.05945323	      0.88288775	     -0.00015695	     -0.21294120	      0.00178545	      0.00156823	    120.90350351
      1.52170253	     -0.05578245	     -0.00014799	     -0.19703118	     -0.05945103	      0.88288970	     -0.00015735	     -0.21292601	      0.00177691	      0.00159005	    121.28978048
      1.52293796	     -0.05572112	     -0.00014826	     -0.19696976	     -0.05944884	      0.88289168	     -0.00015776	     -0.21291067	      0.00176804	      0.00160953	    120.84867865
      1.52417339	     -0.05565880	     -0.00014866	     -0.19690733	     -0.05944666	      0.88289367	     -0.00015817	     -0.21289520	      0.00175731	      0.00162555	    121.24996345
      1.52540882	     -0.05559861	     -0.00014907	     -0.19684702	     -0.05944449	      0.88289569	     -0.00015858	     -0.21287962	      0.00174626	      0.00163936	    120.82646212
      1.52664425	     -0.05553681	     -0.00014952	     -0.19678509	     -0.05944235	      0.88289772	     -0.00015901	     -0.21286393	      0.00173333	      0.00164988	    121.24809808
      1.52787968	     -0.05547704	     -0.00014998	     -0.19672518	     -0.05944021	      0.88289977	     -0.00015944	     -0.21284812	      0.00172011	      0.00165839	    120.84998589
      1.52911511	     -0.05541641	     -0.00015054	     -0.19666440	     -0.05943810	      0.88290182	     -0.00015987	     -0.21283224	      0.00170501	      0.00166381	    121.28690934
      1.53035054	     -0.05535793	     -0.00015116	     -0.19660575	     -0.05943600	      0.88290388	     -0.00016032	     -0.21281627	      0.00168963	      0.00166740	    120.91577295
      1.53158597	     -0.05529777	     -0.00015220	     -0.19654542	     -0.05943392	      0.88290594	     -0.00016077	     -0.21280025	      0.00167240	      0.00166816	    121.38079431
      1.53282140	     -0.05524062	     -0.00015333	     -0.19648808	     -0.05943187	      0.88290800	     -0.00016122	     -0.21278422	      0.00165490	      0.00166734	    121.03845994
      1.53405683	     -0.05518214	     -0.00015457	     -0.19642940	     -0.05942983	      0.88291006	     -0.00016169	     -0.21276820	      0.00163565	      0.00166389	    121.54885591
      1.53529226	     -0.05512528	     -0.00015578	     -0.19637232	     -0.05942783	      0.88291211	     -0.00016215	     -0.21275214	      0.00161622	      0.00165910	    121.26455557
      1.53652769	     -0.05506726	     -0.00015708	     -0.19631409	     -0.05942584	      0.88291416	     -0.00016263	     -0.21273607	      0.00159508	      0.00165196	    121.80345479
      1.53776312	     -0.05501190	     -0.00015834	     -0.19625850	     -0.05942388	      0.88291619	     -0.00016311	     -0.21271997	      0.00157376	      0.00164371	    121.53164882
      1.53899855	     -0.05495601	     -0.00015981	     -0.19620237	     -0.05942195	      0.88291822	     -0.00016360	     -0.21270387	      0.00155076	      0.00163330	    122.09277867
      1.54023398	     -0.05490307	     -0.00016133	     -0.19614919	     -0.05942005	      0.88292023	     -0.00016409	     -0.21268779	      0.00152763	      0.00162201	    121.85668739
      1.54146941	     -0.05484986	     -0.00016288	     -0.19609573	     -0.05941818	      0.88292222	     -0.00016459	     -0.21267174	      0.00150288	      0.00160882	    122.44007817
      1.54270484	     -0.05479992	     -0.00016437	     -0.19604553	     -0.05941634	      0.88292420	     -0.00016510	     -0.21265572	      0.00147805	      0.00159493	    122.21014679
      1.54394027	     -0.05475021	     -0.00016592	     -0.19599554	     -0.05941453	      0.88292616	     -0.00016561	     -0.21263979	      0.00145163	      0.00157920	    122.80097963
      1.54517570	     -0.05470314	     -0.00016735	     -0.19594821	     -0.05941275	      0.88292810	     -0.00016613	     -0.21262393	      0.00142520	      0.00156282	    122.60276066
      1.54641113	     -0.05465530	     -0.00016882	     -0.19590009	     -0.05941101	      0.88293002	     -0.00016665	     -0.21260816	      0.00139731	      0.00154468	    123.23125367
      1.54764656	     -0.05461066	     -0.00017027	     -0.19585517	     -0.05940930	      0.88293192	     -0.00016718	     -0.21259246	      0.00136951	      0.00152599	    123.05571740
      1.54888199	     -0.05456654	     -0.00017189	     -0.19581076	     -0.05940763	      0.88293379	     -0.00016771	     -0.21257687	      0.00134031	      0.00150565	    123.69065338
      1.55011742	     -0.05452628	     -0.00017349	     -0.19577019	     -0.05940599	      0.88293564	     -0.00016826	     -0.21256141	      0.00131125	      0.00148480	    123.51884355
      1.55135285	     -0.05448644	     -0.00017516	     -0.19573005	     -0.05940439	      0.88293746	     -0.00016880	     -0.21254612	      0.00128086	      0.00146233	    124.16126548
      1.55258828	     -0.05445068	     -0.00017680	     -0.19569398	     -0.05940282	      0.88293925	     -0.00016935	     -0.21253100	      0.00125069	      0.00143936	    123.99404215
      1.55382371	     -0.05441609	     -0.00017856	     -0.19565908	     -0.05940130	      0.88294102	     -0.00016991	     -0.21251610	      0.00121927	      0.00141474	    124.63359800
      1.55505914	     -0.05438608	     -0.00018028	     -0.19562876	     -0.05939981	      0.88294275	     -0.00017047	     -0.21250143	      0.00118815	      0.00138957	    124.45674964
      1.55629457	     -0.05435733	     -0.00018201	     -0.19559969	     -0.05939836	      0.88294445	     -0.00017104	     -0.21248704	      0.00115588	      0.00136269	    125.08294821
      1.55753000	     -0.05433291	     -0.00018355	     -0.19557495	     -0.05939695	      0.88294612	     -0.00017161	     -0.21247293	      0.00112402	      0.00133515	    124.89397955
      1.55876543	     -0.05431003	     -0.00018507	     -0.19555174	     -0.05939558	      0.88294775	     -0.00017219	     -0.21245914	      0.00109108	      0.00130577	    125.50990601
      1.56000086	     -0.05429208	     -0.00018648	     -0.19553348	     -0.05939426	      0.88294934	     -0.00017277	     -0.21244569	      0.00105864	      0.00127559	    125.31157323
      1.56123629	     -0.05427541	     -0.00018797	     -0.19551648	     -0.05939297	      0.88295090	     -0.00017335	     -0.21243260	      0.00102525	      0.00124345	    125.93464738
      1.56247172	     -0.05426283	     -0.00018933	     -0.19550359	     -0.05939172	      0.88295241	     -0.00017394	     -0.21241987	      0.00099247	      0.00121048	    125.75969832
      1.56370715	     -0.05425066	     -0.00019071	     -0.19549109	     -0.05939052	      0.88295389	     -0.00017454	     -0.21240750	      0.00095879	      0.00117558	    126.40896075
      1.56494258	     -0.05424203	     -0.00019194	     -0.19548215	     -0.05938935	      0.88295532	     -0.00017514	     -0.21239546	      0.00092573	      0.00113991	    126.24527540
      1.56617801	     -0.05423351	     -0.00019319	     -0.19547331	     -0.05938823	      0.88295670	     -0.00017574	     -0.21238376	      0.00089179	      0.00110243	    126.89447325
      1.56741344	     -0.05422847	     -0.00019429	     -0.19546796	     -0.05938715	      0.88295804	     -0.00017634	     -0.21237237	      0.00085856	      0.00106433	    126.71160085
      1.56864887	     -0.05422380	     -0.00019541	     -0.19546297	     -0.05938611	      0.88295933	     -0.00017695	     -0.21236129	      0.00082458	      0.00102458	    127.34521628
      1.56988430	     -0.05422279	     -0.00019596	     -0.19546165	     -0.05938511	      0.88296057	     -0.00017756	     -0.21235053	      0.00079138	      0.00098452	    127.14969645
      1.57111973	     -0.05422188	     -0.00019648	     -0.19546044	     -0.05938416	      0.88296176	     -0.00017818	     -0.21234008	      0.00075743	      0.00094314	    127.75489611
      1.57235516	     -0.05422438	     -0.00019687	     -0.19546265	     -0.05938324	      0.88296290	     -0.00017880	     -0.21232994	      0.00072429	      0.00090167	    127.52842492
      1.57359059	     -0.05422710	     -0.00019737	     -0.19546506	     -0.05938237	      0.88296399	     -0.00017942	     -0.21232012	      0.00069050	      0.00085908	    128.10819756
      1.57482602	     -0.05423357	     -0.00019781	     -0.19547124	     -0.05938153	      0.88296503	     -0.00018005	     -0.21231061	      0.00065764	      0.00081660	    127.84586291
      1.57606145	     -0.05424032	     -0.00019859	     -0.19547768	     -0.05938074	      0.88296601	     -0.00018067	     -0.21230144	      0.00062423	      0.00077323	    128.39758310
      1.57729688	     -0.05425058	     -0.00019945	     -0.19548764	     -0.05937999	      0.88296694	     -0.00018131	     -0.21229258	      0.00059179	      0.00073025	    128.09873495
      1.57853231	     -0.05426081	     -0.00020036	     -0.19549757	     -0.05937928	      0.88296781	     -0.00018194	     -0.21228405	      0.00055882	      0.00068661	    128.61461936
      1.57976774	     -0.05427433	     -0.00020099	     -0.19551081	     -0.05937861	      0.88296864	     -0.00018258	     -0.21227583	      0.00052687	      0.00064355	    128.28611219
      1.58100317	     -0.05428681	     -0.00020182	     -0.19552300	     -0.05937798	      0.88296940	     -0.00018321	     -0.21226794	      0.00049442	      0.00059999	    128.77110608
      1.58223860	     -0.05430276	     -0.00020292	     -0.19553866	     -0.05937739	      0.88297012	     -0.00018385	     -0.21226038	      0.00046299	      0.00055726	    128.39970184
      1.58347403	     -0.05431895	     -0.00020376	     -0.19555455	     -0.05937683	      0.88297078	     -0.00018450	     -0.21225321	      0.00043108	      0.00051424	    128.85461127
      1.58470946	     -0.05433909	     -0.00020449	     -0.19557442	     -0.05937632	      0.88297139	     -0.00018514	     -0.21224642	      0.00040028	      0.00047212	    128.46076244
      1.58594489	     -0.05435916	     -0.00020528	     -0.19559421	     -0.05937585	      0.88297195	     -0.00018579	     -0.21224003	      0.00036908	      0.00042975	    128.90100312
      1.58718033	     -0.05438243	     -0.00020594	     -0.19561721	     -0.05937541	      0.88297245	     -0.00018643	     -0.21223398	      0.00033907	      0.00038829	    128.49296537
      1.58841576	     -0.05440538	     -0.00020668	     -0.19563990	     -0.05937501	      0.88297291	     -0.00018708	     -0.21222827	      0.00030874	      0.00034662	    128.91003840
      1.58965119	     -0.05443145	     -0.00020729	     -0.19566571	     -0.05937465	      0.88297331	     -0.00018774	     -0.21222288	      0.00027964	      0.00030589	    128.47440505
      1.59088662	     -0.05445676	     -0.00020804	     -0.19569076	     -0.05937432	      0.88297366	     -0.00018839	     -0.21221780	      0.00025022	      0.00026499	    128.86280900
      1.59212205	     -0.05448519	     -0.00020876	     -0.19571895	     -0.05937403	      0.88297396	     -0.00018904	     -0.21221302	      0.00022206	      0.00022508	    128.39231352
      1.59335748	     -0.05451327	     -0.00020957	     -0.19574679	     -0.05937377	      0.88297422	     -0.00018970	     -0.21220854	      0.00019358	      0.00018503	    128.74846863
      1.59459291	     -0.05454417	     -0.00021026	     -0.19577745	     -0.05937355	      0.88297442	     -0.00019036	     -0.21220433	      0.00016639	      0.00014599	    128.25529338
      1.59582834	     -0.05457438	     -0.00021102	     -0.19580742	     -0.05937336	      0.88297458	     -0.00019102	     -0.21220041	      0.00013890	      0.00010684	    128.58601809
      1.59706377	     -0.05460743	     -0.00021167	     -0.19584025	     -0.05937320	      0.88297469	     -0.00019168	     -0.21219672	      0.00011270	      0.00006872	    128.06449207
      1.59829920	     -0.05463997	     -0.00021243	     -0.19587256	     -0.05937308	      0.88297475	     -0.00019234	     -0.21219330	      0.00008621	      0.00003049	    128.36127080
      1.59953463	     -0.05467551	     -0.00021311	     -0.19590789	     -0.05937299	      0.88297476	     -0.00019300	     -0.21219013	      0.00006101	     -0.00000669	    127.80910041
      1.60077006	     -0.05471046	     -0.00021389	     -0.19594262	     -0.05937293	      0.88297473	     -0.00019367	     -0.21218721	      0.00003554	     -0.00004398	    128.07433073
      1.60200549	     -0.05474814	     -0.00021456	     -0.19598009	     -0.05937290	      0.88297465	     -0.00019433	     -0.21218452	      0.00001137	     -0.00008024	    127.49248810
      1.60324092	     -0.05478501	     -0.00021532	     -0.19601676	     -0.05937290	      0.88297453	     -0.00019500	     -0.21218207	     -0.00001307	     -0.00011659	    127.72646517
      1.60447635	     -0.05482447	     -0.00021598	     -0.19605603	     -0.05937293	      0.88297437	     -0.00019567	     -0.21217984	     -0.00003621	     -0.00015189	    127.12137577
      1.60571178	     -0.05486318	     -0.00021675	     -0.19609454	     -0.05937299	      0.88297416	     -0.00019634	     -0.21217783	     -0.00005961	     -0.00018729	    127.32967126
      1.60694721	     -0.05490454	     -0.00021744	     -0.19613572	     -0.05937308	      0.88297390	     -0.00019701	     -0.21217603	     -0.00008171	     -0.00022163	    126.70480132
      1.60818264	     -0.05494503	     -0.00021824	     -0.19617602	     -0.05937319	      0.88297361	     -0.00019768	     -0.21217445	     -0.00010406	     -0.00025608	    126.89125002
      1.60941807	     -0.05498787	     -0.00021892	     -0.19621868	     -0.05937334	      0.88297327	     -0.00019835	     -0.21217306	     -0.00012510	     -0.00028948	    126.25115238
      1.61065350	     -0.05502955	     -0.00021968	     -0.19626019	     -0.05937350	      0.88297289	     -0.00019903	     -0.21217188	     -0.00014640	     -0.00032298	    126.41834356
      1.61188893	     -0.05507358	     -0.00022037	     -0.19630405	     -0.05937370	      0.88297247	     -0.00019970	     -0.21217087	     -0.00016640	     -0.00035544	    125.76131890
      1.61312436	     -0.05511658	     -0.00022116	     -0.19634688	     -0.05937392	      0.88297202	     -0.00020037	     -0.21217006	     -0.00018666	     -0.00038799	    125.90659976
      1.61435979	     -0.05516182	     -0.00022188	     -0.19639197	     -0.05937416	      0.88297152	     -0.00020105	     -0.21216941	     -0.00020561	     -0.00041950	    125.23484344
      1.61559522	     -0.05520581	     -0.00022272	     -0.19643580	     -0.05937442	      0.88297098	     -0.00020173	     -0.21216895	     -0.00022480	     -0.00045109	    125.36405435
      1.61683065	     -0.05525181	     -0.00022349	     -0.19648165	     -0.05937471	      0.88297040	     -0.00020240	     -0.21216863	     -0.00024270	     -0.00048161	    124.68099093
      1.61806608	     -0.05529634	     -0.00022440	     -0.19652603	     -0.05937502	      0.88296979	     -0.00020308	     -0.21216847	     -0.00026085	     -0.00051217	    124.79919437
      1.61930151	     -0.05534271	     -0.00022530	     -0.19657226	     -0.05937536	      0.88296914	     -0.00020376	     -0.21216844	     -0.00027773	     -0.00054163	    124.11151085
      1.62053694	     -0.05538755	     -0.00022641	     -0.19661696	     -0.05937571	      0.88296845	     -0.00020444	     -0.21216854	     -0.00029488	     -0.00057107	    124.21969836
      1.62177237	     -0.05543412	     -0.00022754	     -0.19666339	     -0.05937608	      0.88296773	     -0.00020511	     -0.21216876	     -0.00031078	     -0.00059934	    123.52644154
      1.62300780	     -0.05547890	     -0.00022890	     -0.19670803	     -0.05937648	      0.88296697	     -0.00020579	     -0.21216911	     -0.00032700	     -0.00062753	    123.63068007
      1.62424323	     -0.05552495	     -0.00023029	     -0.19675395	     -0.05937689	      0.88296618	     -0.00020647	     -0.21216955	     -0.00034199	     -0.00065445	    122.94234941
      1.62547866	     -0.05556879	     -0.00023189	     -0.19679764	     -0.05937732	      0.88296535	     -0.00020715	     -0.21217009	     -0.00035733	     -0.00068121	    123.04530160
      1.62671409	     -0.05561351	     -0.00023349	     -0.19684223	     -0.05937777	      0.88296449	     -0.00020783	     -0.21217071	     -0.00037150	     -0.00070660	    122.35992168
      1.62794952	     -0.05565558	     -0.00023528	     -0.19688417	     -0.05937824	      0.88296361	     -0.00020851	     -0.21217140	     -0.00038608	     -0.00073171	    122.46547649
      1.62918495	     -0.05569823	     -0.00023706	     -0.19692669	     -0.05937873	      0.88296269	     -0.00020919	     -0.21217215	     -0.00039954	     -0.00075535	    121.78928939
      1.63042038	     -0.05573793	     -0.00023902	     -0.19696625	     -0.05937923	      0.88296174	     -0.00020987	     -0.21217295	     -0.00041346	     -0.00077859	    121.90231252
      1.63165581	     -0.05577778	     -0.00024097	     -0.19700598	     -0.05937975	      0.88296076	     -0.00021055	     -0.21217378	     -0.00042633	     -0.00080022	    121.23935197
      1.63289124	     -0.05581446	     -0.00024310	     -0.19704252	     -0.05938028	      0.88295976	     -0.00021123	     -0.21217466	     -0.00043973	     -0.00082132	    121.35999882
      1.63412667	     -0.05585117	     -0.00024524	     -0.19707911	     -0.05938083	      0.88295874	     -0.00021191	     -0.21217555	     -0.00045213	     -0.00084068	    120.71313948
      1.63536210	     -0.05588442	     -0.00024753	     -0.19711223	     -0.05938140	      0.88295769	     -0.00021259	     -0.21217648	     -0.00046512	     -0.00085938	    120.84897401
      1.63659753	     -0.05591735	     -0.00024975	     -0.19714502	     -0.05938198	      0.88295661	     -0.00021327	     -0.21217741	     -0.00047719	     -0.00087622	    120.21878822
      1.63783296	     -0.05594639	     -0.00025204	     -0.19717394	     -0.05938258	      0.88295552	     -0.00021394	     -0.21217836	     -0.00048992	     -0.00089229	    120.36828881
      1.63906839	     -0.05597476	     -0.00025423	     -0.19720219	     -0.05938319	      0.88295441	     -0.00021462	     -0.21217929	     -0.00050179	     -0.00090641	    119.75872479
      1.64030382	     -0.05599911	     -0.00025649	     -0.19722640	     -0.05938382	      0.88295328	     -0.00021529	     -0.21218023	     -0.00051440	     -0.00091967	    119.92635322
      1.64153925	     -0.05602279	     -0.00025866	     -0.19724995	     -0.05938446	      0.88295214	     -0.00021597	     -0.21218114	     -0.00052620	     -0.00093089	    119.33678561
      1.64277468	     -0.05604246	     -0.00026090	     -0.19726950	     -0.05938512	      0.88295098	     -0.00021664	     -0.21218204	     -0.00053880	     -0.00094116	    119.52090206
      1.64401011	     -0.05606150	     -0.00026300	     -0.19728840	     -0.05938579	      0.88294981	     -0.00021731	     -0.21218290	     -0.00055067	     -0.00094931	    118.94791329
      1.64524554	     -0.05607661	     -0.00026513	     -0.19730338	     -0.05938648	      0.88294864	     -0.00021797	     -0.21218376	     -0.00056340	     -0.00095648	    119.14736160
      1.64648097	     -0.05609121	     -0.00026713	     -0.19731785	     -0.05938719	      0.88294745	     -0.00021864	     -0.21218459	     -0.00057546	     -0.00096150	    118.59071993
      1.64771640	     -0.05610200	     -0.00026915	     -0.19732851	     -0.05938791	      0.88294626	     -0.00021930	     -0.21218542	     -0.00058846	     -0.00096553	    118.80631325
      1.64895183	     -0.05611236	     -0.00027101	     -0.19733873	     -0.05938864	      0.88294507	     -0.00021996	     -0.21218622	     -0.00060083	     -0.00096744	    118.26475247
      1.65018726	     -0.05611899	     -0.00027285	     -0.19734523	     -0.05938939	      0.88294387	     -0.00022061	     -0.21218702	     -0.00061419	     -0.00096840	    118.48979460
      1.65142269	     -0.05612527	     -0.00027444	     -0.19735137	     -0.05939016	      0.88294267	     -0.00022126	     -0.21218779	     -0.00062696	     -0.00096735	    117.95583130
      1.65265812	     -0.05612813	     -0.00027593	     -0.19735410	     -0.05939094	      0.88294148	     -0.00022191	     -0.21218856	     -0.00064077	     -0.00096554	    118.18486521
      1.65389355	     -0.05613210	     -0.00027720	     -0.19735793	     -0.05939174	      0.88294029	     -0.00022256	     -0.21218933	     -0.00065407	     -0.00096200	    117.64323352
      1.65512898	     -0.05613498	     -0.00027852	     -0.19736067	     -0.05939256	      0.88293910	     -0.00022320	     -0.21219018	     -0.00066847	     -0.00095813	    117.86794739
      1.65636441	     -0.05614067	     -0.00027978	     -0.19736621	     -0.05939339	      0.88293792	     -0.00022384	     -0.21219114	     -0.00068236	     -0.00095304	    117.34062996
      1.65759984	     -0.05614603	     -0.00028120	     -0.19737142	     -0.05939424	      0.88293675	     -0.00022447	     -0.21219230	     -0.00069727	     -0.00094819	    117.58052101
      1.65883527	     -0.05615500	     -0.00028264	     -0.19738023	     -0.05939511	      0.88293558	     -0.00022511	     -0.21219370	     -0.00071156	     -0.00094270	    117.06651639
      1.66007070	     -0.05616484	     -0.00028433	     -0.19738990	     -0.05939600	      0.88293442	     -0.00022573	     -0.21219543	     -0.00072675	     -0.00093803	    117.31521225
      1.66130613	     -0.05617859	     -0.00028611	     -0.19740348	     -0.05939691	      0.88293326	     -0.00022636	     -0.21219753	     -0.00074118	     -0.00093329	    116.81979570
      1.66254156	     -0.05619267	     -0.00028812	     -0.19741738	     -0.05939783	      0.88293211	     -0.00022698	     -0.21220005	     -0.00075636	     -0.00092986	    117.08018141
      1.66377699	     -0.05621088	     -0.00029025	     -0.19743541	     -0.05939878	      0.88293097	     -0.00022760	     -0.21220302	     -0.00077062	     -0.00092679	    116.59486834
      1.66501242	     -0.05622960	     -0.00029263	     -0.19745394	     -0.05939974	      0.88292982	     -0.00022821	     -0.21220649	     -0.00078552	     -0.00092541	    116.86270124
      1.66624785	     -0.05625166	     -0.00029502	     -0.19747581	     -0.05940072	      0.88292868	     -0.00022882	     -0.21221046	     -0.00079940	     -0.00092466	    116.37651297
      1.66748328	     -0.05627391	     -0.00029755	     -0.19749786	     -0.05940171	      0.88292754	     -0.00022943	     -0.21221495	     -0.00081379	     -0.00092582	    116.62798486
      1.66871871	     -0.05630004	     -0.00030005	     -0.19752380	     -0.05940273	      0.88292639	     -0.00023003	     -0.21221997	     -0.00082707	     -0.00092781	    116.13046702
      1.66995414	     -0.05632659	     -0.00030260	     -0.19755017	     -0.05940376	      0.88292524	     -0.00023062	     -0.21222555	     -0.00084080	     -0.00093188	    116.36732254
      1.67118957	     -0.05635657	     -0.00030500	     -0.19757997	     -0.05940480	      0.88292409	     -0.00023121	     -0.21223169	     -0.00085337	     -0.00093694	    115.85828679
      1.67242500	     -0.05638640	     -0.00030741	     -0.19760961	     -0.05940587	      0.88292293	     -0.00023180	     -0.21223841	     -0.00086630	     -0.00094420	    116.08498810
      1.67366043	     -0.05641954	     -0.00030969	     -0.19764258	     -0.05940694	      0.88292175	     -0.00023238	     -0.21224567	     -0.00087793	     -0.00095248	    115.56109377
      1.67489586	     -0.05645256	     -0.00031195	     -0.19767543	     -0.05940804	      0.88292057	     -0.00023295	     -0.21225352	     -0.00088979	     -0.00096294	    115.77858159
      1.67613129	     -0.05648819	     -0.00031405	     -0.19771090	     -0.05940914	      0.88291938	     -0.00023352	     -0.21226191	     -0.00090026	     -0.00097436	    115.26069214
      1.67736672	     -0.05652281	     -0.00031608	     -0.19774537	     -0.05941026	      0.88291816	     -0.00023408	     -0.21227084	     -0.00091091	     -0.00098779	    115.47160475
      1.67860215	     -0.05655989	     -0.00031792	     -0.19778231	     -0.05941139	      0.88291693	     -0.00023464	     -0.21228027	     -0.00092015	     -0.00100198	    114.93144364
      1.67983758	     -0.05659618	     -0.00031968	     -0.19781846	     -0.05941254	      0.88291569	     -0.00023519	     -0.21229021	     -0.00092950	     -0.00101798	    115.12587048
      1.68107301	     -0.05663475	     -0.00032126	     -0.19785690	     -0.05941369	      0.88291442	     -0.00023573	     -0.21230062	     -0.00093739	     -0.00103450	    114.58555473
      1.68230844	     -0.05667234	     -0.00032279	     -0.19789437	     -0.05941485	      0.88291313	     -0.00023626	     -0.21231150	     -0.00094538	     -0.00105256	    114.77276960
      1.68354387	     -0.05671225	     -0.00032413	     -0.19793418	     -0.05941602	      0.88291182	     -0.00023679	     -0.21232282	     -0.00095189	     -0.00107087	    114.21753595
      1.68477930	     -0.05675122	     -0.00032542	     -0.19797304	     -0.05941720	      0.88291048	     -0.00023731	     -0.21233458	     -0.00095849	     -0.00109045	    114.40179921
      1.68601474	     -0.05679236	     -0.00032655	     -0.19801410	     -0.05941839	      0.88290912	     -0.00023783	     -0.21234676	     -0.00096362	     -0.00110999	    113.85081350
      1.68725017	     -0.05683211	     -0.00032765	     -0.19805376	     -0.05941958	      0.88290774	     -0.00023833	     -0.21235934	     -0.00096886	     -0.00113049	    114.03637877
      1.68848560	     -0.05687324	     -0.00032857	     -0.19809481	     -0.05942078	      0.88290633	     -0.00023883	     -0.21237229	     -0.00097262	     -0.00115061	    113.49452382
      1.68972103	     -0.05691267	     -0.00032946	     -0.19813418	     -0.05942199	      0.88290490	     -0.00023932	     -0.21238557	     -0.00097649	     -0.00117133	    113.68697438
      1.69095646	     -0.05695400	     -0.00033025	     -0.19817545	     -0.05942320	      0.88290344	     -0.00023981	     -0.21239917	     -0.00097894	     -0.00119129	    113.14414619
      1.69219189	     -0.05699399	     -0.00033105	     -0.19821538	     -0.05942441	      0.88290195	     -0.00024029	     -0.21241308	     -0.00098154	     -0.00121149	    113.33952729
      1.69342732	     -0.05703570	     -0.00033174	     -0.19825704	     -0.05942562	      0.88290044	     -0.00024076	     -0.21242727	     -0.00098276	     -0.00123057	    112.80005157
      1.69466275	     -0.05707597	     -0.00033243	     -0.19829728	     -0.05942684	      0.88289891	     -0.00024122	     -0.21244175	     -0.00098417	     -0.00124953	    113.00241167
      1.69589818	     -0.05711782	     -0.00033303	     -0.19833909	     -0.05942805	      0.88289736	     -0.00024167	     -0.21245647	     -0.00098420	     -0.00126705	    112.48062549
      1.69713361	     -0.05715776	     -0.00033363	     -0.19837900	     -0.05942927	      0.88289578	     -0.00024212	     -0.21247144	     -0.00098440	     -0.00128411	    112.70796947
      1.69836904	     -0.05719844	     -0.00033407	     -0.19841966	     -0.05943048	      0.88289419	     -0.00024256	     -0.21248660	     -0.00098322	     -0.00129937	    112.20900511
      1.69960447	     -0.05723670	     -0.00033444	     -0.19845792	     -0.05943170	      0.88289257	     -0.00024299	     -0.21250194	     -0.00098222	     -0.00131386	    112.45901069
      1.70083990	     -0.05727628	     -0.00033471	     -0.19849749	     -0.05943291	      0.88289094	     -0.00024341	     -0.21251741	     -0.00097986	     -0.00132626	    111.97505960
      1.70207533	     -0.05731443	     -0.00033499	     -0.19853564	     -0.05943412	      0.88288929	     -0.00024383	     -0.21253303	     -0.00097771	     -0.00133764	    112.23864422
      1.70331076	     -0.05735421	     -0.00033513	     -0.19857543	     -0.05943533	      0.88288764	     -0.00024423	     -0.21254879	     -0.00097421	     -0.00134675	    111.76912360
      1.70454619	     -0.05739165	     -0.00033518	     -0.19861288	     -0.05943653	      0.88288597	     -0.00024463	     -0.21256470	     -0.00097092	     -0.00135464	    112.04972431
      1.70578162	     -0.05743123	     -0.00033517	     -0.19865248	     -0.05943772	      0.88288429	     -0.00024503	     -0.21258076	     -0.00096630	     -0.00136012	    111.57988543
      1.70701705	     -0.05746963	     -0.00033513	     -0.19869091	     -0.05943891	      0.88288261	     -0.00024541	     -0.21259699	     -0.00096187	     -0.00136437	    111.87457683
      1.70825248	     -0.05750935	     -0.00033495	     -0.19873067	     -0.05944010	      0.88288092	     -0.00024579	     -0.21261337	     -0.00095602	     -0.00136619	    111.44029821
      1.70948791	     -0.05754709	     -0.00033475	     -0.19876844	     -0.05944128	      0.88287923	     -0.00024615	     -0.21262989	     -0.00095030	     -0.00136673	    111.77031858
      1.71072334	     -0.05758591	     -0.00033445	     -0.19880732	     -0.05944245	      0.88287754	     -0.00024651	     -0.21264651	     -0.00094314	     -0.00136473	    111.36756189
      1.71195877	     -0.05762273	     -0.00033410	     -0.19884420	     -0.05944361	      0.88287586	     -0.00024687	     -0.21266324	     -0.00093611	     -0.00136133	    111.71795516
      1.71319420	     -0.05766075	     -0.00033357	     -0.19888228	     -0.05944476	      0.88287418	     -0.00024721	     -0.21268004	     -0.00092764	     -0.00135530	    111.32540394
      1.71442963	     -0.05769449	     -0.00033351	     -0.19891608	     -0.05944590	      0.88287251	     -0.00024755	     -0.21269695	     -0.00091934	     -0.00134772	    111.69508121
      1.71566506	     -0.05773098	     -0.00033335	     -0.19895264	     -0.05944703	      0.88287085	     -0.00024788	     -0.21271399	     -0.00090967	     -0.00133727	    111.29150494
      1.71690049	     -0.05776570	     -0.00033244	     -0.19898744	     -0.05944815	      0.88286921	     -0.00024821	     -0.21273119	     -0.00090027	     -0.00132504	    111.65795536
      1.71813592	     -0.05780069	     -0.00033113	     -0.19902254	     -0.05944925	      0.88286758	     -0.00024852	     -0.21274849	     -0.00088949	     -0.00130993	    111.29864906
      1.71937135	     -0.05783228	     -0.00032965	     -0.19905424	     -0.05945035	      0.88286597	     -0.00024883	     -0.21276585	     -0.00087883	     -0.00129315	    111.73892886
      1.72060678	     -0.05786344	     -0.00032795	     -0.19908554	     -0.05945142	      0.88286439	     -0.00024913	     -0.21278318	     -0.00086668	     -0.00127355	    111.44594772
      1.72184221	     -0.05789115	     -0.00032615	     -0.19911338	     -0.05945249	      0.88286283	     -0.00024942	     -0.21280043	     -0.00085463	     -0.00125233	    111.93367543
      1.72307764	     -0.05791856	     -0.00032415	     -0.19914094	     -0.05945354	      0.88286129	     -0.00024971	     -0.21281755	     -0.00084110	     -0.00122832	    111.67023322
      1.72431307	     -0.05794276	     -0.00032206	     -0.19916529	     -0.05945457	      0.88285979	     -0.00024999	     -0.21283452	     -0.00082771	     -0.00120273	    112.18557114
      1.72554850	     -0.05796691	     -0.00031982	     -0.19918960	     -0.05945558	      0.88285832	     -0.00025026	     -0.21285127	     -0.00081289	     -0.00117445	    111.94174961
      1.72678393	     -0.05798788	     -0.00031753	     -0.19921074	     -0.05945657	      0.88285689	     -0.00025053	     -0.21286780	     -0.00079823	     -0.00114470	    112.48503336
      1.72801936	     -0.05800865	     -0.00031519	     -0.19923170	     -0.05945755	      0.88285550	     -0.00025079	     -0.21288406	     -0.00078216	     -0.00111236	    112.26224976
      1.72925479	     -0.05802633	     -0.00031284	     -0.19924956	     -0.05945851	      0.88285414	     -0.00025104	     -0.21290003	     -0.00076629	     -0.00107864	    112.82879422
      1.73049022	     -0.05804429	     -0.00031038	     -0.19926772	     -0.05945944	      0.88285283	     -0.00025129	     -0.21291567	     -0.00074904	     -0.00104250	    112.61492136
      1.73172565	     -0.05805956	     -0.00030789	     -0.19928319	     -0.05946036	      0.88285157	     -0.00025153	     -0.21293100	     -0.00073198	     -0.00100525	    113.19520974
      1.73296108	     -0.05807518	     -0.00030532	     -0.19929902	     -0.05946125	      0.88285035	     -0.00025177	     -0.21294597	     -0.00071353	     -0.00096587	    112.99478548
      1.73419651	     -0.05808829	     -0.00030278	     -0.19931234	     -0.05946212	      0.88284918	     -0.00025200	     -0.21296059	     -0.00069527	     -0.00092570	    113.59231901
      1.73543194	     -0.05810209	     -0.00030021	     -0.19932635	     -0.05946297	      0.88284806	     -0.00025222	     -0.21297484	     -0.00067561	     -0.00088376	    113.40194015
      1.73666737	     -0.05811364	     -0.00029772	     -0.19933813	     -0.05946379	      0.88284700	     -0.00025244	     -0.21298873	     -0.00065612	     -0.00084139	    114.01128470
      1.73790280	     -0.05812635	     -0.00029520	     -0.19935107	     -0.05946459	      0.88284598	     -0.00025266	     -0.21300223	     -0.00063523	     -0.00079759	    113.82596075
      1.73913823	     -0.05813686	     -0.00029274	     -0.19936181	     -0.05946536	      0.88284503	     -0.00025286	     -0.21301535	     -0.00061450	     -0.00075367	    114.44366140
      1.74037366	     -0.05814792	     -0.00029032	     -0.19937312	     -0.05946611	      0.88284412	     -0.00025307	     -0.21302808	     -0.00059235	     -0.00070859	    114.26249821
      1.74160909	     -0.05815637	     -0.00028807	     -0.19938181	     -0.05946683	      0.88284328	     -0.00025327	     -0.21304040	     -0.00057039	     -0.00066367	    114.89300553
      1.74284452	     -0.05816505	     -0.00028596	     -0.19939074	     -0.05946752	      0.88284248	     -0.00025346	     -0.21305230	     -0.00054703	     -0.00061781	    114.72664733
      1.74407995	     -0.05817075	     -0.00028420	     -0.19939668	     -0.05946818	      0.88284175	     -0.00025365	     -0.21306376	     -0.00052389	     -0.00057227	    115.36518006
      1.74531538	     -0.05817500	     -0.00028283	     -0.19940118	     -0.05946881	      0.88284107	     -0.00025383	     -0.21307474	     -0.00049944	     -0.00052588	    115.20621531
      1.74655081	     -0.05817391	     -0.00028170	     -0.19940033	     -0.05946941	      0.88284045	     -0.00025401	     -0.21308524	     -0.00047531	     -0.00047974	    115.87250341
      1.74778624	     -0.05817169	     -0.00028049	     -0.19939836	     -0.05946998	      0.88283989	     -0.00025419	     -0.21309522	     -0.00044998	     -0.00043261	    115.73489427
      1.74902167	     -0.05816444	     -0.00027910	     -0.19939137	     -0.05947052	      0.88283938	     -0.00025436	     -0.21310464	     -0.00042509	     -0.00038561	    116.42874378
      1.75025710	     -0.05815400	     -0.00027739	     -0.19938120	     -0.05947103	      0.88283893	     -0.00025453	     -0.21311342	     -0.00039915	     -0.00033749	    116.30750859
      1.75149253	     -0.05813673	     -0.00027563	     -0.19936421	     -0.05947151	      0.88283855	     -0.00025469	     -0.21312146	     -0.00037379	     -0.00028934	    117.03639533
      1.75272796	     -0.05811540	     -0.00027377	     -0.19934316	     -0.05947196	      0.88283822	     -0.00025485	     -0.21312867	     -0.00034751	     -0.00023989	    116.96382965
      1.75396339	     -0.05808661	     -0.00027183	     -0.19931466	     -0.05947237	      0.88283795	     -0.00025500	     -0.21313498	     -0.00032198	     -0.00019019	    117.73573414
      1.75519882	     -0.05805315	     -0.00026974	     -0.19928148	     -0.05947275	      0.88283775	     -0.00025515	     -0.21314030	     -0.00029572	     -0.00013896	    117.70032446
      1.75643425	     -0.05801259	     -0.00026765	     -0.19924121	     -0.05947310	      0.88283761	     -0.00025530	     -0.21314458	     -0.00027046	     -0.00008722	    118.50488070
      1.75766968	     -0.05796864	     -0.00026551	     -0.19919755	     -0.05947342	      0.88283754	     -0.00025544	     -0.21314778	     -0.00024474	     -0.00003376	    118.48021236
      1.75890511	     -0.05791844	     -0.00026337	     -0.19914764	     -0.05947371	      0.88283753	     -0.00025557	     -0.21314992	     -0.00022027	      0.00002031	    119.29976475
      1.76014054	     -0.05786528	     -0.00026109	     -0.19909475	     -0.05947396	      0.88283759	     -0.00025570	     -0.21315095	     -0.00019558	      0.00007615	    119.27358904
      1.76137597	     -0.05780615	     -0.00025870	     -0.19903590	     -0.05947419	      0.88283772	     -0.00025583	     -0.21315090	     -0.00017235	      0.00013255	    120.09625110
      1.76261140	     -0.05774399	     -0.00025611	     -0.19897402	     -0.05947439	      0.88283791	     -0.00025595	     -0.21314974	     -0.00014907	      0.00019060	    120.07334425
      1.76384683	     -0.05767645	     -0.00025351	     -0.19890675	     -0.05947456	      0.88283819	     -0.00025607	     -0.21314749	     -0.00012740	      0.00024904	    120.90639768
      1.76508226	     -0.05760717	     -0.00025090	     -0.19883773	     -0.05947470	      0.88283853	     -0.00025619	     -0.21314416	     -0.00010582	      0.00030893	    120.88437624
      1.76631769	     -0.05753319	     -0.00024840	     -0.19876399	     -0.05947482	      0.88283895	     -0.00025630	     -0.21313978	     -0.00008597	      0.00036898	    121.72531660
      1.76755312	     -0.05745762	     -0.00024587	     -0.19868866	     -0.05947492	      0.88283944	     -0.00025641	     -0.21313437	     -0.00006631	      0.00043022	    121.70140637
      1.76878855	     -0.05737793	     -0.00024339	     -0.19860919	     -0.05947499	      0.88284001	     -0.00025652	     -0.21312796	     -0.00004852	      0.00049130	    122.52980685
      1.77002398	     -0.05729813	     -0.00024095	     -0.19852961	     -0.05947504	      0.88284066	     -0.00025662	     -0.21312058	     -0.00003103	      0.00055320	    122.47936839
      1.77125941	     -0.05721578	     -0.00023871	     -0.19844745	     -0.05947506	      0.88284138	     -0.00025673	     -0.21311233	     -0.00001548	      0.00061452	    123.28707736
      1.77249484	     -0.05713396	     -0.00023657	     -0.19836581	     -0.05947507	      0.88284218	     -0.00025682	     -0.21310323	     -0.00000030	      0.00067620	    123.22336136
      1.77373027	     -0.05704963	     -0.00023462	     -0.19828165	     -0.05947507	      0.88284305	     -0.00025692	     -0.21309335	      0.00001291	      0.00073686	    124.02217633
      1.77496570	     -0.05696617	     -0.00023275	     -0.19819834	     -0.05947504	      0.88284400	     -0.00025701	     -0.21308273	      0.00002575	      0.00079743	    123.94802915
      1.77620113	     -0.05688056	     -0.00023108	     -0.19811286	     -0.05947500	      0.88284502	     -0.00025711	     -0.21307144	      0.00003660	      0.00085651	    124.73835192
      1.77743656	     -0.05679626	     -0.00022942	     -0.19802869	     -0.05947495	      0.88284611	     -0.00025719	     -0.21305949	      0.00004707	      0.00091505	    124.64294487
      1.77867199	     -0.05671087	     -0.00022795	     -0.19794340	     -0.05947489	      0.88284728	     -0.00025728	     -0.21304697	      0.00005554	      0.00097163	    125.41130262
      1.77990742	     -0.05662779	     -0.00022658	     -0.19786041	     -0.05947482	      0.88284851	     -0.00025737	     -0.21303393	      0.00006362	      0.00102717	    125.30466607
      1.78114285	     -0.05654428	     -0.00022516	     -0.19777698	     -0.05947473	      0.88284982	     -0.00025745	     -0.21302044	      0.00006973	      0.00108027	    126.05472856
      1.78237828	     -0.05646414	     -0.00022374	     -0.19769690	     -0.05947464	      0.88285118	     -0.00025754	     -0.21300657	      0.00007545	      0.00113187	    125.91186076
      1.78361371	     -0.05638369	     -0.00022249	     -0.19761650	     -0.05947455	      0.88285261	     -0.00025762	     -0.21299239	      0.00007926	      0.00118054	    126.65028396
      1.78484915	     -0.05630601	     -0.00022124	     -0.19753886	     -0.05947445	      0.88285410	     -0.00025770	     -0.21297793	      0.00008281	      0.00122722	    126.51435878
      1.78608458	     -0.05622803	     -0.00022015	     -0.19746090	     -0.05947434	      0.88285564	     -0.00025778	     -0.21296325	      0.00008453	      0.00127054	    127.25645264
      1.78732001	     -0.05615266	     -0.00021914	     -0.19738553	     -0.05947424	      0.88285724	     -0.00025786	     -0.21294835	      0.00008607	      0.00131150	    127.13162806
      1.78855544	     -0.05607657	     -0.00021829	     -0.19730944	     -0.05947413	      0.88285888	     -0.00025794	     -0.21293328	      0.00008588	      0.00134882	    127.87975692
      1.78979087	     -0.05600290	     -0.00021748	     -0.19723577	     -0.05947403	      0.88286057	     -0.00025802	     -0.21291804	      0.00008558	      0.00138358	    127.75660863
      1.79102630	     -0.05592855	     -0.00021685	     -0.19716138	     -0.05947392	      0.88286230	     -0.00025809	     -0.21290265	      0.00008358	      0.00141456	    128.50216952
      1.79226173	     -0.05585591	     -0.00021649	     -0.19708870	     -0.05947382	      0.88286406	     -0.00025817	     -0.21288714	      0.00008150	      0.00144290	    128.37473285
      1.79349716	     -0.05578313	     -0.00021646	     -0.19701586	     -0.05947372	      0.88286586	     -0.00025825	     -0.21287156	      0.00007771	      0.00146749	    129.10122402
      1.79473259	     -0.05571273	     -0.00021633	     -0.19694540	     -0.05947363	      0.88286769	     -0.00025833	     -0.21285592	      0.00007382	      0.00148947	    128.95661564
      1.79596802	     -0.05564136	     -0.00021624	     -0.19687394	     -0.05947354	      0.88286954	     -0.00025840	     -0.21284023	      0.00006824	      0.00150769	    129.68563975
      1.79720345	     -0.05557231	     -0.00021606	     -0.19680482	     -0.05947346	      0.88287141	     -0.00025848	     -0.21282449	      0.00006259	      0.00152334	    129.54030814
      1.79843888	     -0.05550246	     -0.00021597	     -0.19673487	     -0.05947339	      0.88287330	     -0.00025856	     -0.21280871	      0.00005527	      0.00153532	    130.27046809
      1.79967431	     -0.05543504	     -0.00021582	     -0.19666735	     -0.05947332	      0.88287520	     -0.00025864	     -0.21279289	      0.00004791	      0.00154485	    130.13103570
      1.80090974	     -0.05536718	     -0.00021572	     -0.19659938	     -0.05947327	      0.88287712	     -0.00025872	     -0.21277704	      0.00003891	      0.00155091	    130.86606936
      1.80214517	     -0.05530213	     -0.00021556	     -0.19653421	     -0.05947323	      0.88287904	     -0.00025881	     -0.21276117	      0.00002988	      0.00155475	    130.71764419
      1.80338060	     -0.05523684	     -0.00021549	     -0.19646879	     -0.05947320	      0.88288096	     -0.00025889	     -0.21274531	      0.00001921	      0.00155533	    131.44490712
      1.80461603	     -0.05517481	     -0.00021534	     -0.19640663	     -0.05947318	      0.88288288	     -0.00025897	     -0.21272947	      0.00000850	      0.00155385	    131.29212222
      1.80585146	     -0.05511334	     -0.00021540	     -0.19634500	     -0.05947317	      0.88288480	     -0.00025906	     -0.21271369	     -0.00000385	      0.00154925	    132.02192342
      1.80708689	     -0.05505611	     -0.00021564	     -0.19628761	     -0.05947319	      0.88288671	     -0.00025915	     -0.21269800	     -0.00001619	      0.00154279	    131.86729202
      1.80832232	     -0.05499998	     -0.00021610	     -0.19623131	     -0.05947322	      0.88288861	     -0.00025924	     -0.21268247	     -0.00003013	      0.00153342	    132.58707129
      1.80955775	     -0.05494890	     -0.00021659	     -0.19618005	     -0.05947326	      0.88289049	     -0.00025933	     -0.21266711	     -0.00004402	      0.00152235	    132.40244609
      1.81079318	     -0.05489964	     -0.00021729	     -0.19613060	     -0.05947333	      0.88289237	     -0.00025943	     -0.21265200	     -0.00005945	      0.00150848	    133.10044039
      1.81202861	     -0.05485480	     -0.00021795	     -0.19608556	     -0.05947341	      0.88289422	     -0.00025952	     -0.21263715	     -0.00007473	      0.00149301	    132.91230443
      1.81326404	     -0.05481076	     -0.00021871	     -0.19604131	     -0.05947351	      0.88289605	     -0.00025962	     -0.21262259	     -0.00009140	      0.00147485	    133.61160213
      1.81449947	     -0.05477098	     -0.00021935	     -0.19600132	     -0.05947363	      0.88289786	     -0.00025973	     -0.21260830	     -0.00010781	      0.00145523	    133.40578002
      1.81573490	     -0.05473241	     -0.00022008	     -0.19596254	     -0.05947378	      0.88289965	     -0.00025983	     -0.21259433	     -0.00012554	      0.00143306	    134.07497552
      1.81697033	     -0.05469861	     -0.00022074	     -0.19592852	     -0.05947394	      0.88290141	     -0.00025994	     -0.21258066	     -0.00014293	      0.00140955	    133.83895678
      1.81820576	     -0.05466566	     -0.00022146	     -0.19589535	     -0.05947413	      0.88290313	     -0.00026005	     -0.21256735	     -0.00016153	      0.00138361	    134.49017265
      1.81944119	     -0.05463681	     -0.00022206	     -0.19586628	     -0.05947434	      0.88290482	     -0.00026017	     -0.21255435	     -0.00017968	      0.00135649	    134.23538700
      1.82067662	     -0.05460915	     -0.00022281	     -0.19583839	     -0.05947458	      0.88290648	     -0.00026028	     -0.21254172	     -0.00019896	      0.00132714	    134.86363117
      1.82191205	     -0.05458618	     -0.00022356	     -0.19581519	     -0.05947483	      0.88290810	     -0.00026041	     -0.21252944	     -0.00021774	      0.00129680	    134.58435911
      1.82314748	     -0.05456431	     -0.00022448	     -0.19579308	     -0.05947512	      0.88290968	     -0.00026053	     -0.21251754	     -0.00023759	      0.00126444	    135.19215222
      1.82438291	     -0.05454658	     -0.00022529	     -0.19577512	     -0.05947542	      0.88291123	     -0.00026066	     -0.21250601	     -0.00025688	      0.00123131	    134.89216155
      1.82561834	     -0.05452926	     -0.00022621	     -0.19575756	     -0.05947575	      0.88291273	     -0.00026079	     -0.21249487	     -0.00027719	      0.00119641	    135.48439484
      1.82685377	     -0.05451568	     -0.00022702	     -0.19574375	     -0.05947611	      0.88291418	     -0.00026093	     -0.21248408	     -0.00029683	      0.00116099	    135.17142188
      1.82808920	     -0.05450223	     -0.00022795	     -0.19573006	     -0.05947648	      0.88291559	     -0.00026107	     -0.21247365	     -0.00031742	      0.00112408	    135.75701393
      1.82932463	     -0.05449214	     -0.00022877	     -0.19571974	     -0.05947689	      0.88291696	     -0.00026122	     -0.21246355	     -0.00033732	      0.00108696	    135.43510337
      1.83056006	     -0.05448173	     -0.00022934	     -0.19570910	     -0.05947732	      0.88291828	     -0.00026137	     -0.21245379	     -0.00035817	      0.00104869	    136.01399584
      1.83179549	     -0.05447434	     -0.00022951	     -0.19570149	     -0.05947777	      0.88291955	     -0.00026152	     -0.21244432	     -0.00037835	      0.00101068	    135.65512126
      1.83303092	     -0.05446646	     -0.00022976	     -0.19569338	     -0.05947825	      0.88292078	     -0.00026168	     -0.21243515	     -0.00039945	      0.00097187	    136.21444444
      1.83426635	     -0.05446146	     -0.00022991	     -0.19568817	     -0.05947876	      0.88292195	     -0.00026184	     -0.21242625	     -0.00041981	      0.00093354	    135.86980051
      1.83550178	     -0.05445584	     -0.00023028	     -0.19568232	     -0.05947929	      0.88292308	     -0.00026201	     -0.21241762	     -0.00044103	      0.00089471	    136.42627646
      1.83673721	     -0.05445314	     -0.00023081	     -0.19567939	     -0.05947985	      0.88292416	     -0.00026218	     -0.21240923	     -0.00046148	      0.00085667	    136.06307272
      1.83797264	     -0.05444985	     -0.00023144	     -0.19567588	     -0.05948043	      0.88292520	     -0.00026236	     -0.21240109	     -0.00048280	      0.00081840	    136.59839313
      1.83920807	     -0.05444937	     -0.00023188	     -0.19567518	     -0.05948104	      0.88292619	     -0.00026254	     -0.21239319	     -0.00050335	      0.00078116	    136.21530031
      1.84044350	     -0.05444807	     -0.00023213	     -0.19567365	     -0.05948168	      0.88292713	     -0.00026273	     -0.21238555	     -0.00052475	      0.00074391	    136.73015948
      1.84167893	     -0.05445022	     -0.00023230	     -0.19567558	     -0.05948234	      0.88292803	     -0.00026292	     -0.21237815	     -0.00054537	      0.00070790	    136.31556548
      1.84291436	     -0.05445049	     -0.00023294	     -0.19567563	     -0.05948303	      0.88292888	     -0.00026312	     -0.21237103	     -0.00056687	      0.00067209	    136.80293122
      1.84414979	     -0.05445544	     -0.00023359	     -0.19568035	     -0.05948374	      0.88292969	     -0.00026332	     -0.21236423	     -0.00058763	      0.00063775	    136.33961298
      1.84538522	     -0.05446047	     -0.00023439	     -0.19568515	     -0.05948448	      0.88293045	     -0.00026353	     -0.21235777	     -0.00060924	      0.00060371	    136.80228930
      1.84662065	     -0.05446887	     -0.00023508	     -0.19569334	     -0.05948524	      0.88293118	     -0.00026374	     -0.21235163	     -0.00062999	      0.00057111	    136.34068170
      1.84785608	     -0.05447697	     -0.00023590	     -0.19570120	     -0.05948603	      0.88293186	     -0.00026396	     -0.21234581	     -0.00065152	      0.00053880	    136.78644900
      1.84909151	     -0.05448826	     -0.00023657	     -0.19571227	     -0.05948685	      0.88293251	     -0.00026418	     -0.21234027	     -0.00067216	      0.00050795	    136.29579411
      1.85032694	     -0.05449923	     -0.00023735	     -0.19572302	     -0.05948770	      0.88293312	     -0.00026440	     -0.21233504	     -0.00069355	      0.00047739	    136.70937931
      1.85156237	     -0.05451311	     -0.00023807	     -0.19573668	     -0.05948857	      0.88293369	     -0.00026464	     -0.21233008	     -0.00071404	      0.00044826	    136.18388594
      1.85279780	     -0.05452689	     -0.00023897	     -0.19575024	     -0.05948946	      0.88293423	     -0.00026487	     -0.21232542	     -0.00073525	      0.00041939	    136.55636970
      1.85403323	     -0.05454409	     -0.00023975	     -0.19576723	     -0.05949038	      0.88293473	     -0.00026512	     -0.21232104	     -0.00075551	      0.00039190	    135.99282922
      1.85526866	     -0.05456102	     -0.00024064	     -0.19578395	     -0.05949133	      0.88293520	     -0.00026536	     -0.21231696	     -0.00077644	      0.00036456	    136.33712958
      1.85650409	     -0.05458140	     -0.00024142	     -0.19580411	     -0.05949230	      0.88293563	     -0.00026562	     -0.21231316	     -0.00079638	      0.00033852	    135.73961803
      1.85773952	     -0.05460152	     -0.00024232	     -0.19582402	     -0.05949330	      0.88293603	     -0.00026587	     -0.21230964	     -0.00081696	      0.00031253	    136.04684089
      1.85897495	     -0.05462494	     -0.00024311	     -0.19584724	     -0.05949432	      0.88293640	     -0.00026614	     -0.21230640	     -0.00083649	      0.00028772	    135.41564762
      1.86021038	     -0.05464798	     -0.00024404	     -0.19587008	     -0.05949536	      0.88293674	     -0.00026641	     -0.21230343	     -0.00085662	      0.00026287	    135.69256544
      1.86144581	     -0.05467420	     -0.00024488	     -0.19589610	     -0.05949643	      0.88293705	     -0.00026668	     -0.21230073	     -0.00087566	      0.00023911	    135.03265299
      1.86268124	     -0.05469976	     -0.00024583	     -0.19592146	     -0.05949753	      0.88293733	     -0.00026696	     -0.21229829	     -0.00089526	      0.00021523	    135.27686506
      1.86391667	     -0.05472818	     -0.00024664	     -0.19594969	     -0.05949865	      0.88293759	     -0.00026725	     -0.21229609	     -0.00091374	      0.00019236	    134.58465692
      1.86515210	     -0.05475579	     -0.00024755	     -0.19597711	     -0.05949979	      0.88293781	     -0.00026754	     -0.21229414	     -0.00093274	      0.00016927	    134.79542396
      1.86638753	     -0.05478619	     -0.00024835	     -0.19600733	     -0.05950095	      0.88293800	     -0.00026784	     -0.21229241	     -0.00095056	      0.00014712	    134.07483144
      1.86762296	     -0.05481569	     -0.00024927	     -0.19603664	     -0.05950214	      0.88293817	     -0.00026814	     -0.21229090	     -0.00096886	      0.00012471	    134.25771306
      1.86885839	     -0.05484783	     -0.00025010	     -0.19606861	     -0.05950334	      0.88293831	     -0.00026845	     -0.21228960	     -0.00098596	      0.00010319	    133.52385818
      1.87009382	     -0.05487875	     -0.00025105	     -0.19609936	     -0.05950457	      0.88293843	     -0.00026877	     -0.21228850	     -0.00100353	      0.00008137	    133.69743295
      1.87132925	     -0.05491186	     -0.00025185	     -0.19613230	     -0.05950582	      0.88293851	     -0.00026909	     -0.21228758	     -0.00101991	      0.00006044	    132.96131637
      1.87256468	     -0.05494341	     -0.00025274	     -0.19616369	     -0.05950709	      0.88293858	     -0.00026942	     -0.21228683	     -0.00103677	      0.00003919	    133.13743419
      1.87380011	     -0.05497707	     -0.00025350	     -0.19619720	     -0.05950838	      0.88293861	     -0.00026975	     -0.21228621	     -0.00105244	      0.00001882	    132.40754364
      1.87503554	     -0.05500904	     -0.00025437	     -0.19622901	     -0.05950969	      0.88293862	     -0.00027009	     -0.21228574	     -0.00106861	     -0.00000186	    132.59536668
      1.87627097	     -0.05504283	     -0.00025511	     -0.19626265	     -0.05951102	      0.88293861	     -0.00027043	     -0.21228537	     -0.00108363	     -0.00002164	    131.88178533
      1.87750640	     -0.05507471	     -0.00025598	     -0.19629439	     -0.05951237	      0.88293857	     -0.00027078	     -0.21228511	     -0.00109920	     -0.00004169	    132.08798734
      1.87874183	     -0.05510829	     -0.00025676	     -0.19632782	     -0.05951374	      0.88293851	     -0.00027113	     -0.21228491	     -0.00111363	     -0.00006081	    131.40579230
      1.87997726	     -0.05513981	     -0.00025773	     -0.19635920	     -0.05951512	      0.88293842	     -0.00027149	     -0.21228478	     -0.00112864	     -0.00008018	    131.65949839
      1.88121269	     -0.05517284	     -0.00025869	     -0.19639210	     -0.05951653	      0.88293831	     -0.00027186	     -0.21228469	     -0.00114261	     -0.00009858	    131.03688711
      1.88244813	     -0.05520363	     -0.00025989	     -0.19642274	     -0.05951795	      0.88293817	     -0.00027223	     -0.21228463	     -0.00115728	     -0.00011716	    131.34838294
      1.88368356	     -0.05523577	     -0.00026109	     -0.19645474	     -0.05951939	      0.88293802	     -0.00027261	     -0.21228458	     -0.00117103	     -0.00013474	    130.78331516
      1.88491899	     -0.05526575	     -0.00026258	     -0.19648458	     -0.05952084	      0.88293784	     -0.00027299	     -0.21228455	     -0.00118557	     -0.00015247	    131.15012362
      1.88615442	     -0.05529732	     -0.00026413	     -0.19651600	     -0.05952231	      0.88293764	     -0.00027338	     -0.21228452	     -0.00119924	     -0.00016917	    130.64112437
      1.88738985	     -0.05532676	     -0.00026599	     -0.19654529	     -0.05952380	      0.88293742	     -0.00027377	     -0.21228450	     -0.00121374	     -0.00018600	    131.06118307
      1.88862528	     -0.05535756	     -0.00026792	     -0.19657594	     -0.05952531	      0.88293718	     -0.00027417	     -0.21228449	     -0.00122739	     -0.00020177	    130.61094035
      1.88986071	     -0.05538586	     -0.00027018	     -0.19660408	     -0.05952684	      0.88293692	     -0.00027457	     -0.21228450	     -0.00124187	     -0.00021765	    131.08681462
      1.89109614	     -0.05541505	     -0.00027251	     -0.19663312	     -0.05952838	      0.88293665	     -0.00027498	     -0.21228450	     -0.00125550	     -0.00023242	    130.69686752
      1.89233157	     -0.05544128	     -0.00027513	     -0.19665918	     -0.05952994	      0.88293635	     -0.00027540	     -0.21228451	     -0.00126996	     -0.00024722	    131.22994915
      1.89356700	     -0.05546803	     -0.00027780	     -0.19668576	     -0.05953152	      0.88293604	     -0.00027582	     -0.21228451	     -0.00128359	     -0.00026084	    130.89220928
      1.89480243	     -0.05549150	     -0.00028073	     -0.19670907	     -0.05953311	      0.88293571	     -0.00027625	     -0.21228449	     -0.00129808	     -0.00027440	    131.46407091
      1.89603786	     -0.05551518	     -0.00028367	     -0.19673258	     -0.05953473	      0.88293536	     -0.00027668	     -0.21228444	     -0.00131175	     -0.00028666	    131.15781308
      1.89727329	     -0.05553529	     -0.00028681	     -0.19675252	     -0.05953635	      0.88293500	     -0.00027712	     -0.21228437	     -0.00132627	     -0.00029874	    131.75265259
      1.89850872	     -0.05555530	     -0.00028994	     -0.19677235	     -0.05953800	      0.88293462	     -0.00027756	     -0.21228426	     -0.00133997	     -0.00030940	    131.46554191
      1.89974415	     -0.05557142	     -0.00029325	     -0.19678830	     -0.05953967	      0.88293423	     -0.00027800	     -0.21228412	     -0.00135455	     -0.00031974	    132.07030969
      1.90097958	     -0.05558727	     -0.00029651	     -0.19680397	     -0.05954135	      0.88293383	     -0.00027846	     -0.21228391	     -0.00136834	     -0.00032849	    131.78670107
      1.90221501	     -0.05559914	     -0.00029990	     -0.19681567	     -0.05954305	      0.88293342	     -0.00027891	     -0.21228367	     -0.00138304	     -0.00033678	    132.39243907
      1.90345044	     -0.05561060	     -0.00030317	     -0.19682695	     -0.05954476	      0.88293300	     -0.00027937	     -0.21228337	     -0.00139700	     -0.00034335	    132.10875447
      1.90468587	     -0.05561808	     -0.00030655	     -0.19683425	     -0.05954650	      0.88293257	     -0.00027984	     -0.21228302	     -0.00141194	     -0.00034935	    132.71138024
      1.90592130	     -0.05562530	     -0.00030980	     -0.19684130	     -0.05954825	      0.88293214	     -0.00028030	     -0.21228261	     -0.00142621	     -0.00035355	    132.41882743
      1.90715673	     -0.05562873	     -0.00031312	     -0.19684454	     -0.05955002	      0.88293170	     -0.00028077	     -0.21228217	     -0.00144150	     -0.00035713	    133.00204094
      1.90839216	     -0.05563213	     -0.00031625	     -0.19684776	     -0.05955181	      0.88293126	     -0.00028125	     -0.21228168	     -0.00145612	     -0.00035893	    132.68539027
      1.90962759	     -0.05563215	     -0.00031940	     -0.19684759	     -0.05955362	      0.88293081	     -0.00028172	     -0.21228118	     -0.00147176	     -0.00036014	    133.24479133
      1.91086302	     -0.05563279	     -0.00032237	     -0.19684805	     -0.05955545	      0.88293037	     -0.00028220	     -0.21228066	     -0.00148676	     -0.00035967	    132.89947035
      1.91209845	     -0.05563067	     -0.00032533	     -0.19684575	     -0.05955730	      0.88292992	     -0.00028268	     -0.21228016	     -0.00150281	     -0.00035879	    133.42285832
      1.91333388	     -0.05562978	     -0.00032800	     -0.19684468	     -0.05955916	      0.88292948	     -0.00028317	     -0.21227971	     -0.00151823	     -0.00035649	    133.02729459
      1.91456931	     -0.05562736	     -0.00033064	     -0.19684207	     -0.05956105	      0.88292904	     -0.00028366	     -0.21227935	     -0.00153468	     -0.00035417	    133.48569690
      1.91580474	     -0.05562816	     -0.00033313	     -0.19684269	     -0.05956296	      0.88292861	     -0.00028414	     -0.21227912	     -0.00155044	     -0.00035092	    133.02318386
      1.91704017	     -0.05562969	     -0.00033577	     -0.19684403	     -0.05956488	      0.88292818	     -0.00028463	     -0.21227913	     -0.00156710	     -0.00034823	    133.40767332
      1.91827560	     -0.05563680	     -0.00033841	     -0.19685095	     -0.05956683	      0.88292775	     -0.00028513	     -0.21227947	     -0.00158291	     -0.00034525	    132.86850126
      1.91951103	     -0.05564611	     -0.00034129	     -0.19686005	     -0.05956879	      0.88292732	     -0.00028562	     -0.21228025	     -0.00159947	     -0.00034354	    133.18445191
      1.92074646	     -0.05566079	     -0.00034416	     -0.19687453	     -0.05957078	      0.88292690	     -0.00028612	     -0.21228155	     -0.00161499	     -0.00034223	    132.60012197
      1.92198189	     -0.05567707	     -0.00034721	     -0.19689060	     -0.05957278	      0.88292648	     -0.00028662	     -0.21228343	     -0.00163108	     -0.00034283	    132.86238646
      1.92321732	     -0.05569855	     -0.00035021	     -0.19691188	     -0.05957481	      0.88292605	     -0.00028712	     -0.21228593	     -0.00164599	     -0.00034443	    132.23151110
      1.92445275	     -0.05572144	     -0.00035337	     -0.19693456	     -0.05957685	      0.88292562	     -0.00028762	     -0.21228910	     -0.00166133	     -0.00034846	    132.44467481
      1.92568818	     -0.05574939	     -0.00035647	     -0.19696230	     -0.05957891	      0.88292519	     -0.00028812	     -0.21229296	     -0.00167535	     -0.00035394	    131.77069741
      1.92692361	     -0.05577913	     -0.00035975	     -0.19699184	     -0.05958099	      0.88292475	     -0.00028862	     -0.21229754	     -0.00168968	     -0.00036222	    131.93101313
      1.92815904	     -0.05581425	     -0.00036299	     -0.19702676	     -0.05958309	      0.88292429	     -0.00028912	     -0.21230288	     -0.00170258	     -0.00037226	    131.21351438
      1.92939447	     -0.05585072	     -0.00036631	     -0.19706302	     -0.05958520	      0.88292383	     -0.00028963	     -0.21230900	     -0.00171568	     -0.00038534	    131.32275098
      1.93062990	     -0.05589185	     -0.00036945	     -0.19710397	     -0.05958732	      0.88292334	     -0.00029013	     -0.21231591	     -0.00172726	     -0.00040033	    130.55909610
      1.93186533	     -0.05593395	     -0.00037255	     -0.19714588	     -0.05958947	      0.88292284	     -0.00029064	     -0.21232361	     -0.00173896	     -0.00041845	    130.61461409
      1.93310076	     -0.05598056	     -0.00037545	     -0.19719231	     -0.05959162	      0.88292231	     -0.00029114	     -0.21233210	     -0.00174907	     -0.00043855	    129.80878796
      1.93433619	     -0.05602753	     -0.00037830	     -0.19723912	     -0.05959379	      0.88292175	     -0.00029164	     -0.21234138	     -0.00175920	     -0.00046175	    129.82988779
      1.93557162	     -0.05607766	     -0.00038090	     -0.19728909	     -0.05959597	      0.88292116	     -0.00029215	     -0.21235141	     -0.00176764	     -0.00048680	    129.00546805
      1.93680705	     -0.05612744	     -0.00038343	     -0.19733872	     -0.05959816	      0.88292055	     -0.00029265	     -0.21236218	     -0.00177601	     -0.00051472	    128.99339377
      1.93804248	     -0.05618079	     -0.00038578	     -0.19739194	     -0.05960035	      0.88291989	     -0.00029315	     -0.21237364	     -0.00178265	     -0.00054419	    128.13917541
      1.93927791	     -0.05623428	     -0.00038816	     -0.19744530	     -0.05960256	      0.88291920	     -0.00029364	     -0.21238581	     -0.00178919	     -0.00057620	    128.09547503
      1.94051334	     -0.05629155	     -0.00039039	     -0.19750246	     -0.05960477	      0.88291847	     -0.00029414	     -0.21239865	     -0.00179396	     -0.00060941	    127.21424252
      1.94174877	     -0.05634927	     -0.00039263	     -0.19756007	     -0.05960699	      0.88291769	     -0.00029464	     -0.21241219	     -0.00179860	     -0.00064478	    127.13841721
      1.94298420	     -0.05641051	     -0.00039471	     -0.19762121	     -0.05960922	      0.88291688	     -0.00029513	     -0.21242639	     -0.00180146	     -0.00068099	    126.24540828
      1.94421963	     -0.05647151	     -0.00039682	     -0.19768212	     -0.05961144	      0.88291601	     -0.00029562	     -0.21244126	     -0.00180413	     -0.00071896	    126.16720887
      1.94545506	     -0.05653578	     -0.00039881	     -0.19774632	     -0.05961367	      0.88291510	     -0.00029611	     -0.21245675	     -0.00180496	     -0.00075731	    125.27243870
      1.94669049	     -0.05659990	     -0.00040079	     -0.19781037	     -0.05961590	      0.88291414	     -0.00029660	     -0.21247286	     -0.00180559	     -0.00079698	    125.18245435
      1.94792592	     -0.05666692	     -0.00040261	     -0.19787734	     -0.05961813	      0.88291313	     -0.00029708	     -0.21248955	     -0.00180435	     -0.00083658	    124.28768123
      1.94916135	     -0.05673328	     -0.00040441	     -0.19794365	     -0.05962036	      0.88291207	     -0.00029756	     -0.21250681	     -0.00180287	     -0.00087705	    124.20315276
      1.95039678	     -0.05680234	     -0.00040608	     -0.19801269	     -0.05962259	      0.88291096	     -0.00029804	     -0.21252459	     -0.00179950	     -0.00091701	    123.31443629
      1.95163221	     -0.05687062	     -0.00040771	     -0.19808094	     -0.05962481	      0.88290981	     -0.00029852	     -0.21254289	     -0.00179588	     -0.00095741	    123.22835501
      1.95286764	     -0.05694142	     -0.00040919	     -0.19815174	     -0.05962702	      0.88290860	     -0.00029899	     -0.21256165	     -0.00179035	     -0.00099690	    122.33885193
      1.95410307	     -0.05701167	     -0.00041066	     -0.19822199	     -0.05962923	      0.88290734	     -0.00029946	     -0.21258088	     -0.00178456	     -0.00103645	    122.24598752
      1.95533850	     -0.05708449	     -0.00041206	     -0.19829483	     -0.05963143	      0.88290604	     -0.00029993	     -0.21260053	     -0.00177685	     -0.00107472	    121.36291046
      1.95657393	     -0.05715627	     -0.00041349	     -0.19836663	     -0.05963362	      0.88290469	     -0.00030039	     -0.21262061	     -0.00176884	     -0.00111269	    121.28033346
      1.95780936	     -0.05723053	     -0.00041484	     -0.19844093	     -0.05963580	      0.88290329	     -0.00030085	     -0.21264106	     -0.00175891	     -0.00114900	    120.39976039
      1.95904479	     -0.05730453	     -0.00041625	     -0.19851498	     -0.05963797	      0.88290185	     -0.00030131	     -0.21266190	     -0.00174869	     -0.00118466	    120.30731160
      1.96028022	     -0.05738156	     -0.00041760	     -0.19859207	     -0.05964012	      0.88290036	     -0.00030176	     -0.21268312	     -0.00173656	     -0.00121839	    119.42292329
      1.96151565	     -0.05745815	     -0.00041894	     -0.19866873	     -0.05964226	      0.88289884	     -0.00030221	     -0.21270472	     -0.00172412	     -0.00125126	    119.32628920
      1.96275108	     -0.05753724	     -0.00042015	     -0.19874790	     -0.05964438	      0.88289727	     -0.00030266	     -0.21272668	     -0.00170975	     -0.00128202	    118.44486693
      1.96398651	     -0.05761514	     -0.00042120	     -0.19882589	     -0.05964649	      0.88289567	     -0.00030310	     -0.21274900	     -0.00169501	     -0.00131176	    118.36064180
      1.96522194	     -0.05769497	     -0.00042198	     -0.19890584	     -0.05964857	      0.88289403	     -0.00030354	     -0.21277162	     -0.00167829	     -0.00133917	    117.49124070
      1.96645737	     -0.05777310	     -0.00042291	     -0.19898409	     -0.05965063	      0.88289236	     -0.00030397	     -0.21279456	     -0.00166119	     -0.00136534	    117.40113896
      1.96769280	     -0.05785432	     -0.00042384	     -0.19906544	     -0.05965267	      0.88289066	     -0.00030440	     -0.21281782	     -0.00164210	     -0.00138907	    116.52415679
      1.96892823	     -0.05793506	     -0.00042475	     -0.19914632	     -0.05965469	      0.88288893	     -0.00030482	     -0.21284142	     -0.00162261	     -0.00141150	    116.43011138
      1.97016366	     -0.05801823	     -0.00042552	     -0.19922965	     -0.05965668	      0.88288717	     -0.00030524	     -0.21286535	     -0.00160108	     -0.00143148	    115.56851888
      1.97139909	     -0.05810093	     -0.00042625	     -0.19931251	     -0.05965865	      0.88288539	     -0.00030566	     -0.21288960	     -0.00157911	     -0.00145015	    115.47379124
      1.97263452	     -0.05818653	     -0.00042678	     -0.19939830	     -0.05966058	      0.88288359	     -0.00030606	     -0.21291418	     -0.00155506	     -0.00146636	    114.61683672
      1.97386995	     -0.05827057	     -0.00042647	     -0.19948255	     -0.05966249	      0.88288177	     -0.00030647	     -0.21293909	     -0.00153054	     -0.00148111	    114.52286697
      1.97510538	     -0.05835447	     -0.00042652	     -0.19956666	     -0.05966436	      0.88287993	     -0.00030686	     -0.21296435	     -0.00150399	     -0.00149301	    113.65348316
      1.97634081	     -0.05843877	     -0.00042649	     -0.19965120	     -0.05966620	      0.88287808	     -0.00030726	     -0.21299001	     -0.00147697	     -0.00150330	    113.56161788
      1.97757624	     -0.05852470	     -0.00042621	     -0.19973737	     -0.05966801	      0.88287622	     -0.00030764	     -0.21301605	     -0.00144778	     -0.00151093	    112.74990959
      1.97881167	     -0.05860860	     -0.00042573	     -0.19982154	     -0.05966978	      0.88287435	     -0.00030802	     -0.21304241	     -0.00141794	     -0.00151710	    112.71030534
      1.98004710	     -0.05869353	     -0.00042494	     -0.19990675	     -0.05967151	      0.88287247	     -0.00030840	     -0.21306902	     -0.00138582	     -0.00152070	    111.92229442
      1.98128254	     -0.05877597	     -0.00042389	     -0.19998949	     -0.05967321	      0.88287059	     -0.00030876	     -0.21309585	     -0.00135302	     -0.00152294	    111.89670010
      1.98251797	     -0.05885858	     -0.00042248	     -0.20007244	     -0.05967486	      0.88286871	     -0.00030912	     -0.21312282	     -0.00131794	     -0.00152270	    111.12847723
      1.98375340	     -0.05893864	     -0.00042084	     -0.20015284	     -0.05967646	      0.88286683	     -0.00030948	     -0.21314989	     -0.00128217	     -0.00152120	    111.11331588
      1.98498883	     -0.05901966	     -0.00041907	     -0.20023423	     -0.05967802	      0.88286495	     -0.00030983	     -0.21317701	     -0.00124411	     -0.00151731	    110.35457856
      1.98622426	     -0.05909871	     -0.00041732	     -0.20031365	     -0.05967954	      0.88286308	     -0.00031017	     -0.21320417	     -0.00120537	     -0.00151218	    110.35575124
      1.98745969	     -0.05917844	     -0.00041541	     -0.20039378	     -0.05968100	      0.88286122	     -0.00031050	     -0.21323133	     -0.00116437	     -0.00150469	    109.62004869
      1.98869512	     -0.05925533	     -0.00041335	     -0.20047108	     -0.05968241	      0.88285936	     -0.00031083	     -0.21325846	     -0.00112272	     -0.00149604	    109.64244252
      1.98993055	     -0.05933167	     -0.00041102	     -0.20054785	     -0.05968377	      0.88285752	     -0.00031115	     -0.21328548	     -0.00107886	     -0.00148507	    108.92537326
      1.99116598	     -0.05940408	     -0.00040845	     -0.20062072	     -0.05968508	      0.88285569	     -0.00031147	     -0.21331235	     -0.00103441	     -0.00147297	    108.96444123
      1.99240141	     -0.05947566	     -0.00040550	     -0.20069277	     -0.05968633	      0.88285388	     -0.00031177	     -0.21333896	     -0.00098782	     -0.00145860	    108.26980719
      1.99363684	     -0.05954287	     -0.00040230	     -0.20076048	     -0.05968752	      0.88285209	     -0.00031208	     -0.21336526	     -0.00094071	     -0.00144304	    108.34362159
      1.99487227	     -0.05960888	     -0.00039874	     -0.20082700	     -0.05968865	      0.88285032	     -0.00031237	     -0.21339116	     -0.00089156	     -0.00142512	    107.67794574
      1.99610770	     -0.05967098	     -0.00039470	     -0.20088964	     -0.05968972	      0.88284857	     -0.00031266	     -0.21341665	     -0.00084207	     -0.00140589	    107.74686219
      1.99734313	     -0.05973062	     -0.00039121	     -0.20094982	     -0.05969073	      0.88284685	     -0.00031294	     -0.21344172	     -0.00079080	     -0.00138417	    107.06396051
      1.99857856	     -0.05978803	     -0.00038779	     -0.20100777	     -0.05969168	      0.88284515	     -0.00031322	     -0.21346641	     -0.00073937	     -0.00136120	    107.14833192
      1.99981399	     -0.05984426	     -0.00038429	     -0.20106457	     -0.05969256	      0.88284348	     -0.00031349	     -0.21349067	     -0.00068619	     -0.00133595	    106.51021164
      2.00104942	     -0.05989606	     -0.00038081	     -0.20111693	     -0.05969337	      0.88284185	     -0.00031376	     -0.21351444	     -0.00063283	     -0.00130965	    106.64093881
      2.00228485	     -0.05994652	     -0.00037724	     -0.20116797	     -0.05969412	      0.88284025	     -0.00031402	     -0.21353764	     -0.00057777	     -0.00128119	    106.02710735
      2.00352028	     -0.05999303	     -0.00037368	     -0.20121507	     -0.05969480	      0.88283868	     -0.00031427	     -0.21356024	     -0.00052262	     -0.00125187	    106.17337821
      2.00475571	     -0.06003877	     -0.00037014	     -0.20126141	     -0.05969541	      0.88283716	     -0.00031452	     -0.21358218	     -0.00046586	     -0.00122061	    105.57141861
      2.00599114	     -0.06008106	     -0.00036680	     -0.20130430	     -0.05969595	      0.88283567	     -0.00031477	     -0.21360348	     -0.00040911	     -0.00118869	    105.72884568
      2.00722657	     -0.06012279	     -0.00036384	     -0.20134664	     -0.05969642	      0.88283422	     -0.00031501	     -0.21362410	     -0.00035088	     -0.00115501	    105.13569005
      2.00846200	     -0.06016134	     -0.00036083	     -0.20138580	     -0.05969682	      0.88283282	     -0.00031524	     -0.21364403	     -0.00029275	     -0.00112082	    105.30470504
      2.00969743	     -0.06019890	     -0.00035789	     -0.20142397	     -0.05969714	      0.88283145	     -0.00031547	     -0.21366323	     -0.00023319	     -0.00108504	    104.73540704
      2.01093286	     -0.06023189	     -0.00035506	     -0.20145758	     -0.05969739	      0.88283013	     -0.00031569	     -0.21368171	     -0.00017382	     -0.00104888	    104.93153991
      2.01216829	     -0.06026335	     -0.00035192	     -0.20148967	     -0.05969757	      0.88282886	     -0.00031591	     -0.21369944	     -0.00011316	     -0.00101122	    104.38150436
      2.01340372	     -0.06029095	     -0.00034884	     -0.20151791	     -0.05969767	      0.88282764	     -0.00031613	     -0.21371642	     -0.00005281	     -0.00097329	    104.59974205
      2.01463915	     -0.06031599	     -0.00034569	     -0.20154359	     -0.05969770	      0.88282646	     -0.00031634	     -0.21373261	      0.00000874	     -0.00093395	    104.08581171
      2.01587458	     -0.06033644	     -0.00034278	     -0.20156469	     -0.05969765	      0.88282533	     -0.00031654	     -0.21374799	      0.00006987	     -0.00089437	    104.33562359
      2.01711001	     -0.06035465	     -0.00034007	     -0.20158354	     -0.05969753	      0.88282425	     -0.00031674	     -0.21376253	      0.00013209	     -0.00085343	    103.87148924
      2.01834544	     -0.06036711	     -0.00033764	     -0.20159663	     -0.05969733	      0.88282322	     -0.00031694	     -0.21377620	      0.00019384	     -0.00081225	    104.21949699
      2.01958087	     -0.06037449	     -0.00033535	     -0.20160465	     -0.05969705	      0.88282224	     -0.00031713	     -0.21378888	      0.00025661	     -0.00076954	    103.86773080
      2.02081630	     -0.06037236	     -0.00033314	     -0.20160316	     -0.05969669	      0.88282132	     -0.00031732	     -0.21380046	      0.00031877	     -0.00072626	    104.32917650
      2.02205173	     -0.06036289	     -0.00033093	     -0.20159435	     -0.05969626	      0.88282045	     -0.00031749	     -0.21381076	      0.00038172	     -0.00068100	    104.06598176
      2.02328716	     -0.06034350	     -0.00032875	     -0.20157560	     -0.05969575	      0.88281964	     -0.00031767	     -0.21381969	      0.00044372	     -0.00063465	    104.59132587
      2.02452259	     -0.06031693	     -0.00032650	     -0.20154968	     -0.05969516	      0.88281888	     -0.00031784	     -0.21382713	      0.00050614	     -0.00058583	    104.37415748
      2.02575802	     -0.06027995	     -0.00032411	     -0.20151334	     -0.05969450	      0.88281819	     -0.00031800	     -0.21383302	      0.00056726	     -0.00053552	    104.95222495
      2.02699345	     -0.06023528	     -0.00032152	     -0.20146931	     -0.05969376	      0.88281756	     -0.00031816	     -0.21383727	      0.00062847	     -0.00048238	    104.78890311
      2.02822888	     -0.06018069	     -0.00031884	     -0.20141536	     -0.05969295	      0.88281700	     -0.00031831	     -0.21383984	      0.00068808	     -0.00042746	    105.42256580
      2.02946431	     -0.06011983	     -0.00031608	     -0.20135513	     -0.05969206	      0.88281650	     -0.00031846	     -0.21384068	      0.00074749	     -0.00036951	    105.29497995
      2.03069974	     -0.06005038	     -0.00031323	     -0.20128631	     -0.05969110	      0.88281609	     -0.00031860	     -0.21383983	      0.00080499	     -0.00030968	    105.95769952
      2.03193517	     -0.05997567	     -0.00031023	     -0.20121221	     -0.05969007	      0.88281574	     -0.00031874	     -0.21383728	      0.00086203	     -0.00024687	    105.85423069
      2.03317060	     -0.05989375	     -0.00030720	     -0.20113090	     -0.05968897	      0.88281548	     -0.00031887	     -0.21383307	      0.00091696	     -0.00018237	    106.54838776
      2.03440603	     -0.05980829	     -0.00030414	     -0.20104602	     -0.05968781	      0.88281529	     -0.00031900	     -0.21382725	      0.00097125	     -0.00011520	    106.46758614
      2.03564146	     -0.05971741	     -0.00030115	     -0.20095571	     -0.05968658	      0.88281519	     -0.00031912	     -0.21381990	      0.00102330	     -0.00004676	    107.18407863
      2.03687689	     -0.05962494	     -0.00029829	     -0.20086379	     -0.05968528	      0.88281518	     -0.00031924	     -0.21381109	      0.00107464	      0.00002387	    107.12413514
      2.03811232	     -0.05952847	     -0.00029565	     -0.20076786	     -0.05968392	      0.88281525	     -0.00031936	     -0.21380093	      0.00112367	      0.00009518	    107.87003945
      2.03934775	     -0.05943099	     -0.00029319	     -0.20067089	     -0.05968250	      0.88281541	     -0.00031947	     -0.21378948	      0.00117198	      0.00016801	    107.84972522
      2.04058318	     -0.05932974	     -0.00029099	     -0.20057013	     -0.05968103	      0.88281567	     -0.00031957	     -0.21377683	      0.00121798	      0.00024087	    108.63893352
      2.04181861	     -0.05922739	     -0.00028895	     -0.20046824	     -0.05967949	      0.88281601	     -0.00031967	     -0.21376303	      0.00126327	      0.00031459	    108.65625316
      2.04305404	     -0.05912142	     -0.00028709	     -0.20036273	     -0.05967791	      0.88281644	     -0.00031977	     -0.21374816	      0.00130623	      0.00038768	    109.46225917
      2.04428947	     -0.05901564	     -0.00028527	     -0.20025738	     -0.05967627	      0.88281697	     -0.00031987	     -0.21373226	      0.00134845	      0.00046093	    109.48102768
      2.04552490	     -0.05890704	     -0.00028356	     -0.20014920	     -0.05967458	      0.88281758	     -0.00031996	     -0.21371543	      0.00138835	      0.00053278	    110.30882346
      2.04676033	     -0.05879836	     -0.00028192	     -0.20004091	     -0.05967284	      0.88281828	     -0.00032004	     -0.21369769	      0.00142758	      0.00060405	    110.36935080
      2.04799576	     -0.05868694	     -0.00028044	     -0.19992987	     -0.05967105	      0.88281907	     -0.00032012	     -0.21367909	      0.00146456	      0.00067323	    111.23169863
      2.04923119	     -0.05857613	     -0.00027883	     -0.19981943	     -0.05966922	      0.88281995	     -0.00032020	     -0.21365969	      0.00150089	      0.00074123	    111.30973459
      2.05046662	     -0.05846306	     -0.00027721	     -0.19970671	     -0.05966734	      0.88282090	     -0.00032028	     -0.21363953	      0.00153495	      0.00080659	    112.18232797
      2.05170205	     -0.05835071	     -0.00027557	     -0.19959469	     -0.05966543	      0.88282194	     -0.00032035	     -0.21361866	      0.00156833	      0.00087023	    112.27172105
      2.05293748	     -0.05823643	     -0.00027408	     -0.19948073	     -0.05966347	      0.88282305	     -0.00032042	     -0.21359713	      0.00159947	      0.00093073	    113.16840976
      2.05417291	     -0.05812319	     -0.00027263	     -0.19936779	     -0.05966147	      0.88282424	     -0.00032048	     -0.21357497	      0.00162999	      0.00098902	    113.28002896
      2.05540834	     -0.05800650	     -0.00027140	     -0.19925138	     -0.05965944	      0.88282549	     -0.00032054	     -0.21355224	      0.00165830	      0.00104374	    114.19669019
      2.05664377	     -0.05789072	     -0.00027019	     -0.19913587	     -0.05965738	      0.88282682	     -0.00032060	     -0.21352896	      0.00168601	      0.00109591	    114.32535374
      2.05787920	     -0.05777233	     -0.00026925	     -0.19901773	     -0.05965528	      0.88282820	     -0.00032065	     -0.21350517	      0.00171153	      0.00114425	    115.26901924
      2.05911463	     -0.05765498	     -0.00026834	     -0.19890061	     -0.05965315	      0.88282964	     -0.00032070	     -0.21348091	      0.00173648	      0.00118984	    115.42168326
      2.06035006	     -0.05753517	     -0.00026743	     -0.19878101	     -0.05965099	      0.88283114	     -0.00032075	     -0.21345619	      0.00175924	      0.00123142	    116.38436983
      2.06158549	     -0.05741586	     -0.00026646	     -0.19866191	     -0.05964880	      0.88283268	     -0.00032079	     -0.21343101	      0.00178140	      0.00127013	    116.55903676
      2.06282092	     -0.05729392	     -0.00026551	     -0.19854016	     -0.05964659	      0.88283427	     -0.00032083	     -0.21340540	      0.00180137	      0.00130480	    117.54803335
      2.06405635	     -0.05717283	     -0.00026449	     -0.19841925	     -0.05964435	      0.88283591	     -0.00032087	     -0.21337935	      0.00182071	      0.00133660	    117.72948056
      2.06529178	     -0.05704987	     -0.00026348	     -0.19829644	     -0.05964209	      0.88283758	     -0.00032090	     -0.21335290	      0.00183781	      0.00136439	    118.71913421
      2.06652721	     -0.05692818	     -0.00026236	     -0.19817490	     -0.05963981	      0.88283928	     -0.00032093	     -0.21332607	      0.00185427	      0.00138936	    118.89465107
      2.06776264	     -0.05680497	     -0.00026110	     -0.19805183	     -0.05963751	      0.88284101	     -0.00032096	     -0.21329890	      0.00186848	      0.00141040	    119.88272308
      2.06899807	     -0.05668339	     -0.00025965	     -0.19793037	     -0.05963519	      0.88284276	     -0.00032098	     -0.21327139	      0.00188205	      0.00142876	    120.04885119
      2.07023350	     -0.05656092	     -0.00025827	     -0.19780800	     -0.05963286	      0.88284454	     -0.00032100	     -0.21324361	      0.00189336	      0.00144330	    121.03097712
      2.07146893	     -0.05644103	     -0.00025677	     -0.19768821	     -0.05963051	      0.88284633	     -0.00032102	     -0.21321557	      0.00190406	      0.00145528	    121.18645952
      2.07270436	     -0.05632012	     -0.00025473	     -0.19756738	     -0.05962816	      0.88284813	     -0.00032103	     -0.21318735	      0.00191251	      0.00146367	    122.16267339
      2.07393979	     -0.05620131	     -0.00025245	     -0.19744865	     -0.05962579	      0.88284994	     -0.00032105	     -0.21315895	      0.00192034	      0.00146971	    122.30779708
      2.07517522	     -0.05608172	     -0.00025015	     -0.19732912	     -0.05962341	      0.88285176	     -0.00032106	     -0.21313040	      0.00192598	      0.00147224	    123.29225612
      2.07641065	     -0.05596550	     -0.00024785	     -0.19721296	     -0.05962103	      0.88285358	     -0.00032107	     -0.21310174	      0.00193108	      0.00147251	    123.43910453
      2.07764608	     -0.05584836	     -0.00024617	     -0.19709584	     -0.05961864	      0.88285540	     -0.00032107	     -0.21307304	      0.00193405	      0.00146942	    124.42544994
      2.07888151	     -0.05573642	     -0.00024501	     -0.19698390	     -0.05961625	      0.88285721	     -0.00032108	     -0.21304440	      0.00193647	      0.00146435	    124.52923950
      2.08011695	     -0.05562646	     -0.00024409	     -0.19687391	     -0.05961386	      0.88285901	     -0.00032108	     -0.21301592	      0.00193678	      0.00145612	    125.47436818
      2.08135238	     -0.05552123	     -0.00024320	     -0.19676864	     -0.05961147	      0.88286081	     -0.00032109	     -0.21298764	      0.00193664	      0.00144597	    125.57021787
      2.08258781	     -0.05541756	     -0.00024242	     -0.19666491	     -0.05960907	      0.88286258	     -0.00032109	     -0.21295960	      0.00193451	      0.00143278	    126.50030831
      2.08382324	     -0.05531872	     -0.00024141	     -0.19656601	     -0.05960669	      0.88286435	     -0.00032109	     -0.21293180	      0.00193204	      0.00141782	    126.57187700
      2.08505867	     -0.05522047	     -0.00024045	     -0.19646768	     -0.05960430	      0.88286609	     -0.00032109	     -0.21290427	      0.00192769	      0.00140002	    127.48563323
      2.08629410	     -0.05512676	     -0.00023959	     -0.19637388	     -0.05960192	      0.88286780	     -0.00032109	     -0.21287699	      0.00192311	      0.00138070	    127.53337838
      2.08752953	     -0.05503495	     -0.00023897	     -0.19628196	     -0.05959955	      0.88286950	     -0.00032109	     -0.21285002	      0.00191672	      0.00135882	    128.42070483
      2.08876496	     -0.05494834	     -0.00023841	     -0.19619524	     -0.05959719	      0.88287116	     -0.00032109	     -0.21282337	      0.00191019	      0.00133564	    128.43445785
      2.09000039	     -0.05486345	     -0.00023803	     -0.19611021	     -0.05959483	      0.88287280	     -0.00032110	     -0.21279711	      0.00190193	      0.00131011	    129.28960977
      2.09123582	     -0.05478395	     -0.00023767	     -0.19603057	     -0.05959249	      0.88287440	     -0.00032110	     -0.21277122	      0.00189360	      0.00128351	    129.26680898
      2.09247125	     -0.05470663	     -0.00023752	     -0.19595309	     -0.05959015	      0.88287597	     -0.00032110	     -0.21274577	      0.00188361	      0.00125475	    130.08829258
      2.09370668	     -0.05463460	     -0.00023729	     -0.19588091	     -0.05958783	      0.88287750	     -0.00032110	     -0.21272075	      0.00187362	      0.00122509	    130.02107292
      2.09494211	     -0.05456447	     -0.00023709	     -0.19581059	     -0.05958553	      0.88287899	     -0.00032110	     -0.21269622	      0.00186204	      0.00119346	    130.79321124
      2.09617754	     -0.05450017	     -0.00023680	     -0.19574613	     -0.05958323	      0.88288045	     -0.00032111	     -0.21267216	      0.00185056	      0.00116106	    130.66775082
      2.09741297	     -0.05443839	     -0.00023664	     -0.19568416	     -0.05958095	      0.88288186	     -0.00032112	     -0.21264864	      0.00183762	      0.00112678	    131.39823867
      2.09864840	     -0.05438249	     -0.00023647	     -0.19562807	     -0.05957869	      0.88288323	     -0.00032112	     -0.21262566	      0.00182491	      0.00109185	    131.24142002
      2.09988383	     -0.05432875	     -0.00023645	     -0.19557412	     -0.05957645	      0.88288456	     -0.00032113	     -0.21260326	      0.00181089	      0.00105517	    131.94295716
      2.10111926	     -0.05428063	     -0.00023638	     -0.19552580	     -0.05957422	      0.88288584	     -0.00032114	     -0.21258142	      0.00179724	      0.00101800	    131.74404747
      2.10235469	     -0.05423480	     -0.00023650	     -0.19547976	     -0.05957201	      0.88288707	     -0.00032116	     -0.21256018	      0.00178236	      0.00097926	    132.40074978
      2.10359012	     -0.05419465	     -0.00023634	     -0.19543939	     -0.05956981	      0.88288826	     -0.00032117	     -0.21253953	      0.00176794	      0.00094025	    132.15128320
      2.10482555	     -0.05415680	     -0.00023587	     -0.19540134	     -0.05956764	      0.88288939	     -0.00032119	     -0.21251953	      0.00175230	      0.00090005	    132.74214919
      2.10606098	     -0.05412449	     -0.00023531	     -0.19536881	     -0.05956548	      0.88289048	     -0.00032121	     -0.21250014	      0.00173716	      0.00085988	    132.43489115
      2.10729641	     -0.05409370	     -0.00023510	     -0.19533781	     -0.05956335	      0.88289152	     -0.00032123	     -0.21248139	      0.00172093	      0.00081868	    133.00369348
      2.10853184	     -0.05406777	     -0.00023502	     -0.19531166	     -0.05956123	      0.88289250	     -0.00032126	     -0.21246324	      0.00170531	      0.00077775	    132.66405866
      2.10976727	     -0.05404076	     -0.00023573	     -0.19528440	     -0.05955913	      0.88289344	     -0.00032129	     -0.21244572	      0.00168863	      0.00073615	    133.18427963
      2.11100270	     -0.05402033	     -0.00023647	     -0.19526373	     -0.05955706	      0.88289432	     -0.00032132	     -0.21242885	      0.00167254	      0.00069524	    132.77307548
      2.11223813	     -0.05400128	     -0.00023699	     -0.19524444	     -0.05955500	      0.88289516	     -0.00032136	     -0.21241266	      0.00165540	      0.00065392	    133.23997459
      2.11347356	     -0.05398744	     -0.00023729	     -0.19523036	     -0.05955297	      0.88289594	     -0.00032140	     -0.21239713	      0.00163891	      0.00061348	    132.79063123
      2.11470899	     -0.05397453	     -0.00023764	     -0.19521722	     -0.05955095	      0.88289667	     -0.00032144	     -0.21238226	      0.00162142	      0.00057283	    133.21300778
      2.11594442	     -0.05396575	     -0.00023794	     -0.19520820	     -0.05954896	      0.88289736	     -0.00032148	     -0.21236798	      0.00160462	      0.00053325	    132.71883809
      2.11717985	     -0.05395791	     -0.00023847	     -0.19520011	     -0.05954699	      0.88289799	     -0.00032153	     -0.21235432	      0.00158683	      0.00049369	    133.09348459
      2.11841528	     -0.05395480	     -0.00023890	     -0.19519676	     -0.05954504	      0.88289858	     -0.00032159	     -0.21234125	      0.00156972	      0.00045540	    132.55345043
      2.11965071	     -0.05395247	     -0.00023945	     -0.19519420	     -0.05954311	      0.88289912	     -0.00032164	     -0.21232876	      0.00155166	      0.00041728	    132.89629560
      2.12088614	     -0.05395458	     -0.00023989	     -0.19519606	     -0.05954120	      0.88289961	     -0.00032171	     -0.21231682	      0.00153438	      0.00038055	    132.32358051
      2.12212157	     -0.05395728	     -0.00024044	     -0.19519852	     -0.05953932	      0.88290006	     -0.00032177	     -0.21230543	      0.00151621	      0.00034411	    132.63654518
      2.12335700	     -0.05396440	     -0.00024089	     -0.19520539	     -0.05953746	      0.88290046	     -0.00032184	     -0.21229455	      0.00149884	      0.00030919	    132.03196457
      2.12459243	     -0.05397204	     -0.00024145	     -0.19521280	     -0.05953562	      0.88290082	     -0.00032192	     -0.21228419	      0.00148061	      0.00027464	    132.31600026
      2.12582786	     -0.05398386	     -0.00024190	     -0.19522438	     -0.05953380	      0.88290114	     -0.00032200	     -0.21227432	      0.00146318	      0.00024170	    131.68401337
      2.12706329	     -0.05399606	     -0.00024244	     -0.19523633	     -0.05953200	      0.88290142	     -0.00032208	     -0.21226494	      0.00144490	      0.00020921	    131.94079333
      2.12829872	     -0.05401243	     -0.00024289	     -0.19525247	     -0.05953023	      0.88290166	     -0.00032218	     -0.21225602	      0.00142746	      0.00017836	    131.28268449
      2.12953415	     -0.05402907	     -0.00024345	     -0.19526887	     -0.05952848	      0.88290186	     -0.00032227	     -0.21224758	      0.00140922	      0.00014800	    131.51867430
      2.13076958	     -0.05404960	     -0.00024391	     -0.19528917	     -0.05952675	      0.88290202	     -0.00032237	     -0.21223958	      0.00139189	      0.00011931	    130.84558277
      2.13200501	     -0.05407007	     -0.00024449	     -0.19530940	     -0.05952504	      0.88290215	     -0.00032248	     -0.21223203	      0.00137384	      0.00009110	    131.07524573
      2.13324044	     -0.05409431	     -0.00024502	     -0.19533342	     -0.05952335	      0.88290225	     -0.00032260	     -0.21222488	      0.00135677	      0.00006457	    130.40133825
      2.13447587	     -0.05411848	     -0.00024568	     -0.19535735	     -0.05952169	      0.88290231	     -0.00032272	     -0.21221815	      0.00133904	      0.00003851	    130.63056175
      2.13571130	     -0.05414638	     -0.00024626	     -0.19538503	     -0.05952004	      0.88290234	     -0.00032285	     -0.21221181	      0.00132236	      0.00001409	    129.95455678
      2.13694673	     -0.05417407	     -0.00024695	     -0.19541249	     -0.05951842	      0.88290235	     -0.00032299	     -0.21220586	      0.00130508	     -0.00000993	    130.18224344
      2.13818216	     -0.05420529	     -0.00024754	     -0.19544349	     -0.05951682	      0.88290232	     -0.00032313	     -0.21220027	      0.00128896	     -0.00003239	    129.50791031
      2.13941759	     -0.05423615	     -0.00024826	     -0.19547413	     -0.05951523	      0.88290227	     -0.00032328	     -0.21219505	      0.00127233	     -0.00005453	    129.73620007
      2.14065302	     -0.05427056	     -0.00024891	     -0.19550833	     -0.05951367	      0.88290219	     -0.00032344	     -0.21219017	      0.00125689	     -0.00007519	    129.06117435
      2.14188845	     -0.05430453	     -0.00024969	     -0.19554209	     -0.05951213	      0.88290208	     -0.00032360	     -0.21218564	      0.00124099	     -0.00009563	    129.29067874
      2.14312388	     -0.05434161	     -0.00025042	     -0.19557896	     -0.05951060	      0.88290195	     -0.00032378	     -0.21218142	      0.00122633	     -0.00011467	    128.63615762
      2.14435931	     -0.05437773	     -0.00025130	     -0.19561488	     -0.05950910	      0.88290180	     -0.00032396	     -0.21217751	      0.00121121	     -0.00013355	    128.89966446
      2.14559474	     -0.05441676	     -0.00025219	     -0.19565371	     -0.05950761	      0.88290162	     -0.00032415	     -0.21217388	      0.00119727	     -0.00015110	    128.28228274
      2.14683017	     -0.05445499	     -0.00025332	     -0.19569174	     -0.05950614	      0.88290142	     -0.00032435	     -0.21217052	      0.00118278	     -0.00016856	    128.57425704
      2.14806560	     -0.05449628	     -0.00025454	     -0.19573284	     -0.05950469	      0.88290121	     -0.00032456	     -0.21216743	      0.00116943	     -0.00018476	    127.98488046
      2.14930103	     -0.05453662	     -0.00025603	     -0.19577298	     -0.05950325	      0.88290097	     -0.00032478	     -0.21216460	      0.00115552	     -0.00020094	    128.30031554
      2.15053646	     -0.05457974	     -0.00025760	     -0.19581590	     -0.05950183	      0.88290071	     -0.00032501	     -0.21216201	      0.00114278	     -0.00021594	    127.73675089
      2.15177189	     -0.05462146	     -0.00025942	     -0.19585741	     -0.05950043	      0.88290043	     -0.00032525	     -0.21215968	      0.00112955	     -0.00023100	    128.07504142
      2.15300732	     -0.05466555	     -0.00026135	     -0.19590132	     -0.05949904	      0.88290014	     -0.00032550	     -0.21215757	      0.00111752	     -0.00024493	    127.53408238
      2.15424275	     -0.05470828	     -0.00026359	     -0.19594385	     -0.05949767	      0.88289983	     -0.00032576	     -0.21215571	      0.00110500	     -0.00025894	    127.88294501
      2.15547818	     -0.05475351	     -0.00026599	     -0.19598887	     -0.05949631	      0.88289950	     -0.00032603	     -0.21215407	      0.00109371	     -0.00027185	    127.35779355
      2.15671361	     -0.05479718	     -0.00026871	     -0.19603234	     -0.05949497	      0.88289916	     -0.00032631	     -0.21215268	      0.00108195	     -0.00028486	    127.71381165
      2.15794904	     -0.05484293	     -0.00027156	     -0.19607790	     -0.05949364	      0.88289880	     -0.00032660	     -0.21215150	      0.00107144	     -0.00029679	    127.19691839
      2.15918447	     -0.05488669	     -0.00027469	     -0.19612146	     -0.05949232	      0.88289842	     -0.00032690	     -0.21215056	      0.00106050	     -0.00030884	    127.55898407
      2.16041990	     -0.05493184	     -0.00027792	     -0.19616642	     -0.05949102	      0.88289804	     -0.00032722	     -0.21214982	      0.00105081	     -0.00031981	    127.06001654
      2.16165533	     -0.05497414	     -0.00028138	     -0.19620853	     -0.05948972	      0.88289763	     -0.00032754	     -0.21214928	      0.00104067	     -0.00033083	    127.43041501
      2.16289076	     -0.05501703	     -0.00028489	     -0.19625123	     -0.05948844	      0.88289722	     -0.00032788	     -0.21214890	      0.00103176	     -0.00034069	    126.94123082
      2.16412619	     -0.05505643	     -0.00028861	     -0.19629044	     -0.05948717	      0.88289679	     -0.00032823	     -0.21214867	      0.00102237	     -0.00035047	    127.31719082
      2.16536162	     -0.05509579	     -0.00029233	     -0.19632961	     -0.05948592	      0.88289635	     -0.00032859	     -0.21214854	      0.00101416	     -0.00035891	    126.83286415
      2.16659705	     -0.05513107	     -0.00029620	     -0.19636471	     -0.05948467	      0.88289590	     -0.00032896	     -0.21214852	      0.00100539	     -0.00036708	    127.19772100
      2.16783248	     -0.05516600	     -0.00030000	     -0.19639946	     -0.05948343	      0.88289545	     -0.00032934	     -0.21214854	      0.00099771	     -0.00037371	    126.69907988
      2.16906791	     -0.05519678	     -0.00030390	     -0.19643007	     -0.05948220	      0.88289498	     -0.00032973	     -0.21214863	      0.00098943	     -0.00037988	    127.03949776
      2.17030334	     -0.05522721	     -0.00030769	     -0.19646033	     -0.05948099	      0.88289451	     -0.00033014	     -0.21214874	      0.00098221	     -0.00038434	    126.50897860
      2.17153877	     -0.05525363	     -0.00031147	     -0.19648658	     -0.05947978	      0.88289403	     -0.00033055	     -0.21214888	      0.00097434	     -0.00038824	    126.80260348
      2.17277420	     -0.05527995	     -0.00031503	     -0.19651274	     -0.05947858	      0.88289355	     -0.00033098	     -0.21214904	      0.00096746	     -0.00039042	    126.22784135
      2.17400963	     -0.05530275	     -0.00031858	     -0.19653538	     -0.05947739	      0.88289307	     -0.00033142	     -0.21214923	      0.00095988	     -0.00039211	    126.47696271
      2.17524506	     -0.05532672	     -0.00032199	     -0.19655920	     -0.05947621	      0.88289258	     -0.00033187	     -0.21214945	      0.00095329	     -0.00039224	    125.85439957
      2.17648049	     -0.05534895	     -0.00032549	     -0.19658127	     -0.05947503	      0.88289210	     -0.00033233	     -0.21214978	      0.00094600	     -0.00039216	    126.04876858
      2.17771592	     -0.05537364	     -0.00032900	     -0.19660580	     -0.05947387	      0.88289161	     -0.00033280	     -0.21215025	      0.00093971	     -0.00039089	    125.39179167
      2.17895136	     -0.05539788	     -0.00033274	     -0.19662988	     -0.05947271	      0.88289113	     -0.00033328	     -0.21215094	      0.00093279	     -0.00038981	    125.54538438
      2.18018679	     -0.05542620	     -0.00033659	     -0.19665804	     -0.05947156	      0.88289065	     -0.00033378	     -0.21215191	      0.00092693	     -0.00038799	    124.84955225
      2.18142222	     -0.05545516	     -0.00034075	     -0.19668683	     -0.05947042	      0.88289017	     -0.00033429	     -0.21215325	      0.00092051	     -0.00038683	    124.96427559
      2.18265765	     -0.05548864	     -0.00034505	     -0.19672014	     -0.05946929	      0.88288970	     -0.00033481	     -0.21215502	      0.00091523	     -0.00038541	    124.24205679
      2.18389308	     -0.05552298	     -0.00034959	     -0.19675431	     -0.05946816	      0.88288922	     -0.00033534	     -0.21215729	      0.00090949	     -0.00038510	    124.31558473
      2.18512851	     -0.05556162	     -0.00035416	     -0.19679278	     -0.05946704	      0.88288874	     -0.00033588	     -0.21216010	      0.00090500	     -0.00038497	    123.56188536
      2.18636394	     -0.05560022	     -0.00035884	     -0.19683122	     -0.05946592	      0.88288827	     -0.00033643	     -0.21216350	      0.00090017	     -0.00038638	    123.60695244
      2.18759937	     -0.05564185	     -0.00036348	     -0.19687269	     -0.05946482	      0.88288779	     -0.00033699	     -0.21216746	      0.00089671	     -0.00038829	    122.84515227
      2.18883480	     -0.05568272	     -0.00036819	     -0.19691339	     -0.05946371	      0.88288731	     -0.00033757	     -0.21217200	      0.00089301	     -0.00039196	    122.86969663
      2.19007023	     -0.05572671	     -0.00037283	     -0.19695722	     -0.05946261	      0.88288682	     -0.00033816	     -0.21217711	      0.00089074	     -0.00039627	    122.08066622
      2.19130566	     -0.05577011	     -0.00037749	     -0.19700048	     -0.05946151	      0.88288633	     -0.00033875	     -0.21218279	      0.00088827	     -0.00040245	    122.06964205
      2.19254109	     -0.05581672	     -0.00038206	     -0.19704695	     -0.05946041	      0.88288583	     -0.00033936	     -0.21218903	      0.00088728	     -0.00040935	    121.25503667
      2.19377652	     -0.05586302	     -0.00038665	     -0.19709310	     -0.05945932	      0.88288532	     -0.00033997	     -0.21219586	      0.00088614	     -0.00041814	    121.21484968
      2.19501195	     -0.05591244	     -0.00039113	     -0.19714241	     -0.05945822	      0.88288479	     -0.00034060	     -0.21220326	      0.00088650	     -0.00042765	    120.38720512
      2.19624738	     -0.05596090	     -0.00039558	     -0.19719074	     -0.05945713	      0.88288426	     -0.00034124	     -0.21221124	      0.00088673	     -0.00043898	    120.33912661
      2.19748281	     -0.05601175	     -0.00039984	     -0.19724148	     -0.05945603	      0.88288371	     -0.00034188	     -0.21221976	      0.00088847	     -0.00045088	    119.50726804
      2.19871824	     -0.05606148	     -0.00040400	     -0.19729111	     -0.05945493	      0.88288314	     -0.00034254	     -0.21222882	      0.00089008	     -0.00046440	    119.44763426
      2.19995367	     -0.05611379	     -0.00040796	     -0.19734333	     -0.05945383	      0.88288256	     -0.00034320	     -0.21223838	      0.00089321	     -0.00047831	    118.61195623
      2.20118910	     -0.05616525	     -0.00041186	     -0.19739470	     -0.05945273	      0.88288196	     -0.00034387	     -0.21224846	      0.00089625	     -0.00049365	    118.55248272
      2.20242453	     -0.05621932	     -0.00041557	     -0.19744870	     -0.05945162	      0.88288134	     -0.00034455	     -0.21225902	      0.00090084	     -0.00050916	    117.72098519
      2.20365996	     -0.05627233	     -0.00041918	     -0.19750164	     -0.05945050	      0.88288070	     -0.00034524	     -0.21227006	      0.00090537	     -0.00052590	    117.66546637
      2.20489539	     -0.05632766	     -0.00042262	     -0.19755692	     -0.05944938	      0.88288004	     -0.00034594	     -0.21228154	      0.00091150	     -0.00054256	    116.84737394
      2.20613082	     -0.05638164	     -0.00042597	     -0.19761086	     -0.05944825	      0.88287936	     -0.00034665	     -0.21229347	      0.00091765	     -0.00056019	    116.81041688
      2.20736625	     -0.05643779	     -0.00042919	     -0.19766698	     -0.05944711	      0.88287866	     -0.00034736	     -0.21230579	      0.00092543	     -0.00057745	    116.01311366
      2.20860168	     -0.05649261	     -0.00043234	     -0.19772178	     -0.05944596	      0.88287793	     -0.00034808	     -0.21231850	      0.00093322	     -0.00059534	    115.99356957
      2.20983711	     -0.05654948	     -0.00043536	     -0.19777864	     -0.05944480	      0.88287719	     -0.00034881	     -0.21233157	      0.00094261	     -0.00061257	    115.21783152
      2.21107254	     -0.05660454	     -0.00043830	     -0.19783370	     -0.05944363	      0.88287642	     -0.00034955	     -0.21234498	      0.00095199	     -0.00063012	    115.22574894
      2.21230797	     -0.05666060	     -0.00044108	     -0.19788977	     -0.05944245	      0.88287563	     -0.00035029	     -0.21235867	      0.00096296	     -0.00064667	    114.48779122
      2.21354340	     -0.05671416	     -0.00044377	     -0.19794334	     -0.05944125	      0.88287482	     -0.00035104	     -0.21237262	      0.00097392	     -0.00066320	    114.53336898
      2.21477883	     -0.05676882	     -0.00044632	     -0.19799804	     -0.05944004	      0.88287399	     -0.00035180	     -0.21238676	      0.00098644	     -0.00067840	    113.82784788
      2.21601426	     -0.05682141	     -0.00044880	     -0.19805067	     -0.05943882	      0.88287315	     -0.00035256	     -0.21240109	      0.00099888	     -0.00069330	    113.89832214
      2.21724969	     -0.05687546	     -0.00045119	     -0.19810477	     -0.05943757	      0.88287228	     -0.00035334	     -0.21241558	      0.00101281	     -0.00070663	    113.22747098
      2.21848512	     -0.05692737	     -0.00045357	     -0.19815674	     -0.05943631	      0.88287140	     -0.00035411	     -0.21243022	      0.00102661	     -0.00071944	    113.34758461
      2.21972055	     -0.05698022	     -0.00045586	     -0.19820966	     -0.05943504	      0.88287050	     -0.00035490	     -0.21244498	      0.00104183	     -0.00073048	    112.72709553
      2.22095598	     -0.05703034	     -0.00045811	     -0.19825984	     -0.05943374	      0.88286960	     -0.00035569	     -0.21245984	      0.00105686	     -0.00074081	    112.90045518
      2.22219141	     -0.05708038	     -0.00046023	     -0.19830996	     -0.05943242	      0.88286867	     -0.00035649	     -0.21247474	      0.00107325	     -0.00074919	    112.35530198
      2.22342684	     -0.05712697	     -0.00046222	     -0.19835664	     -0.05943109	      0.88286774	     -0.00035730	     -0.21248966	      0.00108934	     -0.00075667	    112.59556057
      2.22466227	     -0.05717412	     -0.00046400	     -0.19840389	     -0.05942973	      0.88286681	     -0.00035811	     -0.21250454	      0.00110665	     -0.00076200	    112.08864793
      2.22589770	     -0.05721880	     -0.00046582	     -0.19844868	     -0.05942835	      0.88286586	     -0.00035893	     -0.21251941	      0.00112359	     -0.00076630	    112.37368727
      2.22713313	     -0.05726411	     -0.00046765	     -0.19849409	     -0.05942696	      0.88286491	     -0.00035975	     -0.21253423	      0.00114174	     -0.00076840	    111.93173595
      2.22836856	     -0.05730658	     -0.00046956	     -0.19853667	     -0.05942553	      0.88286396	     -0.00036058	     -0.21254901	      0.00115954	     -0.00076942	    112.27567311
      2.22960399	     -0.05734962	     -0.00047152	     -0.19857983	     -0.05942409	      0.88286301	     -0.00036142	     -0.21256373	      0.00117856	     -0.00076816	    111.89030896
      2.23083942	     -0.05738905	     -0.00047370	     -0.19861936	     -0.05942262	      0.88286207	     -0.00036226	     -0.21257840	      0.00119719	     -0.00076575	    112.28584094
      2.23207485	     -0.05742914	     -0.00047595	     -0.19865958	     -0.05942113	      0.88286112	     -0.00036311	     -0.21259299	      0.00121697	     -0.00076099	    111.93418430
      2.23331028	     -0.05746685	     -0.00047822	     -0.19869740	     -0.05941962	      0.88286019	     -0.00036396	     -0.21260754	      0.00123630	     -0.00075504	    112.34904627
      2.23454571	     -0.05750567	     -0.00047983	     -0.19873636	     -0.05941808	      0.88285926	     -0.00036482	     -0.21262202	      0.00125675	     -0.00074669	    112.01953462
      2.23578114	     -0.05754214	     -0.00048118	     -0.19877298	     -0.05941651	      0.88285834	     -0.00036569	     -0.21263646	      0.00127670	     -0.00073703	    112.43418738
      2.23701657	     -0.05757931	     -0.00048241	     -0.19881030	     -0.05941492	      0.88285744	     -0.00036656	     -0.21265084	      0.00129778	     -0.00072504	    112.12038874
      2.23825200	     -0.05761349	     -0.00048357	     -0.19884464	     -0.05941330	      0.88285655	     -0.00036743	     -0.21266515	      0.00131849	     -0.00071192	    112.58881683
      2.23948743	     -0.05764750	     -0.00048456	     -0.19887882	     -0.05941166	      0.88285568	     -0.00036831	     -0.21267936	      0.00134040	     -0.00069656	    112.31376613
      2.24072286	     -0.05767821	     -0.00048540	     -0.19890970	     -0.05940999	      0.88285483	     -0.00036919	     -0.21269345	      0.00136193	     -0.00068016	    112.80080310
      2.24195829	     -0.05770689	     -0.00048649	     -0.19893856	     -0.05940830	      0.88285400	     -0.00037007	     -0.21270739	      0.00138462	     -0.00066157	    112.53396931
      2.24319372	     -0.05773388	     -0.00048782	     -0.19896573	     -0.05940657	      0.88285320	     -0.00037096	     -0.21272126	      0.00140687	     -0.00064186	    112.99503971
      2.24442915	     -0.05776156	     -0.00048899	     -0.19899359	     -0.05940482	      0.88285242	     -0.00037185	     -0.21273504	      0.00143026	     -0.00062003	    112.71303530
      2.24566458	     -0.05778566	     -0.00048996	     -0.19901789	     -0.05940304	      0.88285166	     -0.00037274	     -0.21274873	      0.00145331	     -0.00059732	    113.20727327
      2.24690001	     -0.05780888	     -0.00049065	     -0.19904131	     -0.05940123	      0.88285094	     -0.00037363	     -0.21276225	      0.00147762	     -0.00057262	    112.94415048
      2.24813544	     -0.05782779	     -0.00049111	     -0.19906043	     -0.05939939	      0.88285025	     -0.00037453	     -0.21277554	      0.00150160	     -0.00054712	    113.46364723
      2.24937087	     -0.05784587	     -0.00049132	     -0.19907874	     -0.05939752	      0.88284959	     -0.00037543	     -0.21278855	      0.00152674	     -0.00051971	    113.20296673
      2.25060630	     -0.05786041	     -0.00049133	     -0.19909351	     -0.05939562	      0.88284897	     -0.00037632	     -0.21280125	      0.00155142	     -0.00049162	    113.70646159
      2.25184173	     -0.05787455	     -0.00049118	     -0.19910789	     -0.05939368	      0.88284838	     -0.00037722	     -0.21281361	      0.00157722	     -0.00046181	    113.42781994
      2.25307716	     -0.05788500	     -0.00049089	     -0.19911858	     -0.05939172	      0.88284782	     -0.00037812	     -0.21282562	      0.00160258	     -0.00043147	    113.92864550
      2.25431259	     -0.05789500	     -0.00049038	     -0.19912885	     -0.05938972	      0.88284731	     -0.00037902	     -0.21283723	      0.00162908	     -0.00039958	    113.63655245
      2.25554802	     -0.05790171	     -0.00048971	     -0.19913581	     -0.05938769	      0.88284684	     -0.00037993	     -0.21284844	      0.00165513	     -0.00036739	    114.11858754
      2.25678345	     -0.05790855	     -0.00048888	     -0.19914292	     -0.05938563	      0.88284640	     -0.00038083	     -0.21285922	      0.00168227	     -0.00033390	    113.80498900
      2.25801888	     -0.05791256	     -0.00048797	     -0.19914720	     -0.05938354	      0.88284601	     -0.00038173	     -0.21286958	      0.00170893	     -0.00030039	    114.27206484
      2.25925431	     -0.05791699	     -0.00048700	     -0.19915191	     -0.05938141	      0.88284566	     -0.00038263	     -0.21287952	      0.00173663	     -0.00026587	    113.94928717
      2.26048974	     -0.05791882	     -0.00048611	     -0.19915401	     -0.05937925	      0.88284535	     -0.00038354	     -0.21288903	      0.00176380	     -0.00023159	    114.42081320
      2.26172517	     -0.05792159	     -0.00048553	     -0.19915705	     -0.05937705	      0.88284509	     -0.00038444	     -0.21289811	      0.00179198	     -0.00019647	    114.11236864
      2.26296060	     -0.05792133	     -0.00048539	     -0.19915707	     -0.05937482	      0.88284487	     -0.00038535	     -0.21290676	      0.00181954	     -0.00016162	    114.60153060
      2.26419603	     -0.05792084	     -0.00048542	     -0.19915683	     -0.05937255	      0.88284469	     -0.00038625	     -0.21291494	      0.00184800	     -0.00012590	    114.31563867
      2.26543146	     -0.05791662	     -0.00048565	     -0.19915287	     -0.05937025	      0.88284456	     -0.00038716	     -0.21292265	      0.00187574	     -0.00009044	    114.83638586
      2.26666689	     -0.05791116	     -0.00048563	     -0.19914769	     -0.05936792	      0.88284447	     -0.00038806	     -0.21292982	      0.00190421	     -0.00005402	    114.57852686
      2.26790232	     -0.05789972	     -0.00048549	     -0.19913652	     -0.05936555	      0.88284442	     -0.00038897	     -0.21293641	      0.00193177	     -0.00001766	    115.13215336
      2.26913775	     -0.05788400	     -0.00048510	     -0.19912108	     -0.05936315	      0.88284443	     -0.00038987	     -0.21294230	      0.00195989	      0.00001985	    114.91821139
      2.27037318	     -0.05785997	     -0.00048427	     -0.19909733	     -0.05936071	      0.88284447	     -0.00039078	     -0.21294740	      0.00198690	      0.00005752	    115.53068905
      2.27160861	     -0.05783104	     -0.00048297	     -0.19906869	     -0.05935824	      0.88284457	     -0.00039168	     -0.21295162	      0.00201423	      0.00009668	    115.35129863
      2.27284404	     -0.05779460	     -0.00048145	     -0.19903255	     -0.05935573	      0.88284471	     -0.00039258	     -0.21295490	      0.00204019	      0.00013633	    115.98681863
      2.27407947	     -0.05775429	     -0.00047968	     -0.19899254	     -0.05935320	      0.88284491	     -0.00039348	     -0.21295717	      0.00206622	      0.00017770	    115.81718115
      2.27531490	     -0.05770790	     -0.00047782	     -0.19894643	     -0.05935063	      0.88284515	     -0.00039438	     -0.21295843	      0.00209067	      0.00021969	    116.47309792
      2.27655033	     -0.05765824	     -0.00047592	     -0.19889706	     -0.05934803	      0.88284545	     -0.00039528	     -0.21295868	      0.00211502	      0.00026348	    116.32768554
      2.27778577	     -0.05760186	     -0.00047409	     -0.19884096	     -0.05934540	      0.88284580	     -0.00039618	     -0.21295792	      0.00213758	      0.00030801	    117.02454549
      2.27902120	     -0.05754241	     -0.00047207	     -0.19878177	     -0.05934275	      0.88284621	     -0.00039707	     -0.21295612	      0.00215984	      0.00035444	    116.91028320
      2.28025663	     -0.05747670	     -0.00046987	     -0.19871631	     -0.05934007	      0.88284668	     -0.00039796	     -0.21295329	      0.00218016	      0.00040161	    117.65079543
      2.28149206	     -0.05740818	     -0.00046743	     -0.19864805	     -0.05933736	      0.88284720	     -0.00039886	     -0.21294939	      0.00220007	      0.00045064	    117.56174877
      2.28272749	     -0.05733410	     -0.00046481	     -0.19857422	     -0.05933463	      0.88284779	     -0.00039974	     -0.21294443	      0.00221790	      0.00050029	    118.32482495
      2.28396292	     -0.05725733	     -0.00046196	     -0.19849768	     -0.05933188	      0.88284844	     -0.00040063	     -0.21293839	      0.00223518	      0.00055162	    118.26045386
      2.28519835	     -0.05717435	     -0.00045897	     -0.19841493	     -0.05932911	      0.88284916	     -0.00040151	     -0.21293127	      0.00225029	      0.00060337	    119.06872891
      2.28643378	     -0.05708882	     -0.00045580	     -0.19832961	     -0.05932632	      0.88284993	     -0.00040239	     -0.21292303	      0.00226477	      0.00065661	    119.02264454
      2.28766921	     -0.05699854	     -0.00045255	     -0.19823954	     -0.05932352	      0.88285078	     -0.00040327	     -0.21291371	      0.00227696	      0.00071003	    119.82770750
      2.28890464	     -0.05690743	     -0.00044925	     -0.19814861	     -0.05932070	      0.88285169	     -0.00040414	     -0.21290333	      0.00228839	      0.00076457	    119.77545008
      2.29014007	     -0.05681297	     -0.00044605	     -0.19805432	     -0.05931786	      0.88285267	     -0.00040501	     -0.21289194	      0.00229746	      0.00081886	    120.58527449
      2.29137550	     -0.05671860	     -0.00044285	     -0.19796011	     -0.05931502	      0.88285371	     -0.00040588	     -0.21287960	      0.00230576	      0.00087378	    120.52912345
      2.29261093	     -0.05662090	     -0.00043964	     -0.19786255	     -0.05931217	      0.88285482	     -0.00040675	     -0.21286635	      0.00231168	      0.00092792	    121.33646148
      2.29384636	     -0.05652339	     -0.00043630	     -0.19776516	     -0.05930931	      0.88285600	     -0.00040761	     -0.21285223	      0.00231682	      0.00098215	    121.26677838
      2.29508179	     -0.05642387	     -0.00043301	     -0.19766574	     -0.05930644	      0.88285725	     -0.00040847	     -0.21283731	      0.00231959	      0.00103499	    122.05530891
      2.29631722	     -0.05632622	     -0.00042982	     -0.19756818	     -0.05930358	      0.88285856	     -0.00040933	     -0.21282165	      0.00232160	      0.00108728	    121.97122160
      2.29755265	     -0.05622802	     -0.00042694	     -0.19747004	     -0.05930071	      0.88285994	     -0.00041019	     -0.21280533	      0.00232130	      0.00113756	    122.74606818
      2.29878808	     -0.05613324	     -0.00042431	     -0.19737530	     -0.05929784	      0.88286137	     -0.00041104	     -0.21278845	      0.00232032	      0.00118667	    122.63994069
      2.30002351	     -0.05603817	     -0.00042198	     -0.19728025	     -0.05929498	      0.88286287	     -0.00041189	     -0.21277109	      0.00231711	      0.00123316	    123.40131074
      2.30125894	     -0.05594485	     -0.00041996	     -0.19718693	     -0.05929212	      0.88286442	     -0.00041273	     -0.21275331	      0.00231332	      0.00127795	    123.28574947
      2.30249437	     -0.05585083	     -0.00041809	     -0.19709289	     -0.05928926	      0.88286602	     -0.00041358	     -0.21273517	      0.00230737	      0.00131966	    124.02564499
      2.30372980	     -0.05575885	     -0.00041582	     -0.19700088	     -0.05928641	      0.88286768	     -0.00041442	     -0.21271669	      0.00230090	      0.00135927	    123.88173923
      2.30496523	     -0.05566592	     -0.00041341	     -0.19690791	     -0.05928358	      0.88286938	     -0.00041526	     -0.21269790	      0.00229230	      0.00139541	    124.57875328
      2.30620066	     -0.05557620	     -0.00041098	     -0.19681815	     -0.05928075	      0.88287113	     -0.00041609	     -0.21267883	      0.00228322	      0.00142902	    124.40192491
      2.30743609	     -0.05548693	     -0.00040874	     -0.19672881	     -0.05927794	      0.88287291	     -0.00041692	     -0.21265956	      0.00227209	      0.00145874	    125.08460317
      2.30867152	     -0.05540122	     -0.00040648	     -0.19664302	     -0.05927514	      0.88287473	     -0.00041774	     -0.21264012	      0.00226056	      0.00148560	    124.88675350
      2.30990695	     -0.05531547	     -0.00040430	     -0.19655717	     -0.05927235	      0.88287658	     -0.00041856	     -0.21262058	      0.00224707	      0.00150828	    125.54940204
      2.31114238	     -0.05523333	     -0.00040207	     -0.19647493	     -0.05926958	      0.88287845	     -0.00041938	     -0.21260094	      0.00223327	      0.00152787	    125.32635907
      2.31237781	     -0.05515162	     -0.00039995	     -0.19639310	     -0.05926683	      0.88288035	     -0.00042019	     -0.21258127	      0.00221759	      0.00154312	    125.96185502
      2.31361324	     -0.05507359	     -0.00039781	     -0.19631493	     -0.05926410	      0.88288227	     -0.00042100	     -0.21256159	      0.00220169	      0.00155518	    125.71926084
      2.31484867	     -0.05499604	     -0.00039580	     -0.19623724	     -0.05926140	      0.88288419	     -0.00042180	     -0.21254194	      0.00218399	      0.00156288	    126.33493089
      2.31608410	     -0.05492284	     -0.00039366	     -0.19616388	     -0.05925871	      0.88288613	     -0.00042260	     -0.21252234	      0.00216612	      0.00156744	    126.06174155
      2.31731953	     -0.05484953	     -0.00039154	     -0.19609041	     -0.05925604	      0.88288806	     -0.00042339	     -0.21250284	      0.00214650	      0.00156777	    126.65499250
      2.31855496	     -0.05477929	     -0.00038935	     -0.19602000	     -0.05925340	      0.88289000	     -0.00042418	     -0.21248340	      0.00212677	      0.00156515	    126.37324984
      2.31979039	     -0.05470954	     -0.00038732	     -0.19595006	     -0.05925079	      0.88289193	     -0.00042496	     -0.21246406	      0.00210533	      0.00155854	    126.94447427
      2.32102582	     -0.05464370	     -0.00038521	     -0.19588402	     -0.05924820	      0.88289385	     -0.00042573	     -0.21244485	      0.00208377	      0.00154925	    126.62863956
      2.32226125	     -0.05457763	     -0.00038309	     -0.19581774	     -0.05924564	      0.88289576	     -0.00042650	     -0.21242579	      0.00206049	      0.00153627	    127.18086369
      2.32349668	     -0.05451429	     -0.00038084	     -0.19575420	     -0.05924311	      0.88289764	     -0.00042726	     -0.21240685	      0.00203713	      0.00152095	    126.86076994
      2.32473211	     -0.05445023	     -0.00037858	     -0.19568991	     -0.05924061	      0.88289951	     -0.00042802	     -0.21238805	      0.00201210	      0.00150234	    127.40415629
      2.32596754	     -0.05438934	     -0.00037614	     -0.19562880	     -0.05923814	      0.88290136	     -0.00042877	     -0.21236936	      0.00198702	      0.00148183	    127.06201938
      2.32720297	     -0.05432853	     -0.00037372	     -0.19556775	     -0.05923570	      0.88290317	     -0.00042951	     -0.21235083	      0.00196030	      0.00145842	    127.58028051
      2.32843840	     -0.05427116	     -0.00037117	     -0.19551014	     -0.05923330	      0.88290496	     -0.00043025	     -0.21233244	      0.00193359	      0.00143346	    127.23181956
      2.32967383	     -0.05421391	     -0.00036870	     -0.19545264	     -0.05923092	      0.88290671	     -0.00043098	     -0.21231424	      0.00190532	      0.00140598	    127.74445512
      2.33090926	     -0.05416024	     -0.00036612	     -0.19539871	     -0.05922859	      0.88290843	     -0.00043170	     -0.21229621	      0.00187711	      0.00137733	    127.39207725
      2.33214469	     -0.05410671	     -0.00036367	     -0.19534491	     -0.05922629	      0.88291012	     -0.00043242	     -0.21227839	      0.00184740	      0.00134652	    127.90212095
      2.33338012	     -0.05405736	     -0.00036116	     -0.19529529	     -0.05922402	      0.88291176	     -0.00043313	     -0.21226079	      0.00181780	      0.00131492	    127.53844685
      2.33461555	     -0.05400902	     -0.00035878	     -0.19524666	     -0.05922180	      0.88291336	     -0.00043384	     -0.21224347	      0.00178676	      0.00128150	    128.02971010
      2.33585098	     -0.05396509	     -0.00035634	     -0.19520244	     -0.05921961	      0.88291493	     -0.00043454	     -0.21222641	      0.00175592	      0.00124755	    127.66225441
      2.33708641	     -0.05392199	     -0.00035407	     -0.19515904	     -0.05921746	      0.88291645	     -0.00043523	     -0.21220967	      0.00172378	      0.00121204	    128.15614809
      2.33832184	     -0.05388312	     -0.00035177	     -0.19511987	     -0.05921535	      0.88291792	     -0.00043591	     -0.21219323	      0.00169197	      0.00117627	    127.79767724
      2.33955727	     -0.05384510	     -0.00034966	     -0.19508153	     -0.05921328	      0.88291935	     -0.00043659	     -0.21217712	      0.00165895	      0.00113922	    128.29147635
      2.34079270	     -0.05381108	     -0.00034753	     -0.19504720	     -0.05921125	      0.88292074	     -0.00043726	     -0.21216134	      0.00162635	      0.00110219	    127.93934512
      2.34202813	     -0.05377769	     -0.00034558	     -0.19501348	     -0.05920926	      0.88292207	     -0.00043793	     -0.21214590	      0.00159265	      0.00106417	    128.43302060
      2.34326356	     -0.05374802	     -0.00034358	     -0.19498348	     -0.05920731	      0.88292337	     -0.00043859	     -0.21213079	      0.00155945	      0.00102645	    128.08610984
      2.34449899	     -0.05371791	     -0.00034169	     -0.19495303	     -0.05920541	      0.88292461	     -0.00043924	     -0.21211601	      0.00152523	      0.00098802	    128.59295487
      2.34573442	     -0.05369104	     -0.00033969	     -0.19492583	     -0.05920354	      0.88292581	     -0.00043988	     -0.21210151	      0.00149157	      0.00095018	    128.25037902
      2.34696985	     -0.05366441	     -0.00033781	     -0.19489886	     -0.05920172	      0.88292696	     -0.00044052	     -0.21208732	      0.00145694	      0.00091187	    128.74438325
      2.34820528	     -0.05364111	     -0.00033581	     -0.19487523	     -0.05919994	      0.88292806	     -0.00044116	     -0.21207341	      0.00142294	      0.00087435	    128.39621554
      2.34944071	     -0.05361817	     -0.00033392	     -0.19485194	     -0.05919821	      0.88292912	     -0.00044178	     -0.21205981	      0.00138806	      0.00083653	    128.88203382
      2.35067614	     -0.05359951	     -0.00033199	     -0.19483295	     -0.05919651	      0.88293013	     -0.00044240	     -0.21204651	      0.00135386	      0.00079961	    128.52162748
      2.35191157	     -0.05358189	     -0.00033028	     -0.19481497	     -0.05919486	      0.88293109	     -0.00044301	     -0.21203354	      0.00131887	      0.00076246	    128.99593475
      2.35314700	     -0.05356884	     -0.00032859	     -0.19480158	     -0.05919326	      0.88293201	     -0.00044362	     -0.21202092	      0.00128467	      0.00072623	    128.62833023
      2.35438243	     -0.05355704	     -0.00032719	     -0.19478942	     -0.05919169	      0.88293289	     -0.00044422	     -0.21200869	      0.00124976	      0.00068982	    129.09745648
      2.35561786	     -0.05354960	     -0.00032584	     -0.19478163	     -0.05919017	      0.88293372	     -0.00044481	     -0.21199682	      0.00121575	      0.00065437	    128.72937436
      2.35685329	     -0.05354266	     -0.00032432	     -0.19477434	     -0.05918869	      0.88293450	     -0.00044540	     -0.21198535	      0.00118109	      0.00061883	    129.20056233
      2.35808872	     -0.05353926	     -0.00032256	     -0.19477060	     -0.05918725	      0.88293525	     -0.00044598	     -0.21197425	      0.00114736	      0.00058445	    128.81221773
      2.35932415	     -0.05353429	     -0.00032142	     -0.19476527	     -0.05918585	      0.88293595	     -0.00044655	     -0.21196352	      0.00111300	      0.00055014	    129.27264723
      2.36055958	     -0.05353376	     -0.00032039	     -0.19476439	     -0.05918450	      0.88293661	     -0.00044711	     -0.21195317	      0.00107958	      0.00051712	    128.88080641
      2.36179501	     -0.05353328	     -0.00031957	     -0.19476355	     -0.05918318	      0.88293723	     -0.00044767	     -0.21194321	      0.00104557	      0.00048422	    129.34100835
      2.36303044	     -0.05353580	     -0.00031869	     -0.19476573	     -0.05918191	      0.88293780	     -0.00044822	     -0.21193361	      0.00101258	      0.00045260	    128.96609917
      2.36426587	     -0.05353774	     -0.00031797	     -0.19476731	     -0.05918068	      0.88293834	     -0.00044877	     -0.21192434	      0.00097907	      0.00042113	    129.42872008
      2.36550130	     -0.05354240	     -0.00031723	     -0.19477162	     -0.05917949	      0.88293885	     -0.00044931	     -0.21191537	      0.00094660	      0.00039097	    129.04241659
      2.36673673	     -0.05354608	     -0.00031651	     -0.19477495	     -0.05917834	      0.88293931	     -0.00044984	     -0.21190671	      0.00091359	      0.00036103	    129.48888275
      2.36797216	     -0.05355339	     -0.00031563	     -0.19478192	     -0.05917724	      0.88293974	     -0.00045036	     -0.21189834	      0.00088160	      0.00033249	    129.07177778
      2.36920759	     -0.05356052	     -0.00031483	     -0.19478871	     -0.05917617	      0.88294013	     -0.00045088	     -0.21189030	      0.00084906	      0.00030420	    129.49547505
      2.37044302	     -0.05357073	     -0.00031418	     -0.19479858	     -0.05917514	      0.88294049	     -0.00045140	     -0.21188254	      0.00081755	      0.00027731	    129.06122111
      2.37167845	     -0.05358051	     -0.00031381	     -0.19480802	     -0.05917415	      0.88294082	     -0.00045190	     -0.21187507	      0.00078549	      0.00025069	    129.46082868
      2.37291388	     -0.05359342	     -0.00031336	     -0.19482060	     -0.05917320	      0.88294111	     -0.00045240	     -0.21186786	      0.00075449	      0.00022546	    129.00356978
      2.37414931	     -0.05360606	     -0.00031309	     -0.19483289	     -0.05917228	      0.88294137	     -0.00045289	     -0.21186093	      0.00072302	      0.00020043	    129.39099326
      2.37538474	     -0.05362189	     -0.00031277	     -0.19484839	     -0.05917141	      0.88294161	     -0.00045338	     -0.21185426	      0.00069266	      0.00017672	    128.91253606
      2.37662018	     -0.05363728	     -0.00031259	     -0.19486345	     -0.05917057	      0.88294181	     -0.00045386	     -0.21184786	      0.00066184	      0.00015314	    129.27523392
      2.37785561	     -0.05365579	     -0.00031230	     -0.19488164	     -0.05916977	      0.88294199	     -0.00045433	     -0.21184170	      0.00063218	      0.00013080	    128.76422826
      2.37909104	     -0.05367387	     -0.00031218	     -0.19489938	     -0.05916901	      0.88294213	     -0.00045480	     -0.21183580	      0.00060209	      0.00010851	    129.10116675
      2.38032647	     -0.05369493	     -0.00031198	     -0.19492013	     -0.05916828	      0.88294225	     -0.00045526	     -0.21183013	      0.00057321	      0.00008739	    128.56743568
      2.38156190	     -0.05371530	     -0.00031194	     -0.19494017	     -0.05916759	      0.88294235	     -0.00045572	     -0.21182472	      0.00054392	      0.00006623	    128.88274017
      2.38279733	     -0.05373846	     -0.00031181	     -0.19496303	     -0.05916694	      0.88294242	     -0.00045617	     -0.21181953	      0.00051583	      0.00004619	    128.32525298
      2.38403276	     -0.05376083	     -0.00031185	     -0.19498508	     -0.05916632	      0.88294246	     -0.00045661	     -0.21181457	      0.00048731	      0.00002606	    128.61995211
      2.38526819	     -0.05378588	     -0.00031181	     -0.19500983	     -0.05916574	      0.88294248	     -0.00045705	     -0.21180981	      0.00045998	      0.00000699	    128.04525192
      2.38650362	     -0.05380987	     -0.00031195	     -0.19503351	     -0.05916518	      0.88294248	     -0.00045749	     -0.21180528	      0.00043221	     -0.00001219	    128.32999215
      2.38773905	     -0.05383628	     -0.00031203	     -0.19505963	     -0.05916467	      0.88294245	     -0.00045791	     -0.21180092	      0.00040560	     -0.00003033	    127.74866208
      2.38897448	     -0.05386142	     -0.00031228	     -0.19508447	     -0.05916418	      0.88294240	     -0.00045834	     -0.21179676	      0.00037852	     -0.00004858	    128.02817000
      2.39020991	     -0.05388878	     -0.00031245	     -0.19511154	     -0.05916373	      0.88294233	     -0.00045875	     -0.21179276	      0.00035258	     -0.00006579	    127.44678865
      2.39144534	     -0.05391467	     -0.00031275	     -0.19513713	     -0.05916331	      0.88294224	     -0.00045917	     -0.21178892	      0.00032614	     -0.00008312	    127.73526253
      2.39268077	     -0.05394258	     -0.00031297	     -0.19516476	     -0.05916292	      0.88294213	     -0.00045957	     -0.21178522	      0.00030077	     -0.00009941	    127.17573444
      2.39391620	     -0.05396874	     -0.00031335	     -0.19519063	     -0.05916257	      0.88294200	     -0.00045997	     -0.21178167	      0.00027484	     -0.00011583	    127.50309312
      2.39515163	     -0.05399657	     -0.00031365	     -0.19521818	     -0.05916224	      0.88294184	     -0.00046037	     -0.21177821	      0.00024992	     -0.00013119	    126.98792539
      2.39638706	     -0.05402240	     -0.00031410	     -0.19524372	     -0.05916195	      0.88294167	     -0.00046077	     -0.21177486	      0.00022434	     -0.00014664	    127.36491573
      2.39762249	     -0.05405001	     -0.00031447	     -0.19527105	     -0.05916169	      0.88294148	     -0.00046115	     -0.21177159	      0.00019969	     -0.00016100	    126.89172462
      2.39885792	     -0.05407603	     -0.00031500	     -0.19529679	     -0.05916146	      0.88294127	     -0.00046154	     -0.21176841	      0.00017431	     -0.00017545	    127.29664694
      2.40009335	     -0.05410416	     -0.00031546	     -0.19532464	     -0.05916126	      0.88294105	     -0.00046192	     -0.21176530	      0.00014985	     -0.00018882	    126.84609889
      2.40132878	     -0.05413060	     -0.00031607	     -0.19535081	     -0.05916109	      0.88294081	     -0.00046229	     -0.21176228	      0.00012469	     -0.00020232	    127.28759605
      2.40256421	     -0.05415880	     -0.00031660	     -0.19537873	     -0.05916095	      0.88294055	     -0.00046267	     -0.21175934	      0.00010051	     -0.00021477	    126.87931006
      2.40379964	     -0.05418485	     -0.00031729	     -0.19540450	     -0.05916084	      0.88294028	     -0.00046304	     -0.21175648	      0.00007565	     -0.00022733	    127.36794744
      2.40503507	     -0.05421224	     -0.00031795	     -0.19543162	     -0.05916076	      0.88293999	     -0.00046340	     -0.21175365	      0.00005175	     -0.00023880	    127.00254011
      2.40627050	     -0.05423745	     -0.00031886	     -0.19545654	     -0.05916071	      0.88293969	     -0.00046376	     -0.21175089	      0.00002715	     -0.00025033	    127.52026659
      2.40750593	     -0.05426410	     -0.00031983	     -0.19548292	     -0.05916070	      0.88293937	     -0.00046412	     -0.21174814	      0.00000352	     -0.00026069	    127.17433620
      2.40874136	     -0.05428821	     -0.00032111	     -0.19550675	     -0.05916071	      0.88293904	     -0.00046447	     -0.21174545	     -0.00002078	     -0.00027103	    127.70979548
      2.40997679	     -0.05431357	     -0.00032250	     -0.19553183	     -0.05916075	      0.88293870	     -0.00046483	     -0.21174276	     -0.00004404	     -0.00028010	    127.36661177
      2.41121222	     -0.05433628	     -0.00032422	     -0.19555426	     -0.05916081	      0.88293835	     -0.00046518	     -0.21174011	     -0.00006791	     -0.00028904	    127.90240005
      2.41244765	     -0.05435971	     -0.00032603	     -0.19557741	     -0.05916091	      0.88293799	     -0.00046553	     -0.21173746	     -0.00009071	     -0.00029660	    127.56736373
      2.41368308	     -0.05437995	     -0.00032816	     -0.19559737	     -0.05916104	      0.88293762	     -0.00046587	     -0.21173482	     -0.00011411	     -0.00030391	    128.10575825
      2.41491851	     -0.05440034	     -0.00033037	     -0.19561747	     -0.05916119	      0.88293724	     -0.00046622	     -0.21173216	     -0.00013648	     -0.00030972	    127.77586820
      2.41615394	     -0.05441701	     -0.00033289	     -0.19563385	     -0.05916138	      0.88293685	     -0.00046656	     -0.21172947	     -0.00015954	     -0.00031514	    128.32042588
      2.41738937	     -0.05443355	     -0.00033550	     -0.19565011	     -0.05916159	      0.88293646	     -0.00046690	     -0.21172672	     -0.00018166	     -0.00031893	    127.99884695
      2.41862480	     -0.05444632	     -0.00033841	     -0.19566259	     -0.05916183	      0.88293606	     -0.00046724	     -0.21172393	     -0.00020456	     -0.00032224	    128.54090648
      2.41986023	     -0.05445901	     -0.00034140	     -0.19567498	     -0.05916209	      0.88293566	     -0.00046758	     -0.21172106	     -0.00022660	     -0.00032384	    128.20124104
      2.42109566	     -0.05446781	     -0.00034466	     -0.19568349	     -0.05916239	      0.88293526	     -0.00046792	     -0.21171814	     -0.00024942	     -0.00032490	    128.72154336
      2.42233109	     -0.05447635	     -0.00034798	     -0.19569174	     -0.05916271	      0.88293486	     -0.00046826	     -0.21171514	     -0.00027134	     -0.00032422	    128.37736681
      2.42356652	     -0.05448080	     -0.00035154	     -0.19569589	     -0.05916306	      0.88293446	     -0.00046859	     -0.21171208	     -0.00029409	     -0.00032296	    128.89597266
      2.42480195	     -0.05448499	     -0.00035511	     -0.19569979	     -0.05916344	      0.88293407	     -0.00046893	     -0.21170893	     -0.00031606	     -0.00031994	    128.53225020
      2.42603738	     -0.05448535	     -0.00035889	     -0.19569985	     -0.05916384	      0.88293367	     -0.00046926	     -0.21170572	     -0.00033896	     -0.00031637	    129.02568937
      2.42727281	     -0.05448558	     -0.00036263	     -0.19569978	     -0.05916427	      0.88293328	     -0.00046960	     -0.21170244	     -0.00036113	     -0.00031109	    128.64655778
      2.42850824	     -0.05448195	     -0.00036652	     -0.19569584	     -0.05916473	      0.88293290	     -0.00046993	     -0.21169912	     -0.00038431	     -0.00030533	    129.12721501
      2.42974367	     -0.05447817	     -0.00037032	     -0.19569177	     -0.05916522	      0.88293253	     -0.00047027	     -0.21169573	     -0.00040687	     -0.00029795	    128.73336652
      2.43097910	     -0.05447051	     -0.00037420	     -0.19568380	     -0.05916574	      0.88293217	     -0.00047060	     -0.21169231	     -0.00043052	     -0.00029021	    129.20206961
      2.43221453	     -0.05446305	     -0.00037796	     -0.19567604	     -0.05916628	      0.88293181	     -0.00047094	     -0.21168884	     -0.00045363	     -0.00028100	    128.79292937
      2.43344996	     -0.05445238	     -0.00038183	     -0.19566506	     -0.05916686	      0.88293147	     -0.00047127	     -0.21168535	     -0.00047791	     -0.00027160	    129.24931252
      2.43468539	     -0.05444226	     -0.00038558	     -0.19565463	     -0.05916747	      0.88293114	     -0.00047160	     -0.21168185	     -0.00050173	     -0.00026093	    128.83238791
      2.43592082	     -0.05442882	     -0.00038942	     -0.19564088	     -0.05916810	      0.88293083	     -0.00047194	     -0.21167837	     -0.00052677	     -0.00025028	    129.28699773
      2.43715625	     -0.05441574	     -0.00039307	     -0.19562749	     -0.05916877	      0.88293053	     -0.00047227	     -0.21167489	     -0.00055138	     -0.00023855	    128.86387938
      2.43839168	     -0.05439926	     -0.00039677	     -0.19561069	     -0.05916946	      0.88293024	     -0.00047260	     -0.21167143	     -0.00057726	     -0.00022705	    129.31524169
      2.43962711	     -0.05438333	     -0.00040030	     -0.19559444	     -0.05917019	      0.88292997	     -0.00047294	     -0.21166798	     -0.00060275	     -0.00021466	    128.88952284
      2.44086254	     -0.05436427	     -0.00040388	     -0.19557507	     -0.05917095	      0.88292971	     -0.00047327	     -0.21166457	     -0.00062956	     -0.00020268	    129.34095907
      2.44209797	     -0.05434596	     -0.00040729	     -0.19555643	     -0.05917175	      0.88292947	     -0.00047361	     -0.21166118	     -0.00065601	     -0.00019000	    128.91029695
      2.44333340	     -0.05432466	     -0.00041073	     -0.19553480	     -0.05917258	      0.88292924	     -0.00047394	     -0.21165784	     -0.00068382	     -0.00017790	    129.35895589
      2.44456883	     -0.05430436	     -0.00041397	     -0.19551418	     -0.05917344	      0.88292903	     -0.00047428	     -0.21165454	     -0.00071132	     -0.00016527	    128.91914912
      2.44580426	     -0.05428136	     -0.00041723	     -0.19549084	     -0.05917433	      0.88292883	     -0.00047462	     -0.21165130	     -0.00074021	     -0.00015340	    129.35789315
      2.44703969	     -0.05425962	     -0.00042028	     -0.19546878	     -0.05917527	      0.88292865	     -0.00047496	     -0.21164812	     -0.00076880	     -0.00014120	    128.90772739
      2.44827512	     -0.05423573	     -0.00042336	     -0.19544455	     -0.05917623	      0.88292848	     -0.00047530	     -0.21164503	     -0.00079881	     -0.00012996	    129.33615027
      2.44951055	     -0.05421388	     -0.00042625	     -0.19542236	     -0.05917724	      0.88292833	     -0.00047565	     -0.21164204	     -0.00082854	     -0.00011860	    128.86953893
      2.45074598	     -0.05419044	     -0.00042915	     -0.19539857	     -0.05917828	      0.88292819	     -0.00047599	     -0.21163919	     -0.00085967	     -0.00010846	    129.28261042
      2.45198141	     -0.05416939	     -0.00043183	     -0.19537718	     -0.05917936	      0.88292806	     -0.00047634	     -0.21163648	     -0.00089050	     -0.00009849	    128.80036752
      2.45321684	     -0.05414728	     -0.00043451	     -0.19535472	     -0.05918048	      0.88292794	     -0.00047669	     -0.21163396	     -0.00092269	     -0.00009004	    129.19573929
      2.45445227	     -0.05412877	     -0.00043700	     -0.19533586	     -0.05918164	      0.88292784	     -0.00047704	     -0.21163167	     -0.00095453	     -0.00008211	    128.68356974
      2.45568770	     -0.05411078	     -0.00043953	     -0.19531750	     -0.05918284	      0.88292774	     -0.00047740	     -0.21162966	     -0.00098767	     -0.00007613	    129.03841942
      2.45692313	     -0.05409818	     -0.00044197	     -0.19530454	     -0.05918408	      0.88292765	     -0.00047776	     -0.21162800	     -0.00102038	     -0.00007115	    128.47997835
      2.45815856	     -0.05408755	     -0.00044456	     -0.19529355	     -0.05918536	      0.88292756	     -0.00047812	     -0.21162679	     -0.00105429	     -0.00006864	    128.79238790
      2.45939399	     -0.05408254	     -0.00044710	     -0.19528817	     -0.05918669	      0.88292748	     -0.00047849	     -0.21162609	     -0.00108762	     -0.00006766	    128.21623301
      2.46062942	     -0.05407903	     -0.00044980	     -0.19528428	     -0.05918805	      0.88292739	     -0.00047886	     -0.21162595	     -0.00112195	     -0.00006958	    128.51321962
      2.46186485	     -0.05408090	     -0.00045245	     -0.19528578	     -0.05918946	      0.88292731	     -0.00047923	     -0.21162641	     -0.00115556	     -0.00007337	    127.91464689
      2.46310028	     -0.05408435	     -0.00045525	     -0.19528884	     -0.05919091	      0.88292721	     -0.00047961	     -0.21162752	     -0.00119006	     -0.00008032	    128.16799659
      2.46433571	     -0.05409323	     -0.00045790	     -0.19529735	     -0.05919240	      0.88292711	     -0.00048000	     -0.21162930	     -0.00122374	     -0.00008935	    127.52214213
      2.46557114	     -0.05410308	     -0.00046053	     -0.19530682	     -0.05919393	      0.88292699	     -0.00048039	     -0.21163179	     -0.00125820	     -0.00010174	    127.72941362
      2.46680657	     -0.05411732	     -0.00046295	     -0.19532069	     -0.05919551	      0.88292685	     -0.00048078	     -0.21163499	     -0.00129172	     -0.00011631	    127.05848228
      2.46804200	     -0.05413176	     -0.00046537	     -0.19533476	     -0.05919712	      0.88292670	     -0.00048118	     -0.21163891	     -0.00132588	     -0.00013423	    127.23934770
      2.46927743	     -0.05415043	     -0.00046765	     -0.19535306	     -0.05919878	      0.88292652	     -0.00048158	     -0.21164352	     -0.00135898	     -0.00015425	    126.54620793
      2.47051286	     -0.05416950	     -0.00047001	     -0.19537176	     -0.05920048	      0.88292632	     -0.00048199	     -0.21164885	     -0.00139264	     -0.00017742	    126.69662005
      2.47174829	     -0.05419271	     -0.00047224	     -0.19539462	     -0.05920222	      0.88292608	     -0.00048241	     -0.21165488	     -0.00142514	     -0.00020242	    125.97567006
      2.47298372	     -0.05421641	     -0.00047448	     -0.19541797	     -0.05920400	      0.88292582	     -0.00048283	     -0.21166164	     -0.00145813	     -0.00023027	    126.07968787
      2.47421915	     -0.05424479	     -0.00047652	     -0.19544600	     -0.05920583	      0.88292551	     -0.00048325	     -0.21166911	     -0.00148996	     -0.00025966	    125.31413023
      2.47545459	     -0.05427453	     -0.00047860	     -0.19547540	     -0.05920769	      0.88292517	     -0.00048369	     -0.21167733	     -0.00152223	     -0.00029164	    125.37374427
      2.47669002	     -0.05430913	     -0.00048050	     -0.19550967	     -0.05920959	      0.88292479	     -0.00048412	     -0.21168632	     -0.00155327	     -0.00032487	    124.58233344
      2.47792545	     -0.05434403	     -0.00048237	     -0.19554423	     -0.05921152	      0.88292437	     -0.00048457	     -0.21169610	     -0.00158465	     -0.00036038	    124.62983471
      2.47916088	     -0.05438238	     -0.00048404	     -0.19558226	     -0.05921350	      0.88292390	     -0.00048502	     -0.21170661	     -0.00161469	     -0.00039673	    123.84831994
      2.48039631	     -0.05442023	     -0.00048569	     -0.19561980	     -0.05921551	      0.88292339	     -0.00048547	     -0.21171785	     -0.00164500	     -0.00043486	    123.89569914
      2.48163174	     -0.05446099	     -0.00048713	     -0.19566026	     -0.05921757	      0.88292283	     -0.00048593	     -0.21172977	     -0.00167393	     -0.00047328	    123.11706370
      2.48286717	     -0.05450104	     -0.00048852	     -0.19570001	     -0.05921965	      0.88292222	     -0.00048640	     -0.21174234	     -0.00170310	     -0.00051287	    123.15390629
      2.48410260	     -0.05454452	     -0.00048967	     -0.19574320	     -0.05922177	      0.88292156	     -0.00048688	     -0.21175553	     -0.00173089	     -0.00055218	    122.35878280
      2.48533803	     -0.05458802	     -0.00049075	     -0.19578643	     -0.05922393	      0.88292085	     -0.00048736	     -0.21176935	     -0.00175890	     -0.00059216	    122.37848735
      2.48657346	     -0.05463511	     -0.00049159	     -0.19583325	     -0.05922612	      0.88292010	     -0.00048785	     -0.21178377	     -0.00178548	     -0.00063143	    121.58192701
      2.48780889	     -0.05468171	     -0.00049234	     -0.19587960	     -0.05922834	      0.88291929	     -0.00048835	     -0.21179880	     -0.00181221	     -0.00067098	    121.60718502
      2.48904432	     -0.05473140	     -0.00049288	     -0.19592904	     -0.05923059	      0.88291844	     -0.00048885	     -0.21181439	     -0.00183744	     -0.00070941	    120.82550729
      2.49027975	     -0.05478049	     -0.00049341	     -0.19597789	     -0.05923288	      0.88291754	     -0.00048936	     -0.21183054	     -0.00186274	     -0.00074770	    120.86889514
      2.49151518	     -0.05483205	     -0.00049377	     -0.19602924	     -0.05923520	      0.88291659	     -0.00048988	     -0.21184720	     -0.00188646	     -0.00078446	    120.11593912
      2.49275061	     -0.05488238	     -0.00049409	     -0.19607935	     -0.05923754	      0.88291560	     -0.00049041	     -0.21186434	     -0.00191019	     -0.00082065	    120.17853697
      2.49398604	     -0.05493559	     -0.00049427	     -0.19613236	     -0.05923992	      0.88291457	     -0.00049095	     -0.21188194	     -0.00193232	     -0.00085489	    119.43960593
      2.49522147	     -0.05498873	     -0.00049448	     -0.19618530	     -0.05924232	      0.88291349	     -0.00049149	     -0.21189999	     -0.00195447	     -0.00088822	    119.50822226
      2.49645690	     -0.05504552	     -0.00049454	     -0.19624191	     -0.05924474	      0.88291237	     -0.00049204	     -0.21191848	     -0.00197504	     -0.00091932	    118.77406776
      2.49769233	     -0.05510202	     -0.00049454	     -0.19629823	     -0.05924720	      0.88291122	     -0.00049261	     -0.21193744	     -0.00199560	     -0.00094931	    118.85465187
      2.49892776	     -0.05516112	     -0.00049431	     -0.19635717	     -0.05924967	      0.88291003	     -0.00049318	     -0.21195681	     -0.00201452	     -0.00097691	    118.15125470
      2.50016319	     -0.05521867	     -0.00049397	     -0.19641457	     -0.05925217	      0.88290881	     -0.00049376	     -0.21197660	     -0.00203338	     -0.00100320	    118.27151036
      2.50139862	     -0.05527759	     -0.00049336	     -0.19647336	     -0.05925470	      0.88290755	     -0.00049435	     -0.21199671	     -0.00205056	     -0.00102687	    117.60534567
      2.50263405	     -0.05533431	     -0.00049258	     -0.19652996	     -0.05925724	      0.88290627	     -0.00049494	     -0.21201712	     -0.00206768	     -0.00104898	    117.74937316
      2.50386948	     -0.05539241	     -0.00049154	     -0.19658796	     -0.05925981	      0.88290496	     -0.00049555	     -0.21203777	     -0.00208314	     -0.00106824	    117.10142531
      2.50510491	     -0.05544819	     -0.00049039	     -0.19664363	     -0.05926239	      0.88290363	     -0.00049617	     -0.21205863	     -0.00209854	     -0.00108573	    117.26944168
      2.50634034	     -0.05550496	     -0.00048902	     -0.19670033	     -0.05926499	      0.88290228	     -0.00049680	     -0.21207963	     -0.00211229	     -0.00110017	    116.65219131
      2.50757577	     -0.05555995	     -0.00048763	     -0.19675525	     -0.05926761	      0.88290091	     -0.00049744	     -0.21210078	     -0.00212602	     -0.00111264	    116.84289897
      2.50881120	     -0.05561668	     -0.00048595	     -0.19681192	     -0.05927024	      0.88289953	     -0.00049809	     -0.21212202	     -0.00213815	     -0.00112192	    116.23945890
      2.51004663	     -0.05567128	     -0.00048403	     -0.19686647	     -0.05927289	      0.88289814	     -0.00049875	     -0.21214337	     -0.00215031	     -0.00112913	    116.45061024
      2.51128206	     -0.05572692	     -0.00048191	     -0.19692208	     -0.05927555	      0.88289674	     -0.00049942	     -0.21216476	     -0.00216091	     -0.00113311	    115.89813136
      2.51251749	     -0.05578013	     -0.00047975	     -0.19697527	     -0.05927823	      0.88289534	     -0.00050010	     -0.21218619	     -0.00217158	     -0.00113502	    116.17372005
      2.51375292	     -0.05583389	     -0.00047736	     -0.19702902	     -0.05928092	      0.88289394	     -0.00050079	     -0.21220760	     -0.00218074	     -0.00113369	    115.66686362
      2.51498835	     -0.05588375	     -0.00047500	     -0.19707888	     -0.05928362	      0.88289254	     -0.00050149	     -0.21222896	     -0.00219002	     -0.00113030	    116.00145373
      2.51622378	     -0.05593393	     -0.00047260	     -0.19712907	     -0.05928633	      0.88289115	     -0.00050220	     -0.21225023	     -0.00219786	     -0.00112366	    115.54846728
      2.51745921	     -0.05598086	     -0.00047008	     -0.19717600	     -0.05928905	      0.88288977	     -0.00050293	     -0.21227139	     -0.00220587	     -0.00111494	    115.93357006
      2.51869464	     -0.05602772	     -0.00046669	     -0.19722290	     -0.05929178	      0.88288840	     -0.00050367	     -0.21229237	     -0.00221253	     -0.00110286	    115.51450936
      2.51993007	     -0.05607131	     -0.00046305	     -0.19726655	     -0.05929452	      0.88288704	     -0.00050441	     -0.21231315	     -0.00221946	     -0.00108862	    115.91956776
      2.52116550	     -0.05611503	     -0.00045919	     -0.19731033	     -0.05929726	      0.88288571	     -0.00050517	     -0.21233369	     -0.00222509	     -0.00107119	    115.54520095
      2.52240093	     -0.05615348	     -0.00045563	     -0.19734884	     -0.05930002	      0.88288440	     -0.00050594	     -0.21235397	     -0.00223100	     -0.00105182	    116.01396346
      2.52363636	     -0.05619281	     -0.00045238	     -0.19738823	     -0.05930278	      0.88288311	     -0.00050672	     -0.21237400	     -0.00223565	     -0.00102929	    115.65717284
      2.52487179	     -0.05622996	     -0.00044915	     -0.19742545	     -0.05930554	      0.88288185	     -0.00050752	     -0.21239381	     -0.00224065	     -0.00100497	    116.15273572
      2.52610722	     -0.05626782	     -0.00044580	     -0.19746338	     -0.05930831	      0.88288063	     -0.00050832	     -0.21241337	     -0.00224438	     -0.00097790	    115.84496504
      2.52734265	     -0.05630297	     -0.00044243	     -0.19749861	     -0.05931109	      0.88287944	     -0.00050914	     -0.21243266	     -0.00224840	     -0.00094944	    116.37022004
      2.52857808	     -0.05633872	     -0.00043896	     -0.19753444	     -0.05931387	      0.88287828	     -0.00050997	     -0.21245164	     -0.00225106	     -0.00091861	    116.07760070
      2.52981351	     -0.05637180	     -0.00043550	     -0.19756760	     -0.05931665	      0.88287717	     -0.00051081	     -0.21247032	     -0.00225394	     -0.00088677	    116.61283129
      2.53104894	     -0.05640546	     -0.00043232	     -0.19760136	     -0.05931943	      0.88287609	     -0.00051167	     -0.21248865	     -0.00225544	     -0.00085288	    116.32553534
      2.53228437	     -0.05643645	     -0.00042913	     -0.19763245	     -0.05932222	      0.88287506	     -0.00051253	     -0.21250664	     -0.00225716	     -0.00081829	    116.86059005
      2.53351980	     -0.05646803	     -0.00042586	     -0.19766412	     -0.05932501	      0.88287407	     -0.00051341	     -0.21252425	     -0.00225748	     -0.00078202	    116.57658789
      2.53475523	     -0.05649688	     -0.00042264	     -0.19769309	     -0.05932780	      0.88287313	     -0.00051430	     -0.21254149	     -0.00225800	     -0.00074539	    117.11614357
      2.53599066	     -0.05652628	     -0.00041940	     -0.19772259	     -0.05933059	      0.88287223	     -0.00051521	     -0.21255834	     -0.00225710	     -0.00070740	    116.82120621
      2.53722609	     -0.05655292	     -0.00041628	     -0.19774935	     -0.05933338	      0.88287138	     -0.00051612	     -0.21257479	     -0.00225634	     -0.00066935	    117.33829921
      2.53846152	     -0.05657989	     -0.00041314	     -0.19777645	     -0.05933616	      0.88287058	     -0.00051705	     -0.21259083	     -0.00225408	     -0.00063018	    117.02261211
      2.53969695	     -0.05660363	     -0.00041002	     -0.19780031	     -0.05933895	      0.88286982	     -0.00051799	     -0.21260645	     -0.00225193	     -0.00059116	    117.53033285
      2.54093238	     -0.05662711	     -0.00040680	     -0.19782393	     -0.05934173	      0.88286912	     -0.00051894	     -0.21262160	     -0.00224833	     -0.00055123	    117.20240126
      2.54216781	     -0.05664681	     -0.00040332	     -0.19784377	     -0.05934450	      0.88286846	     -0.00051991	     -0.21263630	     -0.00224491	     -0.00051160	    117.68676914
      2.54340324	     -0.05666669	     -0.00039982	     -0.19786381	     -0.05934727	      0.88286785	     -0.00052088	     -0.21265052	     -0.00224010	     -0.00047117	    117.33046892
      2.54463867	     -0.05668307	     -0.00039635	     -0.19788034	     -0.05935004	      0.88286730	     -0.00052187	     -0.21266427	     -0.00223553	     -0.00043118	    117.79609563
      2.54587410	     -0.05669886	     -0.00039278	     -0.19789630	     -0.05935280	      0.88286679	     -0.00052287	     -0.21267749	     -0.00222964	     -0.00039052	    117.43104365
      2.54710953	     -0.05671064	     -0.00038919	     -0.19790825	     -0.05935555	      0.88286633	     -0.00052389	     -0.21269017	     -0.00222408	     -0.00035041	    117.88679959
      2.54834496	     -0.05672150	     -0.00038549	     -0.19791928	     -0.05935829	      0.88286592	     -0.00052491	     -0.21270228	     -0.00221729	     -0.00030969	    117.51112099
      2.54958039	     -0.05672819	     -0.00038178	     -0.19792614	     -0.05936103	      0.88286557	     -0.00052595	     -0.21271380	     -0.00221092	     -0.00026956	    117.95991979
      2.55081582	     -0.05673367	     -0.00037799	     -0.19793180	     -0.05936375	      0.88286526	     -0.00052699	     -0.21272469	     -0.00220345	     -0.00022882	    117.58233907
      2.55205125	     -0.05673433	     -0.00037420	     -0.19793264	     -0.05936647	      0.88286500	     -0.00052805	     -0.21273493	     -0.00219651	     -0.00018860	    118.03637375
      2.55328668	     -0.05673240	     -0.00037025	     -0.19793090	     -0.05936918	      0.88286479	     -0.00052912	     -0.21274446	     -0.00218859	     -0.00014767	    117.67643472
      2.55452211	     -0.05672397	     -0.00036624	     -0.19792266	     -0.05937188	      0.88286463	     -0.00053021	     -0.21275322	     -0.00218133	     -0.00010708	    118.16781587
      2.55575754	     -0.05671161	     -0.00036211	     -0.19791049	     -0.05937457	      0.88286453	     -0.00053130	     -0.21276112	     -0.00217322	     -0.00006550	    117.85935103
      2.55699297	     -0.05669180	     -0.00035800	     -0.19789087	     -0.05937725	      0.88286447	     -0.00053240	     -0.21276811	     -0.00216593	     -0.00002393	    118.40272559
      2.55822840	     -0.05666754	     -0.00035390	     -0.19786680	     -0.05937992	      0.88286447	     -0.00053352	     -0.21277410	     -0.00215801	      0.00001899	    118.14514510
      2.55946383	     -0.05663523	     -0.00034996	     -0.19783466	     -0.05938258	      0.88286452	     -0.00053464	     -0.21277904	     -0.00215115	      0.00006229	    118.75488516
      2.56069926	     -0.05659764	     -0.00034605	     -0.19779726	     -0.05938524	      0.88286462	     -0.00053578	     -0.21278285	     -0.00214392	      0.00010737	    118.55770889
      2.56193469	     -0.05655202	     -0.00034219	     -0.19775180	     -0.05938788	      0.88286478	     -0.00053693	     -0.21278550	     -0.00213807	      0.00015326	    119.20045060
      2.56317012	     -0.05650181	     -0.00033827	     -0.19770176	     -0.05939052	      0.88286500	     -0.00053809	     -0.21278694	     -0.00213219	      0.00020126	    119.03168832
      2.56440555	     -0.05644464	     -0.00033443	     -0.19764474	     -0.05939315	      0.88286528	     -0.00053926	     -0.21278717	     -0.00212801	      0.00025026	    119.71941434
      2.56564098	     -0.05638422	     -0.00033056	     -0.19758446	     -0.05939578	      0.88286562	     -0.00054044	     -0.21278618	     -0.00212411	      0.00030144	    119.60126240
      2.56687641	     -0.05631803	     -0.00032679	     -0.19751840	     -0.05939840	      0.88286603	     -0.00054163	     -0.21278404	     -0.00212221	      0.00035356	    120.35489426
      2.56811184	     -0.05625043	     -0.00032309	     -0.19745091	     -0.05940102	      0.88286650	     -0.00054283	     -0.21278076	     -0.00212083	      0.00040762	    120.29019551
      2.56934727	     -0.05617876	     -0.00031959	     -0.19737933	     -0.05940364	      0.88286703	     -0.00054405	     -0.21277644	     -0.00212160	      0.00046227	    121.10946052
      2.57058270	     -0.05610593	     -0.00031614	     -0.19730659	     -0.05940626	      0.88286764	     -0.00054527	     -0.21277111	     -0.00212296	      0.00051845	    121.12957368
      2.57181813	     -0.05602909	     -0.00031283	     -0.19722980	     -0.05940889	      0.88286832	     -0.00054651	     -0.21276483	     -0.00212652	      0.00057476	    122.04181706
      2.57305356	     -0.05595235	     -0.00030958	     -0.19715310	     -0.05941152	      0.88286906	     -0.00054775	     -0.21275764	     -0.00213074	      0.00063207	    122.14127010
      2.57428900	     -0.05587309	     -0.00030654	     -0.19707386	     -0.05941415	      0.88286988	     -0.00054900	     -0.21274963	     -0.00213725	      0.00068892	    123.14131505
      2.57552443	     -0.05579471	     -0.00030360	     -0.19699549	     -0.05941680	      0.88287076	     -0.00055027	     -0.21274085	     -0.00214447	      0.00074614	    123.32359639
      2.57675986	     -0.05571432	     -0.00030081	     -0.19691508	     -0.05941945	      0.88287172	     -0.00055154	     -0.21273139	     -0.00215397	      0.00080226	    124.40140174
      2.57799529	     -0.05563513	     -0.00029811	     -0.19683585	     -0.05942212	      0.88287275	     -0.00055283	     -0.21272128	     -0.00216407	      0.00085815	    124.64970207
      2.57923072	     -0.05555430	     -0.00029564	     -0.19675497	     -0.05942480	      0.88287384	     -0.00055412	     -0.21271059	     -0.00217631	      0.00091237	    125.79174822
      2.58046615	     -0.05547508	     -0.00029322	     -0.19667569	     -0.05942750	      0.88287500	     -0.00055543	     -0.21269936	     -0.00218906	      0.00096581	    126.08642030
      2.58170158	     -0.05539448	     -0.00029093	     -0.19659500	     -0.05943021	      0.88287623	     -0.00055674	     -0.21268767	     -0.00220387	      0.00101704	    127.26596678
      2.58293701	     -0.05531649	     -0.00028867	     -0.19651691	     -0.05943294	      0.88287751	     -0.00055807	     -0.21267554	     -0.00221911	      0.00106694	    127.58038895
      2.58417244	     -0.05523786	     -0.00028657	     -0.19643816	     -0.05943569	      0.88287886	     -0.00055940	     -0.21266306	     -0.00223636	      0.00111408	    128.79842834
      2.58540787	     -0.05516152	     -0.00028449	     -0.19636170	     -0.05943847	      0.88288026	     -0.00056074	     -0.21265026	     -0.00225396	      0.00115938	    129.15533544
      2.58664330	     -0.05508405	     -0.00028249	     -0.19628409	     -0.05944127	      0.88288172	     -0.00056209	     -0.21263719	     -0.00227348	      0.00120148	    130.40371949
      2.58787873	     -0.05500881	     -0.00028034	     -0.19620870	     -0.05944409	      0.88288323	     -0.00056344	     -0.21262385	     -0.00229328	      0.00124137	    130.77355756
      2.58911416	     -0.05493282	     -0.00027828	     -0.19613255	     -0.05944693	      0.88288479	     -0.00056481	     -0.21261031	     -0.00231492	      0.00127770	    132.04870636
      2.59034959	     -0.05486021	     -0.00027626	     -0.19605977	     -0.05944981	      0.88288639	     -0.00056618	     -0.21259658	     -0.00233675	      0.00131150	    132.42677405
      2.59158502	     -0.05478819	     -0.00027447	     -0.19598755	     -0.05945271	      0.88288803	     -0.00056757	     -0.21258273	     -0.00236032	      0.00134146	    133.71383379
      2.59282045	     -0.05472032	     -0.00027276	     -0.19591948	     -0.05945564	      0.88288970	     -0.00056896	     -0.21256883	     -0.00238400	      0.00136864	    134.09432348
      2.59405588	     -0.05465334	     -0.00027125	     -0.19585228	     -0.05945860	      0.88289141	     -0.00057036	     -0.21255493	     -0.00240934	      0.00139176	    135.37566107
      2.59529131	     -0.05459035	     -0.00026964	     -0.19578906	     -0.05946159	      0.88289314	     -0.00057176	     -0.21254106	     -0.00243462	      0.00141191	    135.74164565
      2.59652674	     -0.05452751	     -0.00026798	     -0.19572599	     -0.05946461	      0.88289489	     -0.00057317	     -0.21252727	     -0.00246140	      0.00142783	    137.01657817
      2.59776217	     -0.05446902	     -0.00026617	     -0.19566726	     -0.05946767	      0.88289667	     -0.00057460	     -0.21251356	     -0.00248798	      0.00144063	    137.34832126
      2.59899760	     -0.05441206	     -0.00026449	     -0.19561005	     -0.05947076	      0.88289845	     -0.00057602	     -0.21250000	     -0.00251591	      0.00144905	    138.59330564
      2.60023303	     -0.05435996	     -0.00026280	     -0.19555770	     -0.05947389	      0.88290025	     -0.00057746	     -0.21248662	     -0.00254344	      0.00145426	    138.90996657
      2.60146846	     -0.05430933	     -0.00026131	     -0.19550679	     -0.05947705	      0.88290204	     -0.00057890	     -0.21247347	     -0.00257216	      0.00145509	    140.14819130
      2.60270389	     -0.05426400	     -0.00025993	     -0.19546120	     -0.05948024	      0.88290384	     -0.00058035	     -0.21246058	     -0.00260040	      0.00145278	    140.44005508
      2.60393932	     -0.05422044	     -0.00025885	     -0.19541735	     -0.05948347	      0.88290563	     -0.00058180	     -0.21244800	     -0.00262974	      0.00144622	    141.66411933
      2.60517475	     -0.05418206	     -0.00025784	     -0.19537868	     -0.05948674	      0.88290741	     -0.00058326	     -0.21243574	     -0.00265851	      0.00143672	    141.92478188
      2.60641018	     -0.05414544	     -0.00025706	     -0.19534176	     -0.05949004	      0.88290918	     -0.00058473	     -0.21242385	     -0.00268830	      0.00142319	    143.10751953
      2.60764561	     -0.05411364	     -0.00025627	     -0.19530966	     -0.05949338	      0.88291093	     -0.00058620	     -0.21241233	     -0.00271741	      0.00140697	    143.33079587
      2.60888104	     -0.05408287	     -0.00025564	     -0.19527858	     -0.05949676	      0.88291265	     -0.00058768	     -0.21240121	     -0.00274743	      0.00138701	    144.48643377
      2.61011647	     -0.05405635	     -0.00025489	     -0.19525176	     -0.05950017	      0.88291435	     -0.00058916	     -0.21239047	     -0.00277668	      0.00136470	    144.67571036
      2.61135190	     -0.05403071	     -0.00025411	     -0.19522582	     -0.05950362	      0.88291602	     -0.00059065	     -0.21238013	     -0.00280677	      0.00133903	    145.81375420
      2.61258733	     -0.05400985	     -0.00025296	     -0.19520466	     -0.05950711	      0.88291766	     -0.00059214	     -0.21237016	     -0.00283610	      0.00131149	    145.95264722
      2.61382276	     -0.05399029	     -0.00025197	     -0.19518480	     -0.05951063	      0.88291926	     -0.00059364	     -0.21236061	     -0.00286628	      0.00128106	    147.03356598
      2.61505819	     -0.05397526	     -0.00025089	     -0.19516948	     -0.05951419	      0.88292083	     -0.00059515	     -0.21235147	     -0.00289558	      0.00124908	    147.13300302
      2.61629362	     -0.05396102	     -0.00024993	     -0.19515493	     -0.05951778	      0.88292235	     -0.00059666	     -0.21234276	     -0.00292560	      0.00121454	    148.17375380
      2.61752905	     -0.05395016	     -0.00024877	     -0.19514378	     -0.05952142	      0.88292383	     -0.00059817	     -0.21233445	     -0.00295463	      0.00117882	    148.22560313
      2.61876448	     -0.05393938	     -0.00024799	     -0.19513270	     -0.05952508	      0.88292526	     -0.00059969	     -0.21232660	     -0.00298435	      0.00114106	    149.21851717
      2.61999991	     -0.05393396	     -0.00024754	     -0.19512697	     -0.05952879	      0.88292665	     -0.00060121	     -0.21231923	     -0.00301308	      0.00110264	    149.21023870
      2.62123534	     -0.05392933	     -0.00024727	     -0.19512203	     -0.05953253	      0.88292798	     -0.00060273	     -0.21231235	     -0.00304244	      0.00106254	    150.16670610
      2.62247077	     -0.05392860	     -0.00024688	     -0.19512100	     -0.05953631	      0.88292927	     -0.00060426	     -0.21230594	     -0.00307071	      0.00102212	    150.12254723
      2.62370620	     -0.05392809	     -0.00024664	     -0.19512018	     -0.05954012	      0.88293051	     -0.00060580	     -0.21229999	     -0.00309949	      0.00098037	    151.04223372
      2.62494163	     -0.05393127	     -0.00024627	     -0.19512307	     -0.05954396	      0.88293169	     -0.00060733	     -0.21229447	     -0.00312709	      0.00093866	    150.95851858
      2.62617706	     -0.05393414	     -0.00024608	     -0.19512564	     -0.05954784	      0.88293283	     -0.00060887	     -0.21228937	     -0.00315521	      0.00089601	    151.82445056
      2.62741249	     -0.05394120	     -0.00024581	     -0.19513241	     -0.05955176	      0.88293391	     -0.00061041	     -0.21228469	     -0.00318213	      0.00085377	    151.66468358
      2.62864792	     -0.05394859	     -0.00024571	     -0.19513950	     -0.05955571	      0.88293494	     -0.00061196	     -0.21228043	     -0.00320953	      0.00081089	    152.48063045
      2.62988335	     -0.05395983	     -0.00024551	     -0.19515045	     -0.05955969	      0.88293591	     -0.00061350	     -0.21227658	     -0.00323572	      0.00076867	    152.27940587
      2.63111878	     -0.05397135	     -0.00024548	     -0.19516168	     -0.05956370	      0.88293684	     -0.00061505	     -0.21227315	     -0.00326237	      0.00072604	    153.05361964
      2.63235421	     -0.05398666	     -0.00024537	     -0.19517671	     -0.05956775	      0.88293771	     -0.00061660	     -0.21227010	     -0.00328781	      0.00068428	    152.81306036
      2.63358964	     -0.05400207	     -0.00024544	     -0.19519184	     -0.05957183	      0.88293853	     -0.00061816	     -0.21226745	     -0.00331372	      0.00064231	    153.55033125
      2.63482507	     -0.05402116	     -0.00024539	     -0.19521066	     -0.05957594	      0.88293930	     -0.00061971	     -0.21226518	     -0.00333842	      0.00060138	    153.26725230
      2.63606050	     -0.05404040	     -0.00024552	     -0.19522962	     -0.05958008	      0.88294001	     -0.00062127	     -0.21226329	     -0.00336359	      0.00056036	    153.95809718
      2.63729593	     -0.05406342	     -0.00024555	     -0.19525236	     -0.05958425	      0.88294068	     -0.00062282	     -0.21226176	     -0.00338752	      0.00052051	    153.62080053
      2.63853136	     -0.05408649	     -0.00024573	     -0.19527517	     -0.05958845	      0.88294130	     -0.00062438	     -0.21226062	     -0.00341189	      0.00048066	    154.27391745
      2.63976679	     -0.05411331	     -0.00024581	     -0.19530173	     -0.05959268	      0.88294187	     -0.00062594	     -0.21225982	     -0.00343501	      0.00044203	    153.89369579
      2.64100222	     -0.05414048	     -0.00024606	     -0.19532864	     -0.05959693	      0.88294239	     -0.00062750	     -0.21225940	     -0.00345858	      0.00040345	    154.48782452
      2.64223765	     -0.05417170	     -0.00024622	     -0.19535961	     -0.05960122	      0.88294287	     -0.00062906	     -0.21225934	     -0.00348087	      0.00036609	    154.05050445
      2.64347308	     -0.05420328	     -0.00024655	     -0.19539093	     -0.05960554	      0.88294330	     -0.00063062	     -0.21225966	     -0.00350357	      0.00032875	    154.60497817
      2.64470851	     -0.05423884	     -0.00024677	     -0.19542625	     -0.05960988	      0.88294368	     -0.00063219	     -0.21226034	     -0.00352499	      0.00029261	    154.12521698
      2.64594394	     -0.05427490	     -0.00024719	     -0.19546206	     -0.05961425	      0.88294402	     -0.00063375	     -0.21226141	     -0.00354683	      0.00025644	    154.63332946
      2.64717937	     -0.05431499	     -0.00024751	     -0.19550191	     -0.05961864	      0.88294431	     -0.00063531	     -0.21226284	     -0.00356737	      0.00022140	    154.09405545
      2.64841480	     -0.05435553	     -0.00024800	     -0.19554221	     -0.05962306	      0.88294457	     -0.00063687	     -0.21226467	     -0.00358828	      0.00018628	    154.53812142
      2.64965023	     -0.05440028	     -0.00024839	     -0.19558673	     -0.05962751	      0.88294477	     -0.00063843	     -0.21226688	     -0.00360780	      0.00015221	    153.94150438
      2.65088566	     -0.05444566	     -0.00024897	     -0.19563189	     -0.05963198	      0.88294494	     -0.00063999	     -0.21226949	     -0.00362760	      0.00011795	    154.32697953
      2.65212109	     -0.05449524	     -0.00024942	     -0.19568125	     -0.05963647	      0.88294507	     -0.00064155	     -0.21227249	     -0.00364595	      0.00008463	    153.66856354
[truncated: 349,130 more chars]
