# Supplementary material for: A Neural Controller Model Considering the Vestibulospinal Tract in Human Postural Control
Source: Front Comput Neurosci. 2022 Feb 25;16:785099. doi: 10.3389/fncom.2022.785099 (PMC8913724; doi:10.3389/fncom.2022.785099)
Supplement: Supplementary file 8 [file Data_Sheet_3.zip › SimulationResults/VST+/1.495/opt_4/jiang_CoPpositon_pos.sto]

CoP
version=1
nRows=4016
nColumns=11
inDegrees=no

This file contains CoP trajectory (of origin) and orientations.

Units are S.I. units (seconds, meters, Newtons, ...)
Angles are in degrees.

endheader
time	cop-x	cop-z	cop-x-calcn-r	com-x	com-y	com-z	com-x-calcn-r	com-x-vel	com-y-vel	s_torques
      0.00048091	     -0.06554700	     -0.00032387	     -0.20674629	     -0.06321768	      0.88294046	     -0.00014789	     -0.21772585	      0.00000609	      0.00004619	    112.93686411
      0.00096182	     -0.06510513	     -0.00032788	     -0.20630466	     -0.06321767	      0.88294049	     -0.00014788	     -0.21771399	      0.00001918	      0.00010234	    126.31577451
      0.00170219	     -0.06465567	     -0.00033179	     -0.20585553	     -0.06321765	      0.88294060	     -0.00014786	     -0.21768739	      0.00003496	      0.00020165	    105.66553914
      0.00244256	     -0.06442530	     -0.00033392	     -0.20562539	     -0.06321762	      0.88294079	     -0.00014781	     -0.21765649	      0.00004007	      0.00030948	     84.75764091
      0.00375445	     -0.06436128	     -0.00033511	     -0.20556160	     -0.06321757	      0.88294133	     -0.00014771	     -0.21760336	      0.00003154	      0.00050332	     65.70723865
      0.00548854	     -0.06457373	     -0.00033481	     -0.20577436	     -0.06321753	      0.88294241	     -0.00014752	     -0.21754915	      0.00001739	      0.00073563	     56.96057718
      0.00719821	     -0.06483108	     -0.00033439	     -0.20603221	     -0.06321750	      0.88294383	     -0.00014730	     -0.21751421	      0.00002449	      0.00092036	     55.47609985
      0.00890789	     -0.06501202	     -0.00033443	     -0.20621389	     -0.06321743	      0.88294553	     -0.00014704	     -0.21749082	      0.00005614	      0.00105903	     56.94368945
      0.01027110	     -0.06510527	     -0.00033484	     -0.20630788	     -0.06321733	      0.88294703	     -0.00014681	     -0.21747591	      0.00009767	      0.00114030	     58.09775725
      0.01163431	     -0.06515308	     -0.00033541	     -0.20635651	     -0.06321716	      0.88294863	     -0.00014657	     -0.21746208	      0.00014782	      0.00119899	     59.98188914
      0.01344629	     -0.06517814	     -0.00033626	     -0.20638271	     -0.06321683	      0.88295085	     -0.00014623	     -0.21744351	      0.00022445	      0.00124738	     61.52273314
      0.01525828	     -0.06516491	     -0.00033701	     -0.20637065	     -0.06321635	      0.88295313	     -0.00014587	     -0.21742409	      0.00030566	      0.00126724	     64.07467525
      0.01657653	     -0.06514842	     -0.00033778	     -0.20635502	     -0.06321590	      0.88295480	     -0.00014559	     -0.21740935	      0.00036722	      0.00126678	     63.71320289
      0.01789477	     -0.06511743	     -0.00033819	     -0.20632487	     -0.06321538	      0.88295646	     -0.00014530	     -0.21739439	      0.00042784	      0.00125567	     64.50075467
      0.01981521	     -0.06506293	     -0.00033873	     -0.20627157	     -0.06321447	      0.88295885	     -0.00014487	     -0.21737242	      0.00051517	      0.00122338	     64.34376018
      0.02141331	     -0.06500350	     -0.00033898	     -0.20621311	     -0.06321359	      0.88296077	     -0.00014448	     -0.21735431	      0.00058567	      0.00118489	     64.72789864
      0.02265329	     -0.06495467	     -0.00033923	     -0.20616500	     -0.06321284	      0.88296222	     -0.00014418	     -0.21734043	      0.00063841	      0.00114845	     64.12897759
      0.02389327	     -0.06490162	     -0.00033944	     -0.20611268	     -0.06321201	      0.88296362	     -0.00014386	     -0.21732687	      0.00069034	      0.00110874	     63.69647492
      0.02513326	     -0.06484777	     -0.00033964	     -0.20605953	     -0.06321112	      0.88296497	     -0.00014354	     -0.21731366	      0.00073973	      0.00106470	     63.39113791
      0.02637324	     -0.06479242	     -0.00033983	     -0.20600487	     -0.06321018	      0.88296626	     -0.00014320	     -0.21730085	      0.00078845	      0.00101875	     62.80867521
      0.02761322	     -0.06473733	     -0.00034001	     -0.20595044	     -0.06320917	      0.88296749	     -0.00014286	     -0.21728844	      0.00083483	      0.00097004	     62.52638913
      0.02885321	     -0.06468267	     -0.00034019	     -0.20589645	     -0.06320811	      0.88296866	     -0.00014251	     -0.21727647	      0.00088044	      0.00092053	     62.00080770
      0.03009319	     -0.06462990	     -0.00034037	     -0.20584434	     -0.06320699	      0.88296977	     -0.00014215	     -0.21726493	      0.00092406	      0.00086961	     61.80509493
      0.03168791	     -0.06456553	     -0.00034061	     -0.20578080	     -0.06320547	      0.88297111	     -0.00014168	     -0.21725077	      0.00097920	      0.00080433	     61.17808922
      0.03275888	     -0.06452512	     -0.00034077	     -0.20574093	     -0.06320440	      0.88297195	     -0.00014135	     -0.21724167	      0.00101419	      0.00075977	     61.35224647
      0.03382986	     -0.06448708	     -0.00034095	     -0.20570343	     -0.06320330	      0.88297274	     -0.00014102	     -0.21723293	      0.00104921	      0.00071617	     61.17420790
      0.03534037	     -0.06443900	     -0.00034123	     -0.20565611	     -0.06320168	      0.88297377	     -0.00014054	     -0.21722117	      0.00109703	      0.00065497	     61.27625365
      0.03690826	     -0.06439548	     -0.00034153	     -0.20561338	     -0.06319992	      0.88297475	     -0.00014004	     -0.21720969	      0.00114634	      0.00059345	     60.93010755
      0.03798706	     -0.06436932	     -0.00034175	     -0.20558775	     -0.06319866	      0.88297537	     -0.00013968	     -0.21720219	      0.00117870	      0.00055134	     61.40084738
      0.03906586	     -0.06434591	     -0.00034198	     -0.20556488	     -0.06319737	      0.88297594	     -0.00013932	     -0.21719501	      0.00121155	      0.00051081	     61.36501879
      0.04055128	     -0.06431957	     -0.00034232	     -0.20553928	     -0.06319554	      0.88297666	     -0.00013882	     -0.21718561	      0.00125587	      0.00045607	     61.67512484
      0.04210095	     -0.06429755	     -0.00034270	     -0.20551804	     -0.06319356	      0.88297732	     -0.00013828	     -0.21717642	      0.00130255	      0.00040169	     61.42793859
      0.04319502	     -0.06428498	     -0.00034302	     -0.20550600	     -0.06319212	      0.88297774	     -0.00013790	     -0.21717023	      0.00133434	      0.00036389	     61.98947694
      0.04428908	     -0.06427424	     -0.00034337	     -0.20549581	     -0.06319064	      0.88297812	     -0.00013751	     -0.21716430	      0.00136689	      0.00032792	     61.95130076
      0.04573803	     -0.06426514	     -0.00034383	     -0.20548744	     -0.06318863	      0.88297856	     -0.00013699	     -0.21715681	      0.00140940	      0.00028146	     62.27431148
      0.04725668	     -0.06425880	     -0.00034427	     -0.20548186	     -0.06318645	      0.88297895	     -0.00013643	     -0.21714940	      0.00145484	      0.00023550	     61.99723018
      0.04838484	     -0.06425622	     -0.00034456	     -0.20547985	     -0.06318479	      0.88297920	     -0.00013601	     -0.21714412	      0.00148766	      0.00020204	     62.53394073
      0.04951300	     -0.06425420	     -0.00034487	     -0.20547840	     -0.06318310	      0.88297941	     -0.00013559	     -0.21713906	      0.00152147	      0.00017053	     62.42010463
      0.05089397	     -0.06425499	     -0.00034524	     -0.20547988	     -0.06318097	      0.88297962	     -0.00013506	     -0.21713309	      0.00156243	      0.00013299	     62.71218820
      0.05234405	     -0.06425638	     -0.00034565	     -0.20548202	     -0.06317867	      0.88297979	     -0.00013450	     -0.21712713	      0.00160653	      0.00009622	     62.39053487
      0.05358878	     -0.06425842	     -0.00034594	     -0.20548468	     -0.06317665	      0.88297989	     -0.00013402	     -0.21712218	      0.00164342	      0.00006557	     62.91869636
      0.05483352	     -0.06425981	     -0.00034620	     -0.20548672	     -0.06317458	      0.88297995	     -0.00013353	     -0.21711740	      0.00168164	      0.00003733	     62.61320469
      0.05607825	     -0.06426140	     -0.00034637	     -0.20548894	     -0.06317246	      0.88297998	     -0.00013303	     -0.21711274	      0.00171899	      0.00000991	     62.99804214
      0.05732298	     -0.06426128	     -0.00034660	     -0.20548946	     -0.06317030	      0.88297998	     -0.00013253	     -0.21710818	      0.00175716	     -0.00001535	     62.85004501
      0.05856771	     -0.06426172	     -0.00034710	     -0.20549054	     -0.06316809	      0.88297994	     -0.00013202	     -0.21710367	      0.00179475	     -0.00003945	     63.09264882
      0.06009906	     -0.06426091	     -0.00034784	     -0.20549051	     -0.06316530	      0.88297986	     -0.00013139	     -0.21709824	      0.00184190	     -0.00006607	     62.73734659
      0.06135777	     -0.06425940	     -0.00034850	     -0.20548963	     -0.06316296	      0.88297976	     -0.00013086	     -0.21709383	      0.00187935	     -0.00008662	     63.28363525
      0.06261648	     -0.06425758	     -0.00034930	     -0.20548844	     -0.06316057	      0.88297964	     -0.00013033	     -0.21708952	      0.00191796	     -0.00010452	     62.98024395
      0.06387519	     -0.06425596	     -0.00034999	     -0.20548745	     -0.06315813	      0.88297950	     -0.00012980	     -0.21708527	      0.00195548	     -0.00012135	     63.35292786
      0.06513389	     -0.06425273	     -0.00035052	     -0.20548485	     -0.06315565	      0.88297934	     -0.00012926	     -0.21708111	      0.00199366	     -0.00013580	     63.18518331
      0.06639260	     -0.06424963	     -0.00035087	     -0.20548239	     -0.06315312	      0.88297916	     -0.00012871	     -0.21707698	      0.00203101	     -0.00014905	     63.43222913
      0.06765131	     -0.06424453	     -0.00035109	     -0.20547792	     -0.06315054	      0.88297896	     -0.00012816	     -0.21707290	      0.00206890	     -0.00015996	     63.25348465
      0.06891002	     -0.06424093	     -0.00035123	     -0.20547494	     -0.06314791	      0.88297876	     -0.00012760	     -0.21706884	      0.00210593	     -0.00016975	     63.49737888
      0.07016872	     -0.06423587	     -0.00035129	     -0.20547052	     -0.06314523	      0.88297854	     -0.00012704	     -0.21706485	      0.00214350	     -0.00017724	     63.29050025
      0.07142743	     -0.06423197	     -0.00035121	     -0.20546723	     -0.06314251	      0.88297831	     -0.00012647	     -0.21706088	      0.00218014	     -0.00018371	     63.54110661
      0.07268614	     -0.06422611	     -0.00035105	     -0.20546201	     -0.06313974	      0.88297808	     -0.00012590	     -0.21705697	      0.00221742	     -0.00018795	     63.31599139
      0.07394485	     -0.06422155	     -0.00035078	     -0.20545807	     -0.06313693	      0.88297784	     -0.00012532	     -0.21705307	      0.00225372	     -0.00019131	     63.58469886
      0.07520355	     -0.06421543	     -0.00035045	     -0.20545258	     -0.06313407	      0.88297760	     -0.00012474	     -0.21704922	      0.00229067	     -0.00019256	     63.33883376
      0.07646226	     -0.06421083	     -0.00035001	     -0.20544861	     -0.06313116	      0.88297735	     -0.00012415	     -0.21704537	      0.00232660	     -0.00019310	     63.60331594
      0.07772097	     -0.06420447	     -0.00034948	     -0.20544287	     -0.06312821	      0.88297711	     -0.00012355	     -0.21704154	      0.00236318	     -0.00019170	     63.34800492
      0.07897968	     -0.06419914	     -0.00034887	     -0.20543816	     -0.06312522	      0.88297687	     -0.00012295	     -0.21703768	      0.00239878	     -0.00018978	     63.61744610
      0.08023839	     -0.06419042	     -0.00034826	     -0.20543008	     -0.06312217	      0.88297663	     -0.00012235	     -0.21703379	      0.00243512	     -0.00018614	     63.47887124
      0.08149709	     -0.06416337	     -0.00034765	     -0.20540365	     -0.06311909	      0.88297640	     -0.00012174	     -0.21702954	      0.00247105	     -0.00018219	     64.35482381
      0.08275580	     -0.06410300	     -0.00034712	     -0.20534389	     -0.06311595	      0.88297618	     -0.00012113	     -0.21702413	      0.00250741	     -0.00017541	     64.92034336
      0.08401451	     -0.06403432	     -0.00034658	     -0.20527578	     -0.06311278	      0.88297596	     -0.00012051	     -0.21701714	      0.00254053	     -0.00016565	     65.78255578
      0.08527322	     -0.06398318	     -0.00034608	     -0.20522516	     -0.06310956	      0.88297576	     -0.00011989	     -0.21700927	      0.00257053	     -0.00015152	     65.92714733
      0.08653192	     -0.06396864	     -0.00034560	     -0.20521108	     -0.06310631	      0.88297558	     -0.00011926	     -0.21700179	      0.00259584	     -0.00013585	     66.68249925
      0.08779063	     -0.06399071	     -0.00034542	     -0.20523357	     -0.06310302	      0.88297542	     -0.00011864	     -0.21699614	      0.00261947	     -0.00011981	     67.26572532
      0.08904934	     -0.06404903	     -0.00034535	     -0.20529226	     -0.06309971	      0.88297528	     -0.00011801	     -0.21699339	      0.00264170	     -0.00010761	     68.73456297
      0.09030805	     -0.06413112	     -0.00034521	     -0.20537473	     -0.06309637	      0.88297515	     -0.00011739	     -0.21699423	      0.00266610	     -0.00010062	     70.26145625
      0.09156676	     -0.06422913	     -0.00034513	     -0.20547312	     -0.06309300	      0.88297502	     -0.00011677	     -0.21699889	      0.00269256	     -0.00010220	     72.48270971
      0.09282546	     -0.06433306	     -0.00034538	     -0.20557746	     -0.06308959	      0.88297489	     -0.00011615	     -0.21700745	      0.00272370	     -0.00011233	     74.61840814
      0.09408417	     -0.06443974	     -0.00034571	     -0.20568456	     -0.06308614	      0.88297473	     -0.00011553	     -0.21701969	      0.00275848	     -0.00013308	     76.95087871
      0.09534288	     -0.06453997	     -0.00034599	     -0.20578526	     -0.06308265	      0.88297455	     -0.00011492	     -0.21703535	      0.00279887	     -0.00016332	     78.95890536
      0.09660159	     -0.06463172	     -0.00034614	     -0.20587752	     -0.06307910	      0.88297432	     -0.00011431	     -0.21705397	      0.00284328	     -0.00020401	     80.70762397
      0.09786029	     -0.06470911	     -0.00034600	     -0.20595547	     -0.06307549	      0.88297403	     -0.00011370	     -0.21707514	      0.00289321	     -0.00025310	     81.86233459
      0.09911900	     -0.06477224	     -0.00034575	     -0.20601920	     -0.06307181	      0.88297368	     -0.00011310	     -0.21709835	      0.00294680	     -0.00031070	     82.41549713
      0.10037771	     -0.06481913	     -0.00034546	     -0.20606674	     -0.06306807	      0.88297325	     -0.00011250	     -0.21712323	      0.00300539	     -0.00037408	     82.29111753
      0.10163642	     -0.06485030	     -0.00034459	     -0.20609860	     -0.06306424	      0.88297273	     -0.00011191	     -0.21714934	      0.00306692	     -0.00044281	     81.65010445
      0.10289512	     -0.06486596	     -0.00034424	     -0.20611499	     -0.06306034	      0.88297213	     -0.00011132	     -0.21717639	      0.00313246	     -0.00051360	     80.48897850
      0.10415383	     -0.06486637	     -0.00034377	     -0.20611616	     -0.06305636	      0.88297144	     -0.00011073	     -0.21720393	      0.00319992	     -0.00058590	     79.22487639
      0.10541254	     -0.06484752	     -0.00034305	     -0.20609811	     -0.06305229	      0.88297066	     -0.00011015	     -0.21723156	      0.00327044	     -0.00065647	     77.81006112
      0.10667125	     -0.06480884	     -0.00034237	     -0.20606024	     -0.06304812	      0.88296979	     -0.00010956	     -0.21725885	      0.00334167	     -0.00072422	     76.74077216
      0.10792996	     -0.06475681	     -0.00034156	     -0.20600908	     -0.06304387	      0.88296884	     -0.00010899	     -0.21728559	      0.00341459	     -0.00078603	     75.66071089
      0.10918866	     -0.06469706	     -0.00034104	     -0.20595018	     -0.06303953	      0.88296781	     -0.00010842	     -0.21731151	      0.00348710	     -0.00084165	     75.30231545
      0.11044737	     -0.06462959	     -0.00034031	     -0.20588359	     -0.06303509	      0.88296672	     -0.00010785	     -0.21733648	      0.00356043	     -0.00088870	     74.95402595
      0.11170608	     -0.06456201	     -0.00033973	     -0.20581688	     -0.06303057	      0.88296558	     -0.00010729	     -0.21736033	      0.00363268	     -0.00092756	     75.47120057
      0.11296479	     -0.06449470	     -0.00033918	     -0.20575045	     -0.06302595	      0.88296439	     -0.00010673	     -0.21738307	      0.00370526	     -0.00095655	     75.76080138
      0.11422349	     -0.06442939	     -0.00033868	     -0.20568602	     -0.06302124	      0.88296317	     -0.00010618	     -0.21740462	      0.00377651	     -0.00097693	     76.95169911
      0.11548220	     -0.06436744	     -0.00033815	     -0.20562495	     -0.06301644	      0.88296194	     -0.00010563	     -0.21742506	      0.00384795	     -0.00098740	     77.54224289
      0.11674091	     -0.06431317	     -0.00033769	     -0.20557155	     -0.06301155	      0.88296069	     -0.00010509	     -0.21744439	      0.00391799	     -0.00098982	     78.93688804
      0.11799962	     -0.06426501	     -0.00033725	     -0.20552427	     -0.06300658	      0.88295945	     -0.00010455	     -0.21746266	      0.00398843	     -0.00098364	     79.46927189
      0.11925833	     -0.06422503	     -0.00033687	     -0.20548516	     -0.06300151	      0.88295822	     -0.00010402	     -0.21747985	      0.00405772	     -0.00097103	     80.72213594
      0.12051703	     -0.06419044	     -0.00033652	     -0.20545144	     -0.06299636	      0.88295701	     -0.00010350	     -0.21749602	      0.00412767	     -0.00095159	     80.92441909
      0.12177574	     -0.06416404	     -0.00033622	     -0.20542591	     -0.06299112	      0.88295582	     -0.00010298	     -0.21751117	      0.00419672	     -0.00092756	     81.80232224
      0.12303445	     -0.06414339	     -0.00033588	     -0.20540613	     -0.06298580	      0.88295467	     -0.00010247	     -0.21752538	      0.00426663	     -0.00089868	     81.56134940
      0.12429316	     -0.06412802	     -0.00033548	     -0.20539162	     -0.06298038	      0.88295356	     -0.00010197	     -0.21753866	      0.00433580	     -0.00086720	     82.02991340
      0.12555186	     -0.06411712	     -0.00033501	     -0.20538159	     -0.06297488	      0.88295249	     -0.00010147	     -0.21755114	      0.00440586	     -0.00083250	     81.39262563
      0.12681057	     -0.06411251	     -0.00033453	     -0.20537784	     -0.06296929	      0.88295147	     -0.00010098	     -0.21756288	      0.00447521	     -0.00079679	     81.54249196
      0.12806928	     -0.06411046	     -0.00033404	     -0.20537665	     -0.06296362	      0.88295049	     -0.00010050	     -0.21757393	      0.00454565	     -0.00075966	     80.74431858
      0.12932799	     -0.06411235	     -0.00033369	     -0.20537940	     -0.06295785	      0.88294955	     -0.00010002	     -0.21758430	      0.00461549	     -0.00072319	     80.74604353
      0.13058670	     -0.06411508	     -0.00033331	     -0.20538299	     -0.06295200	      0.88294867	     -0.00009955	     -0.21759407	      0.00468642	     -0.00068669	     79.91663692
      0.13184540	     -0.06411992	     -0.00033285	     -0.20538867	     -0.06294605	      0.88294782	     -0.00009909	     -0.21760324	      0.00475670	     -0.00065200	     79.89574961
      0.13310411	     -0.06412437	     -0.00033250	     -0.20539398	     -0.06294002	      0.88294702	     -0.00009863	     -0.21761188	      0.00482793	     -0.00061831	     79.12187328
      0.13436282	     -0.06413103	     -0.00033227	     -0.20540148	     -0.06293390	      0.88294627	     -0.00009818	     -0.21762006	      0.00489830	     -0.00058732	     79.11397112
      0.13562153	     -0.06413665	     -0.00033181	     -0.20540794	     -0.06292769	      0.88294555	     -0.00009774	     -0.21762789	      0.00496947	     -0.00055814	     78.44261159
      0.13688023	     -0.06414354	     -0.00033142	     -0.20541566	     -0.06292139	      0.88294486	     -0.00009731	     -0.21763545	      0.00503967	     -0.00053232	     78.50241620
      0.13813894	     -0.06414963	     -0.00033122	     -0.20542258	     -0.06291500	      0.88294420	     -0.00009688	     -0.21764289	      0.00511053	     -0.00050875	     77.94723826
      0.13939765	     -0.06415589	     -0.00033088	     -0.20542965	     -0.06290852	      0.88294358	     -0.00009646	     -0.21765021	      0.00518028	     -0.00048895	     78.07352332
      0.14065636	     -0.06415944	     -0.00033031	     -0.20543402	     -0.06290196	      0.88294297	     -0.00009605	     -0.21765749	      0.00525059	     -0.00047172	     77.63943513
      0.14191506	     -0.06416227	     -0.00032962	     -0.20543765	     -0.06289531	      0.88294239	     -0.00009564	     -0.21766474	      0.00531973	     -0.00045841	     77.82555771
      0.14317377	     -0.06416128	     -0.00032871	     -0.20543748	     -0.06288857	      0.88294182	     -0.00009525	     -0.21767199	      0.00538933	     -0.00044767	     77.47353536
      0.14443248	     -0.06415896	     -0.00032766	     -0.20543596	     -0.06288174	      0.88294126	     -0.00009486	     -0.21767921	      0.00545765	     -0.00044067	     77.69488207
      0.14569119	     -0.06415360	     -0.00032635	     -0.20543139	     -0.06287483	      0.88294071	     -0.00009447	     -0.21768646	      0.00552628	     -0.00043594	     77.38352070
      0.14694990	     -0.06414740	     -0.00032487	     -0.20542598	     -0.06286783	      0.88294016	     -0.00009410	     -0.21769370	      0.00559347	     -0.00043450	     77.62698185
      0.14820860	     -0.06413785	     -0.00032345	     -0.20541723	     -0.06286075	      0.88293961	     -0.00009373	     -0.21770098	      0.00566089	     -0.00043480	     77.34988256
      0.14946731	     -0.06412683	     -0.00032193	     -0.20540698	     -0.06285358	      0.88293906	     -0.00009337	     -0.21770824	      0.00572682	     -0.00043783	     77.62433232
      0.15072602	     -0.06411238	     -0.00032017	     -0.20539330	     -0.06284633	      0.88293851	     -0.00009302	     -0.21771548	      0.00579293	     -0.00044203	     77.37654182
      0.15198473	     -0.06409726	     -0.00031830	     -0.20537895	     -0.06283900	      0.88293795	     -0.00009268	     -0.21772264	      0.00585753	     -0.00044845	     77.69034570
      0.15324343	     -0.06407873	     -0.00031655	     -0.20536118	     -0.06283158	      0.88293738	     -0.00009234	     -0.21772976	      0.00592227	     -0.00045549	     77.47054717
      0.15450214	     -0.06406241	     -0.00031475	     -0.20534561	     -0.06282409	      0.88293680	     -0.00009202	     -0.21773686	      0.00598546	     -0.00046414	     77.81919177
      0.15576085	     -0.06404558	     -0.00031294	     -0.20532953	     -0.06281652	      0.88293621	     -0.00009170	     -0.21774397	      0.00604887	     -0.00047300	     77.64160042
      0.15701956	     -0.06403027	     -0.00031117	     -0.20531495	     -0.06280886	      0.88293561	     -0.00009139	     -0.21775107	      0.00611093	     -0.00048319	     78.08856634
      0.15827827	     -0.06401437	     -0.00030911	     -0.20529979	     -0.06280113	      0.88293500	     -0.00009109	     -0.21775815	      0.00617339	     -0.00049328	     77.97408650
      0.15953697	     -0.06399998	     -0.00030706	     -0.20528613	     -0.06279332	      0.88293437	     -0.00009080	     -0.21776514	      0.00623466	     -0.00050439	     78.50477421
      0.16079568	     -0.06398574	     -0.00030521	     -0.20527261	     -0.06278544	      0.88293373	     -0.00009052	     -0.21777206	      0.00629652	     -0.00051510	     78.40586595
      0.16205439	     -0.06397473	     -0.00030345	     -0.20526231	     -0.06277747	      0.88293307	     -0.00009025	     -0.21777887	      0.00635747	     -0.00052661	     78.95266239
      0.16331310	     -0.06396286	     -0.00030225	     -0.20525116	     -0.06276943	      0.88293240	     -0.00008998	     -0.21778567	      0.00641928	     -0.00053759	     78.99593260
      0.16457180	     -0.06395371	     -0.00030087	     -0.20524271	     -0.06276131	      0.88293172	     -0.00008973	     -0.21779243	      0.00647979	     -0.00054921	     79.95107847
      0.16583051	     -0.06394224	     -0.00029941	     -0.20523193	     -0.06275312	      0.88293102	     -0.00008949	     -0.21779912	      0.00653964	     -0.00056019	     80.52670100
      0.16708922	     -0.06392939	     -0.00029805	     -0.20521974	     -0.06274485	      0.88293031	     -0.00008926	     -0.21780556	      0.00659617	     -0.00057189	     82.05832453
      0.16834793	     -0.06391415	     -0.00029671	     -0.20520513	     -0.06273652	      0.88292958	     -0.00008904	     -0.21781167	      0.00665054	     -0.00058313	     83.09703826
      0.16960663	     -0.06390014	     -0.00029547	     -0.20519172	     -0.06272811	      0.88292884	     -0.00008883	     -0.21781739	      0.00670111	     -0.00059525	     85.03706759
      0.17086534	     -0.06388644	     -0.00029427	     -0.20517859	     -0.06271965	      0.88292808	     -0.00008863	     -0.21782277	      0.00675007	     -0.00060702	     86.38340450
      0.17212405	     -0.06387491	     -0.00029313	     -0.20516760	     -0.06271112	      0.88292731	     -0.00008844	     -0.21782779	      0.00679640	     -0.00061964	     88.62107557
      0.17338276	     -0.06386232	     -0.00029189	     -0.20515554	     -0.06270254	      0.88292652	     -0.00008826	     -0.21783247	      0.00684245	     -0.00063158	     90.20998288
      0.17464147	     -0.06384807	     -0.00029074	     -0.20514181	     -0.06269390	      0.88292572	     -0.00008809	     -0.21783670	      0.00688710	     -0.00064370	     92.69592388
      0.17590017	     -0.06382799	     -0.00028972	     -0.20512225	     -0.06268520	      0.88292490	     -0.00008793	     -0.21784036	      0.00693241	     -0.00065412	     94.46988632
      0.17715888	     -0.06380202	     -0.00028904	     -0.20509680	     -0.06267644	      0.88292407	     -0.00008778	     -0.21784321	      0.00697698	     -0.00066337	     97.13171664
      0.17841759	     -0.06376455	     -0.00028811	     -0.20505986	     -0.06266763	      0.88292324	     -0.00008764	     -0.21784504	      0.00702272	     -0.00066927	     99.04651109
      0.17967630	     -0.06371363	     -0.00028719	     -0.20500946	     -0.06265877	      0.88292239	     -0.00008751	     -0.21784547	      0.00706812	     -0.00067203	    101.87239551
      0.18093500	     -0.06364275	     -0.00028582	     -0.20493914	     -0.06264984	      0.88292155	     -0.00008739	     -0.21784413	      0.00711492	     -0.00066923	    103.90777765
      0.18219371	     -0.06355176	     -0.00028342	     -0.20484871	     -0.06264086	      0.88292071	     -0.00008728	     -0.21784059	      0.00716133	     -0.00066065	    106.82366439
      0.18345242	     -0.06344098	     -0.00028136	     -0.20473850	     -0.06263181	      0.88291989	     -0.00008717	     -0.21783456	      0.00720884	     -0.00064376	    108.79401145
      0.18471113	     -0.06331468	     -0.00028034	     -0.20461274	     -0.06262271	      0.88291909	     -0.00008708	     -0.21782578	      0.00725544	     -0.00061866	    111.55078756
      0.18596984	     -0.06317390	     -0.00027897	     -0.20447252	     -0.06261355	      0.88291833	     -0.00008699	     -0.21781419	      0.00730252	     -0.00058337	    113.23044044
      0.18722854	     -0.06302551	     -0.00027769	     -0.20432467	     -0.06260433	      0.88291763	     -0.00008691	     -0.21779983	      0.00734810	     -0.00053884	    115.67890937
      0.18848725	     -0.06287043	     -0.00027680	     -0.20417011	     -0.06259505	      0.88291698	     -0.00008684	     -0.21778287	      0.00739371	     -0.00048389	    117.03207710
      0.18974596	     -0.06271374	     -0.00027593	     -0.20401394	     -0.06258571	      0.88291641	     -0.00008677	     -0.21776349	      0.00743745	     -0.00042019	    119.16564740
      0.19100467	     -0.06255733	     -0.00027505	     -0.20385802	     -0.06257632	      0.88291593	     -0.00008671	     -0.21774197	      0.00748088	     -0.00034726	    120.16050581
      0.19226337	     -0.06240656	     -0.00027433	     -0.20370773	     -0.06256688	      0.88291554	     -0.00008666	     -0.21771862	      0.00752216	     -0.00026744	    121.95677878
      0.19352208	     -0.06226148	     -0.00027366	     -0.20356310	     -0.06255739	      0.88291526	     -0.00008662	     -0.21769381	      0.00756298	     -0.00018084	    122.63720590
      0.19478079	     -0.06212469	     -0.00027311	     -0.20342674	     -0.06254784	      0.88291509	     -0.00008658	     -0.21766782	      0.00760168	     -0.00009018	    124.17154604
      0.19603950	     -0.06199571	     -0.00027263	     -0.20329820	     -0.06253825	      0.88291503	     -0.00008655	     -0.21764095	      0.00764009	      0.00000424	    124.59340201
      0.19729820	     -0.06187598	     -0.00027219	     -0.20317887	     -0.06252861	      0.88291510	     -0.00008652	     -0.21761342	      0.00767659	      0.00009957	    125.89721842
      0.19855691	     -0.06176317	     -0.00027166	     -0.20306645	     -0.06251893	      0.88291528	     -0.00008650	     -0.21758545	      0.00771308	      0.00019555	    126.13472706
      0.19981562	     -0.06165761	     -0.00027107	     -0.20296127	     -0.06250920	      0.88291559	     -0.00008649	     -0.21755712	      0.00774792	      0.00028951	    127.26126040
      0.20107433	     -0.06155726	     -0.00027040	     -0.20286131	     -0.06249942	      0.88291601	     -0.00008648	     -0.21752856	      0.00778299	      0.00038145	    127.31838687
      0.20233304	     -0.06146242	     -0.00026977	     -0.20276683	     -0.06248960	      0.88291655	     -0.00008647	     -0.21749978	      0.00781657	      0.00046900	    128.29234611
      0.20359174	     -0.06137082	     -0.00026916	     -0.20267560	     -0.06247974	      0.88291719	     -0.00008647	     -0.21747084	      0.00785045	      0.00055250	    128.23444765
      0.20485045	     -0.06128248	     -0.00026856	     -0.20258761	     -0.06246984	      0.88291794	     -0.00008647	     -0.21744170	      0.00788288	      0.00062998	    129.05488039
      0.20610916	     -0.06119538	     -0.00026792	     -0.20250085	     -0.06245990	      0.88291877	     -0.00008648	     -0.21741237	      0.00791556	      0.00070213	    128.82976037
      0.20736787	     -0.06111010	     -0.00026725	     -0.20241591	     -0.06244992	      0.88291970	     -0.00008650	     -0.21738281	      0.00794663	      0.00076729	    129.50679759
      0.20862657	     -0.06102551	     -0.00026656	     -0.20233165	     -0.06243989	      0.88292070	     -0.00008651	     -0.21735302	      0.00797777	      0.00082642	    129.18078332
      0.20988528	     -0.06094255	     -0.00026593	     -0.20224900	     -0.06242983	      0.88292178	     -0.00008653	     -0.21732296	      0.00800715	      0.00087813	    129.69824808
      0.21114399	     -0.06085981	     -0.00026534	     -0.20216658	     -0.06241974	      0.88292291	     -0.00008656	     -0.21729268	      0.00803642	      0.00092368	    129.18916002
      0.21240270	     -0.06077793	     -0.00026490	     -0.20208499	     -0.06240960	      0.88292410	     -0.00008659	     -0.21726215	      0.00806367	      0.00096189	    129.61134614
      0.21366141	     -0.06069583	     -0.00026401	     -0.20200317	     -0.06239944	      0.88292533	     -0.00008662	     -0.21723139	      0.00809056	      0.00099415	    129.10189071
      0.21492011	     -0.06061389	     -0.00026280	     -0.20192151	     -0.06238924	      0.88292660	     -0.00008665	     -0.21720035	      0.00811531	      0.00101965	    129.39202279
      0.21617882	     -0.06052914	     -0.00026176	     -0.20183702	     -0.06237901	      0.88292790	     -0.00008669	     -0.21716906	      0.00813959	      0.00103996	    128.73120831
      0.21743753	     -0.06044345	     -0.00026104	     -0.20175157	     -0.06236875	      0.88292921	     -0.00008673	     -0.21713749	      0.00816144	      0.00105429	    129.03144301
      0.21895477	     -0.06034131	     -0.00026015	     -0.20164969	     -0.06235635	      0.88293082	     -0.00008679	     -0.21709916	      0.00818703	      0.00106565	    127.89155160
      0.22047201	     -0.06023220	     -0.00025881	     -0.20154082	     -0.06234391	      0.88293244	     -0.00008684	     -0.21706047	      0.00820839	      0.00107014	    128.86698168
      0.22192784	     -0.06013006	     -0.00025793	     -0.20143891	     -0.06233194	      0.88293400	     -0.00008690	     -0.21702299	      0.00822850	      0.00106983	    127.67397150
      0.22338367	     -0.06002182	     -0.00025705	     -0.20133084	     -0.06231995	      0.88293556	     -0.00008697	     -0.21698520	      0.00824441	      0.00106431	    128.74801353
      0.22468971	     -0.05992208	     -0.00025617	     -0.20123126	     -0.06230917	      0.88293694	     -0.00008703	     -0.21695096	      0.00825876	      0.00105765	    127.55141692
      0.22599576	     -0.05981988	     -0.00025553	     -0.20112919	     -0.06229838	      0.88293832	     -0.00008709	     -0.21691636	      0.00826993	      0.00104778	    128.10016925
      0.22798897	     -0.05966386	     -0.00025498	     -0.20097333	     -0.06228188	      0.88294039	     -0.00008719	     -0.21686291	      0.00828446	      0.00102980	    127.53478542
      0.22906112	     -0.05957433	     -0.00025478	     -0.20088385	     -0.06227300	      0.88294149	     -0.00008725	     -0.21683381	      0.00828985	      0.00101995	    127.92320034
      0.23038305	     -0.05946556	     -0.00025438	     -0.20077515	     -0.06226203	      0.88294283	     -0.00008732	     -0.21679761	      0.00829530	      0.00100675	    127.92081992
      0.23170498	     -0.05935674	     -0.00025409	     -0.20066636	     -0.06225107	      0.88294415	     -0.00008740	     -0.21676104	      0.00829846	      0.00099337	    128.23446398
      0.23302691	     -0.05924648	     -0.00025354	     -0.20055613	     -0.06224010	      0.88294545	     -0.00008748	     -0.21672420	      0.00830026	      0.00098096	    127.76600559
      0.23434885	     -0.05913457	     -0.00025283	     -0.20044422	     -0.06222912	      0.88294674	     -0.00008756	     -0.21668705	      0.00829974	      0.00096979	    127.78798702
      0.23567078	     -0.05902397	     -0.00025246	     -0.20033359	     -0.06221815	      0.88294802	     -0.00008764	     -0.21664963	      0.00829661	      0.00095941	    128.60042674
      0.23725033	     -0.05889254	     -0.00025149	     -0.20020213	     -0.06220505	      0.88294953	     -0.00008775	     -0.21660467	      0.00829173	      0.00094991	    128.04181940
      0.23830332	     -0.05880418	     -0.00025089	     -0.20011371	     -0.06219632	      0.88295052	     -0.00008782	     -0.21657456	      0.00828585	      0.00094430	    128.89381351
      0.23935631	     -0.05871577	     -0.00025028	     -0.20002525	     -0.06218760	      0.88295152	     -0.00008789	     -0.21654433	      0.00827969	      0.00094060	    128.83437353
      0.24081602	     -0.05859328	     -0.00024942	     -0.19990267	     -0.06217552	      0.88295289	     -0.00008800	     -0.21650225	      0.00826877	      0.00093702	    129.37126094
      0.24231547	     -0.05846836	     -0.00024851	     -0.19977764	     -0.06216314	      0.88295429	     -0.00008811	     -0.21645881	      0.00825622	      0.00093660	    128.94722655
      0.24340786	     -0.05837697	     -0.00024777	     -0.19968614	     -0.06215412	      0.88295531	     -0.00008819	     -0.21642702	      0.00824455	      0.00093727	    129.92315664
      0.24450025	     -0.05828569	     -0.00024697	     -0.19959475	     -0.06214512	      0.88295634	     -0.00008827	     -0.21639513	      0.00823273	      0.00094013	    129.87085952
      0.24587570	     -0.05817183	     -0.00024594	     -0.19948074	     -0.06213381	      0.88295763	     -0.00008838	     -0.21635484	      0.00821567	      0.00094509	    130.56053887
      0.24730189	     -0.05805478	     -0.00024488	     -0.19936351	     -0.06212211	      0.88295899	     -0.00008849	     -0.21631294	      0.00819713	      0.00095310	    130.25078495
      0.24846965	     -0.05795905	     -0.00024405	     -0.19926761	     -0.06211254	      0.88296011	     -0.00008859	     -0.21627852	      0.00817943	      0.00096050	    131.34562712
      0.24963741	     -0.05786454	     -0.00024324	     -0.19917294	     -0.06210300	      0.88296123	     -0.00008869	     -0.21624403	      0.00816175	      0.00097017	    131.17435078
      0.25080518	     -0.05777294	     -0.00024242	     -0.19908115	     -0.06209348	      0.88296237	     -0.00008878	     -0.21620950	      0.00814210	      0.00098032	    131.88294664
      0.25226736	     -0.05766235	     -0.00024131	     -0.19897032	     -0.06208160	      0.88296381	     -0.00008891	     -0.21616634	      0.00811685	      0.00099503	    131.67479771
      0.25343524	     -0.05757672	     -0.00024030	     -0.19888447	     -0.06207213	      0.88296498	     -0.00008901	     -0.21613197	      0.00809441	      0.00100680	    132.63449942
      0.25460312	     -0.05749528	     -0.00023928	     -0.19880281	     -0.06206269	      0.88296617	     -0.00008911	     -0.21609781	      0.00807202	      0.00101972	    132.39823391
      0.25577100	     -0.05741975	     -0.00023827	     -0.19872705	     -0.06205328	      0.88296737	     -0.00008922	     -0.21606392	      0.00804796	      0.00103195	    133.01901709
      0.25725407	     -0.05733134	     -0.00023719	     -0.19863834	     -0.06204136	      0.88296891	     -0.00008935	     -0.21602144	      0.00801722	      0.00104757	    132.72821168
      0.25843583	     -0.05726694	     -0.00023595	     -0.19857369	     -0.06203190	      0.88297015	     -0.00008946	     -0.21598808	      0.00799088	      0.00105848	    133.62676563
      0.25961760	     -0.05720841	     -0.00023429	     -0.19851492	     -0.06202248	      0.88297141	     -0.00008957	     -0.21595524	      0.00796503	      0.00106911	    133.26646265
      0.26079936	     -0.05715485	     -0.00023305	     -0.19846108	     -0.06201308	      0.88297268	     -0.00008968	     -0.21592299	      0.00793786	      0.00107759	    133.80712123
      0.26228624	     -0.05709656	     -0.00023199	     -0.19840246	     -0.06200130	      0.88297429	     -0.00008982	     -0.21588340	      0.00790416	      0.00108637	    133.29377126
      0.26352359	     -0.05705332	     -0.00023109	     -0.19835892	     -0.06199154	      0.88297563	     -0.00008994	     -0.21585129	      0.00787468	      0.00109040	    134.19458163
      0.26476095	     -0.05701569	     -0.00023027	     -0.19832100	     -0.06198181	      0.88297698	     -0.00009007	     -0.21581998	      0.00784647	      0.00109260	    133.62679952
      0.26599830	     -0.05698232	     -0.00022942	     -0.19828733	     -0.06197212	      0.88297834	     -0.00009019	     -0.21578941	      0.00781727	      0.00109119	    134.25833305
      0.26753487	     -0.05694988	     -0.00022850	     -0.19825453	     -0.06196014	      0.88298001	     -0.00009034	     -0.21575253	      0.00778253	      0.00108584	    133.46738346
      0.26875314	     -0.05692697	     -0.00022762	     -0.19823133	     -0.06195068	      0.88298133	     -0.00009046	     -0.21572410	      0.00775383	      0.00107734	    134.40709506
      0.26997141	     -0.05691013	     -0.00022640	     -0.19821421	     -0.06194125	      0.88298263	     -0.00009059	     -0.21569640	      0.00772678	      0.00106652	    133.76889970
      0.27118967	     -0.05689628	     -0.00022545	     -0.19820009	     -0.06193185	      0.88298392	     -0.00009071	     -0.21566942	      0.00769903	      0.00105165	    134.22890204
      0.27240794	     -0.05688708	     -0.00022482	     -0.19819061	     -0.06192249	      0.88298519	     -0.00009084	     -0.21564322	      0.00767252	      0.00103417	    133.65782105
      0.27362621	     -0.05688326	     -0.00022430	     -0.19818650	     -0.06191316	      0.88298644	     -0.00009097	     -0.21561780	      0.00764561	      0.00101272	    133.93601628
      0.27484447	     -0.05688305	     -0.00022383	     -0.19818602	     -0.06190386	      0.88298766	     -0.00009110	     -0.21559316	      0.00761988	      0.00098852	    133.38948001
      0.27606274	     -0.05688710	     -0.00022336	     -0.19818979	     -0.06189459	      0.88298885	     -0.00009123	     -0.21556927	      0.00759396	      0.00096047	    133.55905202
      0.27754146	     -0.05689721	     -0.00022285	     -0.19819958	     -0.06188338	      0.88299024	     -0.00009138	     -0.21554128	      0.00756423	      0.00092282	    132.54779080
      0.27885969	     -0.05690804	     -0.00022217	     -0.19821013	     -0.06187343	      0.88299143	     -0.00009153	     -0.21551718	      0.00753693	      0.00088477	    133.25052254
      0.28017792	     -0.05692494	     -0.00022166	     -0.19822677	     -0.06186351	      0.88299257	     -0.00009167	     -0.21549385	      0.00751204	      0.00084441	    131.93987284
      0.28149615	     -0.05694080	     -0.00022120	     -0.19824234	     -0.06185363	      0.88299366	     -0.00009182	     -0.21547126	      0.00748608	      0.00080024	    132.57997248
      0.28281439	     -0.05696347	     -0.00022086	     -0.19826476	     -0.06184377	      0.88299468	     -0.00009196	     -0.21544937	      0.00746216	      0.00075416	    131.58221126
      0.28413262	     -0.05698607	     -0.00022059	     -0.19828710	     -0.06183395	      0.88299564	     -0.00009211	     -0.21542818	      0.00743749	      0.00070486	    132.00843007
      0.28527696	     -0.05700888	     -0.00022029	     -0.19830970	     -0.06182545	      0.88299643	     -0.00009224	     -0.21541031	      0.00741794	      0.00066160	    130.91361833
      0.28642129	     -0.05703214	     -0.00022008	     -0.19833274	     -0.06181698	      0.88299716	     -0.00009237	     -0.21539292	      0.00739767	      0.00061624	    131.03337460
      0.28789976	     -0.05706527	     -0.00021983	     -0.19836561	     -0.06180606	      0.88299802	     -0.00009253	     -0.21537112	      0.00737303	      0.00055698	    130.06918566
      0.28909888	     -0.05709275	     -0.00021972	     -0.19839287	     -0.06179723	      0.88299866	     -0.00009267	     -0.21535398	      0.00735251	      0.00050748	    130.27238027
      0.29029799	     -0.05712265	     -0.00021968	     -0.19842256	     -0.06178842	      0.88299924	     -0.00009281	     -0.21533731	      0.00733348	      0.00045855	    129.32913398
      0.29149710	     -0.05715307	     -0.00021960	     -0.19845277	     -0.06177964	      0.88299976	     -0.00009295	     -0.21532108	      0.00731384	      0.00040879	    129.38800898
      0.29269621	     -0.05718526	     -0.00021919	     -0.19848477	     -0.06177088	      0.88300022	     -0.00009309	     -0.21530529	      0.00729532	      0.00036000	    128.57992141
      0.29389532	     -0.05721759	     -0.00021877	     -0.19851691	     -0.06176215	      0.88300063	     -0.00009323	     -0.21528991	      0.00727641	      0.00031129	    128.45447336
      0.29541562	     -0.05726033	     -0.00021842	     -0.19855941	     -0.06175110	      0.88300105	     -0.00009341	     -0.21527099	      0.00725382	      0.00025151	    127.24868240
      0.29653683	     -0.05729063	     -0.00021865	     -0.19858953	     -0.06174298	      0.88300131	     -0.00009354	     -0.21525745	      0.00723631	      0.00020800	    127.52586774
      0.29765804	     -0.05732357	     -0.00021894	     -0.19862229	     -0.06173487	      0.88300152	     -0.00009367	     -0.21524427	      0.00722005	      0.00016653	    126.78937451
      0.29900399	     -0.05736334	     -0.00021930	     -0.19866185	     -0.06172517	      0.88300171	     -0.00009384	     -0.21522892	      0.00720016	      0.00011806	    126.65631682
      0.30034994	     -0.05740477	     -0.00021972	     -0.19870308	     -0.06171549	      0.88300184	     -0.00009400	     -0.21521403	      0.00718156	      0.00007271	    125.56853292
      0.30169589	     -0.05744430	     -0.00022080	     -0.19874239	     -0.06170584	      0.88300191	     -0.00009416	     -0.21519957	      0.00716196	      0.00002923	    125.92353367
      0.30286017	     -0.05748088	     -0.00022156	     -0.19877880	     -0.06169751	      0.88300192	     -0.00009430	     -0.21518737	      0.00714678	     -0.00000490	    124.72981384
      0.30402446	     -0.05751518	     -0.00022201	     -0.19881294	     -0.06168920	      0.88300190	     -0.00009445	     -0.21517546	      0.00713079	     -0.00003753	    124.78731356
      0.30563806	     -0.05756464	     -0.00022253	     -0.19886218	     -0.06167771	      0.88300180	     -0.00009464	     -0.21515937	      0.00711020	     -0.00007797	    123.68962911
      0.30674624	     -0.05759749	     -0.00022297	     -0.19889489	     -0.06166984	      0.88300170	     -0.00009478	     -0.21514861	      0.00709550	     -0.00010349	    123.90820324
      0.30785442	     -0.05763133	     -0.00022340	     -0.19892858	     -0.06166198	      0.88300157	     -0.00009492	     -0.21513804	      0.00708198	     -0.00012595	    123.24852045
      0.30925785	     -0.05767344	     -0.00022397	     -0.19897053	     -0.06165205	      0.88300138	     -0.00009509	     -0.21512492	      0.00706467	     -0.00015157	    123.10993752
      0.31066128	     -0.05771675	     -0.00022453	     -0.19901368	     -0.06164215	      0.88300115	     -0.00009527	     -0.21511207	      0.00704888	     -0.00017271	    121.94693589
      0.31188736	     -0.05775248	     -0.00022511	     -0.19904926	     -0.06163352	      0.88300093	     -0.00009542	     -0.21510104	      0.00703422	     -0.00018894	    122.31944688
      0.31311345	     -0.05778972	     -0.00022561	     -0.19908637	     -0.06162490	      0.88300069	     -0.00009557	     -0.21509016	      0.00702142	     -0.00020142	    121.30121705
      0.31433953	     -0.05782490	     -0.00022617	     -0.19912143	     -0.06161630	      0.88300044	     -0.00009573	     -0.21507941	      0.00700795	     -0.00021203	    121.48936238
      0.31556562	     -0.05786078	     -0.00022668	     -0.19915719	     -0.06160771	      0.88300017	     -0.00009588	     -0.21506877	      0.00699597	     -0.00021928	    120.65217876
      0.31679170	     -0.05789513	     -0.00022722	     -0.19919143	     -0.06159914	      0.88299990	     -0.00009603	     -0.21505821	      0.00698361	     -0.00022466	    120.67920940
      0.31801778	     -0.05792996	     -0.00022770	     -0.19922616	     -0.06159059	      0.88299962	     -0.00009619	     -0.21504773	      0.00697254	     -0.00022699	    119.90209069
      0.31924387	     -0.05796292	     -0.00022818	     -0.19925901	     -0.06158205	      0.88299934	     -0.00009634	     -0.21503729	      0.00696120	     -0.00022762	    119.87860770
      0.32046995	     -0.05799580	     -0.00022860	     -0.19929180	     -0.06157352	      0.88299907	     -0.00009650	     -0.21502689	      0.00695105	     -0.00022556	    119.16647580
      0.32169604	     -0.05802631	     -0.00022901	     -0.19932222	     -0.06156500	      0.88299879	     -0.00009665	     -0.21501650	      0.00694071	     -0.00022199	    119.11331076
      0.32320673	     -0.05806347	     -0.00022941	     -0.19935929	     -0.06155453	      0.88299846	     -0.00009684	     -0.21500366	      0.00692961	     -0.00021436	    117.96384005
      0.32447624	     -0.05808989	     -0.00022983	     -0.19938563	     -0.06154574	      0.88299819	     -0.00009700	     -0.21499282	      0.00691934	     -0.00020662	    118.47171015
      0.32574576	     -0.05811710	     -0.00023006	     -0.19941277	     -0.06153696	      0.88299794	     -0.00009716	     -0.21498189	      0.00691099	     -0.00019630	    117.42219947
      0.32701527	     -0.05813956	     -0.00023034	     -0.19943516	     -0.06152819	      0.88299770	     -0.00009732	     -0.21497088	      0.00690170	     -0.00018522	    117.73859825
      0.32828479	     -0.05816148	     -0.00023051	     -0.19945703	     -0.06151943	      0.88299747	     -0.00009748	     -0.21495974	      0.00689376	     -0.00017208	    116.96180988
      0.32955430	     -0.05817939	     -0.00023070	     -0.19947488	     -0.06151069	      0.88299726	     -0.00009764	     -0.21494848	      0.00688509	     -0.00015835	    117.13418574
      0.33082382	     -0.05819637	     -0.00023082	     -0.19949180	     -0.06150195	      0.88299707	     -0.00009780	     -0.21493707	      0.00687766	     -0.00014269	    116.26473555
      0.33209333	     -0.05820877	     -0.00023098	     -0.19950414	     -0.06149322	      0.88299690	     -0.00009796	     -0.21492553	      0.00686916	     -0.00012680	    116.57543521
      0.33336285	     -0.05822043	     -0.00023099	     -0.19951576	     -0.06148451	      0.88299675	     -0.00009812	     -0.21491383	      0.00686190	     -0.00010922	    115.71919559
      0.33463237	     -0.05822740	     -0.00023060	     -0.19952269	     -0.06147580	      0.88299662	     -0.00009828	     -0.21490199	      0.00685342	     -0.00009157	    116.04137107
      0.33590188	     -0.05823363	     -0.00023002	     -0.19952888	     -0.06146711	      0.88299651	     -0.00009844	     -0.21488999	      0.00684603	     -0.00007235	    115.19910914
      0.33717140	     -0.05823512	     -0.00022950	     -0.19953033	     -0.06145842	      0.88299643	     -0.00009859	     -0.21487785	      0.00683732	     -0.00005333	    115.54258014
      0.33844091	     -0.05823590	     -0.00022895	     -0.19953106	     -0.06144975	      0.88299638	     -0.00009875	     -0.21486555	      0.00682965	     -0.00003303	    114.73765760
      0.33971043	     -0.05823200	     -0.00022852	     -0.19952712	     -0.06144108	      0.88299635	     -0.00009891	     -0.21485313	      0.00682059	     -0.00001317	    115.10343223
      0.34097994	     -0.05822633	     -0.00022828	     -0.19952140	     -0.06143243	      0.88299635	     -0.00009906	     -0.21484057	      0.00681247	      0.00000778	    114.32961869
      0.34224946	     -0.05821693	     -0.00022843	     -0.19951193	     -0.06142378	      0.88299637	     -0.00009922	     -0.21482794	      0.00680284	      0.00002821	    114.69079439
      0.34351897	     -0.05820769	     -0.00022859	     -0.19950263	     -0.06141515	      0.88299642	     -0.00009938	     -0.21481525	      0.00679404	      0.00004958	    113.92222532
      0.34478849	     -0.05819414	     -0.00022883	     -0.19948901	     -0.06140654	      0.88299650	     -0.00009953	     -0.21480252	      0.00678369	      0.00007016	    114.31972916
      0.34605801	     -0.05818013	     -0.00022902	     -0.19947493	     -0.06139793	      0.88299660	     -0.00009969	     -0.21478973	      0.00677415	      0.00009143	    113.59318106
      0.34732752	     -0.05816188	     -0.00022930	     -0.19945659	     -0.06138934	      0.88299673	     -0.00009984	     -0.21477688	      0.00676303	      0.00011171	    114.00523937
      0.34859704	     -0.05814345	     -0.00022952	     -0.19943808	     -0.06138076	      0.88299688	     -0.00010000	     -0.21476395	      0.00675270	      0.00013251	    113.27715841
      0.34986655	     -0.05812078	     -0.00022984	     -0.19941531	     -0.06137219	      0.88299706	     -0.00010015	     -0.21475097	      0.00674072	      0.00015213	    113.72068130
      0.35113607	     -0.05809768	     -0.00023011	     -0.19939213	     -0.06136364	      0.88299727	     -0.00010030	     -0.21473790	      0.00672948	      0.00017209	    113.05343884
      0.35240558	     -0.05807049	     -0.00023050	     -0.19936484	     -0.06135511	      0.88299750	     -0.00010046	     -0.21472476	      0.00671660	      0.00019075	    113.50161779
      0.35367510	     -0.05804334	     -0.00023088	     -0.19933759	     -0.06134659	      0.88299775	     -0.00010061	     -0.21471153	      0.00670446	      0.00020971	    112.79438982
      0.35494461	     -0.05801241	     -0.00023142	     -0.19930655	     -0.06133809	      0.88299803	     -0.00010077	     -0.21469824	      0.00669058	      0.00022732	    113.28593132
      0.35621413	     -0.05798206	     -0.00023197	     -0.19927608	     -0.06132960	      0.88299833	     -0.00010092	     -0.21468488	      0.00667731	      0.00024508	    112.67776000
      0.35748364	     -0.05794865	     -0.00023262	     -0.19924254	     -0.06132113	      0.88299865	     -0.00010108	     -0.21467149	      0.00666237	      0.00026142	    113.12449448
      0.35875316	     -0.05791645	     -0.00023328	     -0.19921023	     -0.06131268	      0.88299899	     -0.00010123	     -0.21465808	      0.00664809	      0.00027795	    112.39797625
      0.36002268	     -0.05788221	     -0.00023412	     -0.19917584	     -0.06130425	      0.88299936	     -0.00010139	     -0.21464469	      0.00663195	      0.00029299	    112.90613212
      0.36129219	     -0.05785094	     -0.00023504	     -0.19914443	     -0.06129584	      0.88299974	     -0.00010155	     -0.21463137	      0.00661630	      0.00030794	    112.33150713
      0.36256171	     -0.05781988	     -0.00023607	     -0.19911321	     -0.06128746	      0.88300014	     -0.00010170	     -0.21461821	      0.00659902	      0.00032124	    112.70415919
      0.36383122	     -0.05779234	     -0.00023704	     -0.19908551	     -0.06127909	      0.88300055	     -0.00010186	     -0.21460528	      0.00658228	      0.00033433	    111.97482358
      0.36510074	     -0.05776439	     -0.00023799	     -0.19905740	     -0.06127074	      0.88300099	     -0.00010202	     -0.21459263	      0.00656373	      0.00034541	    112.43982351
      0.36637025	     -0.05773950	     -0.00023872	     -0.19903235	     -0.06126242	      0.88300143	     -0.00010217	     -0.21458029	      0.00654582	      0.00035590	    111.77737905
      0.36763977	     -0.05771421	     -0.00023933	     -0.19900689	     -0.06125413	      0.88300189	     -0.00010233	     -0.21456830	      0.00652626	      0.00036407	    112.19467483
      0.36890928	     -0.05769262	     -0.00023975	     -0.19898515	     -0.06124585	      0.88300236	     -0.00010249	     -0.21455667	      0.00650752	      0.00037148	    111.40228400
      0.37017880	     -0.05767025	     -0.00024012	     -0.19896261	     -0.06123760	      0.88300283	     -0.00010265	     -0.21454545	      0.00648708	      0.00037630	    111.88088849
      0.37144832	     -0.05765028	     -0.00024028	     -0.19894248	     -0.06122938	      0.88300331	     -0.00010281	     -0.21453462	      0.00646743	      0.00038001	    111.25745893
      0.37271783	     -0.05762982	     -0.00024036	     -0.19892185	     -0.06122118	      0.88300379	     -0.00010296	     -0.21452420	      0.00644639	      0.00038105	    111.63213921
      0.37398735	     -0.05761259	     -0.00024032	     -0.19890446	     -0.06121301	      0.88300428	     -0.00010312	     -0.21451419	      0.00642626	      0.00038102	    110.85995069
      0.37525686	     -0.05759587	     -0.00024033	     -0.19888757	     -0.06120487	      0.88300476	     -0.00010328	     -0.21450463	      0.00640455	      0.00037815	    111.32320525
      0.37652638	     -0.05758412	     -0.00024024	     -0.19887565	     -0.06119675	      0.88300524	     -0.00010344	     -0.21449556	      0.00638380	      0.00037402	    110.60110849
      0.37779589	     -0.05757332	     -0.00024013	     -0.19886468	     -0.06118866	      0.88300571	     -0.00010361	     -0.21448705	      0.00636163	      0.00036684	    111.02107182
      0.37906541	     -0.05756571	     -0.00023986	     -0.19885691	     -0.06118060	      0.88300617	     -0.00010377	     -0.21447908	      0.00634068	      0.00035839	    110.18836245
      0.38033492	     -0.05755738	     -0.00023959	     -0.19884841	     -0.06117256	      0.88300662	     -0.00010393	     -0.21447166	      0.00631828	      0.00034683	    110.71132867
      0.38160444	     -0.05755200	     -0.00023925	     -0.19884287	     -0.06116455	      0.88300705	     -0.00010410	     -0.21446474	      0.00629710	      0.00033392	    110.03401820
      0.38287396	     -0.05754723	     -0.00023902	     -0.19883792	     -0.06115657	      0.88300746	     -0.00010426	     -0.21445834	      0.00627473	      0.00031800	    110.49312935
      0.38414347	     -0.05754569	     -0.00023885	     -0.19883622	     -0.06114862	      0.88300786	     -0.00010443	     -0.21445246	      0.00625380	      0.00030110	    109.65818664
      0.38541299	     -0.05754531	     -0.00023881	     -0.19883567	     -0.06114070	      0.88300823	     -0.00010460	     -0.21444712	      0.00623139	      0.00028121	    110.26962458
      0.38668250	     -0.05754912	     -0.00023876	     -0.19883932	     -0.06113280	      0.88300857	     -0.00010477	     -0.21444234	      0.00621060	      0.00026053	    109.41754354
      0.38795202	     -0.05755403	     -0.00023876	     -0.19884406	     -0.06112493	      0.88300889	     -0.00010495	     -0.21443813	      0.00618827	      0.00023680	    110.10999598
      0.38907575	     -0.05756024	     -0.00023870	     -0.19885013	     -0.06111799	      0.88300914	     -0.00010510	     -0.21443487	      0.00617017	      0.00021555	    109.38008415
      0.39019947	     -0.05756816	     -0.00023867	     -0.19885791	     -0.06111106	      0.88300937	     -0.00010526	     -0.21443204	      0.00615112	      0.00019201	    109.69168983
      0.39160459	     -0.05758102	     -0.00023870	     -0.19887059	     -0.06110244	      0.88300962	     -0.00010546	     -0.21442913	      0.00612845	      0.00016158	    109.21320318
      0.39300970	     -0.05759626	     -0.00023882	     -0.19888566	     -0.06109384	      0.88300982	     -0.00010566	     -0.21442690	      0.00610486	      0.00012852	    109.83430419
      0.39409729	     -0.05760994	     -0.00023894	     -0.19889921	     -0.06108721	      0.88300995	     -0.00010582	     -0.21442565	      0.00608826	      0.00010305	    109.06988360
      0.39518488	     -0.05762374	     -0.00023924	     -0.19891287	     -0.06108060	      0.88301005	     -0.00010598	     -0.21442479	      0.00607077	      0.00007566	    109.39394839
      0.39664970	     -0.05764443	     -0.00024006	     -0.19893338	     -0.06107172	      0.88301013	     -0.00010620	     -0.21442430	      0.00604827	      0.00003833	    109.05629013
      0.39811452	     -0.05766745	     -0.00024102	     -0.19895623	     -0.06106288	      0.88301016	     -0.00010643	     -0.21442456	      0.00602499	     -0.00000081	    109.73580361
      0.39919289	     -0.05768655	     -0.00024178	     -0.19897520	     -0.06105639	      0.88301014	     -0.00010659	     -0.21442522	      0.00600948	     -0.00002899	    108.99810088
      0.40027125	     -0.05770744	     -0.00024256	     -0.19899596	     -0.06104992	      0.88301009	     -0.00010676	     -0.21442628	      0.00599311	     -0.00005864	    109.34334285
      0.40175888	     -0.05773877	     -0.00024365	     -0.19902713	     -0.06104102	      0.88300998	     -0.00010700	     -0.21442841	      0.00597171	     -0.00009958	    109.07719615
      0.40324651	     -0.05777229	     -0.00024475	     -0.19906048	     -0.06103215	      0.88300980	     -0.00010725	     -0.21443128	      0.00594978	     -0.00014185	    109.83051603
      0.40431154	     -0.05779790	     -0.00024514	     -0.19908599	     -0.06102582	      0.88300963	     -0.00010742	     -0.21443378	      0.00593589	     -0.00017106	    109.09829880
      0.40537658	     -0.05782504	     -0.00024547	     -0.19911304	     -0.06101951	      0.88300943	     -0.00010760	     -0.21443664	      0.00592124	     -0.00020136	    109.43642252
      0.40689429	     -0.05786608	     -0.00024602	     -0.19915395	     -0.06101054	      0.88300909	     -0.00010786	     -0.21444135	      0.00590177	     -0.00024395	    109.20626592
      0.40821009	     -0.05790280	     -0.00024654	     -0.19919056	     -0.06100278	      0.88300875	     -0.00010810	     -0.21444602	      0.00588490	     -0.00028113	    109.64805805
      0.40952589	     -0.05794155	     -0.00024709	     -0.19922923	     -0.06099505	      0.88300835	     -0.00010833	     -0.21445120	      0.00586984	     -0.00031708	    109.02811218
      0.41084169	     -0.05798085	     -0.00024774	     -0.19926843	     -0.06098734	      0.88300791	     -0.00010857	     -0.21445686	      0.00585391	     -0.00035377	    109.92863922
      0.41191277	     -0.05801352	     -0.00024831	     -0.19930104	     -0.06098107	      0.88300752	     -0.00010877	     -0.21446181	      0.00584315	     -0.00038179	    109.22068213
      0.41298386	     -0.05804715	     -0.00024895	     -0.19933461	     -0.06097482	      0.88300710	     -0.00010898	     -0.21446706	      0.00583187	     -0.00041040	    109.57990290
      0.41447980	     -0.05809501	     -0.00024992	     -0.19938240	     -0.06096611	      0.88300645	     -0.00010926	     -0.21447485	      0.00581777	     -0.00044871	    109.30434889
      0.41579436	     -0.05813606	     -0.00025073	     -0.19942339	     -0.06095847	      0.88300584	     -0.00010952	     -0.21448208	      0.00580554	     -0.00048162	    109.72625937
      0.41710893	     -0.05817669	     -0.00025144	     -0.19946399	     -0.06095084	      0.88300519	     -0.00010979	     -0.21448959	      0.00579526	     -0.00051223	    109.05330826
      0.41828901	     -0.05821179	     -0.00025205	     -0.19949906	     -0.06094401	      0.88300457	     -0.00011003	     -0.21449652	      0.00578540	     -0.00053935	    109.69439497
      0.41946909	     -0.05824716	     -0.00025266	     -0.19953442	     -0.06093719	      0.88300392	     -0.00011028	     -0.21450360	      0.00577742	     -0.00056409	    109.17971621
      0.42064917	     -0.05828204	     -0.00025332	     -0.19956928	     -0.06093037	      0.88300324	     -0.00011053	     -0.21451080	      0.00576912	     -0.00058820	    109.58068434
      0.42182926	     -0.05831609	     -0.00025400	     -0.19960332	     -0.06092357	      0.88300253	     -0.00011078	     -0.21451809	      0.00576216	     -0.00061011	    109.28545837
      0.42330307	     -0.05835700	     -0.00025467	     -0.19964424	     -0.06091508	      0.88300161	     -0.00011111	     -0.21452724	      0.00575347	     -0.00063567	    109.72239652
      0.42453630	     -0.05838955	     -0.00025512	     -0.19967681	     -0.06090799	      0.88300081	     -0.00011139	     -0.21453486	      0.00574795	     -0.00065391	    109.06774387
      0.42576953	     -0.05841961	     -0.00025551	     -0.19970690	     -0.06090091	      0.88300000	     -0.00011167	     -0.21454239	      0.00574168	     -0.00067097	    109.70061010
      0.42700276	     -0.05844814	     -0.00025584	     -0.19973547	     -0.06089383	      0.88299916	     -0.00011196	     -0.21454977	      0.00573727	     -0.00068471	    109.09773047
      0.42823600	     -0.05847418	     -0.00025612	     -0.19976155	     -0.06088676	      0.88299831	     -0.00011225	     -0.21455694	      0.00573208	     -0.00069713	    109.76424753
      0.42946923	     -0.05849890	     -0.00025637	     -0.19978633	     -0.06087969	      0.88299744	     -0.00011255	     -0.21456388	      0.00572872	     -0.00070606	    109.14830932
      0.43070246	     -0.05852182	     -0.00025663	     -0.19980929	     -0.06087263	      0.88299657	     -0.00011286	     -0.21457053	      0.00572445	     -0.00071362	    109.83826764
      0.43193569	     -0.05854280	     -0.00025722	     -0.19983034	     -0.06086557	      0.88299568	     -0.00011316	     -0.21457691	      0.00572195	     -0.00071762	    109.19974763
      0.43316892	     -0.05856340	     -0.00025814	     -0.19985098	     -0.06085852	      0.88299480	     -0.00011348	     -0.21458303	      0.00571842	     -0.00072020	    109.88381781
      0.43440215	     -0.05858393	     -0.00025867	     -0.19987158	     -0.06085147	      0.88299391	     -0.00011380	     -0.21458893	      0.00571660	     -0.00071926	    109.20631486
      0.43563539	     -0.05860419	     -0.00025925	     -0.19989190	     -0.06084442	      0.88299302	     -0.00011412	     -0.21459461	      0.00571371	     -0.00071716	    109.91502295
      0.43686862	     -0.05862462	     -0.00025979	     -0.19991241	     -0.06083737	      0.88299214	     -0.00011446	     -0.21460006	      0.00571259	     -0.00071184	    109.22877711
      0.43810185	     -0.05864407	     -0.00026032	     -0.19993194	     -0.06083033	      0.88299127	     -0.00011479	     -0.21460525	      0.00571042	     -0.00070569	    109.95669486
      0.43933508	     -0.05866370	     -0.00026107	     -0.19995164	     -0.06082329	      0.88299040	     -0.00011514	     -0.21461017	      0.00571006	     -0.00069663	    109.25982957
      0.44056831	     -0.05868236	     -0.00026189	     -0.19997038	     -0.06081624	      0.88298955	     -0.00011549	     -0.21461480	      0.00570864	     -0.00068707	    109.98388687
      0.44180154	     -0.05870103	     -0.00026264	     -0.19998914	     -0.06080920	      0.88298871	     -0.00011584	     -0.21461913	      0.00570903	     -0.00067493	    109.27223584
      0.44303477	     -0.05871857	     -0.00026308	     -0.20000677	     -0.06080216	      0.88298789	     -0.00011620	     -0.21462313	      0.00570834	     -0.00066261	    110.00196639
      0.44426801	     -0.05873596	     -0.00026333	     -0.20002427	     -0.06079512	      0.88298708	     -0.00011657	     -0.21462681	      0.00570945	     -0.00064799	    109.26998980
      0.44550124	     -0.05875219	     -0.00026349	     -0.20004060	     -0.06078808	      0.88298629	     -0.00011694	     -0.21463012	      0.00570945	     -0.00063350	    109.99161036
      0.44673447	     -0.05876815	     -0.00026360	     -0.20005668	     -0.06078104	      0.88298552	     -0.00011732	     -0.21463308	      0.00571126	     -0.00061701	    109.26776556
      0.44796770	     -0.05878235	     -0.00026375	     -0.20007099	     -0.06077400	      0.88298477	     -0.00011771	     -0.21463564	      0.00571198	     -0.00060094	    110.00518128
      0.44920093	     -0.05879566	     -0.00026389	     -0.20008443	     -0.06076695	      0.88298403	     -0.00011810	     -0.21463779	      0.00571450	     -0.00058309	    109.28821326
      0.45043416	     -0.05880680	     -0.00026403	     -0.20009567	     -0.06075990	      0.88298333	     -0.00011850	     -0.21463951	      0.00571589	     -0.00056584	    110.03180662
      0.45166740	     -0.05881657	     -0.00026416	     -0.20010558	     -0.06075285	      0.88298264	     -0.00011891	     -0.21464076	      0.00571902	     -0.00054698	    109.32513576
      0.45290063	     -0.05882315	     -0.00026422	     -0.20011228	     -0.06074580	      0.88298198	     -0.00011932	     -0.21464151	      0.00572095	     -0.00052882	    110.08601955
      0.45413386	     -0.05882661	     -0.00026421	     -0.20011588	     -0.06073874	      0.88298134	     -0.00011974	     -0.21464170	      0.00572457	     -0.00050909	    109.41664196
      0.45536709	     -0.05882562	     -0.00026419	     -0.20011502	     -0.06073168	      0.88298072	     -0.00012016	     -0.21464126	      0.00572696	     -0.00049001	    110.21995303
      0.45660032	     -0.05882092	     -0.00026404	     -0.20011047	     -0.06072462	      0.88298013	     -0.00012060	     -0.21464013	      0.00573093	     -0.00046924	    109.57012094
      0.45783355	     -0.05881099	     -0.00026371	     -0.20010068	     -0.06071755	      0.88297956	     -0.00012104	     -0.21463825	      0.00573350	     -0.00044898	    110.39723647
      0.45906678	     -0.05879692	     -0.00026327	     -0.20008675	     -0.06071047	      0.88297902	     -0.00012149	     -0.21463557	      0.00573752	     -0.00042689	    109.77709839
      0.46030002	     -0.05877772	     -0.00026282	     -0.20006769	     -0.06070340	      0.88297851	     -0.00012194	     -0.21463203	      0.00574001	     -0.00040515	    110.64502424
      0.46153325	     -0.05875405	     -0.00026235	     -0.20004418	     -0.06069631	      0.88297802	     -0.00012240	     -0.21462760	      0.00574381	     -0.00038137	    110.06935776
      0.46276648	     -0.05872452	     -0.00026183	     -0.20001477	     -0.06068923	      0.88297757	     -0.00012287	     -0.21462222	      0.00574594	     -0.00035771	    110.98633671
      0.46399971	     -0.05869046	     -0.00026124	     -0.19998087	     -0.06068214	      0.88297714	     -0.00012335	     -0.21461588	      0.00574921	     -0.00033178	    110.43925069
      0.46523294	     -0.05865160	     -0.00026063	     -0.19994213	     -0.06067505	      0.88297675	     -0.00012383	     -0.21460853	      0.00575064	     -0.00030578	    111.37500946
      0.46646617	     -0.05860950	     -0.00025990	     -0.19990017	     -0.06066796	      0.88297639	     -0.00012432	     -0.21460020	      0.00575302	     -0.00027744	    110.82888131
      0.46769940	     -0.05856300	     -0.00025914	     -0.19985379	     -0.06066086	      0.88297607	     -0.00012482	     -0.21459090	      0.00575341	     -0.00024902	    111.79329508
      0.46893264	     -0.05851352	     -0.00025841	     -0.19980443	     -0.06065377	      0.88297578	     -0.00012533	     -0.21458064	      0.00575467	     -0.00021828	    111.28494114
      0.47016587	     -0.05845932	     -0.00025766	     -0.19975033	     -0.06064667	      0.88297553	     -0.00012584	     -0.21456942	      0.00575385	     -0.00018750	    112.29180447
      0.47139910	     -0.05840263	     -0.00025691	     -0.19969375	     -0.06063957	      0.88297532	     -0.00012636	     -0.21455726	      0.00575380	     -0.00015441	    111.79980075
      0.47263233	     -0.05834285	     -0.00025619	     -0.19963406	     -0.06063248	      0.88297515	     -0.00012688	     -0.21454419	      0.00575153	     -0.00012139	    112.81305736
      0.47386556	     -0.05828004	     -0.00025544	     -0.19957133	     -0.06062539	      0.88297502	     -0.00012742	     -0.21453025	      0.00574994	     -0.00008625	    112.35748564
      0.47509879	     -0.05821206	     -0.00025460	     -0.19950343	     -0.06061830	      0.88297493	     -0.00012796	     -0.21451540	      0.00574612	     -0.00005127	    113.42321212
      0.47633203	     -0.05814169	     -0.00025351	     -0.19943313	     -0.06061121	      0.88297489	     -0.00012850	     -0.21449966	      0.00574288	     -0.00001426	    112.95620998
      0.47756526	     -0.05806860	     -0.00025222	     -0.19936010	     -0.06060414	      0.88297490	     -0.00012906	     -0.21448305	      0.00573723	      0.00002232	    113.98495059
      0.47879849	     -0.05799318	     -0.00025078	     -0.19928475	     -0.06059706	      0.88297495	     -0.00012962	     -0.21446563	      0.00573210	      0.00006053	    113.54630702
      0.48003172	     -0.05791339	     -0.00024934	     -0.19920499	     -0.06059000	      0.88297505	     -0.00013018	     -0.21444738	      0.00572465	      0.00009803	    114.64375063
      0.48126495	     -0.05783246	     -0.00024782	     -0.19912410	     -0.06058294	      0.88297519	     -0.00013076	     -0.21442833	      0.00571769	      0.00013698	    114.20559473
      0.48249818	     -0.05775092	     -0.00024628	     -0.19904258	     -0.06057590	      0.88297538	     -0.00013134	     -0.21440856	      0.00570825	      0.00017489	    115.24479411
      0.48373141	     -0.05766934	     -0.00024470	     -0.19896101	     -0.06056886	      0.88297562	     -0.00013192	     -0.21438815	      0.00569923	      0.00021374	    114.80399707
      0.48496465	     -0.05758419	     -0.00024312	     -0.19887585	     -0.06056184	      0.88297591	     -0.00013251	     -0.21436712	      0.00568781	      0.00025113	    115.91465424
      0.48619788	     -0.05749776	     -0.00024155	     -0.19878942	     -0.06055483	      0.88297624	     -0.00013311	     -0.21434547	      0.00567689	      0.00028924	    115.51671624
      0.48743111	     -0.05741011	     -0.00023996	     -0.19870174	     -0.06054784	      0.88297662	     -0.00013371	     -0.21432322	      0.00566347	      0.00032568	    116.59879729
      0.48866434	     -0.05732223	     -0.00023830	     -0.19861383	     -0.06054087	      0.88297705	     -0.00013432	     -0.21430044	      0.00565044	      0.00036248	    116.19068493
      0.48989757	     -0.05723272	     -0.00023664	     -0.19852426	     -0.06053391	      0.88297752	     -0.00013494	     -0.21427715	      0.00563495	      0.00039724	    117.28749445
      0.49113080	     -0.05714270	     -0.00023497	     -0.19843418	     -0.06052697	      0.88297803	     -0.00013556	     -0.21425337	      0.00561988	      0.00043206	    116.91072113
      0.49236404	     -0.05704968	     -0.00023298	     -0.19834109	     -0.06052005	      0.88297858	     -0.00013619	     -0.21422910	      0.00560238	      0.00046471	    118.05993402
      0.49359727	     -0.05695562	     -0.00023094	     -0.19824696	     -0.06051315	      0.88297917	     -0.00013682	     -0.21420434	      0.00558527	      0.00049747	    117.70547132
      0.49483050	     -0.05685986	     -0.00022888	     -0.19815110	     -0.06050627	      0.88297981	     -0.00013745	     -0.21417908	      0.00556561	      0.00052803	    118.83291679
      0.49606373	     -0.05676416	     -0.00022672	     -0.19805530	     -0.06049942	      0.88298048	     -0.00013810	     -0.21415338	      0.00554622	      0.00055851	    118.46513870
      0.49729696	     -0.05666730	     -0.00022454	     -0.19795831	     -0.06049259	      0.88298118	     -0.00013874	     -0.21412727	      0.00552427	      0.00058655	    119.59342072
      0.49853019	     -0.05657096	     -0.00022230	     -0.19786185	     -0.06048579	      0.88298192	     -0.00013940	     -0.21410079	      0.00550260	      0.00061427	    119.23094141
      0.49976342	     -0.05647349	     -0.00022004	     -0.19776423	     -0.06047902	      0.88298270	     -0.00014006	     -0.21407395	      0.00547838	      0.00063934	    120.37390237
      0.50099666	     -0.05637515	     -0.00021809	     -0.19766573	     -0.06047228	      0.88298350	     -0.00014072	     -0.21404681	      0.00545447	      0.00066392	    120.04031883
      0.50222989	     -0.05627679	     -0.00021656	     -0.19756719	     -0.06046557	      0.88298433	     -0.00014139	     -0.21401942	      0.00542801	      0.00068582	    121.19540845
      0.50346312	     -0.05618016	     -0.00021517	     -0.19747035	     -0.06045889	      0.88298519	     -0.00014206	     -0.21399184	      0.00540186	      0.00070715	    120.87069332
      0.50469635	     -0.05608359	     -0.00021389	     -0.19737356	     -0.06045225	      0.88298608	     -0.00014274	     -0.21396410	      0.00537315	      0.00072563	    122.05970115
      0.50592958	     -0.05598915	     -0.00021261	     -0.19727890	     -0.06044564	      0.88298698	     -0.00014342	     -0.21393625	      0.00534473	      0.00074339	    121.74005149
      0.50716281	     -0.05589548	     -0.00021133	     -0.19718497	     -0.06043907	      0.88298791	     -0.00014411	     -0.21390831	      0.00531375	      0.00075810	    122.93709067
      0.50839605	     -0.05580390	     -0.00021004	     -0.19709315	     -0.06043253	      0.88298885	     -0.00014480	     -0.21388032	      0.00528310	      0.00077188	    122.62701366
      0.50962928	     -0.05571337	     -0.00020876	     -0.19700233	     -0.06042604	      0.88298981	     -0.00014550	     -0.21385231	      0.00524995	      0.00078244	    123.84818463
      0.51086251	     -0.05562624	     -0.00020755	     -0.19691493	     -0.06041959	      0.88299078	     -0.00014620	     -0.21382433	      0.00521720	      0.00079188	    123.54813788
      0.51209574	     -0.05554139	     -0.00020634	     -0.19682977	     -0.06041317	      0.88299176	     -0.00014690	     -0.21379643	      0.00518202	      0.00079793	    124.79547330
      0.51332897	     -0.05545977	     -0.00020512	     -0.19674784	     -0.06040680	      0.88299275	     -0.00014761	     -0.21376865	      0.00514734	      0.00080278	    124.51485284
      0.51456220	     -0.05537989	     -0.00020395	     -0.19666764	     -0.06040048	      0.88299374	     -0.00014832	     -0.21374101	      0.00511033	      0.00080416	    125.78792771
      0.51579543	     -0.05530350	     -0.00020277	     -0.19659092	     -0.06039420	      0.88299473	     -0.00014904	     -0.21371355	      0.00507389	      0.00080427	    125.51590038
      0.51702867	     -0.05522887	     -0.00020162	     -0.19651594	     -0.06038797	      0.88299572	     -0.00014976	     -0.21368630	      0.00503518	      0.00080083	    126.81061732
      0.51826190	     -0.05515681	     -0.00020044	     -0.19644353	     -0.06038178	      0.88299671	     -0.00015048	     -0.21365928	      0.00499718	      0.00079610	    126.56538466
      0.51949513	     -0.05508549	     -0.00019926	     -0.19637184	     -0.06037564	      0.88299768	     -0.00015120	     -0.21363247	      0.00495703	      0.00078792	    127.90368584
      0.52072836	     -0.05501682	     -0.00019802	     -0.19630280	     -0.06036955	      0.88299865	     -0.00015193	     -0.21360589	      0.00491764	      0.00077861	    127.66732575
      0.52196159	     -0.05494902	     -0.00019680	     -0.19623462	     -0.06036351	      0.88299960	     -0.00015266	     -0.21357952	      0.00487611	      0.00076602	    129.03572473
      0.52319482	     -0.05488393	     -0.00019563	     -0.19616915	     -0.06035752	      0.88300054	     -0.00015340	     -0.21355340	      0.00483541	      0.00075253	    128.83061469
      0.52442805	     -0.05482003	     -0.00019458	     -0.19610485	     -0.06035159	      0.88300146	     -0.00015413	     -0.21352752	      0.00479258	      0.00073603	    130.23796789
      0.52566129	     -0.05475907	     -0.00019357	     -0.19604348	     -0.06034570	      0.88300235	     -0.00015487	     -0.21350191	      0.00475057	      0.00071894	    130.04288512
      0.52689452	     -0.05469892	     -0.00019263	     -0.19598291	     -0.06033987	      0.88300323	     -0.00015561	     -0.21347657	      0.00470645	      0.00069915	    131.48389383
      0.52812775	     -0.05464175	     -0.00019174	     -0.19592532	     -0.06033409	      0.88300408	     -0.00015636	     -0.21345152	      0.00466319	      0.00067912	    131.30191002
      0.52936098	     -0.05458600	     -0.00019102	     -0.19586913	     -0.06032837	      0.88300490	     -0.00015710	     -0.21342678	      0.00461783	      0.00065674	    132.77168054
      0.53059421	     -0.05453325	     -0.00019018	     -0.19581594	     -0.06032270	      0.88300570	     -0.00015785	     -0.21340236	      0.00457335	      0.00063453	    132.60984416
      0.53182744	     -0.05448118	     -0.00018899	     -0.19576342	     -0.06031709	      0.88300647	     -0.00015859	     -0.21337826	      0.00452671	      0.00061054	    134.06898149
      0.53306068	     -0.05443221	     -0.00018771	     -0.19571401	     -0.06031154	      0.88300721	     -0.00015934	     -0.21335450	      0.00448094	      0.00058710	    133.87789111
      0.53429391	     -0.05438479	     -0.00018652	     -0.19566613	     -0.06030604	      0.88300791	     -0.00016009	     -0.21333109	      0.00443313	      0.00056204	    135.37045776
      0.53552714	     -0.05434110	     -0.00018530	     -0.19562199	     -0.06030060	      0.88300859	     -0.00016084	     -0.21330806	      0.00438638	      0.00053772	    135.16217965
      0.53676037	     -0.05429924	     -0.00018410	     -0.19557965	     -0.06029522	      0.88300924	     -0.00016159	     -0.21328543	      0.00433772	      0.00051192	    136.63756009
      0.53799360	     -0.05425919	     -0.00018302	     -0.19553915	     -0.06028990	      0.88300986	     -0.00016234	     -0.21326326	      0.00429025	      0.00048707	    136.39578872
      0.53922683	     -0.05422339	     -0.00018245	     -0.19550286	     -0.06028464	      0.88301044	     -0.00016309	     -0.21324164	      0.00424095	      0.00046107	    137.81139795
      0.54046006	     -0.05419299	     -0.00018185	     -0.19547197	     -0.06027944	      0.88301099	     -0.00016384	     -0.21322063	      0.00419294	      0.00043618	    137.49950358
      0.54169330	     -0.05416506	     -0.00018117	     -0.19544354	     -0.06027430	      0.88301152	     -0.00016460	     -0.21320025	      0.00414325	      0.00041012	    138.90239364
      0.54292653	     -0.05414136	     -0.00018044	     -0.19541936	     -0.06026922	      0.88301201	     -0.00016535	     -0.21318049	      0.00409508	      0.00038518	    138.55235834
      0.54415976	     -0.05411920	     -0.00017977	     -0.19539670	     -0.06026420	      0.88301246	     -0.00016610	     -0.21316133	      0.00404545	      0.00035907	    139.94687023
      0.54539299	     -0.05409998	     -0.00017919	     -0.19537700	     -0.06025924	      0.88301289	     -0.00016685	     -0.21314274	      0.00399750	      0.00033420	    139.57242611
      0.54662622	     -0.05408195	     -0.00017880	     -0.19535847	     -0.06025435	      0.88301329	     -0.00016760	     -0.21312471	      0.00394814	      0.00030834	    140.93840806
      0.54785945	     -0.05406739	     -0.00017842	     -0.19534343	     -0.06024951	      0.88301365	     -0.00016834	     -0.21310724	      0.00390051	      0.00028389	    140.51138634
      0.54909269	     -0.05405373	     -0.00017810	     -0.19532926	     -0.06024473	      0.88301399	     -0.00016909	     -0.21309028	      0.00385152	      0.00025862	    141.84339956
      0.55032592	     -0.05404333	     -0.00017777	     -0.19531838	     -0.06024001	      0.88301429	     -0.00016984	     -0.21307384	      0.00380432	      0.00023492	    141.36214253
      0.55155915	     -0.05403372	     -0.00017752	     -0.19530827	     -0.06023534	      0.88301457	     -0.00017058	     -0.21305788	      0.00375580	      0.00021054	    142.64257173
      0.55279238	     -0.05402735	     -0.00017727	     -0.19530142	     -0.06023074	      0.88301481	     -0.00017132	     -0.21304240	      0.00370914	      0.00018791	    142.09629467
      0.55402561	     -0.05402166	     -0.00017710	     -0.19529524	     -0.06022620	      0.88301503	     -0.00017207	     -0.21302738	      0.00366120	      0.00016476	    143.32263160
      0.55525884	     -0.05401914	     -0.00017691	     -0.19529224	     -0.06022171	      0.88301522	     -0.00017281	     -0.21301282	      0.00361517	      0.00014348	    142.70912562
      0.55649207	     -0.05401728	     -0.00017680	     -0.19528990	     -0.06021728	      0.88301538	     -0.00017354	     -0.21299870	      0.00356789	      0.00012182	    143.87903101
      0.55772531	     -0.05401865	     -0.00017668	     -0.19529080	     -0.06021291	      0.88301552	     -0.00017428	     -0.21298502	      0.00352254	      0.00010215	    143.19892681
      0.55895854	     -0.05402051	     -0.00017661	     -0.19529218	     -0.06020859	      0.88301563	     -0.00017501	     -0.21297177	      0.00347595	      0.00008216	    144.30952590
      0.56019177	     -0.05402538	     -0.00017649	     -0.19529658	     -0.06020433	      0.88301572	     -0.00017574	     -0.21295894	      0.00343133	      0.00006422	    143.57099416
      0.56142500	     -0.05403052	     -0.00017642	     -0.19530125	     -0.06020013	      0.88301579	     -0.00017647	     -0.21294653	      0.00338550	      0.00004602	    144.63908473
      0.56265823	     -0.05403874	     -0.00017635	     -0.19530901	     -0.06019598	      0.88301584	     -0.00017719	     -0.21293452	      0.00334163	      0.00002990	    143.84644791
      0.56389146	     -0.05404758	     -0.00017638	     -0.19531739	     -0.06019189	      0.88301587	     -0.00017791	     -0.21292291	      0.00329656	      0.00001354	    144.86040302
      0.56512470	     -0.05405972	     -0.00017642	     -0.19532908	     -0.06018785	      0.88301587	     -0.00017863	     -0.21291171	      0.00325349	     -0.00000074	    144.00803332
      0.56635793	     -0.05407228	     -0.00017652	     -0.19534118	     -0.06018387	      0.88301586	     -0.00017935	     -0.21290090	      0.00320924	     -0.00001530	    144.97496457
      0.56759116	     -0.05408783	     -0.00017659	     -0.19535629	     -0.06017993	      0.88301584	     -0.00018006	     -0.21289049	      0.00316703	     -0.00002783	    144.07508575
      0.56882439	     -0.05410361	     -0.00017675	     -0.19537162	     -0.06017606	      0.88301580	     -0.00018077	     -0.21288047	      0.00312365	     -0.00004070	    145.00236557
      0.57005762	     -0.05412233	     -0.00017690	     -0.19538990	     -0.06017223	      0.88301574	     -0.00018147	     -0.21287083	      0.00308234	     -0.00005160	    144.06034756
      0.57129085	     -0.05414124	     -0.00017717	     -0.19540837	     -0.06016845	      0.88301567	     -0.00018217	     -0.21286156	      0.00303987	     -0.00006290	    144.94947710
      0.57252408	     -0.05416307	     -0.00017747	     -0.19542977	     -0.06016473	      0.88301558	     -0.00018287	     -0.21285266	      0.00299949	     -0.00007232	    143.97076490
      0.57375732	     -0.05418492	     -0.00017795	     -0.19545118	     -0.06016106	      0.88301549	     -0.00018356	     -0.21284411	      0.00295797	     -0.00008222	    144.83048703
      0.57499055	     -0.05420948	     -0.00017850	     -0.19547532	     -0.06015743	      0.88301538	     -0.00018425	     -0.21283593	      0.00291854	     -0.00009030	    143.82297991
      0.57622378	     -0.05423397	     -0.00017924	     -0.19549937	     -0.06015386	      0.88301527	     -0.00018493	     -0.21282809	      0.00287797	     -0.00009894	    144.65264373
      0.57745701	     -0.05426098	     -0.00018006	     -0.19552596	     -0.06015033	      0.88301514	     -0.00018561	     -0.21282059	      0.00283951	     -0.00010585	    143.61794415
      0.57869024	     -0.05428762	     -0.00018106	     -0.19555217	     -0.06014686	      0.88301500	     -0.00018629	     -0.21281344	      0.00279990	     -0.00011342	    144.42134539
      0.57992347	     -0.05431660	     -0.00018214	     -0.19558074	     -0.06014343	      0.88301486	     -0.00018696	     -0.21280661	      0.00276241	     -0.00011934	    143.36627065
      0.58115670	     -0.05434491	     -0.00018338	     -0.19560863	     -0.06014004	      0.88301471	     -0.00018763	     -0.21280011	      0.00272377	     -0.00012600	    144.14698639
      0.58238994	     -0.05437522	     -0.00018468	     -0.19563853	     -0.06013671	      0.88301455	     -0.00018829	     -0.21279394	      0.00268724	     -0.00013111	    143.07665292
      0.58362317	     -0.05440480	     -0.00018618	     -0.19566769	     -0.06013342	      0.88301439	     -0.00018895	     -0.21278808	      0.00264956	     -0.00013702	    143.83561264
      0.58485640	     -0.05443619	     -0.00018773	     -0.19569868	     -0.06013017	      0.88301421	     -0.00018961	     -0.21278254	      0.00261397	     -0.00014146	    142.75189815
      0.58608963	     -0.05446660	     -0.00018945	     -0.19572868	     -0.06012697	      0.88301404	     -0.00019026	     -0.21277731	      0.00257721	     -0.00014677	    143.49119667
      0.58732286	     -0.05449854	     -0.00019122	     -0.19576022	     -0.06012381	      0.88301385	     -0.00019090	     -0.21277239	      0.00254254	     -0.00015066	    142.39710943
      0.58855609	     -0.05452927	     -0.00019314	     -0.19579054	     -0.06012070	      0.88301366	     -0.00019154	     -0.21276779	      0.00250668	     -0.00015546	    143.11817841
      0.58978933	     -0.05456108	     -0.00019507	     -0.19582197	     -0.06011763	      0.88301347	     -0.00019218	     -0.21276348	      0.00247287	     -0.00015887	    142.01670701
      0.59102256	     -0.05459113	     -0.00019708	     -0.19585162	     -0.06011460	      0.88301327	     -0.00019281	     -0.21275946	      0.00243784	     -0.00016322	    142.72078804
      0.59225579	     -0.05462218	     -0.00019906	     -0.19588228	     -0.06011162	      0.88301307	     -0.00019344	     -0.21275572	      0.00240484	     -0.00016618	    141.60899887
      0.59348902	     -0.05465145	     -0.00020112	     -0.19591117	     -0.06010867	      0.88301286	     -0.00019406	     -0.21275225	      0.00237061	     -0.00017011	    142.29829517
      0.59472225	     -0.05468172	     -0.00020319	     -0.19594106	     -0.06010577	      0.88301265	     -0.00019467	     -0.21274905	      0.00233840	     -0.00017267	    141.18668608
      0.59595548	     -0.05471068	     -0.00020536	     -0.19596964	     -0.06010290	      0.88301243	     -0.00019528	     -0.21274612	      0.00230492	     -0.00017619	    141.85510257
      0.59718871	     -0.05474080	     -0.00020749	     -0.19599939	     -0.06010008	      0.88301222	     -0.00019589	     -0.21274347	      0.00227341	     -0.00017837	    140.73108919
      0.59842195	     -0.05476899	     -0.00020965	     -0.19602720	     -0.06009730	      0.88301199	     -0.00019648	     -0.21274111	      0.00224064	     -0.00018153	    141.38966718
      0.59965518	     -0.05479816	     -0.00021175	     -0.19605601	     -0.06009455	      0.88301177	     -0.00019707	     -0.21273902	      0.00220984	     -0.00018337	    140.26509988
      0.60088841	     -0.05482593	     -0.00021393	     -0.19608341	     -0.06009185	      0.88301154	     -0.00019766	     -0.21273721	      0.00217776	     -0.00018621	    140.90864248
      0.60212164	     -0.05485545	     -0.00021610	     -0.19611258	     -0.06008918	      0.88301131	     -0.00019824	     -0.21273569	      0.00214762	     -0.00018776	    139.77075404
      0.60335487	     -0.05488470	     -0.00021836	     -0.19614147	     -0.06008655	      0.88301108	     -0.00019881	     -0.21273450	      0.00211619	     -0.00019041	    140.38506671
      0.60458810	     -0.05491658	     -0.00022054	     -0.19617300	     -0.06008396	      0.88301084	     -0.00019937	     -0.21273368	      0.00208670	     -0.00019190	    139.22061985
      0.60582134	     -0.05494860	     -0.00022266	     -0.19620467	     -0.06008141	      0.88301060	     -0.00019993	     -0.21273325	      0.00205591	     -0.00019469	    139.78816948
      0.60705457	     -0.05498419	     -0.00022460	     -0.19623992	     -0.06007889	      0.88301036	     -0.00020048	     -0.21273327	      0.00202707	     -0.00019663	    138.57963868
      0.60828780	     -0.05502139	     -0.00022650	     -0.19627677	     -0.06007641	      0.88301012	     -0.00020103	     -0.21273379	      0.00199699	     -0.00020028	    139.09687415
      0.60952103	     -0.05506321	     -0.00022828	     -0.19631827	     -0.06007396	      0.88300987	     -0.00020156	     -0.21273488	      0.00196895	     -0.00020355	    137.85936835
      0.61075426	     -0.05510760	     -0.00023007	     -0.19636233	     -0.06007155	      0.88300961	     -0.00020209	     -0.21273660	      0.00193979	     -0.00020903	    138.33199783
      0.61198749	     -0.05515729	     -0.00023177	     -0.19641170	     -0.06006918	      0.88300935	     -0.00020261	     -0.21273903	      0.00191282	     -0.00021468	    137.06724386
      0.61322072	     -0.05520954	     -0.00023348	     -0.19646363	     -0.06006684	      0.88300908	     -0.00020312	     -0.21274221	      0.00188490	     -0.00022305	    137.50415619
      0.61445396	     -0.05526661	     -0.00023510	     -0.19652040	     -0.06006453	      0.88300880	     -0.00020363	     -0.21274620	      0.00185935	     -0.00023205	    136.23364332
      0.61568719	     -0.05532615	     -0.00023683	     -0.19657963	     -0.06006225	      0.88300851	     -0.00020413	     -0.21275101	      0.00183302	     -0.00024416	    136.64645296
      0.61692042	     -0.05539034	     -0.00023855	     -0.19664353	     -0.06006000	      0.88300820	     -0.00020462	     -0.21275669	      0.00180920	     -0.00025717	    135.37279734
      0.61815365	     -0.05545577	     -0.00024028	     -0.19670868	     -0.06005779	      0.88300787	     -0.00020510	     -0.21276323	      0.00178472	     -0.00027348	    135.75964548
      0.61938688	     -0.05552404	     -0.00024185	     -0.19677668	     -0.06005560	      0.88300753	     -0.00020557	     -0.21277062	      0.00176284	     -0.00029078	    134.48868993
      0.62062011	     -0.05559235	     -0.00024340	     -0.19684472	     -0.06005344	      0.88300715	     -0.00020604	     -0.21277881	      0.00174040	     -0.00031133	    134.85760968
      0.62185335	     -0.05566266	     -0.00024478	     -0.19691480	     -0.06005131	      0.88300676	     -0.00020650	     -0.21278778	      0.00172060	     -0.00033275	    133.58664696
      0.62308658	     -0.05573257	     -0.00024615	     -0.19698446	     -0.06004920	      0.88300633	     -0.00020695	     -0.21279748	      0.00170027	     -0.00035722	    133.94034152
      0.62431981	     -0.05580383	     -0.00024737	     -0.19705551	     -0.06004711	      0.88300588	     -0.00020739	     -0.21280788	      0.00168258	     -0.00038226	    132.67330586
      0.62555304	     -0.05587385	     -0.00024854	     -0.19712532	     -0.06004505	      0.88300539	     -0.00020782	     -0.21281893	      0.00166437	     -0.00040999	    133.01956509
      0.62678627	     -0.05594484	     -0.00024957	     -0.19719612	     -0.06004301	      0.88300487	     -0.00020825	     -0.21283058	      0.00164880	     -0.00043791	    131.76781046
      0.62801950	     -0.05601556	     -0.00025068	     -0.19726664	     -0.06004098	      0.88300431	     -0.00020867	     -0.21284280	      0.00163266	     -0.00046810	    132.11857586
      0.62925273	     -0.05608839	     -0.00025182	     -0.19733931	     -0.06003898	      0.88300371	     -0.00020908	     -0.21285560	      0.00161910	     -0.00049807	    130.89304020
      0.63048597	     -0.05616105	     -0.00025308	     -0.19741180	     -0.06003699	      0.88300308	     -0.00020949	     -0.21286895	      0.00160493	     -0.00052993	    131.27588935
      0.63171920	     -0.05623549	     -0.00025435	     -0.19748608	     -0.06003502	      0.88300240	     -0.00020988	     -0.21288287	      0.00159329	     -0.00056114	    130.09753199
      0.63295243	     -0.05630950	     -0.00025573	     -0.19755993	     -0.06003306	      0.88300169	     -0.00021027	     -0.21289731	      0.00158104	     -0.00059382	    130.52939384
      0.63418566	     -0.05638469	     -0.00025704	     -0.19763499	     -0.06003112	      0.88300094	     -0.00021066	     -0.21291226	      0.00157131	     -0.00062543	    129.40606638
      0.63541889	     -0.05645877	     -0.00025834	     -0.19770893	     -0.06002919	      0.88300015	     -0.00021103	     -0.21292767	      0.00156096	     -0.00065808	    129.88686831
      0.63665212	     -0.05653383	     -0.00025955	     -0.19778389	     -0.06002727	      0.88299932	     -0.00021140	     -0.21294352	      0.00155312	     -0.00068928	    128.81142560
      0.63788536	     -0.05660818	     -0.00026081	     -0.19785812	     -0.06002536	      0.88299845	     -0.00021176	     -0.21295977	      0.00154469	     -0.00072114	    129.33800404
      0.63911859	     -0.05668383	     -0.00026202	     -0.19793368	     -0.06002345	      0.88299754	     -0.00021211	     -0.21297642	      0.00153881	     -0.00075120	    128.30443195
      0.64035182	     -0.05675873	     -0.00026328	     -0.19800850	     -0.06002156	      0.88299660	     -0.00021246	     -0.21299342	      0.00153239	     -0.00078160	    128.87418487
      0.64158505	     -0.05683464	     -0.00026448	     -0.19808434	     -0.06001967	      0.88299561	     -0.00021279	     -0.21301078	      0.00152857	     -0.00080988	    127.88119055
      0.64281828	     -0.05691000	     -0.00026573	     -0.19815963	     -0.06001779	      0.88299460	     -0.00021312	     -0.21302846	      0.00152425	     -0.00083822	    128.48389473
      0.64405151	     -0.05698666	     -0.00026696	     -0.19823624	     -0.06001591	      0.88299355	     -0.00021345	     -0.21304646	      0.00152257	     -0.00086420	    127.51973829
      0.64528474	     -0.05706266	     -0.00026824	     -0.19831220	     -0.06001404	      0.88299247	     -0.00021376	     -0.21306475	      0.00152043	     -0.00089000	    128.15431462
      0.64651798	     -0.05713927	     -0.00026943	     -0.19838879	     -0.06001216	      0.88299135	     -0.00021407	     -0.21308332	      0.00152095	     -0.00091324	    127.22043835
      0.64775121	     -0.05721406	     -0.00027056	     -0.19846356	     -0.06001029	      0.88299021	     -0.00021437	     -0.21310212	      0.00152104	     -0.00093613	    127.88590459
      0.64898444	     -0.05728904	     -0.00027155	     -0.19853855	     -0.06000841	      0.88298905	     -0.00021466	     -0.21312112	      0.00152380	     -0.00095629	    126.96741400
      0.65021767	     -0.05736301	     -0.00027254	     -0.19861253	     -0.06000653	      0.88298785	     -0.00021495	     -0.21314028	      0.00152612	     -0.00097599	    127.63583778
      0.65145090	     -0.05743665	     -0.00027359	     -0.19868621	     -0.06000464	      0.88298664	     -0.00021523	     -0.21315962	      0.00153111	     -0.00099292	    126.72849472
      0.65268413	     -0.05750951	     -0.00027480	     -0.19875910	     -0.06000275	      0.88298541	     -0.00021550	     -0.21317912	      0.00153567	     -0.00100935	    127.39838207
      0.65391736	     -0.05758244	     -0.00027598	     -0.19883209	     -0.06000085	      0.88298415	     -0.00021576	     -0.21319878	      0.00154291	     -0.00102300	    126.51005225
      0.65515060	     -0.05765329	     -0.00027715	     -0.19890299	     -0.05999895	      0.88298288	     -0.00021602	     -0.21321855	      0.00154976	     -0.00103615	    127.22076690
      0.65638383	     -0.05772345	     -0.00027812	     -0.19897323	     -0.05999703	      0.88298160	     -0.00021626	     -0.21323840	      0.00155930	     -0.00104644	    126.35703474
      0.65761706	     -0.05779137	     -0.00027912	     -0.19904124	     -0.05999510	      0.88298030	     -0.00021651	     -0.21325828	      0.00156840	     -0.00105614	    127.07453530
      0.65885029	     -0.05785779	     -0.00028026	     -0.19910775	     -0.05999316	      0.88297899	     -0.00021674	     -0.21327816	      0.00158016	     -0.00106295	    126.22613571
      0.66008352	     -0.05792014	     -0.00028218	     -0.19917020	     -0.05999121	      0.88297768	     -0.00021697	     -0.21329805	      0.00159139	     -0.00106897	    126.94628380
      0.66131675	     -0.05798340	     -0.00028423	     -0.19923356	     -0.05998923	      0.88297636	     -0.00021719	     -0.21331800	      0.00160516	     -0.00107190	    126.08941002
      0.66254999	     -0.05804463	     -0.00028637	     -0.19929489	     -0.05998725	      0.88297504	     -0.00021740	     -0.21333796	      0.00161839	     -0.00107411	    126.83108998
      0.66378322	     -0.05810470	     -0.00028848	     -0.19935508	     -0.05998524	      0.88297371	     -0.00021761	     -0.21335791	      0.00163416	     -0.00107333	    126.01685948
      0.66501645	     -0.05816175	     -0.00029051	     -0.19941226	     -0.05998322	      0.88297239	     -0.00021781	     -0.21337779	      0.00164939	     -0.00107187	    126.79104076
      0.66624968	     -0.05821703	     -0.00029168	     -0.19946771	     -0.05998117	      0.88297107	     -0.00021800	     -0.21339754	      0.00166706	     -0.00106729	    125.98648365
      0.66748291	     -0.05826917	     -0.00029261	     -0.19952001	     -0.05997911	      0.88296976	     -0.00021819	     -0.21341710	      0.00168403	     -0.00106186	    126.74728316
      0.66871614	     -0.05831969	     -0.00029339	     -0.19957072	     -0.05997702	      0.88296845	     -0.00021837	     -0.21343646	      0.00170337	     -0.00105340	    125.95857291
      0.66994937	     -0.05836654	     -0.00029414	     -0.19961776	     -0.05997490	      0.88296716	     -0.00021854	     -0.21345556	      0.00172203	     -0.00104425	    126.77565799
      0.67118261	     -0.05841102	     -0.00029478	     -0.19966246	     -0.05997277	      0.88296588	     -0.00021870	     -0.21347435	      0.00174305	     -0.00103214	    126.02096249
      0.67241584	     -0.05845173	     -0.00029538	     -0.19970338	     -0.05997061	      0.88296461	     -0.00021886	     -0.21349278	      0.00176331	     -0.00101939	    126.86030247
      0.67364907	     -0.05849032	     -0.00029586	     -0.19974220	     -0.05996842	      0.88296337	     -0.00021901	     -0.21351082	      0.00178584	     -0.00100373	    126.11432522
      0.67488230	     -0.05852527	     -0.00029631	     -0.19977739	     -0.05996620	      0.88296214	     -0.00021915	     -0.21352843	      0.00180750	     -0.00098752	    126.97074756
      0.67611553	     -0.05855790	     -0.00029663	     -0.19981027	     -0.05996396	      0.88296093	     -0.00021928	     -0.21354559	      0.00183133	     -0.00096849	    126.23621495
      0.67734876	     -0.05858652	     -0.00029689	     -0.19983913	     -0.05996169	      0.88295975	     -0.00021941	     -0.21356224	      0.00185420	     -0.00094898	    127.11697399
      0.67858200	     -0.05861253	     -0.00029712	     -0.19986541	     -0.05995938	      0.88295859	     -0.00021953	     -0.21357836	      0.00187916	     -0.00092673	    126.39246720
      0.67981523	     -0.05863484	     -0.00029726	     -0.19988797	     -0.05995705	      0.88295746	     -0.00021964	     -0.21359390	      0.00190305	     -0.00090405	    127.28884079
      0.68104846	     -0.05865565	     -0.00029712	     -0.19990907	     -0.05995469	      0.88295636	     -0.00021975	     -0.21360885	      0.00192891	     -0.00087873	    126.56545392
      0.68228169	     -0.05867329	     -0.00029691	     -0.19992699	     -0.05995230	      0.88295530	     -0.00021984	     -0.21362320	      0.00195361	     -0.00085315	    127.46903206
      0.68351492	     -0.05868965	     -0.00029660	     -0.19994364	     -0.05994987	      0.88295426	     -0.00021993	     -0.21363694	      0.00198018	     -0.00082519	    126.74081322
      0.68474815	     -0.05870333	     -0.00029626	     -0.19995761	     -0.05994741	      0.88295326	     -0.00022002	     -0.21365008	      0.00200553	     -0.00079730	    127.65399719
      0.68598138	     -0.05871596	     -0.00029585	     -0.19997054	     -0.05994492	      0.88295229	     -0.00022010	     -0.21366262	      0.00203270	     -0.00076737	    126.92785240
      0.68721462	     -0.05872431	     -0.00029580	     -0.19997918	     -0.05994240	      0.88295137	     -0.00022017	     -0.21367458	      0.00205857	     -0.00073782	    127.85492529
      0.68844785	     -0.05873258	     -0.00029591	     -0.19998775	     -0.05993984	      0.88295048	     -0.00022023	     -0.21368600	      0.00208619	     -0.00070648	    127.10725344
      0.68968108	     -0.05873866	     -0.00029601	     -0.19999411	     -0.05993726	      0.88294962	     -0.00022029	     -0.21369688	      0.00211244	     -0.00067586	    128.03427698
      0.69091431	     -0.05874347	     -0.00029601	     -0.19999923	     -0.05993463	      0.88294881	     -0.00022034	     -0.21370723	      0.00214043	     -0.00064385	    127.31616064
      0.69214754	     -0.05874490	     -0.00029611	     -0.20000094	     -0.05993198	      0.88294804	     -0.00022038	     -0.21371700	      0.00216709	     -0.00061289	    128.26853930
      0.69338077	     -0.05874257	     -0.00029565	     -0.19999893	     -0.05992929	      0.88294730	     -0.00022042	     -0.21372617	      0.00219547	     -0.00058068	    127.58057259
      0.69461401	     -0.05873467	     -0.00029474	     -0.19999134	     -0.05992656	      0.88294660	     -0.00022045	     -0.21373463	      0.00222242	     -0.00054946	    128.57444280
      0.69584724	     -0.05872131	     -0.00029359	     -0.19997832	     -0.05992381	      0.88294594	     -0.00022047	     -0.21374232	      0.00225102	     -0.00051692	    127.94924788
      0.69708047	     -0.05869998	     -0.00029246	     -0.19995731	     -0.05992101	      0.88294533	     -0.00022049	     -0.21374909	      0.00227813	     -0.00048523	    129.05254399
      0.69831370	     -0.05867221	     -0.00029142	     -0.19992988	     -0.05991819	      0.88294475	     -0.00022051	     -0.21375484	      0.00230677	     -0.00045190	    128.51505683
      0.69954693	     -0.05863634	     -0.00029045	     -0.19989433	     -0.05991532	      0.88294421	     -0.00022051	     -0.21375949	      0.00233368	     -0.00041899	    129.67380416
      0.70078016	     -0.05859318	     -0.00028948	     -0.19985150	     -0.05991243	      0.88294372	     -0.00022051	     -0.21376295	      0.00236180	     -0.00038397	    129.18126789
      0.70201339	     -0.05854082	     -0.00028845	     -0.19979945	     -0.05990950	      0.88294326	     -0.00022051	     -0.21376512	      0.00238789	     -0.00034886	    130.40173604
      0.70324663	     -0.05848114	     -0.00028720	     -0.19974010	     -0.05990654	      0.88294286	     -0.00022050	     -0.21376595	      0.00241485	     -0.00031116	    129.94312425
      0.70447986	     -0.05841299	     -0.00028591	     -0.19967225	     -0.05990354	      0.88294250	     -0.00022048	     -0.21376536	      0.00243944	     -0.00027296	    131.20675078
      0.70571309	     -0.05833885	     -0.00028458	     -0.19959842	     -0.05990052	      0.88294219	     -0.00022046	     -0.21376335	      0.00246459	     -0.00023184	    130.77404517
      0.70694632	     -0.05825812	     -0.00028334	     -0.19951797	     -0.05989747	      0.88294193	     -0.00022043	     -0.21375991	      0.00248706	     -0.00019000	    132.07503018
      0.70817955	     -0.05817260	     -0.00028209	     -0.19943274	     -0.05989439	      0.88294172	     -0.00022040	     -0.21375509	      0.00250986	     -0.00014514	    131.66699478
      0.70941278	     -0.05808066	     -0.00028089	     -0.19934106	     -0.05989128	      0.88294157	     -0.00022037	     -0.21374887	      0.00252978	     -0.00009955	    133.03151620
      0.71064601	     -0.05798481	     -0.00027976	     -0.19924545	     -0.05988815	      0.88294147	     -0.00022032	     -0.21374129	      0.00254986	     -0.00005099	    132.66623312
      0.71187925	     -0.05788408	     -0.00027884	     -0.19914494	     -0.05988499	      0.88294144	     -0.00022028	     -0.21373237	      0.00256691	     -0.00000183	    134.08853247
      0.71311248	     -0.05778051	     -0.00027802	     -0.19904158	     -0.05988182	      0.88294147	     -0.00022022	     -0.21372217	      0.00258398	      0.00005011	    133.75078172
      0.71434571	     -0.05767262	     -0.00027726	     -0.19893388	     -0.05987862	      0.88294157	     -0.00022017	     -0.21371070	      0.00259789	      0.00010236	    135.20540960
      0.71557894	     -0.05756258	     -0.00027639	     -0.19882402	     -0.05987541	      0.88294172	     -0.00022010	     -0.21369803	      0.00261172	      0.00015698	    134.86474596
      0.71681217	     -0.05744950	     -0.00027552	     -0.19871109	     -0.05987218	      0.88294195	     -0.00022004	     -0.21368418	      0.00262230	      0.00021140	    136.32984439
      0.71804540	     -0.05733573	     -0.00027454	     -0.19859748	     -0.05986894	      0.88294225	     -0.00021997	     -0.21366923	      0.00263276	      0.00026754	    135.97726068
      0.71927864	     -0.05721932	     -0.00027347	     -0.19848119	     -0.05986569	      0.88294261	     -0.00021989	     -0.21365324	      0.00263996	      0.00032276	    137.45305809
      0.72051187	     -0.05710285	     -0.00027231	     -0.19836484	     -0.05986243	      0.88294304	     -0.00021981	     -0.21363625	      0.00264708	      0.00037897	    137.09326338
      0.72174510	     -0.05698532	     -0.00027123	     -0.19824739	     -0.05985916	      0.88294355	     -0.00021973	     -0.21361833	      0.00265098	      0.00043347	    138.56749270
      0.72297833	     -0.05686885	     -0.00027016	     -0.19813100	     -0.05985589	      0.88294411	     -0.00021964	     -0.21359958	      0.00265484	      0.00048817	    138.20032748
      0.72421156	     -0.05675140	     -0.00026916	     -0.19801360	     -0.05985261	      0.88294475	     -0.00021955	     -0.21358004	      0.00265556	      0.00054039	    139.67951692
      0.72544479	     -0.05663522	     -0.00026816	     -0.19789747	     -0.05984934	      0.88294545	     -0.00021945	     -0.21355979	      0.00265633	      0.00059208	    139.30325009
      0.72667802	     -0.05651830	     -0.00026724	     -0.19778056	     -0.05984606	      0.88294621	     -0.00021935	     -0.21353889	      0.00265401	      0.00064061	    140.78002841
      0.72791126	     -0.05640301	     -0.00026636	     -0.19766528	     -0.05984279	      0.88294703	     -0.00021925	     -0.21351738	      0.00265180	      0.00068795	    140.39979740
      0.72914449	     -0.05628754	     -0.00026561	     -0.19754978	     -0.05983953	      0.88294790	     -0.00021914	     -0.21349533	      0.00264655	      0.00073154	    141.87516181
      0.73037772	     -0.05617403	     -0.00026487	     -0.19743625	     -0.05983626	      0.88294883	     -0.00021903	     -0.21347278	      0.00264144	      0.00077345	    141.48104624
      0.73161095	     -0.05606039	     -0.00026423	     -0.19732255	     -0.05983301	      0.88294981	     -0.00021892	     -0.21344978	      0.00263331	      0.00081114	    142.93429234
      0.73284418	     -0.05594882	     -0.00026351	     -0.19721092	     -0.05982977	      0.88295083	     -0.00021880	     -0.21342638	      0.00262538	      0.00084673	    142.51248900
      0.73407741	     -0.05583763	     -0.00026271	     -0.19709964	     -0.05982654	      0.88295189	     -0.00021868	     -0.21340263	      0.00261448	      0.00087771	    143.94101294
      0.73531065	     -0.05572913	     -0.00026162	     -0.19699106	     -0.05982332	      0.88295299	     -0.00021856	     -0.21337860	      0.00260378	      0.00090628	    143.48898634
      0.73654388	     -0.05562079	     -0.00026054	     -0.19688261	     -0.05982012	      0.88295413	     -0.00021843	     -0.21335432	      0.00259016	      0.00092999	    144.89922500
      0.73777711	     -0.05551423	     -0.00025934	     -0.19677594	     -0.05981693	      0.88295529	     -0.00021831	     -0.21332982	      0.00257684	      0.00095103	    144.45084430
      0.73901034	     -0.05540704	     -0.00025817	     -0.19666862	     -0.05981376	      0.88295647	     -0.00021818	     -0.21330512	      0.00256070	      0.00096708	    145.86845198
      0.74024357	     -0.05530238	     -0.00025704	     -0.19656382	     -0.05981062	      0.88295767	     -0.00021804	     -0.21328024	      0.00254492	      0.00098043	    145.40758094
      0.74147680	     -0.05519897	     -0.00025611	     -0.19646024	     -0.05980749	      0.88295889	     -0.00021791	     -0.21325524	      0.00252634	      0.00098880	    146.78636410
      0.74271003	     -0.05509806	     -0.00025542	     -0.19635916	     -0.05980438	      0.88296011	     -0.00021777	     -0.21323019	      0.00250812	      0.00099450	    146.28054151
      0.74394327	     -0.05499808	     -0.00025502	     -0.19625898	     -0.05980130	      0.88296134	     -0.00021763	     -0.21320516	      0.00248712	      0.00099531	    147.62550159
      0.74517650	     -0.05490100	     -0.00025460	     -0.19616169	     -0.05979825	      0.88296256	     -0.00021749	     -0.21318019	      0.00246656	      0.00099356	    147.11372865
      0.74640973	     -0.05480435	     -0.00025426	     -0.19606481	     -0.05979522	      0.88296379	     -0.00021734	     -0.21315529	      0.00244328	      0.00098707	    148.47252458
      0.74764296	     -0.05471068	     -0.00025386	     -0.19597091	     -0.05979222	      0.88296500	     -0.00021719	     -0.21313049	      0.00242051	      0.00097825	    147.94030399
      0.74887619	     -0.05461753	     -0.00025336	     -0.19587750	     -0.05978925	      0.88296620	     -0.00021705	     -0.21310577	      0.00239507	      0.00096492	    149.27396337
      0.75010942	     -0.05452778	     -0.00025264	     -0.19578751	     -0.05978631	      0.88296738	     -0.00021689	     -0.21308117	      0.00237020	      0.00094955	    148.70820615
      0.75134266	     -0.05443886	     -0.00025211	     -0.19569832	     -0.05978341	      0.88296854	     -0.00021674	     -0.21305670	      0.00234271	      0.00093000	    150.02665754
      0.75257589	     -0.05435361	     -0.00025155	     -0.19561280	     -0.05978054	      0.88296967	     -0.00021659	     -0.21303238	      0.00231585	      0.00090875	    149.43993566
      0.75380912	     -0.05426981	     -0.00025108	     -0.19552870	     -0.05977770	      0.88297078	     -0.00021643	     -0.21300826	      0.00228642	      0.00088365	    150.72637400
      0.75504235	     -0.05419095	     -0.00025057	     -0.19544954	     -0.05977490	      0.88297185	     -0.00021627	     -0.21298436	      0.00225765	      0.00085710	    150.08371837
      0.75627558	     -0.05411433	     -0.00025014	     -0.19537261	     -0.05977213	      0.88297289	     -0.00021611	     -0.21296076	      0.00222639	      0.00082689	    151.33180871
      0.75750881	     -0.05404223	     -0.00024958	     -0.19530020	     -0.05976940	      0.88297389	     -0.00021595	     -0.21293747	      0.00219589	      0.00079543	    150.65699308
      0.75874204	     -0.05397194	     -0.00024903	     -0.19522958	     -0.05976672	      0.88297485	     -0.00021579	     -0.21291453	      0.00216298	      0.00076052	    151.87451089
      0.75997528	     -0.05390764	     -0.00024852	     -0.19516495	     -0.05976407	      0.88297576	     -0.00021563	     -0.21289200	      0.00213093	      0.00072457	    151.15008944
      0.76120851	     -0.05384626	     -0.00024814	     -0.19510321	     -0.05976146	      0.88297663	     -0.00021546	     -0.21286990	      0.00209659	      0.00068534	    152.33243234
      0.76244174	     -0.05379015	     -0.00024771	     -0.19504676	     -0.05975890	      0.88297745	     -0.00021530	     -0.21284829	      0.00206324	      0.00064526	    151.57653670
      0.76367497	     -0.05373666	     -0.00024737	     -0.19499291	     -0.05975637	      0.88297822	     -0.00021513	     -0.21282716	      0.00202771	      0.00060214	    152.72692677
      0.76490820	     -0.05368831	     -0.00024698	     -0.19494420	     -0.05975390	      0.88297894	     -0.00021496	     -0.21280654	      0.00199330	      0.00055841	    151.93499866
      0.76614143	     -0.05364152	     -0.00024666	     -0.19489704	     -0.05975146	      0.88297960	     -0.00021479	     -0.21278643	      0.00195684	      0.00051192	    153.07257015
      0.76737466	     -0.05359921	     -0.00024627	     -0.19485437	     -0.05974907	      0.88298020	     -0.00021462	     -0.21276682	      0.00192160	      0.00046519	    152.25503086
      0.76860790	     -0.05355818	     -0.00024594	     -0.19481295	     -0.05974672	      0.88298075	     -0.00021445	     -0.21274769	      0.00188436	      0.00041608	    153.36530549
      0.76984113	     -0.05352095	     -0.00024549	     -0.19477535	     -0.05974442	      0.88298123	     -0.00021428	     -0.21272904	      0.00184842	      0.00036714	    152.51889084
      0.77107436	     -0.05348484	     -0.00024511	     -0.19473885	     -0.05974216	      0.88298165	     -0.00021411	     -0.21271084	      0.00181053	      0.00031626	    153.59780166
      0.77230759	     -0.05345333	     -0.00024468	     -0.19470696	     -0.05973995	      0.88298201	     -0.00021394	     -0.21269311	      0.00177398	      0.00026596	    152.70214293
      0.77354082	     -0.05342351	     -0.00024440	     -0.19467674	     -0.05973779	      0.88298231	     -0.00021377	     -0.21267585	      0.00173550	      0.00021411	    153.74081131
      0.77477405	     -0.05339811	     -0.00024410	     -0.19465096	     -0.05973567	      0.88298254	     -0.00021360	     -0.21265908	      0.00169839	      0.00016323	    152.80902045
      0.77600729	     -0.05337396	     -0.00024390	     -0.19462641	     -0.05973360	      0.88298271	     -0.00021342	     -0.21264279	      0.00165943	      0.00011120	    153.81415999
      0.77724052	     -0.05335428	     -0.00024327	     -0.19460634	     -0.05973158	      0.88298281	     -0.00021325	     -0.21262699	      0.00162187	      0.00006059	    152.84526802
      0.77847375	     -0.05333575	     -0.00024246	     -0.19458742	     -0.05972960	      0.88298286	     -0.00021308	     -0.21261168	      0.00158246	      0.00000933	    153.79107334
      0.77970698	     -0.05332158	     -0.00024161	     -0.19457286	     -0.05972767	      0.88298284	     -0.00021291	     -0.21259685	      0.00154448	     -0.00004013	    152.77703117
      0.78094021	     -0.05330845	     -0.00024092	     -0.19455934	     -0.05972579	      0.88298276	     -0.00021274	     -0.21258252	      0.00150472	     -0.00008997	    153.72452725
      0.78217344	     -0.05329943	     -0.00024022	     -0.19454993	     -0.05972396	      0.88298262	     -0.00021257	     -0.21256867	      0.00146651	     -0.00013772	    152.68983041
      0.78340667	     -0.05329128	     -0.00023969	     -0.19454137	     -0.05972218	      0.88298242	     -0.00021240	     -0.21255531	      0.00142659	     -0.00018556	    153.61420910
      0.78463991	     -0.05328730	     -0.00023914	     -0.19453699	     -0.05972044	      0.88298216	     -0.00021223	     -0.21254242	      0.00138825	     -0.00023103	    152.54569939
      0.78587314	     -0.05328412	     -0.00023860	     -0.19453340	     -0.05971875	      0.88298185	     -0.00021207	     -0.21253001	      0.00134823	     -0.00027637	    153.43804945
      0.78710637	     -0.05328339	     -0.00023838	     -0.19453228	     -0.05971712	      0.88298148	     -0.00021190	     -0.21251808	      0.00130979	     -0.00031908	    152.32322402
      0.78833960	     -0.05328484	     -0.00023850	     -0.19453331	     -0.05971553	      0.88298106	     -0.00021174	     -0.21250668	      0.00126962	     -0.00036136	    153.14753737
      0.78957283	     -0.05329099	     -0.00023858	     -0.19453905	     -0.05971398	      0.88298059	     -0.00021158	     -0.21249584	      0.00123108	     -0.00040089	    151.98699870
      0.79080606	     -0.05329805	     -0.00023878	     -0.19454568	     -0.05971249	      0.88298007	     -0.00021142	     -0.21248553	      0.00119090	     -0.00043999	    152.79786858
      0.79203930	     -0.05330905	     -0.00023896	     -0.19455628	     -0.05971105	      0.88297951	     -0.00021126	     -0.21247576	      0.00115246	     -0.00047631	    151.60272945
      0.79327253	     -0.05332074	     -0.00023936	     -0.19456754	     -0.05970965	      0.88297890	     -0.00021110	     -0.21246651	      0.00111242	     -0.00051216	    152.37290899
      0.79450576	     -0.05333681	     -0.00023992	     -0.19458320	     -0.05970830	      0.88297824	     -0.00021095	     -0.21245779	      0.00107415	     -0.00054520	    151.13641221
      0.79573899	     -0.05335351	     -0.00024075	     -0.19459947	     -0.05970700	      0.88297755	     -0.00021079	     -0.21244957	      0.00103431	     -0.00057776	    151.86788589
      0.79697222	     -0.05337351	     -0.00024109	     -0.19461906	     -0.05970575	      0.88297682	     -0.00021064	     -0.21244185	      0.00099628	     -0.00060748	    150.59366542
      0.79820545	     -0.05339412	     -0.00024147	     -0.19463925	     -0.05970454	      0.88297605	     -0.00021050	     -0.21243461	      0.00095675	     -0.00063673	    151.28671101
      0.79943868	     -0.05341850	     -0.00024175	     -0.19466322	     -0.05970339	      0.88297525	     -0.00021035	     -0.21242784	      0.00091909	     -0.00066316	    149.98290632
      0.80067192	     -0.05344314	     -0.00024215	     -0.19468746	     -0.05970228	      0.88297442	     -0.00021021	     -0.21242152	      0.00087997	     -0.00068918	    150.65833050
      0.80190515	     -0.05347146	     -0.00024248	     -0.19471537	     -0.05970122	      0.88297355	     -0.00021006	     -0.21241565	      0.00084276	     -0.00071244	    149.33140856
      0.80313838	     -0.05349996	     -0.00024290	     -0.19474347	     -0.05970020	      0.88297266	     -0.00020993	     -0.21241019	      0.00080413	     -0.00073534	    149.98201670
      0.80437161	     -0.05353211	     -0.00024322	     -0.19477523	     -0.05969923	      0.88297174	     -0.00020979	     -0.21240513	      0.00076746	     -0.00075556	    148.63144592
      0.80560484	     -0.05356434	     -0.00024362	     -0.19480706	     -0.05969831	      0.88297080	     -0.00020966	     -0.21240048	      0.00072941	     -0.00077551	    149.26190464
      0.80683807	     -0.05359996	     -0.00024390	     -0.19484229	     -0.05969743	      0.88296983	     -0.00020953	     -0.21239621	      0.00069335	     -0.00079288	    147.90036215
      0.80807131	     -0.05363530	     -0.00024424	     -0.19487724	     -0.05969660	      0.88296884	     -0.00020940	     -0.21239230	      0.00065594	     -0.00081008	    148.52024419
      0.80930454	     -0.05367370	     -0.00024444	     -0.19491527	     -0.05969581	      0.88296783	     -0.00020927	     -0.21238874	      0.00062058	     -0.00082479	    147.15279122
      0.81053777	     -0.05371164	     -0.00024471	     -0.19495283	     -0.05969507	      0.88296681	     -0.00020915	     -0.21238551	      0.00058393	     -0.00083944	    147.76317882
      0.81177100	     -0.05375253	     -0.00024485	     -0.19499335	     -0.05969437	      0.88296576	     -0.00020903	     -0.21238260	      0.00054937	     -0.00085170	    146.39395666
      0.81300423	     -0.05379289	     -0.00024506	     -0.19503334	     -0.05969372	      0.88296471	     -0.00020892	     -0.21237998	      0.00051353	     -0.00086398	    146.99958798
      0.81423746	     -0.05383605	     -0.00024517	     -0.19507614	     -0.05969310	      0.88296363	     -0.00020881	     -0.21237766	      0.00047982	     -0.00087396	    145.63080668
      0.81547069	     -0.05387857	     -0.00024536	     -0.19511830	     -0.05969253	      0.88296255	     -0.00020870	     -0.21237561	      0.00044488	     -0.00088407	    146.23429751
      0.81670393	     -0.05392369	     -0.00024545	     -0.19516307	     -0.05969201	      0.88296145	     -0.00020859	     -0.21237382	      0.00041212	     -0.00089197	    144.87433450
      0.81793716	     -0.05396809	     -0.00024563	     -0.19520713	     -0.05969152	      0.88296035	     -0.00020849	     -0.21237228	      0.00037817	     -0.00090009	    145.47872275
      0.81917039	     -0.05401509	     -0.00024575	     -0.19525379	     -0.05969107	      0.88295924	     -0.00020839	     -0.21237098	      0.00034642	     -0.00090609	    144.13129349
      0.82040362	     -0.05406128	     -0.00024597	     -0.19529964	     -0.05969066	      0.88295811	     -0.00020830	     -0.21236991	      0.00031353	     -0.00091242	    144.74414597
      0.82163685	     -0.05410994	     -0.00024612	     -0.19534797	     -0.05969030	      0.88295699	     -0.00020821	     -0.21236907	      0.00028288	     -0.00091674	    143.41023943
      0.82287008	     -0.05415770	     -0.00024639	     -0.19539540	     -0.05968997	      0.88295585	     -0.00020812	     -0.21236843	      0.00025115	     -0.00092147	    144.02836024
      0.82410331	     -0.05420751	     -0.00024656	     -0.19544489	     -0.05968968	      0.88295471	     -0.00020804	     -0.21236800	      0.00022171	     -0.00092429	    142.70889707
      0.82533655	     -0.05425598	     -0.00024680	     -0.19549304	     -0.05968942	      0.88295357	     -0.00020796	     -0.21236775	      0.00019122	     -0.00092758	    143.32943557
      0.82656978	     -0.05430624	     -0.00024695	     -0.19554300	     -0.05968920	      0.88295243	     -0.00020788	     -0.21236767	      0.00016304	     -0.00092901	    142.01935021
      0.82780301	     -0.05435500	     -0.00024719	     -0.19559145	     -0.05968902	      0.88295128	     -0.00020781	     -0.21236773	      0.00013381	     -0.00093095	    142.63978053
      0.82903624	     -0.05440529	     -0.00024734	     -0.19564146	     -0.05968887	      0.88295013	     -0.00020775	     -0.21236795	      0.00010691	     -0.00093103	    141.33982525
      0.83026947	     -0.05445384	     -0.00024761	     -0.19568970	     -0.05968876	      0.88294898	     -0.00020769	     -0.21236828	      0.00007897	     -0.00093162	    141.96184569
      0.83150270	     -0.05450349	     -0.00024783	     -0.19573908	     -0.05968868	      0.88294784	     -0.00020763	     -0.21236872	      0.00005336	     -0.00093035	    140.67927729
      0.83273594	     -0.05455079	     -0.00024816	     -0.19578609	     -0.05968863	      0.88294669	     -0.00020758	     -0.21236925	      0.00002671	     -0.00092955	    141.31266224
      0.83396917	     -0.05459825	     -0.00024838	     -0.19583329	     -0.05968861	      0.88294554	     -0.00020753	     -0.21236985	      0.00000236	     -0.00092683	    140.05506893
      0.83520240	     -0.05464303	     -0.00024871	     -0.19587779	     -0.05968862	      0.88294440	     -0.00020749	     -0.21237051	     -0.00002307	     -0.00092449	    140.69563051
      0.83643563	     -0.05468773	     -0.00024898	     -0.19592225	     -0.05968867	      0.88294327	     -0.00020746	     -0.21237120	     -0.00004626	     -0.00092014	    139.46017466
      0.83766886	     -0.05472912	     -0.00024936	     -0.19596337	     -0.05968874	      0.88294213	     -0.00020743	     -0.21237191	     -0.00007056	     -0.00091608	    140.11493639
      0.83890209	     -0.05477001	     -0.00024968	     -0.19600402	     -0.05968884	      0.88294101	     -0.00020740	     -0.21237260	     -0.00009268	     -0.00090987	    138.90752957
      0.84013532	     -0.05480736	     -0.00025010	     -0.19604112	     -0.05968897	      0.88293989	     -0.00020738	     -0.21237326	     -0.00011600	     -0.00090383	    139.57359783
      0.84136856	     -0.05484396	     -0.00025046	     -0.19607748	     -0.05968912	      0.88293878	     -0.00020737	     -0.21237389	     -0.00013723	     -0.00089553	    138.38704749
      0.84260179	     -0.05487688	     -0.00025091	     -0.19611016	     -0.05968931	      0.88293768	     -0.00020736	     -0.21237445	     -0.00015973	     -0.00088726	    139.05773372
      0.84383502	     -0.05490886	     -0.00025129	     -0.19614190	     -0.05968952	      0.88293659	     -0.00020736	     -0.21237496	     -0.00018021	     -0.00087662	    137.89592811
      0.84506825	     -0.05493700	     -0.00025179	     -0.19616980	     -0.05968975	      0.88293552	     -0.00020736	     -0.21237539	     -0.00020203	     -0.00086591	    138.58155651
      0.84630148	     -0.05496404	     -0.00025221	     -0.19619662	     -0.05969001	      0.88293446	     -0.00020737	     -0.21237575	     -0.00022192	     -0.00085276	    137.44590557
      0.84753471	     -0.05498711	     -0.00025270	     -0.19621945	     -0.05969030	      0.88293341	     -0.00020739	     -0.21237603	     -0.00024325	     -0.00083948	    138.14124161
      0.84876795	     -0.05500891	     -0.00025308	     -0.19624103	     -0.05969061	      0.88293239	     -0.00020741	     -0.21237622	     -0.00026273	     -0.00082369	    137.02619857
      0.85000118	     -0.05502678	     -0.00025352	     -0.19625867	     -0.05969095	      0.88293138	     -0.00020744	     -0.21237632	     -0.00028371	     -0.00080775	    137.72861537
      0.85123441	     -0.05504365	     -0.00025384	     -0.19627532	     -0.05969131	      0.88293040	     -0.00020747	     -0.21237634	     -0.00030291	     -0.00078930	    136.62931438
      0.85246764	     -0.05505704	     -0.00025422	     -0.19628848	     -0.05969170	      0.88292944	     -0.00020751	     -0.21237628	     -0.00032368	     -0.00077071	    137.33104811
      0.85370087	     -0.05506969	     -0.00025449	     -0.19630092	     -0.05969211	      0.88292850	     -0.00020756	     -0.21237616	     -0.00034276	     -0.00074966	    136.23989563
      0.85493410	     -0.05507902	     -0.00025482	     -0.19631001	     -0.05969254	      0.88292759	     -0.00020761	     -0.21237599	     -0.00036350	     -0.00072853	    136.94121028
      0.85616733	     -0.05508797	     -0.00025506	     -0.19631874	     -0.05969300	      0.88292670	     -0.00020767	     -0.21237578	     -0.00038262	     -0.00070502	    135.85531547
      0.85740057	     -0.05509418	     -0.00025540	     -0.19632472	     -0.05969349	      0.88292585	     -0.00020774	     -0.21237554	     -0.00040346	     -0.00068151	    136.54934344
      0.85863380	     -0.05510067	     -0.00025566	     -0.19633099	     -0.05969400	      0.88292502	     -0.00020781	     -0.21237532	     -0.00042274	     -0.00065571	    135.46145142
      0.85986703	     -0.05510515	     -0.00025605	     -0.19633523	     -0.05969453	      0.88292423	     -0.00020788	     -0.21237513	     -0.00044378	     -0.00063005	    136.14814147
      0.86110026	     -0.05511074	     -0.00025636	     -0.19634059	     -0.05969509	      0.88292347	     -0.00020797	     -0.21237501	     -0.00046326	     -0.00060229	    135.05805110
      0.86233349	     -0.05511585	     -0.00025682	     -0.19634546	     -0.05969568	      0.88292274	     -0.00020806	     -0.21237502	     -0.00048454	     -0.00057489	    135.73685574
      0.86356672	     -0.05512346	     -0.00025722	     -0.19635283	     -0.05969629	      0.88292205	     -0.00020816	     -0.21237522	     -0.00050432	     -0.00054569	    134.65324405
      0.86479996	     -0.05513103	     -0.00025773	     -0.19636015	     -0.05969692	      0.88292140	     -0.00020826	     -0.21237567	     -0.00052591	     -0.00051719	    135.34722767
      0.86603319	     -0.05514130	     -0.00025810	     -0.19637019	     -0.05969758	      0.88292078	     -0.00020837	     -0.21237642	     -0.00054596	     -0.00048726	    134.29017936
      0.86726642	     -0.05515158	     -0.00025845	     -0.19638021	     -0.05969827	      0.88292019	     -0.00020848	     -0.21237750	     -0.00056775	     -0.00045844	    135.02232039
      0.86849965	     -0.05516426	     -0.00025854	     -0.19639266	     -0.05969898	      0.88291965	     -0.00020860	     -0.21237896	     -0.00058800	     -0.00042861	    134.01700463
      0.86973288	     -0.05517662	     -0.00025848	     -0.19640477	     -0.05969972	      0.88291914	     -0.00020873	     -0.21238080	     -0.00060999	     -0.00040032	    134.79645425
      0.87096611	     -0.05519090	     -0.00025805	     -0.19641883	     -0.05970049	      0.88291866	     -0.00020886	     -0.21238304	     -0.00063042	     -0.00037147	    133.85565623
      0.87219934	     -0.05520462	     -0.00025747	     -0.19643231	     -0.05970128	      0.88291822	     -0.00020900	     -0.21238568	     -0.00065257	     -0.00034459	    134.69827288
      0.87343258	     -0.05522056	     -0.00025658	     -0.19644803	     -0.05970209	      0.88291781	     -0.00020914	     -0.21238872	     -0.00067310	     -0.00031753	    133.81708863
      0.87466581	     -0.05523667	     -0.00025566	     -0.19646391	     -0.05970294	      0.88291743	     -0.00020929	     -0.21239220	     -0.00069525	     -0.00029279	    134.70649731
      0.87589904	     -0.05525504	     -0.00025446	     -0.19648208	     -0.05970381	      0.88291709	     -0.00020944	     -0.21239612	     -0.00071570	     -0.00026817	    133.87789752
      0.87713227	     -0.05527279	     -0.00025319	     -0.19649960	     -0.05970470	      0.88291677	     -0.00020960	     -0.21240047	     -0.00073765	     -0.00024609	    134.81580090
      0.87836550	     -0.05529196	     -0.00025164	     -0.19651857	     -0.05970563	      0.88291648	     -0.00020976	     -0.21240527	     -0.00075778	     -0.00022430	    134.04203721
      0.87959873	     -0.05531010	     -0.00025008	     -0.19653650	     -0.05970657	      0.88291622	     -0.00020993	     -0.21241047	     -0.00077930	     -0.00020514	    135.02395823
      0.88083196	     -0.05532999	     -0.00024833	     -0.19655621	     -0.05970755	      0.88291598	     -0.00021011	     -0.21241608	     -0.00079894	     -0.00018630	    134.27841788
      0.88206520	     -0.05534965	     -0.00024663	     -0.19657567	     -0.05970855	      0.88291576	     -0.00021028	     -0.21242210	     -0.00081991	     -0.00017008	    135.27521571
      0.88329843	     -0.05537103	     -0.00024474	     -0.19659686	     -0.05970957	      0.88291556	     -0.00021047	     -0.21242852	     -0.00083894	     -0.00015418	    134.55419878
      0.88453166	     -0.05539162	     -0.00024294	     -0.19661726	     -0.05971062	      0.88291538	     -0.00021066	     -0.21243534	     -0.00085922	     -0.00014088	    135.58536703
      0.88576489	     -0.05541373	     -0.00024102	     -0.19663920	     -0.05971169	      0.88291521	     -0.00021086	     -0.21244256	     -0.00087751	     -0.00012781	    134.89437163
      0.88699812	     -0.05543552	     -0.00023923	     -0.19666079	     -0.05971278	      0.88291506	     -0.00021106	     -0.21245014	     -0.00089700	     -0.00011724	    135.93812667
      0.88823135	     -0.05545932	     -0.00023738	     -0.19668443	     -0.05971390	      0.88291492	     -0.00021126	     -0.21245812	     -0.00091445	     -0.00010682	    135.26224550
      0.88946459	     -0.05548287	     -0.00023573	     -0.19670780	     -0.05971504	      0.88291479	     -0.00021148	     -0.21246647	     -0.00093303	     -0.00009880	    136.32845429
      0.89069782	     -0.05550846	     -0.00023408	     -0.19673323	     -0.05971620	      0.88291468	     -0.00021169	     -0.21247522	     -0.00094948	     -0.00009081	    135.67620618
      0.89193105	     -0.05553403	     -0.00023268	     -0.19675862	     -0.05971738	      0.88291457	     -0.00021192	     -0.21248434	     -0.00096698	     -0.00008506	    136.75857555
      0.89316428	     -0.05556164	     -0.00023129	     -0.19678608	     -0.05971858	      0.88291447	     -0.00021215	     -0.21249385	     -0.00098232	     -0.00007917	    136.11633430
      0.89439751	     -0.05558877	     -0.00023009	     -0.19681304	     -0.05971980	      0.88291437	     -0.00021238	     -0.21250374	     -0.00099867	     -0.00007532	    137.20293783
      0.89563074	     -0.05561766	     -0.00022882	     -0.19684179	     -0.05972104	      0.88291428	     -0.00021262	     -0.21251400	     -0.00101280	     -0.00007114	    136.55208590
      0.89686397	     -0.05564647	     -0.00022771	     -0.19687044	     -0.05972230	      0.88291420	     -0.00021287	     -0.21252461	     -0.00102788	     -0.00006881	    137.62502273
      0.89809721	     -0.05567713	     -0.00022655	     -0.19690097	     -0.05972358	      0.88291411	     -0.00021312	     -0.21253559	     -0.00104071	     -0.00006599	    136.97488810
      0.89933044	     -0.05570758	     -0.00022558	     -0.19693127	     -0.05972487	      0.88291403	     -0.00021338	     -0.21254692	     -0.00105447	     -0.00006485	    138.04941831
      0.90056367	     -0.05573973	     -0.00022455	     -0.19696330	     -0.05972618	      0.88291395	     -0.00021364	     -0.21255860	     -0.00106600	     -0.00006304	    137.38896559
      0.90179690	     -0.05577104	     -0.00022363	     -0.19699448	     -0.05972750	      0.88291388	     -0.00021390	     -0.21257061	     -0.00107845	     -0.00006274	    138.44821747
      0.90303013	     -0.05580378	     -0.00022264	     -0.19702711	     -0.05972884	      0.88291380	     -0.00021417	     -0.21258293	     -0.00108861	     -0.00006160	    137.77392831
      0.90426336	     -0.05583638	     -0.00022188	     -0.19705960	     -0.05973019	      0.88291372	     -0.00021445	     -0.21259555	     -0.00109962	     -0.00006179	    138.81987614
      0.90549660	     -0.05587079	     -0.00022113	     -0.19709391	     -0.05973155	      0.88291365	     -0.00021473	     -0.21260849	     -0.00110832	     -0.00006096	    138.13767781
      0.90672983	     -0.05590457	     -0.00022053	     -0.19712759	     -0.05973292	      0.88291357	     -0.00021502	     -0.21262173	     -0.00111788	     -0.00006127	    139.16884820
      0.90796306	     -0.05593974	     -0.00021982	     -0.19716267	     -0.05973430	      0.88291350	     -0.00021530	     -0.21263526	     -0.00112515	     -0.00006039	    138.45609496
      0.90919629	     -0.05597394	     -0.00021916	     -0.19719679	     -0.05973570	      0.88291342	     -0.00021560	     -0.21264906	     -0.00113330	     -0.00006051	    139.45177543
      0.91042952	     -0.05600916	     -0.00021835	     -0.19723195	     -0.05973710	      0.88291335	     -0.00021590	     -0.21266312	     -0.00113917	     -0.00005929	    138.70483926
      0.91166275	     -0.05604401	     -0.00021765	     -0.19726672	     -0.05973851	      0.88291328	     -0.00021620	     -0.21267742	     -0.00114591	     -0.00005895	    139.65666704
      0.91289598	     -0.05608076	     -0.00021689	     -0.19730342	     -0.05973992	      0.88291320	     -0.00021650	     -0.21269197	     -0.00115036	     -0.00005720	    138.86906751
      0.91412922	     -0.05611723	     -0.00021627	     -0.19733984	     -0.05974134	      0.88291313	     -0.00021681	     -0.21270678	     -0.00115566	     -0.00005627	    139.78406171
      0.91536245	     -0.05615522	     -0.00021558	     -0.19737779	     -0.05974277	      0.88291307	     -0.00021712	     -0.21272186	     -0.00115868	     -0.00005389	    138.96218300
      0.91659568	     -0.05619262	     -0.00021502	     -0.19741515	     -0.05974420	      0.88291300	     -0.00021744	     -0.21273718	     -0.00116253	     -0.00005228	    139.84198672
      0.91782891	     -0.05623103	     -0.00021436	     -0.19745355	     -0.05974564	      0.88291294	     -0.00021776	     -0.21275273	     -0.00116408	     -0.00004917	    139.00092788
      0.91906214	     -0.05626857	     -0.00021383	     -0.19749106	     -0.05974708	      0.88291288	     -0.00021808	     -0.21276850	     -0.00116648	     -0.00004678	    139.85947489
      0.92029537	     -0.05630700	     -0.00021333	     -0.19752948	     -0.05974851	      0.88291282	     -0.00021841	     -0.21278448	     -0.00116664	     -0.00004285	    138.98777524
      0.92152861	     -0.05634490	     -0.00021306	     -0.19756737	     -0.05974995	      0.88291277	     -0.00021873	     -0.21280068	     -0.00116773	     -0.00003960	    139.79839750
      0.92276184	     -0.05638435	     -0.00021272	     -0.19760682	     -0.05975139	      0.88291273	     -0.00021907	     -0.21281710	     -0.00116660	     -0.00003481	    138.89085817
      0.92399507	     -0.05642296	     -0.00021247	     -0.19764544	     -0.05975283	      0.88291269	     -0.00021940	     -0.21283372	     -0.00116636	     -0.00003072	    139.68416188
      0.92522830	     -0.05646260	     -0.00021210	     -0.19768510	     -0.05975427	      0.88291265	     -0.00021974	     -0.21285054	     -0.00116389	     -0.00002511	    138.75420906
      0.92646153	     -0.05650101	     -0.00021179	     -0.19772352	     -0.05975570	      0.88291262	     -0.00022008	     -0.21286751	     -0.00116230	     -0.00002021	    139.52410141
      0.92769476	     -0.05653969	     -0.00021136	     -0.19776224	     -0.05975713	      0.88291260	     -0.00022042	     -0.21288460	     -0.00115848	     -0.00001378	    138.58713870
      0.92892799	     -0.05657453	     -0.00021177	     -0.19779711	     -0.05975856	      0.88291259	     -0.00022077	     -0.21290180	     -0.00115558	     -0.00000790	    139.34555390
      0.93016123	     -0.05661208	     -0.00021229	     -0.19783469	     -0.05975998	      0.88291258	     -0.00022111	     -0.21291916	     -0.00115057	     -0.00000022	    138.37086527
      0.93139446	     -0.05664883	     -0.00021281	     -0.19787146	     -0.05976140	      0.88291259	     -0.00022146	     -0.21293666	     -0.00114658	      0.00000704	    139.10855288
      0.93262769	     -0.05668602	     -0.00021320	     -0.19790871	     -0.05976281	      0.88291260	     -0.00022181	     -0.21295427	     -0.00114051	      0.00001609	    138.14199884
      0.93386092	     -0.05672101	     -0.00021360	     -0.19794373	     -0.05976421	      0.88291263	     -0.00022216	     -0.21297194	     -0.00113547	      0.00002471	    138.89635924
      0.93509415	     -0.05675558	     -0.00021387	     -0.19797837	     -0.05976561	      0.88291266	     -0.00022252	     -0.21298960	     -0.00112837	      0.00003515	    137.94267723
      0.93632738	     -0.05678824	     -0.00021419	     -0.19801109	     -0.05976700	      0.88291271	     -0.00022287	     -0.21300719	     -0.00112235	      0.00004522	    138.69888563
      0.93756062	     -0.05682101	     -0.00021443	     -0.19804394	     -0.05976838	      0.88291278	     -0.00022323	     -0.21302469	     -0.00111434	      0.00005714	    137.74021674
      0.93879385	     -0.05685170	     -0.00021476	     -0.19807470	     -0.05976975	      0.88291286	     -0.00022359	     -0.21304207	     -0.00110747	      0.00006871	    138.50245863
      0.94002708	     -0.05688224	     -0.00021498	     -0.19810533	     -0.05977111	      0.88291295	     -0.00022395	     -0.21305928	     -0.00109868	      0.00008218	    137.53942044
      0.94126031	     -0.05691072	     -0.00021521	     -0.19813389	     -0.05977246	      0.88291306	     -0.00022431	     -0.21307630	     -0.00109109	      0.00009534	    138.30044900
      0.94249354	     -0.05693871	     -0.00021465	     -0.19816199	     -0.05977380	      0.88291318	     -0.00022468	     -0.21309310	     -0.00108168	      0.00011055	    137.32673374
      0.94372677	     -0.05696421	     -0.00021396	     -0.19818761	     -0.05977513	      0.88291333	     -0.00022504	     -0.21310963	     -0.00107359	      0.00012562	    138.06876210
      0.94496000	     -0.05698940	     -0.00021314	     -0.19821293	     -0.05977645	      0.88291350	     -0.00022540	     -0.21312587	     -0.00106374	      0.00014270	    137.08683081
      0.94619324	     -0.05701271	     -0.00021240	     -0.19823636	     -0.05977775	      0.88291368	     -0.00022577	     -0.21314179	     -0.00105521	      0.00015952	    137.83779384
      0.94742647	     -0.05703630	     -0.00021162	     -0.19826008	     -0.05977905	      0.88291389	     -0.00022614	     -0.21315740	     -0.00104491	      0.00017822	    136.84097227
      0.94865970	     -0.05705828	     -0.00021094	     -0.19828219	     -0.05978033	      0.88291412	     -0.00022651	     -0.21317267	     -0.00103595	      0.00019652	    137.57583234
      0.94989293	     -0.05708069	     -0.00021022	     -0.19830474	     -0.05978160	      0.88291438	     -0.00022688	     -0.21318763	     -0.00102526	      0.00021654	    136.55621401
      0.95112616	     -0.05710178	     -0.00020961	     -0.19832596	     -0.05978286	      0.88291465	     -0.00022725	     -0.21320225	     -0.00101594	      0.00023597	    137.26833907
      0.95235939	     -0.05712269	     -0.00020856	     -0.19834702	     -0.05978411	      0.88291496	     -0.00022762	     -0.21321655	     -0.00100491	      0.00025696	    136.22464469
      0.95359262	     -0.05714246	     -0.00020763	     -0.19836693	     -0.05978534	      0.88291529	     -0.00022799	     -0.21323053	     -0.00099528	      0.00027718	    136.91326152
      0.95482586	     -0.05716257	     -0.00020678	     -0.19838719	     -0.05978656	      0.88291564	     -0.00022836	     -0.21324419	     -0.00098394	      0.00029876	    135.85019471
      0.95605909	     -0.05718107	     -0.00020633	     -0.19840583	     -0.05978777	      0.88291602	     -0.00022874	     -0.21325751	     -0.00097402	      0.00031939	    136.52838752
      0.95729232	     -0.05719993	     -0.00020580	     -0.19842484	     -0.05978896	      0.88291643	     -0.00022911	     -0.21327047	     -0.00096239	      0.00034120	    135.44924444
      0.95852555	     -0.05721730	     -0.00020541	     -0.19844235	     -0.05979014	      0.88291686	     -0.00022949	     -0.21328306	     -0.00095216	      0.00036187	    136.12180346
      0.95975878	     -0.05723475	     -0.00020512	     -0.19845995	     -0.05979131	      0.88291732	     -0.00022987	     -0.21329528	     -0.00094022	      0.00038358	    135.04133457
      0.96099201	     -0.05725045	     -0.00020501	     -0.19847578	     -0.05979246	      0.88291781	     -0.00023025	     -0.21330709	     -0.00092970	      0.00040400	    135.71470831
      0.96222525	     -0.05726622	     -0.00020495	     -0.19849171	     -0.05979360	      0.88291832	     -0.00023063	     -0.21331849	     -0.00091749	      0.00042529	    134.63276464
      0.96345848	     -0.05727929	     -0.00020525	     -0.19850491	     -0.05979473	      0.88291886	     -0.00023101	     -0.21332947	     -0.00090674	      0.00044512	    135.31176406
      0.96469171	     -0.05729269	     -0.00020583	     -0.19851845	     -0.05979584	      0.88291942	     -0.00023139	     -0.21334005	     -0.00089438	      0.00046573	    134.22863173
      0.96592494	     -0.05730464	     -0.00020661	     -0.19853052	     -0.05979693	      0.88292001	     -0.00023177	     -0.21335023	     -0.00088354	      0.00048473	    134.92416939
      0.96715817	     -0.05731643	     -0.00020740	     -0.19854245	     -0.05979801	      0.88292062	     -0.00023216	     -0.21335999	     -0.00087107	      0.00050428	    133.88223664
      0.96839140	     -0.05732604	     -0.00020832	     -0.19855218	     -0.05979908	      0.88292125	     -0.00023254	     -0.21336930	     -0.00086010	      0.00052203	    134.62297592
      0.96962463	     -0.05733536	     -0.00020924	     -0.19856164	     -0.05980014	      0.88292190	     -0.00023293	     -0.21337813	     -0.00084748	      0.00054017	    133.62062966
      0.97085787	     -0.05734275	     -0.00021030	     -0.19856915	     -0.05980117	      0.88292258	     -0.00023331	     -0.21338646	     -0.00083637	      0.00055633	    134.39796810
      0.97209110	     -0.05734988	     -0.00021133	     -0.19857641	     -0.05980220	      0.88292328	     -0.00023370	     -0.21339429	     -0.00082363	      0.00057272	    133.42729989
      0.97332433	     -0.05735482	     -0.00021245	     -0.19858148	     -0.05980321	      0.88292399	     -0.00023409	     -0.21340159	     -0.00081240	      0.00058700	    134.23961038
      0.97455756	     -0.05735924	     -0.00021353	     -0.19858604	     -0.05980420	      0.88292472	     -0.00023448	     -0.21340834	     -0.00079956	      0.00060139	    133.30286614
      0.97579079	     -0.05736126	     -0.00021466	     -0.19858818	     -0.05980518	      0.88292547	     -0.00023487	     -0.21341453	     -0.00078825	      0.00061359	    134.14568818
      0.97702402	     -0.05736249	     -0.00021569	     -0.19858956	     -0.05980614	      0.88292624	     -0.00023525	     -0.21342014	     -0.00077537	      0.00062584	    133.23448206
      0.97825726	     -0.05736060	     -0.00021667	     -0.19858780	     -0.05980709	      0.88292702	     -0.00023564	     -0.21342515	     -0.00076406	      0.00063586	    134.10478335
      0.97949049	     -0.05735769	     -0.00021751	     -0.19858504	     -0.05980803	      0.88292781	     -0.00023603	     -0.21342953	     -0.00075121	      0.00064591	    133.21168979
      0.98072372	     -0.05735227	     -0.00021832	     -0.19857976	     -0.05980895	      0.88292861	     -0.00023642	     -0.21343327	     -0.00074002	      0.00065373	    134.08834628
      0.98195695	     -0.05734589	     -0.00021895	     -0.19857353	     -0.05980985	      0.88292942	     -0.00023681	     -0.21343639	     -0.00072736	      0.00066158	    133.20247112
      0.98319018	     -0.05733707	     -0.00021951	     -0.19856484	     -0.05981074	      0.88293024	     -0.00023720	     -0.21343887	     -0.00071642	      0.00066717	    134.08120817
      0.98442341	     -0.05732751	     -0.00021987	     -0.19855544	     -0.05981162	      0.88293107	     -0.00023759	     -0.21344072	     -0.00070409	      0.00067278	    133.19840961
      0.98565664	     -0.05731526	     -0.00022011	     -0.19854333	     -0.05981248	      0.88293190	     -0.00023798	     -0.21344194	     -0.00069352	      0.00067610	    134.08816461
      0.98688988	     -0.05730269	     -0.00022025	     -0.19853092	     -0.05981333	      0.88293273	     -0.00023836	     -0.21344256	     -0.00068159	      0.00067942	    133.22029254
      0.98812311	     -0.05728912	     -0.00022051	     -0.19851748	     -0.05981416	      0.88293357	     -0.00023875	     -0.21344259	     -0.00067148	      0.00068044	    134.10745516
      0.98935634	     -0.05727644	     -0.00022079	     -0.19850494	     -0.05981498	      0.88293441	     -0.00023914	     -0.21344210	     -0.00066006	      0.00068141	    133.23946341
      0.99058957	     -0.05726271	     -0.00022113	     -0.19849134	     -0.05981579	      0.88293525	     -0.00023952	     -0.21344112	     -0.00065048	      0.00068000	    134.13098843
      0.99182280	     -0.05724909	     -0.00022137	     -0.19847786	     -0.05981659	      0.88293609	     -0.00023991	     -0.21343969	     -0.00063960	      0.00067850	    133.27954455
      0.99305603	     -0.05723396	     -0.00022163	     -0.19846285	     -0.05981737	      0.88293692	     -0.00024030	     -0.21343780	     -0.00063057	      0.00067460	    134.18167268
      0.99428927	     -0.05721926	     -0.00022190	     -0.19844828	     -0.05981814	      0.88293775	     -0.00024068	     -0.21343549	     -0.00062024	      0.00067058	    133.34981751
      0.99552250	     -0.05720315	     -0.00022225	     -0.19843228	     -0.05981890	      0.88293858	     -0.00024106	     -0.21343277	     -0.00061178	      0.00066417	    134.26258531
      0.99675573	     -0.05718730	     -0.00022254	     -0.19841656	     -0.05981965	      0.88293939	     -0.00024145	     -0.21342966	     -0.00060206	      0.00065767	    133.43979868
      0.99798896	     -0.05717010	     -0.00022291	     -0.19839947	     -0.05982039	      0.88294020	     -0.00024183	     -0.21342616	     -0.00059423	      0.00064880	    134.35492253
      0.99922219	     -0.05715328	     -0.00022325	     -0.19838275	     -0.05982111	      0.88294099	     -0.00024221	     -0.21342231	     -0.00058519	      0.00063990	    133.54185667
      1.00045542	     -0.05713501	     -0.00022362	     -0.19836459	     -0.05982183	      0.88294177	     -0.00024260	     -0.21341810	     -0.00057809	      0.00062868	    134.45330992
      1.00168865	     -0.05711679	     -0.00022382	     -0.19834647	     -0.05982254	      0.88294254	     -0.00024298	     -0.21341356	     -0.00056981	      0.00061748	    133.63971996
      1.00292189	     -0.05709603	     -0.00022387	     -0.19832581	     -0.05982324	      0.88294330	     -0.00024336	     -0.21340867	     -0.00056351	      0.00060402	    134.55980370
      1.00415512	     -0.05707476	     -0.00022378	     -0.19830465	     -0.05982393	      0.88294403	     -0.00024374	     -0.21340342	     -0.00055604	      0.00059067	    133.76638070
      1.00538835	     -0.05705274	     -0.00022388	     -0.19828271	     -0.05982461	      0.88294475	     -0.00024412	     -0.21339782	     -0.00055057	      0.00057519	    134.68854895
      1.00662158	     -0.05703131	     -0.00022405	     -0.19826137	     -0.05982529	      0.88294545	     -0.00024451	     -0.21339191	     -0.00054397	      0.00055994	    133.90663954
      1.00785481	     -0.05700800	     -0.00022421	     -0.19823814	     -0.05982595	      0.88294613	     -0.00024489	     -0.21338570	     -0.00053938	      0.00054271	    134.83652996
      1.00908804	     -0.05698493	     -0.00022428	     -0.19821516	     -0.05982662	      0.88294679	     -0.00024527	     -0.21337920	     -0.00053372	      0.00052588	    134.05011570
      1.01032127	     -0.05696072	     -0.00022440	     -0.19819101	     -0.05982727	      0.88294743	     -0.00024565	     -0.21337241	     -0.00053012	      0.00050722	    134.97308723
      1.01155451	     -0.05693713	     -0.00022447	     -0.19816749	     -0.05982792	      0.88294804	     -0.00024603	     -0.21336535	     -0.00052546	      0.00048909	    134.18912390
      1.01278774	     -0.05691298	     -0.00022463	     -0.19814341	     -0.05982857	      0.88294863	     -0.00024641	     -0.21335805	     -0.00052288	      0.00046924	    135.10540322
      1.01402097	     -0.05688995	     -0.00022477	     -0.19812043	     -0.05982921	      0.88294920	     -0.00024679	     -0.21335054	     -0.00051924	      0.00045001	    134.32542822
      1.01525420	     -0.05686625	     -0.00022511	     -0.19809677	     -0.05982985	      0.88294974	     -0.00024717	     -0.21334284	     -0.00051764	      0.00042914	    135.24867954
      1.01648743	     -0.05684308	     -0.00022561	     -0.19807365	     -0.05983049	      0.88295026	     -0.00024755	     -0.21333499	     -0.00051498	      0.00040901	    134.46857203
      1.01772066	     -0.05681889	     -0.00022602	     -0.19804949	     -0.05983112	      0.88295075	     -0.00024793	     -0.21332701	     -0.00051436	      0.00038732	    135.39095389
      1.01895390	     -0.05679546	     -0.00022631	     -0.19802610	     -0.05983176	      0.88295122	     -0.00024831	     -0.21331888	     -0.00051262	      0.00036639	    134.62693618
      1.02018713	     -0.05677182	     -0.00022666	     -0.19800248	     -0.05983239	      0.88295165	     -0.00024868	     -0.21331062	     -0.00051286	      0.00034391	    135.55392590
      1.02142036	     -0.05675044	     -0.00022700	     -0.19798113	     -0.05983302	      0.88295206	     -0.00024906	     -0.21330226	     -0.00051195	      0.00032218	    134.78128638
      1.02265359	     -0.05673063	     -0.00022750	     -0.19796133	     -0.05983365	      0.88295245	     -0.00024944	     -0.21329383	     -0.00051297	      0.00029886	    135.69278839
      1.02388682	     -0.05671355	     -0.00022815	     -0.19794426	     -0.05983428	      0.88295280	     -0.00024982	     -0.21328541	     -0.00051277	      0.00027622	    134.92319331
      1.02512005	     -0.05669691	     -0.00022892	     -0.19792761	     -0.05983492	      0.88295313	     -0.00025019	     -0.21327698	     -0.00051440	      0.00025197	    135.83880796
      1.02635328	     -0.05668204	     -0.00022964	     -0.19791275	     -0.05983555	      0.88295342	     -0.00025057	     -0.21326858	     -0.00051474	      0.00022838	    135.07249463
      1.02758652	     -0.05666738	     -0.00023041	     -0.19789808	     -0.05983619	      0.88295369	     -0.00025094	     -0.21326019	     -0.00051685	      0.00020316	    135.98030980
      1.02881975	     -0.05665497	     -0.00023117	     -0.19788567	     -0.05983683	      0.88295393	     -0.00025132	     -0.21325183	     -0.00051760	      0.00017855	    135.20487600
      1.03005298	     -0.05664360	     -0.00023201	     -0.19787428	     -0.05983747	      0.88295413	     -0.00025169	     -0.21324350	     -0.00052007	      0.00015225	    136.08603550
      1.03128621	     -0.05663502	     -0.00023281	     -0.19786569	     -0.05983811	      0.88295430	     -0.00025207	     -0.21323526	     -0.00052115	      0.00012648	    135.28499135
      1.03251944	     -0.05662694	     -0.00023393	     -0.19785760	     -0.05983875	      0.88295444	     -0.00025244	     -0.21322710	     -0.00052387	      0.00009894	    136.15388809
      1.03375267	     -0.05662091	     -0.00023501	     -0.19785155	     -0.05983940	      0.88295455	     -0.00025281	     -0.21321903	     -0.00052511	      0.00007189	    135.35457752
      1.03498591	     -0.05661568	     -0.00023613	     -0.19784629	     -0.05984005	      0.88295462	     -0.00025319	     -0.21321104	     -0.00052792	      0.00004305	    136.20392445
      1.03621914	     -0.05661299	     -0.00023694	     -0.19784359	     -0.05984070	      0.88295465	     -0.00025356	     -0.21320318	     -0.00052921	      0.00001469	    135.37996028
      1.03745237	     -0.05661190	     -0.00023790	     -0.19784248	     -0.05984135	      0.88295465	     -0.00025393	     -0.21319547	     -0.00053202	     -0.00001548	    136.20185366
      1.03868560	     -0.05661349	     -0.00023890	     -0.19784405	     -0.05984201	      0.88295461	     -0.00025430	     -0.21318793	     -0.00053324	     -0.00004519	    135.37122355
      1.03991883	     -0.05661573	     -0.00024003	     -0.19784626	     -0.05984267	      0.88295454	     -0.00025467	     -0.21318057	     -0.00053590	     -0.00007670	    136.19129344
      1.04115206	     -0.05661980	     -0.00024122	     -0.19785032	     -0.05984333	      0.88295443	     -0.00025504	     -0.21317337	     -0.00053691	     -0.00010767	    135.36760556
      1.04238529	     -0.05662402	     -0.00024250	     -0.19785450	     -0.05984400	      0.88295427	     -0.00025541	     -0.21316632	     -0.00053931	     -0.00014029	    136.17516477
      1.04361853	     -0.05662963	     -0.00024373	     -0.19786009	     -0.05984466	      0.88295408	     -0.00025578	     -0.21315940	     -0.00054006	     -0.00017222	    135.33834554
      1.04485176	     -0.05663490	     -0.00024498	     -0.19786533	     -0.05984533	      0.88295385	     -0.00025614	     -0.21315259	     -0.00054221	     -0.00020563	    136.12873860
      1.04608499	     -0.05664168	     -0.00024622	     -0.19787210	     -0.05984600	      0.88295357	     -0.00025651	     -0.21314588	     -0.00054273	     -0.00023818	    135.27991363
      1.04731822	     -0.05664848	     -0.00024756	     -0.19787887	     -0.05984667	      0.88295326	     -0.00025688	     -0.21313928	     -0.00054465	     -0.00027203	    136.05405422
      1.04855145	     -0.05665682	     -0.00024892	     -0.19788719	     -0.05984734	      0.88295290	     -0.00025724	     -0.21313277	     -0.00054494	     -0.00030484	    135.19771810
      1.04978468	     -0.05666515	     -0.00025037	     -0.19789549	     -0.05984801	      0.88295251	     -0.00025761	     -0.21312636	     -0.00054663	     -0.00033877	    135.96100901
      1.05101792	     -0.05667507	     -0.00025186	     -0.19790539	     -0.05984869	      0.88295207	     -0.00025797	     -0.21312006	     -0.00054670	     -0.00037147	    135.09669194
      1.05225115	     -0.05668495	     -0.00025343	     -0.19791524	     -0.05984936	      0.88295159	     -0.00025833	     -0.21311385	     -0.00054817	     -0.00040512	    135.85309981
      1.05348438	     -0.05669623	     -0.00025501	     -0.19792649	     -0.05985004	      0.88295107	     -0.00025869	     -0.21310775	     -0.00054802	     -0.00043738	    134.98585904
      1.05471761	     -0.05670726	     -0.00025664	     -0.19793749	     -0.05985072	      0.88295051	     -0.00025905	     -0.21310175	     -0.00054928	     -0.00047041	    135.73837125
      1.05595084	     -0.05671951	     -0.00025826	     -0.19794972	     -0.05985139	      0.88294991	     -0.00025941	     -0.21309584	     -0.00054891	     -0.00050190	    134.86636023
      1.05718407	     -0.05673135	     -0.00025994	     -0.19796153	     -0.05985207	      0.88294927	     -0.00025977	     -0.21309001	     -0.00054996	     -0.00053399	    135.61455758
      1.05841730	     -0.05674442	     -0.00026126	     -0.19797459	     -0.05985275	      0.88294860	     -0.00026013	     -0.21308428	     -0.00054941	     -0.00056430	    134.73539321
      1.05965054	     -0.05675724	     -0.00026244	     -0.19798738	     -0.05985343	      0.88294788	     -0.00026049	     -0.21307862	     -0.00055033	     -0.00059495	    135.45528107
      1.06088377	     -0.05677145	     -0.00026359	     -0.19800158	     -0.05985411	      0.88294713	     -0.00026084	     -0.21307306	     -0.00054967	     -0.00062365	    134.55907761
      1.06211700	     -0.05678546	     -0.00026482	     -0.19801557	     -0.05985478	      0.88294634	     -0.00026120	     -0.21306759	     -0.00055045	     -0.00065262	    135.29421335
      1.06335023	     -0.05680088	     -0.00026606	     -0.19803098	     -0.05985546	      0.88294552	     -0.00026155	     -0.21306221	     -0.00054961	     -0.00067957	    134.39942945
      1.06458346	     -0.05681610	     -0.00026740	     -0.19804618	     -0.05985614	      0.88294467	     -0.00026190	     -0.21305693	     -0.00055020	     -0.00070671	    135.13515929
      1.06581669	     -0.05683280	     -0.00026877	     -0.19806286	     -0.05985682	      0.88294378	     -0.00026225	     -0.21305175	     -0.00054914	     -0.00073175	    134.23382303
      1.06704992	     -0.05684827	     -0.00027042	     -0.19807830	     -0.05985750	      0.88294286	     -0.00026260	     -0.21304668	     -0.00054949	     -0.00075690	    134.96374497
      1.06828316	     -0.05686556	     -0.00027248	     -0.19809556	     -0.05985817	      0.88294191	     -0.00026295	     -0.21304176	     -0.00054825	     -0.00077975	    134.03555364
      1.06951639	     -0.05688347	     -0.00027466	     -0.19811343	     -0.05985885	      0.88294094	     -0.00026330	     -0.21303703	     -0.00054847	     -0.00080260	    134.75023466
      1.07074962	     -0.05690277	     -0.00027680	     -0.19813270	     -0.05985952	      0.88293993	     -0.00026365	     -0.21303249	     -0.00054702	     -0.00082319	    133.83172069
      1.07198285	     -0.05692159	     -0.00027898	     -0.19815149	     -0.05986020	      0.88293891	     -0.00026400	     -0.21302810	     -0.00054698	     -0.00084381	    134.55788278
      1.07321608	     -0.05694150	     -0.00028111	     -0.19817137	     -0.05986087	      0.88293785	     -0.00026434	     -0.21302386	     -0.00054524	     -0.00086219	    133.63831953
      1.07444931	     -0.05696075	     -0.00028326	     -0.19819058	     -0.05986154	      0.88293678	     -0.00026469	     -0.21301974	     -0.00054488	     -0.00088060	    134.36219034
      1.07568255	     -0.05698089	     -0.00028536	     -0.19821070	     -0.05986222	      0.88293568	     -0.00026503	     -0.21301574	     -0.00054280	     -0.00089678	    133.43617412
      1.07691578	     -0.05700034	     -0.00028745	     -0.19823012	     -0.05986288	      0.88293457	     -0.00026537	     -0.21301183	     -0.00054210	     -0.00091302	    134.15398949
      1.07814901	     -0.05702089	     -0.00028941	     -0.19825065	     -0.05986355	      0.88293343	     -0.00026571	     -0.21300801	     -0.00053968	     -0.00092701	    133.21251870
      1.07938224	     -0.05704087	     -0.00029138	     -0.19827061	     -0.05986422	      0.88293228	     -0.00026605	     -0.21300427	     -0.00053866	     -0.00094109	    133.91624364
      1.08061547	     -0.05706166	     -0.00029335	     -0.19829138	     -0.05986488	      0.88293111	     -0.00026639	     -0.21300062	     -0.00053591	     -0.00095299	    132.96779784
      1.08184870	     -0.05708145	     -0.00029547	     -0.19831114	     -0.05986554	      0.88292993	     -0.00026673	     -0.21299704	     -0.00053455	     -0.00096501	    133.66535597
      1.08308193	     -0.05710245	     -0.00029759	     -0.19833213	     -0.05986620	      0.88292873	     -0.00026706	     -0.21299355	     -0.00053145	     -0.00097488	    132.70527386
      1.08431517	     -0.05712261	     -0.00029974	     -0.19835226	     -0.05986685	      0.88292753	     -0.00026740	     -0.21299013	     -0.00052973	     -0.00098494	    133.39586568
      1.08554840	     -0.05714340	     -0.00030185	     -0.19837304	     -0.05986750	      0.88292631	     -0.00026773	     -0.21298679	     -0.00052626	     -0.00099290	    132.43132122
      1.08678163	     -0.05716302	     -0.00030396	     -0.19839264	     -0.05986815	      0.88292508	     -0.00026807	     -0.21298349	     -0.00052418	     -0.00100108	    133.11425474
      1.08801486	     -0.05718313	     -0.00030601	     -0.19841275	     -0.05986879	      0.88292384	     -0.00026840	     -0.21298023	     -0.00052035	     -0.00100718	    132.13861486
      1.08924809	     -0.05720197	     -0.00030805	     -0.19843157	     -0.05986943	      0.88292259	     -0.00026873	     -0.21297700	     -0.00051794	     -0.00101354	    132.80804223
      1.09048132	     -0.05722110	     -0.00031004	     -0.19845070	     -0.05987007	      0.88292134	     -0.00026906	     -0.21297380	     -0.00051381	     -0.00101787	    131.82393229
      1.09171456	     -0.05723867	     -0.00031201	     -0.19846825	     -0.05987070	      0.88292008	     -0.00026938	     -0.21297061	     -0.00051111	     -0.00102248	    132.48242389
      1.09294779	     -0.05725628	     -0.00031390	     -0.19848586	     -0.05987133	      0.88291882	     -0.00026971	     -0.21296743	     -0.00050673	     -0.00102508	    131.49141850
      1.09418102	     -0.05727234	     -0.00031580	     -0.19850191	     -0.05987195	      0.88291755	     -0.00027003	     -0.21296425	     -0.00050382	     -0.00102800	    132.13481397
      1.09541425	     -0.05728858	     -0.00031767	     -0.19851815	     -0.05987257	      0.88291628	     -0.00027036	     -0.21296107	     -0.00049926	     -0.00102894	    131.13648012
      1.09664748	     -0.05730313	     -0.00031954	     -0.19853270	     -0.05987319	      0.88291501	     -0.00027068	     -0.21295790	     -0.00049623	     -0.00103025	    131.76665417
      1.09788071	     -0.05731747	     -0.00032135	     -0.19854704	     -0.05987380	      0.88291374	     -0.00027100	     -0.21295475	     -0.00049157	     -0.00102963	    130.76773215
      1.09911394	     -0.05732987	     -0.00032315	     -0.19855943	     -0.05987440	      0.88291247	     -0.00027131	     -0.21295159	     -0.00048847	     -0.00102939	    131.38538313
      1.10034718	     -0.05734191	     -0.00032487	     -0.19857148	     -0.05987500	      0.88291121	     -0.00027163	     -0.21294846	     -0.00048382	     -0.00102726	    130.38213888
      1.10158041	     -0.05735175	     -0.00032656	     -0.19858132	     -0.05987559	      0.88290994	     -0.00027195	     -0.21294533	     -0.00048076	     -0.00102557	    130.98744535
      1.10281364	     -0.05736103	     -0.00032818	     -0.19859060	     -0.05987618	      0.88290868	     -0.00027226	     -0.21294221	     -0.00047619	     -0.00102201	    129.98640723
      1.10404687	     -0.05736799	     -0.00032980	     -0.19859756	     -0.05987677	      0.88290742	     -0.00027257	     -0.21293910	     -0.00047329	     -0.00101890	    130.58115497
      1.10528010	     -0.05737426	     -0.00033135	     -0.19860383	     -0.05987735	      0.88290616	     -0.00027288	     -0.21293600	     -0.00046893	     -0.00101394	    129.57844595
      1.10651333	     -0.05737811	     -0.00033287	     -0.19860767	     -0.05987793	      0.88290492	     -0.00027319	     -0.21293291	     -0.00046631	     -0.00100944	    130.15664058
      1.10774657	     -0.05738115	     -0.00033431	     -0.19861072	     -0.05987850	      0.88290368	     -0.00027350	     -0.21292984	     -0.00046230	     -0.00100310	    129.15129857
      1.10897980	     -0.05738170	     -0.00033573	     -0.19861126	     -0.05987907	      0.88290244	     -0.00027380	     -0.21292677	     -0.00046007	     -0.00099722	    129.71970005
      1.11021303	     -0.05738137	     -0.00033706	     -0.19861093	     -0.05987963	      0.88290122	     -0.00027410	     -0.21292372	     -0.00045650	     -0.00098947	    128.71206567
      1.11144626	     -0.05737853	     -0.00033834	     -0.19860807	     -0.05988020	      0.88290000	     -0.00027440	     -0.21292068	     -0.00045477	     -0.00098216	    129.26951695
      1.11267949	     -0.05737484	     -0.00033954	     -0.19860438	     -0.05988075	      0.88289880	     -0.00027470	     -0.21291765	     -0.00045175	     -0.00097298	    128.26171584
      1.11391272	     -0.05736852	     -0.00034070	     -0.19859804	     -0.05988131	      0.88289760	     -0.00027500	     -0.21291462	     -0.00045061	     -0.00096421	    128.81490774
      1.11514595	     -0.05736128	     -0.00034176	     -0.19859080	     -0.05988187	      0.88289642	     -0.00027530	     -0.21291160	     -0.00044822	     -0.00095351	    127.80893381
      1.11637919	     -0.05735174	     -0.00034279	     -0.19858124	     -0.05988242	      0.88289525	     -0.00027559	     -0.21290858	     -0.00044775	     -0.00094319	    128.36138143
      1.11761242	     -0.05734211	     -0.00034379	     -0.19857159	     -0.05988297	      0.88289409	     -0.00027589	     -0.21290559	     -0.00044606	     -0.00093092	    127.36078641
      1.11884565	     -0.05733123	     -0.00034482	     -0.19856067	     -0.05988352	      0.88289295	     -0.00027618	     -0.21290264	     -0.00044633	     -0.00091904	    127.91495047
      1.12007888	     -0.05732181	     -0.00034584	     -0.19855124	     -0.05988407	      0.88289183	     -0.00027647	     -0.21289978	     -0.00044541	     -0.00090526	    126.90708051
      1.12131211	     -0.05731329	     -0.00034688	     -0.19854267	     -0.05988462	      0.88289072	     -0.00027675	     -0.21289708	     -0.00044647	     -0.00089201	    127.43654957
      1.12254534	     -0.05730780	     -0.00034781	     -0.19853715	     -0.05988517	      0.88288963	     -0.00027704	     -0.21289462	     -0.00044636	     -0.00087712	    126.40376178
      1.12377857	     -0.05730410	     -0.00034865	     -0.19853339	     -0.05988572	      0.88288856	     -0.00027733	     -0.21289247	     -0.00044822	     -0.00086311	    126.91422994
      1.12501181	     -0.05730373	     -0.00034935	     -0.19853299	     -0.05988627	      0.88288750	     -0.00027761	     -0.21289071	     -0.00044883	     -0.00084785	    125.88382385
      1.12624504	     -0.05730519	     -0.00034996	     -0.19853440	     -0.05988683	      0.88288646	     -0.00027789	     -0.21288939	     -0.00045126	     -0.00083385	    126.40138616
      1.12747827	     -0.05731040	     -0.00035043	     -0.19853955	     -0.05988739	      0.88288544	     -0.00027817	     -0.21288858	     -0.00045229	     -0.00081896	    125.37728118
      1.12871150	     -0.05731753	     -0.00035074	     -0.19854664	     -0.05988795	      0.88288444	     -0.00027845	     -0.21288832	     -0.00045499	     -0.00080567	    125.88703383
      1.12994473	     -0.05732781	     -0.00035073	     -0.19855688	     -0.05988851	      0.88288346	     -0.00027873	     -0.21288865	     -0.00045616	     -0.00079180	    124.85987401
      1.13117796	     -0.05733946	     -0.00035045	     -0.19856848	     -0.05988907	      0.88288249	     -0.00027900	     -0.21288958	     -0.00045888	     -0.00077983	    125.36441627
      1.13241120	     -0.05735393	     -0.00034987	     -0.19858294	     -0.05988964	      0.88288153	     -0.00027927	     -0.21289114	     -0.00045988	     -0.00076759	    124.35022478
      1.13364443	     -0.05736894	     -0.00034900	     -0.19859792	     -0.05989021	      0.88288059	     -0.00027955	     -0.21289333	     -0.00046221	     -0.00075748	    124.86183861
      1.13487766	     -0.05738604	     -0.00034780	     -0.19861501	     -0.05989078	      0.88287967	     -0.00027982	     -0.21289614	     -0.00046266	     -0.00074727	    123.86133074
      1.13611089	     -0.05740416	     -0.00034644	     -0.19863311	     -0.05989135	      0.88287875	     -0.00028009	     -0.21289957	     -0.00046430	     -0.00073933	    124.37311431
      1.13734412	     -0.05742510	     -0.00034488	     -0.19865405	     -0.05989192	      0.88287784	     -0.00028036	     -0.21290365	     -0.00046393	     -0.00073138	    123.37491741
      1.13857735	     -0.05744709	     -0.00034319	     -0.19867604	     -0.05989249	      0.88287695	     -0.00028063	     -0.21290837	     -0.00046463	     -0.00072580	    123.88553674
      1.13981058	     -0.05747152	     -0.00034138	     -0.19870048	     -0.05989307	      0.88287605	     -0.00028090	     -0.21291375	     -0.00046318	     -0.00072027	    122.90951654
      1.14104382	     -0.05749657	     -0.00033955	     -0.19872554	     -0.05989364	      0.88287517	     -0.00028117	     -0.21291978	     -0.00046264	     -0.00071706	    123.43609068
      1.14227705	     -0.05752359	     -0.00033763	     -0.19875259	     -0.05989421	      0.88287429	     -0.00028144	     -0.21292645	     -0.00045984	     -0.00071378	    122.47440210
      1.14351028	     -0.05755106	     -0.00033572	     -0.19878008	     -0.05989477	      0.88287341	     -0.00028171	     -0.21293373	     -0.00045786	     -0.00071267	    123.01101566
      1.14474351	     -0.05758075	     -0.00033377	     -0.19880981	     -0.05989533	      0.88287253	     -0.00028198	     -0.21294164	     -0.00045351	     -0.00071132	    122.05906029
      1.14597674	     -0.05761137	     -0.00033187	     -0.19884047	     -0.05989589	      0.88287165	     -0.00028226	     -0.21295015	     -0.00044990	     -0.00071197	    122.60110123
      1.14720997	     -0.05764445	     -0.00032997	     -0.19887360	     -0.05989644	      0.88287077	     -0.00028253	     -0.21295927	     -0.00044386	     -0.00071223	    121.66465984
      1.14844321	     -0.05767866	     -0.00032815	     -0.19890786	     -0.05989699	      0.88286989	     -0.00028281	     -0.21296900	     -0.00043847	     -0.00071432	    122.22896536
      1.14967644	     -0.05771520	     -0.00032632	     -0.19894447	     -0.05989752	      0.88286901	     -0.00028309	     -0.21297934	     -0.00043058	     -0.00071587	    121.32467759
      1.15090967	     -0.05775237	     -0.00032455	     -0.19898170	     -0.05989805	      0.88286813	     -0.00028337	     -0.21299026	     -0.00042327	     -0.00071910	    121.93196289
      1.15214290	     -0.05779123	     -0.00032273	     -0.19902065	     -0.05989857	      0.88286724	     -0.00028365	     -0.21300176	     -0.00041342	     -0.00072159	    121.06958376
      1.15337613	     -0.05782991	     -0.00032088	     -0.19905941	     -0.05989907	      0.88286635	     -0.00028393	     -0.21301378	     -0.00040412	     -0.00072557	    121.72174780
      1.15460936	     -0.05787016	     -0.00031899	     -0.19909978	     -0.05989956	      0.88286545	     -0.00028422	     -0.21302630	     -0.00039224	     -0.00072860	    120.89919607
      1.15584259	     -0.05791081	     -0.00031712	     -0.19914053	     -0.05990004	      0.88286455	     -0.00028451	     -0.21303930	     -0.00038087	     -0.00073290	    121.58740380
      1.15707583	     -0.05795285	     -0.00031517	     -0.19918271	     -0.05990050	      0.88286364	     -0.00028480	     -0.21305277	     -0.00036687	     -0.00073608	    120.79811869
      1.15830906	     -0.05799490	     -0.00031323	     -0.19922489	     -0.05990094	      0.88286273	     -0.00028510	     -0.21306666	     -0.00035333	     -0.00074036	    121.52342162
      1.15954229	     -0.05803880	     -0.00031127	     -0.19926894	     -0.05990137	      0.88286182	     -0.00028539	     -0.21308099	     -0.00033713	     -0.00074335	    120.76459007
      1.16077552	     -0.05808287	     -0.00030938	     -0.19931316	     -0.05990178	      0.88286090	     -0.00028570	     -0.21309571	     -0.00032134	     -0.00074727	    121.52038715
      1.16200875	     -0.05812831	     -0.00030744	     -0.19935878	     -0.05990216	      0.88285997	     -0.00028600	     -0.21311084	     -0.00030284	     -0.00074972	    120.78394760
      1.16324198	     -0.05817391	     -0.00030556	     -0.19940455	     -0.05990252	      0.88285905	     -0.00028631	     -0.21312633	     -0.00028471	     -0.00075291	    121.55884298
      1.16447522	     -0.05822095	     -0.00030371	     -0.19945178	     -0.05990286	      0.88285812	     -0.00028662	     -0.21314219	     -0.00026385	     -0.00075446	    120.84232711
      1.16570845	     -0.05826801	     -0.00030191	     -0.19949904	     -0.05990317	      0.88285719	     -0.00028693	     -0.21315839	     -0.00024333	     -0.00075656	    121.63422159
      1.16694168	     -0.05831579	     -0.00030031	     -0.19954703	     -0.05990346	      0.88285625	     -0.00028725	     -0.21317494	     -0.00022007	     -0.00075683	    120.91511288
      1.16817491	     -0.05836437	     -0.00029879	     -0.19959582	     -0.05990372	      0.88285532	     -0.00028757	     -0.21319184	     -0.00019719	     -0.00075750	    121.69437312
      1.16940814	     -0.05841435	     -0.00029722	     -0.19964604	     -0.05990395	      0.88285439	     -0.00028789	     -0.21320911	     -0.00017159	     -0.00075623	    120.97323415
      1.17064137	     -0.05846365	     -0.00029549	     -0.19969558	     -0.05990414	      0.88285345	     -0.00028822	     -0.21322669	     -0.00014633	     -0.00075523	    121.76708991
      1.17187460	     -0.05851338	     -0.00029358	     -0.19974557	     -0.05990431	      0.88285252	     -0.00028855	     -0.21324457	     -0.00011832	     -0.00075214	    121.04846759
      1.17310784	     -0.05856244	     -0.00029168	     -0.19979489	     -0.05990443	      0.88285160	     -0.00028889	     -0.21326269	     -0.00009065	     -0.00074918	    121.84375652
      1.17434107	     -0.05861209	     -0.00028975	     -0.19984484	     -0.05990453	      0.88285068	     -0.00028923	     -0.21328105	     -0.00006023	     -0.00074403	    121.13671134
      1.17557430	     -0.05866064	     -0.00028788	     -0.19989368	     -0.05990458	      0.88284976	     -0.00028957	     -0.21329960	     -0.00003012	     -0.00073890	    121.94382219
      1.17680753	     -0.05870718	     -0.00028635	     -0.19994052	     -0.05990460	      0.88284886	     -0.00028992	     -0.21331833	      0.00000272	     -0.00073142	    121.24585623
      1.17804076	     -0.05875325	     -0.00028548	     -0.19998688	     -0.05990458	      0.88284796	     -0.00029027	     -0.21333727	      0.00003509	     -0.00072359	    122.02514678
      1.17927399	     -0.05880055	     -0.00028470	     -0.20003449	     -0.05990451	      0.88284707	     -0.00029062	     -0.21335646	      0.00007006	     -0.00071312	    121.31139555
      1.18050722	     -0.05884601	     -0.00028394	     -0.20008026	     -0.05990440	      0.88284620	     -0.00029098	     -0.21337585	      0.00010458	     -0.00070228	    122.12297714
      1.18174046	     -0.05889051	     -0.00028247	     -0.20012511	     -0.05990425	      0.88284534	     -0.00029134	     -0.21339536	      0.00014169	     -0.00068862	    121.43630741
      1.18297369	     -0.05893291	     -0.00028054	     -0.20016787	     -0.05990406	      0.88284450	     -0.00029171	     -0.21341492	      0.00017822	     -0.00067422	    122.21395629
      1.18420692	     -0.05897434	     -0.00027846	     -0.20020968	     -0.05990381	      0.88284368	     -0.00029208	     -0.21343450	      0.00021722	     -0.00065685	    121.50696748
      1.18544015	     -0.05901301	     -0.00027637	     -0.20024872	     -0.05990352	      0.88284288	     -0.00029246	     -0.21345402	      0.00025566	     -0.00063879	    122.33227942
      1.18667338	     -0.05905002	     -0.00027423	     -0.20028613	     -0.05990318	      0.88284211	     -0.00029284	     -0.21347343	      0.00029657	     -0.00061771	    121.64533975
      1.18790661	     -0.05908407	     -0.00027212	     -0.20032058	     -0.05990279	      0.88284136	     -0.00029322	     -0.21349266	      0.00033685	     -0.00059585	    122.48021107
      1.18913985	     -0.05911666	     -0.00027005	     -0.20035360	     -0.05990235	      0.88284064	     -0.00029361	     -0.21351168	      0.00037951	     -0.00057087	    121.78940401
      1.19037308	     -0.05914611	     -0.00026805	     -0.20038345	     -0.05990185	      0.88283995	     -0.00029400	     -0.21353041	      0.00042142	     -0.00054500	    122.63546251
      1.19160631	     -0.05917322	     -0.00026602	     -0.20041100	     -0.05990131	      0.88283930	     -0.00029440	     -0.21354883	      0.00046559	     -0.00051592	    121.94363749
      1.19283954	     -0.05919782	     -0.00026396	     -0.20043602	     -0.05990071	      0.88283868	     -0.00029481	     -0.21356687	      0.00050887	     -0.00048581	    122.79279548
      1.19407277	     -0.05922099	     -0.00026206	     -0.20045964	     -0.05990005	      0.88283810	     -0.00029522	     -0.21358450	      0.00055426	     -0.00045234	    122.09937778
      1.19530600	     -0.05924167	     -0.00026033	     -0.20048074	     -0.05989934	      0.88283756	     -0.00029563	     -0.21360169	      0.00059863	     -0.00041777	    122.96795167
      1.19653923	     -0.05926102	     -0.00025871	     -0.20050054	     -0.05989857	      0.88283707	     -0.00029605	     -0.21361844	      0.00064498	     -0.00037988	    122.28793199
      1.19777247	     -0.05927753	     -0.00025721	     -0.20051748	     -0.05989775	      0.88283663	     -0.00029648	     -0.21363471	      0.00069019	     -0.00034096	    123.18513141
      1.19900570	     -0.05929279	     -0.00025575	     -0.20053319	     -0.05989687	      0.88283623	     -0.00029691	     -0.21365049	      0.00073726	     -0.00029885	    122.50743242
      1.20023893	     -0.05930578	     -0.00025434	     -0.20054662	     -0.05989593	      0.88283589	     -0.00029735	     -0.21366575	      0.00078311	     -0.00025590	    123.40439436
      1.20147216	     -0.05931700	     -0.00025316	     -0.20055829	     -0.05989494	      0.88283560	     -0.00029779	     -0.21368051	      0.00083077	     -0.00021000	    122.71127027
      1.20270539	     -0.05932608	     -0.00025248	     -0.20056780	     -0.05989389	      0.88283537	     -0.00029823	     -0.21369479	      0.00087712	     -0.00016348	    123.58647854
      1.20393862	     -0.05933576	     -0.00025189	     -0.20057792	     -0.05989277	      0.88283520	     -0.00029869	     -0.21370864	      0.00092524	     -0.00011430	    122.85597466
      1.20517186	     -0.05934345	     -0.00025128	     -0.20058604	     -0.05989160	      0.88283509	     -0.00029914	     -0.21372206	      0.00097215	     -0.00006496	    123.72015954
      1.20640509	     -0.05934960	     -0.00025000	     -0.20059265	     -0.05989038	      0.88283504	     -0.00029961	     -0.21373500	      0.00102093	     -0.00001333	    122.98126598
      1.20763832	     -0.05935245	     -0.00024841	     -0.20059597	     -0.05988909	      0.88283506	     -0.00030008	     -0.21374741	      0.00106851	      0.00003818	    123.81272921
      1.20887155	     -0.05935301	     -0.00024662	     -0.20059701	     -0.05988774	      0.88283514	     -0.00030055	     -0.21375924	      0.00111791	      0.00009161	    123.04961685
      1.21010478	     -0.05934901	     -0.00024465	     -0.20059348	     -0.05988633	      0.88283528	     -0.00030103	     -0.21377042	      0.00116609	      0.00014456	    123.88942197
      1.21133801	     -0.05934115	     -0.00024192	     -0.20058612	     -0.05988486	      0.88283549	     -0.00030152	     -0.21378091	      0.00121604	      0.00019919	    123.12129302
      1.21257124	     -0.05932884	     -0.00023917	     -0.20057430	     -0.05988333	      0.88283577	     -0.00030201	     -0.21379064	      0.00126465	      0.00025321	    123.94330895
      1.21380448	     -0.05931287	     -0.00023657	     -0.20055884	     -0.05988174	      0.88283612	     -0.00030251	     -0.21379958	      0.00131489	      0.00030874	    123.16615026
      1.21503771	     -0.05929170	     -0.00023404	     -0.20053816	     -0.05988009	      0.88283653	     -0.00030301	     -0.21380766	      0.00136364	      0.00036349	    123.98466206
      1.21627094	     -0.05926627	     -0.00023139	     -0.20051324	     -0.05987838	      0.88283702	     -0.00030352	     -0.21381484	      0.00141387	      0.00041961	    123.20886174
      1.21750417	     -0.05923457	     -0.00022862	     -0.20048202	     -0.05987660	      0.88283757	     -0.00030403	     -0.21382104	      0.00146246	      0.00047480	    124.04918570
      1.21873740	     -0.05919803	     -0.00022590	     -0.20044599	     -0.05987477	      0.88283819	     -0.00030456	     -0.21382622	      0.00151238	      0.00053127	    123.30185894
      1.21997063	     -0.05915594	     -0.00022338	     -0.20040438	     -0.05987287	      0.88283888	     -0.00030508	     -0.21383032	      0.00156049	      0.00058683	    124.16733767
      1.22120387	     -0.05911016	     -0.00022109	     -0.20035908	     -0.05987092	      0.88283964	     -0.00030562	     -0.21383334	      0.00160971	      0.00064369	    123.42589112
      1.22243710	     -0.05905918	     -0.00021904	     -0.20030855	     -0.05986891	      0.88284046	     -0.00030616	     -0.21383525	      0.00165690	      0.00069964	    124.30941014
      1.22367033	     -0.05900453	     -0.00021733	     -0.20025435	     -0.05986683	      0.88284136	     -0.00030670	     -0.21383607	      0.00170501	      0.00075694	    123.59104418
      1.22490356	     -0.05894522	     -0.00021609	     -0.20019546	     -0.05986470	      0.88284233	     -0.00030726	     -0.21383576	      0.00175089	      0.00081338	    124.50417872
      1.22613679	     -0.05888334	     -0.00021524	     -0.20013400	     -0.05986251	      0.88284337	     -0.00030782	     -0.21383437	      0.00179747	      0.00087122	    123.79751473
      1.22737002	     -0.05881746	     -0.00021474	     -0.20006851	     -0.05986027	      0.88284448	     -0.00030838	     -0.21383188	      0.00184161	      0.00092822	    124.72847358
      1.22860325	     -0.05874848	     -0.00021442	     -0.19999992	     -0.05985797	      0.88284566	     -0.00030895	     -0.21382832	      0.00188627	      0.00098656	    124.03434875
      1.22983649	     -0.05867420	     -0.00021415	     -0.19992601	     -0.05985562	      0.88284691	     -0.00030953	     -0.21382364	      0.00192835	      0.00104399	    124.99949064
      1.23106972	     -0.05859601	     -0.00021392	     -0.19984818	     -0.05985321	      0.88284824	     -0.00031012	     -0.21381782	      0.00197081	      0.00110272	    124.33437350
      1.23230295	     -0.05851276	     -0.00021382	     -0.19976526	     -0.05985076	      0.88284963	     -0.00031071	     -0.21381083	      0.00201053	      0.00116048	    125.33522901
      1.23353618	     -0.05842677	     -0.00021388	     -0.19967961	     -0.05984826	      0.88285110	     -0.00031130	     -0.21380269	      0.00205050	      0.00121945	    124.68163162
      1.23476941	     -0.05833683	     -0.00021410	     -0.19958998	     -0.05984570	      0.88285264	     -0.00031191	     -0.21379339	      0.00208758	      0.00127733	    125.70253586
      1.23600264	     -0.05824537	     -0.00021458	     -0.19949881	     -0.05984311	      0.88285425	     -0.00031251	     -0.21378298	      0.00212478	      0.00133625	    125.05893158
      1.23723588	     -0.05815124	     -0.00021529	     -0.19940494	     -0.05984046	      0.88285593	     -0.00031313	     -0.21377151	      0.00215897	      0.00139387	    126.08959503
      1.23846911	     -0.05805662	     -0.00021619	     -0.19931058	     -0.05983778	      0.88285769	     -0.00031375	     -0.21375903	      0.00219315	      0.00145228	    125.43568187
      1.23970234	     -0.05796064	     -0.00021729	     -0.19921482	     -0.05983506	      0.88285951	     -0.00031437	     -0.21374561	      0.00222423	      0.00150906	    126.46395045
      1.24093557	     -0.05786431	     -0.00021848	     -0.19911871	     -0.05983229	      0.88286141	     -0.00031501	     -0.21373131	      0.00225521	      0.00156625	    125.81750137
      1.24216880	     -0.05776561	     -0.00021963	     -0.19902021	     -0.05982950	      0.88286338	     -0.00031564	     -0.21371616	      0.00228300	      0.00162143	    126.85976656
      1.24340203	     -0.05766626	     -0.00022065	     -0.19892105	     -0.05982666	      0.88286541	     -0.00031628	     -0.21370022	      0.00231062	      0.00167663	    126.21523119
      1.24463526	     -0.05756436	     -0.00022153	     -0.19881931	     -0.05982380	      0.88286751	     -0.00031693	     -0.21368347	      0.00233501	      0.00172939	    127.28146539
      1.24586850	     -0.05746222	     -0.00022247	     -0.19871733	     -0.05982090	      0.88286968	     -0.00031758	     -0.21366598	      0.00235926	      0.00178177	    126.67898644
      1.24710173	     -0.05735803	     -0.00022347	     -0.19861327	     -0.05981798	      0.88287190	     -0.00031824	     -0.21364776	      0.00238029	      0.00183136	    127.79051556
      1.24833496	     -0.05725431	     -0.00022454	     -0.19850968	     -0.05981503	      0.88287419	     -0.00031890	     -0.21362886	      0.00240117	      0.00188024	    127.20982349
      1.24956819	     -0.05714917	     -0.00022557	     -0.19840463	     -0.05981206	      0.88287654	     -0.00031956	     -0.21360932	      0.00241881	      0.00192595	    128.33775588
      1.25080142	     -0.05704380	     -0.00022647	     -0.19829935	     -0.05980907	      0.88287894	     -0.00032023	     -0.21358919	      0.00243631	      0.00197057	    127.78622723
      1.25203465	     -0.05693650	     -0.00022724	     -0.19819212	     -0.05980605	      0.88288140	     -0.00032090	     -0.21356847	      0.00245059	      0.00201168	    128.94508296
      1.25326788	     -0.05682918	     -0.00022796	     -0.19808486	     -0.05980302	      0.88288390	     -0.00032158	     -0.21354721	      0.00246476	      0.00205139	    128.43067968
      1.25450112	     -0.05672059	     -0.00022866	     -0.19797630	     -0.05979998	      0.88288646	     -0.00032226	     -0.21352542	      0.00247572	      0.00208732	    129.61569502
      1.25573435	     -0.05661314	     -0.00022937	     -0.19786889	     -0.05979692	      0.88288905	     -0.00032294	     -0.21350316	      0.00248654	      0.00212159	    129.11234061
      1.25696758	     -0.05650501	     -0.00023016	     -0.19776076	     -0.05979384	      0.88289169	     -0.00032363	     -0.21348046	      0.00249414	      0.00215184	    130.32378238
      1.25820081	     -0.05639792	     -0.00023102	     -0.19765366	     -0.05979076	      0.88289436	     -0.00032433	     -0.21345739	      0.00250163	      0.00218024	    129.85292941
      1.25943404	     -0.05628959	     -0.00023184	     -0.19754530	     -0.05978768	      0.88289706	     -0.00032502	     -0.21343395	      0.00250593	      0.00220448	    131.08983063
      1.26066727	     -0.05618267	     -0.00023274	     -0.19743834	     -0.05978458	      0.88289980	     -0.00032572	     -0.21341017	      0.00251014	      0.00222674	    130.63879319
      1.26190051	     -0.05607520	     -0.00023365	     -0.19733081	     -0.05978149	      0.88290255	     -0.00032643	     -0.21338609	      0.00251119	      0.00224473	    131.89299477
      1.26313374	     -0.05596916	     -0.00023441	     -0.19722470	     -0.05977839	      0.88290533	     -0.00032714	     -0.21336175	      0.00251219	      0.00226068	    131.45224191
      1.26436697	     -0.05586265	     -0.00023511	     -0.19711809	     -0.05977529	      0.88290813	     -0.00032785	     -0.21333715	      0.00251006	      0.00227228	    132.72253877
      1.26560020	     -0.05575781	     -0.00023581	     -0.19701315	     -0.05977220	      0.88291094	     -0.00032857	     -0.21331233	      0.00250794	      0.00228180	    132.29829641
      1.26683343	     -0.05565294	     -0.00023670	     -0.19690816	     -0.05976911	      0.88291375	     -0.00032929	     -0.21328731	      0.00250277	      0.00228698	    133.59344022
      1.26806666	     -0.05555080	     -0.00023776	     -0.19680588	     -0.05976603	      0.88291658	     -0.00033001	     -0.21326215	      0.00249766	      0.00229013	    133.17417027
      1.26929989	     -0.05544951	     -0.00023893	     -0.19670443	     -0.05976295	      0.88291940	     -0.00033074	     -0.21323687	      0.00248951	      0.00228900	    134.46881852
      1.27053313	     -0.05535140	     -0.00024021	     -0.19660615	     -0.05975988	      0.88292222	     -0.00033147	     -0.21321155	      0.00248145	      0.00228587	    134.04060983
      1.27176636	     -0.05525430	     -0.00024156	     -0.19650886	     -0.05975683	      0.88292504	     -0.00033221	     -0.21318621	      0.00247040	      0.00227848	    135.33762693
      1.27299959	     -0.05515987	     -0.00024297	     -0.19641423	     -0.05975379	      0.88292784	     -0.00033295	     -0.21316089	      0.00245950	      0.00226915	    134.89814580
      1.27423282	     -0.05506694	     -0.00024444	     -0.19632107	     -0.05975077	      0.88293063	     -0.00033369	     -0.21313567	      0.00244559	      0.00225575	    136.16189098
      1.27546605	     -0.05497914	     -0.00024598	     -0.19623304	     -0.05974776	      0.88293340	     -0.00033443	     -0.21311063	      0.00243184	      0.00224051	    135.68290066
      1.27669928	     -0.05489354	     -0.00024756	     -0.19614719	     -0.05974477	      0.88293615	     -0.00033518	     -0.21308582	      0.00241521	      0.00222109	    136.95804486
      1.27793252	     -0.05481248	     -0.00024917	     -0.19606588	     -0.05974180	      0.88293888	     -0.00033593	     -0.21306126	      0.00239892	      0.00219975	    136.48078675
      1.27916575	     -0.05473415	     -0.00025084	     -0.19598727	     -0.05973885	      0.88294158	     -0.00033669	     -0.21303698	      0.00237989	      0.00217420	    137.74725857
      1.28039898	     -0.05466138	     -0.00025247	     -0.19591423	     -0.05973593	      0.88294424	     -0.00033745	     -0.21301304	      0.00236133	      0.00214674	    137.24773671
      1.28163221	     -0.05459080	     -0.00025407	     -0.19584336	     -0.05973303	      0.88294687	     -0.00033821	     -0.21298944	      0.00234015	      0.00211516	    138.50785931
      1.28286544	     -0.05452410	     -0.00025558	     -0.19577636	     -0.05973016	      0.88294946	     -0.00033897	     -0.21296619	      0.00231957	      0.00208180	    137.99628006
      1.28409867	     -0.05445887	     -0.00025708	     -0.19571083	     -0.05972731	      0.88295200	     -0.00033974	     -0.21294329	      0.00229648	      0.00204449	    139.23756539
      1.28533190	     -0.05439810	     -0.00025848	     -0.19564975	     -0.05972449	      0.88295450	     -0.00034050	     -0.21292074	      0.00227407	      0.00200564	    138.68722800
      1.28656514	     -0.05433952	     -0.00025988	     -0.19559085	     -0.05972170	      0.88295695	     -0.00034128	     -0.21289857	      0.00224922	      0.00196302	    139.90928676
      1.28779837	     -0.05428548	     -0.00026132	     -0.19553649	     -0.05971895	      0.88295934	     -0.00034205	     -0.21287679	      0.00222518	      0.00191905	    139.35499687
      1.28903160	     -0.05423335	     -0.00026274	     -0.19548403	     -0.05971622	      0.88296168	     -0.00034282	     -0.21285541	      0.00219879	      0.00187157	    140.57483534
      1.29026483	     -0.05418600	     -0.00026407	     -0.19543635	     -0.05971352	      0.88296396	     -0.00034360	     -0.21283446	      0.00217326	      0.00182298	    139.99465828
      1.29149806	     -0.05414093	     -0.00026539	     -0.19539094	     -0.05971086	      0.88296618	     -0.00034438	     -0.21281395	      0.00214544	      0.00177107	    141.20839273
      1.29273129	     -0.05410120	     -0.00026682	     -0.19535086	     -0.05970823	      0.88296833	     -0.00034516	     -0.21279391	      0.00211858	      0.00171825	    140.63633008
      1.29396453	     -0.05406365	     -0.00026833	     -0.19531295	     -0.05970563	      0.88297041	     -0.00034594	     -0.21277437	      0.00208957	      0.00166231	    141.87631677
      1.29519776	     -0.05403068	     -0.00026990	     -0.19527963	     -0.05970308	      0.88297243	     -0.00034673	     -0.21275532	      0.00206166	      0.00160572	    141.32656874
      1.29643099	     -0.05399943	     -0.00027148	     -0.19524801	     -0.05970055	      0.88297437	     -0.00034751	     -0.21273676	      0.00203168	      0.00154631	    142.58234395
      1.29766422	     -0.05397240	     -0.00027299	     -0.19522062	     -0.05969806	      0.88297624	     -0.00034830	     -0.21271869	      0.00200288	      0.00148654	    142.03308660
      1.29889745	     -0.05394664	     -0.00027441	     -0.19519449	     -0.05969561	      0.88297804	     -0.00034908	     -0.21270109	      0.00197211	      0.00142421	    143.29845008
      1.30013068	     -0.05392487	     -0.00027573	     -0.19517236	     -0.05969320	      0.88297975	     -0.00034987	     -0.21268395	      0.00194265	      0.00136176	    142.75219608
      1.30136391	     -0.05390438	     -0.00027703	     -0.19515150	     -0.05969082	      0.88298139	     -0.00035066	     -0.21266726	      0.00191131	      0.00129701	    144.03215798
      1.30259715	     -0.05388792	     -0.00027831	     -0.19513467	     -0.05968848	      0.88298295	     -0.00035145	     -0.21265102	      0.00188137	      0.00123240	    143.49624811
      1.30383038	     -0.05387261	     -0.00027963	     -0.19511899	     -0.05968618	      0.88298443	     -0.00035225	     -0.21263523	      0.00184965	      0.00116578	    144.79272482
      1.30506361	     -0.05386121	     -0.00028096	     -0.19510723	     -0.05968392	      0.88298583	     -0.00035304	     -0.21261988	      0.00181937	      0.00109963	    144.25654689
      1.30629684	     -0.05385089	     -0.00028232	     -0.19509653	     -0.05968170	      0.88298714	     -0.00035383	     -0.21260497	      0.00178734	      0.00103179	    145.55735762
      1.30753007	     -0.05384445	     -0.00028370	     -0.19508972	     -0.05967951	      0.88298838	     -0.00035463	     -0.21259049	      0.00175683	      0.00096475	    145.01565335
      1.30876330	     -0.05383904	     -0.00028514	     -0.19508393	     -0.05967736	      0.88298952	     -0.00035542	     -0.21257645	      0.00172459	      0.00089635	    146.31410830
      1.30999653	     -0.05383750	     -0.00028658	     -0.19508202	     -0.05967526	      0.88299059	     -0.00035622	     -0.21256284	      0.00169391	      0.00082909	    145.75174764
      1.31122977	     -0.05383695	     -0.00028807	     -0.19508108	     -0.05967319	      0.88299157	     -0.00035701	     -0.21254967	      0.00166157	      0.00076080	    147.03302684
      1.31246300	     -0.05384030	     -0.00028912	     -0.19508408	     -0.05967116	      0.88299246	     -0.00035781	     -0.21253693	      0.00163082	      0.00069403	    146.44435295
      1.31369623	     -0.05384460	     -0.00028997	     -0.19508800	     -0.05966917	      0.88299328	     -0.00035861	     -0.21252463	      0.00159841	      0.00062668	    147.67761822
      1.31492946	     -0.05385248	     -0.00029085	     -0.19509553	     -0.05966721	      0.88299401	     -0.00035940	     -0.21251277	      0.00156766	      0.00056116	    147.04283259
      1.31616269	     -0.05386015	     -0.00029235	     -0.19510282	     -0.05966530	      0.88299466	     -0.00036020	     -0.21250138	      0.00153533	      0.00049535	    148.25949843
      1.31739592	     -0.05387329	     -0.00029399	     -0.19511558	     -0.05966343	      0.88299523	     -0.00036100	     -0.21249050	      0.00150472	      0.00043169	    147.57220338
      1.31862916	     -0.05388746	     -0.00029585	     -0.19512937	     -0.05966159	      0.88299573	     -0.00036180	     -0.21248015	      0.00147265	      0.00036791	    148.75987198
      1.31986239	     -0.05390563	     -0.00029754	     -0.19514717	     -0.05965979	      0.88299614	     -0.00036260	     -0.21247033	      0.00144241	      0.00030649	    148.02530478
      1.32109562	     -0.05392491	     -0.00029917	     -0.19516607	     -0.05965803	      0.88299648	     -0.00036340	     -0.21246104	      0.00141077	      0.00024513	    149.16589938
      1.32232885	     -0.05394739	     -0.00030075	     -0.19518819	     -0.05965631	      0.88299675	     -0.00036419	     -0.21245227	      0.00138104	      0.00018624	    148.39269357
      1.32356208	     -0.05397062	     -0.00030242	     -0.19521106	     -0.05965463	      0.88299694	     -0.00036499	     -0.21244399	      0.00134995	      0.00012749	    149.49906567
      1.32479531	     -0.05399738	     -0.00030403	     -0.19523746	     -0.05965298	      0.88299706	     -0.00036579	     -0.21243620	      0.00132082	      0.00007127	    148.70113938
      1.32602854	     -0.05402444	     -0.00030564	     -0.19526416	     -0.05965137	      0.88299712	     -0.00036658	     -0.21242887	      0.00129034	      0.00001523	    149.79618571
      1.32726178	     -0.05405488	     -0.00030720	     -0.19529426	     -0.05964980	      0.88299710	     -0.00036738	     -0.21242197	      0.00126184	     -0.00003825	    148.97321438
      1.32849501	     -0.05408566	     -0.00030878	     -0.19532468	     -0.05964826	      0.88299702	     -0.00036817	     -0.21241551	      0.00123200	     -0.00009152	    150.04910489
      1.32972824	     -0.05411984	     -0.00031031	     -0.19535852	     -0.05964676	      0.88299688	     -0.00036897	     -0.21240945	      0.00120414	     -0.00014221	    149.19636387
      1.33096147	     -0.05415443	     -0.00031186	     -0.19539276	     -0.05964529	      0.88299667	     -0.00036976	     -0.21240380	      0.00117497	     -0.00019269	    150.24207401
      1.33219470	     -0.05419253	     -0.00031335	     -0.19543053	     -0.05964386	      0.88299640	     -0.00037055	     -0.21239854	      0.00114784	     -0.00024062	    149.34995147
      1.33342793	     -0.05423105	     -0.00031487	     -0.19546871	     -0.05964246	      0.88299608	     -0.00037134	     -0.21239367	      0.00111946	     -0.00028837	    150.36246405
      1.33466117	     -0.05427291	     -0.00031634	     -0.19551025	     -0.05964110	      0.88299569	     -0.00037212	     -0.21238920	      0.00109319	     -0.00033362	    149.43459956
      1.33589440	     -0.05431485	     -0.00031782	     -0.19555187	     -0.05963977	      0.88299526	     -0.00037291	     -0.21238509	      0.00106572	     -0.00037873	    150.41947714
      1.33712763	     -0.05435984	     -0.00031923	     -0.19559655	     -0.05963847	      0.88299476	     -0.00037369	     -0.21238136	      0.00104041	     -0.00042136	    149.46527674
      1.33836086	     -0.05440467	     -0.00032063	     -0.19564105	     -0.05963720	      0.88299422	     -0.00037447	     -0.21237797	      0.00101390	     -0.00046389	    150.43147872
      1.33959409	     -0.05445233	     -0.00032196	     -0.19568842	     -0.05963597	      0.88299362	     -0.00037525	     -0.21237491	      0.00098956	     -0.00050397	    149.45792435
      1.34082732	     -0.05449984	     -0.00032330	     -0.19573562	     -0.05963476	      0.88299297	     -0.00037603	     -0.21237218	      0.00096401	     -0.00054399	    150.40580632
      1.34206055	     -0.05455026	     -0.00032458	     -0.19578574	     -0.05963359	      0.88299228	     -0.00037680	     -0.21236977	      0.00094063	     -0.00058161	    149.40678651
      1.34329379	     -0.05460031	     -0.00032588	     -0.19583550	     -0.05963244	      0.88299154	     -0.00037758	     -0.21236766	      0.00091607	     -0.00061920	    150.33247209
      1.34452702	     -0.05465320	     -0.00032714	     -0.19588811	     -0.05963133	      0.88299075	     -0.00037834	     -0.21236585	      0.00089370	     -0.00065441	    149.31181107
      1.34576025	     -0.05470592	     -0.00032845	     -0.19594054	     -0.05963024	      0.88298992	     -0.00037911	     -0.21236434	      0.00087017	     -0.00068964	    150.21800692
      1.34699348	     -0.05476137	     -0.00032975	     -0.19599573	     -0.05962918	      0.88298905	     -0.00037987	     -0.21236313	      0.00084887	     -0.00072253	    149.17661941
      1.34822671	     -0.05481634	     -0.00033108	     -0.19605042	     -0.05962815	      0.88298814	     -0.00038063	     -0.21236220	      0.00082645	     -0.00075546	    150.05834684
      1.34945994	     -0.05487397	     -0.00033236	     -0.19610780	     -0.05962714	      0.88298719	     -0.00038139	     -0.21236155	      0.00080630	     -0.00078610	    148.99106432
      1.35069318	     -0.05493098	     -0.00033372	     -0.19616454	     -0.05962616	      0.88298620	     -0.00038215	     -0.21236117	      0.00078510	     -0.00081682	    149.85685026
      1.35192641	     -0.05499001	     -0.00033506	     -0.19622333	     -0.05962520	      0.88298518	     -0.00038290	     -0.21236104	      0.00076625	     -0.00084527	    148.78432829
      1.35315964	     -0.05504791	     -0.00033645	     -0.19628097	     -0.05962427	      0.88298412	     -0.00038365	     -0.21236114	      0.00074636	     -0.00087380	    149.63877174
      1.35439287	     -0.05510758	     -0.00033782	     -0.19634041	     -0.05962336	      0.88298302	     -0.00038440	     -0.21236145	      0.00072883	     -0.00090004	    148.55155169
      1.35562610	     -0.05516592	     -0.00033926	     -0.19639851	     -0.05962247	      0.88298190	     -0.00038514	     -0.21236194	      0.00071026	     -0.00092634	    149.38843101
      1.35685933	     -0.05522556	     -0.00034069	     -0.19645793	     -0.05962161	      0.88298074	     -0.00038588	     -0.21236261	      0.00069403	     -0.00095031	    148.28894776
      1.35809256	     -0.05528335	     -0.00034221	     -0.19651549	     -0.05962076	      0.88297955	     -0.00038661	     -0.21236343	      0.00067678	     -0.00097427	    149.11062219
      1.35932580	     -0.05534194	     -0.00034371	     -0.19657387	     -0.05961994	      0.88297834	     -0.00038735	     -0.21236437	      0.00066188	     -0.00099582	    148.00209640
      1.36055903	     -0.05539817	     -0.00034531	     -0.19662989	     -0.05961913	      0.88297710	     -0.00038808	     -0.21236542	      0.00064596	     -0.00101729	    148.81001209
      1.36179226	     -0.05545458	     -0.00034691	     -0.19668610	     -0.05961834	      0.88297583	     -0.00038880	     -0.21236655	      0.00063237	     -0.00103625	    147.69326881
      1.36302549	     -0.05550795	     -0.00034857	     -0.19673926	     -0.05961757	      0.88297454	     -0.00038953	     -0.21236773	      0.00061774	     -0.00105499	    148.48015365
      1.36425872	     -0.05556083	     -0.00035021	     -0.19679195	     -0.05961682	      0.88297323	     -0.00039024	     -0.21236894	      0.00060543	     -0.00107110	    147.35134873
      1.36549195	     -0.05561014	     -0.00035191	     -0.19684107	     -0.05961608	      0.88297190	     -0.00039096	     -0.21237015	      0.00059208	     -0.00108687	    148.11812076
      1.36672518	     -0.05565846	     -0.00035359	     -0.19688922	     -0.05961536	      0.88297055	     -0.00039167	     -0.21237134	      0.00058101	     -0.00109984	    146.98375962
      1.36795842	     -0.05570275	     -0.00035534	     -0.19693332	     -0.05961465	      0.88296919	     -0.00039238	     -0.21237249	      0.00056882	     -0.00111231	    147.73494110
      1.36919165	     -0.05574557	     -0.00035707	     -0.19697598	     -0.05961395	      0.88296781	     -0.00039308	     -0.21237357	      0.00055884	     -0.00112184	    146.60114557
      1.37042488	     -0.05578401	     -0.00035886	     -0.19701425	     -0.05961327	      0.88296642	     -0.00039378	     -0.21237457	      0.00054765	     -0.00113072	    147.34156176
      1.37165811	     -0.05582067	     -0.00036061	     -0.19705075	     -0.05961260	      0.88296502	     -0.00039447	     -0.21237547	      0.00053853	     -0.00113652	    146.20975031
      1.37289134	     -0.05585279	     -0.00036240	     -0.19708270	     -0.05961194	      0.88296362	     -0.00039517	     -0.21237625	      0.00052805	     -0.00114154	    146.94050752
      1.37412457	     -0.05588304	     -0.00036413	     -0.19711281	     -0.05961130	      0.88296221	     -0.00039585	     -0.21237691	      0.00051951	     -0.00114339	    145.81233590
      1.37535781	     -0.05590872	     -0.00036587	     -0.19713832	     -0.05961066	      0.88296080	     -0.00039653	     -0.21237742	      0.00050950	     -0.00114440	    146.53752163
      1.37659104	     -0.05593254	     -0.00036753	     -0.19716199	     -0.05961004	      0.88295939	     -0.00039721	     -0.21237779	      0.00050133	     -0.00114222	    145.41507913
      1.37782427	     -0.05595190	     -0.00036920	     -0.19718120	     -0.05960943	      0.88295798	     -0.00039788	     -0.21237801	      0.00049156	     -0.00113920	    146.13555263
      1.37905750	     -0.05596968	     -0.00037078	     -0.19719884	     -0.05960882	      0.88295658	     -0.00039855	     -0.21237808	      0.00048352	     -0.00113305	    145.01459029
      1.38029073	     -0.05598346	     -0.00037231	     -0.19721246	     -0.05960823	      0.88295518	     -0.00039921	     -0.21237801	      0.00047377	     -0.00112619	    145.71839420
      1.38152396	     -0.05599639	     -0.00037370	     -0.19722525	     -0.05960766	      0.88295380	     -0.00039986	     -0.21237782	      0.00046563	     -0.00111637	    144.57589494
      1.38275719	     -0.05600690	     -0.00037508	     -0.19723560	     -0.05960709	      0.88295243	     -0.00040052	     -0.21237753	      0.00045571	     -0.00110616	    145.24257185
      1.38399043	     -0.05601852	     -0.00037639	     -0.19724708	     -0.05960653	      0.88295107	     -0.00040116	     -0.21237721	      0.00044736	     -0.00109343	    144.06671640
      1.38522366	     -0.05602936	     -0.00037775	     -0.19725775	     -0.05960598	      0.88294973	     -0.00040180	     -0.21237692	      0.00043722	     -0.00108083	    144.69224034
      1.38645689	     -0.05604277	     -0.00037912	     -0.19727101	     -0.05960545	      0.88294841	     -0.00040244	     -0.21237674	      0.00042866	     -0.00106634	    143.48809927
      1.38769012	     -0.05605627	     -0.00038059	     -0.19728434	     -0.05960493	      0.88294710	     -0.00040307	     -0.21237675	      0.00041838	     -0.00105264	    144.08267998
      1.38892335	     -0.05607269	     -0.00038212	     -0.19730060	     -0.05960442	      0.88294581	     -0.00040369	     -0.21237701	      0.00040981	     -0.00103772	    142.87306142
      1.39015658	     -0.05608951	     -0.00038382	     -0.19731725	     -0.05960392	      0.88294454	     -0.00040431	     -0.21237758	      0.00039964	     -0.00102420	    143.45336259
      1.39138982	     -0.05610883	     -0.00038555	     -0.19733640	     -0.05960343	      0.88294329	     -0.00040493	     -0.21237851	      0.00039127	     -0.00101003	    142.24122697
      1.39262305	     -0.05612753	     -0.00038733	     -0.19735492	     -0.05960295	      0.88294205	     -0.00040554	     -0.21237980	      0.00038140	     -0.00099776	    142.80802721
      1.39385628	     -0.05614827	     -0.00038907	     -0.19737550	     -0.05960249	      0.88294083	     -0.00040614	     -0.21238148	      0.00037339	     -0.00098526	    141.58807147
      1.39508951	     -0.05616890	     -0.00039087	     -0.19739595	     -0.05960203	      0.88293962	     -0.00040674	     -0.21238355	      0.00036391	     -0.00097504	    142.12454330
      1.39632274	     -0.05619160	     -0.00039262	     -0.19741849	     -0.05960159	      0.88293842	     -0.00040733	     -0.21238604	      0.00035634	     -0.00096492	    140.89788624
      1.39755597	     -0.05621359	     -0.00039440	     -0.19744030	     -0.05960116	      0.88293724	     -0.00040792	     -0.21238894	      0.00034737	     -0.00095735	    141.42304726
      1.39878920	     -0.05623772	     -0.00039614	     -0.19746428	     -0.05960073	      0.88293606	     -0.00040850	     -0.21239227	      0.00034037	     -0.00095006	    140.19263954
      1.40002244	     -0.05626132	     -0.00039787	     -0.19748770	     -0.05960032	      0.88293489	     -0.00040908	     -0.21239602	      0.00033202	     -0.00094544	    140.69507149
      1.40125567	     -0.05628645	     -0.00039948	     -0.19751269	     -0.05959991	      0.88293373	     -0.00040965	     -0.21240020	      0.00032566	     -0.00094119	    139.46253052
      1.40248890	     -0.05631054	     -0.00040103	     -0.19753662	     -0.05959952	      0.88293257	     -0.00041021	     -0.21240478	      0.00031801	     -0.00093962	    139.95970674
      1.40372213	     -0.05633624	     -0.00040246	     -0.19756218	     -0.05959913	      0.88293141	     -0.00041077	     -0.21240978	      0.00031237	     -0.00093836	    138.72357151
      1.40495536	     -0.05636133	     -0.00040381	     -0.19758712	     -0.05959875	      0.88293025	     -0.00041132	     -0.21241516	      0.00030543	     -0.00093972	    139.20113645
      1.40618859	     -0.05638814	     -0.00040500	     -0.19761380	     -0.05959837	      0.88292909	     -0.00041187	     -0.21242096	      0.00030051	     -0.00094132	    137.96190577
      1.40742183	     -0.05641401	     -0.00040609	     -0.19763953	     -0.05959801	      0.88292793	     -0.00041241	     -0.21242714	      0.00029432	     -0.00094543	    138.44006585
      1.40865506	     -0.05644098	     -0.00040699	     -0.19766639	     -0.05959765	      0.88292676	     -0.00041294	     -0.21243370	      0.00029017	     -0.00094965	    137.21107603
      1.40988829	     -0.05646661	     -0.00040775	     -0.19769189	     -0.05959729	      0.88292559	     -0.00041347	     -0.21244062	      0.00028479	     -0.00095621	    137.69086590
      1.41112152	     -0.05649306	     -0.00040832	     -0.19771824	     -0.05959694	      0.88292441	     -0.00041399	     -0.21244787	      0.00028147	     -0.00096268	    136.47105917
      1.41235475	     -0.05651825	     -0.00040882	     -0.19774332	     -0.05959660	      0.88292321	     -0.00041450	     -0.21245542	      0.00027697	     -0.00097129	    136.96096742
      1.41358798	     -0.05654450	     -0.00040921	     -0.19776949	     -0.05959626	      0.88292201	     -0.00041501	     -0.21246328	      0.00027454	     -0.00097957	    135.75807142
      1.41482121	     -0.05656959	     -0.00040955	     -0.19779448	     -0.05959592	      0.88292080	     -0.00041551	     -0.21247141	      0.00027092	     -0.00098972	    136.25438122
      1.41605445	     -0.05659599	     -0.00040979	     -0.19782080	     -0.05959559	      0.88291957	     -0.00041601	     -0.21247983	      0.00026938	     -0.00099931	    135.05606562
      1.41728768	     -0.05662172	     -0.00041005	     -0.19784644	     -0.05959526	      0.88291833	     -0.00041650	     -0.21248852	      0.00026665	     -0.00101055	    135.55584914
      1.41852091	     -0.05664859	     -0.00041024	     -0.19787325	     -0.05959493	      0.88291708	     -0.00041698	     -0.21249749	      0.00026599	     -0.00102098	    134.36861906
      1.41975414	     -0.05667420	     -0.00041040	     -0.19789879	     -0.05959460	      0.88291581	     -0.00041746	     -0.21250671	      0.00026415	     -0.00103281	    134.87616611
      1.42098737	     -0.05670066	     -0.00041052	     -0.19792519	     -0.05959428	      0.88291453	     -0.00041793	     -0.21251617	      0.00026439	     -0.00104354	    133.69755091
      1.42222060	     -0.05672612	     -0.00041063	     -0.19795058	     -0.05959395	      0.88291324	     -0.00041840	     -0.21252584	      0.00026344	     -0.00105535	    134.20074654
      1.42345383	     -0.05675268	     -0.00041071	     -0.19797710	     -0.05959363	      0.88291193	     -0.00041886	     -0.21253574	      0.00026454	     -0.00106577	    133.02313583
      1.42468707	     -0.05677881	     -0.00041088	     -0.19800317	     -0.05959330	      0.88291061	     -0.00041932	     -0.21254585	      0.00026446	     -0.00107697	    133.52835648
      1.42592030	     -0.05680647	     -0.00041108	     -0.19803079	     -0.05959297	      0.88290927	     -0.00041977	     -0.21255619	      0.00026641	     -0.00108652	    132.35692330
      1.42715353	     -0.05683315	     -0.00041128	     -0.19805742	     -0.05959264	      0.88290793	     -0.00042022	     -0.21256674	      0.00026718	     -0.00109658	    132.86941623
      1.42838676	     -0.05686068	     -0.00041143	     -0.19808491	     -0.05959231	      0.88290657	     -0.00042066	     -0.21257750	      0.00027000	     -0.00110472	    131.71236452
      1.42961999	     -0.05688710	     -0.00041155	     -0.19811129	     -0.05959198	      0.88290520	     -0.00042110	     -0.21258845	      0.00027164	     -0.00111311	    132.23184001
      1.43085322	     -0.05691468	     -0.00041158	     -0.19813886	     -0.05959164	      0.88290383	     -0.00042153	     -0.21259957	      0.00027532	     -0.00111936	    131.07919888
      1.43208646	     -0.05694172	     -0.00041160	     -0.19816587	     -0.05959130	      0.88290244	     -0.00042195	     -0.21261088	      0.00027784	     -0.00112570	    131.59558957
      1.43331969	     -0.05696983	     -0.00041153	     -0.19819397	     -0.05959096	      0.88290105	     -0.00042237	     -0.21262237	      0.00028243	     -0.00112974	    130.45535113
      1.43455292	     -0.05699680	     -0.00041142	     -0.19822092	     -0.05959061	      0.88289965	     -0.00042279	     -0.21263404	      0.00028593	     -0.00113374	    130.98198101
      1.43578615	     -0.05702443	     -0.00041119	     -0.19824856	     -0.05959025	      0.88289825	     -0.00042320	     -0.21264587	      0.00029155	     -0.00113529	    129.85248842
      1.43701938	     -0.05705075	     -0.00041070	     -0.19827487	     -0.05958989	      0.88289685	     -0.00042361	     -0.21265784	      0.00029609	     -0.00113661	    130.38126188
      1.43825261	     -0.05707794	     -0.00041008	     -0.19830208	     -0.05958952	      0.88289545	     -0.00042401	     -0.21266997	      0.00030274	     -0.00113531	    129.25011919
      1.43948584	     -0.05710467	     -0.00040949	     -0.19832882	     -0.05958914	      0.88289405	     -0.00042441	     -0.21268223	      0.00030832	     -0.00113365	    129.76942415
      1.44071908	     -0.05713306	     -0.00040890	     -0.19835724	     -0.05958876	      0.88289266	     -0.00042481	     -0.21269467	      0.00031604	     -0.00112929	    128.64350665
      1.44195231	     -0.05716048	     -0.00040842	     -0.19838468	     -0.05958836	      0.88289127	     -0.00042520	     -0.21270729	      0.00032273	     -0.00112449	    129.16429378
      1.44318554	     -0.05718893	     -0.00040796	     -0.19841317	     -0.05958796	      0.88288989	     -0.00042559	     -0.21272011	      0.00033158	     -0.00111689	    128.04004222
      1.44441877	     -0.05721637	     -0.00040744	     -0.19844064	     -0.05958755	      0.88288851	     -0.00042598	     -0.21273312	      0.00033942	     -0.00110882	    128.56507947
      1.44565200	     -0.05724464	     -0.00040682	     -0.19846896	     -0.05958712	      0.88288715	     -0.00042636	     -0.21274631	      0.00034947	     -0.00109796	    127.46135297
      1.44688523	     -0.05727216	     -0.00040616	     -0.19849652	     -0.05958668	      0.88288581	     -0.00042674	     -0.21275966	      0.00035857	     -0.00108663	    127.99066719
      1.44811847	     -0.05730086	     -0.00040537	     -0.19852530	     -0.05958624	      0.88288447	     -0.00042712	     -0.21277318	      0.00036990	     -0.00107257	    126.88562737
      1.44935170	     -0.05732867	     -0.00040385	     -0.19855318	     -0.05958577	      0.88288316	     -0.00042749	     -0.21278685	      0.00038029	     -0.00105803	    127.41580893
      1.45058493	     -0.05735730	     -0.00040191	     -0.19858192	     -0.05958530	      0.88288187	     -0.00042787	     -0.21280067	      0.00039291	     -0.00104068	    126.29504768
      1.45181816	     -0.05738345	     -0.00040013	     -0.19860816	     -0.05958481	      0.88288059	     -0.00042824	     -0.21281460	      0.00040463	     -0.00102292	    126.83132318
      1.45305139	     -0.05741008	     -0.00039886	     -0.19863491	     -0.05958430	      0.88287934	     -0.00042861	     -0.21282868	      0.00041860	     -0.00100235	    125.73858865
      1.45428462	     -0.05743647	     -0.00039768	     -0.19866140	     -0.05958377	      0.88287812	     -0.00042898	     -0.21284294	      0.00043170	     -0.00098136	    126.28963396
      1.45551785	     -0.05746291	     -0.00039644	     -0.19868796	     -0.05958323	      0.88287692	     -0.00042934	     -0.21285734	      0.00044714	     -0.00095771	    125.23936964
      1.45675109	     -0.05748729	     -0.00039514	     -0.19871246	     -0.05958267	      0.88287576	     -0.00042971	     -0.21287180	      0.00046178	     -0.00093377	    125.82505412
      1.45798432	     -0.05751137	     -0.00039373	     -0.19873668	     -0.05958209	      0.88287462	     -0.00043007	     -0.21288629	      0.00047877	     -0.00090730	    124.79156668
      1.45921755	     -0.05753293	     -0.00039227	     -0.19875838	     -0.05958149	      0.88287352	     -0.00043044	     -0.21290072	      0.00049498	     -0.00088064	    125.40276626
      1.46045078	     -0.05755407	     -0.00039075	     -0.19877968	     -0.05958087	      0.88287245	     -0.00043080	     -0.21291505	      0.00051352	     -0.00085155	    124.38676934
      1.46168401	     -0.05757313	     -0.00038935	     -0.19879891	     -0.05958023	      0.88287142	     -0.00043116	     -0.21292925	      0.00053124	     -0.00082233	    125.00239502
      1.46291724	     -0.05759159	     -0.00038789	     -0.19881754	     -0.05957956	      0.88287043	     -0.00043153	     -0.21294327	      0.00055123	     -0.00079069	    123.98769721
      1.46415048	     -0.05760764	     -0.00038640	     -0.19883376	     -0.05957887	      0.88286947	     -0.00043189	     -0.21295706	      0.00057033	     -0.00075896	    124.61098863
      1.46538371	     -0.05762300	     -0.00038483	     -0.19884933	     -0.05957815	      0.88286855	     -0.00043225	     -0.21297060	      0.00059168	     -0.00072492	    123.60052755
      1.46661694	     -0.05763621	     -0.00038328	     -0.19886272	     -0.05957741	      0.88286768	     -0.00043262	     -0.21298384	      0.00061210	     -0.00069094	    124.23425896
      1.46785017	     -0.05764917	     -0.00038168	     -0.19887590	     -0.05957664	      0.88286685	     -0.00043298	     -0.21299678	      0.00063469	     -0.00065481	    123.22400601
      1.46908340	     -0.05766031	     -0.00038009	     -0.19888725	     -0.05957584	      0.88286607	     -0.00043334	     -0.21300938	      0.00065630	     -0.00061894	    123.86086893
      1.47031663	     -0.05767119	     -0.00037848	     -0.19889836	     -0.05957502	      0.88286533	     -0.00043371	     -0.21302163	      0.00068001	     -0.00058114	    122.85189551
      1.47154986	     -0.05768030	     -0.00037691	     -0.19890768	     -0.05957417	      0.88286463	     -0.00043408	     -0.21303352	      0.00070268	     -0.00054381	    123.49125679
      1.47278310	     -0.05768907	     -0.00037535	     -0.19891669	     -0.05957329	      0.88286399	     -0.00043444	     -0.21304504	      0.00072740	     -0.00050474	    122.48384325
      1.47401633	     -0.05769500	     -0.00037424	     -0.19892284	     -0.05957237	      0.88286339	     -0.00043481	     -0.21305614	      0.00075100	     -0.00046626	    123.13269981
      1.47524956	     -0.05769913	     -0.00037289	     -0.19892721	     -0.05957143	      0.88286284	     -0.00043519	     -0.21306679	      0.00077657	     -0.00042608	    122.14191003
      1.47648279	     -0.05769894	     -0.00037142	     -0.19892727	     -0.05957046	      0.88286234	     -0.00043556	     -0.21307690	      0.00080093	     -0.00038646	    122.82346611
      1.47771602	     -0.05769588	     -0.00036989	     -0.19892446	     -0.05956946	      0.88286188	     -0.00043593	     -0.21308642	      0.00082714	     -0.00034504	    121.86099657
      1.47894925	     -0.05768835	     -0.00036779	     -0.19891718	     -0.05956842	      0.88286148	     -0.00043631	     -0.21309528	      0.00085196	     -0.00030402	    122.55206127
      1.48018248	     -0.05767857	     -0.00036546	     -0.19890768	     -0.05956735	      0.88286114	     -0.00043669	     -0.21310349	      0.00087838	     -0.00026095	    121.58102709
      1.48141572	     -0.05766426	     -0.00036328	     -0.19889362	     -0.05956625	      0.88286084	     -0.00043707	     -0.21311102	      0.00090320	     -0.00021808	    122.29793216
      1.48264895	     -0.05764606	     -0.00036113	     -0.19887570	     -0.05956512	      0.88286060	     -0.00043746	     -0.21311780	      0.00092948	     -0.00017304	    121.37599545
      1.48388218	     -0.05762291	     -0.00035914	     -0.19885281	     -0.05956396	      0.88286041	     -0.00043784	     -0.21312377	      0.00095400	     -0.00012799	    122.12004224
      1.48511541	     -0.05759525	     -0.00035748	     -0.19882540	     -0.05956277	      0.88286028	     -0.00043823	     -0.21312892	      0.00097974	     -0.00008054	    121.20126768
      1.48634864	     -0.05756367	     -0.00035584	     -0.19879406	     -0.05956155	      0.88286021	     -0.00043863	     -0.21313324	      0.00100347	     -0.00003293	    121.94435789
      1.48758187	     -0.05752942	     -0.00035408	     -0.19876006	     -0.05956030	      0.88286020	     -0.00043902	     -0.21313673	      0.00102823	      0.00001708	    121.02822368
      1.48881511	     -0.05749115	     -0.00035229	     -0.19872203	     -0.05955901	      0.88286026	     -0.00043942	     -0.21313934	      0.00105084	      0.00006713	    121.79424802
      1.49004834	     -0.05745046	     -0.00035049	     -0.19868158	     -0.05955770	      0.88286037	     -0.00043982	     -0.21314109	      0.00107438	      0.00011946	    120.90336967
      1.49128157	     -0.05740550	     -0.00034865	     -0.19863684	     -0.05955636	      0.88286055	     -0.00044023	     -0.21314195	      0.00109568	      0.00017172	    121.69472493
      1.49251480	     -0.05735862	     -0.00034679	     -0.19859019	     -0.05955500	      0.88286080	     -0.00044064	     -0.21314192	      0.00111779	      0.00022613	    120.80590895
      1.49374803	     -0.05730881	     -0.00034505	     -0.19854058	     -0.05955361	      0.88286111	     -0.00044105	     -0.21314099	      0.00113756	      0.00028027	    121.60670476
      1.49498126	     -0.05725727	     -0.00034335	     -0.19848926	     -0.05955219	      0.88286149	     -0.00044147	     -0.21313921	      0.00115806	      0.00033634	    120.73867373
      1.49621449	     -0.05720201	     -0.00034171	     -0.19843418	     -0.05955075	      0.88286194	     -0.00044189	     -0.21313654	      0.00117615	      0.00039193	    121.56676381
      1.49744773	     -0.05714489	     -0.00034008	     -0.19837725	     -0.05954929	      0.88286246	     -0.00044232	     -0.21313299	      0.00119488	      0.00044922	    120.70996797
      1.49868096	     -0.05708519	     -0.00033858	     -0.19831772	     -0.05954781	      0.88286304	     -0.00044274	     -0.21312857	      0.00121109	      0.00050581	    121.53063726
      1.49991419	     -0.05702563	     -0.00033714	     -0.19825832	     -0.05954630	      0.88286370	     -0.00044318	     -0.21312333	      0.00122782	      0.00056380	    120.64366165
      1.50114742	     -0.05696488	     -0.00033590	     -0.19819771	     -0.05954478	      0.88286443	     -0.00044362	     -0.21311732	      0.00124193	      0.00062067	    121.44490092
      1.50238065	     -0.05690520	     -0.00033485	     -0.19813818	     -0.05954324	      0.88286524	     -0.00044406	     -0.21311060	      0.00125654	      0.00067849	    120.54966604
      1.50361388	     -0.05684499	     -0.00033400	     -0.19807807	     -0.05954168	      0.88286611	     -0.00044451	     -0.21310322	      0.00126852	      0.00073472	    121.33770931
      1.50484712	     -0.05678616	     -0.00033322	     -0.19801936	     -0.05954011	      0.88286705	     -0.00044496	     -0.21309525	      0.00128098	      0.00079141	    120.42303968
      1.50608035	     -0.05672724	     -0.00033250	     -0.19796052	     -0.05953853	      0.88286806	     -0.00044542	     -0.21308674	      0.00129082	      0.00084597	    121.18141402
      1.50731358	     -0.05666904	     -0.00033176	     -0.19790241	     -0.05953693	      0.88286914	     -0.00044588	     -0.21307773	      0.00130116	      0.00090042	    120.26846997
      1.50854681	     -0.05660977	     -0.00033106	     -0.19784320	     -0.05953532	      0.88287028	     -0.00044635	     -0.21306824	      0.00130895	      0.00095223	    121.03675218
      1.50978004	     -0.05655184	     -0.00033039	     -0.19778535	     -0.05953370	      0.88287148	     -0.00044682	     -0.21305829	      0.00131729	      0.00100350	    120.12223861
      1.51101327	     -0.05649405	     -0.00032979	     -0.19772760	     -0.05953207	      0.88287275	     -0.00044730	     -0.21304793	      0.00132310	      0.00105167	    120.86085798
      1.51224650	     -0.05643830	     -0.00032921	     -0.19767190	     -0.05953044	      0.88287408	     -0.00044778	     -0.21303721	      0.00132948	      0.00109882	    119.93526331
      1.51347974	     -0.05638243	     -0.00032866	     -0.19761606	     -0.05952879	      0.88287546	     -0.00044827	     -0.21302616	      0.00133336	      0.00114242	    120.66715191
      1.51471297	     -0.05632802	     -0.00032814	     -0.19756168	     -0.05952715	      0.88287689	     -0.00044877	     -0.21301482	      0.00133787	      0.00118460	    119.76282518
      1.51594620	     -0.05627327	     -0.00032777	     -0.19750693	     -0.05952549	      0.88287838	     -0.00044927	     -0.21300320	      0.00133994	      0.00122292	    120.51557202
      1.51717943	     -0.05622016	     -0.00032755	     -0.19745383	     -0.05952384	      0.88287991	     -0.00044977	     -0.21299134	      0.00134267	      0.00125959	    119.63744363
      1.51841266	     -0.05616727	     -0.00032751	     -0.19740093	     -0.05952218	      0.88288148	     -0.00045028	     -0.21297924	      0.00134298	      0.00129223	    120.39325006
      1.51964589	     -0.05611631	     -0.00032755	     -0.19734995	     -0.05952053	      0.88288310	     -0.00045080	     -0.21296697	      0.00134395	      0.00132304	    119.52528331
      1.52087913	     -0.05606536	     -0.00032769	     -0.19729896	     -0.05951887	      0.88288475	     -0.00045132	     -0.21295452	      0.00134253	      0.00134967	    120.29185641
      1.52211236	     -0.05601545	     -0.00032786	     -0.19724902	     -0.05951722	      0.88288643	     -0.00045185	     -0.21294192	      0.00134180	      0.00137439	    119.46193187
      1.52334559	     -0.05596438	     -0.00032812	     -0.19719790	     -0.05951556	      0.88288813	     -0.00045239	     -0.21292915	      0.00133874	      0.00139491	    120.26474898
      1.52457882	     -0.05591358	     -0.00032858	     -0.19714705	     -0.05951391	      0.88288987	     -0.00045293	     -0.21291623	      0.00133639	      0.00141362	    119.46510223
      1.52581205	     -0.05586282	     -0.00032923	     -0.19709621	     -0.05951227	      0.88289162	     -0.00045347	     -0.21290316	      0.00133162	      0.00142830	    120.25819747
      1.52704528	     -0.05581390	     -0.00032990	     -0.19704722	     -0.05951063	      0.88289339	     -0.00045403	     -0.21288999	      0.00132752	      0.00144126	    119.45765200
      1.52827851	     -0.05576499	     -0.00033055	     -0.19699822	     -0.05950899	      0.88289517	     -0.00045459	     -0.21287673	      0.00132103	      0.00145024	    120.27347134
      1.52951175	     -0.05571767	     -0.00033103	     -0.19695081	     -0.05950737	      0.88289696	     -0.00045515	     -0.21286340	      0.00131520	      0.00145768	    119.49867459
      1.53074498	     -0.05567011	     -0.00033159	     -0.19690314	     -0.05950575	      0.88289877	     -0.00045572	     -0.21285002	      0.00130698	      0.00146133	    120.33617585
      1.53197821	     -0.05562367	     -0.00033208	     -0.19685660	     -0.05950415	      0.88290057	     -0.00045630	     -0.21283658	      0.00129945	      0.00146360	    119.59224334
      1.53321144	     -0.05557676	     -0.00033255	     -0.19680958	     -0.05950255	      0.88290237	     -0.00045689	     -0.21282307	      0.00128957	      0.00146227	    120.44618488
      1.53444467	     -0.05553140	     -0.00033290	     -0.19676412	     -0.05950096	      0.88290418	     -0.00045748	     -0.21280952	      0.00128039	      0.00145975	    119.72237960
      1.53567790	     -0.05548574	     -0.00033333	     -0.19671832	     -0.05949939	      0.88290597	     -0.00045807	     -0.21279591	      0.00126892	      0.00145390	    120.60666774
      1.53691114	     -0.05544146	     -0.00033380	     -0.19667392	     -0.05949783	      0.88290776	     -0.00045868	     -0.21278226	      0.00125821	      0.00144716	    119.91671311
      1.53814437	     -0.05539700	     -0.00033433	     -0.19662932	     -0.05949629	      0.88290954	     -0.00045929	     -0.21276858	      0.00124521	      0.00143739	    120.81577804
      1.53937760	     -0.05535418	     -0.00033481	     -0.19658636	     -0.05949476	      0.88291131	     -0.00045991	     -0.21275487	      0.00123296	      0.00142700	    120.13749768
      1.54061083	     -0.05531136	     -0.00033531	     -0.19654338	     -0.05949325	      0.88291306	     -0.00046053	     -0.21274115	      0.00121843	      0.00141383	    121.05139853
      1.54184406	     -0.05527031	     -0.00033580	     -0.19650218	     -0.05949176	      0.88291479	     -0.00046116	     -0.21272744	      0.00120466	      0.00140026	    120.39899465
      1.54307729	     -0.05522943	     -0.00033633	     -0.19646112	     -0.05949028	      0.88291651	     -0.00046180	     -0.21271373	      0.00118864	      0.00138414	    121.32925005
      1.54431052	     -0.05519082	     -0.00033685	     -0.19642235	     -0.05948882	      0.88291821	     -0.00046244	     -0.21270007	      0.00117342	      0.00136783	    120.69218475
      1.54554376	     -0.05515262	     -0.00033743	     -0.19638397	     -0.05948739	      0.88291988	     -0.00046309	     -0.21268645	      0.00115601	      0.00134914	    121.64194825
      1.54677699	     -0.05511676	     -0.00033803	     -0.19634794	     -0.05948597	      0.88292154	     -0.00046374	     -0.21267290	      0.00113947	      0.00133043	    121.03447543
      1.54801022	     -0.05508217	     -0.00033881	     -0.19631314	     -0.05948458	      0.88292316	     -0.00046441	     -0.21265944	      0.00112083	      0.00130950	    122.00076044
      1.54924345	     -0.05505046	     -0.00033961	     -0.19628125	     -0.05948321	      0.88292477	     -0.00046508	     -0.21264611	      0.00110309	      0.00128867	    121.40210936
      1.55047668	     -0.05501917	     -0.00034040	     -0.19624974	     -0.05948186	      0.88292634	     -0.00046575	     -0.21263291	      0.00108331	      0.00126575	    122.39465668
      1.55170991	     -0.05498982	     -0.00034108	     -0.19622020	     -0.05948053	      0.88292789	     -0.00046643	     -0.21261984	      0.00106452	      0.00124302	    121.84836228
      1.55294314	     -0.05496171	     -0.00034189	     -0.19619188	     -0.05947923	      0.88292941	     -0.00046712	     -0.21260691	      0.00104371	      0.00121830	    122.87975320
      1.55417638	     -0.05493695	     -0.00034274	     -0.19616690	     -0.05947796	      0.88293089	     -0.00046782	     -0.21259414	      0.00102388	      0.00119384	    122.35943788
      1.55540961	     -0.05491348	     -0.00034360	     -0.19614320	     -0.05947671	      0.88293235	     -0.00046852	     -0.21258157	      0.00100205	      0.00116742	    123.41683259
      1.55664284	     -0.05489318	     -0.00034434	     -0.19612269	     -0.05947549	      0.88293377	     -0.00046922	     -0.21256921	      0.00098122	      0.00114126	    122.90602702
      1.55787607	     -0.05487426	     -0.00034506	     -0.19610354	     -0.05947429	      0.88293516	     -0.00046994	     -0.21255707	      0.00095852	      0.00111311	    123.96950619
      1.55910930	     -0.05485872	     -0.00034567	     -0.19608778	     -0.05947312	      0.88293652	     -0.00047066	     -0.21254517	      0.00093698	      0.00108519	    123.46973462
      1.56034253	     -0.05484534	     -0.00034636	     -0.19607417	     -0.05947198	      0.88293784	     -0.00047138	     -0.21253354	      0.00091368	      0.00105524	    124.53915525
      1.56157577	     -0.05483589	     -0.00034708	     -0.19606450	     -0.05947087	      0.88293912	     -0.00047211	     -0.21252222	      0.00089166	      0.00102549	    124.04683458
      1.56280900	     -0.05482818	     -0.00034790	     -0.19605655	     -0.05946978	      0.88294037	     -0.00047285	     -0.21251121	      0.00086800	      0.00099371	    125.13374485
      1.56404223	     -0.05482360	     -0.00034868	     -0.19605174	     -0.05946873	      0.88294157	     -0.00047359	     -0.21250052	      0.00084576	      0.00096216	    124.64366459
      1.56527546	     -0.05482010	     -0.00034947	     -0.19604800	     -0.05946770	      0.88294274	     -0.00047434	     -0.21249015	      0.00082202	      0.00092865	    125.72186515
      1.56650869	     -0.05481940	     -0.00035017	     -0.19604708	     -0.05946670	      0.88294386	     -0.00047509	     -0.21248010	      0.00079982	      0.00089548	    125.22271659
      1.56774192	     -0.05481936	     -0.00035087	     -0.19604680	     -0.05946573	      0.88294495	     -0.00047585	     -0.21247035	      0.00077621	      0.00086046	    126.29049585
      1.56897515	     -0.05482174	     -0.00035148	     -0.19604896	     -0.05946478	      0.88294599	     -0.00047662	     -0.21246088	      0.00075423	      0.00082593	    125.76851689
      1.57020839	     -0.05482458	     -0.00035209	     -0.19605157	     -0.05946387	      0.88294698	     -0.00047739	     -0.21245169	      0.00073092	      0.00078974	    126.81327785
      1.57144162	     -0.05482978	     -0.00035263	     -0.19605656	     -0.05946298	      0.88294794	     -0.00047816	     -0.21244277	      0.00070931	      0.00075422	    126.26150298
      1.57267485	     -0.05483520	     -0.00035308	     -0.19606176	     -0.05946212	      0.88294884	     -0.00047894	     -0.21243410	      0.00068639	      0.00071724	    127.29180415
      1.57390808	     -0.05484292	     -0.00035324	     -0.19606928	     -0.05946129	      0.88294970	     -0.00047973	     -0.21242570	      0.00066511	      0.00068119	    126.71709750
      1.57514131	     -0.05485153	     -0.00035348	     -0.19607769	     -0.05946048	      0.88295052	     -0.00048052	     -0.21241757	      0.00064248	      0.00064389	    127.70461051
      1.57637454	     -0.05486281	     -0.00035365	     -0.19608877	     -0.05945970	      0.88295129	     -0.00048132	     -0.21240972	      0.00062154	      0.00060765	    127.07835333
      1.57760778	     -0.05487473	     -0.00035406	     -0.19610048	     -0.05945895	      0.88295202	     -0.00048212	     -0.21240215	      0.00059935	      0.00057032	    128.03029981
      1.57884101	     -0.05488933	     -0.00035405	     -0.19611490	     -0.05945822	      0.88295270	     -0.00048293	     -0.21239486	      0.00057890	      0.00053433	    127.34605659
      1.58007424	     -0.05490445	     -0.00035398	     -0.19612982	     -0.05945752	      0.88295334	     -0.00048374	     -0.21238784	      0.00055719	      0.00049748	    128.24380318
      1.58130747	     -0.05492037	     -0.00035429	     -0.19614555	     -0.05945685	      0.88295393	     -0.00048455	     -0.21238112	      0.00053725	      0.00046213	    127.53673579
      1.58254070	     -0.05493806	     -0.00035479	     -0.19616305	     -0.05945620	      0.88295448	     -0.00048537	     -0.21237471	      0.00051606	      0.00042607	    128.39713262
      1.58377393	     -0.05495860	     -0.00035527	     -0.19618341	     -0.05945557	      0.88295498	     -0.00048620	     -0.21236865	      0.00049670	      0.00039157	    127.64975266
      1.58500716	     -0.05497947	     -0.00035576	     -0.19620408	     -0.05945497	      0.88295544	     -0.00048703	     -0.21236290	      0.00047617	      0.00035636	    128.48989544
      1.58624040	     -0.05500250	     -0.00035616	     -0.19622694	     -0.05945440	      0.88295586	     -0.00048786	     -0.21235745	      0.00045754	      0.00032272	    127.71438610
      1.58747363	     -0.05502559	     -0.00035655	     -0.19624986	     -0.05945384	      0.88295624	     -0.00048870	     -0.21235228	      0.00043778	      0.00028841	    128.52152503
      1.58870686	     -0.05505079	     -0.00035686	     -0.19627490	     -0.05945331	      0.88295657	     -0.00048954	     -0.21234738	      0.00041993	      0.00025568	    127.70969536
      1.58994009	     -0.05507607	     -0.00035717	     -0.19630001	     -0.05945281	      0.88295687	     -0.00049038	     -0.21234272	      0.00040098	      0.00022228	    128.47825563
      1.59117332	     -0.05510329	     -0.00035740	     -0.19632708	     -0.05945232	      0.88295712	     -0.00049123	     -0.21233831	      0.00038396	      0.00019047	    127.63765085
      1.59240655	     -0.05513012	     -0.00035763	     -0.19635376	     -0.05945186	      0.88295734	     -0.00049208	     -0.21233412	      0.00036584	      0.00015802	    128.37135676
      1.59363979	     -0.05515913	     -0.00035779	     -0.19638263	     -0.05945142	      0.88295751	     -0.00049294	     -0.21233017	      0.00034964	      0.00012715	    127.49802172
      1.59487302	     -0.05518820	     -0.00035797	     -0.19641155	     -0.05945100	      0.88295765	     -0.00049380	     -0.21232643	      0.00033236	      0.00009559	    128.20020003
      1.59610625	     -0.05521906	     -0.00035807	     -0.19644228	     -0.05945060	      0.88295775	     -0.00049466	     -0.21232292	      0.00031703	      0.00006557	    127.30941735
      1.59733948	     -0.05524979	     -0.00035819	     -0.19647288	     -0.05945022	      0.88295781	     -0.00049552	     -0.21231960	      0.00030066	      0.00003483	    127.98073792
      1.59857271	     -0.05528241	     -0.00035825	     -0.19650538	     -0.05944986	      0.88295784	     -0.00049639	     -0.21231647	      0.00028624	      0.00000559	    127.06575129
      1.59980594	     -0.05531500	     -0.00035833	     -0.19653784	     -0.05944951	      0.88295782	     -0.00049726	     -0.21231353	      0.00027080	     -0.00002442	    127.69995520
      1.60103917	     -0.05534940	     -0.00035835	     -0.19657214	     -0.05944919	      0.88295778	     -0.00049814	     -0.21231078	      0.00025734	     -0.00005300	    126.76258016
      1.60227241	     -0.05538354	     -0.00035841	     -0.19660617	     -0.05944888	      0.88295769	     -0.00049902	     -0.21230820	      0.00024287	     -0.00008240	    127.36373845
      1.60350564	     -0.05541935	     -0.00035841	     -0.19664188	     -0.05944859	      0.88295757	     -0.00049990	     -0.21230578	      0.00023038	     -0.00011042	    126.40994830
      1.60473887	     -0.05545506	     -0.00035846	     -0.19667749	     -0.05944831	      0.88295742	     -0.00050078	     -0.21230352	      0.00021692	     -0.00013928	    126.97564125
      1.60597210	     -0.05549255	     -0.00035848	     -0.19671489	     -0.05944805	      0.88295723	     -0.00050167	     -0.21230142	      0.00020541	     -0.00016681	    126.00422869
      1.60720533	     -0.05552982	     -0.00035855	     -0.19675207	     -0.05944781	      0.88295701	     -0.00050256	     -0.21229946	      0.00019293	     -0.00019522	    126.52977509
      1.60843856	     -0.05556861	     -0.00035856	     -0.19679078	     -0.05944758	      0.88295675	     -0.00050345	     -0.21229766	      0.00018238	     -0.00022235	    125.54225155
      1.60967179	     -0.05560713	     -0.00035863	     -0.19682922	     -0.05944736	      0.88295646	     -0.00050435	     -0.21229599	      0.00017089	     -0.00025037	    126.02819186
      1.61090503	     -0.05564703	     -0.00035869	     -0.19686906	     -0.05944715	      0.88295613	     -0.00050525	     -0.21229446	      0.00016132	     -0.00027714	    125.03143933
      1.61213826	     -0.05568650	     -0.00035882	     -0.19690845	     -0.05944696	      0.88295578	     -0.00050615	     -0.21229305	      0.00015083	     -0.00030478	    125.48236814
      1.61337149	     -0.05572728	     -0.00035897	     -0.19694917	     -0.05944678	      0.88295538	     -0.00050705	     -0.21229176	      0.00014221	     -0.00033116	    124.48076316
      1.61460472	     -0.05576765	     -0.00035920	     -0.19698948	     -0.05944661	      0.88295496	     -0.00050796	     -0.21229058	      0.00013268	     -0.00035838	    124.89210254
      1.61583795	     -0.05580914	     -0.00035945	     -0.19703092	     -0.05944645	      0.88295450	     -0.00050886	     -0.21228952	      0.00012497	     -0.00038435	    123.89130221
      1.61707118	     -0.05585009	     -0.00035980	     -0.19707181	     -0.05944630	      0.88295401	     -0.00050977	     -0.21228855	      0.00011637	     -0.00041111	    124.26520117
      1.61830442	     -0.05589200	     -0.00036021	     -0.19711367	     -0.05944616	      0.88295349	     -0.00051069	     -0.21228767	      0.00010953	     -0.00043662	    123.27595668
      1.61953765	     -0.05593330	     -0.00036079	     -0.19715492	     -0.05944603	      0.88295293	     -0.00051160	     -0.21228689	      0.00010183	     -0.00046282	    123.61144206
      1.62077088	     -0.05597546	     -0.00036147	     -0.19719704	     -0.05944591	      0.88295235	     -0.00051252	     -0.21228619	      0.00009580	     -0.00048775	    122.64145310
      1.62200411	     -0.05601698	     -0.00036236	     -0.19723851	     -0.05944580	      0.88295173	     -0.00051344	     -0.21228558	      0.00008893	     -0.00051326	    122.93317733
      1.62323734	     -0.05605903	     -0.00036337	     -0.19728051	     -0.05944569	      0.88295108	     -0.00051436	     -0.21228504	      0.00008365	     -0.00053747	    121.99703824
      1.62447057	     -0.05610001	     -0.00036459	     -0.19732144	     -0.05944559	      0.88295040	     -0.00051529	     -0.21228458	      0.00007758	     -0.00056211	    122.24534447
      1.62570380	     -0.05614104	     -0.00036595	     -0.19736243	     -0.05944550	      0.88294969	     -0.00051621	     -0.21228419	      0.00007299	     -0.00058541	    121.35964610
      1.62693704	     -0.05618075	     -0.00036749	     -0.19740209	     -0.05944541	      0.88294896	     -0.00051714	     -0.21228385	      0.00006766	     -0.00060897	    121.55179394
      1.62817027	     -0.05622038	     -0.00036916	     -0.19744168	     -0.05944533	      0.88294819	     -0.00051807	     -0.21228357	      0.00006363	     -0.00063118	    120.72853504
      1.62940350	     -0.05625864	     -0.00037102	     -0.19747989	     -0.05944526	      0.88294740	     -0.00051900	     -0.21228333	      0.00005895	     -0.00065344	    120.84884683
      1.63063673	     -0.05629654	     -0.00037302	     -0.19751774	     -0.05944519	      0.88294658	     -0.00051993	     -0.21228315	      0.00005535	     -0.00067437	    120.10783256
      1.63186996	     -0.05633278	     -0.00037519	     -0.19755393	     -0.05944512	      0.88294574	     -0.00052087	     -0.21228302	      0.00005122	     -0.00069510	    120.14499916
      1.63338604	     -0.05637663	     -0.00037795	     -0.19759772	     -0.05944505	      0.88294467	     -0.00052202	     -0.21228293	      0.00004749	     -0.00071871	    119.03538387
      1.63446275	     -0.05640515	     -0.00038005	     -0.19762620	     -0.05944500	      0.88294388	     -0.00052283	     -0.21228289	      0.00004379	     -0.00073545	    119.46013509
      1.63553946	     -0.05643341	     -0.00038216	     -0.19765441	     -0.05944495	      0.88294308	     -0.00052365	     -0.21228289	      0.00004117	     -0.00075080	    118.93207480
      1.63697878	     -0.05646913	     -0.00038510	     -0.19769007	     -0.05944489	      0.88294199	     -0.00052475	     -0.21228294	      0.00003718	     -0.00077071	    118.84207706
      1.63846519	     -0.05650478	     -0.00038817	     -0.19772566	     -0.05944484	      0.88294083	     -0.00052588	     -0.21228305	      0.00003408	     -0.00078922	    117.80544377
      1.63959056	     -0.05652876	     -0.00039063	     -0.19774959	     -0.05944481	      0.88293993	     -0.00052674	     -0.21228318	      0.00003058	     -0.00080297	    118.21133232
      1.64071594	     -0.05655238	     -0.00039305	     -0.19777316	     -0.05944477	      0.88293902	     -0.00052759	     -0.21228333	      0.00002816	     -0.00081505	    117.61729875
      1.64208326	     -0.05657843	     -0.00039602	     -0.19779914	     -0.05944474	      0.88293790	     -0.00052863	     -0.21228356	      0.00002444	     -0.00082910	    117.65923077
      1.64345059	     -0.05660369	     -0.00039895	     -0.19782435	     -0.05944471	      0.88293676	     -0.00052967	     -0.21228384	      0.00002158	     -0.00084107	    116.76752538
      1.64481791	     -0.05662494	     -0.00040197	     -0.19784552	     -0.05944468	      0.88293560	     -0.00053071	     -0.21228417	      0.00001708	     -0.00085267	    117.40311773
      1.64591924	     -0.05664249	     -0.00040428	     -0.19786303	     -0.05944466	      0.88293465	     -0.00053155	     -0.21228448	      0.00001508	     -0.00085965	    116.35172782
      1.64702057	     -0.05665768	     -0.00040663	     -0.19787816	     -0.05944465	      0.88293370	     -0.00053238	     -0.21228482	      0.00001184	     -0.00086676	    116.53062763
      1.64859311	     -0.05667787	     -0.00040988	     -0.19789828	     -0.05944463	      0.88293233	     -0.00053357	     -0.21228539	      0.00000790	     -0.00087477	    115.88156958
      1.64991488	     -0.05669177	     -0.00041266	     -0.19791211	     -0.05944462	      0.88293117	     -0.00053457	     -0.21228592	      0.00000353	     -0.00088053	    116.18837526
      1.65123664	     -0.05670566	     -0.00041516	     -0.19792595	     -0.05944462	      0.88293001	     -0.00053556	     -0.21228651	      0.00000037	     -0.00088396	    115.08379894
      1.65255841	     -0.05671581	     -0.00041756	     -0.19793602	     -0.05944462	      0.88292884	     -0.00053655	     -0.21228716	     -0.00000496	     -0.00088741	    115.88228979
      1.65364009	     -0.05672452	     -0.00041922	     -0.19794469	     -0.05944463	      0.88292788	     -0.00053736	     -0.21228774	     -0.00000769	     -0.00088814	    114.90765897
      1.65472178	     -0.05673258	     -0.00042083	     -0.19795270	     -0.05944464	      0.88292692	     -0.00053817	     -0.21228838	     -0.00001168	     -0.00088933	    115.06618658
      1.65621492	     -0.05674506	     -0.00042292	     -0.19796512	     -0.05944466	      0.88292559	     -0.00053928	     -0.21228942	     -0.00001660	     -0.00088968	    114.44660614
      1.65755247	     -0.05675745	     -0.00042485	     -0.19797743	     -0.05944469	      0.88292440	     -0.00054027	     -0.21229058	     -0.00002192	     -0.00089011	    114.62548776
      1.65889003	     -0.05677348	     -0.00042680	     -0.19799340	     -0.05944472	      0.88292321	     -0.00054126	     -0.21229206	     -0.00002601	     -0.00088963	    113.57297600
      1.66005311	     -0.05678854	     -0.00042873	     -0.19800837	     -0.05944475	      0.88292217	     -0.00054211	     -0.21229366	     -0.00003094	     -0.00089043	    114.03308299
      1.66121619	     -0.05680675	     -0.00043071	     -0.19802652	     -0.05944479	      0.88292114	     -0.00054297	     -0.21229561	     -0.00003449	     -0.00089079	    113.33252091
      1.66237927	     -0.05682674	     -0.00043291	     -0.19804643	     -0.05944483	      0.88292010	     -0.00054382	     -0.21229796	     -0.00003865	     -0.00089252	    113.41197562
      1.66387729	     -0.05685578	     -0.00043589	     -0.19807537	     -0.05944490	      0.88291876	     -0.00054491	     -0.21230160	     -0.00004273	     -0.00089534	    112.61066018
      1.66508595	     -0.05688065	     -0.00043853	     -0.19810015	     -0.05944495	      0.88291767	     -0.00054579	     -0.21230507	     -0.00004666	     -0.00089953	    112.91299408
      1.66629461	     -0.05690892	     -0.00044127	     -0.19812834	     -0.05944501	      0.88291658	     -0.00054667	     -0.21230904	     -0.00004905	     -0.00090410	    112.15271080
      1.66750326	     -0.05693840	     -0.00044422	     -0.19815773	     -0.05944507	      0.88291549	     -0.00054754	     -0.21231355	     -0.00005196	     -0.00091080	    112.30134331
      1.66871192	     -0.05697059	     -0.00044722	     -0.19818983	     -0.05944513	      0.88291438	     -0.00054841	     -0.21231859	     -0.00005358	     -0.00091835	    111.68347591
      1.66992057	     -0.05700374	     -0.00045036	     -0.19822290	     -0.05944520	      0.88291327	     -0.00054927	     -0.21232418	     -0.00005534	     -0.00092788	    111.66639896
      1.67149172	     -0.05705014	     -0.00045448	     -0.19826920	     -0.05944529	      0.88291180	     -0.00055039	     -0.21233225	     -0.00005584	     -0.00094187	    110.70198907
      1.67257081	     -0.05708111	     -0.00045744	     -0.19830009	     -0.05944535	      0.88291078	     -0.00055116	     -0.21233831	     -0.00005669	     -0.00095360	    111.04779547
      1.67364990	     -0.05711412	     -0.00046036	     -0.19833303	     -0.05944541	      0.88290974	     -0.00055192	     -0.21234477	     -0.00005616	     -0.00096581	    110.59278396
      1.67508554	     -0.05715824	     -0.00046429	     -0.19837707	     -0.05944549	      0.88290834	     -0.00055293	     -0.21235397	     -0.00005530	     -0.00098422	    110.50023026
      1.67656609	     -0.05720604	     -0.00046824	     -0.19842478	     -0.05944557	      0.88290687	     -0.00055396	     -0.21236415	     -0.00005270	     -0.00100447	    109.54838656
      1.67774854	     -0.05724204	     -0.00047147	     -0.19846072	     -0.05944563	      0.88290567	     -0.00055478	     -0.21237277	     -0.00005122	     -0.00102250	    109.95227581
      1.67893099	     -0.05728034	     -0.00047454	     -0.19849897	     -0.05944569	      0.88290445	     -0.00055560	     -0.21238178	     -0.00004804	     -0.00104064	    109.31694377
      1.68011344	     -0.05731782	     -0.00047766	     -0.19853640	     -0.05944574	      0.88290321	     -0.00055641	     -0.21239118	     -0.00004515	     -0.00106016	    109.40980913
      1.68159341	     -0.05736678	     -0.00048150	     -0.19858531	     -0.05944581	      0.88290162	     -0.00055741	     -0.21240348	     -0.00003986	     -0.00108476	    108.63824051
      1.68278163	     -0.05740386	     -0.00048461	     -0.19862235	     -0.05944585	      0.88290032	     -0.00055821	     -0.21241375	     -0.00003612	     -0.00110557	    109.02124222
      1.68396985	     -0.05744267	     -0.00048749	     -0.19866114	     -0.05944589	      0.88289899	     -0.00055901	     -0.21242434	     -0.00003076	     -0.00112579	    108.43142882
      1.68515808	     -0.05747975	     -0.00049031	     -0.19869820	     -0.05944593	      0.88289764	     -0.00055980	     -0.21243523	     -0.00002574	     -0.00114665	    108.59163600
      1.68663931	     -0.05752796	     -0.00049358	     -0.19874639	     -0.05944596	      0.88289593	     -0.00056078	     -0.21244920	     -0.00001784	     -0.00117181	    107.85384636
      1.68785539	     -0.05756588	     -0.00049626	     -0.19878430	     -0.05944598	      0.88289449	     -0.00056157	     -0.21246099	     -0.00001195	     -0.00119274	    108.29658534
      1.68907148	     -0.05760711	     -0.00049869	     -0.19882553	     -0.05944599	      0.88289303	     -0.00056236	     -0.21247307	     -0.00000436	     -0.00121246	    107.64198828
      1.69028757	     -0.05764719	     -0.00050108	     -0.19886562	     -0.05944599	      0.88289154	     -0.00056314	     -0.21248546	      0.00000281	     -0.00123232	    107.88724857
      1.69177736	     -0.05769873	     -0.00050373	     -0.19891718	     -0.05944598	      0.88288969	     -0.00056408	     -0.21250102	      0.00001346	     -0.00125516	    107.08540959
      1.69305311	     -0.05774002	     -0.00050595	     -0.19895849	     -0.05944595	      0.88288807	     -0.00056489	     -0.21251467	      0.00002195	     -0.00127445	    107.68385269
      1.69432886	     -0.05778444	     -0.00050779	     -0.19900295	     -0.05944592	      0.88288644	     -0.00056568	     -0.21252857	      0.00003253	     -0.00129188	    106.87307471
      1.69560461	     -0.05782583	     -0.00050972	     -0.19904438	     -0.05944587	      0.88288478	     -0.00056647	     -0.21254273	      0.00004248	     -0.00130879	    107.32582569
      1.69721308	     -0.05788081	     -0.00051183	     -0.19909944	     -0.05944579	      0.88288266	     -0.00056744	     -0.21256087	      0.00005745	     -0.00132754	    106.34732776
      1.69838895	     -0.05791677	     -0.00051352	     -0.19913545	     -0.05944572	      0.88288109	     -0.00056815	     -0.21257433	      0.00006759	     -0.00134033	    107.11318221
      1.69956481	     -0.05795479	     -0.00051494	     -0.19917354	     -0.05944563	      0.88287951	     -0.00056885	     -0.21258790	      0.00007951	     -0.00135101	    106.67667391
      1.70074067	     -0.05799069	     -0.00051631	     -0.19920951	     -0.05944553	      0.88287791	     -0.00056955	     -0.21260158	      0.00009132	     -0.00136068	    106.86982610
      1.70228634	     -0.05803750	     -0.00051814	     -0.19925642	     -0.05944538	      0.88287580	     -0.00057045	     -0.21261969	      0.00010844	     -0.00137029	    106.28123542
      1.70342478	     -0.05806977	     -0.00051954	     -0.19928876	     -0.05944525	      0.88287424	     -0.00057110	     -0.21263313	      0.00012060	     -0.00137602	    106.76856138
      1.70456321	     -0.05810299	     -0.00052079	     -0.19932206	     -0.05944510	      0.88287267	     -0.00057175	     -0.21264663	      0.00013416	     -0.00137936	    106.42071397
      1.70570164	     -0.05813402	     -0.00052194	     -0.19935319	     -0.05944494	      0.88287110	     -0.00057239	     -0.21266018	      0.00014764	     -0.00138142	    106.59466739
      1.70732275	     -0.05817732	     -0.00052264	     -0.19939664	     -0.05944469	      0.88286886	     -0.00057329	     -0.21267949	      0.00016823	     -0.00138051	    106.15618027
      1.70842560	     -0.05820414	     -0.00052271	     -0.19942358	     -0.05944449	      0.88286734	     -0.00057390	     -0.21269263	      0.00018189	     -0.00137797	    106.54931423
      1.70952845	     -0.05823152	     -0.00052265	     -0.19945109	     -0.05944428	      0.88286582	     -0.00057450	     -0.21270574	      0.00019662	     -0.00137292	    106.29955653
      1.71092117	     -0.05826338	     -0.00052248	     -0.19948310	     -0.05944400	      0.88286391	     -0.00057525	     -0.21272227	      0.00021517	     -0.00136430	    106.56567093
      1.71233926	     -0.05829302	     -0.00052265	     -0.19951291	     -0.05944368	      0.88286199	     -0.00057600	     -0.21273900	      0.00023553	     -0.00135165	    106.00694523
      1.71375735	     -0.05831896	     -0.00052342	     -0.19953900	     -0.05944333	      0.88286008	     -0.00057674	     -0.21275572	      0.00025491	     -0.00133620	    106.91993555
      1.71495123	     -0.05834359	     -0.00052387	     -0.19956377	     -0.05944301	      0.88285849	     -0.00057736	     -0.21276976	      0.00027320	     -0.00131945	    106.17672574
      1.71614512	     -0.05836461	     -0.00052445	     -0.19958492	     -0.05944268	      0.88285693	     -0.00057797	     -0.21278380	      0.00029071	     -0.00130102	    106.66649693
      1.71801352	     -0.05839689	     -0.00052528	     -0.19961743	     -0.05944211	      0.88285453	     -0.00057891	     -0.21280560	      0.00032007	     -0.00126666	    106.28142816
      1.71896962	     -0.05840913	     -0.00052570	     -0.19962979	     -0.05944180	      0.88285333	     -0.00057939	     -0.21281665	      0.00033466	     -0.00124715	    106.91151707
      1.72014794	     -0.05842384	     -0.00052594	     -0.19964466	     -0.05944139	      0.88285187	     -0.00057997	     -0.21283009	      0.00035373	     -0.00122036	    106.93064787
      1.72181749	     -0.05843902	     -0.00052593	     -0.19966007	     -0.05944078	      0.88284987	     -0.00058077	     -0.21284873	      0.00038066	     -0.00117884	    107.60085866
      1.72298363	     -0.05844799	     -0.00052563	     -0.19966922	     -0.05944032	      0.88284852	     -0.00058133	     -0.21286138	      0.00040086	     -0.00114627	    107.13441456
      1.72414977	     -0.05845225	     -0.00052524	     -0.19967367	     -0.05943984	      0.88284720	     -0.00058188	     -0.21287370	      0.00042041	     -0.00111212	    107.68346531
      1.72584946	     -0.05845450	     -0.00052429	     -0.19967620	     -0.05943910	      0.88284535	     -0.00058267	     -0.21289093	      0.00045043	     -0.00105783	    107.49099065
      1.72688646	     -0.05844995	     -0.00052365	     -0.19967182	     -0.05943863	      0.88284427	     -0.00058314	     -0.21290097	      0.00046820	     -0.00102289	    108.23087328
      1.72792346	     -0.05844469	     -0.00052283	     -0.19966675	     -0.05943813	      0.88284323	     -0.00058361	     -0.21291060	      0.00048687	     -0.00098573	    108.29177914
      1.72942920	     -0.05843369	     -0.00052142	     -0.19965602	     -0.05943738	      0.88284179	     -0.00058429	     -0.21292386	      0.00051373	     -0.00092932	    108.77578801
      1.73097752	     -0.05842188	     -0.00051966	     -0.19964450	     -0.05943656	      0.88284040	     -0.00058497	     -0.21293662	      0.00054229	     -0.00086768	    108.40256934
      1.73221853	     -0.05840838	     -0.00051834	     -0.19963122	     -0.05943587	      0.88283935	     -0.00058551	     -0.21294626	      0.00056402	     -0.00081693	    109.40964803
      1.73345954	     -0.05839696	     -0.00051692	     -0.19962004	     -0.05943516	      0.88283837	     -0.00058604	     -0.21295538	      0.00058725	     -0.00076396	    109.09686541
      1.73470056	     -0.05838221	     -0.00051563	     -0.19960552	     -0.05943442	      0.88283746	     -0.00058656	     -0.21296402	      0.00060967	     -0.00071044	    109.84990909
      1.73626635	     -0.05836503	     -0.00051403	     -0.19958864	     -0.05943344	      0.88283640	     -0.00058722	     -0.21297420	      0.00063950	     -0.00064100	    109.46298237
      1.73758793	     -0.05834592	     -0.00051315	     -0.19956976	     -0.05943258	      0.88283559	     -0.00058776	     -0.21298221	      0.00066334	     -0.00058219	    110.71518362
      1.73890951	     -0.05832959	     -0.00051242	     -0.19955367	     -0.05943169	      0.88283486	     -0.00058830	     -0.21298966	      0.00068912	     -0.00052203	    110.17242192
      1.74023109	     -0.05830893	     -0.00051179	     -0.19953325	     -0.05943076	      0.88283421	     -0.00058883	     -0.21299658	      0.00071356	     -0.00046207	    111.20223512
      1.74198392	     -0.05828125	     -0.00051055	     -0.19950590	     -0.05942948	      0.88283347	     -0.00058952	     -0.21300485	      0.00074796	     -0.00038158	    110.71773984
      1.74294216	     -0.05825913	     -0.00051007	     -0.19948396	     -0.05942875	      0.88283313	     -0.00058989	     -0.21300890	      0.00076560	     -0.00033811	    111.80925851
      1.74390040	     -0.05823660	     -0.00050942	     -0.19946162	     -0.05942801	      0.88283282	     -0.00059026	     -0.21301253	      0.00078412	     -0.00029409	    112.02262662
      1.74564664	     -0.05818958	     -0.00050824	     -0.19941493	     -0.05942661	      0.88283238	     -0.00059093	     -0.21301805	      0.00081759	     -0.00021405	    112.65509760
      1.74736639	     -0.05813684	     -0.00050711	     -0.19936253	     -0.05942518	      0.88283208	     -0.00059157	     -0.21302202	      0.00085104	     -0.00013461	    112.46239175
      1.74839489	     -0.05809929	     -0.00050659	     -0.19932516	     -0.05942429	      0.88283196	     -0.00059195	     -0.21302367	      0.00086975	     -0.00008755	    113.48467357
      1.74942339	     -0.05806008	     -0.00050599	     -0.19928614	     -0.05942339	      0.88283190	     -0.00059233	     -0.21302472	      0.00088907	     -0.00003983	    113.67863376
      1.75095354	     -0.05799510	     -0.00050505	     -0.19922145	     -0.05942201	      0.88283189	     -0.00059288	     -0.21302517	      0.00091688	      0.00003106	    114.39905685
      1.75249047	     -0.05792398	     -0.00050415	     -0.19915062	     -0.05942058	      0.88283200	     -0.00059343	     -0.21302421	      0.00094475	      0.00010325	    114.24515870
      1.75370384	     -0.05785978	     -0.00050337	     -0.19908663	     -0.05941942	      0.88283216	     -0.00059386	     -0.21302247	      0.00096475	      0.00016005	    115.45702011
      1.75491722	     -0.05779246	     -0.00050216	     -0.19901953	     -0.05941823	      0.88283238	     -0.00059428	     -0.21301978	      0.00098525	      0.00021814	    115.38705901
      1.75613059	     -0.05771766	     -0.00050081	     -0.19894495	     -0.05941703	      0.88283268	     -0.00059469	     -0.21301612	      0.00100398	      0.00027614	    116.31848679
      1.75761311	     -0.05762176	     -0.00049870	     -0.19884931	     -0.05941552	      0.88283315	     -0.00059519	     -0.21301024	      0.00102667	      0.00034852	    116.17898407
      1.75893318	     -0.05752796	     -0.00049668	     -0.19875572	     -0.05941416	      0.88283365	     -0.00059563	     -0.21300371	      0.00104404	      0.00041299	    117.59830092
      1.76025324	     -0.05743297	     -0.00049412	     -0.19866096	     -0.05941277	      0.88283424	     -0.00059606	     -0.21299591	      0.00106174	      0.00047900	    117.10878135
      1.76157330	     -0.05733110	     -0.00049167	     -0.19855929	     -0.05941135	      0.88283491	     -0.00059649	     -0.21298690	      0.00107629	      0.00054479	    118.42366759
      1.76324770	     -0.05720348	     -0.00048819	     -0.19843192	     -0.05940954	      0.88283590	     -0.00059702	     -0.21297382	      0.00109436	      0.00062941	    117.97466288
      1.76421001	     -0.05712586	     -0.00048644	     -0.19835441	     -0.05940848	      0.88283653	     -0.00059733	     -0.21296552	      0.00110219	      0.00067737	    119.19981795
      1.76517233	     -0.05704871	     -0.00048455	     -0.19827738	     -0.05940742	      0.88283720	     -0.00059763	     -0.21295668	      0.00111004	      0.00072582	    119.43632289
      1.76688143	     -0.05691144	     -0.00048131	     -0.19814030	     -0.05940551	      0.88283851	     -0.00059816	     -0.21293972	      0.00112146	      0.00081110	    120.14829648
      1.76857041	     -0.05677634	     -0.00047829	     -0.19800534	     -0.05940361	      0.88283995	     -0.00059867	     -0.21292155	      0.00113075	      0.00089476	    119.91906477
      1.76956442	     -0.05669459	     -0.00047664	     -0.19792365	     -0.05940248	      0.88284087	     -0.00059897	     -0.21291024	      0.00113385	      0.00094257	    121.01409784
      1.77055843	     -0.05661193	     -0.00047505	     -0.19784106	     -0.05940135	      0.88284183	     -0.00059927	     -0.21289848	      0.00113688	      0.00099031	    121.21530904
      1.77215218	     -0.05647960	     -0.00047281	     -0.19770879	     -0.05939954	      0.88284347	     -0.00059974	     -0.21287876	      0.00113939	      0.00106492	    121.91224396
      1.77375086	     -0.05634840	     -0.00047074	     -0.19757764	     -0.05939772	      0.88284523	     -0.00060021	     -0.21285806	      0.00114026	      0.00113792	    121.67778068
      1.77482762	     -0.05625908	     -0.00046942	     -0.19748832	     -0.05939649	      0.88284648	     -0.00060052	     -0.21284362	      0.00113834	      0.00118486	    122.75138692
      1.77590438	     -0.05617044	     -0.00046814	     -0.19739968	     -0.05939526	      0.88284778	     -0.00060084	     -0.21282884	      0.00113628	      0.00123104	    122.81374844
      1.77732342	     -0.05605610	     -0.00046653	     -0.19728531	     -0.05939366	      0.88284957	     -0.00060124	     -0.21280890	      0.00113135	      0.00128894	    123.51009399
      1.77874765	     -0.05594379	     -0.00046475	     -0.19717297	     -0.05939205	      0.88285144	     -0.00060165	     -0.21278847	      0.00112541	      0.00134458	    123.21651640
      1.78001144	     -0.05584497	     -0.00046308	     -0.19707409	     -0.05939063	      0.88285317	     -0.00060201	     -0.21277004	      0.00111734	      0.00139044	    124.35184281
      1.78127523	     -0.05574951	     -0.00046160	     -0.19697856	     -0.05938922	      0.88285496	     -0.00060236	     -0.21275140	      0.00110939	      0.00143439	    123.88721499
      1.78253901	     -0.05565455	     -0.00046028	     -0.19688351	     -0.05938783	      0.88285680	     -0.00060272	     -0.21273261	      0.00109883	      0.00147457	    124.90241917
      1.78380280	     -0.05556338	     -0.00045893	     -0.19679224	     -0.05938645	      0.88285868	     -0.00060307	     -0.21271371	      0.00108807	      0.00151223	    124.77249000
      1.78506659	     -0.05547296	     -0.00045768	     -0.19670171	     -0.05938508	      0.88286062	     -0.00060342	     -0.21269473	      0.00107529	      0.00154609	    125.55913163
      1.78633038	     -0.05538358	     -0.00045630	     -0.19661221	     -0.05938373	      0.88286259	     -0.00060377	     -0.21267568	      0.00106228	      0.00157742	    125.33203269
      1.78759417	     -0.05529547	     -0.00045489	     -0.19652395	     -0.05938240	      0.88286460	     -0.00060411	     -0.21265655	      0.00104708	      0.00160464	    126.24875039
      1.78885795	     -0.05520913	     -0.00045338	     -0.19643747	     -0.05938108	      0.88286664	     -0.00060446	     -0.21263740	      0.00103206	      0.00162940	    125.79505402
      1.79012174	     -0.05512386	     -0.00045198	     -0.19635203	     -0.05937979	      0.88286872	     -0.00060480	     -0.21261822	      0.00101464	      0.00164983	    126.86017415
      1.79138553	     -0.05504168	     -0.00045065	     -0.19626969	     -0.05937852	      0.88287081	     -0.00060515	     -0.21259908	      0.00099764	      0.00166782	    126.38943912
      1.79264932	     -0.05496039	     -0.00044948	     -0.19618820	     -0.05937727	      0.88287293	     -0.00060549	     -0.21257998	      0.00097822	      0.00168137	    127.54323352
      1.79391310	     -0.05488198	     -0.00044836	     -0.19610960	     -0.05937604	      0.88287506	     -0.00060583	     -0.21256095	      0.00095960	      0.00169283	    126.84475293
      1.79517689	     -0.05480336	     -0.00044741	     -0.19603076	     -0.05937484	      0.88287721	     -0.00060617	     -0.21254201	      0.00093823	      0.00169988	    128.16529643
      1.79644068	     -0.05472949	     -0.00044638	     -0.19595667	     -0.05937367	      0.88287936	     -0.00060651	     -0.21252318	      0.00091781	      0.00170499	    127.43580524
      1.79770447	     -0.05465543	     -0.00044557	     -0.19588238	     -0.05937253	      0.88288152	     -0.00060685	     -0.21250448	      0.00089469	      0.00170588	    128.74021239
      1.79896825	     -0.05458490	     -0.00044458	     -0.19581161	     -0.05937141	      0.88288367	     -0.00060719	     -0.21248592	      0.00087252	      0.00170500	    128.03722601
      1.80023204	     -0.05451371	     -0.00044364	     -0.19574017	     -0.05937032	      0.88288582	     -0.00060753	     -0.21246752	      0.00084772	      0.00170014	    129.29112869
      1.80149583	     -0.05444713	     -0.00044255	     -0.19567333	     -0.05936927	      0.88288797	     -0.00060787	     -0.21244926	      0.00082384	      0.00169373	    128.58150254
      1.80275962	     -0.05438115	     -0.00044160	     -0.19560708	     -0.05936824	      0.88289010	     -0.00060821	     -0.21243120	      0.00079734	      0.00168352	    129.82974067
      1.80402340	     -0.05431935	     -0.00044050	     -0.19554502	     -0.05936725	      0.88289222	     -0.00060855	     -0.21241335	      0.00077191	      0.00167201	    129.02806865
      1.80528719	     -0.05425710	     -0.00043941	     -0.19548248	     -0.05936629	      0.88289433	     -0.00060889	     -0.21239572	      0.00074384	      0.00165689	    130.31173418
      1.80655098	     -0.05420055	     -0.00043815	     -0.19542565	     -0.05936537	      0.88289641	     -0.00060923	     -0.21237833	      0.00071694	      0.00164066	    129.50214251
      1.80781477	     -0.05414539	     -0.00043719	     -0.19537018	     -0.05936448	      0.88289847	     -0.00060958	     -0.21236122	      0.00068750	      0.00162101	    130.76262911
      1.80907855	     -0.05409605	     -0.00043614	     -0.19532055	     -0.05936363	      0.88290051	     -0.00060992	     -0.21234445	      0.00065923	      0.00160035	    129.97647171
      1.81034234	     -0.05404782	     -0.00043527	     -0.19527201	     -0.05936282	      0.88290252	     -0.00061027	     -0.21232805	      0.00062859	      0.00157644	    131.18415985
      1.81160613	     -0.05400691	     -0.00043435	     -0.19523077	     -0.05936204	      0.88290449	     -0.00061062	     -0.21231207	      0.00059916	      0.00155161	    130.40879512
      1.81286992	     -0.05396822	     -0.00043372	     -0.19519175	     -0.05936130	      0.88290644	     -0.00061097	     -0.21229655	      0.00056746	      0.00152360	    131.61527950
      1.81413371	     -0.05393559	     -0.00043294	     -0.19515880	     -0.05936061	      0.88290834	     -0.00061132	     -0.21228154	      0.00053724	      0.00149482	    130.76708310
      1.81539749	     -0.05390390	     -0.00043235	     -0.19512676	     -0.05935995	      0.88291021	     -0.00061168	     -0.21226702	      0.00050484	      0.00146291	    132.04146242
      1.81666128	     -0.05387796	     -0.00043160	     -0.19510050	     -0.05935933	      0.88291204	     -0.00061203	     -0.21225300	      0.00047410	      0.00143043	    131.18570923
      1.81792507	     -0.05385225	     -0.00043109	     -0.19507444	     -0.05935875	      0.88291383	     -0.00061239	     -0.21223946	      0.00044131	      0.00139513	    132.46354019
      1.81918886	     -0.05383155	     -0.00043045	     -0.19505340	     -0.05935821	      0.88291557	     -0.00061276	     -0.21222639	      0.00041027	      0.00135951	    131.63888354
      1.82045264	     -0.05381059	     -0.00042998	     -0.19503209	     -0.05935772	      0.88291726	     -0.00061312	     -0.21221377	      0.00037737	      0.00132147	    132.84331901
      1.82171643	     -0.05379508	     -0.00042941	     -0.19501625	     -0.05935726	      0.88291891	     -0.00061349	     -0.21220159	      0.00034617	      0.00128345	    132.05008803
      1.82298022	     -0.05377928	     -0.00042909	     -0.19500010	     -0.05935684	      0.88292050	     -0.00061386	     -0.21218984	      0.00031317	      0.00124339	    133.23928063
      1.82424401	     -0.05376741	     -0.00042859	     -0.19498790	     -0.05935647	      0.88292205	     -0.00061424	     -0.21217849	      0.00028196	      0.00120384	    132.35634395
      1.82550779	     -0.05375466	     -0.00042824	     -0.19497480	     -0.05935613	      0.88292355	     -0.00061461	     -0.21216754	      0.00024887	      0.00116258	    133.58590620
      1.82677158	     -0.05374677	     -0.00042772	     -0.19496657	     -0.05935584	      0.88292499	     -0.00061500	     -0.21215696	      0.00021773	      0.00112226	    132.61124388
      1.82803537	     -0.05373661	     -0.00042755	     -0.19495606	     -0.05935558	      0.88292638	     -0.00061538	     -0.21214676	      0.00018466	      0.00108066	    133.83926494
      1.82929916	     -0.05373161	     -0.00042708	     -0.19495073	     -0.05935537	      0.88292772	     -0.00061577	     -0.21213696	      0.00015340	      0.00104053	    132.87655400
      1.83056294	     -0.05372574	     -0.00042669	     -0.19494453	     -0.05935519	      0.88292901	     -0.00061616	     -0.21212758	      0.00012028	      0.00099961	    133.97929385
      1.83182673	     -0.05372434	     -0.00042582	     -0.19494280	     -0.05935506	      0.88293025	     -0.00061656	     -0.21211861	      0.00008896	      0.00096029	    133.05252269
      1.83309052	     -0.05372235	     -0.00042518	     -0.19494048	     -0.05935497	      0.88293144	     -0.00061696	     -0.21211005	      0.00005587	      0.00092036	    134.15453982
      1.83435431	     -0.05372394	     -0.00042435	     -0.19494176	     -0.05935492	      0.88293258	     -0.00061736	     -0.21210186	      0.00002472	      0.00088228	    133.13058114
      1.83561809	     -0.05372379	     -0.00042378	     -0.19494127	     -0.05935491	      0.88293367	     -0.00061777	     -0.21209404	     -0.00000831	      0.00084368	    134.27839850
      1.83688188	     -0.05372873	     -0.00042305	     -0.19494590	     -0.05935494	      0.88293471	     -0.00061818	     -0.21208658	     -0.00003932	      0.00080707	    133.19591660
      1.83814567	     -0.05373249	     -0.00042251	     -0.19494933	     -0.05935501	      0.88293571	     -0.00061860	     -0.21207947	     -0.00007220	      0.00077005	    134.31835094
      1.83940946	     -0.05374023	     -0.00042176	     -0.19495676	     -0.05935512	      0.88293666	     -0.00061902	     -0.21207270	     -0.00010307	      0.00073505	    133.24620127
      1.84067325	     -0.05374642	     -0.00042101	     -0.19496263	     -0.05935527	      0.88293756	     -0.00061945	     -0.21206625	     -0.00013572	      0.00069974	    134.28478658
      1.84193703	     -0.05375765	     -0.00042010	     -0.19497355	     -0.05935546	      0.88293843	     -0.00061988	     -0.21206012	     -0.00016639	      0.00066649	    133.19492764
      1.84320082	     -0.05376797	     -0.00041973	     -0.19498355	     -0.05935569	      0.88293925	     -0.00062032	     -0.21205431	     -0.00019879	      0.00063295	    134.18703499
      1.84446461	     -0.05378243	     -0.00041916	     -0.19499771	     -0.05935597	      0.88294003	     -0.00062076	     -0.21204881	     -0.00022917	      0.00060154	    133.01435157
      1.84572840	     -0.05379563	     -0.00041876	     -0.19501059	     -0.05935628	      0.88294077	     -0.00062121	     -0.21204362	     -0.00026135	      0.00056974	    134.03474886
      1.84686284	     -0.05381130	     -0.00041830	     -0.19502599	     -0.05935659	      0.88294140	     -0.00062161	     -0.21203923	     -0.00028843	      0.00054304	    133.13929754
      1.84799729	     -0.05382742	     -0.00041797	     -0.19504183	     -0.05935693	      0.88294200	     -0.00062202	     -0.21203508	     -0.00031649	      0.00051604	    133.52367043
      1.84938040	     -0.05384990	     -0.00041750	     -0.19506398	     -0.05935739	      0.88294269	     -0.00062253	     -0.21203038	     -0.00034951	      0.00048465	    132.86723833
      1.85076351	     -0.05387295	     -0.00041716	     -0.19508670	     -0.05935790	      0.88294334	     -0.00062304	     -0.21202605	     -0.00038350	      0.00045323	    133.58120406
      1.85185052	     -0.05389358	     -0.00041680	     -0.19510707	     -0.05935833	      0.88294382	     -0.00062345	     -0.21202289	     -0.00040846	      0.00043026	    132.55853221
      1.85293753	     -0.05391474	     -0.00041652	     -0.19512797	     -0.05935879	      0.88294428	     -0.00062386	     -0.21201996	     -0.00043430	      0.00040673	    132.82807640
      1.85440064	     -0.05394562	     -0.00041610	     -0.19515853	     -0.05935945	      0.88294485	     -0.00062443	     -0.21201637	     -0.00046785	      0.00037627	    132.22124212
      1.85586374	     -0.05397698	     -0.00041577	     -0.19518955	     -0.05936016	      0.88294538	     -0.00062500	     -0.21201315	     -0.00050203	      0.00034569	    132.85009425
      1.85693296	     -0.05400228	     -0.00041544	     -0.19521462	     -0.05936070	      0.88294574	     -0.00062542	     -0.21201103	     -0.00052519	      0.00032489	    131.74967429
      1.85800218	     -0.05402817	     -0.00041520	     -0.19524027	     -0.05936128	      0.88294607	     -0.00062584	     -0.21200911	     -0.00054915	      0.00030335	    131.93168204
      1.85950225	     -0.05406700	     -0.00041483	     -0.19527878	     -0.05936213	      0.88294650	     -0.00062645	     -0.21200676	     -0.00058149	      0.00027406	    131.28561652
      1.86081676	     -0.05410154	     -0.00041456	     -0.19531304	     -0.05936291	      0.88294685	     -0.00062699	     -0.21200501	     -0.00061005	      0.00024824	    131.52349345
      1.86213126	     -0.05413853	     -0.00041420	     -0.19534976	     -0.05936373	      0.88294716	     -0.00062753	     -0.21200354	     -0.00063691	      0.00022354	    130.45186887
      1.86344577	     -0.05417469	     -0.00041395	     -0.19538564	     -0.05936459	      0.88294744	     -0.00062808	     -0.21200233	     -0.00066494	      0.00019786	    131.24152851
      1.86451643	     -0.05420588	     -0.00041365	     -0.19541663	     -0.05936531	      0.88294764	     -0.00062853	     -0.21200152	     -0.00068566	      0.00017837	    130.14390020
      1.86558710	     -0.05423716	     -0.00041342	     -0.19544770	     -0.05936605	      0.88294782	     -0.00062899	     -0.21200085	     -0.00070711	      0.00015790	    130.33224592
      1.86707664	     -0.05428183	     -0.00041308	     -0.19549209	     -0.05936713	      0.88294803	     -0.00062964	     -0.21200018	     -0.00073554	      0.00013005	    129.69016813
      1.86839492	     -0.05432088	     -0.00041285	     -0.19553089	     -0.05936812	      0.88294819	     -0.00063022	     -0.21199978	     -0.00076085	      0.00010503	    129.94235184
      1.86971321	     -0.05436166	     -0.00041258	     -0.19557144	     -0.05936913	      0.88294831	     -0.00063080	     -0.21199954	     -0.00078440	      0.00008100	    128.87314297
      1.87088651	     -0.05439691	     -0.00041243	     -0.19560648	     -0.05937007	      0.88294839	     -0.00063133	     -0.21199946	     -0.00080628	      0.00005874	    129.43425614
      1.87205981	     -0.05443363	     -0.00041222	     -0.19564300	     -0.05937103	      0.88294845	     -0.00063186	     -0.21199950	     -0.00082645	      0.00003750	    128.65065557
      1.87323311	     -0.05446984	     -0.00041206	     -0.19567901	     -0.05937201	      0.88294848	     -0.00063240	     -0.21199964	     -0.00084713	      0.00001555	    128.90558866
      1.87464799	     -0.05451483	     -0.00041187	     -0.19572377	     -0.05937322	      0.88294848	     -0.00063305	     -0.21199996	     -0.00087057	     -0.00001008	    128.10245697
      1.87584253	     -0.05455170	     -0.00041184	     -0.19576044	     -0.05937427	      0.88294846	     -0.00063361	     -0.21200033	     -0.00089109	     -0.00003241	    128.65304671
      1.87703708	     -0.05458961	     -0.00041185	     -0.19579816	     -0.05937535	      0.88294840	     -0.00063418	     -0.21200078	     -0.00091008	     -0.00005376	    127.95671722
      1.87823162	     -0.05462682	     -0.00041202	     -0.19583517	     -0.05937645	      0.88294833	     -0.00063475	     -0.21200130	     -0.00092980	     -0.00007581	    128.36888056
      1.87942616	     -0.05466486	     -0.00041226	     -0.19587302	     -0.05937757	      0.88294822	     -0.00063532	     -0.21200188	     -0.00094845	     -0.00009716	    127.91104060
      1.88062071	     -0.05470217	     -0.00041271	     -0.19591014	     -0.05937872	      0.88294809	     -0.00063590	     -0.21200253	     -0.00096750	     -0.00011888	    128.17549598
      1.88218666	     -0.05475165	     -0.00041346	     -0.19595937	     -0.05938025	      0.88294789	     -0.00063668	     -0.21200344	     -0.00099117	     -0.00014648	    127.50662943
      1.88326322	     -0.05478364	     -0.00041425	     -0.19599118	     -0.05938133	      0.88294772	     -0.00063721	     -0.21200409	     -0.00100826	     -0.00016596	    128.22424345
      1.88433979	     -0.05481621	     -0.00041514	     -0.19602358	     -0.05938242	      0.88294753	     -0.00063775	     -0.21200476	     -0.00102424	     -0.00018459	    128.00250028
      1.88576882	     -0.05485775	     -0.00041665	     -0.19606488	     -0.05938390	      0.88294725	     -0.00063848	     -0.21200565	     -0.00104577	     -0.00020948	    128.38860545
      1.88720410	     -0.05489938	     -0.00041842	     -0.19610627	     -0.05938542	      0.88294693	     -0.00063922	     -0.21200653	     -0.00106618	     -0.00023337	    127.80897638
      1.88836593	     -0.05492996	     -0.00042021	     -0.19613665	     -0.05938666	      0.88294665	     -0.00063982	     -0.21200724	     -0.00108366	     -0.00025297	    128.66192687
      1.88952775	     -0.05496095	     -0.00042208	     -0.19616745	     -0.05938793	      0.88294634	     -0.00064043	     -0.21200791	     -0.00109981	     -0.00027128	    128.34028399
      1.89068957	     -0.05498966	     -0.00042421	     -0.19619596	     -0.05938922	      0.88294602	     -0.00064105	     -0.21200856	     -0.00111655	     -0.00028963	    128.83567832
      1.89217923	     -0.05502612	     -0.00042712	     -0.19623217	     -0.05939090	      0.88294557	     -0.00064184	     -0.21200935	     -0.00113692	     -0.00031161	    128.48712031
      1.89333356	     -0.05505090	     -0.00042970	     -0.19625673	     -0.05939222	      0.88294520	     -0.00064247	     -0.21200993	     -0.00115359	     -0.00032847	    129.30837428
      1.89448789	     -0.05507524	     -0.00043228	     -0.19628087	     -0.05939356	      0.88294481	     -0.00064310	     -0.21201045	     -0.00116912	     -0.00034381	    129.10032997
      1.89564222	     -0.05509648	     -0.00043506	     -0.19630191	     -0.05939492	      0.88294441	     -0.00064374	     -0.21201093	     -0.00118526	     -0.00035884	    129.60611609
      1.89716569	     -0.05512337	     -0.00043882	     -0.19632853	     -0.05939674	      0.88294385	     -0.00064459	     -0.21201146	     -0.00120562	     -0.00037665	    129.33849394
      1.89830946	     -0.05513954	     -0.00044189	     -0.19634449	     -0.05939813	      0.88294341	     -0.00064523	     -0.21201180	     -0.00122182	     -0.00038942	    130.15873328
      1.89945322	     -0.05515514	     -0.00044488	     -0.19635989	     -0.05939954	      0.88294296	     -0.00064588	     -0.21201207	     -0.00123703	     -0.00040041	    130.00901577
      1.90059698	     -0.05516737	     -0.00044798	     -0.19637191	     -0.05940096	      0.88294249	     -0.00064654	     -0.21201226	     -0.00125286	     -0.00041076	    130.48273620
      1.90215796	     -0.05518252	     -0.00045216	     -0.19638679	     -0.05940293	      0.88294184	     -0.00064744	     -0.21201241	     -0.00127370	     -0.00042238	    130.24373702
      1.90328278	     -0.05518943	     -0.00045531	     -0.19639349	     -0.05940437	      0.88294136	     -0.00064809	     -0.21201245	     -0.00128968	     -0.00042984	    131.00068023
      1.90440761	     -0.05519632	     -0.00045830	     -0.19640019	     -0.05940583	      0.88294087	     -0.00064875	     -0.21201241	     -0.00130485	     -0.00043542	    130.86179911
      1.90553243	     -0.05520058	     -0.00046131	     -0.19640424	     -0.05940731	      0.88294038	     -0.00064942	     -0.21201233	     -0.00132063	     -0.00044024	    131.24795908
      1.90716582	     -0.05520483	     -0.00046554	     -0.19640820	     -0.05940949	      0.88293966	     -0.00065039	     -0.21201212	     -0.00134306	     -0.00044461	    131.01494977
      1.90825931	     -0.05520428	     -0.00046843	     -0.19640746	     -0.05941096	      0.88293917	     -0.00065104	     -0.21201193	     -0.00135902	     -0.00044662	    131.65277125
      1.90935281	     -0.05520445	     -0.00047113	     -0.19640744	     -0.05941246	      0.88293868	     -0.00065170	     -0.21201171	     -0.00137434	     -0.00044704	    131.50244673
      1.91074436	     -0.05520254	     -0.00047450	     -0.19640528	     -0.05941438	      0.88293806	     -0.00065254	     -0.21201143	     -0.00139456	     -0.00044678	    131.88282390
      1.91213957	     -0.05520186	     -0.00047765	     -0.19640436	     -0.05941634	      0.88293744	     -0.00065338	     -0.21201117	     -0.00141411	     -0.00044476	    131.24799706
      1.91353479	     -0.05519877	     -0.00048106	     -0.19640100	     -0.05941833	      0.88293682	     -0.00065424	     -0.21201103	     -0.00143525	     -0.00044263	    132.21576974
      1.91471125	     -0.05520070	     -0.00048370	     -0.19640273	     -0.05942003	      0.88293630	     -0.00065496	     -0.21201104	     -0.00145159	     -0.00043954	    131.34490286
      1.91588771	     -0.05520112	     -0.00048662	     -0.19640293	     -0.05942175	      0.88293579	     -0.00065568	     -0.21201124	     -0.00146905	     -0.00043706	    131.77391199
      1.91756174	     -0.05520830	     -0.00049069	     -0.19640980	     -0.05942423	      0.88293506	     -0.00065672	     -0.21201193	     -0.00149290	     -0.00043346	    131.08339203
      1.91863791	     -0.05521403	     -0.00049375	     -0.19641532	     -0.05942584	      0.88293459	     -0.00065739	     -0.21201274	     -0.00150897	     -0.00043217	    131.54767808
      1.91971409	     -0.05522392	     -0.00049679	     -0.19642500	     -0.05942747	      0.88293413	     -0.00065807	     -0.21201386	     -0.00152422	     -0.00043110	    131.20265180
      1.92116980	     -0.05524029	     -0.00050124	     -0.19644107	     -0.05942971	      0.88293350	     -0.00065898	     -0.21201599	     -0.00154512	     -0.00043158	    131.26051806
      1.92258146	     -0.05526210	     -0.00050568	     -0.19646260	     -0.05943190	      0.88293289	     -0.00065987	     -0.21201877	     -0.00156421	     -0.00043354	    130.37084193
      1.92399312	     -0.05528405	     -0.00051067	     -0.19648425	     -0.05943413	      0.88293227	     -0.00066077	     -0.21202234	     -0.00158440	     -0.00043863	    131.20233485
      1.92517570	     -0.05530857	     -0.00051462	     -0.19650854	     -0.05943601	      0.88293175	     -0.00066152	     -0.21202591	     -0.00159922	     -0.00044375	    130.02397520
      1.92635828	     -0.05533246	     -0.00051888	     -0.19653218	     -0.05943791	      0.88293122	     -0.00066227	     -0.21203006	     -0.00161477	     -0.00045164	    130.29020528
      1.92804400	     -0.05537304	     -0.00052483	     -0.19657242	     -0.05944065	      0.88293045	     -0.00066335	     -0.21203697	     -0.00163519	     -0.00046588	    129.35922888
      1.92915450	     -0.05540051	     -0.00052915	     -0.19659966	     -0.05944247	      0.88292993	     -0.00066406	     -0.21204218	     -0.00164889	     -0.00047794	    129.67050590
      1.93026499	     -0.05543228	     -0.00053326	     -0.19663121	     -0.05944431	      0.88292939	     -0.00066478	     -0.21204794	     -0.00166141	     -0.00049128	    129.10114075
      1.93169966	     -0.05547413	     -0.00053859	     -0.19667278	     -0.05944670	      0.88292867	     -0.00066570	     -0.21205619	     -0.00167750	     -0.00051173	    129.02619616
      1.93313433	     -0.05552027	     -0.00054362	     -0.19671865	     -0.05944912	      0.88292792	     -0.00066662	     -0.21206530	     -0.00169170	     -0.00053454	    127.72100481
      1.93456899	     -0.05556402	     -0.00054891	     -0.19676213	     -0.05945156	      0.88292713	     -0.00066755	     -0.21207530	     -0.00170683	     -0.00056084	    128.49842806
      1.93577842	     -0.05560739	     -0.00055278	     -0.19680531	     -0.05945363	      0.88292644	     -0.00066832	     -0.21208435	     -0.00171726	     -0.00058438	    127.22831372
      1.93698784	     -0.05564895	     -0.00055685	     -0.19684665	     -0.05945571	      0.88292572	     -0.00066910	     -0.21209402	     -0.00172822	     -0.00061045	    127.40326680
      1.93819727	     -0.05569384	     -0.00056062	     -0.19689136	     -0.05945781	      0.88292496	     -0.00066988	     -0.21210426	     -0.00173766	     -0.00063767	    126.64181125
      1.93940669	     -0.05573904	     -0.00056440	     -0.19693637	     -0.05945992	      0.88292417	     -0.00067065	     -0.21211509	     -0.00174702	     -0.00066691	    126.55386766
      1.94091819	     -0.05580012	     -0.00056885	     -0.19699723	     -0.05946257	      0.88292314	     -0.00067162	     -0.21212942	     -0.00175673	     -0.00070484	    125.35271176
      1.94215997	     -0.05584957	     -0.00057264	     -0.19704651	     -0.05946475	      0.88292224	     -0.00067242	     -0.21214187	     -0.00176510	     -0.00073807	    125.75813446
      1.94340174	     -0.05590376	     -0.00057610	     -0.19710054	     -0.05946695	      0.88292131	     -0.00067321	     -0.21215490	     -0.00177127	     -0.00077166	    124.71511959
      1.94464351	     -0.05595647	     -0.00057962	     -0.19715310	     -0.05946915	      0.88292033	     -0.00067400	     -0.21216852	     -0.00177767	     -0.00080685	    124.87282319
      1.94588528	     -0.05601204	     -0.00058290	     -0.19720852	     -0.05947136	      0.88291930	     -0.00067479	     -0.21218267	     -0.00178232	     -0.00084225	    124.08806883
      1.94712706	     -0.05606747	     -0.00058617	     -0.19726382	     -0.05947358	      0.88291823	     -0.00067557	     -0.21219736	     -0.00178685	     -0.00087870	    124.05254898
      1.94836883	     -0.05612541	     -0.00058927	     -0.19732165	     -0.05947580	      0.88291712	     -0.00067635	     -0.21221254	     -0.00178974	     -0.00091494	    123.25727248
      1.94961060	     -0.05618243	     -0.00059234	     -0.19737855	     -0.05947802	      0.88291596	     -0.00067713	     -0.21222822	     -0.00179253	     -0.00095192	    123.27706113
      1.95085237	     -0.05624165	     -0.00059524	     -0.19743768	     -0.05948025	      0.88291476	     -0.00067791	     -0.21224434	     -0.00179355	     -0.00098825	    122.45210755
      1.95209414	     -0.05630000	     -0.00059821	     -0.19749593	     -0.05948248	      0.88291351	     -0.00067868	     -0.21226089	     -0.00179450	     -0.00102502	    122.52649349
      1.95333592	     -0.05636157	     -0.00060110	     -0.19755742	     -0.05948471	      0.88291221	     -0.00067945	     -0.21227785	     -0.00179361	     -0.00106084	    121.70136177
      1.95457769	     -0.05642325	     -0.00060412	     -0.19761903	     -0.05948693	      0.88291087	     -0.00068022	     -0.21229526	     -0.00179263	     -0.00109686	    121.77328014
      1.95581946	     -0.05648820	     -0.00060708	     -0.19768391	     -0.05948916	      0.88290949	     -0.00068099	     -0.21231308	     -0.00178975	     -0.00113177	    120.96828737
      1.95706123	     -0.05655244	     -0.00061016	     -0.19774810	     -0.05949138	      0.88290806	     -0.00068175	     -0.21233135	     -0.00178668	     -0.00116673	    121.05617289
      1.95830300	     -0.05661951	     -0.00061320	     -0.19781512	     -0.05949359	      0.88290659	     -0.00068250	     -0.21235000	     -0.00178165	     -0.00120043	    120.27341324
      1.95954478	     -0.05668604	     -0.00061640	     -0.19788161	     -0.05949580	      0.88290508	     -0.00068326	     -0.21236906	     -0.00177637	     -0.00123401	    120.36818198
      1.96078655	     -0.05675535	     -0.00061956	     -0.19795089	     -0.05949800	      0.88290353	     -0.00068400	     -0.21238850	     -0.00176909	     -0.00126620	    119.59845406
      1.96202832	     -0.05682397	     -0.00062266	     -0.19801949	     -0.05950020	      0.88290193	     -0.00068475	     -0.21240832	     -0.00176153	     -0.00129813	    119.68912326
      1.96327009	     -0.05689538	     -0.00062556	     -0.19809090	     -0.05950238	      0.88290030	     -0.00068548	     -0.21242849	     -0.00175196	     -0.00132852	    118.90573708
      1.96451187	     -0.05696613	     -0.00062852	     -0.19816165	     -0.05950455	      0.88289863	     -0.00068621	     -0.21244903	     -0.00174210	     -0.00135856	    118.98241804
      1.96575364	     -0.05703955	     -0.00063139	     -0.19823509	     -0.05950670	      0.88289693	     -0.00068694	     -0.21246991	     -0.00173019	     -0.00138699	    118.21156478
      1.96699541	     -0.05711201	     -0.00063431	     -0.19830758	     -0.05950884	      0.88289519	     -0.00068766	     -0.21249112	     -0.00171793	     -0.00141497	    118.28845231
      1.96823718	     -0.05718668	     -0.00063709	     -0.19838228	     -0.05951097	      0.88289342	     -0.00068837	     -0.21251264	     -0.00170361	     -0.00144122	    117.52168369
      1.96947895	     -0.05726012	     -0.00063985	     -0.19845578	     -0.05951308	      0.88289161	     -0.00068908	     -0.21253447	     -0.00168892	     -0.00146690	    117.59252955
      1.97072073	     -0.05733579	     -0.00064241	     -0.19853151	     -0.05951516	      0.88288977	     -0.00068977	     -0.21255657	     -0.00167216	     -0.00149073	    116.81645467
      1.97196250	     -0.05740988	     -0.00064450	     -0.19860568	     -0.05951723	      0.88288791	     -0.00069046	     -0.21257894	     -0.00165503	     -0.00151382	    116.87175679
      1.97320427	     -0.05748568	     -0.00064595	     -0.19868160	     -0.05951927	      0.88288602	     -0.00069114	     -0.21260158	     -0.00163591	     -0.00153463	    116.04490365
      1.97444604	     -0.05756066	     -0.00064723	     -0.19875670	     -0.05952129	      0.88288410	     -0.00069181	     -0.21262449	     -0.00161652	     -0.00155442	    116.07240504
      1.97568781	     -0.05763760	     -0.00064827	     -0.19883377	     -0.05952329	      0.88288216	     -0.00069248	     -0.21264766	     -0.00159505	     -0.00157197	    115.28787748
      1.97692959	     -0.05771316	     -0.00064922	     -0.19890948	     -0.05952525	      0.88288019	     -0.00069313	     -0.21267107	     -0.00157315	     -0.00158846	    115.34313065
      1.97817136	     -0.05779094	     -0.00064995	     -0.19898743	     -0.05952719	      0.88287821	     -0.00069377	     -0.21269468	     -0.00154910	     -0.00160264	    114.56759544
      1.97941313	     -0.05786458	     -0.00065127	     -0.19906123	     -0.05952910	      0.88287621	     -0.00069440	     -0.21271853	     -0.00152464	     -0.00161559	    114.63610454
      1.98065490	     -0.05794173	     -0.00065272	     -0.19913855	     -0.05953098	      0.88287420	     -0.00069502	     -0.21274265	     -0.00149806	     -0.00162593	    113.84411715
      1.98189668	     -0.05801739	     -0.00065416	     -0.19921439	     -0.05953282	      0.88287218	     -0.00069563	     -0.21276705	     -0.00147104	     -0.00163489	    113.91417712
      1.98313845	     -0.05809377	     -0.00065525	     -0.19929097	     -0.05953463	      0.88287014	     -0.00069623	     -0.21279165	     -0.00144182	     -0.00164124	    113.17891691
      1.98438022	     -0.05816727	     -0.00065608	     -0.19936468	     -0.05953640	      0.88286810	     -0.00069682	     -0.21281639	     -0.00141204	     -0.00164617	    113.29007845
      1.98562199	     -0.05824151	     -0.00065657	     -0.19943916	     -0.05953814	      0.88286605	     -0.00069739	     -0.21284118	     -0.00138002	     -0.00164847	    112.58006326
      1.98686376	     -0.05831361	     -0.00065687	     -0.19951150	     -0.05953983	      0.88286401	     -0.00069795	     -0.21286600	     -0.00134746	     -0.00164938	    112.70575297
      1.98810554	     -0.05838679	     -0.00065684	     -0.19958496	     -0.05954148	      0.88286196	     -0.00069850	     -0.21289080	     -0.00131269	     -0.00164770	    112.00305395
      1.98934731	     -0.05845722	     -0.00065655	     -0.19965567	     -0.05954309	      0.88285992	     -0.00069903	     -0.21291555	     -0.00127740	     -0.00164464	    112.13730661
      1.99058908	     -0.05852741	     -0.00065583	     -0.19972618	     -0.05954465	      0.88285788	     -0.00069955	     -0.21294018	     -0.00123990	     -0.00163903	    111.44841367
      1.99183085	     -0.05859403	     -0.00065485	     -0.19979312	     -0.05954617	      0.88285585	     -0.00070005	     -0.21296464	     -0.00120191	     -0.00163205	    111.60507055
      1.99307263	     -0.05866050	     -0.00065355	     -0.19985994	     -0.05954764	      0.88285382	     -0.00070055	     -0.21298886	     -0.00116175	     -0.00162252	    110.93461113
      1.99431440	     -0.05872333	     -0.00065163	     -0.19992314	     -0.05954905	      0.88285182	     -0.00070102	     -0.21301281	     -0.00112119	     -0.00161159	    111.12317290
      1.99555617	     -0.05878560	     -0.00064928	     -0.19998580	     -0.05955042	      0.88284982	     -0.00070149	     -0.21303642	     -0.00107858	     -0.00159795	    110.43716893
      1.99679794	     -0.05884438	     -0.00064710	     -0.20004497	     -0.05955173	      0.88284785	     -0.00070194	     -0.21305968	     -0.00103568	     -0.00158279	    110.61269995
      1.99803971	     -0.05890249	     -0.00064459	     -0.20010350	     -0.05955299	      0.88284589	     -0.00070237	     -0.21308251	     -0.00099081	     -0.00156498	    109.96832899
      1.99928149	     -0.05895651	     -0.00064193	     -0.20015795	     -0.05955419	      0.88284396	     -0.00070279	     -0.21310490	     -0.00094568	     -0.00154577	    110.17946267
      2.00052326	     -0.05900961	     -0.00063902	     -0.20021149	     -0.05955534	      0.88284206	     -0.00070320	     -0.21312678	     -0.00089864	     -0.00152403	    109.56247815
      2.00176503	     -0.05905888	     -0.00063603	     -0.20026121	     -0.05955643	      0.88284018	     -0.00070359	     -0.21314815	     -0.00085143	     -0.00150102	    109.79520455
      2.00300680	     -0.05910753	     -0.00063286	     -0.20031033	     -0.05955745	      0.88283833	     -0.00070397	     -0.21316894	     -0.00080241	     -0.00147562	    109.19526037
      2.00424857	     -0.05915081	     -0.00063008	     -0.20035407	     -0.05955842	      0.88283651	     -0.00070433	     -0.21318919	     -0.00075335	     -0.00144904	    109.44664433
      2.00549035	     -0.05919496	     -0.00062742	     -0.20039870	     -0.05955932	      0.88283473	     -0.00070468	     -0.21320889	     -0.00070263	     -0.00142005	    108.84536752
      2.00673212	     -0.05923612	     -0.00062482	     -0.20044033	     -0.05956016	      0.88283299	     -0.00070502	     -0.21322807	     -0.00065198	     -0.00138998	    109.10584065
      2.00797389	     -0.05927672	     -0.00062207	     -0.20048142	     -0.05956094	      0.88283128	     -0.00070534	     -0.21324669	     -0.00059974	     -0.00135773	    108.54137616
      2.00921566	     -0.05931341	     -0.00061927	     -0.20051859	     -0.05956165	      0.88282961	     -0.00070565	     -0.21326473	     -0.00054764	     -0.00132460	    108.82734541
      2.01045744	     -0.05934889	     -0.00061627	     -0.20055458	     -0.05956230	      0.88282799	     -0.00070594	     -0.21328213	     -0.00049405	     -0.00128949	    108.29024316
      2.01169921	     -0.05937990	     -0.00061309	     -0.20058611	     -0.05956288	      0.88282641	     -0.00070622	     -0.21329887	     -0.00044068	     -0.00125366	    108.60788062
      2.01294098	     -0.05940921	     -0.00060967	     -0.20061594	     -0.05956339	      0.88282488	     -0.00070649	     -0.21331489	     -0.00038591	     -0.00121598	    108.10262325
      2.01418275	     -0.05943387	     -0.00060599	     -0.20064114	     -0.05956384	      0.88282339	     -0.00070674	     -0.21333016	     -0.00033147	     -0.00117768	    108.45053220
      2.01542452	     -0.05945679	     -0.00060222	     -0.20066460	     -0.05956422	      0.88282195	     -0.00070698	     -0.21334465	     -0.00027574	     -0.00113762	    107.98602008
      2.01666630	     -0.05947484	     -0.00059865	     -0.20068319	     -0.05956453	      0.88282057	     -0.00070721	     -0.21335833	     -0.00022042	     -0.00109701	    108.39816406
      2.01790807	     -0.05949019	     -0.00059526	     -0.20069909	     -0.05956476	      0.88281923	     -0.00070742	     -0.21337115	     -0.00016390	     -0.00105462	    108.02140490
      2.01914984	     -0.05949888	     -0.00059208	     -0.20070831	     -0.05956493	      0.88281795	     -0.00070762	     -0.21338307	     -0.00010792	     -0.00101154	    108.51526297
      2.02039161	     -0.05950263	     -0.00058888	     -0.20071261	     -0.05956503	      0.88281672	     -0.00070780	     -0.21339399	     -0.00005091	     -0.00096643	    108.20756567
      2.02163339	     -0.05949728	     -0.00058562	     -0.20070782	     -0.05956506	      0.88281555	     -0.00070797	     -0.21340382	      0.00000531	     -0.00092034	    108.77110904
      2.02287516	     -0.05948396	     -0.00058179	     -0.20069506	     -0.05956502	      0.88281444	     -0.00070813	     -0.21341242	      0.00006231	     -0.00087186	    108.53144426
      2.02411693	     -0.05946027	     -0.00057786	     -0.20067194	     -0.05956491	      0.88281338	     -0.00070828	     -0.21341969	      0.00011825	     -0.00082199	    109.15986866
      2.02535870	     -0.05943073	     -0.00057385	     -0.20064298	     -0.05956472	      0.88281240	     -0.00070841	     -0.21342557	      0.00017466	     -0.00076940	    108.95684111
      2.02660047	     -0.05939333	     -0.00056992	     -0.20060614	     -0.05956447	      0.88281147	     -0.00070853	     -0.21343003	      0.00022970	     -0.00071520	    109.61895085
      2.02784225	     -0.05935071	     -0.00056588	     -0.20056408	     -0.05956415	      0.88281062	     -0.00070863	     -0.21343307	      0.00028493	     -0.00065819	    109.45412976
      2.02908402	     -0.05930024	     -0.00056183	     -0.20051416	     -0.05956377	      0.88280984	     -0.00070872	     -0.21343467	      0.00033856	     -0.00059957	    110.15400259
      2.03032579	     -0.05924512	     -0.00055758	     -0.20045959	     -0.05956331	      0.88280913	     -0.00070881	     -0.21343482	      0.00039216	     -0.00053822	    110.01566053
      2.03156756	     -0.05918272	     -0.00055331	     -0.20039773	     -0.05956279	      0.88280850	     -0.00070887	     -0.21343355	      0.00044399	     -0.00047545	    110.75525563
      2.03280933	     -0.05911620	     -0.00054899	     -0.20033175	     -0.05956221	      0.88280795	     -0.00070893	     -0.21343084	      0.00049567	     -0.00041020	    110.66062988
      2.03405111	     -0.05904301	     -0.00054482	     -0.20025907	     -0.05956156	      0.88280748	     -0.00070898	     -0.21342673	      0.00054548	     -0.00034382	    111.44959072
      2.03529288	     -0.05896679	     -0.00054077	     -0.20018337	     -0.05956085	      0.88280710	     -0.00070901	     -0.21342124	      0.00059503	     -0.00027529	    111.39389356
      2.03653465	     -0.05888622	     -0.00053708	     -0.20010328	     -0.05956009	      0.88280680	     -0.00070903	     -0.21341444	      0.00064259	     -0.00020605	    112.19981407
      2.03777642	     -0.05880492	     -0.00053358	     -0.20002246	     -0.05955926	      0.88280659	     -0.00070905	     -0.21340640	      0.00068979	     -0.00013518	    112.14459355
      2.03901820	     -0.05871950	     -0.00053027	     -0.19993749	     -0.05955837	      0.88280647	     -0.00070905	     -0.21339721	      0.00073493	     -0.00006420	    112.95924913
      2.04025997	     -0.05863223	     -0.00052690	     -0.19985066	     -0.05955743	      0.88280643	     -0.00070904	     -0.21338690	      0.00077968	      0.00000778	    112.92850036
      2.04150174	     -0.05854009	     -0.00052374	     -0.19975895	     -0.05955644	      0.88280648	     -0.00070902	     -0.21337551	      0.00082237	      0.00007928	    113.78269714
      2.04274351	     -0.05844624	     -0.00052066	     -0.19966552	     -0.05955539	      0.88280663	     -0.00070899	     -0.21336304	      0.00086467	      0.00015124	    113.78748897
      2.04398528	     -0.05834828	     -0.00051780	     -0.19956795	     -0.05955429	      0.88280686	     -0.00070895	     -0.21334956	      0.00090488	      0.00022221	    114.66448321
      2.04522706	     -0.05825010	     -0.00051515	     -0.19947015	     -0.05955314	      0.88280718	     -0.00070890	     -0.21333510	      0.00094465	      0.00029315	    114.68820613
      2.04646883	     -0.05814911	     -0.00051288	     -0.19936951	     -0.05955195	      0.88280759	     -0.00070885	     -0.21331974	      0.00098230	      0.00036260	    115.58620126
      2.04771060	     -0.05804792	     -0.00051059	     -0.19926867	     -0.05955070	      0.88280808	     -0.00070878	     -0.21330352	      0.00101947	      0.00043151	    115.62729335
      2.04895237	     -0.05794332	     -0.00050818	     -0.19916439	     -0.05954942	      0.88280866	     -0.00070870	     -0.21328649	      0.00105443	      0.00049849	    116.54337065
      2.05019414	     -0.05783838	     -0.00050571	     -0.19905977	     -0.05954809	      0.88280932	     -0.00070862	     -0.21326867	      0.00108885	      0.00056453	    116.60433180
      2.05143592	     -0.05773116	     -0.00050345	     -0.19895285	     -0.05954671	      0.88281006	     -0.00070852	     -0.21325012	      0.00112103	      0.00062819	    117.54068115
      2.05267769	     -0.05762531	     -0.00050131	     -0.19884728	     -0.05954530	      0.88281088	     -0.00070842	     -0.21323089	      0.00115264	      0.00069045	    117.62460213
      2.05391946	     -0.05751748	     -0.00049946	     -0.19873971	     -0.05954385	      0.88281177	     -0.00070831	     -0.21321106	      0.00118199	      0.00074993	    118.60720697
      2.05516123	     -0.05741038	     -0.00049766	     -0.19863286	     -0.05954237	      0.88281274	     -0.00070819	     -0.21319065	      0.00121078	      0.00080766	    118.74310211
      2.05640301	     -0.05730160	     -0.00049607	     -0.19852430	     -0.05954085	      0.88281378	     -0.00070806	     -0.21316972	      0.00123731	      0.00086230	    119.76177398
      2.05764478	     -0.05719423	     -0.00049446	     -0.19841715	     -0.05953929	      0.88281488	     -0.00070792	     -0.21314828	      0.00126323	      0.00091490	    119.92693752
      2.05888655	     -0.05708457	     -0.00049293	     -0.19830768	     -0.05953771	      0.88281605	     -0.00070778	     -0.21312641	      0.00128684	      0.00096415	    121.00230911
      2.06012832	     -0.05697557	     -0.00049128	     -0.19819887	     -0.05953610	      0.88281727	     -0.00070762	     -0.21310407	      0.00130984	      0.00101112	    121.22650330
      2.06137009	     -0.05686468	     -0.00048975	     -0.19808815	     -0.05953446	      0.88281856	     -0.00070746	     -0.21308132	      0.00133055	      0.00105458	    122.35404297
      2.06261187	     -0.05675529	     -0.00048813	     -0.19797892	     -0.05953279	      0.88281989	     -0.00070728	     -0.21305817	      0.00135064	      0.00109564	    122.61109918
      2.06385364	     -0.05664440	     -0.00048655	     -0.19786816	     -0.05953111	      0.88282128	     -0.00070710	     -0.21303466	      0.00136846	      0.00113305	    123.77048731
      2.06509541	     -0.05653533	     -0.00048482	     -0.19775922	     -0.05952940	      0.88282271	     -0.00070691	     -0.21301082	      0.00138575	      0.00116792	    124.05386063
      2.06633718	     -0.05642528	     -0.00048326	     -0.19764929	     -0.05952766	      0.88282418	     -0.00070672	     -0.21298670	      0.00140087	      0.00119903	    125.25485520
      2.06757896	     -0.05631693	     -0.00048191	     -0.19754103	     -0.05952592	      0.88282568	     -0.00070651	     -0.21296231	      0.00141556	      0.00122757	    125.56757215
      2.06882073	     -0.05620781	     -0.00048114	     -0.19743198	     -0.05952415	      0.88282722	     -0.00070629	     -0.21293776	      0.00142813	      0.00125246	    126.77269581
      2.07006250	     -0.05610254	     -0.00048029	     -0.19732676	     -0.05952237	      0.88282879	     -0.00070607	     -0.21291310	      0.00144028	      0.00127490	    127.07296027
      2.07130427	     -0.05599719	     -0.00047931	     -0.19722146	     -0.05952057	      0.88283039	     -0.00070584	     -0.21288837	      0.00145038	      0.00129376	    128.29370743
      2.07254604	     -0.05589496	     -0.00047794	     -0.19711928	     -0.05951877	      0.88283200	     -0.00070560	     -0.21286359	      0.00146012	      0.00131030	    128.58178953
      2.07378782	     -0.05579225	     -0.00047667	     -0.19701659	     -0.05951695	      0.88283364	     -0.00070536	     -0.21283880	      0.00146787	      0.00132334	    129.80813897
      2.07502959	     -0.05569244	     -0.00047531	     -0.19691680	     -0.05951512	      0.88283529	     -0.00070510	     -0.21281397	      0.00147536	      0.00133409	    130.11627835
      2.07627136	     -0.05559244	     -0.00047416	     -0.19681681	     -0.05951329	      0.88283695	     -0.00070484	     -0.21278917	      0.00148093	      0.00134142	    131.34356087
      2.07751313	     -0.05549573	     -0.00047302	     -0.19672009	     -0.05951144	      0.88283862	     -0.00070458	     -0.21276438	      0.00148628	      0.00134660	    131.64801195
      2.07875490	     -0.05539907	     -0.00047212	     -0.19662341	     -0.05950960	      0.88284029	     -0.00070430	     -0.21273965	      0.00148977	      0.00134853	    132.88264883
      2.07999668	     -0.05530611	     -0.00047128	     -0.19653042	     -0.05950774	      0.88284197	     -0.00070402	     -0.21271498	      0.00149312	      0.00134850	    133.17726665
      2.08123845	     -0.05521379	     -0.00047072	     -0.19643805	     -0.05950589	      0.88284364	     -0.00070373	     -0.21269042	      0.00149467	      0.00134543	    134.39179274
      2.08248022	     -0.05512531	     -0.00047011	     -0.19634951	     -0.05950403	      0.88284531	     -0.00070343	     -0.21266598	      0.00149614	      0.00134059	    134.65027450
      2.08372199	     -0.05503751	     -0.00046969	     -0.19626164	     -0.05950217	      0.88284697	     -0.00070313	     -0.21264171	      0.00149588	      0.00133291	    135.82509996
      2.08496377	     -0.05495407	     -0.00046918	     -0.19617812	     -0.05950032	      0.88284862	     -0.00070282	     -0.21261761	      0.00149560	      0.00132366	    136.02546599
      2.08620554	     -0.05487179	     -0.00046881	     -0.19609575	     -0.05949846	      0.88285026	     -0.00070251	     -0.21259374	      0.00149363	      0.00131174	    137.14049480
      2.08744731	     -0.05479380	     -0.00046832	     -0.19601767	     -0.05949661	      0.88285188	     -0.00070218	     -0.21257011	      0.00149172	      0.00129840	    137.29092540
      2.08868908	     -0.05471665	     -0.00046801	     -0.19594042	     -0.05949476	      0.88285348	     -0.00070186	     -0.21254675	      0.00148821	      0.00128256	    138.37335521
      2.08993085	     -0.05464429	     -0.00046767	     -0.19586795	     -0.05949291	      0.88285506	     -0.00070152	     -0.21252366	      0.00148482	      0.00126552	    138.47164567
      2.09117263	     -0.05457363	     -0.00046766	     -0.19579717	     -0.05949107	      0.88285662	     -0.00070118	     -0.21250090	      0.00147987	      0.00124619	    139.49384090
      2.09241440	     -0.05450805	     -0.00046764	     -0.19573145	     -0.05948924	      0.88285816	     -0.00070084	     -0.21247849	      0.00147514	      0.00122587	    139.52886365
      2.09365617	     -0.05444421	     -0.00046782	     -0.19566747	     -0.05948741	      0.88285967	     -0.00070049	     -0.21245647	      0.00146894	      0.00120348	    140.49078886
      2.09489794	     -0.05438548	     -0.00046784	     -0.19560861	     -0.05948559	      0.88286115	     -0.00070013	     -0.21243485	      0.00146302	      0.00118027	    140.45326644
      2.09613972	     -0.05432800	     -0.00046773	     -0.19555098	     -0.05948377	      0.88286260	     -0.00069977	     -0.21241366	      0.00145572	      0.00115513	    141.35885328
      2.09738149	     -0.05427601	     -0.00046754	     -0.19549884	     -0.05948197	      0.88286401	     -0.00069940	     -0.21239292	      0.00144878	      0.00112933	    141.26381456
      2.09862326	     -0.05422576	     -0.00046750	     -0.19544843	     -0.05948018	      0.88286540	     -0.00069902	     -0.21237267	      0.00144054	      0.00110177	    142.10936415
      2.09986503	     -0.05418115	     -0.00046725	     -0.19540367	     -0.05947839	      0.88286675	     -0.00069865	     -0.21235290	      0.00143272	      0.00107366	    141.93871504
      2.10110680	     -0.05413872	     -0.00046716	     -0.19536107	     -0.05947662	      0.88286806	     -0.00069826	     -0.21233367	      0.00142367	      0.00104385	    142.72384747
      2.10234858	     -0.05410167	     -0.00046650	     -0.19532387	     -0.05947486	      0.88286934	     -0.00069787	     -0.21231495	      0.00141513	      0.00101361	    142.51608406
      2.10359035	     -0.05406378	     -0.00046619	     -0.19528582	     -0.05947311	      0.88287058	     -0.00069748	     -0.21229681	      0.00140539	      0.00098208	    143.22733553
      2.10483212	     -0.05403216	     -0.00046588	     -0.19525403	     -0.05947137	      0.88287178	     -0.00069708	     -0.21227925	      0.00139618	      0.00095052	    142.93193052
      2.10607389	     -0.05400186	     -0.00046577	     -0.19522356	     -0.05946964	      0.88287294	     -0.00069667	     -0.21226231	      0.00138584	      0.00091779	    143.63425422
      2.10731566	     -0.05397596	     -0.00046549	     -0.19519749	     -0.05946792	      0.88287406	     -0.00069627	     -0.21224595	      0.00137617	      0.00088514	    143.33518579
      2.10855744	     -0.05394984	     -0.00046551	     -0.19517119	     -0.05946622	      0.88287514	     -0.00069585	     -0.21223015	      0.00136546	      0.00085153	    144.01004260
      2.10979921	     -0.05392835	     -0.00046541	     -0.19514952	     -0.05946453	      0.88287618	     -0.00069543	     -0.21221487	      0.00135548	      0.00081825	    143.65312292
      2.11104098	     -0.05390754	     -0.00046549	     -0.19512853	     -0.05946286	      0.88287717	     -0.00069501	     -0.21220013	      0.00134449	      0.00078422	    144.27236562
      2.11228275	     -0.05389109	     -0.00046545	     -0.19511190	     -0.05946119	      0.88287812	     -0.00069458	     -0.21218588	      0.00133424	      0.00075073	    143.86463054
      2.11352453	     -0.05387531	     -0.00046584	     -0.19509593	     -0.05945954	      0.88287904	     -0.00069415	     -0.21217213	      0.00132299	      0.00071677	    144.42486983
      2.11476630	     -0.05386396	     -0.00046588	     -0.19508440	     -0.05945791	      0.88287990	     -0.00069372	     -0.21215885	      0.00131243	      0.00068363	    143.93469759
      2.11600807	     -0.05385321	     -0.00046606	     -0.19507345	     -0.05945628	      0.88288073	     -0.00069328	     -0.21214606	      0.00130083	      0.00065022	    144.42332829
      2.11724984	     -0.05384679	     -0.00046603	     -0.19506685	     -0.05945468	      0.88288152	     -0.00069283	     -0.21213372	      0.00128994	      0.00061779	    143.87762508
      2.11849161	     -0.05384096	     -0.00046620	     -0.19506083	     -0.05945308	      0.88288227	     -0.00069238	     -0.21212187	      0.00127804	      0.00058525	    144.31345585
      2.11973339	     -0.05383947	     -0.00046620	     -0.19505916	     -0.05945150	      0.88288297	     -0.00069193	     -0.21211046	      0.00126686	      0.00055387	    143.71310382
      2.12097516	     -0.05383847	     -0.00046641	     -0.19505797	     -0.05944994	      0.88288364	     -0.00069148	     -0.21209952	      0.00125465	      0.00052256	    144.09612074
      2.12221693	     -0.05384180	     -0.00046645	     -0.19506111	     -0.05944839	      0.88288427	     -0.00069102	     -0.21208903	      0.00124319	      0.00049255	    143.43903442
      2.12345870	     -0.05384567	     -0.00046668	     -0.19506478	     -0.05944685	      0.88288487	     -0.00069056	     -0.21207901	      0.00123073	      0.00046274	    143.76707484
      2.12470048	     -0.05385392	     -0.00046673	     -0.19507285	     -0.05944533	      0.88288542	     -0.00069010	     -0.21206943	      0.00121904	      0.00043434	    143.05138105
      2.12594225	     -0.05386271	     -0.00046697	     -0.19508144	     -0.05944382	      0.88288594	     -0.00068964	     -0.21206031	      0.00120637	      0.00040621	    143.32899144
      2.12718402	     -0.05387592	     -0.00046705	     -0.19509446	     -0.05944233	      0.88288643	     -0.00068917	     -0.21205164	      0.00119451	      0.00037957	    142.56348116
      2.12842579	     -0.05388966	     -0.00046733	     -0.19510800	     -0.05944086	      0.88288689	     -0.00068870	     -0.21204344	      0.00118173	      0.00035324	    142.79631595
      2.12966756	     -0.05390774	     -0.00046744	     -0.19512589	     -0.05943940	      0.88288731	     -0.00068823	     -0.21203568	      0.00116980	      0.00032843	    141.98412008
      2.13090934	     -0.05392603	     -0.00046771	     -0.19514399	     -0.05943795	      0.88288770	     -0.00068775	     -0.21202838	      0.00115695	      0.00030395	    142.17524870
      2.13215111	     -0.05394848	     -0.00046779	     -0.19516625	     -0.05943652	      0.88288807	     -0.00068728	     -0.21202151	      0.00114499	      0.00028099	    141.31930736
      2.13339288	     -0.05397111	     -0.00046805	     -0.19518869	     -0.05943511	      0.88288840	     -0.00068680	     -0.21201508	      0.00113218	      0.00025834	    141.46831323
      2.13463465	     -0.05399780	     -0.00046811	     -0.19521520	     -0.05943371	      0.88288871	     -0.00068632	     -0.21200907	      0.00112033	      0.00023719	    140.57004470
      2.13587642	     -0.05402443	     -0.00046834	     -0.19524164	     -0.05943233	      0.88288899	     -0.00068584	     -0.21200349	      0.00110766	      0.00021631	    140.68061693
      2.13711820	     -0.05405493	     -0.00046835	     -0.19527197	     -0.05943096	      0.88288925	     -0.00068536	     -0.21199830	      0.00109601	      0.00019689	    139.74446257
      2.13835997	     -0.05408524	     -0.00046854	     -0.19530209	     -0.05942961	      0.88288948	     -0.00068488	     -0.21199352	      0.00108357	      0.00017769	    139.82193299
      2.13960174	     -0.05411917	     -0.00046856	     -0.19533585	     -0.05942827	      0.88288969	     -0.00068440	     -0.21198910	      0.00107218	      0.00015989	    138.86178577
      2.14084351	     -0.05415247	     -0.00046879	     -0.19536898	     -0.05942694	      0.88288988	     -0.00068392	     -0.21198506	      0.00106005	      0.00014226	    138.92494020
      2.14208529	     -0.05418902	     -0.00046887	     -0.19540537	     -0.05942563	      0.88289004	     -0.00068344	     -0.21198136	      0.00104902	      0.00012598	    137.95498489
      2.14332706	     -0.05422475	     -0.00046918	     -0.19544093	     -0.05942434	      0.88289019	     -0.00068295	     -0.21197799	      0.00103731	      0.00010980	    138.00879214
      2.14456883	     -0.05426373	     -0.00046941	     -0.19547975	     -0.05942306	      0.88289032	     -0.00068247	     -0.21197493	      0.00102674	      0.00009489	    137.03813870
      2.14581060	     -0.05430181	     -0.00046996	     -0.19551766	     -0.05942179	      0.88289042	     -0.00068199	     -0.21197218	      0.00101554	      0.00007995	    137.10094113
      2.14705237	     -0.05434293	     -0.00047050	     -0.19555862	     -0.05942053	      0.88289051	     -0.00068151	     -0.21196970	      0.00100557	      0.00006618	    136.14939002
      2.14829415	     -0.05438293	     -0.00047143	     -0.19559845	     -0.05941929	      0.88289059	     -0.00068103	     -0.21196751	      0.00099500	      0.00005227	    136.22453675
      2.14953592	     -0.05442554	     -0.00047236	     -0.19564091	     -0.05941806	      0.88289065	     -0.00068056	     -0.21196557	      0.00098572	      0.00003941	    135.28939810
      2.15077769	     -0.05446682	     -0.00047370	     -0.19568202	     -0.05941684	      0.88289069	     -0.00068008	     -0.21196389	      0.00097589	      0.00002632	    135.37408503
      2.15201946	     -0.05451044	     -0.00047508	     -0.19572549	     -0.05941564	      0.88289071	     -0.00067961	     -0.21196244	      0.00096738	      0.00001418	    134.46187669
      2.15326123	     -0.05455204	     -0.00047685	     -0.19576692	     -0.05941444	      0.88289072	     -0.00067914	     -0.21196121	      0.00095836	      0.00000172	    134.56715924
      2.15450301	     -0.05459530	     -0.00047863	     -0.19581004	     -0.05941326	      0.88289072	     -0.00067867	     -0.21196017	      0.00095066	     -0.00000985	    133.68263268
      2.15574478	     -0.05463585	     -0.00048076	     -0.19585043	     -0.05941208	      0.88289070	     -0.00067821	     -0.21195932	      0.00094246	     -0.00002176	    133.80565476
      2.15698655	     -0.05467741	     -0.00048283	     -0.19589184	     -0.05941092	      0.88289066	     -0.00067775	     -0.21195859	      0.00093555	     -0.00003279	    132.94399353
      2.15822832	     -0.05471578	     -0.00048518	     -0.19593005	     -0.05940976	      0.88289061	     -0.00067729	     -0.21195800	      0.00092811	     -0.00004416	    133.08199470
      2.15947010	     -0.05475483	     -0.00048747	     -0.19596896	     -0.05940861	      0.88289055	     -0.00067684	     -0.21195749	      0.00092193	     -0.00005464	    132.24560424
      2.16071187	     -0.05479044	     -0.00049002	     -0.19600443	     -0.05940747	      0.88289048	     -0.00067639	     -0.21195707	      0.00091515	     -0.00006542	    132.39753020
      2.16195364	     -0.05482648	     -0.00049246	     -0.19604032	     -0.05940634	      0.88289039	     -0.00067595	     -0.21195670	      0.00090956	     -0.00007525	    131.58364391
      2.16319541	     -0.05485878	     -0.00049512	     -0.19607248	     -0.05940521	      0.88289029	     -0.00067550	     -0.21195639	      0.00090333	     -0.00008532	    131.75269654
      2.16443718	     -0.05489133	     -0.00049765	     -0.19610491	     -0.05940409	      0.88289018	     -0.00067507	     -0.21195610	      0.00089823	     -0.00009435	    130.95654783
      2.16567896	     -0.05492035	     -0.00050037	     -0.19613378	     -0.05940298	      0.88289006	     -0.00067463	     -0.21195586	      0.00089238	     -0.00010351	    131.12833885
      2.16692073	     -0.05494992	     -0.00050292	     -0.19616322	     -0.05940188	      0.88288992	     -0.00067420	     -0.21195564	      0.00088756	     -0.00011154	    130.33996423
      2.16816250	     -0.05497624	     -0.00050562	     -0.19618941	     -0.05940078	      0.88288978	     -0.00067378	     -0.21195548	      0.00088188	     -0.00011962	    130.51417425
      2.16940427	     -0.05500326	     -0.00050810	     -0.19621629	     -0.05939969	      0.88288963	     -0.00067336	     -0.21195535	      0.00087715	     -0.00012651	    129.73257886
      2.17064605	     -0.05502770	     -0.00051059	     -0.19624061	     -0.05939860	      0.88288947	     -0.00067294	     -0.21195530	      0.00087149	     -0.00013347	    129.88611308
      2.17188782	     -0.05505452	     -0.00051278	     -0.19626731	     -0.05939752	      0.88288930	     -0.00067252	     -0.21195536	      0.00086670	     -0.00013939	    129.07173094
      2.17312959	     -0.05508107	     -0.00051503	     -0.19629373	     -0.05939645	      0.88288912	     -0.00067211	     -0.21195561	      0.00086094	     -0.00014566	    129.18825146
      2.17437136	     -0.05511205	     -0.00051708	     -0.19632458	     -0.05939538	      0.88288893	     -0.00067171	     -0.21195613	      0.00085607	     -0.00015129	    128.35133401
      2.17561313	     -0.05514364	     -0.00051923	     -0.19635604	     -0.05939432	      0.88288874	     -0.00067130	     -0.21195702	      0.00085035	     -0.00015775	    128.45704373
      2.17685491	     -0.05517946	     -0.00052116	     -0.19639174	     -0.05939327	      0.88288854	     -0.00067090	     -0.21195832	      0.00084565	     -0.00016404	    127.62652877
      2.17809668	     -0.05521554	     -0.00052315	     -0.19642770	     -0.05939222	      0.88288834	     -0.00067051	     -0.21196013	      0.00084024	     -0.00017159	    127.72359186
      2.17933845	     -0.05525555	     -0.00052487	     -0.19646760	     -0.05939118	      0.88288812	     -0.00067011	     -0.21196245	      0.00083599	     -0.00017938	    126.88697647
      2.18058022	     -0.05529508	     -0.00052658	     -0.19650702	     -0.05939015	      0.88288789	     -0.00066972	     -0.21196534	      0.00083118	     -0.00018881	    126.97233119
      2.18182199	     -0.05533812	     -0.00052806	     -0.19654995	     -0.05938912	      0.88288765	     -0.00066934	     -0.21196878	      0.00082765	     -0.00019879	    126.13301235
      2.18306377	     -0.05538114	     -0.00052963	     -0.19659286	     -0.05938809	      0.88288739	     -0.00066896	     -0.21197282	      0.00082369	     -0.00021064	    126.19402483
      2.18430554	     -0.05542759	     -0.00053099	     -0.19663921	     -0.05938707	      0.88288712	     -0.00066858	     -0.21197746	      0.00082110	     -0.00022323	    125.34499955
      2.18554731	     -0.05547332	     -0.00053240	     -0.19668485	     -0.05938605	      0.88288684	     -0.00066820	     -0.21198272	      0.00081817	     -0.00023780	    125.38359915
      2.18678908	     -0.05552208	     -0.00053360	     -0.19673353	     -0.05938504	      0.88288653	     -0.00066783	     -0.21198859	      0.00081670	     -0.00025316	    124.51988319
      2.18803086	     -0.05556967	     -0.00053487	     -0.19678104	     -0.05938402	      0.88288621	     -0.00066746	     -0.21199508	      0.00081494	     -0.00027049	    124.54145571
      2.18927263	     -0.05561963	     -0.00053597	     -0.19683093	     -0.05938301	      0.88288586	     -0.00066710	     -0.21200215	      0.00081471	     -0.00028848	    123.67747305
      2.19051440	     -0.05566823	     -0.00053713	     -0.19687946	     -0.05938200	      0.88288549	     -0.00066674	     -0.21200980	      0.00081424	     -0.00030826	    123.67762936
      2.19175617	     -0.05571939	     -0.00053807	     -0.19693056	     -0.05938099	      0.88288510	     -0.00066638	     -0.21201801	      0.00081531	     -0.00032851	    122.79103247
      2.19299794	     -0.05576968	     -0.00053903	     -0.19698079	     -0.05937998	      0.88288468	     -0.00066603	     -0.21202678	      0.00081615	     -0.00035036	    122.76022743
      2.19423972	     -0.05582292	     -0.00053985	     -0.19703399	     -0.05937896	      0.88288423	     -0.00066568	     -0.21203610	      0.00081853	     -0.00037252	    121.86807843
      2.19548149	     -0.05587562	     -0.00054078	     -0.19708665	     -0.05937794	      0.88288375	     -0.00066534	     -0.21204598	      0.00082071	     -0.00039607	    121.82952080
      2.19672326	     -0.05593149	     -0.00054157	     -0.19714249	     -0.05937692	      0.88288324	     -0.00066500	     -0.21205641	      0.00082448	     -0.00041970	    120.93097267
      2.19796503	     -0.05598670	     -0.00054242	     -0.19719767	     -0.05937590	      0.88288271	     -0.00066466	     -0.21206741	      0.00082811	     -0.00044451	    120.88576597
      2.19920681	     -0.05604442	     -0.00054309	     -0.19725539	     -0.05937487	      0.88288214	     -0.00066433	     -0.21207893	      0.00083337	     -0.00046917	    119.99295958
      2.20044858	     -0.05610042	     -0.00054375	     -0.19731138	     -0.05937383	      0.88288154	     -0.00066400	     -0.21209096	      0.00083853	     -0.00049476	    119.95727896
      2.20169035	     -0.05615852	     -0.00054422	     -0.19736949	     -0.05937278	      0.88288091	     -0.00066367	     -0.21210345	      0.00084538	     -0.00051991	    119.07547127
      2.20293212	     -0.05621557	     -0.00054475	     -0.19742654	     -0.05937173	      0.88288025	     -0.00066335	     -0.21211639	      0.00085218	     -0.00054572	    119.03860231
      2.20417389	     -0.05627525	     -0.00054519	     -0.19748624	     -0.05937067	      0.88287956	     -0.00066303	     -0.21212975	      0.00086070	     -0.00057085	    118.16803813
      2.20541567	     -0.05633371	     -0.00054574	     -0.19754473	     -0.05936959	      0.88287883	     -0.00066272	     -0.21214352	      0.00086922	     -0.00059638	    118.14703021
      2.20665744	     -0.05639423	     -0.00054619	     -0.19760530	     -0.05936851	      0.88287808	     -0.00066241	     -0.21215767	      0.00087948	     -0.00062095	    117.29650813
      2.20789921	     -0.05645341	     -0.00054669	     -0.19766452	     -0.05936741	      0.88287729	     -0.00066210	     -0.21217218	      0.00088975	     -0.00064564	    117.28208906
      2.20914098	     -0.05651509	     -0.00054706	     -0.19772626	     -0.05936630	      0.88287647	     -0.00066180	     -0.21218702	      0.00090175	     -0.00066913	    116.43048296
      2.21038275	     -0.05657590	     -0.00054750	     -0.19778714	     -0.05936517	      0.88287563	     -0.00066151	     -0.21220220	      0.00091374	     -0.00069254	    116.41783723
      2.21162453	     -0.05663941	     -0.00054786	     -0.19785073	     -0.05936402	      0.88287475	     -0.00066121	     -0.21221769	      0.00092746	     -0.00071461	    115.58042076
      2.21286630	     -0.05670178	     -0.00054828	     -0.19791318	     -0.05936286	      0.88287385	     -0.00066092	     -0.21223350	      0.00094121	     -0.00073647	    115.58393166
      2.21410807	     -0.05676624	     -0.00054858	     -0.19797773	     -0.05936169	      0.88287292	     -0.00066064	     -0.21224959	      0.00095672	     -0.00075686	    114.76697635
      2.21534984	     -0.05682894	     -0.00054894	     -0.19804053	     -0.05936049	      0.88287197	     -0.00066036	     -0.21226595	      0.00097228	     -0.00077693	    114.79153314
      2.21659162	     -0.05689317	     -0.00054920	     -0.19810489	     -0.05935927	      0.88287100	     -0.00066008	     -0.21228253	      0.00098962	     -0.00079539	    113.99979126
      2.21783339	     -0.05695529	     -0.00054952	     -0.19816713	     -0.05935803	      0.88287000	     -0.00065981	     -0.21229931	      0.00100703	     -0.00081337	    114.04375258
      2.21907516	     -0.05701824	     -0.00054974	     -0.19823021	     -0.05935677	      0.88286898	     -0.00065954	     -0.21231624	      0.00102622	     -0.00082958	    113.28042736
      2.22031693	     -0.05707859	     -0.00055005	     -0.19829070	     -0.05935548	      0.88286794	     -0.00065927	     -0.21233330	      0.00104548	     -0.00084514	    113.34891249
      2.22155870	     -0.05714016	     -0.00055011	     -0.19835242	     -0.05935417	      0.88286688	     -0.00065901	     -0.21235043	      0.00106645	     -0.00085871	    112.59752598
      2.22280048	     -0.05719949	     -0.00055017	     -0.19841192	     -0.05935283	      0.88286580	     -0.00065875	     -0.21236765	      0.00108738	     -0.00087143	    112.66498129
      2.22404225	     -0.05725944	     -0.00055012	     -0.19847205	     -0.05935147	      0.88286472	     -0.00065849	     -0.21238491	      0.00110997	     -0.00088206	    111.93336997
      2.22528402	     -0.05731624	     -0.00055010	     -0.19852903	     -0.05935008	      0.88286361	     -0.00065824	     -0.21240219	      0.00113251	     -0.00089176	    112.03424108
      2.22652579	     -0.05737347	     -0.00054998	     -0.19858646	     -0.05934866	      0.88286250	     -0.00065799	     -0.21241944	      0.00115667	     -0.00089927	    111.32902114
      2.22776756	     -0.05742753	     -0.00055000	     -0.19864071	     -0.05934721	      0.88286138	     -0.00065774	     -0.21243666	      0.00118070	     -0.00090576	    111.44860369
      2.22900934	     -0.05748199	     -0.00055014	     -0.19869538	     -0.05934572	      0.88286025	     -0.00065750	     -0.21245384	      0.00120628	     -0.00090999	    110.77384309
      2.23025111	     -0.05753373	     -0.00055034	     -0.19874733	     -0.05934421	      0.88285912	     -0.00065726	     -0.21247098	      0.00123165	     -0.00091317	    110.93669541
      2.23149288	     -0.05758550	     -0.00055027	     -0.19879932	     -0.05934266	      0.88285799	     -0.00065703	     -0.21248804	      0.00125847	     -0.00091409	    110.31984299
      2.23273465	     -0.05763400	     -0.00054949	     -0.19884805	     -0.05934109	      0.88285685	     -0.00065679	     -0.21250500	      0.00128488	     -0.00091379	    110.53168097
      2.23397643	     -0.05768294	     -0.00054849	     -0.19889725	     -0.05933947	      0.88285572	     -0.00065656	     -0.21252183	      0.00131252	     -0.00091109	    109.95781386
      2.23521820	     -0.05772933	     -0.00054754	     -0.19894388	     -0.05933783	      0.88285459	     -0.00065633	     -0.21253854	      0.00133964	     -0.00090729	    110.23905820
      2.23645997	     -0.05777469	     -0.00054683	     -0.19898950	     -0.05933614	      0.88285347	     -0.00065611	     -0.21255511	      0.00136795	     -0.00090124	    109.75091599
      2.23770174	     -0.05781731	     -0.00054675	     -0.19903235	     -0.05933443	      0.88285235	     -0.00065588	     -0.21257162	      0.00139565	     -0.00089399	    110.09199920
      2.23894351	     -0.05786134	     -0.00054665	     -0.19907663	     -0.05933268	      0.88285125	     -0.00065566	     -0.21258806	      0.00142445	     -0.00088445	    109.65789569
      2.24018529	     -0.05790238	     -0.00054650	     -0.19911792	     -0.05933089	      0.88285016	     -0.00065544	     -0.21260445	      0.00145265	     -0.00087391	    110.07366020
      2.24142706	     -0.05794344	     -0.00054618	     -0.19915923	     -0.05932907	      0.88284908	     -0.00065522	     -0.21262071	      0.00148198	     -0.00086121	    109.71089494
      2.24266883	     -0.05798107	     -0.00054585	     -0.19919712	     -0.05932721	      0.88284802	     -0.00065500	     -0.21263683	      0.00151075	     -0.00084760	    110.19070453
      2.24391060	     -0.05801819	     -0.00054540	     -0.19923450	     -0.05932532	      0.88284697	     -0.00065479	     -0.21265274	      0.00154066	     -0.00083185	    109.87204876
      2.24515238	     -0.05805133	     -0.00054480	     -0.19926792	     -0.05932339	      0.88284595	     -0.00065457	     -0.21266843	      0.00157003	     -0.00081518	    110.38396871
      2.24639415	     -0.05808382	     -0.00054393	     -0.19930069	     -0.05932142	      0.88284495	     -0.00065436	     -0.21268383	      0.00160056	     -0.00079639	    110.08585251
      2.24763592	     -0.05811249	     -0.00054287	     -0.19932964	     -0.05931941	      0.88284397	     -0.00065414	     -0.21269892	      0.00163054	     -0.00077672	    110.61875940
      2.24887769	     -0.05814062	     -0.00054155	     -0.19935807	     -0.05931737	      0.88284302	     -0.00065392	     -0.21271366	      0.00166162	     -0.00075502	    110.33419324
      2.25011946	     -0.05816547	     -0.00054010	     -0.19938323	     -0.05931528	      0.88284210	     -0.00065371	     -0.21272805	      0.00169209	     -0.00073255	    110.87541988
      2.25136124	     -0.05819042	     -0.00053846	     -0.19940849	     -0.05931316	      0.88284120	     -0.00065349	     -0.21274207	      0.00172366	     -0.00070821	    110.59493029
      2.25260301	     -0.05821199	     -0.00053672	     -0.19943037	     -0.05931100	      0.88284034	     -0.00065328	     -0.21275571	      0.00175464	     -0.00068330	    111.16009750
      2.25384478	     -0.05823314	     -0.00053477	     -0.19945184	     -0.05930881	      0.88283951	     -0.00065306	     -0.21276895	      0.00178671	     -0.00065673	    110.90538120
      2.25508655	     -0.05825063	     -0.00053272	     -0.19946966	     -0.05930657	      0.88283871	     -0.00065285	     -0.21278177	      0.00181816	     -0.00062979	    111.49284126
      2.25632832	     -0.05826790	     -0.00053051	     -0.19948727	     -0.05930429	      0.88283794	     -0.00065263	     -0.21279415	      0.00185068	     -0.00060140	    111.25203108
      2.25757010	     -0.05828196	     -0.00052853	     -0.19950166	     -0.05930197	      0.88283721	     -0.00065241	     -0.21280608	      0.00188258	     -0.00057284	    111.85989739
      2.25881187	     -0.05829612	     -0.00052672	     -0.19951615	     -0.05929961	      0.88283652	     -0.00065219	     -0.21281754	      0.00191550	     -0.00054299	    111.63237762
      2.26005364	     -0.05830709	     -0.00052465	     -0.19952745	     -0.05929722	      0.88283587	     -0.00065198	     -0.21282854	      0.00194777	     -0.00051311	    112.25657842
      2.26129541	     -0.05831803	     -0.00052220	     -0.19953874	     -0.05929478	      0.88283525	     -0.00065176	     -0.21283906	      0.00198102	     -0.00048205	    112.03095585
      2.26253719	     -0.05832609	     -0.00051977	     -0.19954714	     -0.05929230	      0.88283467	     -0.00065154	     -0.21284911	      0.00201363	     -0.00045110	    112.67696180
      2.26377896	     -0.05833372	     -0.00051751	     -0.19955512	     -0.05928977	      0.88283413	     -0.00065132	     -0.21285863	      0.00204731	     -0.00041910	    112.50408858
      2.26502073	     -0.05833756	     -0.00051556	     -0.19955930	     -0.05928721	      0.88283363	     -0.00065109	     -0.21286764	      0.00208043	     -0.00038724	    113.19710317
      2.26626250	     -0.05833994	     -0.00051380	     -0.19956202	     -0.05928461	      0.88283317	     -0.00065087	     -0.21287608	      0.00211461	     -0.00035428	    113.07847578
      2.26750427	     -0.05833530	     -0.00051235	     -0.19955771	     -0.05928196	      0.88283275	     -0.00065065	     -0.21288390	      0.00214808	     -0.00032129	    113.83823466
      2.26874605	     -0.05832640	     -0.00051112	     -0.19954914	     -0.05927927	      0.88283237	     -0.00065042	     -0.21289102	      0.00218236	     -0.00028690	    113.77424935
      2.26998782	     -0.05830933	     -0.00050981	     -0.19953240	     -0.05927654	      0.88283204	     -0.00065020	     -0.21289737	      0.00221567	     -0.00025213	    114.60408429
      2.27122959	     -0.05828629	     -0.00050828	     -0.19950970	     -0.05927377	      0.88283174	     -0.00064997	     -0.21290279	      0.00224962	     -0.00021562	    114.61737990
      2.27247136	     -0.05825411	     -0.00050640	     -0.19947787	     -0.05927095	      0.88283150	     -0.00064974	     -0.21290719	      0.00228240	     -0.00017833	    115.51524536
      2.27371314	     -0.05821757	     -0.00050432	     -0.19944167	     -0.05926810	      0.88283130	     -0.00064951	     -0.21291050	      0.00231555	     -0.00013887	    115.54654079
      2.27495491	     -0.05817387	     -0.00050224	     -0.19939831	     -0.05926520	      0.88283116	     -0.00064928	     -0.21291270	      0.00234726	     -0.00009830	    116.45559884
      2.27619668	     -0.05812633	     -0.00050005	     -0.19935110	     -0.05926227	      0.88283106	     -0.00064904	     -0.21291375	      0.00237914	     -0.00005534	    116.50931991
      2.27743845	     -0.05807223	     -0.00049790	     -0.19929733	     -0.05925930	      0.88283102	     -0.00064880	     -0.21291365	      0.00240940	     -0.00001115	    117.46885337
      2.27868022	     -0.05801476	     -0.00049573	     -0.19924018	     -0.05925629	      0.88283103	     -0.00064857	     -0.21291236	      0.00243960	      0.00003550	    117.56692333
      2.27992200	     -0.05795067	     -0.00049360	     -0.19917640	     -0.05925324	      0.88283111	     -0.00064832	     -0.21290991	      0.00246797	      0.00008341	    118.57442753
      2.28116377	     -0.05788238	     -0.00049125	     -0.19910841	     -0.05925016	      0.88283124	     -0.00064808	     -0.21290624	      0.00249612	      0.00013375	    118.71165055
      2.28240554	     -0.05780633	     -0.00048869	     -0.19903266	     -0.05924704	      0.88283144	     -0.00064783	     -0.21290133	      0.00252228	      0.00018528	    119.76813868
      2.28364731	     -0.05772603	     -0.00048587	     -0.19895266	     -0.05924389	      0.88283170	     -0.00064758	     -0.21289512	      0.00254805	      0.00023912	    119.93836697
      2.28488908	     -0.05763955	     -0.00048305	     -0.19886646	     -0.05924071	      0.88283203	     -0.00064733	     -0.21288762	      0.00257166	      0.00029396	    121.01567596
      2.28613086	     -0.05755073	     -0.00048009	     -0.19877790	     -0.05923751	      0.88283243	     -0.00064708	     -0.21287885	      0.00259477	      0.00035085	    121.17081708
      2.28737263	     -0.05745710	     -0.00047716	     -0.19868453	     -0.05923427	      0.88283291	     -0.00064682	     -0.21286886	      0.00261565	      0.00040837	    122.24723919
      2.28861440	     -0.05736272	     -0.00047425	     -0.19859040	     -0.05923101	      0.88283345	     -0.00064656	     -0.21285769	      0.00263596	      0.00046747	    122.40258319
      2.28985617	     -0.05726517	     -0.00047151	     -0.19849306	     -0.05922773	      0.88283407	     -0.00064630	     -0.21284542	      0.00265392	      0.00052667	    123.47120917
      2.29109795	     -0.05716799	     -0.00046880	     -0.19839609	     -0.05922442	      0.88283476	     -0.00064604	     -0.21283212	      0.00267126	      0.00058685	    123.59315182
      2.29233972	     -0.05706843	     -0.00046621	     -0.19829671	     -0.05922109	      0.88283552	     -0.00064577	     -0.21281787	      0.00268629	      0.00064646	    124.63775608
      2.29358149	     -0.05696974	     -0.00046371	     -0.19819820	     -0.05921775	      0.88283636	     -0.00064550	     -0.21280272	      0.00270077	      0.00070635	    124.75792572
      2.29482326	     -0.05686811	     -0.00046147	     -0.19809672	     -0.05921439	      0.88283728	     -0.00064523	     -0.21278675	      0.00271300	      0.00076502	    125.83650339
      2.29606503	     -0.05676622	     -0.00045928	     -0.19799496	     -0.05921101	      0.88283826	     -0.00064495	     -0.21276996	      0.00272470	      0.00082343	    125.98816203
      2.29730681	     -0.05666070	     -0.00045722	     -0.19788955	     -0.05920762	      0.88283932	     -0.00064467	     -0.21275239	      0.00273411	      0.00088015	    127.08410283
      2.29854858	     -0.05655507	     -0.00045514	     -0.19778403	     -0.05920422	      0.88284045	     -0.00064439	     -0.21273402	      0.00274292	      0.00093616	    127.24213704
      2.29979035	     -0.05644626	     -0.00045317	     -0.19767531	     -0.05920081	      0.88284165	     -0.00064411	     -0.21271491	      0.00274935	      0.00099004	    128.34029099
      2.30103212	     -0.05633846	     -0.00045114	     -0.19756758	     -0.05919739	      0.88284291	     -0.00064382	     -0.21269507	      0.00275510	      0.00104279	    128.46706595
      2.30227389	     -0.05622954	     -0.00044928	     -0.19745870	     -0.05919397	      0.88284423	     -0.00064353	     -0.21267460	      0.00275846	      0.00109293	    129.52466467
      2.30351567	     -0.05612351	     -0.00044756	     -0.19735271	     -0.05919054	      0.88284562	     -0.00064324	     -0.21265358	      0.00276121	      0.00114142	    129.63926959
      2.30475744	     -0.05601608	     -0.00044605	     -0.19724529	     -0.05918711	      0.88284707	     -0.00064294	     -0.21263208	      0.00276167	      0.00118683	    130.70962275
      2.30599921	     -0.05591003	     -0.00044444	     -0.19713924	     -0.05918368	      0.88284857	     -0.00064264	     -0.21261013	      0.00276159	      0.00123018	    130.83737299
      2.30724098	     -0.05580227	     -0.00044290	     -0.19703147	     -0.05918025	      0.88285012	     -0.00064234	     -0.21258777	      0.00275924	      0.00127011	    131.92228672
      2.30848276	     -0.05569527	     -0.00044153	     -0.19692444	     -0.05917683	      0.88285172	     -0.00064203	     -0.21256500	      0.00275631	      0.00130769	    132.04956659
      2.30972453	     -0.05558700	     -0.00044013	     -0.19681611	     -0.05917341	      0.88285337	     -0.00064172	     -0.21254193	      0.00275107	      0.00134168	    133.11876037
      2.31096630	     -0.05548054	     -0.00043827	     -0.19670961	     -0.05917000	      0.88285505	     -0.00064140	     -0.21251854	      0.00274529	      0.00137321	    133.19785256
      2.31220807	     -0.05537296	     -0.00043642	     -0.19660195	     -0.05916659	      0.88285678	     -0.00064108	     -0.21249490	      0.00273726	      0.00140094	    134.24654320
      2.31344984	     -0.05526861	     -0.00043446	     -0.19649753	     -0.05916320	      0.88285853	     -0.00064076	     -0.21247102	      0.00272880	      0.00142598	    134.32338910
      2.31469162	     -0.05516373	     -0.00043259	     -0.19639255	     -0.05915982	      0.88286032	     -0.00064043	     -0.21244696	      0.00271824	      0.00144709	    135.37496993
      2.31593339	     -0.05506181	     -0.00043068	     -0.19629052	     -0.05915645	      0.88286212	     -0.00064010	     -0.21242274	      0.00270737	      0.00146544	    135.44777265
      2.31717516	     -0.05495960	     -0.00042900	     -0.19618818	     -0.05915309	      0.88286395	     -0.00063976	     -0.21239840	      0.00269448	      0.00147981	    136.49447750
      2.31841693	     -0.05486007	     -0.00042726	     -0.19608852	     -0.05914976	      0.88286580	     -0.00063942	     -0.21237396	      0.00268134	      0.00149144	    136.56075524
      2.31965871	     -0.05475940	     -0.00042563	     -0.19598771	     -0.05914644	      0.88286766	     -0.00063907	     -0.21234945	      0.00266621	      0.00149919	    137.59842290
      2.32090048	     -0.05466167	     -0.00042388	     -0.19588982	     -0.05914314	      0.88286952	     -0.00063872	     -0.21232486	      0.00265085	      0.00150433	    137.63928636
      2.32214225	     -0.05456375	     -0.00042224	     -0.19579172	     -0.05913985	      0.88287139	     -0.00063837	     -0.21230024	      0.00263351	      0.00150572	    138.64521129
      2.32338402	     -0.05446965	     -0.00042039	     -0.19569743	     -0.05913659	      0.88287326	     -0.00063801	     -0.21227560	      0.00261592	      0.00150461	    138.63519006
      2.32462579	     -0.05437596	     -0.00041862	     -0.19560355	     -0.05913336	      0.88287513	     -0.00063764	     -0.21225102	      0.00259638	      0.00149982	    139.60507671
      2.32586757	     -0.05428634	     -0.00041666	     -0.19551373	     -0.05913015	      0.88287698	     -0.00063727	     -0.21222650	      0.00257667	      0.00149258	    139.56280693
      2.32710934	     -0.05419713	     -0.00041477	     -0.19542430	     -0.05912696	      0.88287883	     -0.00063690	     -0.21220211	      0.00255510	      0.00148176	    140.50591577
      2.32835111	     -0.05411193	     -0.00041275	     -0.19533888	     -0.05912380	      0.88288066	     -0.00063652	     -0.21217784	      0.00253347	      0.00146864	    140.44738954
      2.32959288	     -0.05402691	     -0.00041091	     -0.19525362	     -0.05912067	      0.88288248	     -0.00063614	     -0.21215373	      0.00251008	      0.00145213	    141.38490849
      2.33083465	     -0.05394599	     -0.00040899	     -0.19517245	     -0.05911757	      0.88288427	     -0.00063575	     -0.21212979	      0.00248668	      0.00143359	    141.29274991
      2.33207643	     -0.05386601	     -0.00040730	     -0.19509222	     -0.05911449	      0.88288604	     -0.00063536	     -0.21210606	      0.00246153	      0.00141196	    142.18665753
      2.33331820	     -0.05379062	     -0.00040546	     -0.19501657	     -0.05911145	      0.88288777	     -0.00063496	     -0.21208257	      0.00243641	      0.00138857	    142.04570687
      2.33455997	     -0.05371695	     -0.00040386	     -0.19494261	     -0.05910844	      0.88288948	     -0.00063456	     -0.21205938	      0.00240958	      0.00136231	    142.89614816
      2.33580174	     -0.05364827	     -0.00040213	     -0.19487364	     -0.05910547	      0.88289116	     -0.00063415	     -0.21203651	      0.00238285	      0.00133448	    142.71733072
      2.33704352	     -0.05358034	     -0.00040056	     -0.19480542	     -0.05910253	      0.88289280	     -0.00063374	     -0.21201399	      0.00235449	      0.00130400	    143.54270785
      2.33828529	     -0.05351662	     -0.00039876	     -0.19474140	     -0.05909962	      0.88289440	     -0.00063333	     -0.21199180	      0.00232629	      0.00127224	    143.32686325
      2.33952706	     -0.05345326	     -0.00039707	     -0.19467773	     -0.05909675	      0.88289595	     -0.00063291	     -0.21196997	      0.00229649	      0.00123815	    144.11572488
      2.34076883	     -0.05339410	     -0.00039515	     -0.19461825	     -0.05909392	      0.88289747	     -0.00063248	     -0.21194847	      0.00226688	      0.00120312	    143.85833508
      2.34201060	     -0.05333603	     -0.00039351	     -0.19455986	     -0.05909112	      0.88289894	     -0.00063205	     -0.21192733	      0.00223568	      0.00116612	    144.60711667
      2.34325238	     -0.05328332	     -0.00039178	     -0.19450682	     -0.05908836	      0.88290037	     -0.00063162	     -0.21190657	      0.00220469	      0.00112855	    144.29491711
      2.34449415	     -0.05323171	     -0.00039028	     -0.19445486	     -0.05908565	      0.88290174	     -0.00063118	     -0.21188624	      0.00217213	      0.00108937	    145.00137891
      2.34573592	     -0.05318488	     -0.00038865	     -0.19440769	     -0.05908297	      0.88290307	     -0.00063074	     -0.21186631	      0.00213985	      0.00104999	    144.65070488
      2.34697769	     -0.05313957	     -0.00038728	     -0.19436202	     -0.05908033	      0.88290435	     -0.00063029	     -0.21184684	      0.00210607	      0.00100936	    145.31013214
      2.34821947	     -0.05309956	     -0.00038568	     -0.19432165	     -0.05907774	      0.88290558	     -0.00062984	     -0.21182783	      0.00207258	      0.00096884	    144.90067807
      2.34946124	     -0.05306105	     -0.00038371	     -0.19428278	     -0.05907519	      0.88290676	     -0.00062938	     -0.21180931	      0.00203759	      0.00092743	    145.51125249
      2.35070301	     -0.05302812	     -0.00038139	     -0.19424949	     -0.05907268	      0.88290788	     -0.00062892	     -0.21179128	      0.00200294	      0.00088648	    145.03925433
      2.35194478	     -0.05299705	     -0.00037938	     -0.19421805	     -0.05907021	      0.88290896	     -0.00062846	     -0.21177379	      0.00196691	      0.00084484	    145.62288747
      2.35318655	     -0.05297166	     -0.00037734	     -0.19419230	     -0.05906779	      0.88290998	     -0.00062799	     -0.21175683	      0.00193139	      0.00080380	    145.14460025
      2.35442833	     -0.05294655	     -0.00037624	     -0.19416680	     -0.05906542	      0.88291095	     -0.00062751	     -0.21174048	      0.00189462	      0.00076233	    145.71119997
      2.35567010	     -0.05292821	     -0.00037517	     -0.19414806	     -0.05906309	      0.88291187	     -0.00062703	     -0.21172476	      0.00185846	      0.00072178	    145.20376613
      2.35691187	     -0.05291097	     -0.00037444	     -0.19413041	     -0.05906080	      0.88291275	     -0.00062655	     -0.21170969	      0.00182117	      0.00068100	    145.76937910
      2.35815364	     -0.05289777	     -0.00037371	     -0.19411681	     -0.05905856	      0.88291357	     -0.00062606	     -0.21169524	      0.00178462	      0.00064133	    145.26963889
      2.35939541	     -0.05288515	     -0.00037321	     -0.19410377	     -0.05905637	      0.88291434	     -0.00062557	     -0.21168139	      0.00174703	      0.00060165	    145.82907507
      2.36063719	     -0.05287676	     -0.00037238	     -0.19409499	     -0.05905422	      0.88291506	     -0.00062507	     -0.21166808	      0.00171025	      0.00056331	    145.31294798
      2.36187896	     -0.05286844	     -0.00037179	     -0.19408625	     -0.05905212	      0.88291574	     -0.00062457	     -0.21165532	      0.00167249	      0.00052516	    145.86149662
      2.36312073	     -0.05286353	     -0.00037064	     -0.19408096	     -0.05905007	      0.88291637	     -0.00062406	     -0.21164305	      0.00163562	      0.00048854	    145.33592070
      2.36436250	     -0.05285871	     -0.00036974	     -0.19407573	     -0.05904806	      0.88291695	     -0.00062355	     -0.21163128	      0.00159781	      0.00045231	    145.87431401
      2.36560428	     -0.05285796	     -0.00036865	     -0.19407459	     -0.05904610	      0.88291749	     -0.00062304	     -0.21161997	      0.00156093	      0.00041775	    145.33696012
      2.36684605	     -0.05285721	     -0.00036785	     -0.19407343	     -0.05904419	      0.88291799	     -0.00062252	     -0.21160911	      0.00152318	      0.00038368	    145.87201785
      2.36808782	     -0.05286056	     -0.00036687	     -0.19407639	     -0.05904232	      0.88291844	     -0.00062200	     -0.21159868	      0.00148644	      0.00035135	    145.31789725
      2.36932959	     -0.05286387	     -0.00036617	     -0.19407931	     -0.05904050	      0.88291886	     -0.00062147	     -0.21158870	      0.00144890	      0.00031955	    145.83554422
      2.37057136	     -0.05287117	     -0.00036526	     -0.19408622	     -0.05903872	      0.88291924	     -0.00062094	     -0.21157911	      0.00141243	      0.00028951	    145.26549804
      2.37181314	     -0.05287813	     -0.00036469	     -0.19409278	     -0.05903699	      0.88291958	     -0.00062040	     -0.21156994	      0.00137522	      0.00026001	    145.77341176
      2.37305491	     -0.05288887	     -0.00036424	     -0.19410313	     -0.05903530	      0.88291989	     -0.00061987	     -0.21156114	      0.00133914	      0.00023230	    145.18582810
      2.37429668	     -0.05289915	     -0.00036403	     -0.19411302	     -0.05903366	      0.88292016	     -0.00061932	     -0.21155272	      0.00130234	      0.00020515	    145.67608491
      2.37553845	     -0.05291310	     -0.00036360	     -0.19412658	     -0.05903207	      0.88292040	     -0.00061878	     -0.21154466	      0.00126672	      0.00017975	    145.07355055
      2.37678022	     -0.05292657	     -0.00036346	     -0.19413966	     -0.05903052	      0.88292060	     -0.00061823	     -0.21153695	      0.00123045	      0.00015485	    145.55065950
      2.37802200	     -0.05294378	     -0.00036311	     -0.19415648	     -0.05902901	      0.88292078	     -0.00061768	     -0.21152958	      0.00119539	      0.00013166	    144.92904039
      2.37926377	     -0.05296042	     -0.00036307	     -0.19417275	     -0.05902755	      0.88292093	     -0.00061712	     -0.21152255	      0.00115972	      0.00010889	    145.38583401
      2.38050554	     -0.05298067	     -0.00036282	     -0.19419261	     -0.05902613	      0.88292105	     -0.00061656	     -0.21151583	      0.00112530	      0.00008776	    144.74195130
      2.38174731	     -0.05300020	     -0.00036286	     -0.19421177	     -0.05902476	      0.88292115	     -0.00061600	     -0.21150944	      0.00109029	      0.00006700	    145.17779613
      2.38298909	     -0.05302323	     -0.00036272	     -0.19423443	     -0.05902342	      0.88292122	     -0.00061543	     -0.21150335	      0.00105655	      0.00004781	    144.51407580
      2.38423086	     -0.05304549	     -0.00036289	     -0.19425631	     -0.05902213	      0.88292127	     -0.00061486	     -0.21149757	      0.00102222	      0.00002892	    144.93084342
      2.38547263	     -0.05307120	     -0.00036289	     -0.19428166	     -0.05902088	      0.88292129	     -0.00061429	     -0.21149208	      0.00098919	      0.00001153	    144.24751503
      2.38671440	     -0.05309609	     -0.00036319	     -0.19430619	     -0.05901968	      0.88292130	     -0.00061371	     -0.21148688	      0.00095559	     -0.00000563	    144.64134181
      2.38795617	     -0.05312432	     -0.00036330	     -0.19433405	     -0.05901851	      0.88292128	     -0.00061314	     -0.21148195	      0.00092328	     -0.00002137	    143.93605117
      2.38919795	     -0.05315155	     -0.00036366	     -0.19436092	     -0.05901738	      0.88292124	     -0.00061256	     -0.21147731	      0.00089043	     -0.00003697	    144.30403181
      2.39043972	     -0.05318199	     -0.00036379	     -0.19439102	     -0.05901630	      0.88292119	     -0.00061197	     -0.21147292	      0.00085890	     -0.00005123	    143.57370045
      2.39168149	     -0.05321125	     -0.00036417	     -0.19441993	     -0.05901525	      0.88292112	     -0.00061139	     -0.21146879	      0.00082682	     -0.00006545	    143.91794499
      2.39292326	     -0.05324325	     -0.00036429	     -0.19445160	     -0.05901424	      0.88292103	     -0.00061080	     -0.21146490	      0.00079608	     -0.00007841	    143.17156761
      2.39416504	     -0.05327364	     -0.00036462	     -0.19448164	     -0.05901327	      0.88292092	     -0.00061021	     -0.21146125	      0.00076483	     -0.00009140	    143.50206747
      2.39540681	     -0.05330672	     -0.00036473	     -0.19451440	     -0.05901234	      0.88292080	     -0.00060962	     -0.21145780	      0.00073493	     -0.00010321	    142.74411370
      2.39664858	     -0.05333833	     -0.00036509	     -0.19454568	     -0.05901145	      0.88292066	     -0.00060902	     -0.21145455	      0.00070450	     -0.00011510	    143.06006299
      2.39789035	     -0.05337278	     -0.00036528	     -0.19457980	     -0.05901059	      0.88292051	     -0.00060842	     -0.21145149	      0.00067541	     -0.00012587	    142.29045232
      2.39913212	     -0.05340578	     -0.00036575	     -0.19461248	     -0.05900977	      0.88292035	     -0.00060783	     -0.21144864	      0.00064579	     -0.00013679	    142.59345854
      2.40037390	     -0.05344143	     -0.00036605	     -0.19464783	     -0.05900899	      0.88292018	     -0.00060723	     -0.21144595	      0.00061751	     -0.00014665	    141.81854632
      2.40161567	     -0.05347542	     -0.00036663	     -0.19468151	     -0.05900824	      0.88291999	     -0.00060662	     -0.21144346	      0.00058870	     -0.00015672	    142.11465471
      2.40285744	     -0.05351180	     -0.00036707	     -0.19471758	     -0.05900753	      0.88291979	     -0.00060602	     -0.21144112	      0.00056122	     -0.00016580	    141.33684968
      2.40409921	     -0.05354620	     -0.00036781	     -0.19475167	     -0.05900685	      0.88291958	     -0.00060542	     -0.21143895	      0.00053322	     -0.00017512	    141.62550759
      2.40534098	     -0.05358284	     -0.00036845	     -0.19478801	     -0.05900620	      0.88291935	     -0.00060481	     -0.21143692	      0.00050654	     -0.00018348	    140.84665372
      2.40658276	     -0.05361744	     -0.00036946	     -0.19482231	     -0.05900559	      0.88291912	     -0.00060420	     -0.21143504	      0.00047934	     -0.00019213	    141.13031950
      2.40782453	     -0.05365388	     -0.00037040	     -0.19485846	     -0.05900501	      0.88291888	     -0.00060359	     -0.21143328	      0.00045345	     -0.00019982	    140.35814467
      2.40906630	     -0.05368767	     -0.00037168	     -0.19489195	     -0.05900446	      0.88291862	     -0.00060299	     -0.21143165	      0.00042701	     -0.00020776	    140.64291329
      2.41030807	     -0.05372280	     -0.00037290	     -0.19492680	     -0.05900395	      0.88291836	     -0.00060238	     -0.21143012	      0.00040182	     -0.00021469	    139.87804558
      2.41154985	     -0.05375488	     -0.00037446	     -0.19495858	     -0.05900346	      0.88291809	     -0.00060177	     -0.21142869	      0.00037602	     -0.00022181	    140.16488299
      2.41279162	     -0.05378770	     -0.00037594	     -0.19499112	     -0.05900301	      0.88291781	     -0.00060116	     -0.21142733	      0.00035143	     -0.00022784	    139.41478212
      2.41403339	     -0.05381689	     -0.00037774	     -0.19502001	     -0.05900259	      0.88291752	     -0.00060055	     -0.21142604	      0.00032617	     -0.00023395	    139.71236466
      2.41527516	     -0.05384671	     -0.00037950	     -0.19504955	     -0.05900220	      0.88291723	     -0.00059994	     -0.21142479	      0.00030204	     -0.00023884	    138.97668326
      2.41651693	     -0.05387290	     -0.00038160	     -0.19507545	     -0.05900184	      0.88291693	     -0.00059933	     -0.21142359	      0.00027716	     -0.00024368	    139.28279677
      2.41775871	     -0.05389929	     -0.00038362	     -0.19510155	     -0.05900151	      0.88291663	     -0.00059873	     -0.21142242	      0.00025334	     -0.00024719	    138.56440084
      2.41900048	     -0.05392156	     -0.00038591	     -0.19512353	     -0.05900121	      0.88291632	     -0.00059812	     -0.21142128	      0.00022870	     -0.00025053	    138.88181071
      2.42024225	     -0.05394373	     -0.00038808	     -0.19514542	     -0.05900095	      0.88291600	     -0.00059751	     -0.21142013	      0.00020504	     -0.00025242	    138.17839577
      2.42148402	     -0.05396172	     -0.00039051	     -0.19516311	     -0.05900071	      0.88291569	     -0.00059691	     -0.21141900	      0.00018047	     -0.00025402	    138.50341869
      2.42272580	     -0.05397974	     -0.00039282	     -0.19518085	     -0.05900050	      0.88291537	     -0.00059630	     -0.21141785	      0.00015679	     -0.00025407	    137.80962109
      2.42396757	     -0.05399369	     -0.00039539	     -0.19519451	     -0.05900032	      0.88291506	     -0.00059570	     -0.21141671	      0.00013211	     -0.00025374	    138.14059306
      2.42520934	     -0.05400760	     -0.00039781	     -0.19520813	     -0.05900017	      0.88291474	     -0.00059510	     -0.21141555	      0.00010825	     -0.00025179	    137.45283420
      2.42645111	     -0.05401748	     -0.00040043	     -0.19521773	     -0.05900005	      0.88291443	     -0.00059450	     -0.21141441	      0.00008330	     -0.00024943	    137.78148130
      2.42769288	     -0.05402774	     -0.00040289	     -0.19522770	     -0.05899996	      0.88291413	     -0.00059390	     -0.21141325	      0.00005910	     -0.00024543	    137.09480453
      2.42893466	     -0.05403425	     -0.00040558	     -0.19523391	     -0.05899990	      0.88291382	     -0.00059330	     -0.21141213	      0.00003376	     -0.00024105	    137.42903546
      2.43017643	     -0.05404096	     -0.00040808	     -0.19524033	     -0.05899988	      0.88291353	     -0.00059270	     -0.21141102	      0.00000910	     -0.00023508	    136.75496962
      2.43141820	     -0.05404382	     -0.00041076	     -0.19524290	     -0.05899988	      0.88291324	     -0.00059211	     -0.21140993	     -0.00001675	     -0.00022876	    137.09417292
      2.43265997	     -0.05404705	     -0.00041322	     -0.19524584	     -0.05899992	      0.88291296	     -0.00059152	     -0.21140886	     -0.00004198	     -0.00022092	    136.42199041
      2.43390174	     -0.05404675	     -0.00041584	     -0.19524523	     -0.05899999	      0.88291269	     -0.00059093	     -0.21140783	     -0.00006843	     -0.00021283	    136.76288805
      2.43514352	     -0.05404742	     -0.00041828	     -0.19524561	     -0.05900009	      0.88291243	     -0.00059034	     -0.21140682	     -0.00009428	     -0.00020334	    136.09099364
      2.43638529	     -0.05404504	     -0.00042090	     -0.19524293	     -0.05900022	      0.88291219	     -0.00058975	     -0.21140588	     -0.00012138	     -0.00019374	    136.43186157
      2.43762706	     -0.05404378	     -0.00042330	     -0.19524137	     -0.05900039	      0.88291195	     -0.00058917	     -0.21140499	     -0.00014791	     -0.00018290	    135.75765006
      2.43886883	     -0.05403965	     -0.00042583	     -0.19523694	     -0.05900059	      0.88291173	     -0.00058858	     -0.21140420	     -0.00017573	     -0.00017215	    136.09701156
      2.44011061	     -0.05403699	     -0.00042814	     -0.19523397	     -0.05900082	      0.88291152	     -0.00058800	     -0.21140348	     -0.00020299	     -0.00016040	    135.42223496
      2.44135238	     -0.05403209	     -0.00043060	     -0.19522876	     -0.05900109	      0.88291133	     -0.00058743	     -0.21140288	     -0.00023155	     -0.00014899	    135.75221925
      2.44259415	     -0.05402997	     -0.00043287	     -0.19522634	     -0.05900140	      0.88291116	     -0.00058686	     -0.21140240	     -0.00025957	     -0.00013685	    135.05139377
      2.44383592	     -0.05402710	     -0.00043527	     -0.19522315	     -0.05900174	      0.88291099	     -0.00058629	     -0.21140213	     -0.00028890	     -0.00012542	    135.34382988
      2.44507769	     -0.05402820	     -0.00043743	     -0.19522394	     -0.05900212	      0.88291084	     -0.00058572	     -0.21140210	     -0.00031766	     -0.00011373	    134.60485312
      2.44631947	     -0.05402947	     -0.00043971	     -0.19522490	     -0.05900253	      0.88291071	     -0.00058516	     -0.21140237	     -0.00034767	     -0.00010329	    134.86293029
      2.44756124	     -0.05403538	     -0.00044180	     -0.19523050	     -0.05900298	      0.88291059	     -0.00058460	     -0.21140300	     -0.00037702	     -0.00009315	    134.09956602
      2.44880301	     -0.05404175	     -0.00044406	     -0.19523654	     -0.05900347	      0.88291048	     -0.00058404	     -0.21140406	     -0.00040748	     -0.00008482	    134.34010035
      2.45004478	     -0.05405259	     -0.00044609	     -0.19524707	     -0.05900399	      0.88291038	     -0.00058349	     -0.21140556	     -0.00043714	     -0.00007730	    133.55899468
      2.45128655	     -0.05406392	     -0.00044823	     -0.19525809	     -0.05900455	      0.88291028	     -0.00058294	     -0.21140756	     -0.00046781	     -0.00007207	    133.76531657
      2.45252833	     -0.05408049	     -0.00045019	     -0.19527434	     -0.05900515	      0.88291020	     -0.00058240	     -0.21141008	     -0.00049757	     -0.00006811	    132.95107521
      2.45377010	     -0.05409793	     -0.00045229	     -0.19529146	     -0.05900579	      0.88291011	     -0.00058186	     -0.21141318	     -0.00052820	     -0.00006689	    133.12033328
      2.45501187	     -0.05412034	     -0.00045418	     -0.19531357	     -0.05900646	      0.88291003	     -0.00058133	     -0.21141688	     -0.00055778	     -0.00006734	    132.28069817
      2.45625364	     -0.05414344	     -0.00045623	     -0.19533635	     -0.05900717	      0.88290995	     -0.00058080	     -0.21142122	     -0.00058808	     -0.00007083	    132.42053411
      2.45749542	     -0.05417102	     -0.00045813	     -0.19536362	     -0.05900792	      0.88290985	     -0.00058028	     -0.21142619	     -0.00061720	     -0.00007621	    131.57011863
      2.45873719	     -0.05419893	     -0.00046020	     -0.19539123	     -0.05900871	      0.88290975	     -0.00057976	     -0.21143183	     -0.00064692	     -0.00008475	    131.68423620
      2.45997896	     -0.05423132	     -0.00046209	     -0.19542332	     -0.05900953	      0.88290964	     -0.00057925	     -0.21143812	     -0.00067539	     -0.00009522	    130.80450131
      2.46122073	     -0.05426372	     -0.00046406	     -0.19545542	     -0.05901039	      0.88290952	     -0.00057875	     -0.21144508	     -0.00070440	     -0.00010883	    130.87958417
      2.46246250	     -0.05429981	     -0.00046577	     -0.19549123	     -0.05901128	      0.88290937	     -0.00057825	     -0.21145269	     -0.00073208	     -0.00012431	    129.97673389
      2.46370428	     -0.05433559	     -0.00046759	     -0.19552673	     -0.05901220	      0.88290921	     -0.00057775	     -0.21146097	     -0.00076023	     -0.00014280	    130.03089158
      2.46494605	     -0.05437485	     -0.00046922	     -0.19556572	     -0.05901317	      0.88290902	     -0.00057727	     -0.21146988	     -0.00078700	     -0.00016295	    129.12656705
      2.46618782	     -0.05441293	     -0.00047093	     -0.19560353	     -0.05901416	      0.88290880	     -0.00057678	     -0.21147941	     -0.00081419	     -0.00018584	    129.17525110
      2.46742959	     -0.05445384	     -0.00047242	     -0.19564419	     -0.05901519	      0.88290855	     -0.00057631	     -0.21148953	     -0.00083998	     -0.00021004	    128.27901967
      2.46867137	     -0.05449413	     -0.00047406	     -0.19568421	     -0.05901625	      0.88290828	     -0.00057584	     -0.21150022	     -0.00086618	     -0.00023662	    128.32340671
      2.46991314	     -0.05453828	     -0.00047555	     -0.19572812	     -0.05901734	      0.88290797	     -0.00057538	     -0.21151148	     -0.00089098	     -0.00026415	    127.42183038
      2.47115491	     -0.05458198	     -0.00047711	     -0.19577158	     -0.05901846	      0.88290762	     -0.00057492	     -0.21152332	     -0.00091617	     -0.00029372	    127.45863310
      2.47239668	     -0.05462902	     -0.00047848	     -0.19581839	     -0.05901961	      0.88290724	     -0.00057447	     -0.21153571	     -0.00093991	     -0.00032393	    126.57408783
      2.47363845	     -0.05467554	     -0.00047997	     -0.19586468	     -0.05902079	      0.88290682	     -0.00057403	     -0.21154868	     -0.00096397	     -0.00035582	    126.62514425
      2.47488023	     -0.05472565	     -0.00048134	     -0.19591458	     -0.05902201	      0.88290635	     -0.00057360	     -0.21156218	     -0.00098654	     -0.00038798	    125.76446999
      2.47612200	     -0.05477481	     -0.00048283	     -0.19596352	     -0.05902324	      0.88290585	     -0.00057317	     -0.21157623	     -0.00100937	     -0.00042141	    125.84076992
      2.47736377	     -0.05482649	     -0.00048411	     -0.19601500	     -0.05902451	      0.88290531	     -0.00057275	     -0.21159078	     -0.00103067	     -0.00045467	    125.00636839
      2.47860554	     -0.05487681	     -0.00048542	     -0.19606512	     -0.05902580	      0.88290472	     -0.00057234	     -0.21160582	     -0.00105222	     -0.00048874	    125.09267634
      2.47984731	     -0.05492946	     -0.00048651	     -0.19611760	     -0.05902712	      0.88290409	     -0.00057193	     -0.21162130	     -0.00107225	     -0.00052218	    124.27919365
      2.48108909	     -0.05498012	     -0.00048758	     -0.19616808	     -0.05902847	      0.88290342	     -0.00057154	     -0.21163721	     -0.00109253	     -0.00055598	    124.38743048
      2.48233086	     -0.05503279	     -0.00048839	     -0.19622060	     -0.05902984	      0.88290271	     -0.00057115	     -0.21165348	     -0.00111130	     -0.00058868	    123.59052595
      2.48357263	     -0.05508390	     -0.00048920	     -0.19627155	     -0.05903123	      0.88290196	     -0.00057077	     -0.21167012	     -0.00113033	     -0.00062134	    123.70788640
      2.48481440	     -0.05513743	     -0.00048984	     -0.19632494	     -0.05903264	      0.88290117	     -0.00057039	     -0.21168709	     -0.00114785	     -0.00065254	    122.93330215
      2.48605618	     -0.05518967	     -0.00049060	     -0.19637705	     -0.05903408	      0.88290034	     -0.00057003	     -0.21170441	     -0.00116557	     -0.00068335	    123.07555641
      2.48729795	     -0.05524433	     -0.00049124	     -0.19643158	     -0.05903554	      0.88289948	     -0.00056967	     -0.21172203	     -0.00118175	     -0.00071237	    122.32881946
      2.48853972	     -0.05529767	     -0.00049193	     -0.19648479	     -0.05903701	      0.88289857	     -0.00056932	     -0.21173997	     -0.00119813	     -0.00074066	    122.48211075
      2.48978149	     -0.05535363	     -0.00049246	     -0.19654065	     -0.05903851	      0.88289764	     -0.00056898	     -0.21175819	     -0.00121297	     -0.00076690	    121.74303621
      2.49102326	     -0.05540812	     -0.00049301	     -0.19659503	     -0.05904003	      0.88289667	     -0.00056865	     -0.21177673	     -0.00122803	     -0.00079219	    121.91028039
      2.49226504	     -0.05546451	     -0.00049336	     -0.19665134	     -0.05904156	      0.88289567	     -0.00056832	     -0.21179552	     -0.00124152	     -0.00081522	    121.19791694
      2.49350681	     -0.05551896	     -0.00049370	     -0.19670570	     -0.05904311	      0.88289464	     -0.00056801	     -0.21181456	     -0.00125520	     -0.00083709	    121.38642704
      2.49474858	     -0.05557525	     -0.00049382	     -0.19676192	     -0.05904468	      0.88289359	     -0.00056770	     -0.21183382	     -0.00126732	     -0.00085653	    120.69039741
      2.49599035	     -0.05562952	     -0.00049391	     -0.19681613	     -0.05904626	      0.88289252	     -0.00056740	     -0.21185329	     -0.00127962	     -0.00087468	    120.89437340
      2.49723213	     -0.05568514	     -0.00049378	     -0.19687170	     -0.05904785	      0.88289142	     -0.00056711	     -0.21187292	     -0.00129034	     -0.00089027	    120.22278282
      2.49847390	     -0.05573835	     -0.00049361	     -0.19692487	     -0.05904946	      0.88289031	     -0.00056683	     -0.21189270	     -0.00130123	     -0.00090445	    120.44774150
      2.49971567	     -0.05579291	     -0.00049323	     -0.19697941	     -0.05905109	      0.88288918	     -0.00056656	     -0.21191258	     -0.00131055	     -0.00091593	    119.78758050
      2.50095744	     -0.05584478	     -0.00049278	     -0.19703126	     -0.05905272	      0.88288803	     -0.00056630	     -0.21193256	     -0.00132005	     -0.00092593	    120.02592318
      2.50219921	     -0.05589736	     -0.00049201	     -0.19708383	     -0.05905436	      0.88288688	     -0.00056605	     -0.21195258	     -0.00132798	     -0.00093317	    119.39110515
      2.50344099	     -0.05594675	     -0.00049106	     -0.19713323	     -0.05905602	      0.88288572	     -0.00056580	     -0.21197261	     -0.00133610	     -0.00093882	    119.65201629
      2.50468276	     -0.05599652	     -0.00048992	     -0.19718303	     -0.05905768	      0.88288455	     -0.00056557	     -0.21199259	     -0.00134269	     -0.00094162	    119.03528617
      2.50592453	     -0.05604270	     -0.00048901	     -0.19722922	     -0.05905935	      0.88288338	     -0.00056535	     -0.21201254	     -0.00134950	     -0.00094275	    119.31290016
      2.50716630	     -0.05609038	     -0.00048804	     -0.19727694	     -0.05906103	      0.88288221	     -0.00056513	     -0.21203241	     -0.00135481	     -0.00094098	    118.71161155
      2.50840807	     -0.05613497	     -0.00048706	     -0.19732156	     -0.05906272	      0.88288104	     -0.00056493	     -0.21205222	     -0.00136037	     -0.00093756	    119.01668476
      2.50964985	     -0.05617973	     -0.00048588	     -0.19736637	     -0.05906441	      0.88287988	     -0.00056473	     -0.21207190	     -0.00136444	     -0.00093128	    118.44423895
      2.51089162	     -0.05622103	     -0.00048464	     -0.19740773	     -0.05906611	      0.88287873	     -0.00056455	     -0.21209143	     -0.00136877	     -0.00092339	    118.76800123
      2.51213339	     -0.05626259	     -0.00048258	     -0.19744937	     -0.05906781	      0.88287759	     -0.00056437	     -0.21211074	     -0.00137169	     -0.00091262	    118.20884091
      2.51337516	     -0.05629834	     -0.00048088	     -0.19748519	     -0.05906951	      0.88287646	     -0.00056421	     -0.21212986	     -0.00137501	     -0.00090005	    118.51337565
      2.51461694	     -0.05633618	     -0.00047914	     -0.19752312	     -0.05907122	      0.88287535	     -0.00056405	     -0.21214879	     -0.00137705	     -0.00088454	    117.94287280
      2.51585871	     -0.05637092	     -0.00047741	     -0.19755794	     -0.05907293	      0.88287427	     -0.00056391	     -0.21216755	     -0.00137948	     -0.00086748	    118.30073017
      2.51710048	     -0.05640574	     -0.00047551	     -0.19759287	     -0.05907465	      0.88287320	     -0.00056377	     -0.21218605	     -0.00138053	     -0.00084779	    117.78539857
      2.51834225	     -0.05643702	     -0.00047360	     -0.19762425	     -0.05907636	      0.88287216	     -0.00056365	     -0.21220428	     -0.00138194	     -0.00082681	    118.17925533
      2.51958402	     -0.05646844	     -0.00047153	     -0.19765578	     -0.05907808	      0.88287115	     -0.00056354	     -0.21222218	     -0.00138204	     -0.00080347	    117.68242809
      2.52082580	     -0.05649672	     -0.00046947	     -0.19768417	     -0.05907980	      0.88287017	     -0.00056343	     -0.21223973	     -0.00138254	     -0.00077913	    118.08568480
      2.52206757	     -0.05652571	     -0.00046743	     -0.19771329	     -0.05908151	      0.88286922	     -0.00056334	     -0.21225691	     -0.00138173	     -0.00075275	    117.59724957
      2.52330934	     -0.05655193	     -0.00046572	     -0.19773963	     -0.05908323	      0.88286830	     -0.00056326	     -0.21227372	     -0.00138136	     -0.00072568	    118.00711277
      2.52455111	     -0.05657900	     -0.00046388	     -0.19776682	     -0.05908494	      0.88286741	     -0.00056319	     -0.21229014	     -0.00137972	     -0.00069686	    117.52273161
      2.52579289	     -0.05660340	     -0.00046209	     -0.19779135	     -0.05908665	      0.88286657	     -0.00056312	     -0.21230618	     -0.00137853	     -0.00066771	    117.93886996
      2.52703466	     -0.05662849	     -0.00046016	     -0.19781658	     -0.05908836	      0.88286576	     -0.00056307	     -0.21232181	     -0.00137607	     -0.00063717	    117.46253629
      2.52827643	     -0.05665046	     -0.00045822	     -0.19783869	     -0.05909007	      0.88286498	     -0.00056303	     -0.21233705	     -0.00137406	     -0.00060663	    117.88898129
      2.52951820	     -0.05667272	     -0.00045616	     -0.19786109	     -0.05909178	      0.88286425	     -0.00056300	     -0.21235185	     -0.00137077	     -0.00057500	    117.41984839
      2.53075997	     -0.05669167	     -0.00045410	     -0.19788019	     -0.05909348	      0.88286356	     -0.00056298	     -0.21236621	     -0.00136793	     -0.00054364	    117.85858337
      2.53200175	     -0.05671075	     -0.00045201	     -0.19789943	     -0.05909517	      0.88286290	     -0.00056297	     -0.21238010	     -0.00136383	     -0.00051144	    117.40449765
      2.53324352	     -0.05672597	     -0.00044974	     -0.19791481	     -0.05909686	      0.88286229	     -0.00056297	     -0.21239353	     -0.00136021	     -0.00047969	    117.85131853
      2.53448529	     -0.05674108	     -0.00044719	     -0.19793009	     -0.05909855	      0.88286171	     -0.00056299	     -0.21240645	     -0.00135539	     -0.00044722	    117.40561281
      2.53572706	     -0.05675245	     -0.00044468	     -0.19794162	     -0.05910023	      0.88286117	     -0.00056301	     -0.21241888	     -0.00135112	     -0.00041533	    117.87110162
      2.53696883	     -0.05676326	     -0.00044206	     -0.19795262	     -0.05910191	      0.88286068	     -0.00056304	     -0.21243077	     -0.00134573	     -0.00038284	    117.45105597
      2.53821061	     -0.05676989	     -0.00043947	     -0.19795942	     -0.05910357	      0.88286022	     -0.00056308	     -0.21244211	     -0.00134096	     -0.00035101	    117.94710591
      2.53945238	     -0.05677451	     -0.00043663	     -0.19796423	     -0.05910524	      0.88285981	     -0.00056313	     -0.21245284	     -0.00133515	     -0.00031862	    117.57496843
      2.54069415	     -0.05677262	     -0.00043361	     -0.19796252	     -0.05910689	      0.88285943	     -0.00056320	     -0.21246289	     -0.00133005	     -0.00028685	    118.12960066
      2.54193592	     -0.05676721	     -0.00043032	     -0.19795731	     -0.05910854	      0.88285910	     -0.00056327	     -0.21247217	     -0.00132402	     -0.00025440	    117.83195113
      2.54317770	     -0.05675459	     -0.00042704	     -0.19794488	     -0.05911018	      0.88285880	     -0.00056335	     -0.21248062	     -0.00131886	     -0.00022237	    118.49143495
      2.54441947	     -0.05673801	     -0.00042363	     -0.19792850	     -0.05911181	      0.88285854	     -0.00056344	     -0.21248814	     -0.00131299	     -0.00018934	    118.28616224
      2.54566124	     -0.05671386	     -0.00042023	     -0.19790454	     -0.05911344	      0.88285833	     -0.00056354	     -0.21249469	     -0.00130822	     -0.00015633	    119.01887946
      2.54690301	     -0.05668504	     -0.00041673	     -0.19787591	     -0.05911506	      0.88285816	     -0.00056366	     -0.21250020	     -0.00130292	     -0.00012194	    118.89350343
      2.54814478	     -0.05664828	     -0.00041331	     -0.19783934	     -0.05911668	      0.88285803	     -0.00056378	     -0.21250461	     -0.00129892	     -0.00008715	    119.71590648
      2.54938656	     -0.05660767	     -0.00040988	     -0.19779890	     -0.05911829	      0.88285794	     -0.00056391	     -0.21250789	     -0.00129465	     -0.00005057	    119.65087872
      2.55062833	     -0.05656006	     -0.00040650	     -0.19775146	     -0.05911989	      0.88285790	     -0.00056405	     -0.21251003	     -0.00129194	     -0.00001330	    120.52001411
      2.55187010	     -0.05650893	     -0.00040299	     -0.19770049	     -0.05912150	      0.88285791	     -0.00056420	     -0.21251101	     -0.00128918	      0.00002599	    120.49052124
      2.55311187	     -0.05645132	     -0.00039950	     -0.19764304	     -0.05912310	      0.88285797	     -0.00056435	     -0.21251085	     -0.00128816	      0.00006610	    121.40658806
      2.55435364	     -0.05639093	     -0.00039591	     -0.19758279	     -0.05912470	      0.88285807	     -0.00056452	     -0.21250955	     -0.00128724	      0.00010826	    121.41515223
      2.55559542	     -0.05632476	     -0.00039240	     -0.19751674	     -0.05912629	      0.88285823	     -0.00056470	     -0.21250714	     -0.00128817	      0.00015123	    122.37118385
      2.55683719	     -0.05625686	     -0.00038885	     -0.19744897	     -0.05912789	      0.88285845	     -0.00056489	     -0.21250364	     -0.00128930	      0.00019616	    122.40046361
      2.55807896	     -0.05618406	     -0.00038538	     -0.19737628	     -0.05912950	      0.88285872	     -0.00056508	     -0.21249911	     -0.00129238	      0.00024173	    123.37549177
      2.55932073	     -0.05610996	     -0.00038183	     -0.19730227	     -0.05913110	      0.88285905	     -0.00056529	     -0.21249356	     -0.00129570	      0.00028903	    123.42263835
      2.56056251	     -0.05603201	     -0.00037847	     -0.19722440	     -0.05913272	      0.88285944	     -0.00056550	     -0.21248706	     -0.00130101	      0.00033668	    124.42637749
      2.56180428	     -0.05595437	     -0.00037519	     -0.19714682	     -0.05913434	      0.88285989	     -0.00056572	     -0.21247966	     -0.00130667	      0.00038573	    124.49933588
      2.56304605	     -0.05587381	     -0.00037211	     -0.19706630	     -0.05913596	      0.88286040	     -0.00056595	     -0.21247143	     -0.00131445	      0.00043471	    125.53318291
      2.56428782	     -0.05579430	     -0.00036906	     -0.19698682	     -0.05913760	      0.88286097	     -0.00056619	     -0.21246243	     -0.00132266	      0.00048462	    125.62531008
      2.56552959	     -0.05571330	     -0.00036622	     -0.19690582	     -0.05913925	      0.88286160	     -0.00056644	     -0.21245275	     -0.00133305	      0.00053394	    126.67244299
      2.56677137	     -0.05563443	     -0.00036340	     -0.19682695	     -0.05914091	      0.88286229	     -0.00056670	     -0.21244246	     -0.00134388	      0.00058356	    126.77909173
      2.56801314	     -0.05555403	     -0.00036066	     -0.19674652	     -0.05914259	      0.88286305	     -0.00056696	     -0.21243162	     -0.00135683	      0.00063193	    127.85386926
      2.56925491	     -0.05547533	     -0.00035788	     -0.19666778	     -0.05914428	      0.88286386	     -0.00056723	     -0.21242027	     -0.00137010	      0.00068001	    127.99630208
      2.57049668	     -0.05539490	     -0.00035533	     -0.19658731	     -0.05914599	      0.88286474	     -0.00056751	     -0.21240846	     -0.00138535	      0.00072633	    129.11842927
      2.57173846	     -0.05531672	     -0.00035283	     -0.19650906	     -0.05914772	      0.88286567	     -0.00056779	     -0.21239622	     -0.00140087	      0.00077188	    129.29073367
      2.57298023	     -0.05523734	     -0.00035053	     -0.19642959	     -0.05914947	      0.88286665	     -0.00056809	     -0.21238361	     -0.00141840	      0.00081521	    130.43890648
      2.57422200	     -0.05516048	     -0.00034817	     -0.19635263	     -0.05915124	      0.88286769	     -0.00056839	     -0.21237066	     -0.00143621	      0.00085732	    130.61499720
      2.57546377	     -0.05508247	     -0.00034586	     -0.19627451	     -0.05915304	      0.88286878	     -0.00056870	     -0.21235741	     -0.00145604	      0.00089674	    131.77246113
      2.57670554	     -0.05500698	     -0.00034346	     -0.19619891	     -0.05915486	      0.88286992	     -0.00056901	     -0.21234389	     -0.00147607	      0.00093449	    131.96760625
      2.57794732	     -0.05493037	     -0.00034114	     -0.19612217	     -0.05915671	      0.88287110	     -0.00056933	     -0.21233014	     -0.00149801	      0.00096914	    133.15314556
      2.57918909	     -0.05485608	     -0.00033863	     -0.19604774	     -0.05915858	      0.88287232	     -0.00056966	     -0.21231617	     -0.00152007	      0.00100176	    133.36761429
      2.58043086	     -0.05478041	     -0.00033615	     -0.19597191	     -0.05916048	      0.88287359	     -0.00056999	     -0.21230202	     -0.00154395	      0.00103095	    134.57891441
      2.58167263	     -0.05470756	     -0.00033357	     -0.19589891	     -0.05916241	      0.88287488	     -0.00057033	     -0.21228768	     -0.00156785	      0.00105783	    134.80104408
      2.58291440	     -0.05463455	     -0.00033126	     -0.19582573	     -0.05916438	      0.88287621	     -0.00057068	     -0.21227322	     -0.00159346	      0.00108108	    136.01160439
      2.58415618	     -0.05456572	     -0.00032902	     -0.19575671	     -0.05916637	      0.88287757	     -0.00057103	     -0.21225867	     -0.00161896	      0.00110187	    136.23167762
      2.58539795	     -0.05449693	     -0.00032697	     -0.19568772	     -0.05916840	      0.88287895	     -0.00057138	     -0.21224410	     -0.00164608	      0.00111889	    137.44943338
      2.58663972	     -0.05443152	     -0.00032477	     -0.19562210	     -0.05917046	      0.88288035	     -0.00057175	     -0.21222951	     -0.00167301	      0.00113334	    137.65392248
      2.58788149	     -0.05436624	     -0.00032265	     -0.19555660	     -0.05917255	      0.88288176	     -0.00057211	     -0.21221496	     -0.00170145	      0.00114394	    138.84683844
      2.58912327	     -0.05430525	     -0.00032047	     -0.19549539	     -0.05917468	      0.88288319	     -0.00057249	     -0.21220045	     -0.00172961	      0.00115190	    139.02789557
      2.59036504	     -0.05424505	     -0.00031847	     -0.19543495	     -0.05917685	      0.88288462	     -0.00057286	     -0.21218605	     -0.00175920	      0.00115599	    140.20836504
      2.59160681	     -0.05418969	     -0.00031641	     -0.19537935	     -0.05917905	      0.88288606	     -0.00057325	     -0.21217179	     -0.00178844	      0.00115744	    140.37611289
      2.59284858	     -0.05413559	     -0.00031456	     -0.19532499	     -0.05918129	      0.88288749	     -0.00057363	     -0.21215771	     -0.00181910	      0.00115502	    141.54833513
      2.59409035	     -0.05408637	     -0.00031268	     -0.19527552	     -0.05918357	      0.88288892	     -0.00057402	     -0.21214385	     -0.00184934	      0.00114999	    141.69461514
      2.59533213	     -0.05403867	     -0.00031107	     -0.19522755	     -0.05918589	      0.88289035	     -0.00057442	     -0.21213027	     -0.00188088	      0.00114119	    142.85065623
      2.59657390	     -0.05399568	     -0.00030940	     -0.19518428	     -0.05918824	      0.88289176	     -0.00057481	     -0.21211697	     -0.00191186	      0.00112993	    142.98845804
      2.59781567	     -0.05395308	     -0.00030789	     -0.19514140	     -0.05919064	      0.88289315	     -0.00057522	     -0.21210398	     -0.00194402	      0.00111508	    144.15066347
      2.59905744	     -0.05391512	     -0.00030632	     -0.19510316	     -0.05919307	      0.88289453	     -0.00057562	     -0.21209128	     -0.00197555	      0.00109804	    144.26683965
      2.60029922	     -0.05387803	     -0.00030497	     -0.19506578	     -0.05919554	      0.88289588	     -0.00057603	     -0.21207892	     -0.00200820	      0.00107769	    145.41470750
      2.60154099	     -0.05384549	     -0.00030352	     -0.19503294	     -0.05919806	      0.88289720	     -0.00057644	     -0.21206687	     -0.00204015	      0.00105545	    145.51053748
      2.60278276	     -0.05381360	     -0.00030225	     -0.19500075	     -0.05920061	      0.88289850	     -0.00057685	     -0.21205517	     -0.00207315	      0.00103022	    146.63733305
      2.60402453	     -0.05378613	     -0.00030083	     -0.19497299	     -0.05920320	      0.88289976	     -0.00057727	     -0.21204381	     -0.00210538	      0.00100343	    146.70265729
      2.60526630	     -0.05375900	     -0.00029950	     -0.19494555	     -0.05920584	      0.88290099	     -0.00057769	     -0.21203281	     -0.00213858	      0.00097400	    147.79862100
      2.60650808	     -0.05373660	     -0.00029753	     -0.19492286	     -0.05920852	      0.88290218	     -0.00057811	     -0.21202215	     -0.00217095	      0.00094341	    147.80790999
      2.60774985	     -0.05371538	     -0.00029566	     -0.19490134	     -0.05921123	      0.88290333	     -0.00057853	     -0.21201189	     -0.00220423	      0.00091061	    148.84425933
      2.60899162	     -0.05369930	     -0.00029374	     -0.19488497	     -0.05921399	      0.88290444	     -0.00057895	     -0.21200201	     -0.00223658	      0.00087697	    148.81866586
      2.61023339	     -0.05368426	     -0.00029208	     -0.19486963	     -0.05921679	      0.88290551	     -0.00057938	     -0.21199256	     -0.00226971	      0.00084138	    149.83238905
      2.61147516	     -0.05367337	     -0.00029046	     -0.19485844	     -0.05921963	      0.88290653	     -0.00057981	     -0.21198353	     -0.00230177	      0.00080527	    149.76297048
      2.61271694	     -0.05366254	     -0.00028944	     -0.19484729	     -0.05922250	      0.88290751	     -0.00058023	     -0.21197497	     -0.00233455	      0.00076765	    150.73486755
      2.61395871	     -0.05365676	     -0.00028837	     -0.19484120	     -0.05922542	      0.88290844	     -0.00058066	     -0.21196688	     -0.00236621	      0.00072993	    150.61460593
      2.61520048	     -0.05365080	     -0.00028719	     -0.19483494	     -0.05922838	      0.88290932	     -0.00058109	     -0.21195927	     -0.00239852	      0.00069105	    151.55303688
      2.61644225	     -0.05364916	     -0.00028590	     -0.19483300	     -0.05923138	      0.88291015	     -0.00058152	     -0.21195212	     -0.00242966	      0.00065244	    151.39815440
      2.61768403	     -0.05364739	     -0.00028481	     -0.19483093	     -0.05923442	      0.88291094	     -0.00058196	     -0.21194542	     -0.00246140	      0.00061302	    152.29635129
      2.61892580	     -0.05364905	     -0.00028398	     -0.19483229	     -0.05923749	      0.88291168	     -0.00058239	     -0.21193914	     -0.00249191	      0.00057420	    152.08713516
      2.62016757	     -0.05365071	     -0.00028332	     -0.19483364	     -0.05924061	      0.88291236	     -0.00058282	     -0.21193330	     -0.00252298	      0.00053497	    152.91972753
      2.62140934	     -0.05365630	     -0.00028254	     -0.19483893	     -0.05924376	      0.88291300	     -0.00058325	     -0.21192785	     -0.00255281	      0.00049667	    152.66036808
      2.62265111	     -0.05366163	     -0.00028198	     -0.19484396	     -0.05924695	      0.88291360	     -0.00058368	     -0.21192282	     -0.00258321	      0.00045820	    153.46798872
      2.62389289	     -0.05367075	     -0.00028131	     -0.19485279	     -0.05925017	      0.88291414	     -0.00058411	     -0.21191816	     -0.00261236	      0.00042089	    153.16879178
      2.62513466	     -0.05367976	     -0.00028088	     -0.19486150	     -0.05925343	      0.88291464	     -0.00058454	     -0.21191388	     -0.00264208	      0.00038362	    153.93706513
      2.62637643	     -0.05369285	     -0.00028035	     -0.19487430	     -0.05925673	      0.88291510	     -0.00058497	     -0.21190997	     -0.00267056	      0.00034768	    153.59211456
      2.62761820	     -0.05370608	     -0.00028005	     -0.19488723	     -0.05926007	      0.88291551	     -0.00058540	     -0.21190645	     -0.00269961	      0.00031189	    154.31511867
      2.62885997	     -0.05372334	     -0.00027963	     -0.19490420	     -0.05926344	      0.88291587	     -0.00058583	     -0.21190330	     -0.00272740	      0.00027753	    153.92111126
      2.63010175	     -0.05374071	     -0.00027942	     -0.19492128	     -0.05926684	      0.88291620	     -0.00058626	     -0.21190054	     -0.00275574	      0.00024339	    154.59473344
      2.63134352	     -0.05376227	     -0.00027908	     -0.19494256	     -0.05927028	      0.88291648	     -0.00058668	     -0.21189815	     -0.00278279	      0.00021072	    154.15125171
      2.63258529	     -0.05378402	     -0.00027898	     -0.19496403	     -0.05927375	      0.88291672	     -0.00058711	     -0.21189616	     -0.00281038	      0.00017828	    154.78455427
      2.63382706	     -0.05381005	     -0.00027873	     -0.19498978	     -0.05927726	      0.88291692	     -0.00058753	     -0.21189454	     -0.00283668	      0.00014729	    154.29061379
      2.63506884	     -0.05383645	     -0.00027871	     -0.19501591	     -0.05928080	      0.88291708	     -0.00058795	     -0.21189332	     -0.00286348	      0.00011648	    154.87119054
      2.63631061	     -0.05386739	     -0.00027857	     -0.19504658	     -0.05928437	      0.88291721	     -0.00058837	     -0.21189249	     -0.00288892	      0.00008704	    154.32814565
      2.63755238	     -0.05389886	     -0.00027868	     -0.19507777	     -0.05928797	      0.88291730	     -0.00058878	     -0.21189208	     -0.00291480	      0.00005768	    154.86653367
      2.63879415	     -0.05393476	     -0.00027866	     -0.19511341	     -0.05929161	      0.88291735	     -0.00058920	     -0.21189207	     -0.00293927	      0.00002959	    154.28236331
      2.64003592	     -0.05397098	     -0.00027889	     -0.19514937	     -0.05929527	      0.88291737	     -0.00058961	     -0.21189248	     -0.00296416	      0.00000150	    154.77907462
      2.64127770	     -0.05401149	     -0.00027899	     -0.19518962	     -0.05929897	      0.88291736	     -0.00059002	     -0.21189329	     -0.00298762	     -0.00002542	    154.14930585
      2.64251947	     -0.05405241	     -0.00027931	     -0.19523028	     -0.05930269	      0.88291731	     -0.00059043	     -0.21189452	     -0.00301147	     -0.00005246	    154.59132050
      2.64376124	     -0.05409787	     -0.00027951	     -0.19527550	     -0.05930645	      0.88291723	     -0.00059083	     -0.21189615	     -0.00303383	     -0.00007844	    153.90882264
      2.64500301	     -0.05414374	     -0.00027997	     -0.19532112	     -0.05931023	      0.88291712	     -0.00059123	     -0.21189822	     -0.00305650	     -0.00010467	    154.30383215
      2.64624479	     -0.05419392	     -0.00028029	     -0.19537106	     -0.05931404	      0.88291697	     -0.00059163	     -0.21190068	     -0.00307761	     -0.00012996	    153.57487472
      2.64748656	     -0.05424437	     -0.00028086	     -0.19542127	     -0.05931787	      0.88291679	     -0.00059203	     -0.21190357	     -0.00309899	     -0.00015560	    153.92154150
      2.64872833	     -0.05429904	     -0.00028130	     -0.19547572	     -0.05932173	      0.88291658	     -0.00059242	     -0.21190686	     -0.00311876	     -0.00018040	    153.14577879
      2.64997010	     -0.05435378	     -0.00028197	     -0.19553023	     -0.05932562	      0.88291634	     -0.00059282	     -0.21191057	     -0.00313875	     -0.00020564	    153.44225886
      2.65121187	     -0.05441268	     -0.00028252	     -0.19558892	     -0.05932953	      0.88291607	     -0.00059320	     -0.21191468	     -0.00315711	     -0.00023010	    152.61634399
      2.65245365	     -0.05447178	     -0.00028330	     -0.19564781	     -0.05933346	      0.88291577	     -0.00059359	     -0.21191922	     -0.00317567	     -0.00025505	    152.85952974
      2.65369542	     -0.05453479	     -0.00028395	     -0.19571061	     -0.05933741	      0.88291544	     -0.00059397	     -0.21192416	     -0.00319258	     -0.00027928	    151.99454934
      2.65493719	     -0.05459761	     -0.00028484	     -0.19577323	     -0.05934139	      0.88291508	     -0.00059435	     -0.21192951	     -0.00320965	     -0.00030403	    152.19837448
      2.65617896	     -0.05466411	     -0.00028560	     -0.19583955	     -0.05934538	      0.88291469	     -0.00059473	     -0.21193524	     -0.00322503	     -0.00032807	    151.29417581
      2.65742073	     -0.05473014	     -0.00028658	     -0.19590539	     -0.05934940	      0.88291426	     -0.00059510	     -0.21194136	     -0.00324056	     -0.00035263	    151.45617195
      2.65866251	     -0.05479943	     -0.00028743	     -0.19597451	     -0.05935343	      0.88291381	     -0.00059547	     -0.21194782	     -0.00325439	     -0.00037646	    150.52155766
      2.65990428	     -0.05486798	     -0.00028851	     -0.19604289	     -0.05935748	      0.88291333	     -0.00059583	     -0.21195464	     -0.00326833	     -0.00040075	    150.64896379
      2.66114605	     -0.05493975	     -0.00028951	     -0.19611450	     -0.05936155	      0.88291282	     -0.00059619	     -0.21196177	     -0.00328055	     -0.00042424	    149.68472776
      2.66238782	     -0.05501092	     -0.00029083	     -0.19618551	     -0.05936563	      0.88291227	     -0.00059655	     -0.21196923	     -0.00329288	     -0.00044812	    149.77732508
      2.66362960	     -0.05508535	     -0.00029215	     -0.19625980	     -0.05936973	      0.88291170	     -0.00059691	     -0.21197699	     -0.00330347	     -0.00047111	    148.78611167
      2.66487137	     -0.05515902	     -0.00029385	     -0.19633332	     -0.05937383	      0.88291110	     -0.00059726	     -0.21198508	     -0.00331416	     -0.00049439	    148.84675820
      2.66611314	     -0.05523562	     -0.00029561	     -0.19640978	     -0.05937796	      0.88291048	     -0.00059760	     -0.21199345	     -0.00332310	     -0.00051668	    147.83510029
[truncated: 351,374 more chars]
