# Supplementary material for: A Neural Controller Model Considering the Vestibulospinal Tract in Human Postural Control
Source: Front Comput Neurosci. 2022 Feb 25;16:785099. doi: 10.3389/fncom.2022.785099 (PMC8913724; doi:10.3389/fncom.2022.785099)
Supplement: Supplementary file 8 [file Data_Sheet_3.zip › SimulationResults/VST+/1.495/opt_5/jiang_CoPpositon_pos.sto]

CoP
version=1
nRows=3960
nColumns=11
inDegrees=no

This file contains CoP trajectory (of origin) and orientations.

Units are S.I. units (seconds, meters, Newtons, ...)
Angles are in degrees.

endheader
time	cop-x	cop-z	cop-x-calcn-r	com-x	com-y	com-z	com-x-calcn-r	com-x-vel	com-y-vel	s_torques
      0.00048090	     -0.06554699	     -0.00032387	     -0.20674629	     -0.06321768	      0.88294046	     -0.00014789	     -0.21772585	      0.00000609	      0.00004619	    112.93584397
      0.00096181	     -0.06510507	     -0.00032788	     -0.20630460	     -0.06321767	      0.88294049	     -0.00014788	     -0.21771399	      0.00001918	      0.00010234	    126.30974618
      0.00170218	     -0.06465530	     -0.00033175	     -0.20585516	     -0.06321765	      0.88294060	     -0.00014786	     -0.21768738	      0.00003495	      0.00020166	    105.64743028
      0.00244256	     -0.06442435	     -0.00033381	     -0.20562444	     -0.06321762	      0.88294079	     -0.00014781	     -0.21765648	      0.00004002	      0.00030951	     84.73663669
      0.00375445	     -0.06435879	     -0.00033477	     -0.20555912	     -0.06321757	      0.88294133	     -0.00014771	     -0.21760331	      0.00003134	      0.00050339	     65.70810554
      0.00548857	     -0.06456881	     -0.00033392	     -0.20576944	     -0.06321753	      0.88294241	     -0.00014752	     -0.21754903	      0.00001684	      0.00073568	     57.01964791
      0.00719810	     -0.06482386	     -0.00033270	     -0.20602500	     -0.06321750	      0.88294383	     -0.00014730	     -0.21751403	      0.00002349	      0.00092016	     55.60705887
      0.00890763	     -0.06500281	     -0.00033169	     -0.20620470	     -0.06321744	      0.88294553	     -0.00014704	     -0.21749062	      0.00005472	      0.00105823	     57.18481665
      0.01027059	     -0.06509460	     -0.00033112	     -0.20629724	     -0.06321734	      0.88294703	     -0.00014681	     -0.21747574	      0.00009600	      0.00113869	     58.42565084
      0.01163354	     -0.06514102	     -0.00033062	     -0.20634449	     -0.06321717	      0.88294862	     -0.00014657	     -0.21746199	      0.00014602	      0.00119628	     60.41619537
      0.01344560	     -0.06516422	     -0.00032995	     -0.20636886	     -0.06321684	      0.88295083	     -0.00014623	     -0.21744359	      0.00022269	      0.00124276	     62.08180362
      0.01525765	     -0.06514910	     -0.00032915	     -0.20635494	     -0.06321636	      0.88295311	     -0.00014587	     -0.21742442	      0.00030416	      0.00126025	     64.75274583
      0.01657596	     -0.06513152	     -0.00032887	     -0.20633824	     -0.06321592	      0.88295477	     -0.00014560	     -0.21740990	      0.00036605	      0.00125782	     64.43976629
      0.01789427	     -0.06509901	     -0.00032823	     -0.20630660	     -0.06321540	      0.88295642	     -0.00014531	     -0.21739519	      0.00042712	      0.00124454	     65.27496618
      0.01981378	     -0.06504276	     -0.00032735	     -0.20625159	     -0.06321449	      0.88295878	     -0.00014488	     -0.21737364	      0.00051518	      0.00120894	     65.15260193
      0.02141284	     -0.06498228	     -0.00032659	     -0.20619211	     -0.06321361	      0.88296068	     -0.00014451	     -0.21735589	      0.00058647	      0.00116753	     65.56021349
      0.02265478	     -0.06493289	     -0.00032600	     -0.20614348	     -0.06321285	      0.88296210	     -0.00014421	     -0.21734230	      0.00063996	      0.00112872	     64.97274823
      0.02389671	     -0.06487903	     -0.00032558	     -0.20609038	     -0.06321202	      0.88296348	     -0.00014390	     -0.21732902	      0.00069266	      0.00108664	     64.53882809
      0.02513865	     -0.06482466	     -0.00032526	     -0.20603673	     -0.06321113	      0.88296480	     -0.00014359	     -0.21731611	      0.00074285	      0.00104026	     64.23938638
      0.02638058	     -0.06476920	     -0.00032503	     -0.20598199	     -0.06321018	      0.88296606	     -0.00014327	     -0.21730362	      0.00079239	      0.00099204	     63.65661528
      0.02762252	     -0.06471414	     -0.00032488	     -0.20592763	     -0.06320916	      0.88296726	     -0.00014294	     -0.21729155	      0.00083959	      0.00094109	     63.39105248
      0.02886445	     -0.06465985	     -0.00032483	     -0.20587403	     -0.06320809	      0.88296840	     -0.00014260	     -0.21727994	      0.00088609	      0.00088946	     62.86602399
      0.03010639	     -0.06460754	     -0.00032486	     -0.20582240	     -0.06320696	      0.88296947	     -0.00014226	     -0.21726878	      0.00093058	      0.00083646	     62.69892205
      0.03165947	     -0.06454587	     -0.00032501	     -0.20576157	     -0.06320548	      0.88297072	     -0.00014183	     -0.21725548	      0.00098539	      0.00077056	     62.09385519
      0.03274645	     -0.06450551	     -0.00032518	     -0.20572178	     -0.06320439	      0.88297153	     -0.00014152	     -0.21724661	      0.00102170	      0.00072380	     62.28476028
      0.03383344	     -0.06446794	     -0.00032540	     -0.20568478	     -0.06320326	      0.88297229	     -0.00014120	     -0.21723809	      0.00105809	      0.00067811	     62.10291937
      0.03530191	     -0.06442240	     -0.00032577	     -0.20564001	     -0.06320167	      0.88297324	     -0.00014077	     -0.21722715	      0.00110568	      0.00061673	     62.23729886
      0.03683966	     -0.06438122	     -0.00032624	     -0.20559963	     -0.06319993	      0.88297414	     -0.00014031	     -0.21721639	      0.00115529	      0.00055456	     61.90858832
      0.03794159	     -0.06435530	     -0.00032661	     -0.20557428	     -0.06319864	      0.88297473	     -0.00013997	     -0.21720909	      0.00118928	      0.00051033	     62.39284834
      0.03904352	     -0.06433281	     -0.00032700	     -0.20555236	     -0.06319731	      0.88297527	     -0.00013964	     -0.21720212	      0.00122379	      0.00046785	     62.33980304
      0.04048432	     -0.06430847	     -0.00032752	     -0.20552876	     -0.06319551	      0.88297590	     -0.00013919	     -0.21719349	      0.00126797	      0.00041337	     62.67903062
      0.04198830	     -0.06428885	     -0.00032809	     -0.20550992	     -0.06319357	      0.88297648	     -0.00013871	     -0.21718503	      0.00131463	      0.00035927	     62.42192708
      0.04311464	     -0.06427648	     -0.00032849	     -0.20549813	     -0.06319207	      0.88297687	     -0.00013835	     -0.21717903	      0.00134843	      0.00031943	     62.98440781
      0.04424098	     -0.06426698	     -0.00032889	     -0.20548922	     -0.06319053	      0.88297720	     -0.00013798	     -0.21717328	      0.00138311	      0.00028165	     62.89377299
      0.04563422	     -0.06425831	     -0.00032939	     -0.20548127	     -0.06318858	      0.88297757	     -0.00013752	     -0.21716649	      0.00142540	      0.00023607	     63.24085250
      0.04709329	     -0.06425341	     -0.00032997	     -0.20547714	     -0.06318646	      0.88297788	     -0.00013704	     -0.21715975	      0.00147065	      0.00019119	     62.92663058
      0.04825464	     -0.06425089	     -0.00033054	     -0.20547522	     -0.06318473	      0.88297808	     -0.00013665	     -0.21715463	      0.00150570	      0.00015628	     63.44763161
      0.04941598	     -0.06425098	     -0.00033120	     -0.20547592	     -0.06318296	      0.88297824	     -0.00013625	     -0.21714971	      0.00154184	      0.00012361	     63.25797627
      0.05057732	     -0.06425156	     -0.00033190	     -0.20547711	     -0.06318115	      0.88297837	     -0.00013585	     -0.21714498	      0.00157752	      0.00009177	     63.49851548
      0.05217550	     -0.06425436	     -0.00033289	     -0.20548074	     -0.06317859	      0.88297848	     -0.00013530	     -0.21713872	      0.00162752	      0.00005090	     63.28175077
      0.05332736	     -0.06425586	     -0.00033362	     -0.20548284	     -0.06317670	      0.88297852	     -0.00013489	     -0.21713438	      0.00166289	      0.00002258	     63.66196048
      0.05447923	     -0.06425817	     -0.00033432	     -0.20548576	     -0.06317476	      0.88297853	     -0.00013449	     -0.21713013	      0.00169913	     -0.00000358	     63.49890909
      0.05563109	     -0.06425925	     -0.00033501	     -0.20548744	     -0.06317278	      0.88297851	     -0.00013407	     -0.21712597	      0.00173496	     -0.00002874	     63.67202852
      0.05730322	     -0.06426141	     -0.00033601	     -0.20549048	     -0.06316984	      0.88297844	     -0.00013347	     -0.21712003	      0.00178767	     -0.00006204	     63.44975142
      0.05840815	     -0.06426136	     -0.00033674	     -0.20549099	     -0.06316784	      0.88297836	     -0.00013306	     -0.21711617	      0.00182179	     -0.00008277	     63.76599516
      0.05951308	     -0.06426122	     -0.00033751	     -0.20549142	     -0.06316581	      0.88297825	     -0.00013265	     -0.21711233	      0.00185652	     -0.00010145	     63.65912989
      0.06096010	     -0.06425887	     -0.00033842	     -0.20548982	     -0.06316309	      0.88297809	     -0.00013211	     -0.21710734	      0.00190142	     -0.00012415	     63.84150354
      0.06243691	     -0.06425744	     -0.00033930	     -0.20548915	     -0.06316025	      0.88297789	     -0.00013156	     -0.21710226	      0.00194782	     -0.00014405	     63.45079023
      0.06372106	     -0.06425327	     -0.00033991	     -0.20548563	     -0.06315772	      0.88297770	     -0.00013107	     -0.21709790	      0.00198677	     -0.00015979	     63.91377209
      0.06500520	     -0.06425150	     -0.00034034	     -0.20548453	     -0.06315515	      0.88297748	     -0.00013057	     -0.21709358	      0.00202679	     -0.00017261	     63.47968003
      0.06628935	     -0.06424717	     -0.00034071	     -0.20548084	     -0.06315252	      0.88297725	     -0.00013007	     -0.21708934	      0.00206545	     -0.00018403	     63.84791272
      0.06799345	     -0.06424335	     -0.00034104	     -0.20547788	     -0.06314896	      0.88297693	     -0.00012940	     -0.21708379	      0.00211771	     -0.00019545	     63.29258620
      0.06915222	     -0.06423728	     -0.00034120	     -0.20547240	     -0.06314648	      0.88297670	     -0.00012894	     -0.21708007	      0.00215167	     -0.00020179	     63.83708339
      0.07031099	     -0.06423342	     -0.00034127	     -0.20546912	     -0.06314397	      0.88297646	     -0.00012847	     -0.21707636	      0.00218645	     -0.00020595	     63.66140438
      0.07171187	     -0.06422751	     -0.00034124	     -0.20546391	     -0.06314088	      0.88297617	     -0.00012790	     -0.21707193	      0.00222754	     -0.00020963	     63.85979935
      0.07311276	     -0.06422302	     -0.00034108	     -0.20546012	     -0.06313773	      0.88297588	     -0.00012733	     -0.21706752	      0.00226928	     -0.00021063	     63.39814930
      0.07451365	     -0.06421541	     -0.00034081	     -0.20545321	     -0.06313452	      0.88297558	     -0.00012675	     -0.21706316	      0.00230931	     -0.00021048	     63.93037280
      0.07576134	     -0.06421093	     -0.00034050	     -0.20544935	     -0.06313162	      0.88297532	     -0.00012622	     -0.21705926	      0.00234608	     -0.00020805	     63.47498192
      0.07700903	     -0.06420390	     -0.00034020	     -0.20544294	     -0.06312867	      0.88297506	     -0.00012570	     -0.21705536	      0.00238158	     -0.00020507	     63.79837217
      0.07857003	     -0.06419710	     -0.00033982	     -0.20543692	     -0.06312492	      0.88297475	     -0.00012503	     -0.21705043	      0.00242691	     -0.00019904	     63.35373353
      0.07977729	     -0.06418985	     -0.00033963	     -0.20543026	     -0.06312196	      0.88297451	     -0.00012452	     -0.21704658	      0.00246062	     -0.00019394	     63.86663475
      0.08098456	     -0.06417502	     -0.00033943	     -0.20541603	     -0.06311897	      0.88297428	     -0.00012399	     -0.21704260	      0.00249569	     -0.00018735	     64.00845078
      0.08219183	     -0.06412834	     -0.00033916	     -0.20536994	     -0.06311594	      0.88297406	     -0.00012347	     -0.21703786	      0.00253025	     -0.00018019	     65.03593438
      0.08367120	     -0.06404666	     -0.00033866	     -0.20528895	     -0.06311217	      0.88297380	     -0.00012282	     -0.21703009	      0.00257142	     -0.00016680	     65.46448715
      0.08493010	     -0.06398679	     -0.00033817	     -0.20522960	     -0.06310891	      0.88297360	     -0.00012226	     -0.21702214	      0.00260137	     -0.00015184	     66.33263945
      0.08618899	     -0.06396234	     -0.00033772	     -0.20520563	     -0.06310562	      0.88297342	     -0.00012171	     -0.21701422	      0.00262850	     -0.00013332	     66.39372991
      0.08744788	     -0.06397498	     -0.00033739	     -0.20521869	     -0.06310229	      0.88297326	     -0.00012115	     -0.21700779	      0.00265170	     -0.00011511	     67.41126383
      0.08904574	     -0.06404267	     -0.00033734	     -0.20528687	     -0.06309803	      0.88297310	     -0.00012044	     -0.21700354	      0.00268108	     -0.00009530	     68.52352036
      0.09028404	     -0.06412114	     -0.00033737	     -0.20536571	     -0.06309470	      0.88297298	     -0.00011989	     -0.21700416	      0.00270385	     -0.00008694	     70.60387662
      0.09152233	     -0.06421568	     -0.00033752	     -0.20546063	     -0.06309133	      0.88297288	     -0.00011935	     -0.21700846	      0.00273060	     -0.00008554	     72.38547860
      0.09276063	     -0.06431543	     -0.00033775	     -0.20556078	     -0.06308794	      0.88297277	     -0.00011880	     -0.21701646	      0.00276014	     -0.00009385	     74.68932094
      0.09399893	     -0.06441663	     -0.00033807	     -0.20566240	     -0.06308450	      0.88297264	     -0.00011826	     -0.21702796	      0.00279471	     -0.00011125	     76.80128688
      0.09523723	     -0.06451215	     -0.00033849	     -0.20575837	     -0.06308101	      0.88297249	     -0.00011773	     -0.21704266	      0.00283320	     -0.00013910	     78.81252961
      0.09647553	     -0.06460071	     -0.00033895	     -0.20584742	     -0.06307748	      0.88297229	     -0.00011720	     -0.21706020	      0.00287695	     -0.00017598	     80.37666029
      0.09771382	     -0.06467664	     -0.00033940	     -0.20592388	     -0.06307389	      0.88297205	     -0.00011667	     -0.21708017	      0.00292462	     -0.00022213	     81.46159787
      0.09921761	     -0.06475009	     -0.00034007	     -0.20599804	     -0.06306944	      0.88297167	     -0.00011604	     -0.21710705	      0.00298912	     -0.00028757	     81.72812933
      0.10072139	     -0.06479741	     -0.00034029	     -0.20604611	     -0.06306489	      0.88297118	     -0.00011541	     -0.21713616	      0.00305761	     -0.00036242	     81.85900606
      0.10195961	     -0.06482398	     -0.00034107	     -0.20607334	     -0.06306107	      0.88297069	     -0.00011490	     -0.21716132	      0.00311949	     -0.00042696	     80.63323925
      0.10319783	     -0.06483290	     -0.00034195	     -0.20608295	     -0.06305717	      0.88297012	     -0.00011439	     -0.21718721	      0.00318295	     -0.00049447	     79.80472554
      0.10512211	     -0.06481670	     -0.00034351	     -0.20606789	     -0.06305095	      0.88296907	     -0.00011362	     -0.21722787	      0.00328745	     -0.00059833	     77.45651269
      0.10602831	     -0.06478962	     -0.00034410	     -0.20604137	     -0.06304794	      0.88296850	     -0.00011326	     -0.21724682	      0.00333713	     -0.00064585	     76.87761677
      0.10715916	     -0.06474739	     -0.00034502	     -0.20599986	     -0.06304413	      0.88296774	     -0.00011281	     -0.21727005	      0.00340066	     -0.00070102	     75.92947712
      0.10903310	     -0.06465940	     -0.00034714	     -0.20591305	     -0.06303766	      0.88296635	     -0.00011207	     -0.21730717	      0.00350621	     -0.00078161	     75.18881070
      0.11021393	     -0.06459792	     -0.00034865	     -0.20585235	     -0.06303348	      0.88296540	     -0.00011162	     -0.21732942	      0.00357363	     -0.00082309	     74.70077973
      0.11139477	     -0.06453215	     -0.00035033	     -0.20578734	     -0.06302922	      0.88296441	     -0.00011117	     -0.21735068	      0.00363994	     -0.00085765	     75.13589766
      0.11292025	     -0.06445032	     -0.00035299	     -0.20570650	     -0.06302361	      0.88296307	     -0.00011059	     -0.21737657	      0.00372589	     -0.00088992	     75.44301561
      0.11408894	     -0.06438875	     -0.00035497	     -0.20564569	     -0.06301921	      0.88296202	     -0.00011016	     -0.21739521	      0.00379032	     -0.00090629	     76.68453472
      0.11525763	     -0.06433026	     -0.00035709	     -0.20558795	     -0.06301475	      0.88296096	     -0.00010973	     -0.21741282	      0.00385520	     -0.00091423	     77.26433041
      0.11642633	     -0.06427688	     -0.00035917	     -0.20553531	     -0.06301020	      0.88295989	     -0.00010930	     -0.21742945	      0.00391901	     -0.00091542	     78.43557868
      0.11797422	     -0.06421732	     -0.00036193	     -0.20547675	     -0.06300407	      0.88295848	     -0.00010874	     -0.21745000	      0.00400372	     -0.00090613	     79.15757238
      0.11912860	     -0.06417884	     -0.00036385	     -0.20543900	     -0.06299941	      0.88295744	     -0.00010833	     -0.21746430	      0.00406570	     -0.00089299	     80.44434748
      0.12028297	     -0.06414700	     -0.00036572	     -0.20540790	     -0.06299468	      0.88295642	     -0.00010792	     -0.21747773	      0.00412838	     -0.00087413	     80.69554605
      0.12143735	     -0.06411968	     -0.00036742	     -0.20538131	     -0.06298988	      0.88295542	     -0.00010752	     -0.21749033	      0.00419045	     -0.00085147	     81.37877588
      0.12302877	     -0.06409203	     -0.00036958	     -0.20535468	     -0.06298315	      0.88295410	     -0.00010697	     -0.21750634	      0.00427673	     -0.00081394	     81.24455669
      0.12414953	     -0.06407738	     -0.00037078	     -0.20534074	     -0.06297832	      0.88295320	     -0.00010659	     -0.21751674	      0.00433675	     -0.00078500	     81.78519404
      0.12527028	     -0.06406688	     -0.00037134	     -0.20533097	     -0.06297342	      0.88295234	     -0.00010621	     -0.21752646	      0.00439759	     -0.00075360	     81.37564748
      0.12664103	     -0.06405627	     -0.00037230	     -0.20532124	     -0.06296735	      0.88295133	     -0.00010575	     -0.21753750	      0.00447150	     -0.00071404	     81.38312400
      0.12805642	     -0.06405268	     -0.00037319	     -0.20531856	     -0.06296096	      0.88295035	     -0.00010528	     -0.21754802	      0.00454878	     -0.00067158	     80.39793191
      0.12947181	     -0.06405034	     -0.00037396	     -0.20531712	     -0.06295447	      0.88294943	     -0.00010482	     -0.21755775	      0.00462486	     -0.00062996	     80.69918099
      0.13067951	     -0.06405277	     -0.00037457	     -0.20532031	     -0.06294884	      0.88294869	     -0.00010443	     -0.21756545	      0.00469130	     -0.00059428	     79.61712217
      0.13188722	     -0.06405345	     -0.00037497	     -0.20532176	     -0.06294314	      0.88294799	     -0.00010404	     -0.21757265	      0.00475685	     -0.00056052	     79.57309962
      0.13381218	     -0.06405794	     -0.00037527	     -0.20532748	     -0.06293388	      0.88294696	     -0.00010344	     -0.21758317	      0.00486260	     -0.00050966	     78.44392162
      0.13475203	     -0.06405829	     -0.00037536	     -0.20532841	     -0.06292929	      0.88294650	     -0.00010314	     -0.21758794	      0.00491331	     -0.00048721	     78.69603013
      0.13590867	     -0.06406038	     -0.00037545	     -0.20533122	     -0.06292357	      0.88294595	     -0.00010279	     -0.21759353	      0.00497647	     -0.00046101	     78.35256512
      0.13757980	     -0.06406363	     -0.00037594	     -0.20533550	     -0.06291518	      0.88294521	     -0.00010228	     -0.21760123	      0.00506696	     -0.00042791	     78.28468597
      0.13878803	     -0.06406724	     -0.00037606	     -0.20533984	     -0.06290901	      0.88294470	     -0.00010192	     -0.21760663	      0.00513293	     -0.00040666	     77.62034956
      0.13999627	     -0.06406906	     -0.00037610	     -0.20534239	     -0.06290277	      0.88294422	     -0.00010157	     -0.21761200	      0.00519767	     -0.00038902	     77.75459335
      0.14162267	     -0.06407143	     -0.00037616	     -0.20534574	     -0.06289425	      0.88294361	     -0.00010109	     -0.21761924	      0.00528530	     -0.00036944	     77.15616177
      0.14278650	     -0.06406918	     -0.00037626	     -0.20534417	     -0.06288806	      0.88294318	     -0.00010076	     -0.21762445	      0.00534655	     -0.00035924	     77.53921133
      0.14395033	     -0.06406714	     -0.00037640	     -0.20534281	     -0.06288180	      0.88294277	     -0.00010043	     -0.21762967	      0.00540835	     -0.00035100	     77.29055664
      0.14511415	     -0.06406249	     -0.00037651	     -0.20533883	     -0.06287547	      0.88294236	     -0.00010011	     -0.21763494	      0.00546914	     -0.00034582	     77.41945101
      0.14668471	     -0.06405463	     -0.00037670	     -0.20533186	     -0.06286682	      0.88294182	     -0.00009968	     -0.21764209	      0.00555113	     -0.00034204	     77.07675045
      0.14782627	     -0.06404556	     -0.00037683	     -0.20532343	     -0.06286045	      0.88294143	     -0.00009937	     -0.21764734	      0.00560929	     -0.00034238	     77.41393812
      0.14896783	     -0.06403677	     -0.00037719	     -0.20531528	     -0.06285401	      0.88294104	     -0.00009907	     -0.21765261	      0.00566777	     -0.00034398	     77.25249153
      0.15010938	     -0.06402590	     -0.00037739	     -0.20530502	     -0.06284751	      0.88294065	     -0.00009877	     -0.21765791	      0.00572527	     -0.00034780	     77.41515724
      0.15173533	     -0.06400899	     -0.00037746	     -0.20528900	     -0.06283813	      0.88294008	     -0.00009835	     -0.21766544	      0.00580704	     -0.00035518	     77.18563947
      0.15283554	     -0.06399497	     -0.00037743	     -0.20527557	     -0.06283172	      0.88293968	     -0.00009807	     -0.21767052	      0.00586112	     -0.00036207	     77.54169625
      0.15393575	     -0.06398131	     -0.00037736	     -0.20526250	     -0.06282524	      0.88293928	     -0.00009780	     -0.21767555	      0.00591554	     -0.00036932	     77.48358227
      0.15533481	     -0.06396194	     -0.00037678	     -0.20524387	     -0.06281691	      0.88293876	     -0.00009745	     -0.21768186	      0.00598367	     -0.00038020	     77.77754695
      0.15677164	     -0.06394129	     -0.00037636	     -0.20522398	     -0.06280827	      0.88293820	     -0.00009711	     -0.21768822	      0.00605388	     -0.00039175	     77.48064788
      0.15820847	     -0.06391895	     -0.00037614	     -0.20520238	     -0.06279952	      0.88293763	     -0.00009677	     -0.21769450	      0.00612220	     -0.00040476	     78.32721079
      0.15942280	     -0.06390371	     -0.00037599	     -0.20518777	     -0.06279205	      0.88293713	     -0.00009648	     -0.21769973	      0.00618111	     -0.00041517	     77.94567061
      0.16063713	     -0.06388727	     -0.00037599	     -0.20517193	     -0.06278451	      0.88293662	     -0.00009621	     -0.21770491	      0.00623876	     -0.00042657	     78.47018054
      0.16275124	     -0.06386569	     -0.00037570	     -0.20515143	     -0.06277121	      0.88293570	     -0.00009574	     -0.21771376	      0.00634038	     -0.00044610	     78.35781761
      0.16370334	     -0.06385547	     -0.00037537	     -0.20514169	     -0.06276515	      0.88293527	     -0.00009553	     -0.21771771	      0.00638518	     -0.00045542	     79.19328725
      0.16465544	     -0.06384632	     -0.00037503	     -0.20513301	     -0.06275905	      0.88293483	     -0.00009533	     -0.21772159	      0.00643027	     -0.00046423	     79.67592259
      0.16622884	     -0.06382752	     -0.00037364	     -0.20511499	     -0.06274888	      0.88293409	     -0.00009500	     -0.21772771	      0.00650224	     -0.00047895	     80.98427285
      0.16822662	     -0.06379760	     -0.00037254	     -0.20508597	     -0.06273580	      0.88293311	     -0.00009459	     -0.21773468	      0.00658780	     -0.00049686	     82.39913564
      0.16920003	     -0.06378215	     -0.00037227	     -0.20507092	     -0.06272937	      0.88293262	     -0.00009439	     -0.21773775	      0.00662548	     -0.00050600	     84.17564244
      0.17041274	     -0.06376624	     -0.00037195	     -0.20505549	     -0.06272131	      0.88293200	     -0.00009416	     -0.21774131	      0.00667114	     -0.00051691	     85.69242030
      0.17203775	     -0.06374534	     -0.00037142	     -0.20503519	     -0.06271042	      0.88293115	     -0.00009385	     -0.21774567	      0.00672880	     -0.00053227	     88.54314765
      0.17324462	     -0.06373086	     -0.00037100	     -0.20502115	     -0.06270227	      0.88293050	     -0.00009363	     -0.21774855	      0.00677135	     -0.00054267	     89.80404261
      0.17445149	     -0.06371222	     -0.00037048	     -0.20500294	     -0.06269408	      0.88292984	     -0.00009341	     -0.21775108	      0.00681234	     -0.00055335	     92.11791060
      0.17653841	     -0.06367215	     -0.00036965	     -0.20496361	     -0.06267978	      0.88292867	     -0.00009304	     -0.21775418	      0.00688401	     -0.00056859	     95.11824112
      0.17749788	     -0.06364499	     -0.00036918	     -0.20493678	     -0.06267316	      0.88292812	     -0.00009287	     -0.21775489	      0.00691604	     -0.00057421	     97.49224841
      0.17845735	     -0.06361222	     -0.00036854	     -0.20490435	     -0.06266651	      0.88292757	     -0.00009271	     -0.21775496	      0.00694899	     -0.00057764	     99.19916581
      0.18003514	     -0.06353799	     -0.00036701	     -0.20483071	     -0.06265551	      0.88292666	     -0.00009244	     -0.21775328	      0.00700349	     -0.00057868	    102.31594473
      0.18191263	     -0.06341148	     -0.00036428	     -0.20470493	     -0.06264230	      0.88292558	     -0.00009214	     -0.21774733	      0.00707010	     -0.00056852	    105.30167692
      0.18295244	     -0.06332083	     -0.00036267	     -0.20461467	     -0.06263493	      0.88292499	     -0.00009197	     -0.21774176	      0.00710627	     -0.00055676	    108.01768890
      0.18421493	     -0.06319802	     -0.00036116	     -0.20449235	     -0.06262593	      0.88292430	     -0.00009177	     -0.21773256	      0.00715134	     -0.00053448	    110.14202397
      0.18547741	     -0.06306281	     -0.00036037	     -0.20435762	     -0.06261687	      0.88292364	     -0.00009158	     -0.21772064	      0.00719572	     -0.00050376	    112.64937390
      0.18673990	     -0.06292256	     -0.00035966	     -0.20421783	     -0.06260776	      0.88292303	     -0.00009138	     -0.21770613	      0.00724039	     -0.00046320	    114.17146786
      0.18800239	     -0.06277573	     -0.00035811	     -0.20407147	     -0.06259859	      0.88292248	     -0.00009119	     -0.21768924	      0.00728368	     -0.00041405	    116.48220177
      0.18926488	     -0.06262692	     -0.00035632	     -0.20392314	     -0.06258936	      0.88292199	     -0.00009100	     -0.21767018	      0.00732722	     -0.00035528	    117.66808867
      0.19052737	     -0.06247552	     -0.00035468	     -0.20377218	     -0.06258009	      0.88292158	     -0.00009082	     -0.21764916	      0.00736904	     -0.00028870	    119.74120682
      0.19178986	     -0.06232848	     -0.00035296	     -0.20362559	     -0.06257076	      0.88292127	     -0.00009064	     -0.21762641	      0.00741070	     -0.00021400	    120.72126839
      0.19305235	     -0.06218710	     -0.00035150	     -0.20348463	     -0.06256138	      0.88292105	     -0.00009045	     -0.21760229	      0.00745047	     -0.00013353	    122.41359852
      0.19431484	     -0.06205576	     -0.00035020	     -0.20335370	     -0.06255195	      0.88292093	     -0.00009028	     -0.21757709	      0.00749001	     -0.00004745	    122.93388909
      0.19557732	     -0.06193042	     -0.00034893	     -0.20322875	     -0.06254247	      0.88292093	     -0.00009010	     -0.21755110	      0.00752760	      0.00004145	    124.42154330
      0.19712395	     -0.06179053	     -0.00034730	     -0.20308933	     -0.06253079	      0.88292108	     -0.00008989	     -0.21751847	      0.00757373	      0.00015341	    124.51861660
      0.19867057	     -0.06165759	     -0.00034580	     -0.20295684	     -0.06251904	      0.88292140	     -0.00008968	     -0.21748528	      0.00761675	      0.00026495	    126.69924022
      0.20008802	     -0.06154967	     -0.00034427	     -0.20284934	     -0.06250822	      0.88292185	     -0.00008948	     -0.21745450	      0.00765731	      0.00036568	    126.37032421
      0.20150546	     -0.06144267	     -0.00034283	     -0.20274273	     -0.06249733	      0.88292244	     -0.00008930	     -0.21742351	      0.00769540	      0.00046196	    128.00117988
      0.20274601	     -0.06135681	     -0.00034159	     -0.20265721	     -0.06248777	      0.88292306	     -0.00008913	     -0.21739617	      0.00772978	      0.00054293	    127.63859889
      0.20398655	     -0.06127032	     -0.00034032	     -0.20257106	     -0.06247816	      0.88292378	     -0.00008897	     -0.21736867	      0.00776262	      0.00061869	    128.51331822
      0.20601895	     -0.06113707	     -0.00033823	     -0.20243835	     -0.06246233	      0.88292516	     -0.00008871	     -0.21732308	      0.00781577	      0.00073115	    129.19523280
      0.20704623	     -0.06106576	     -0.00033708	     -0.20236731	     -0.06245428	      0.88292593	     -0.00008858	     -0.21729982	      0.00784218	      0.00078259	    129.22990489
      0.20829121	     -0.06098668	     -0.00033598	     -0.20228855	     -0.06244450	      0.88292694	     -0.00008842	     -0.21727133	      0.00787361	      0.00083889	    129.32060325
      0.20953618	     -0.06090625	     -0.00033502	     -0.20220842	     -0.06243468	      0.88292802	     -0.00008827	     -0.21724262	      0.00790386	      0.00088854	    129.66729457
      0.21103857	     -0.06081247	     -0.00033448	     -0.20211499	     -0.06242278	      0.88292939	     -0.00008808	     -0.21720765	      0.00793997	      0.00094046	    128.86756386
      0.21237854	     -0.06072658	     -0.00033430	     -0.20202938	     -0.06241212	      0.88293068	     -0.00008792	     -0.21717626	      0.00796992	      0.00097937	    129.26820717
      0.21371850	     -0.06064402	     -0.00033388	     -0.20194709	     -0.06240142	      0.88293202	     -0.00008775	     -0.21714465	      0.00799812	      0.00101048	    129.85805687
      0.21489111	     -0.06057212	     -0.00033361	     -0.20187543	     -0.06239203	      0.88293321	     -0.00008761	     -0.21711685	      0.00802288	      0.00103311	    129.04773677
      0.21606372	     -0.06050000	     -0.00033357	     -0.20180352	     -0.06238261	      0.88293444	     -0.00008747	     -0.21708892	      0.00804533	      0.00104979	    129.43284642
      0.21750088	     -0.06041183	     -0.00033372	     -0.20171559	     -0.06237102	      0.88293596	     -0.00008730	     -0.21705459	      0.00807226	      0.00106456	    128.70466962
      0.21865557	     -0.06034005	     -0.00033377	     -0.20164399	     -0.06236169	      0.88293719	     -0.00008716	     -0.21702688	      0.00809144	      0.00107094	    129.19917803
      0.21981026	     -0.06026587	     -0.00033364	     -0.20156999	     -0.06235234	      0.88293843	     -0.00008702	     -0.21699904	      0.00811042	      0.00107435	    128.65978993
      0.22096495	     -0.06019014	     -0.00033329	     -0.20149443	     -0.06234296	      0.88293967	     -0.00008688	     -0.21697101	      0.00812736	      0.00107369	    128.88777332
      0.22245376	     -0.06008943	     -0.00033282	     -0.20139392	     -0.06233085	      0.88294126	     -0.00008671	     -0.21693457	      0.00814806	      0.00106913	    128.26003191
      0.22360891	     -0.06000955	     -0.00033260	     -0.20131417	     -0.06232143	      0.88294250	     -0.00008657	     -0.21690601	      0.00816155	      0.00106200	    128.77359436
      0.22476407	     -0.05992760	     -0.00033224	     -0.20123234	     -0.06231199	      0.88294372	     -0.00008643	     -0.21687722	      0.00817459	      0.00105368	    128.29524200
      0.22591922	     -0.05984633	     -0.00033179	     -0.20115118	     -0.06230254	      0.88294493	     -0.00008630	     -0.21684820	      0.00818545	      0.00104313	    128.54013915
      0.22743178	     -0.05973811	     -0.00033107	     -0.20104309	     -0.06229015	      0.88294649	     -0.00008612	     -0.21680992	      0.00819822	      0.00102812	    127.96828658
      0.22857580	     -0.05965459	     -0.00033059	     -0.20095965	     -0.06228077	      0.88294766	     -0.00008598	     -0.21678069	      0.00820522	      0.00101522	    128.55977130
      0.22971981	     -0.05956822	     -0.00033012	     -0.20087335	     -0.06227138	      0.88294882	     -0.00008585	     -0.21675122	      0.00821171	      0.00100276	    128.21324796
      0.23086383	     -0.05948183	     -0.00032984	     -0.20078701	     -0.06226198	      0.88294996	     -0.00008571	     -0.21672150	      0.00821610	      0.00098973	    128.52496016
      0.23242598	     -0.05936322	     -0.00032953	     -0.20066844	     -0.06224914	      0.88295149	     -0.00008552	     -0.21668056	      0.00822045	      0.00097298	    128.10384871
      0.23355243	     -0.05927768	     -0.00032940	     -0.20058291	     -0.06223988	      0.88295258	     -0.00008539	     -0.21665080	      0.00822097	      0.00096088	    128.74763838
      0.23467888	     -0.05919077	     -0.00032925	     -0.20049600	     -0.06223062	      0.88295366	     -0.00008525	     -0.21662086	      0.00822097	      0.00095011	    128.53808903
      0.23580533	     -0.05910507	     -0.00032911	     -0.20041028	     -0.06222136	      0.88295472	     -0.00008512	     -0.21659075	      0.00821909	      0.00093962	    128.88847891
      0.23744334	     -0.05898070	     -0.00032880	     -0.20028587	     -0.06220790	      0.88295625	     -0.00008492	     -0.21654672	      0.00821464	      0.00092661	    128.66402257
      0.23853514	     -0.05889804	     -0.00032862	     -0.20020316	     -0.06219894	      0.88295726	     -0.00008478	     -0.21651721	      0.00820936	      0.00091874	    129.35865363
      0.23962694	     -0.05881381	     -0.00032840	     -0.20011889	     -0.06218998	      0.88295826	     -0.00008465	     -0.21648757	      0.00820364	      0.00091258	    129.32218188
      0.24102242	     -0.05870754	     -0.00032814	     -0.20001252	     -0.06217854	      0.88295952	     -0.00008447	     -0.21644949	      0.00819407	      0.00090585	    129.89538078
      0.24243322	     -0.05860130	     -0.00032820	     -0.19990618	     -0.06216698	      0.88296080	     -0.00008429	     -0.21641083	      0.00818335	      0.00090158	    129.52993620
      0.24384403	     -0.05849622	     -0.00032820	     -0.19980097	     -0.06215545	      0.88296207	     -0.00008411	     -0.21637202	      0.00816931	      0.00089858	    130.77067926
      0.24504701	     -0.05840830	     -0.00032834	     -0.19971292	     -0.06214563	      0.88296315	     -0.00008396	     -0.21633887	      0.00815744	      0.00089848	    130.23349665
      0.24624998	     -0.05832022	     -0.00032846	     -0.19962471	     -0.06213582	      0.88296423	     -0.00008380	     -0.21630565	      0.00814319	      0.00089904	    130.99948660
      0.24809070	     -0.05818954	     -0.00032875	     -0.19949380	     -0.06212085	      0.88296589	     -0.00008356	     -0.21625477	      0.00812021	      0.00090302	    130.71967615
      0.24903807	     -0.05812243	     -0.00032886	     -0.19942655	     -0.06211317	      0.88296674	     -0.00008343	     -0.21622856	      0.00810631	      0.00090565	    131.62597702
      0.25019532	     -0.05804235	     -0.00032895	     -0.19934631	     -0.06210380	      0.88296780	     -0.00008328	     -0.21619656	      0.00808919	      0.00091036	    131.77507320
      0.25183825	     -0.05793402	     -0.00032909	     -0.19923772	     -0.06209053	      0.88296930	     -0.00008305	     -0.21615122	      0.00806244	      0.00091790	    132.61958418
      0.25302161	     -0.05785740	     -0.00032910	     -0.19916091	     -0.06208100	      0.88297039	     -0.00008289	     -0.21611871	      0.00804281	      0.00092484	    132.18101351
      0.25420497	     -0.05778443	     -0.00032913	     -0.19908772	     -0.06207149	      0.88297149	     -0.00008273	     -0.21608635	      0.00802115	      0.00093148	    132.84700342
      0.25586492	     -0.05769127	     -0.00032935	     -0.19899426	     -0.06205820	      0.88297304	     -0.00008249	     -0.21604143	      0.00799025	      0.00094148	    132.52394860
      0.25693495	     -0.05763581	     -0.00032912	     -0.19893859	     -0.06204967	      0.88297405	     -0.00008234	     -0.21601281	      0.00796846	      0.00094709	    133.36773629
      0.25800498	     -0.05758453	     -0.00032860	     -0.19888712	     -0.06204115	      0.88297507	     -0.00008218	     -0.21598455	      0.00794686	      0.00095284	    133.27974196
      0.25944219	     -0.05752300	     -0.00032858	     -0.19882528	     -0.06202975	      0.88297644	     -0.00008197	     -0.21594727	      0.00791646	      0.00095889	    133.70344620
      0.26088542	     -0.05747054	     -0.00032869	     -0.19877253	     -0.06201835	      0.88297783	     -0.00008175	     -0.21591078	      0.00788602	      0.00096353	    133.15767617
      0.26232865	     -0.05742330	     -0.00032866	     -0.19872497	     -0.06200699	      0.88297922	     -0.00008153	     -0.21587520	      0.00785351	      0.00096472	    134.46051375
      0.26354257	     -0.05738811	     -0.00032863	     -0.19868954	     -0.06199747	      0.88298039	     -0.00008134	     -0.21584600	      0.00782784	      0.00096462	    133.54431151
      0.26475649	     -0.05735724	     -0.00032860	     -0.19865840	     -0.06198799	      0.88298156	     -0.00008115	     -0.21581742	      0.00780090	      0.00096114	    134.18023917
      0.26652233	     -0.05732207	     -0.00032850	     -0.19862287	     -0.06197425	      0.88298325	     -0.00008087	     -0.21577702	      0.00776313	      0.00095213	    133.54050988
      0.26750457	     -0.05730496	     -0.00032811	     -0.19860555	     -0.06196663	      0.88298418	     -0.00008071	     -0.21575512	      0.00774125	      0.00094405	    134.25967861
      0.26848681	     -0.05729100	     -0.00032753	     -0.19859140	     -0.06195904	      0.88298510	     -0.00008055	     -0.21573364	      0.00772020	      0.00093470	    134.12263565
      0.27015801	     -0.05727216	     -0.00032710	     -0.19857222	     -0.06194617	      0.88298665	     -0.00008027	     -0.21569808	      0.00768431	      0.00091420	    134.23209440
      0.27177854	     -0.05726320	     -0.00032697	     -0.19856294	     -0.06193374	      0.88298811	     -0.00008000	     -0.21566488	      0.00765079	      0.00088954	    133.35890066
      0.27283255	     -0.05726033	     -0.00032691	     -0.19855986	     -0.06192569	      0.88298904	     -0.00007981	     -0.21564396	      0.00762821	      0.00086995	    134.01173545
      0.27388656	     -0.05726060	     -0.00032687	     -0.19855992	     -0.06191766	      0.88298995	     -0.00007963	     -0.21562356	      0.00760685	      0.00084869	    133.70574907
      0.27534645	     -0.05726633	     -0.00032680	     -0.19856537	     -0.06190658	      0.88299116	     -0.00007937	     -0.21559616	      0.00757738	      0.00081498	    133.79456826
      0.27682097	     -0.05727697	     -0.00032657	     -0.19857575	     -0.06189542	      0.88299233	     -0.00007910	     -0.21556947	      0.00754924	      0.00077719	    132.91167505
      0.27802696	     -0.05728729	     -0.00032631	     -0.19858585	     -0.06188633	      0.88299325	     -0.00007888	     -0.21554830	      0.00752562	      0.00074252	    133.50236890
      0.27923296	     -0.05730027	     -0.00032611	     -0.19859863	     -0.06187727	      0.88299413	     -0.00007866	     -0.21552771	      0.00750381	      0.00070613	    132.74664412
      0.28043896	     -0.05731566	     -0.00032595	     -0.19861382	     -0.06186824	      0.88299495	     -0.00007843	     -0.21550765	      0.00748162	      0.00066664	    132.99817174
      0.28164495	     -0.05733256	     -0.00032578	     -0.19863052	     -0.06185923	      0.88299573	     -0.00007820	     -0.21548812	      0.00746073	      0.00062558	    132.41790045
      0.28285095	     -0.05735138	     -0.00032556	     -0.19864915	     -0.06185024	      0.88299646	     -0.00007796	     -0.21546907	      0.00743976	      0.00058216	    132.44162321
      0.28439393	     -0.05737773	     -0.00032524	     -0.19867528	     -0.06183878	      0.88299732	     -0.00007765	     -0.21544539	      0.00741459	      0.00052493	    131.36772576
      0.28560631	     -0.05739823	     -0.00032491	     -0.19869560	     -0.06182980	      0.88299792	     -0.00007741	     -0.21542726	      0.00739408	      0.00047784	    131.86821362
      0.28681868	     -0.05742050	     -0.00032462	     -0.19871771	     -0.06182085	      0.88299847	     -0.00007716	     -0.21540953	      0.00737530	      0.00043060	    131.00416434
      0.28803105	     -0.05744414	     -0.00032431	     -0.19874118	     -0.06181192	      0.88299897	     -0.00007691	     -0.21539219	      0.00735598	      0.00038199	    131.12640529
      0.28924342	     -0.05746841	     -0.00032362	     -0.19876530	     -0.06180301	      0.88299940	     -0.00007665	     -0.21537524	      0.00733780	      0.00033361	    130.42199278
      0.29045579	     -0.05749403	     -0.00032273	     -0.19879077	     -0.06179413	      0.88299978	     -0.00007639	     -0.21535864	      0.00731930	      0.00028473	    130.34248787
      0.29196498	     -0.05752725	     -0.00032164	     -0.19882383	     -0.06178310	      0.88300016	     -0.00007606	     -0.21533849	      0.00729767	      0.00022493	    129.14591660
      0.29325577	     -0.05755428	     -0.00032065	     -0.19885071	     -0.06177369	      0.88300042	     -0.00007577	     -0.21532164	      0.00727814	      0.00017383	    129.62263643
      0.29454657	     -0.05758206	     -0.00032019	     -0.19887835	     -0.06176431	      0.88300061	     -0.00007548	     -0.21530515	      0.00726051	      0.00012472	    128.35618953
      0.29583736	     -0.05760881	     -0.00031978	     -0.19890495	     -0.06175495	      0.88300074	     -0.00007518	     -0.21528904	      0.00724171	      0.00007632	    128.66348439
      0.29739712	     -0.05764591	     -0.00031920	     -0.19894189	     -0.06174367	      0.88300081	     -0.00007482	     -0.21527008	      0.00722101	      0.00002107	    127.12476675
      0.29840811	     -0.05766729	     -0.00031870	     -0.19896315	     -0.06173638	      0.88300082	     -0.00007458	     -0.21525805	      0.00720639	     -0.00001391	    127.65609314
      0.29941910	     -0.05768950	     -0.00031788	     -0.19898527	     -0.06172910	      0.88300079	     -0.00007433	     -0.21524623	      0.00719290	     -0.00004678	    127.14714915
      0.30094817	     -0.05772393	     -0.00031730	     -0.19901954	     -0.06171812	      0.88300068	     -0.00007396	     -0.21522871	      0.00717235	     -0.00009387	    126.81717721
      0.30252911	     -0.05776006	     -0.00031665	     -0.19905552	     -0.06170679	      0.88300050	     -0.00007356	     -0.21521106	      0.00715231	     -0.00013777	    125.53780469
      0.30355945	     -0.05778261	     -0.00031628	     -0.19907797	     -0.06169943	      0.88300034	     -0.00007330	     -0.21519975	      0.00713834	     -0.00016470	    125.89139812
      0.30458980	     -0.05780528	     -0.00031586	     -0.19910054	     -0.06169208	      0.88300016	     -0.00007304	     -0.21518861	      0.00712543	     -0.00018898	    125.36238881
      0.30608477	     -0.05783826	     -0.00031527	     -0.19913337	     -0.06168145	      0.88299985	     -0.00007265	     -0.21517267	      0.00710660	     -0.00022105	    125.09460970
      0.30762493	     -0.05787261	     -0.00031465	     -0.19916759	     -0.06167051	      0.88299949	     -0.00007224	     -0.21515655	      0.00708853	     -0.00024891	    123.88818704
      0.30868034	     -0.05789526	     -0.00031425	     -0.19919015	     -0.06166304	      0.88299922	     -0.00007196	     -0.21514564	      0.00707531	     -0.00026608	    124.24311304
      0.30973576	     -0.05791786	     -0.00031383	     -0.19921266	     -0.06165558	      0.88299893	     -0.00007167	     -0.21513484	      0.00706327	     -0.00028040	    123.68881745
      0.31117647	     -0.05794857	     -0.00031326	     -0.19924326	     -0.06164542	      0.88299851	     -0.00007127	     -0.21512025	      0.00704674	     -0.00029703	    123.50160093
      0.31266965	     -0.05798026	     -0.00031263	     -0.19927485	     -0.06163491	      0.88299806	     -0.00007085	     -0.21510531	      0.00703105	     -0.00030951	    122.35792600
      0.31376208	     -0.05800238	     -0.00031215	     -0.19929688	     -0.06162723	      0.88299771	     -0.00007053	     -0.21509445	      0.00701880	     -0.00031685	    122.70778121
      0.31485452	     -0.05802402	     -0.00031165	     -0.19931845	     -0.06161957	      0.88299737	     -0.00007022	     -0.21508366	      0.00700786	     -0.00032136	    122.09062826
      0.31623079	     -0.05805097	     -0.00031099	     -0.19934531	     -0.06160993	      0.88299692	     -0.00006981	     -0.21507013	      0.00699390	     -0.00032479	    121.99589309
      0.31765657	     -0.05807797	     -0.00031022	     -0.19937223	     -0.06159997	      0.88299646	     -0.00006939	     -0.21505618	      0.00698090	     -0.00032446	    120.91791495
      0.31880994	     -0.05809821	     -0.00030952	     -0.19939241	     -0.06159193	      0.88299608	     -0.00006904	     -0.21504490	      0.00696959	     -0.00032274	    121.26369276
      0.31996332	     -0.05811726	     -0.00030875	     -0.19941140	     -0.06158389	      0.88299571	     -0.00006868	     -0.21503363	      0.00695976	     -0.00031828	    120.51001134
      0.32111669	     -0.05813572	     -0.00030790	     -0.19942981	     -0.06157587	      0.88299535	     -0.00006832	     -0.21502234	      0.00694957	     -0.00031269	    120.49939194
      0.32262542	     -0.05815749	     -0.00030665	     -0.19945152	     -0.06156540	      0.88299489	     -0.00006784	     -0.21500754	      0.00693760	     -0.00030223	    119.59333762
      0.32377785	     -0.05817202	     -0.00030559	     -0.19946601	     -0.06155741	      0.88299454	     -0.00006747	     -0.21499617	      0.00692783	     -0.00029311	    119.85983669
      0.32493028	     -0.05818386	     -0.00030444	     -0.19947782	     -0.06154943	      0.88299421	     -0.00006709	     -0.21498474	      0.00691930	     -0.00028178	    119.18695857
      0.32608271	     -0.05819447	     -0.00030320	     -0.19948839	     -0.06154146	      0.88299389	     -0.00006671	     -0.21497320	      0.00691034	     -0.00026967	    119.18038397
      0.32762032	     -0.05820522	     -0.00030142	     -0.19949910	     -0.06153084	      0.88299349	     -0.00006619	     -0.21495766	      0.00689943	     -0.00025097	    118.32271256
      0.32875576	     -0.05821075	     -0.00029978	     -0.19950461	     -0.06152301	      0.88299322	     -0.00006580	     -0.21494605	      0.00689056	     -0.00023645	    118.60651558
      0.32989119	     -0.05821345	     -0.00029774	     -0.19950730	     -0.06151520	      0.88299296	     -0.00006541	     -0.21493433	      0.00688261	     -0.00022009	    118.01948452
      0.33102662	     -0.05821520	     -0.00029555	     -0.19950904	     -0.06150739	      0.88299272	     -0.00006501	     -0.21492248	      0.00687408	     -0.00020326	    117.98852767
      0.33262675	     -0.05821356	     -0.00029238	     -0.19950739	     -0.06149640	      0.88299241	     -0.00006443	     -0.21490562	      0.00686271	     -0.00017755	    117.21994268
      0.33373461	     -0.05820980	     -0.00029012	     -0.19950361	     -0.06148880	      0.88299222	     -0.00006403	     -0.21489379	      0.00685393	     -0.00015941	    117.49533357
      0.33484247	     -0.05820296	     -0.00028787	     -0.19949676	     -0.06148121	      0.88299206	     -0.00006362	     -0.21488186	      0.00684587	     -0.00014003	    117.05132726
      0.33621022	     -0.05819284	     -0.00028515	     -0.19948662	     -0.06147185	      0.88299188	     -0.00006310	     -0.21486695	      0.00683510	     -0.00011597	    117.09504158
      0.33757797	     -0.05817855	     -0.00028289	     -0.19947230	     -0.06146251	      0.88299174	     -0.00006258	     -0.21485193	      0.00682487	     -0.00009058	    116.29244548
      0.33894573	     -0.05816178	     -0.00028062	     -0.19945548	     -0.06145318	      0.88299164	     -0.00006205	     -0.21483681	      0.00681293	     -0.00006530	    116.79771916
      0.34015950	     -0.05814520	     -0.00027866	     -0.19943888	     -0.06144492	      0.88299157	     -0.00006157	     -0.21482335	      0.00680337	     -0.00004169	    115.92129169
      0.34137328	     -0.05812552	     -0.00027662	     -0.19941915	     -0.06143667	      0.88299153	     -0.00006109	     -0.21480982	      0.00679239	     -0.00001853	    116.22058581
      0.34309310	     -0.05809555	     -0.00027370	     -0.19938913	     -0.06142500	      0.88299153	     -0.00006039	     -0.21479054	      0.00677741	      0.00001504	    115.33008960
      0.34410969	     -0.05807374	     -0.00027192	     -0.19936727	     -0.06141812	      0.88299156	     -0.00005997	     -0.21477905	      0.00676717	      0.00003438	    115.85347400
      0.34512628	     -0.05805053	     -0.00027014	     -0.19934402	     -0.06141124	      0.88299160	     -0.00005955	     -0.21476750	      0.00675740	      0.00005420	    115.62604219
      0.34667701	     -0.05801380	     -0.00026746	     -0.19930720	     -0.06140078	      0.88299171	     -0.00005889	     -0.21474973	      0.00674149	      0.00008390	    115.62583539
      0.34823779	     -0.05797491	     -0.00026484	     -0.19926824	     -0.06139027	      0.88299186	     -0.00005822	     -0.21473176	      0.00672540	      0.00011389	    114.82790435
      0.34943214	     -0.05794211	     -0.00026282	     -0.19923535	     -0.06138224	      0.88299201	     -0.00005770	     -0.21471793	      0.00671132	      0.00013587	    115.41680696
      0.35062650	     -0.05790821	     -0.00026092	     -0.19920139	     -0.06137423	      0.88299219	     -0.00005717	     -0.21470406	      0.00669792	      0.00015821	    114.91152425
      0.35182085	     -0.05787434	     -0.00025909	     -0.19916742	     -0.06136624	      0.88299239	     -0.00005663	     -0.21469016	      0.00668323	      0.00017947	    115.16975618
      0.35329873	     -0.05783293	     -0.00025700	     -0.19912590	     -0.06135638	      0.88299267	     -0.00005596	     -0.21467302	      0.00666531	      0.00020566	    114.46916894
      0.35459445	     -0.05779558	     -0.00025514	     -0.19908844	     -0.06134775	      0.88299295	     -0.00005537	     -0.21465806	      0.00664765	      0.00022720	    115.11626491
      0.35589017	     -0.05776020	     -0.00025340	     -0.19905294	     -0.06133915	      0.88299326	     -0.00005476	     -0.21464325	      0.00663089	      0.00024878	    114.23429146
      0.35718589	     -0.05772270	     -0.00025157	     -0.19901531	     -0.06133057	      0.88299360	     -0.00005415	     -0.21462860	      0.00661213	      0.00026883	    114.81789267
      0.35893091	     -0.05767860	     -0.00024911	     -0.19897104	     -0.06131906	      0.88299409	     -0.00005332	     -0.21460923	      0.00658752	      0.00029496	    113.74768118
      0.35987007	     -0.05765268	     -0.00024772	     -0.19894502	     -0.06131288	      0.88299437	     -0.00005286	     -0.21459902	      0.00657260	      0.00030755	    114.49172678
      0.36080923	     -0.05762806	     -0.00024619	     -0.19892031	     -0.06130671	      0.88299467	     -0.00005240	     -0.21458895	      0.00655816	      0.00032006	    114.36906604
      0.36261318	     -0.05758218	     -0.00024291	     -0.19887424	     -0.06129491	      0.88299526	     -0.00005150	     -0.21457006	      0.00652929	      0.00034209	    114.33610900
      0.36437903	     -0.05753941	     -0.00023921	     -0.19883128	     -0.06128340	      0.88299589	     -0.00005061	     -0.21455220	      0.00650065	      0.00036168	    113.50049644
      0.36534067	     -0.05751590	     -0.00023695	     -0.19880767	     -0.06127716	      0.88299624	     -0.00005011	     -0.21454274	      0.00648356	      0.00037064	    114.05430045
      0.36630231	     -0.05749354	     -0.00023459	     -0.19878521	     -0.06127093	      0.88299660	     -0.00004961	     -0.21453350	      0.00646691	      0.00037926	    113.89921061
      0.36799643	     -0.05745669	     -0.00023011	     -0.19874818	     -0.06126000	      0.88299725	     -0.00004872	     -0.21451777	      0.00643662	      0.00039200	    113.86930997
      0.36969517	     -0.05742226	     -0.00022518	     -0.19871359	     -0.06124909	      0.88299793	     -0.00004781	     -0.21450277	      0.00640619	      0.00040228	    113.05499165
      0.37072429	     -0.05740159	     -0.00022197	     -0.19869281	     -0.06124251	      0.88299834	     -0.00004726	     -0.21449404	      0.00638634	      0.00040642	    113.57794562
      0.37175341	     -0.05738219	     -0.00021871	     -0.19867331	     -0.06123595	      0.88299876	     -0.00004670	     -0.21448562	      0.00636705	      0.00040990	    113.35036433
      0.37327418	     -0.05735638	     -0.00021379	     -0.19864735	     -0.06122629	      0.88299939	     -0.00004586	     -0.21447373	      0.00633775	      0.00041235	    113.38860611
      0.37479881	     -0.05733283	     -0.00020878	     -0.19862365	     -0.06121665	      0.88300002	     -0.00004501	     -0.21446253	      0.00630874	      0.00041254	    112.63610586
      0.37600123	     -0.05731484	     -0.00020473	     -0.19860552	     -0.06120908	      0.88300051	     -0.00004433	     -0.21445417	      0.00628442	      0.00041009	    113.18954009
      0.37720365	     -0.05729887	     -0.00020071	     -0.19858943	     -0.06120153	      0.88300100	     -0.00004364	     -0.21444626	      0.00626108	      0.00040664	    112.62802715
      0.37840608	     -0.05728545	     -0.00019671	     -0.19857588	     -0.06119402	      0.88300149	     -0.00004295	     -0.21443882	      0.00623674	      0.00040075	    112.88777463
      0.37987174	     -0.05727190	     -0.00019185	     -0.19856218	     -0.06118490	      0.88300207	     -0.00004211	     -0.21443041	      0.00620793	      0.00039174	    112.15275095
      0.38116760	     -0.05726030	     -0.00018753	     -0.19855044	     -0.06117687	      0.88300257	     -0.00004135	     -0.21442354	      0.00618107	      0.00038082	    112.79288480
      0.38246346	     -0.05725249	     -0.00018337	     -0.19854249	     -0.06116888	      0.88300306	     -0.00004059	     -0.21441723	      0.00615572	      0.00036867	    111.89924263
      0.38375932	     -0.05724415	     -0.00017933	     -0.19853400	     -0.06116092	      0.88300353	     -0.00003983	     -0.21441147	      0.00612898	      0.00035375	    112.50287117
      0.38537367	     -0.05724179	     -0.00017460	     -0.19853147	     -0.06115105	      0.88300408	     -0.00003887	     -0.21440508	      0.00609742	      0.00033316	    111.49597919
      0.38634705	     -0.05724020	     -0.00017198	     -0.19852976	     -0.06114513	      0.88300440	     -0.00003829	     -0.21440167	      0.00607721	      0.00031857	    112.20450465
      0.38732042	     -0.05724104	     -0.00016938	     -0.19853048	     -0.06113922	      0.88300470	     -0.00003770	     -0.21439860	      0.00605794	      0.00030352	    112.05267858
      0.38896748	     -0.05724582	     -0.00016521	     -0.19853507	     -0.06112927	      0.88300518	     -0.00003671	     -0.21439417	      0.00602522	      0.00027547	    112.13224272
      0.39063294	     -0.05725587	     -0.00016122	     -0.19854493	     -0.06111926	      0.88300561	     -0.00003570	     -0.21439070	      0.00599320	      0.00024495	    111.42852353
      0.39161934	     -0.05726293	     -0.00015897	     -0.19855187	     -0.06111336	      0.88300584	     -0.00003510	     -0.21438911	      0.00597331	      0.00022496	    112.06268720
      0.39260573	     -0.05727168	     -0.00015673	     -0.19856051	     -0.06110748	      0.88300605	     -0.00003449	     -0.21438788	      0.00595433	      0.00020471	    111.96103872
      0.39422102	     -0.05728742	     -0.00015365	     -0.19857605	     -0.06109789	      0.88300636	     -0.00003350	     -0.21438663	      0.00592318	      0.00016959	    112.16470240
      0.39584689	     -0.05730918	     -0.00015080	     -0.19859761	     -0.06108828	      0.88300660	     -0.00003249	     -0.21438643	      0.00589300	      0.00013309	    111.52620077
      0.39685931	     -0.05732335	     -0.00014903	     -0.19861166	     -0.06108232	      0.88300673	     -0.00003186	     -0.21438682	      0.00587336	      0.00010886	    112.22084142
      0.39787173	     -0.05733886	     -0.00014726	     -0.19862706	     -0.06107639	      0.88300682	     -0.00003123	     -0.21438761	      0.00585478	      0.00008469	    112.15145789
      0.39941273	     -0.05736543	     -0.00014465	     -0.19865345	     -0.06106739	      0.88300693	     -0.00003027	     -0.21438952	      0.00582659	      0.00004657	    112.45012678
      0.40097694	     -0.05739598	     -0.00014210	     -0.19868384	     -0.06105829	      0.88300697	     -0.00002929	     -0.21439235	      0.00579947	      0.00000754	    111.94343630
      0.40204148	     -0.05741788	     -0.00014041	     -0.19870563	     -0.06105213	      0.88300696	     -0.00002862	     -0.21439476	      0.00578035	     -0.00002012	    112.66817333
      0.40310601	     -0.05744123	     -0.00013874	     -0.19872887	     -0.06104599	      0.88300692	     -0.00002794	     -0.21439757	      0.00576250	     -0.00004735	    112.55980760
      0.40453593	     -0.05747527	     -0.00013655	     -0.19876278	     -0.06103776	      0.88300683	     -0.00002704	     -0.21440195	      0.00573861	     -0.00008471	    112.93743460
      0.40599143	     -0.05751195	     -0.00013435	     -0.19879934	     -0.06102943	      0.88300668	     -0.00002611	     -0.21440711	      0.00571592	     -0.00012226	    112.46970038
      0.40716419	     -0.05754195	     -0.00013259	     -0.19882924	     -0.06102274	      0.88300652	     -0.00002536	     -0.21441175	      0.00569713	     -0.00015319	    113.22287114
      0.40833695	     -0.05757255	     -0.00013085	     -0.19885975	     -0.06101607	      0.88300632	     -0.00002461	     -0.21441679	      0.00568011	     -0.00018310	    112.90440899
      0.40950971	     -0.05760443	     -0.00012917	     -0.19889154	     -0.06100941	      0.88300609	     -0.00002386	     -0.21442219	      0.00566298	     -0.00021337	    113.34495258
      0.41096716	     -0.05764474	     -0.00012703	     -0.19893177	     -0.06100118	      0.88300575	     -0.00002293	     -0.21442942	      0.00564358	     -0.00024964	    112.93936165
      0.41215296	     -0.05767767	     -0.00012485	     -0.19896464	     -0.06099449	      0.88300544	     -0.00002217	     -0.21443564	      0.00562748	     -0.00027901	    113.61729552
      0.41333876	     -0.05771047	     -0.00012268	     -0.19899740	     -0.06098783	      0.88300509	     -0.00002141	     -0.21444217	      0.00561315	     -0.00030665	    113.23733011
      0.41452457	     -0.05774445	     -0.00012066	     -0.19903133	     -0.06098118	      0.88300471	     -0.00002064	     -0.21444895	      0.00559871	     -0.00033397	    113.68019786
      0.41598203	     -0.05778711	     -0.00011844	     -0.19907396	     -0.06097303	      0.88300420	     -0.00001971	     -0.21445766	      0.00558293	     -0.00036530	    113.20594214
      0.41721425	     -0.05782279	     -0.00011667	     -0.19910960	     -0.06096616	      0.88300373	     -0.00001891	     -0.21446528	      0.00556929	     -0.00039099	    113.94233737
      0.41844646	     -0.05785857	     -0.00011497	     -0.19914536	     -0.06095931	      0.88300324	     -0.00001812	     -0.21447312	      0.00555771	     -0.00041432	    113.42086738
      0.41967868	     -0.05789292	     -0.00011327	     -0.19917969	     -0.06095247	      0.88300271	     -0.00001733	     -0.21448111	      0.00554585	     -0.00043677	    113.98733529
      0.42091090	     -0.05792596	     -0.00011156	     -0.19921273	     -0.06094564	      0.88300216	     -0.00001654	     -0.21448919	      0.00553560	     -0.00045692	    113.71816673
      0.42214312	     -0.05795777	     -0.00010987	     -0.19924455	     -0.06093882	      0.88300159	     -0.00001575	     -0.21449730	      0.00552543	     -0.00047572	    114.10539760
      0.42363173	     -0.05799532	     -0.00010774	     -0.19928213	     -0.06093061	      0.88300086	     -0.00001479	     -0.21450707	      0.00551509	     -0.00049504	    113.47258262
      0.42490214	     -0.05802366	     -0.00010594	     -0.19931048	     -0.06092361	      0.88300023	     -0.00001398	     -0.21451529	      0.00550554	     -0.00050982	    114.41643773
      0.42617256	     -0.05805301	     -0.00010435	     -0.19933987	     -0.06091662	      0.88299957	     -0.00001317	     -0.21452338	      0.00549822	     -0.00052130	    113.76782105
      0.42744297	     -0.05807939	     -0.00010258	     -0.19936628	     -0.06090964	      0.88299890	     -0.00001236	     -0.21453132	      0.00549009	     -0.00053137	    114.60566816
      0.42871339	     -0.05810450	     -0.00010108	     -0.19939144	     -0.06090267	      0.88299822	     -0.00001155	     -0.21453910	      0.00548408	     -0.00053788	    113.91380377
      0.42998380	     -0.05812801	     -0.00010002	     -0.19941498	     -0.06089570	      0.88299754	     -0.00001074	     -0.21454672	      0.00547694	     -0.00054300	    114.84765149
      0.43110913	     -0.05814886	     -0.00009913	     -0.19943589	     -0.06088954	      0.88299692	     -0.00001003	     -0.21455334	      0.00547255	     -0.00054425	    114.21251619
      0.43223445	     -0.05816908	     -0.00009828	     -0.19945614	     -0.06088339	      0.88299631	     -0.00000931	     -0.21455980	      0.00546744	     -0.00054459	    114.71881685
      0.43362293	     -0.05819336	     -0.00009724	     -0.19948049	     -0.06087580	      0.88299556	     -0.00000844	     -0.21456755	      0.00546257	     -0.00054175	    114.35761469
      0.43501141	     -0.05821643	     -0.00009627	     -0.19950362	     -0.06086822	      0.88299481	     -0.00000757	     -0.21457499	      0.00545696	     -0.00053721	    115.25735874
      0.43608158	     -0.05823348	     -0.00009557	     -0.19952073	     -0.06086238	      0.88299424	     -0.00000689	     -0.21458050	      0.00545449	     -0.00053067	    114.48435347
      0.43715175	     -0.05825069	     -0.00009493	     -0.19953799	     -0.06085654	      0.88299367	     -0.00000622	     -0.21458579	      0.00545121	     -0.00052385	    114.90081326
      0.43864212	     -0.05827424	     -0.00009403	     -0.19956164	     -0.06084842	      0.88299290	     -0.00000530	     -0.21459281	      0.00544787	     -0.00051165	    114.64112618
      0.44013249	     -0.05829635	     -0.00009342	     -0.19958383	     -0.06084031	      0.88299215	     -0.00000437	     -0.21459939	      0.00544384	     -0.00049808	    115.55954302
      0.44118032	     -0.05831077	     -0.00009302	     -0.19959832	     -0.06083460	      0.88299163	     -0.00000372	     -0.21460372	      0.00544280	     -0.00048596	    114.69597573
      0.44222816	     -0.05832536	     -0.00009263	     -0.19961298	     -0.06082890	      0.88299113	     -0.00000308	     -0.21460780	      0.00544085	     -0.00047414	    115.06461845
      0.44377506	     -0.05834594	     -0.00009201	     -0.19963367	     -0.06082049	      0.88299041	     -0.00000213	     -0.21461337	      0.00543908	     -0.00045479	    114.83655792
      0.44506078	     -0.05836174	     -0.00009143	     -0.19964956	     -0.06081349	      0.88298984	     -0.00000134	     -0.21461755	      0.00543731	     -0.00043807	    115.30898587
      0.44634651	     -0.05837672	     -0.00009086	     -0.19966464	     -0.06080650	      0.88298928	     -0.00000056	     -0.21462131	      0.00543682	     -0.00041970	    114.74605773
      0.44763223	     -0.05839028	     -0.00009037	     -0.19967829	     -0.06079951	      0.88298876	      0.00000021	     -0.21462461	      0.00543530	     -0.00040171	    115.56373124
      0.44875937	     -0.05840105	     -0.00008991	     -0.19968916	     -0.06079339	      0.88298831	      0.00000089	     -0.21462713	      0.00543565	     -0.00038434	    114.88379164
      0.44988651	     -0.05841053	     -0.00008947	     -0.19969873	     -0.06078726	      0.88298789	      0.00000157	     -0.21462927	      0.00543517	     -0.00036769	    115.40026734
      0.45127063	     -0.05841947	     -0.00008881	     -0.19970779	     -0.06077974	      0.88298739	      0.00000239	     -0.21463134	      0.00543584	     -0.00034618	    115.02990504
      0.45265474	     -0.05842419	     -0.00008808	     -0.19971262	     -0.06077221	      0.88298693	      0.00000321	     -0.21463271	      0.00543555	     -0.00032537	    115.98592484
      0.45372386	     -0.05842486	     -0.00008721	     -0.19971341	     -0.06076640	      0.88298659	      0.00000383	     -0.21463325	      0.00543702	     -0.00030774	    115.21574616
      0.45479299	     -0.05842384	     -0.00008632	     -0.19971249	     -0.06076059	      0.88298627	      0.00000446	     -0.21463330	      0.00543753	     -0.00029106	    115.67382301
      0.45628533	     -0.05841901	     -0.00008506	     -0.19970781	     -0.06075247	      0.88298586	      0.00000532	     -0.21463254	      0.00543919	     -0.00026699	    115.46895609
      0.45762435	     -0.05840903	     -0.00008396	     -0.19969796	     -0.06074519	      0.88298551	      0.00000609	     -0.21463096	      0.00544002	     -0.00024573	    116.17291841
      0.45881779	     -0.05839649	     -0.00008299	     -0.19968554	     -0.06073870	      0.88298523	      0.00000676	     -0.21462880	      0.00544207	     -0.00022554	    115.60088549
      0.46001123	     -0.05837956	     -0.00008206	     -0.19966873	     -0.06073220	      0.88298497	      0.00000744	     -0.21462587	      0.00544298	     -0.00020603	    116.34275574
      0.46120467	     -0.05835895	     -0.00008116	     -0.19964823	     -0.06072570	      0.88298474	      0.00000810	     -0.21462216	      0.00544495	     -0.00018531	    116.02612961
      0.46239811	     -0.05833377	     -0.00008041	     -0.19962316	     -0.06071920	      0.88298453	      0.00000876	     -0.21461761	      0.00544607	     -0.00016481	    116.63419661
      0.46359155	     -0.05830433	     -0.00007986	     -0.19959383	     -0.06071270	      0.88298435	      0.00000942	     -0.21461220	      0.00544784	     -0.00014308	    116.50755105
      0.46504541	     -0.05826302	     -0.00007949	     -0.19955263	     -0.06070478	      0.88298416	      0.00001021	     -0.21460440	      0.00544889	     -0.00011626	    117.32485263
      0.46623273	     -0.05822642	     -0.00007938	     -0.19951612	     -0.06069831	      0.88298403	      0.00001084	     -0.21459707	      0.00545059	     -0.00009244	    116.79194355
      0.46742005	     -0.05818719	     -0.00007946	     -0.19947696	     -0.06069184	      0.88298394	      0.00001147	     -0.21458890	      0.00545067	     -0.00006871	    117.59982767
      0.46860737	     -0.05814616	     -0.00007971	     -0.19943600	     -0.06068537	      0.88298387	      0.00001210	     -0.21457993	      0.00545134	     -0.00004325	    117.36619584
      0.46979469	     -0.05810274	     -0.00008001	     -0.19939265	     -0.06067890	      0.88298384	      0.00001272	     -0.21457019	      0.00545076	     -0.00001753	    117.97106161
      0.47124471	     -0.05804691	     -0.00008024	     -0.19933689	     -0.06067099	      0.88298383	      0.00001346	     -0.21455729	      0.00545035	      0.00001586	    117.61796391
      0.47236084	     -0.05800100	     -0.00008037	     -0.19929102	     -0.06066491	      0.88298387	      0.00001403	     -0.21454660	      0.00544840	      0.00004159	    118.51179729
      0.47347697	     -0.05795316	     -0.00008048	     -0.19924323	     -0.06065883	      0.88298393	      0.00001459	     -0.21453528	      0.00544696	      0.00006877	    118.37595313
      0.47459310	     -0.05790331	     -0.00008070	     -0.19919341	     -0.06065275	      0.88298402	      0.00001515	     -0.21452334	      0.00544446	      0.00009603	    118.86960215
      0.47622315	     -0.05782692	     -0.00008099	     -0.19911706	     -0.06064388	      0.88298421	      0.00001596	     -0.21450482	      0.00544053	      0.00013742	    118.81087123
      0.47738586	     -0.05776971	     -0.00008110	     -0.19905986	     -0.06063756	      0.88298439	      0.00001652	     -0.21449083	      0.00543611	      0.00016697	    119.65593732
      0.47854857	     -0.05771019	     -0.00008107	     -0.19900036	     -0.06063124	      0.88298460	      0.00001708	     -0.21447622	      0.00543197	      0.00019770	    119.52964079
      0.47971128	     -0.05764808	     -0.00008093	     -0.19893826	     -0.06062493	      0.88298485	      0.00001764	     -0.21446097	      0.00542650	      0.00022817	    120.14670560
      0.48123515	     -0.05756429	     -0.00008065	     -0.19885448	     -0.06061666	      0.88298522	      0.00001836	     -0.21444006	      0.00541916	      0.00026913	    119.99432750
      0.48236417	     -0.05749978	     -0.00008038	     -0.19878996	     -0.06061055	      0.88298555	      0.00001888	     -0.21442391	      0.00541194	      0.00029889	    120.93104280
      0.48349320	     -0.05743331	     -0.00007999	     -0.19872348	     -0.06060444	      0.88298590	      0.00001940	     -0.21440722	      0.00540501	      0.00032942	    120.87048379
      0.48462222	     -0.05736478	     -0.00007951	     -0.19865493	     -0.06059834	      0.88298629	      0.00001992	     -0.21438999	      0.00539684	      0.00035935	    121.44040394
      0.48624002	     -0.05726436	     -0.00007874	     -0.19855447	     -0.06058962	      0.88298691	      0.00002064	     -0.21436438	      0.00538462	      0.00040252	    121.44053069
      0.48739330	     -0.05719124	     -0.00007797	     -0.19848131	     -0.06058342	      0.88298739	      0.00002115	     -0.21434551	      0.00537409	      0.00043238	    122.35202970
      0.48854658	     -0.05711737	     -0.00007710	     -0.19840741	     -0.06057723	      0.88298790	      0.00002166	     -0.21432616	      0.00536367	      0.00046263	    122.27427277
      0.48969986	     -0.05704282	     -0.00007618	     -0.19833280	     -0.06057105	      0.88298845	      0.00002215	     -0.21430637	      0.00535180	      0.00049180	    122.88258166
      0.49126632	     -0.05694127	     -0.00007489	     -0.19823117	     -0.06056268	      0.88298925	      0.00002282	     -0.21427885	      0.00533518	      0.00053102	    122.79406485
      0.49240293	     -0.05686774	     -0.00007411	     -0.19815755	     -0.06055662	      0.88298987	      0.00002330	     -0.21425846	      0.00532123	      0.00055788	    123.73179494
      0.49353955	     -0.05679508	     -0.00007350	     -0.19808481	     -0.06055058	      0.88299052	      0.00002377	     -0.21423778	      0.00530744	      0.00058459	    123.67245589
      0.49467616	     -0.05672296	     -0.00007299	     -0.19801259	     -0.06054456	      0.88299120	      0.00002423	     -0.21421685	      0.00529228	      0.00060977	    124.25159124
      0.49629504	     -0.05662060	     -0.00007225	     -0.19791008	     -0.06053601	      0.88299222	      0.00002488	     -0.21418665	      0.00527007	      0.00064435	    124.22514452
      0.49744067	     -0.05654820	     -0.00007171	     -0.19783755	     -0.06052998	      0.88299297	      0.00002533	     -0.21416500	      0.00525248	      0.00066674	    125.14305198
      0.49858631	     -0.05647563	     -0.00007107	     -0.19776485	     -0.06052397	      0.88299374	      0.00002578	     -0.21414316	      0.00523503	      0.00068855	    125.08381356
      0.49973195	     -0.05640236	     -0.00007033	     -0.19769144	     -0.06051799	      0.88299454	      0.00002622	     -0.21412111	      0.00521624	      0.00070845	    125.68119495
      0.50134035	     -0.05629862	     -0.00006929	     -0.19758750	     -0.06050962	      0.88299571	      0.00002683	     -0.21408979	      0.00518936	      0.00073457	    125.65566038
      0.50246855	     -0.05622573	     -0.00006861	     -0.19751445	     -0.06050377	      0.88299654	      0.00002725	     -0.21406756	      0.00516870	      0.00075058	    126.59162833
      0.50359676	     -0.05615293	     -0.00006796	     -0.19744150	     -0.06049795	      0.88299740	      0.00002766	     -0.21404515	      0.00514817	      0.00076585	    126.57402149
      0.50497170	     -0.05606554	     -0.00006737	     -0.19735389	     -0.06049089	      0.88299846	      0.00002815	     -0.21401763	      0.00512141	      0.00078181	    127.34625686
      0.50634665	     -0.05597911	     -0.00006749	     -0.19726722	     -0.06048387	      0.88299955	      0.00002864	     -0.21398998	      0.00509452	      0.00079632	    126.97792847
      0.50772160	     -0.05589459	     -0.00006777	     -0.19718243	     -0.06047689	      0.88300065	      0.00002912	     -0.21396228	      0.00506478	      0.00080747	    128.48168778
      0.50882146	     -0.05582859	     -0.00006814	     -0.19711622	     -0.06047133	      0.88300154	      0.00002949	     -0.21394013	      0.00504195	      0.00081603	    127.85273344
      0.50992132	     -0.05576463	     -0.00006849	     -0.19705204	     -0.06046580	      0.88300245	      0.00002986	     -0.21391801	      0.00501731	      0.00082192	    128.57382656
      0.51145418	     -0.05567705	     -0.00006882	     -0.19696414	     -0.06045813	      0.88300371	      0.00003036	     -0.21388725	      0.00498273	      0.00082802	    128.61022672
      0.51275062	     -0.05560361	     -0.00006892	     -0.19689042	     -0.06045169	      0.88300479	      0.00003078	     -0.21386128	      0.00495168	      0.00083013	    129.53389431
      0.51404706	     -0.05553335	     -0.00006890	     -0.19681988	     -0.06044529	      0.88300586	      0.00003119	     -0.21383539	      0.00492112	      0.00083094	    128.97082607
      0.51534350	     -0.05546516	     -0.00006880	     -0.19675139	     -0.06043893	      0.88300694	      0.00003159	     -0.21380961	      0.00488796	      0.00082800	    130.37679099
      0.51642124	     -0.05541096	     -0.00006867	     -0.19669694	     -0.06043368	      0.88300783	      0.00003192	     -0.21378830	      0.00486156	      0.00082504	    129.78337764
      0.51749898	     -0.05535877	     -0.00006859	     -0.19664450	     -0.06042846	      0.88300872	      0.00003225	     -0.21376711	      0.00483362	      0.00081930	    130.45200973
      0.51897298	     -0.05529082	     -0.00006843	     -0.19657620	     -0.06042136	      0.88300992	      0.00003268	     -0.21373838	      0.00479551	      0.00080929	    130.42759040
      0.52044697	     -0.05522439	     -0.00006820	     -0.19650940	     -0.06041432	      0.88301110	      0.00003310	     -0.21370996	      0.00475555	      0.00079536	    131.59875109
      0.52151926	     -0.05517710	     -0.00006800	     -0.19646185	     -0.06040924	      0.88301195	      0.00003341	     -0.21368945	      0.00472749	      0.00078453	    130.96443758
      0.52259155	     -0.05513131	     -0.00006783	     -0.19641579	     -0.06040418	      0.88301278	      0.00003370	     -0.21366907	      0.00469800	      0.00077117	    131.58763137
      0.52408463	     -0.05507122	     -0.00006751	     -0.19635531	     -0.06039720	      0.88301392	      0.00003411	     -0.21364100	      0.00465709	      0.00075069	    131.55378733
      0.52539367	     -0.05502055	     -0.00006762	     -0.19630428	     -0.06039113	      0.88301489	      0.00003446	     -0.21361667	      0.00461991	      0.00073002	    132.34837862
      0.52670272	     -0.05497333	     -0.00006780	     -0.19625671	     -0.06038510	      0.88301583	      0.00003480	     -0.21359265	      0.00458342	      0.00070833	    131.85902495
      0.52801176	     -0.05492683	     -0.00006806	     -0.19620983	     -0.06037913	      0.88301674	      0.00003514	     -0.21356894	      0.00454480	      0.00068366	    133.22349597
      0.52908370	     -0.05489038	     -0.00006823	     -0.19617309	     -0.06037427	      0.88301746	      0.00003541	     -0.21354974	      0.00451452	      0.00066363	    132.63820294
      0.53015563	     -0.05485559	     -0.00006807	     -0.19613800	     -0.06036945	      0.88301816	      0.00003567	     -0.21353074	      0.00448277	      0.00064168	    133.33219709
      0.53163968	     -0.05481136	     -0.00006784	     -0.19609335	     -0.06036283	      0.88301909	      0.00003603	     -0.21350483	      0.00443886	      0.00061063	    133.38528046
      0.53295338	     -0.05477422	     -0.00006773	     -0.19605582	     -0.06035702	      0.88301987	      0.00003634	     -0.21348229	      0.00439853	      0.00058156	    134.28274334
      0.53426709	     -0.05473929	     -0.00006765	     -0.19602051	     -0.06035127	      0.88302062	      0.00003665	     -0.21346011	      0.00435881	      0.00055258	    133.89581021
      0.53543982	     -0.05470893	     -0.00006766	     -0.19598979	     -0.06034618	      0.88302125	      0.00003692	     -0.21344061	      0.00432155	      0.00052520	    135.06730047
      0.53661254	     -0.05468209	     -0.00006773	     -0.19596259	     -0.06034114	      0.88302185	      0.00003718	     -0.21342142	      0.00428516	      0.00049840	    134.86055724
      0.53778527	     -0.05465794	     -0.00006798	     -0.19593807	     -0.06033613	      0.88302242	      0.00003744	     -0.21340257	      0.00424747	      0.00047048	    135.70239228
      0.53919333	     -0.05463328	     -0.00006846	     -0.19591297	     -0.06033018	      0.88302306	      0.00003775	     -0.21338044	      0.00420282	      0.00043742	    135.56097884
      0.54038721	     -0.05461409	     -0.00006881	     -0.19589339	     -0.06032519	      0.88302356	      0.00003801	     -0.21336212	      0.00416355	      0.00040849	    136.66169376
      0.54158108	     -0.05459757	     -0.00006902	     -0.19587649	     -0.06032024	      0.88302403	      0.00003826	     -0.21334420	      0.00412522	      0.00038050	    136.44443390
      0.54277496	     -0.05458226	     -0.00006885	     -0.19586081	     -0.06031534	      0.88302447	      0.00003850	     -0.21332669	      0.00408566	      0.00035178	    137.35744099
      0.54396884	     -0.05456865	     -0.00006881	     -0.19584681	     -0.06031049	      0.88302487	      0.00003875	     -0.21330961	      0.00404673	      0.00032386	    137.31814761
      0.54516271	     -0.05455655	     -0.00006918	     -0.19583433	     -0.06030568	      0.88302524	      0.00003899	     -0.21329297	      0.00400700	      0.00029577	    137.99381177
      0.54672281	     -0.05454562	     -0.00006969	     -0.19582289	     -0.06029947	      0.88302568	      0.00003930	     -0.21327195	      0.00395590	      0.00026032	    137.77581213
      0.54780540	     -0.05453870	     -0.00007003	     -0.19581561	     -0.06029520	      0.88302595	      0.00003951	     -0.21325783	      0.00391942	      0.00023541	    138.82457768
      0.54888799	     -0.05453345	     -0.00007032	     -0.19581002	     -0.06029098	      0.88302619	      0.00003972	     -0.21324406	      0.00388393	      0.00021157	    138.84434241
      0.55031113	     -0.05452835	     -0.00007071	     -0.19580445	     -0.06028549	      0.88302647	      0.00003999	     -0.21322647	      0.00383683	      0.00018032	    139.58384538
      0.55174455	     -0.05452625	     -0.00007114	     -0.19580190	     -0.06028002	      0.88302670	      0.00004025	     -0.21320931	      0.00379054	      0.00015033	    139.23934952
      0.55287692	     -0.05452459	     -0.00007160	     -0.19579987	     -0.06027575	      0.88302686	      0.00004046	     -0.21319614	      0.00375298	      0.00012651	    140.30237116
      0.55400930	     -0.05452500	     -0.00007218	     -0.19579992	     -0.06027152	      0.88302699	      0.00004067	     -0.21318331	      0.00371667	      0.00010417	    140.13949787
      0.55514167	     -0.05452717	     -0.00007283	     -0.19580172	     -0.06026733	      0.88302710	      0.00004087	     -0.21317082	      0.00367996	      0.00008196	    140.68885334
      0.55673911	     -0.05453309	     -0.00007378	     -0.19580714	     -0.06026149	      0.88302720	      0.00004115	     -0.21315379	      0.00362930	      0.00005242	    140.52513167
      0.55791460	     -0.05453839	     -0.00007450	     -0.19581206	     -0.06025725	      0.88302725	      0.00004136	     -0.21314167	      0.00359144	      0.00003102	    141.40268943
      0.55909009	     -0.05454548	     -0.00007522	     -0.19581878	     -0.06025305	      0.88302728	      0.00004156	     -0.21312989	      0.00355490	      0.00001122	    141.11589478
      0.56026559	     -0.05455395	     -0.00007595	     -0.19582689	     -0.06024889	      0.88302728	      0.00004177	     -0.21311845	      0.00351796	     -0.00000834	    141.67418728
      0.56176181	     -0.05456719	     -0.00007691	     -0.19583967	     -0.06024366	      0.88302725	      0.00004202	     -0.21310437	      0.00347238	     -0.00003131	    141.24582078
      0.56289884	     -0.05457800	     -0.00007764	     -0.19585013	     -0.06023974	      0.88302720	      0.00004221	     -0.21309401	      0.00343709	     -0.00004853	    142.07950997
      0.56403587	     -0.05459026	     -0.00007841	     -0.19586205	     -0.06023585	      0.88302714	      0.00004240	     -0.21308394	      0.00340315	     -0.00006418	    141.75462955
      0.56517290	     -0.05460425	     -0.00007919	     -0.19587570	     -0.06023200	      0.88302706	      0.00004259	     -0.21307417	      0.00336898	     -0.00007955	    142.12021995
      0.56676664	     -0.05462598	     -0.00008029	     -0.19589697	     -0.06022667	      0.88302691	      0.00004286	     -0.21306098	      0.00332247	     -0.00009924	    141.68259782
      0.56790038	     -0.05464237	     -0.00008105	     -0.19591302	     -0.06022292	      0.88302679	      0.00004304	     -0.21305192	      0.00328893	     -0.00011291	    142.35455763
      0.56903413	     -0.05465968	     -0.00008186	     -0.19593001	     -0.06021921	      0.88302666	      0.00004323	     -0.21304314	      0.00325667	     -0.00012517	    142.00272490
      0.57016788	     -0.05467867	     -0.00008266	     -0.19594867	     -0.06021553	      0.88302651	      0.00004341	     -0.21303462	      0.00322424	     -0.00013719	    142.26033527
      0.57179914	     -0.05470767	     -0.00008380	     -0.19597723	     -0.06021031	      0.88302627	      0.00004368	     -0.21302285	      0.00317898	     -0.00015278	    141.72787645
      0.57289624	     -0.05472797	     -0.00008454	     -0.19599722	     -0.06020684	      0.88302610	      0.00004386	     -0.21301522	      0.00314816	     -0.00016303	    142.29770717
      0.57399335	     -0.05474866	     -0.00008535	     -0.19601761	     -0.06020340	      0.88302592	      0.00004403	     -0.21300783	      0.00311849	     -0.00017211	    141.97858992
      0.57539167	     -0.05477704	     -0.00008637	     -0.19604562	     -0.06019907	      0.88302567	      0.00004426	     -0.21299874	      0.00308060	     -0.00018343	    142.25293526
      0.57678145	     -0.05480660	     -0.00008747	     -0.19607482	     -0.06019481	      0.88302541	      0.00004449	     -0.21299009	      0.00304441	     -0.00019326	    141.46048845
      0.57817123	     -0.05483516	     -0.00008844	     -0.19610301	     -0.06019061	      0.88302513	      0.00004471	     -0.21298177	      0.00300725	     -0.00020313	    142.43413047
      0.57933569	     -0.05486040	     -0.00008938	     -0.19612796	     -0.06018712	      0.88302489	      0.00004490	     -0.21297506	      0.00297814	     -0.00020980	    141.42121505
      0.58050014	     -0.05488538	     -0.00009024	     -0.19615264	     -0.06018367	      0.88302464	      0.00004509	     -0.21296858	      0.00294830	     -0.00021678	    141.82669489
      0.58215351	     -0.05492297	     -0.00009145	     -0.19618983	     -0.06017883	      0.88302428	      0.00004536	     -0.21295978	      0.00290757	     -0.00022540	    141.12661594
      0.58327220	     -0.05494705	     -0.00009224	     -0.19621363	     -0.06017559	      0.88302402	      0.00004554	     -0.21295408	      0.00287960	     -0.00023122	    141.65316485
      0.58439089	     -0.05497139	     -0.00009304	     -0.19623770	     -0.06017239	      0.88302376	      0.00004573	     -0.21294857	      0.00285276	     -0.00023606	    141.21905123
      0.58580132	     -0.05500270	     -0.00009407	     -0.19626868	     -0.06016839	      0.88302342	      0.00004596	     -0.21294189	      0.00281870	     -0.00024218	    141.44710276
      0.58721174	     -0.05503505	     -0.00009518	     -0.19630070	     -0.06016444	      0.88302308	      0.00004619	     -0.21293555	      0.00278618	     -0.00024712	    140.39891770
      0.58862216	     -0.05506283	     -0.00009619	     -0.19632815	     -0.06016053	      0.88302272	      0.00004643	     -0.21292949	      0.00275234	     -0.00025238	    141.50568906
      0.58976761	     -0.05508758	     -0.00009714	     -0.19635265	     -0.06015739	      0.88302243	      0.00004662	     -0.21292477	      0.00272687	     -0.00025535	    140.45334814
      0.59091306	     -0.05511066	     -0.00009808	     -0.19637546	     -0.06015428	      0.88302214	      0.00004681	     -0.21292023	      0.00270055	     -0.00025876	    140.81804778
      0.59238221	     -0.05514072	     -0.00009929	     -0.19640520	     -0.06015034	      0.88302176	      0.00004706	     -0.21291468	      0.00266809	     -0.00026207	    140.13802979
      0.59359460	     -0.05516432	     -0.00010027	     -0.19642853	     -0.06014712	      0.88302144	      0.00004727	     -0.21291033	      0.00264067	     -0.00026502	    140.63847686
      0.59480698	     -0.05518713	     -0.00010123	     -0.19645108	     -0.06014394	      0.88302111	      0.00004748	     -0.21290619	      0.00261464	     -0.00026682	    139.89226513
      0.59601937	     -0.05520891	     -0.00010213	     -0.19647260	     -0.06014078	      0.88302079	      0.00004769	     -0.21290222	      0.00258788	     -0.00026899	    140.28422365
      0.59723175	     -0.05522980	     -0.00010304	     -0.19649323	     -0.06013766	      0.88302046	      0.00004790	     -0.21289845	      0.00256218	     -0.00027027	    139.74928458
      0.59844414	     -0.05525036	     -0.00010391	     -0.19651353	     -0.06013457	      0.88302013	      0.00004812	     -0.21289486	      0.00253603	     -0.00027172	    139.95197066
      0.59994013	     -0.05527595	     -0.00010504	     -0.19653882	     -0.06013080	      0.88301973	      0.00004839	     -0.21289071	      0.00250502	     -0.00027245	    139.00909907
      0.60118665	     -0.05529443	     -0.00010592	     -0.19655703	     -0.06012769	      0.88301939	      0.00004861	     -0.21288747	      0.00247805	     -0.00027341	    139.77990035
      0.60243317	     -0.05531457	     -0.00010700	     -0.19657691	     -0.06012462	      0.88301905	      0.00004884	     -0.21288445	      0.00245270	     -0.00027326	    138.93023934
      0.60367969	     -0.05533477	     -0.00010814	     -0.19659685	     -0.06012158	      0.88301870	      0.00004907	     -0.21288168	      0.00242634	     -0.00027359	    139.43693584
      0.60492621	     -0.05535833	     -0.00010945	     -0.19662014	     -0.06011857	      0.88301836	      0.00004930	     -0.21287924	      0.00240106	     -0.00027315	    138.79279538
      0.60617273	     -0.05538493	     -0.00011082	     -0.19664647	     -0.06011560	      0.88301802	      0.00004954	     -0.21287721	      0.00237500	     -0.00027332	    139.10540877
      0.60741925	     -0.05541481	     -0.00011217	     -0.19667609	     -0.06011265	      0.88301768	      0.00004978	     -0.21287569	      0.00234993	     -0.00027303	    138.40901231
      0.60866577	     -0.05544795	     -0.00011334	     -0.19670897	     -0.06010974	      0.88301734	      0.00005002	     -0.21287473	      0.00232403	     -0.00027386	    138.74607177
      0.60991229	     -0.05548366	     -0.00011433	     -0.19674442	     -0.06010686	      0.88301700	      0.00005027	     -0.21287439	      0.00229935	     -0.00027469	    138.01124199
      0.61115882	     -0.05552242	     -0.00011510	     -0.19678294	     -0.06010401	      0.88301666	      0.00005052	     -0.21287470	      0.00227397	     -0.00027709	    138.37245204
      0.61240534	     -0.05556452	     -0.00011569	     -0.19682480	     -0.06010119	      0.88301631	      0.00005078	     -0.21287572	      0.00224991	     -0.00027995	    137.66554305
      0.61365186	     -0.05560955	     -0.00011597	     -0.19686960	     -0.06009840	      0.88301596	      0.00005104	     -0.21287747	      0.00222528	     -0.00028481	    137.97245351
      0.61489838	     -0.05565681	     -0.00011601	     -0.19691664	     -0.06009564	      0.88301560	      0.00005130	     -0.21287998	      0.00220211	     -0.00029053	    137.25099528
      0.61614490	     -0.05570679	     -0.00011579	     -0.19696641	     -0.06009291	      0.88301523	      0.00005157	     -0.21288325	      0.00217853	     -0.00029857	    137.55186558
      0.61739142	     -0.05575978	     -0.00011543	     -0.19701921	     -0.06009021	      0.88301485	      0.00005185	     -0.21288732	      0.00215652	     -0.00030777	    136.83244068
      0.61863794	     -0.05581616	     -0.00011487	     -0.19707539	     -0.06008753	      0.88301446	      0.00005213	     -0.21289220	      0.00213423	     -0.00031954	    137.08915559
      0.61988446	     -0.05587502	     -0.00011417	     -0.19713408	     -0.06008488	      0.88301406	      0.00005241	     -0.21289794	      0.00211360	     -0.00033270	    136.36528892
      0.62113099	     -0.05593615	     -0.00011328	     -0.19719503	     -0.06008226	      0.88301363	      0.00005270	     -0.21290450	      0.00209279	     -0.00034857	    136.61522205
      0.62237751	     -0.05599805	     -0.00011216	     -0.19725678	     -0.06007967	      0.88301319	      0.00005300	     -0.21291188	      0.00207375	     -0.00036589	    135.89572177
      0.62362403	     -0.05606115	     -0.00011082	     -0.19731974	     -0.06007709	      0.88301272	      0.00005329	     -0.21292002	      0.00205470	     -0.00038588	    136.13298815
      0.62487055	     -0.05612554	     -0.00010944	     -0.19738400	     -0.06007454	      0.88301223	      0.00005360	     -0.21292892	      0.00203749	     -0.00040719	    135.40771893
      0.62611707	     -0.05619159	     -0.00010801	     -0.19744993	     -0.06007201	      0.88301170	      0.00005391	     -0.21293854	      0.00202032	     -0.00043099	    135.63986145
      0.62736359	     -0.05625866	     -0.00010664	     -0.19751689	     -0.06006950	      0.88301115	      0.00005422	     -0.21294889	      0.00200502	     -0.00045589	    134.92781475
      0.62861011	     -0.05632756	     -0.00010528	     -0.19758568	     -0.06006701	      0.88301057	      0.00005454	     -0.21295992	      0.00198983	     -0.00048298	    135.14577371
      0.62985663	     -0.05639749	     -0.00010399	     -0.19765552	     -0.06006454	      0.88300995	      0.00005486	     -0.21297166	      0.00197655	     -0.00051086	    134.42261727
      0.63110315	     -0.05646882	     -0.00010269	     -0.19772677	     -0.06006209	      0.88300929	      0.00005519	     -0.21298404	      0.00196345	     -0.00054061	    134.63154195
      0.63234968	     -0.05654101	     -0.00010142	     -0.19779889	     -0.06005965	      0.88300860	      0.00005552	     -0.21299709	      0.00195233	     -0.00057081	    133.90208030
      0.63359620	     -0.05661478	     -0.00010017	     -0.19787260	     -0.06005722	      0.88300787	      0.00005585	     -0.21301073	      0.00194144	     -0.00060253	    134.09610164
      0.63484272	     -0.05668942	     -0.00009901	     -0.19794719	     -0.06005481	      0.88300710	      0.00005619	     -0.21302501	      0.00193260	     -0.00063437	    133.36712812
      0.63608924	     -0.05676542	     -0.00009795	     -0.19802314	     -0.06005240	      0.88300629	      0.00005654	     -0.21303985	      0.00192404	     -0.00066736	    133.57902226
      0.63733576	     -0.05684169	     -0.00009703	     -0.19809939	     -0.06005001	      0.88300543	      0.00005688	     -0.21305526	      0.00191755	     -0.00070005	    132.87817480
      0.63858228	     -0.05691818	     -0.00009610	     -0.19817585	     -0.06004762	      0.88300454	      0.00005723	     -0.21307116	      0.00191135	     -0.00073342	    133.10638539
      0.63982880	     -0.05699363	     -0.00009521	     -0.19825130	     -0.06004524	      0.88300360	      0.00005759	     -0.21308754	      0.00190720	     -0.00076602	    132.42772929
      0.64107532	     -0.05706925	     -0.00009434	     -0.19832692	     -0.06004287	      0.88300263	      0.00005795	     -0.21310430	      0.00190334	     -0.00079879	    132.67327826
      0.64232184	     -0.05714439	     -0.00009358	     -0.19840208	     -0.06004050	      0.88300161	      0.00005831	     -0.21312145	      0.00190149	     -0.00083029	    132.01577757
      0.64356837	     -0.05722003	     -0.00009287	     -0.19847774	     -0.06003813	      0.88300056	      0.00005868	     -0.21313893	      0.00189989	     -0.00086151	    132.27370120
      0.64481489	     -0.05729506	     -0.00009216	     -0.19855282	     -0.06003576	      0.88299947	      0.00005905	     -0.21315675	      0.00190026	     -0.00089102	    131.61686001
      0.64606141	     -0.05737006	     -0.00009139	     -0.19862787	     -0.06003339	      0.88299834	      0.00005942	     -0.21317485	      0.00190085	     -0.00091986	    131.88203126
      0.64730793	     -0.05744364	     -0.00009073	     -0.19870151	     -0.06003102	      0.88299717	      0.00005980	     -0.21319322	      0.00190342	     -0.00094666	    131.24204291
      0.64855445	     -0.05751754	     -0.00009022	     -0.19877548	     -0.06002864	      0.88299598	      0.00006018	     -0.21321183	      0.00190619	     -0.00097247	    131.50984424
      0.64980097	     -0.05759088	     -0.00008974	     -0.19884891	     -0.06002627	      0.88299475	      0.00006057	     -0.21323072	      0.00191091	     -0.00099597	    130.87745086
      0.65104749	     -0.05766425	     -0.00008922	     -0.19892237	     -0.06002388	      0.88299350	      0.00006096	     -0.21324982	      0.00191585	     -0.00101828	    131.15939627
      0.65229401	     -0.05773656	     -0.00008863	     -0.19899479	     -0.06002149	      0.88299221	      0.00006136	     -0.21326913	      0.00192276	     -0.00103812	    130.53420447
      0.65354053	     -0.05780896	     -0.00008798	     -0.19906731	     -0.06001909	      0.88299091	      0.00006176	     -0.21328860	      0.00192989	     -0.00105666	    130.81538647
      0.65478706	     -0.05787975	     -0.00008743	     -0.19913822	     -0.06001668	      0.88298958	      0.00006217	     -0.21330825	      0.00193897	     -0.00107264	    130.19551782
      0.65603358	     -0.05794804	     -0.00008760	     -0.19920664	     -0.06001425	      0.88298823	      0.00006258	     -0.21332805	      0.00194824	     -0.00108705	    130.47014502
      0.65728010	     -0.05801667	     -0.00008787	     -0.19927541	     -0.06001182	      0.88298687	      0.00006300	     -0.21334807	      0.00195939	     -0.00109866	    129.83358956
      0.65852662	     -0.05808490	     -0.00008809	     -0.19934378	     -0.06000937	      0.88298550	      0.00006342	     -0.21336826	      0.00197073	     -0.00110871	    130.12056379
      0.65977314	     -0.05815134	     -0.00008830	     -0.19941039	     -0.06000690	      0.88298411	      0.00006384	     -0.21338860	      0.00198402	     -0.00111604	    129.52140070
      0.66101966	     -0.05821723	     -0.00008831	     -0.19947645	     -0.06000442	      0.88298271	      0.00006427	     -0.21340900	      0.00199753	     -0.00112185	    129.82556924
      0.66226618	     -0.05828166	     -0.00008821	     -0.19954106	     -0.06000192	      0.88298131	      0.00006471	     -0.21342948	      0.00201293	     -0.00112497	    129.22896492
      0.66351270	     -0.05834508	     -0.00008805	     -0.19960468	     -0.05999940	      0.88297991	      0.00006515	     -0.21344997	      0.00202846	     -0.00112668	    129.54591491
      0.66475923	     -0.05840620	     -0.00008785	     -0.19966602	     -0.05999687	      0.88297851	      0.00006560	     -0.21347045	      0.00204585	     -0.00112582	    128.97323925
      0.66600575	     -0.05846610	     -0.00008760	     -0.19972613	     -0.05999430	      0.88297710	      0.00006605	     -0.21349085	      0.00206335	     -0.00112364	    129.29639632
      0.66725227	     -0.05852364	     -0.00008733	     -0.19978391	     -0.05999172	      0.88297571	      0.00006651	     -0.21351117	      0.00208268	     -0.00111897	    128.73657959
      0.66849879	     -0.05857960	     -0.00008703	     -0.19984010	     -0.05998911	      0.88297431	      0.00006697	     -0.21353134	      0.00210210	     -0.00111305	    129.06864586
      0.66974531	     -0.05863268	     -0.00008667	     -0.19989345	     -0.05998648	      0.88297293	      0.00006744	     -0.21355135	      0.00212329	     -0.00110470	    128.51451727
      0.67099183	     -0.05868346	     -0.00008577	     -0.19994449	     -0.05998382	      0.88297156	      0.00006791	     -0.21357112	      0.00214448	     -0.00109507	    128.87119439
      0.67223835	     -0.05873072	     -0.00008426	     -0.19999206	     -0.05998113	      0.88297020	      0.00006839	     -0.21359062	      0.00216727	     -0.00108277	    128.29790053
      0.67348487	     -0.05877566	     -0.00008263	     -0.20003730	     -0.05997842	      0.88296886	      0.00006887	     -0.21360978	      0.00218989	     -0.00106909	    128.64609408
      0.67473139	     -0.05881733	     -0.00008091	     -0.20007929	     -0.05997567	      0.88296754	      0.00006936	     -0.21362858	      0.00221405	     -0.00105293	    128.12410556
      0.67597792	     -0.05885694	     -0.00007909	     -0.20011922	     -0.05997290	      0.88296624	      0.00006986	     -0.21364695	      0.00223804	     -0.00103548	    128.51976496
      0.67722444	     -0.05889248	     -0.00007728	     -0.20015510	     -0.05997009	      0.88296496	      0.00007036	     -0.21366488	      0.00226354	     -0.00101555	    128.04155894
      0.67847096	     -0.05892481	     -0.00007546	     -0.20018777	     -0.05996725	      0.88296371	      0.00007087	     -0.21368227	      0.00228880	     -0.00099435	    128.47411054
      0.67971748	     -0.05895240	     -0.00007374	     -0.20021571	     -0.05996438	      0.88296248	      0.00007138	     -0.21369910	      0.00231546	     -0.00097072	    128.01437683
      0.68096400	     -0.05897577	     -0.00007262	     -0.20023941	     -0.05996148	      0.88296129	      0.00007190	     -0.21371534	      0.00234170	     -0.00094578	    128.45001160
      0.68221052	     -0.05899738	     -0.00007162	     -0.20026136	     -0.05995855	      0.88296012	      0.00007242	     -0.21373106	      0.00236914	     -0.00091845	    127.97387398
      0.68345704	     -0.05901743	     -0.00007074	     -0.20028175	     -0.05995558	      0.88295900	      0.00007295	     -0.21374621	      0.00239607	     -0.00089004	    128.42136543
      0.68470356	     -0.05903477	     -0.00006989	     -0.20029944	     -0.05995257	      0.88295791	      0.00007348	     -0.21376081	      0.00242417	     -0.00085948	    127.96551418
      0.68595008	     -0.05905049	     -0.00006899	     -0.20031551	     -0.05994953	      0.88295685	      0.00007402	     -0.21377482	      0.00245172	     -0.00082813	    128.42632599
      0.68719661	     -0.05906292	     -0.00006763	     -0.20032830	     -0.05994646	      0.88295584	      0.00007456	     -0.21378824	      0.00248039	     -0.00079498	    127.97828462
      0.68844313	     -0.05907435	     -0.00006613	     -0.20034009	     -0.05994335	      0.88295487	      0.00007511	     -0.21380106	      0.00250845	     -0.00076135	    128.43480816
      0.68968965	     -0.05908337	     -0.00006460	     -0.20034948	     -0.05994021	      0.88295395	      0.00007566	     -0.21381331	      0.00253755	     -0.00072627	    127.98929276
      0.69093617	     -0.05909064	     -0.00006304	     -0.20035712	     -0.05993702	      0.88295306	      0.00007622	     -0.21382493	      0.00256601	     -0.00069112	    128.47429877
      0.69218269	     -0.05909407	     -0.00006132	     -0.20036093	     -0.05993381	      0.88295222	      0.00007679	     -0.21383592	      0.00259551	     -0.00065485	    128.07141102
      0.69342921	     -0.05909347	     -0.00005943	     -0.20036071	     -0.05993055	      0.88295143	      0.00007735	     -0.21384617	      0.00262435	     -0.00061872	    128.61249480
      0.69467573	     -0.05908598	     -0.00005739	     -0.20035361	     -0.05992726	      0.88295068	      0.00007793	     -0.21385561	      0.00265419	     -0.00058155	    128.28823843
      0.69592225	     -0.05907219	     -0.00005526	     -0.20034022	     -0.05992394	      0.88294998	      0.00007851	     -0.21386409	      0.00268329	     -0.00054444	    128.90709065
      0.69716878	     -0.05905103	     -0.00005302	     -0.20031945	     -0.05992057	      0.88294932	      0.00007909	     -0.21387157	      0.00271321	     -0.00050611	    128.62489627
      0.69841530	     -0.05902284	     -0.00005107	     -0.20029164	     -0.05991717	      0.88294872	      0.00007968	     -0.21387791	      0.00274213	     -0.00046761	    129.28864848
      0.69966182	     -0.05898658	     -0.00004912	     -0.20025578	     -0.05991374	      0.88294816	      0.00008027	     -0.21388308	      0.00277160	     -0.00042758	    129.04412964
      0.70090834	     -0.05894311	     -0.00004692	     -0.20021269	     -0.05991027	      0.88294765	      0.00008087	     -0.21388698	      0.00279981	     -0.00038706	    129.76093271
      0.70215486	     -0.05889116	     -0.00004441	     -0.20016113	     -0.05990676	      0.88294720	      0.00008147	     -0.21388957	      0.00282831	     -0.00034469	    129.57589679
      0.70340138	     -0.05883190	     -0.00004206	     -0.20010225	     -0.05990321	      0.88294679	      0.00008207	     -0.21389077	      0.00285527	     -0.00030150	    130.33910905
      0.70464790	     -0.05876527	     -0.00003981	     -0.20003599	     -0.05989964	      0.88294644	      0.00008268	     -0.21389061	      0.00288225	     -0.00025622	    130.21126370
      0.70589442	     -0.05869237	     -0.00003771	     -0.19996343	     -0.05989603	      0.88294615	      0.00008330	     -0.21388901	      0.00290748	     -0.00020993	    131.05147980
      0.70714094	     -0.05861229	     -0.00003579	     -0.19988370	     -0.05989239	      0.88294592	      0.00008392	     -0.21388600	      0.00293251	     -0.00016134	    130.98833742
      0.70838747	     -0.05852673	     -0.00003408	     -0.19979846	     -0.05988872	      0.88294575	      0.00008454	     -0.21388153	      0.00295555	     -0.00011157	    131.88782611
      0.70963399	     -0.05843471	     -0.00003252	     -0.19970675	     -0.05988502	      0.88294565	      0.00008517	     -0.21387564	      0.00297816	     -0.00005939	    131.86128635
      0.71088051	     -0.05833719	     -0.00003105	     -0.19960952	     -0.05988130	      0.88294560	      0.00008580	     -0.21386829	      0.00299855	     -0.00000599	    132.81553865
      0.71212703	     -0.05823304	     -0.00002962	     -0.19950565	     -0.05987755	      0.88294563	      0.00008643	     -0.21385950	      0.00301831	      0.00004979	    132.83828986
      0.71337355	     -0.05812397	     -0.00002821	     -0.19939684	     -0.05987377	      0.88294573	      0.00008707	     -0.21384924	      0.00303566	      0.00010673	    133.83066527
      0.71462007	     -0.05800977	     -0.00002683	     -0.19928288	     -0.05986998	      0.88294590	      0.00008771	     -0.21383756	      0.00305219	      0.00016590	    133.86398050
      0.71586659	     -0.05789280	     -0.00002560	     -0.19916613	     -0.05986617	      0.88294614	      0.00008836	     -0.21382447	      0.00306613	      0.00022593	    134.87102516
      0.71711311	     -0.05777283	     -0.00002453	     -0.19904635	     -0.05986234	      0.88294646	      0.00008901	     -0.21381007	      0.00307910	      0.00028778	    134.90450989
      0.71835963	     -0.05765095	     -0.00002356	     -0.19892465	     -0.05985849	      0.88294686	      0.00008967	     -0.21379442	      0.00308939	      0.00035001	    135.93041947
      0.71960616	     -0.05752644	     -0.00002266	     -0.19880030	     -0.05985463	      0.88294734	      0.00009032	     -0.21377759	      0.00309866	      0.00041350	    135.96817716
      0.72085268	     -0.05740087	     -0.00002179	     -0.19867486	     -0.05985077	      0.88294789	      0.00009098	     -0.21375962	      0.00310521	      0.00047675	    136.99559522
      0.72209920	     -0.05727343	     -0.00002093	     -0.19854754	     -0.05984689	      0.88294853	      0.00009165	     -0.21374061	      0.00311071	      0.00054059	    137.02687514
      0.72334572	     -0.05714540	     -0.00002009	     -0.19841959	     -0.05984301	      0.88294924	      0.00009232	     -0.21372058	      0.00311348	      0.00060347	    138.05922214
      0.72459224	     -0.05701622	     -0.00001926	     -0.19829049	     -0.05983913	      0.88295003	      0.00009299	     -0.21369965	      0.00311522	      0.00066623	    138.08516139
      0.72583876	     -0.05688732	     -0.00001865	     -0.19816164	     -0.05983525	      0.88295090	      0.00009367	     -0.21367785	      0.00311423	      0.00072732	    139.10498782
      0.72708528	     -0.05675890	     -0.00001830	     -0.19803325	     -0.05983137	      0.88295184	      0.00009435	     -0.21365533	      0.00311223	      0.00078753	    139.10191230
      0.72833180	     -0.05663233	     -0.00001798	     -0.19790668	     -0.05982749	      0.88295286	      0.00009503	     -0.21363217	      0.00310757	      0.00084526	    140.10009086
      0.72957833	     -0.05650622	     -0.00001729	     -0.19778057	     -0.05982362	      0.88295395	      0.00009572	     -0.21360846	      0.00310199	      0.00090131	    140.09285736
      0.73082485	     -0.05638118	     -0.00001644	     -0.19765549	     -0.05981976	      0.88295511	      0.00009641	     -0.21358422	      0.00309385	      0.00095412	    141.08726609
      0.73207137	     -0.05625652	     -0.00001557	     -0.19753079	     -0.05981591	      0.88295633	      0.00009710	     -0.21355953	      0.00308493	      0.00100452	    141.08738733
      0.73331789	     -0.05613340	     -0.00001475	     -0.19740761	     -0.05981207	      0.88295761	      0.00009780	     -0.21353440	      0.00307358	      0.00105105	    142.09363886
      0.73456441	     -0.05601107	     -0.00001397	     -0.19728521	     -0.05980825	      0.88295895	      0.00009850	     -0.21350891	      0.00306154	      0.00109462	    142.08583423
      0.73581093	     -0.05589022	     -0.00001320	     -0.19716426	     -0.05980444	      0.88296034	      0.00009920	     -0.21348308	      0.00304714	      0.00113385	    143.08141777
      0.73705745	     -0.05577011	     -0.00001246	     -0.19704404	     -0.05980065	      0.88296177	      0.00009991	     -0.21345698	      0.00303214	      0.00116975	    143.06253737
      0.73830397	     -0.05565120	     -0.00001164	     -0.19692500	     -0.05979688	      0.88296325	      0.00010062	     -0.21343060	      0.00301483	      0.00120101	    144.03962668
      0.73955049	     -0.05553307	     -0.00001078	     -0.19680674	     -0.05979313	      0.88296476	      0.00010133	     -0.21340401	      0.00299695	      0.00122871	    143.99552948
      0.74079702	     -0.05541645	     -0.00000984	     -0.19668995	     -0.05978941	      0.88296631	      0.00010205	     -0.21337721	      0.00297681	      0.00125159	    144.94888097
      0.74204354	     -0.05530103	     -0.00000890	     -0.19657437	     -0.05978571	      0.88296788	      0.00010276	     -0.21335027	      0.00295615	      0.00127079	    144.87718933
      0.74329006	     -0.05518757	     -0.00000785	     -0.19646073	     -0.05978204	      0.88296948	      0.00010349	     -0.21332319	      0.00293329	      0.00128512	    145.81844204
      0.74453658	     -0.05507562	     -0.00000684	     -0.19634858	     -0.05977840	      0.88297109	      0.00010421	     -0.21329604	      0.00290998	      0.00129580	    145.73011518
      0.74578310	     -0.05496614	     -0.00000595	     -0.19623888	     -0.05977479	      0.88297271	      0.00010494	     -0.21326884	      0.00288450	      0.00130171	    146.65773460
      0.74702962	     -0.05485886	     -0.00000518	     -0.19613136	     -0.05977121	      0.88297433	      0.00010567	     -0.21324167	      0.00285862	      0.00130411	    146.54733405
      0.74827614	     -0.05475391	     -0.00000448	     -0.19602616	     -0.05976766	      0.88297595	      0.00010640	     -0.21321452	      0.00283062	      0.00130189	    147.45375234
      0.74952266	     -0.05465141	     -0.00000397	     -0.19592339	     -0.05976415	      0.88297757	      0.00010713	     -0.21318748	      0.00280226	      0.00129641	    147.31359928
      0.75076918	     -0.05455152	     -0.00000348	     -0.19582322	     -0.05976068	      0.88297919	      0.00010787	     -0.21316055	      0.00277184	      0.00128660	    148.19811837
      0.75201571	     -0.05445390	     -0.00000305	     -0.19572530	     -0.05975724	      0.88298078	      0.00010861	     -0.21313378	      0.00274111	      0.00127379	    148.03890298
      0.75326223	     -0.05435848	     -0.00000255	     -0.19562958	     -0.05975384	      0.88298236	      0.00010935	     -0.21310717	      0.00270837	      0.00125697	    148.90703523
      0.75450875	     -0.05426393	     -0.00000238	     -0.19553470	     -0.05975049	      0.88298391	      0.00011009	     -0.21308077	      0.00267538	      0.00123751	    148.72932768
      0.75575527	     -0.05417327	     -0.00000256	     -0.19544369	     -0.05974718	      0.88298544	      0.00011084	     -0.21305462	      0.00264039	      0.00121447	    149.55242323
      0.75700179	     -0.05408634	     -0.00000287	     -0.19535641	     -0.05974391	      0.88298694	      0.00011158	     -0.21302881	      0.00260516	      0.00118916	    149.32780649
      0.75824831	     -0.05400293	     -0.00000314	     -0.19527262	     -0.05974068	      0.88298841	      0.00011233	     -0.21300336	      0.00256802	      0.00116053	    150.13801261
      0.75949483	     -0.05392330	     -0.00000337	     -0.19519261	     -0.05973750	      0.88298983	      0.00011308	     -0.21297832	      0.00253075	      0.00112999	    149.88905089
      0.76074135	     -0.05384666	     -0.00000355	     -0.19511557	     -0.05973437	      0.88299122	      0.00011383	     -0.21295367	      0.00249165	      0.00109652	    150.68732926
      0.76198788	     -0.05377316	     -0.00000383	     -0.19504167	     -0.05973129	      0.88299257	      0.00011458	     -0.21292946	      0.00245254	      0.00106153	    150.41977702
      0.76323440	     -0.05370301	     -0.00000412	     -0.19497110	     -0.05972826	      0.88299387	      0.00011533	     -0.21290567	      0.00241167	      0.00102403	    151.19209514
      0.76448092	     -0.05363599	     -0.00000445	     -0.19490366	     -0.05972528	      0.88299512	      0.00011609	     -0.21288233	      0.00237082	      0.00098540	    150.88372256
      0.76572744	     -0.05357210	     -0.00000466	     -0.19483934	     -0.05972235	      0.88299632	      0.00011684	     -0.21285943	      0.00232826	      0.00094463	    151.61333057
      0.76697396	     -0.05351204	     -0.00000492	     -0.19477884	     -0.05971947	      0.88299747	      0.00011759	     -0.21283701	      0.00228579	      0.00090307	    151.25468190
      0.76822048	     -0.05345580	     -0.00000514	     -0.19472216	     -0.05971665	      0.88299857	      0.00011834	     -0.21281507	      0.00224170	      0.00085966	    151.94436564
      0.76946700	     -0.05340346	     -0.00000544	     -0.19466936	     -0.05971389	      0.88299962	      0.00011909	     -0.21279366	      0.00219780	      0.00081574	    151.55008315
      0.77071352	     -0.05335459	     -0.00000567	     -0.19462002	     -0.05971117	      0.88300061	      0.00011984	     -0.21277278	      0.00215238	      0.00077025	    152.21036141
      0.77196004	     -0.05330987	     -0.00000605	     -0.19457484	     -0.05970852	      0.88300154	      0.00012059	     -0.21275246	      0.00210725	      0.00072455	    151.77479107
      0.77320657	     -0.05326958	     -0.00000651	     -0.19453406	     -0.05970592	      0.88300241	      0.00012134	     -0.21273270	      0.00206068	      0.00067757	    152.39373001
      0.77445309	     -0.05323423	     -0.00000694	     -0.19449823	     -0.05970338	      0.88300323	      0.00012209	     -0.21271358	      0.00201448	      0.00063067	    151.89971490
      0.77569961	     -0.05320349	     -0.00000695	     -0.19446702	     -0.05970090	      0.88300398	      0.00012283	     -0.21269509	      0.00196683	      0.00058285	    152.44841297
      0.77694613	     -0.05317753	     -0.00000716	     -0.19444057	     -0.05969848	      0.88300468	      0.00012358	     -0.21267730	      0.00191960	      0.00053542	    151.90004506
      0.77819265	     -0.05315548	     -0.00000743	     -0.19441803	     -0.05969612	      0.88300532	      0.00012432	     -0.21266017	      0.00187110	      0.00048725	    152.44227504
      0.77943917	     -0.05313752	     -0.00000789	     -0.19439957	     -0.05969381	      0.88300590	      0.00012506	     -0.21264373	      0.00182319	      0.00043968	    151.87897505
      0.78068569	     -0.05312293	     -0.00000837	     -0.19438448	     -0.05969157	      0.88300641	      0.00012579	     -0.21262796	      0.00177413	      0.00039162	    152.40201629
      0.78193221	     -0.05311204	     -0.00000900	     -0.19437308	     -0.05968939	      0.88300687	      0.00012653	     -0.21261287	      0.00172578	      0.00034442	    151.81153219
      0.78317873	     -0.05310409	     -0.00000946	     -0.19436462	     -0.05968727	      0.88300727	      0.00012726	     -0.21259841	      0.00167633	      0.00029699	    152.30636293
      0.78442526	     -0.05309945	     -0.00001005	     -0.19435948	     -0.05968521	      0.88300761	      0.00012798	     -0.21258461	      0.00162763	      0.00025070	    151.67986516
      0.78567178	     -0.05309737	     -0.00001059	     -0.19435689	     -0.05968321	      0.88300790	      0.00012871	     -0.21257141	      0.00157790	      0.00020443	    152.15040400
      0.78691830	     -0.05309848	     -0.00001126	     -0.19435749	     -0.05968128	      0.88300812	      0.00012943	     -0.21255883	      0.00152900	      0.00015951	    151.48989593
      0.78816482	     -0.05310220	     -0.00001187	     -0.19436071	     -0.05967940	      0.88300829	      0.00013014	     -0.21254682	      0.00147914	      0.00011482	    151.92154049
      0.78941134	     -0.05310920	     -0.00001262	     -0.19436720	     -0.05967759	      0.88300841	      0.00013086	     -0.21253542	      0.00143018	      0.00007168	    151.21691573
      0.79065786	     -0.05311866	     -0.00001330	     -0.19437615	     -0.05967584	      0.88300847	      0.00013156	     -0.21252459	      0.00138029	      0.00002891	    151.61401686
      0.79190438	     -0.05313119	     -0.00001413	     -0.19438818	     -0.05967415	      0.88300848	      0.00013227	     -0.21251433	      0.00133136	     -0.00001215	    150.87206206
      0.79315090	     -0.05314616	     -0.00001489	     -0.19440264	     -0.05967252	      0.88300844	      0.00013297	     -0.21250463	      0.00128154	     -0.00005268	    151.22901772
      0.79439742	     -0.05316421	     -0.00001618	     -0.19442018	     -0.05967095	      0.88300835	      0.00013367	     -0.21249550	      0.00123271	     -0.00009136	    150.44185889
      0.79564395	     -0.05318453	     -0.00001737	     -0.19443999	     -0.05966944	      0.88300822	      0.00013436	     -0.21248690	      0.00118302	     -0.00012937	    150.75333923
      0.79689047	     -0.05320621	     -0.00001916	     -0.19446115	     -0.05966800	      0.88300803	      0.00013504	     -0.21247886	      0.00113434	     -0.00016536	    149.92362906
      0.79813699	     -0.05323133	     -0.00002104	     -0.19448575	     -0.05966662	      0.88300780	      0.00013573	     -0.21247141	      0.00108478	     -0.00020049	    150.18390281
      0.79938351	     -0.05325954	     -0.00002306	     -0.19451345	     -0.05966530	      0.88300753	      0.00013641	     -0.21246456	      0.00103628	     -0.00023352	    149.32122969
      0.80063003	     -0.05328970	     -0.00002497	     -0.19454309	     -0.05966403	      0.88300722	      0.00013708	     -0.21245826	      0.00098702	     -0.00026571	    149.58449461
      0.80187655	     -0.05332242	     -0.00002700	     -0.19457529	     -0.05966283	      0.88300687	      0.00013775	     -0.21245252	      0.00093891	     -0.00029580	    148.70705783
      0.80312307	     -0.05335681	     -0.00002890	     -0.19460917	     -0.05966169	      0.88300648	      0.00013841	     -0.21244729	      0.00089009	     -0.00032506	    148.95221118
      0.80436959	     -0.05339318	     -0.00003101	     -0.19464504	     -0.05966061	      0.88300606	      0.00013907	     -0.21244257	      0.00084246	     -0.00035221	    148.05445782
      0.80561612	     -0.05343144	     -0.00003299	     -0.19468279	     -0.05965959	      0.88300561	      0.00013972	     -0.21243833	      0.00079415	     -0.00037855	    148.28359333
      0.80686264	     -0.05347202	     -0.00003507	     -0.19472288	     -0.05965863	      0.88300512	      0.00014037	     -0.21243457	      0.00074710	     -0.00040285	    147.37725533
      0.80810916	     -0.05351406	     -0.00003701	     -0.19476443	     -0.05965773	      0.88300460	      0.00014101	     -0.21243126	      0.00069945	     -0.00042643	    147.60592665
      0.80935568	     -0.05355822	     -0.00003905	     -0.19480811	     -0.05965689	      0.88300406	      0.00014165	     -0.21242839	      0.00065314	     -0.00044805	    146.70040798
      0.81060220	     -0.05360355	     -0.00004093	     -0.19485295	     -0.05965610	      0.88300349	      0.00014228	     -0.21242592	      0.00060630	     -0.00046904	    146.93205300
      0.81184872	     -0.05365008	     -0.00004246	     -0.19489901	     -0.05965538	      0.88300289	      0.00014291	     -0.21242386	      0.00056087	     -0.00048815	    146.03353189
      0.81309524	     -0.05369803	     -0.00004391	     -0.19494650	     -0.05965471	      0.88300227	      0.00014353	     -0.21242218	      0.00051499	     -0.00050668	    146.26749124
      0.81434176	     -0.05374756	     -0.00004547	     -0.19499558	     -0.05965409	      0.88300163	      0.00014415	     -0.21242088	      0.00047062	     -0.00052344	    145.38075195
      0.81558828	     -0.05379799	     -0.00004690	     -0.19504556	     -0.05965353	      0.88300096	      0.00014475	     -0.21241991	      0.00042588	     -0.00053976	    145.62864612
      0.81683481	     -0.05384989	     -0.00004844	     -0.19509703	     -0.05965303	      0.88300028	      0.00014536	     -0.21241929	      0.00038275	     -0.00055445	    144.75401310
      0.81808133	     -0.05390256	     -0.00004986	     -0.19514926	     -0.05965258	      0.88299958	      0.00014595	     -0.21241896	      0.00033934	     -0.00056885	    145.01112693
      0.81932785	     -0.05395667	     -0.00005143	     -0.19520295	     -0.05965218	      0.88299886	      0.00014654	     -0.21241894	      0.00029756	     -0.00058174	    144.14707306
      0.82057437	     -0.05401154	     -0.00005291	     -0.19525740	     -0.05965184	      0.88299813	      0.00014713	     -0.21241918	      0.00025555	     -0.00059447	    144.41093734
      0.82182089	     -0.05406768	     -0.00005456	     -0.19531312	     -0.05965155	      0.88299738	      0.00014770	     -0.21241971	      0.00021523	     -0.00060580	    143.55553204
      0.82306741	     -0.05412444	     -0.00005609	     -0.19536949	     -0.05965130	      0.88299662	      0.00014827	     -0.21242047	      0.00017469	     -0.00061707	    143.81699416
      0.82431393	     -0.05418233	     -0.00005775	     -0.19542698	     -0.05965111	      0.88299584	      0.00014884	     -0.21242149	      0.00013584	     -0.00062704	    142.96697680
      0.82556045	     -0.05424066	     -0.00005931	     -0.19548492	     -0.05965096	      0.88299506	      0.00014939	     -0.21242273	      0.00009679	     -0.00063705	    143.23433859
      0.82680697	     -0.05429977	     -0.00006099	     -0.19554366	     -0.05965087	      0.88299426	      0.00014994	     -0.21242420	      0.00005945	     -0.00064584	    142.40313266
      0.82805350	     -0.05435904	     -0.00006256	     -0.19560255	     -0.05965082	      0.88299345	      0.00015049	     -0.21242585	      0.00002192	     -0.00065474	    142.68320891
      0.82930002	     -0.05441877	     -0.00006422	     -0.19566193	     -0.05965081	      0.88299263	      0.00015102	     -0.21242771	     -0.00001390	     -0.00066249	    141.86982156
      0.83054654	     -0.05447841	     -0.00006576	     -0.19572121	     -0.05965085	      0.88299180	      0.00015155	     -0.21242971	     -0.00004993	     -0.00067038	    142.16226975
      0.83179306	     -0.05453827	     -0.00006740	     -0.19578073	     -0.05965094	      0.88299096	      0.00015207	     -0.21243188	     -0.00008426	     -0.00067715	    141.36398516
      0.83303958	     -0.05459795	     -0.00006892	     -0.19584006	     -0.05965106	      0.88299011	      0.00015259	     -0.21243418	     -0.00011882	     -0.00068409	    141.66238559
      0.83428610	     -0.05465760	     -0.00007057	     -0.19589939	     -0.05965123	      0.88298925	      0.00015310	     -0.21243661	     -0.00015169	     -0.00068990	    140.87949974
      0.83553262	     -0.05471667	     -0.00007211	     -0.19595813	     -0.05965144	      0.88298839	      0.00015360	     -0.21243914	     -0.00018479	     -0.00069584	    141.18839393
      0.83677914	     -0.05477510	     -0.00007377	     -0.19601625	     -0.05965169	      0.88298752	      0.00015409	     -0.21244178	     -0.00021620	     -0.00070060	    140.42033019
      0.83802567	     -0.05483244	     -0.00007535	     -0.19607328	     -0.05965198	      0.88298664	      0.00015458	     -0.21244449	     -0.00024785	     -0.00070541	    140.73353381
      0.83927219	     -0.05488842	     -0.00007703	     -0.19612896	     -0.05965231	      0.88298576	      0.00015506	     -0.21244727	     -0.00027786	     -0.00070891	    139.97142824
      0.84051871	     -0.05494309	     -0.00007861	     -0.19618334	     -0.05965267	      0.88298487	      0.00015553	     -0.21245010	     -0.00030813	     -0.00071233	    140.27574134
      0.84176523	     -0.05499626	     -0.00008027	     -0.19623623	     -0.05965307	      0.88298398	      0.00015599	     -0.21245296	     -0.00033678	     -0.00071433	    139.51414294
      0.84301175	     -0.05504743	     -0.00008179	     -0.19628712	     -0.05965351	      0.88298309	      0.00015645	     -0.21245584	     -0.00036571	     -0.00071612	    139.81318956
      0.84425827	     -0.05509675	     -0.00008340	     -0.19633618	     -0.05965399	      0.88298220	      0.00015690	     -0.21245874	     -0.00039308	     -0.00071638	    139.05278379
      0.84550479	     -0.05514400	     -0.00008490	     -0.19638316	     -0.05965449	      0.88298131	      0.00015734	     -0.21246161	     -0.00042079	     -0.00071631	    139.34294221
      0.84675131	     -0.05518914	     -0.00008647	     -0.19642805	     -0.05965503	      0.88298041	      0.00015778	     -0.21246448	     -0.00044703	     -0.00071460	    138.58317879
      0.84799783	     -0.05523209	     -0.00008794	     -0.19647075	     -0.05965561	      0.88297952	      0.00015821	     -0.21246731	     -0.00047370	     -0.00071248	    138.87121888
      0.84924436	     -0.05527254	     -0.00008947	     -0.19651096	     -0.05965621	      0.88297864	      0.00015863	     -0.21247012	     -0.00049897	     -0.00070866	    138.12418125
      0.85049088	     -0.05531044	     -0.00009090	     -0.19654862	     -0.05965685	      0.88297776	      0.00015905	     -0.21247286	     -0.00052478	     -0.00070435	    138.41518651
      0.85173740	     -0.05534577	     -0.00009241	     -0.19658371	     -0.05965752	      0.88297688	      0.00015946	     -0.21247557	     -0.00054932	     -0.00069826	    137.67702978
      0.85298392	     -0.05537854	     -0.00009380	     -0.19661625	     -0.05965822	      0.88297602	      0.00015986	     -0.21247820	     -0.00057450	     -0.00069163	    137.97085304
      0.85423044	     -0.05540859	     -0.00009527	     -0.19664608	     -0.05965895	      0.88297516	      0.00016025	     -0.21248077	     -0.00059850	     -0.00068317	    137.24455656
      0.85547696	     -0.05543600	     -0.00009662	     -0.19667326	     -0.05965972	      0.88297431	      0.00016064	     -0.21248326	     -0.00062325	     -0.00067411	    137.54490929
      0.85672348	     -0.05546058	     -0.00009802	     -0.19669762	     -0.05966051	      0.88297348	      0.00016103	     -0.21248569	     -0.00064692	     -0.00066319	    136.83327020
      0.85797000	     -0.05548248	     -0.00009930	     -0.19671930	     -0.05966133	      0.88297266	      0.00016140	     -0.21248803	     -0.00067142	     -0.00065166	    137.14341916
      0.85921652	     -0.05550159	     -0.00010060	     -0.19673819	     -0.05966218	      0.88297186	      0.00016177	     -0.21249029	     -0.00069492	     -0.00063827	    136.44863432
      0.86046305	     -0.05551819	     -0.00010177	     -0.19675458	     -0.05966306	      0.88297107	      0.00016214	     -0.21249245	     -0.00071935	     -0.00062428	    136.77018745
      0.86170957	     -0.05553209	     -0.00010295	     -0.19676826	     -0.05966397	      0.88297030	      0.00016249	     -0.21249454	     -0.00074290	     -0.00060847	    136.09429133
      0.86295609	     -0.05554349	     -0.00010399	     -0.19677944	     -0.05966491	      0.88296955	      0.00016285	     -0.21249652	     -0.00076745	     -0.00059212	    136.43467066
      0.86420261	     -0.05555228	     -0.00010506	     -0.19678802	     -0.05966589	      0.88296883	      0.00016319	     -0.21249842	     -0.00079116	     -0.00057403	    135.78003378
      0.86544913	     -0.05555883	     -0.00010599	     -0.19679436	     -0.05966689	      0.88296812	      0.00016353	     -0.21250022	     -0.00081592	     -0.00055550	    136.13698334
      0.86669565	     -0.05556305	     -0.00010692	     -0.19679836	     -0.05966792	      0.88296744	      0.00016387	     -0.21250194	     -0.00083992	     -0.00053532	    135.49746253
      0.86794217	     -0.05556546	     -0.00010770	     -0.19680056	     -0.05966898	      0.88296679	      0.00016420	     -0.21250357	     -0.00086506	     -0.00051481	    135.86451026
      0.86918869	     -0.05556616	     -0.00010849	     -0.19680104	     -0.05967008	      0.88296616	      0.00016452	     -0.21250514	     -0.00088949	     -0.00049281	    135.23550906
      0.87043522	     -0.05556571	     -0.00010913	     -0.19680037	     -0.05967120	      0.88296556	      0.00016484	     -0.21250664	     -0.00091508	     -0.00047068	    135.61273240
      0.87168174	     -0.05556419	     -0.00010977	     -0.19679863	     -0.05967236	      0.88296499	      0.00016515	     -0.21250813	     -0.00093999	     -0.00044727	    134.99384555
      0.87292826	     -0.05556216	     -0.00011027	     -0.19679638	     -0.05967354	      0.88296444	      0.00016546	     -0.21250960	     -0.00096606	     -0.00042399	    135.37952797
      0.87417478	     -0.05556007	     -0.00011078	     -0.19679408	     -0.05967476	      0.88296393	      0.00016577	     -0.21251111	     -0.00099143	     -0.00039971	    134.76231532
      0.87542130	     -0.05555874	     -0.00011118	     -0.19679252	     -0.05967602	      0.88296345	      0.00016607	     -0.21251267	     -0.00101799	     -0.00037587	    135.14491711
      0.87666782	     -0.05555825	     -0.00011160	     -0.19679181	     -0.05967730	      0.88296299	      0.00016636	     -0.21251438	     -0.00104383	     -0.00035139	    134.52906577
      0.87791434	     -0.05555895	     -0.00011186	     -0.19679228	     -0.05967862	      0.88296257	      0.00016665	     -0.21251624	     -0.00107077	     -0.00032773	    134.91568292
      0.87916086	     -0.05556079	     -0.00011207	     -0.19679390	     -0.05967997	      0.88296218	      0.00016694	     -0.21251832	     -0.00109694	     -0.00030385	    134.30244655
      0.88040738	     -0.05556428	     -0.00011203	     -0.19679716	     -0.05968136	      0.88296181	      0.00016723	     -0.21252063	     -0.00112414	     -0.00028120	    134.67505168
      0.88165391	     -0.05556888	     -0.00011184	     -0.19680155	     -0.05968277	      0.88296148	      0.00016751	     -0.21252325	     -0.00115051	     -0.00025877	    134.05719896
      0.88290043	     -0.05557504	     -0.00011136	     -0.19680748	     -0.05968422	      0.88296117	      0.00016778	     -0.21252615	     -0.00117783	     -0.00023799	    134.42374739
      0.88414695	     -0.05558238	     -0.00011067	     -0.19681462	     -0.05968571	      0.88296088	      0.00016806	     -0.21252941	     -0.00120420	     -0.00021783	    133.79678169
      0.88539347	     -0.05559133	     -0.00010966	     -0.19682336	     -0.05968723	      0.88296062	      0.00016833	     -0.21253300	     -0.00123147	     -0.00019971	    134.15020085
      0.88663999	     -0.05560179	     -0.00010843	     -0.19683364	     -0.05968878	      0.88296038	      0.00016860	     -0.21253698	     -0.00125776	     -0.00018256	    133.50933265
      0.88788651	     -0.05561421	     -0.00010690	     -0.19684586	     -0.05969036	      0.88296017	      0.00016887	     -0.21254136	     -0.00128487	     -0.00016781	    133.84786114
      0.88913303	     -0.05562813	     -0.00010522	     -0.19685960	     -0.05969198	      0.88295996	      0.00016913	     -0.21254617	     -0.00131089	     -0.00015438	    133.20962935
      0.89037955	     -0.05564332	     -0.00010326	     -0.19687460	     -0.05969363	      0.88295978	      0.00016939	     -0.21255141	     -0.00133761	     -0.00014362	    133.55477589
      0.89162607	     -0.05565911	     -0.00010112	     -0.19689022	     -0.05969532	      0.88295961	      0.00016965	     -0.21255708	     -0.00136313	     -0.00013437	    132.92476647
      0.89287260	     -0.05567595	     -0.00009873	     -0.19690690	     -0.05969703	      0.88295944	      0.00016991	     -0.21256317	     -0.00138927	     -0.00012790	    133.26469153
      0.89411912	     -0.05569359	     -0.00009623	     -0.19692438	     -0.05969878	      0.88295929	      0.00017017	     -0.21256969	     -0.00141420	     -0.00012300	    132.63420356
      0.89536564	     -0.05571250	     -0.00009357	     -0.19694313	     -0.05970056	      0.88295914	      0.00017042	     -0.21257662	     -0.00143969	     -0.00012090	    132.97359990
      0.89661216	     -0.05573201	     -0.00009083	     -0.19696249	     -0.05970237	      0.88295898	      0.00017067	     -0.21258398	     -0.00146395	     -0.00012033	    132.35423250
      0.89785868	     -0.05575250	     -0.00008795	     -0.19698284	     -0.05970421	      0.88295883	      0.00017092	     -0.21259175	     -0.00148880	     -0.00012247	    132.70844959
      0.89910520	     -0.05577325	     -0.00008502	     -0.19700344	     -0.05970608	      0.88295868	      0.00017116	     -0.21259993	     -0.00151242	     -0.00012604	    132.10996725
      0.90035172	     -0.05579518	     -0.00008205	     -0.19702524	     -0.05970798	      0.88295852	      0.00017140	     -0.21260850	     -0.00153661	     -0.00013218	    132.47590564
      0.90159824	     -0.05581785	     -0.00007917	     -0.19704778	     -0.05970991	      0.88295835	      0.00017164	     -0.21261749	     -0.00155957	     -0.00013954	    131.89310997
      0.90284476	     -0.05584179	     -0.00007629	     -0.19707158	     -0.05971187	      0.88295817	      0.00017188	     -0.21262687	     -0.00158304	     -0.00014922	    132.26744667
      0.90409129	     -0.05586664	     -0.00007349	     -0.19709630	     -0.05971385	      0.88295798	      0.00017212	     -0.21263667	     -0.00160520	     -0.00015989	    131.68301471
      0.90533781	     -0.05589313	     -0.00007072	     -0.19712266	     -0.05971587	      0.88295777	      0.00017235	     -0.21264686	     -0.00162779	     -0.00017265	    132.05593558
      0.90658433	     -0.05592069	     -0.00006805	     -0.19715009	     -0.05971791	      0.88295755	      0.00017258	     -0.21265750	     -0.00164899	     -0.00018615	    131.47341013
      0.90783085	     -0.05595019	     -0.00006543	     -0.19717946	     -0.05971998	      0.88295731	      0.00017280	     -0.21266855	     -0.00167056	     -0.00020149	    131.84297287
      0.90907737	     -0.05598080	     -0.00006293	     -0.19720995	     -0.05972208	      0.88295704	      0.00017303	     -0.21268006	     -0.00169069	     -0.00021730	    131.27078539
      0.91032389	     -0.05601288	     -0.00006046	     -0.19724192	     -0.05972420	      0.88295676	      0.00017325	     -0.21269199	     -0.00171116	     -0.00023467	    131.65406891
      0.91157041	     -0.05604589	     -0.00005807	     -0.19727481	     -0.05972634	      0.88295646	      0.00017346	     -0.21270437	     -0.00173017	     -0.00025225	    131.09068152
      0.91281693	     -0.05608058	     -0.00005570	     -0.19730940	     -0.05972851	      0.88295613	      0.00017368	     -0.21271717	     -0.00174946	     -0.00027111	    131.47622824
      0.91406346	     -0.05611628	     -0.00005340	     -0.19734500	     -0.05973070	      0.88295578	      0.00017389	     -0.21273042	     -0.00176725	     -0.00028990	    130.91363567
      0.91530998	     -0.05615383	     -0.00005111	     -0.19738244	     -0.05973292	      0.88295541	      0.00017410	     -0.21274409	     -0.00178527	     -0.00030972	    131.29048938
      0.91655650	     -0.05619208	     -0.00004883	     -0.19742061	     -0.05973515	      0.88295501	      0.00017431	     -0.21275821	     -0.00180172	     -0.00032919	    130.72446504
      0.91780302	     -0.05623161	     -0.00004647	     -0.19746006	     -0.05973741	      0.88295459	      0.00017452	     -0.21277273	     -0.00181832	     -0.00034939	    131.08865836
      0.91904954	     -0.05627135	     -0.00004405	     -0.19749973	     -0.05973968	      0.88295414	      0.00017472	     -0.21278768	     -0.00183329	     -0.00036896	    130.51329650
      0.92029606	     -0.05631202	     -0.00004153	     -0.19754033	     -0.05974198	      0.88295367	      0.00017492	     -0.21280298	     -0.00184836	     -0.00038899	    130.87372850
      0.92154258	     -0.05635215	     -0.00003917	     -0.19758041	     -0.05974429	      0.88295317	      0.00017512	     -0.21281867	     -0.00186180	     -0.00040809	    130.29494510
      0.92278910	     -0.05639422	     -0.00003682	     -0.19762242	     -0.05974662	      0.88295265	      0.00017532	     -0.21283473	     -0.00187537	     -0.00042735	    130.63282538
      0.92403562	     -0.05643680	     -0.00003441	     -0.19766496	     -0.05974897	      0.88295211	      0.00017552	     -0.21285118	     -0.00188731	     -0.00044544	    130.04517051
      0.92528215	     -0.05648020	     -0.00003190	     -0.19770833	     -0.05975133	      0.88295154	      0.00017572	     -0.21286797	     -0.00189934	     -0.00046350	    130.38902879
      0.92652867	     -0.05652356	     -0.00002931	     -0.19775168	     -0.05975370	      0.88295095	      0.00017592	     -0.21288510	     -0.00190968	     -0.00048019	    129.80656181
      0.92777519	     -0.05656778	     -0.00002664	     -0.19779589	     -0.05975609	      0.88295034	      0.00017611	     -0.21290252	     -0.00192008	     -0.00049665	    130.15125120
      0.92902171	     -0.05661159	     -0.00002396	     -0.19783970	     -0.05975849	      0.88294971	      0.00017631	     -0.21292024	     -0.00192876	     -0.00051156	    129.56966553
      0.93026823	     -0.05665430	     -0.00002198	     -0.19788240	     -0.05976090	      0.88294907	      0.00017650	     -0.21293823	     -0.00193753	     -0.00052591	    129.90586664
      0.93151475	     -0.05669928	     -0.00002018	     -0.19792737	     -0.05976332	      0.88294840	      0.00017669	     -0.21295659	     -0.00194465	     -0.00053839	    129.30399374
      0.93276127	     -0.05674500	     -0.00001834	     -0.19797309	     -0.05976574	      0.88294773	      0.00017689	     -0.21297527	     -0.00195183	     -0.00055019	    129.65840025
      0.93400779	     -0.05678979	     -0.00001641	     -0.19801790	     -0.05976818	      0.88294703	      0.00017708	     -0.21299424	     -0.00195730	     -0.00056004	    129.09475218
      0.93525431	     -0.05683412	     -0.00001435	     -0.19806225	     -0.05977062	      0.88294633	      0.00017728	     -0.21301341	     -0.00196280	     -0.00056908	    129.46790604
      0.93650084	     -0.05687674	     -0.00001216	     -0.19810491	     -0.05977307	      0.88294562	      0.00017747	     -0.21303272	     -0.00196659	     -0.00057600	    128.91795645
      0.93774736	     -0.05691825	     -0.00000980	     -0.19814647	     -0.05977553	      0.88294489	      0.00017767	     -0.21305208	     -0.00197045	     -0.00058196	    129.30207453
      0.93899388	     -0.05695802	     -0.00000732	     -0.19818631	     -0.05977798	      0.88294417	      0.00017786	     -0.21307147	     -0.00197267	     -0.00058568	    128.75637027
      0.94024040	     -0.05699714	     -0.00000463	     -0.19822550	     -0.05978045	      0.88294343	      0.00017806	     -0.21309079	     -0.00197501	     -0.00058830	    129.15039742
      0.94148692	     -0.05703493	     -0.00000196	     -0.19826337	     -0.05978291	      0.88294270	      0.00017825	     -0.21311005	     -0.00197579	     -0.00058856	    128.61893099
      0.94273344	     -0.05707230	      0.00000064	     -0.19830083	     -0.05978537	      0.88294197	      0.00017845	     -0.21312918	     -0.00197674	     -0.00058765	    129.03505338
      0.94397996	     -0.05710794	      0.00000322	     -0.19833657	     -0.05978784	      0.88294124	      0.00017865	     -0.21314819	     -0.00197617	     -0.00058432	    128.52651533
      0.94522648	     -0.05714295	      0.00000576	     -0.19837167	     -0.05979030	      0.88294051	      0.00017884	     -0.21316700	     -0.00197585	     -0.00057976	    128.95876033
      0.94647301	     -0.05717656	      0.00000831	     -0.19840539	     -0.05979276	      0.88293979	      0.00017904	     -0.21318563	     -0.00197409	     -0.00057277	    128.45076422
      0.94771953	     -0.05720937	      0.00001092	     -0.19843831	     -0.05979522	      0.88293908	      0.00017924	     -0.21320401	     -0.00197266	     -0.00056460	    128.88568763
      0.94896605	     -0.05724055	      0.00001362	     -0.19846961	     -0.05979768	      0.88293839	      0.00017944	     -0.21322215	     -0.00196987	     -0.00055409	    128.37346323
      0.95021257	     -0.05727127	      0.00001636	     -0.19850045	     -0.05980013	      0.88293770	      0.00017964	     -0.21323998	     -0.00196748	     -0.00054253	    128.80667447
      0.95145909	     -0.05730099	      0.00001937	     -0.19853032	     -0.05980258	      0.88293703	      0.00017984	     -0.21325754	     -0.00196376	     -0.00052878	    128.28668905
      0.95270561	     -0.05733057	      0.00002290	     -0.19856005	     -0.05980503	      0.88293638	      0.00018004	     -0.21327479	     -0.00196054	     -0.00051405	    128.69590188
      0.95395213	     -0.05735914	      0.00002679	     -0.19858879	     -0.05980747	      0.88293575	      0.00018024	     -0.21329178	     -0.00195609	     -0.00049729	    128.15710619
      0.95519865	     -0.05738832	      0.00003057	     -0.19861813	     -0.05980990	      0.88293514	      0.00018044	     -0.21330847	     -0.00195211	     -0.00047993	    128.57781280
      0.95644517	     -0.05741729	      0.00003436	     -0.19864728	     -0.05981233	      0.88293456	      0.00018065	     -0.21332490	     -0.00194683	     -0.00046091	    128.05092691
      0.95769170	     -0.05744652	      0.00003804	     -0.19867668	     -0.05981476	      0.88293400	      0.00018085	     -0.21334104	     -0.00194198	     -0.00044164	    128.47761069
      0.95893822	     -0.05747506	      0.00004161	     -0.19870540	     -0.05981718	      0.88293346	      0.00018106	     -0.21335690	     -0.00193581	     -0.00042106	    127.94420121
      0.96018474	     -0.05750377	      0.00004508	     -0.19873428	     -0.05981959	      0.88293295	      0.00018126	     -0.21337246	     -0.00193008	     -0.00040056	    128.35842169
      0.96143126	     -0.05753035	      0.00004816	     -0.19876104	     -0.05982199	      0.88293246	      0.00018147	     -0.21338773	     -0.00192308	     -0.00037907	    127.81318781
      0.96267778	     -0.05755782	      0.00005090	     -0.19878869	     -0.05982438	      0.88293200	      0.00018168	     -0.21340273	     -0.00191657	     -0.00035791	    128.18942155
      0.96392430	     -0.05758480	      0.00005353	     -0.19881584	     -0.05982676	      0.88293157	      0.00018189	     -0.21341748	     -0.00190885	     -0.00033605	    127.61717599
      0.96517082	     -0.05761166	      0.00005611	     -0.19884288	     -0.05982914	      0.88293116	      0.00018210	     -0.21343195	     -0.00190162	     -0.00031485	    128.00209353
      0.96641734	     -0.05763731	      0.00005861	     -0.19886871	     -0.05983150	      0.88293078	      0.00018231	     -0.21344614	     -0.00189316	     -0.00029322	    127.42899072
      0.96766386	     -0.05766277	      0.00006101	     -0.19889434	     -0.05983386	      0.88293043	      0.00018252	     -0.21346000	     -0.00188521	     -0.00027248	    127.80544230
      0.96891039	     -0.05768714	      0.00006329	     -0.19891891	     -0.05983620	      0.88293010	      0.00018273	     -0.21347353	     -0.00187606	     -0.00025150	    127.21963806
      0.97015691	     -0.05771141	      0.00006545	     -0.19894336	     -0.05983854	      0.88292980	      0.00018295	     -0.21348670	     -0.00186746	     -0.00023158	    127.58100487
      0.97140343	     -0.05773447	      0.00006751	     -0.19896661	     -0.05984086	      0.88292953	      0.00018316	     -0.21349953	     -0.00185768	     -0.00021156	    126.98354699
      0.97264995	     -0.05775714	      0.00006943	     -0.19898946	     -0.05984317	      0.88292928	      0.00018338	     -0.21351197	     -0.00184847	     -0.00019274	    127.33773931
      0.97389647	     -0.05777821	      0.00007122	     -0.19901072	     -0.05984547	      0.88292905	      0.00018360	     -0.21352403	     -0.00183811	     -0.00017389	    126.74036468
      0.97514299	     -0.05779869	      0.00007289	     -0.19903139	     -0.05984775	      0.88292884	      0.00018382	     -0.21353566	     -0.00182835	     -0.00015627	    127.09857631
      0.97638951	     -0.05781761	      0.00007442	     -0.19905051	     -0.05985002	      0.88292866	      0.00018405	     -0.21354688	     -0.00181747	     -0.00013868	    126.50676420
      0.97763603	     -0.05783587	      0.00007581	     -0.19906894	     -0.05985228	      0.88292849	      0.00018427	     -0.21355764	     -0.00180724	     -0.00012234	    126.87753672
      0.97888256	     -0.05785206	      0.00007711	     -0.19908533	     -0.05985453	      0.88292835	      0.00018450	     -0.21356795	     -0.00179593	     -0.00010603	    126.30634727
      0.98012908	     -0.05786704	      0.00007830	     -0.19910049	     -0.05985676	      0.88292823	      0.00018473	     -0.21357775	     -0.00178532	     -0.00009096	    126.70504350
      0.98137560	     -0.05787974	      0.00007926	     -0.19911339	     -0.05985898	      0.88292813	      0.00018496	     -0.21358705	     -0.00177367	     -0.00007585	    126.16196118
      0.98262212	     -0.05789118	      0.00008011	     -0.19912501	     -0.05986118	      0.88292804	      0.00018519	     -0.21359579	     -0.00176277	     -0.00006189	    126.58982408
      0.98386864	     -0.05790029	      0.00008086	     -0.19913431	     -0.05986337	      0.88292797	      0.00018543	     -0.21360399	     -0.00175090	     -0.00004780	    126.07685893
      0.98511516	     -0.05790838	      0.00008148	     -0.19914258	     -0.05986555	      0.88292792	      0.00018566	     -0.21361160	     -0.00173984	     -0.00003477	    126.52971069
      0.98636168	     -0.05791373	      0.00008209	     -0.19914812	     -0.05986771	      0.88292789	      0.00018591	     -0.21361865	     -0.00172787	     -0.00002152	    126.04745934
      0.98760820	     -0.05791758	      0.00008268	     -0.19915215	     -0.05986986	      0.88292787	      0.00018615	     -0.21362508	     -0.00171677	     -0.00000924	    126.53091252
      0.98885472	     -0.05791890	      0.00008325	     -0.19915365	     -0.05987199	      0.88292786	      0.00018639	     -0.21363090	     -0.00170482	      0.00000334	    126.08211683
      0.99010125	     -0.05791925	      0.00008376	     -0.19915418	     -0.05987411	      0.88292787	      0.00018664	     -0.21363610	     -0.00169382	      0.00001500	    126.59818387
      0.99134777	     -0.05791723	      0.00008417	     -0.19915235	     -0.05987621	      0.88292790	      0.00018689	     -0.21364070	     -0.00168205	      0.00002701	    126.19698873
      0.99259429	     -0.05791356	      0.00008442	     -0.19914885	     -0.05987830	      0.88292794	      0.00018715	     -0.21364467	     -0.00167129	      0.00003816	    126.78695278
      0.99384081	     -0.05790718	      0.00008441	     -0.19914265	     -0.05988038	      0.88292800	      0.00018740	     -0.21364803	     -0.00165981	      0.00004980	    126.46014083
      0.99508733	     -0.05789947	      0.00008415	     -0.19913508	     -0.05988244	      0.88292806	      0.00018766	     -0.21365076	     -0.00164939	      0.00006077	    127.10487681
      0.99633385	     -0.05788899	      0.00008380	     -0.19912477	     -0.05988449	      0.88292815	      0.00018792	     -0.21365288	     -0.00163833	      0.00007238	    126.80743897
      0.99758037	     -0.05787650	      0.00008344	     -0.19911243	     -0.05988653	      0.88292824	      0.00018819	     -0.21365436	     -0.00162842	      0.00008344	    127.48277050
      0.99882689	     -0.05786068	      0.00008306	     -0.19909676	     -0.05988855	      0.88292836	      0.00018846	     -0.21365523	     -0.00161791	      0.00009524	    127.22669480
      1.00007341	     -0.05784346	      0.00008261	     -0.19907968	     -0.05989056	      0.88292848	      0.00018873	     -0.21365545	     -0.00160859	      0.00010660	    127.92211862
      1.00131994	     -0.05782396	      0.00008205	     -0.19906033	     -0.05989256	      0.88292862	      0.00018900	     -0.21365507	     -0.00159872	      0.00011877	    127.67969416
      1.00256646	     -0.05780323	      0.00008141	     -0.19903973	     -0.05989455	      0.88292878	      0.00018928	     -0.21365408	     -0.00159008	      0.00013050	    128.39792564
      1.00381298	     -0.05778028	      0.00008064	     -0.19901692	     -0.05989652	      0.88292895	      0.00018956	     -0.21365254	     -0.00158091	      0.00014305	    128.17517886
      1.00505950	     -0.05775676	      0.00007975	     -0.19899351	     -0.05989849	      0.88292913	      0.00018985	     -0.21365043	     -0.00157299	      0.00015518	    128.90414268
      1.00630602	     -0.05773177	      0.00007869	     -0.19896864	     -0.05990044	      0.88292934	      0.00019013	     -0.21364783	     -0.00156456	      0.00016809	    128.68280718
      1.00755254	     -0.05770620	      0.00007757	     -0.19894318	     -0.05990239	      0.88292955	      0.00019042	     -0.21364473	     -0.00155740	      0.00018052	    129.41589007
      1.00879906	     -0.05767867	      0.00007640	     -0.19891576	     -0.05990433	      0.88292979	      0.00019072	     -0.21364118	     -0.00154975	      0.00019364	    129.20399247
      1.01004558	     -0.05765076	      0.00007505	     -0.19888794	     -0.05990625	      0.88293004	      0.00019102	     -0.21363716	     -0.00154337	      0.00020617	    129.94802818
      1.01129210	     -0.05762145	      0.00007361	     -0.19885873	     -0.05990817	      0.88293030	      0.00019132	     -0.21363273	     -0.00153651	      0.00021927	    129.74367890
      1.01253863	     -0.05759224	      0.00007210	     -0.19882960	     -0.05991009	      0.88293058	      0.00019162	     -0.21362788	     -0.00153092	      0.00023163	    130.48715399
      1.01378515	     -0.05756211	      0.00007056	     -0.19879955	     -0.05991199	      0.88293088	      0.00019193	     -0.21362267	     -0.00152485	      0.00024437	    130.27763759
      1.01503167	     -0.05753237	      0.00006905	     -0.19876989	     -0.05991389	      0.88293119	      0.00019224	     -0.21361710	     -0.00152007	      0.00025611	    131.01260164
      1.01627819	     -0.05750231	      0.00006752	     -0.19873992	     -0.05991578	      0.88293152	      0.00019255	     -0.21361123	     -0.00151479	      0.00026795	    130.79197969
      1.01752471	     -0.05747299	      0.00006602	     -0.19871066	     -0.05991767	      0.88293186	      0.00019287	     -0.21360507	     -0.00151076	      0.00027847	    131.52449543
      1.01877123	     -0.05744322	      0.00006451	     -0.19868096	     -0.05991955	      0.88293221	      0.00019319	     -0.21359866	     -0.00150619	      0.00028879	    131.30095873
      1.02001775	     -0.05741364	      0.00006306	     -0.19865144	     -0.05992142	      0.88293258	      0.00019351	     -0.21359199	     -0.00150282	      0.00029754	    132.03282304
      1.02126427	     -0.05738344	      0.00006167	     -0.19862131	     -0.05992329	      0.88293295	      0.00019384	     -0.21358508	     -0.00149886	      0.00030584	    131.79959230
      1.02251080	     -0.05735424	      0.00006027	     -0.19859217	     -0.05992516	      0.88293334	      0.00019417	     -0.21357794	     -0.00149608	      0.00031235	    132.51962473
      1.02375732	     -0.05732566	      0.00005874	     -0.19856364	     -0.05992702	      0.88293373	      0.00019450	     -0.21357062	     -0.00149269	      0.00031820	    132.26247360
      1.02500384	     -0.05729838	      0.00005720	     -0.19853642	     -0.05992888	      0.88293413	      0.00019483	     -0.21356313	     -0.00149045	      0.00032203	    132.96188232
      1.02625036	     -0.05727166	      0.00005560	     -0.19850974	     -0.05993074	      0.88293453	      0.00019517	     -0.21355553	     -0.00148759	      0.00032500	    132.67684703
      1.02749688	     -0.05724693	      0.00005402	     -0.19848506	     -0.05993259	      0.88293494	      0.00019551	     -0.21354781	     -0.00148587	      0.00032575	    133.33658135
      1.02874340	     -0.05722351	      0.00005243	     -0.19846168	     -0.05993444	      0.88293535	      0.00019585	     -0.21354004	     -0.00148350	      0.00032539	    133.00769606
      1.02998992	     -0.05720218	      0.00005085	     -0.19844038	     -0.05993629	      0.88293575	      0.00019620	     -0.21353223	     -0.00148222	      0.00032257	    133.64239645
      1.03123644	     -0.05718221	      0.00004910	     -0.19842045	     -0.05993814	      0.88293615	      0.00019654	     -0.21352444	     -0.00148021	      0.00031845	    133.29807135
      1.03248296	     -0.05716421	      0.00004687	     -0.19840246	     -0.05993998	      0.88293654	      0.00019689	     -0.21351669	     -0.00147924	      0.00031177	    133.89648384
      1.03372949	     -0.05714975	      0.00004438	     -0.19838802	     -0.05994182	      0.88293693	      0.00019724	     -0.21350910	     -0.00147752	      0.00030371	    133.49697358
      1.03497601	     -0.05713853	      0.00004178	     -0.19837680	     -0.05994366	      0.88293730	      0.00019759	     -0.21350168	     -0.00147679	      0.00029293	    134.07399775
      1.03622253	     -0.05712878	      0.00003900	     -0.19836706	     -0.05994550	      0.88293766	      0.00019795	     -0.21349447	     -0.00147519	      0.00028067	    133.68631580
      1.03746905	     -0.05712029	      0.00003629	     -0.19835857	     -0.05994734	      0.88293800	      0.00019830	     -0.21348742	     -0.00147448	      0.00026572	    134.26468063
      1.03871557	     -0.05711224	      0.00003366	     -0.19835053	     -0.05994918	      0.88293832	      0.00019866	     -0.21348053	     -0.00147287	      0.00024941	    133.84842867
      1.03996209	     -0.05710620	      0.00003111	     -0.19834449	     -0.05995101	      0.88293862	      0.00019902	     -0.21347376	     -0.00147215	      0.00023051	    134.38602044
      1.04120861	     -0.05710182	      0.00002845	     -0.19834012	     -0.05995285	      0.88293889	      0.00019938	     -0.21346716	     -0.00147051	      0.00021034	    133.94229716
      1.04245513	     -0.05709978	      0.00002572	     -0.19833808	     -0.05995468	      0.88293914	      0.00019974	     -0.21346071	     -0.00146973	      0.00018770	    134.46562480
      1.04370165	     -0.05709873	      0.00002302	     -0.19833704	     -0.05995651	      0.88293936	      0.00020011	     -0.21345445	     -0.00146798	      0.00016397	    134.01682027
      1.04494818	     -0.05709926	      0.00002032	     -0.19833757	     -0.05995834	      0.88293955	      0.00020047	     -0.21344834	     -0.00146705	      0.00013804	    134.53665264
      1.04619470	     -0.05710059	      0.00001752	     -0.19833891	     -0.05996017	      0.88293970	      0.00020083	     -0.21344239	     -0.00146514	      0.00011133	    134.07551377
      1.04744122	     -0.05710297	      0.00001504	     -0.19834129	     -0.05996200	      0.88293983	      0.00020120	     -0.21343659	     -0.00146407	      0.00008272	    134.58000707
      1.04868774	     -0.05710622	      0.00001255	     -0.19834456	     -0.05996382	      0.88293991	      0.00020157	     -0.21343097	     -0.00146202	      0.00005366	    134.09905492
      1.04993426	     -0.05711081	      0.00001013	     -0.19834916	     -0.05996564	      0.88293996	      0.00020194	     -0.21342549	     -0.00146082	      0.00002304	    134.59385043
      1.05118078	     -0.05711587	      0.00000800	     -0.19835425	     -0.05996746	      0.88293997	      0.00020230	     -0.21342019	     -0.00145867	     -0.00000766	    134.10786780
      1.05242730	     -0.05712201	      0.00000598	     -0.19836040	     -0.05996928	      0.88293994	      0.00020267	     -0.21341503	     -0.00145738	     -0.00003950	    134.58811755
      1.05367382	     -0.05712837	      0.00000392	     -0.19836679	     -0.05997109	      0.88293987	      0.00020304	     -0.21341001	     -0.00145516	     -0.00007110	    134.10286641
      1.05492035	     -0.05713576	      0.00000189	     -0.19837420	     -0.05997291	      0.88293976	      0.00020341	     -0.21340512	     -0.00145377	     -0.00010357	    134.59169260
      1.05616687	     -0.05714341	     -0.00000022	     -0.19838189	     -0.05997472	      0.88293961	      0.00020378	     -0.21340036	     -0.00145141	     -0.00013550	    134.11000678
      1.05741339	     -0.05715204	     -0.00000231	     -0.19839053	     -0.05997653	      0.88293942	      0.00020415	     -0.21339571	     -0.00144988	     -0.00016800	    134.60179892
      1.05865991	     -0.05716080	     -0.00000447	     -0.19839933	     -0.05997833	      0.88293919	      0.00020452	     -0.21339119	     -0.00144736	     -0.00019968	    134.12089948
      1.05990643	     -0.05717051	     -0.00000659	     -0.19840906	     -0.05998013	      0.88293892	      0.00020489	     -0.21338676	     -0.00144567	     -0.00023168	    134.61022715
      1.06115295	     -0.05718053	     -0.00000879	     -0.19841912	     -0.05998193	      0.88293862	      0.00020526	     -0.21338246	     -0.00144300	     -0.00026262	    134.12289813
      1.06239947	     -0.05719152	     -0.00001095	     -0.19843013	     -0.05998373	      0.88293827	      0.00020563	     -0.21337826	     -0.00144116	     -0.00029364	    134.60825659
      1.06364599	     -0.05720255	     -0.00001316	     -0.19844119	     -0.05998553	      0.88293789	      0.00020600	     -0.21337417	     -0.00143834	     -0.00032339	    134.11705217
      1.06489251	     -0.05721432	     -0.00001529	     -0.19845298	     -0.05998732	      0.88293746	      0.00020637	     -0.21337018	     -0.00143635	     -0.00035303	    134.59872669
      1.06613904	     -0.05722619	     -0.00001746	     -0.19846489	     -0.05998911	      0.88293701	      0.00020674	     -0.21336629	     -0.00143337	     -0.00038122	    134.09961186
      1.06738556	     -0.05723901	     -0.00001955	     -0.19847775	     -0.05999089	      0.88293651	      0.00020711	     -0.21336248	     -0.00143122	     -0.00040915	    134.57362707
      1.06863208	     -0.05725209	     -0.00002157	     -0.19849087	     -0.05999267	      0.88293599	      0.00020748	     -0.21335879	     -0.00142808	     -0.00043550	    134.06758299
      1.06987860	     -0.05726601	     -0.00002349	     -0.19850482	     -0.05999445	      0.88293543	      0.00020785	     -0.21335518	     -0.00142577	     -0.00046148	    134.53492697
      1.07112512	     -0.05728010	     -0.00002547	     -0.19851895	     -0.05999623	      0.88293484	      0.00020822	     -0.21335168	     -0.00142246	     -0.00048581	    134.02392873
      1.07237164	     -0.05729512	     -0.00002739	     -0.19853401	     -0.05999800	      0.88293422	      0.00020858	     -0.21334826	     -0.00141996	     -0.00050972	    134.48818153
      1.07361816	     -0.05731047	     -0.00002940	     -0.19854940	     -0.05999977	      0.88293357	      0.00020895	     -0.21334495	     -0.00141644	     -0.00053192	    133.96882346
      1.07486468	     -0.05732675	     -0.00003133	     -0.19856572	     -0.06000153	      0.88293289	      0.00020932	     -0.21334173	     -0.00141373	     -0.00055368	    134.42195861
      1.07611120	     -0.05734327	     -0.00003331	     -0.19858229	     -0.06000329	      0.88293219	      0.00020968	     -0.21333862	     -0.00141000	     -0.00057372	    133.89071004
      1.07735773	     -0.05736071	     -0.00003518	     -0.19859978	     -0.06000505	      0.88293146	      0.00021005	     -0.21333559	     -0.00140705	     -0.00059334	    134.33356404
      1.07860425	     -0.05737677	     -0.00003745	     -0.19861588	     -0.06000680	      0.88293071	      0.00021041	     -0.21333269	     -0.00140309	     -0.00061123	    133.79882796
      1.07985077	     -0.05739485	     -0.00003991	     -0.19863399	     -0.06000855	      0.88292994	      0.00021078	     -0.21332991	     -0.00139994	     -0.00062859	    134.20382982
      1.08109729	     -0.05741375	     -0.00004244	     -0.19865293	     -0.06001029	      0.88292914	      0.00021114	     -0.21332732	     -0.00139578	     -0.00064424	    133.64428010
      1.08234381	     -0.05743369	     -0.00004486	     -0.19867290	     -0.06001203	      0.88292833	      0.00021150	     -0.21332489	     -0.00139239	     -0.00065951	    134.06637361
      1.08359033	     -0.05745363	     -0.00004727	     -0.19869289	     -0.06001376	      0.88292750	      0.00021186	     -0.21332261	     -0.00138793	     -0.00067319	    133.50892190
      1.08483685	     -0.05747419	     -0.00004952	     -0.19871349	     -0.06001549	      0.88292665	      0.00021222	     -0.21332045	     -0.00138420	     -0.00068659	    133.92475542
      1.08608337	     -0.05749481	     -0.00005179	     -0.19873416	     -0.06001721	      0.88292579	      0.00021259	     -0.21331840	     -0.00137937	     -0.00069848	    133.35474678
      1.08732990	     -0.05751629	     -0.00005393	     -0.19875569	     -0.06001893	      0.88292491	      0.00021295	     -0.21331644	     -0.00137528	     -0.00071019	    133.75316978
      1.08857642	     -0.05753796	     -0.00005612	     -0.19877742	     -0.06002064	      0.88292402	      0.00021331	     -0.21331459	     -0.00137008	     -0.00072051	    133.16793194
      1.08982294	     -0.05756049	     -0.00005819	     -0.19880001	     -0.06002234	      0.88292311	      0.00021366	     -0.21331282	     -0.00136560	     -0.00073076	    133.55132342
      1.09106946	     -0.05758322	     -0.00006032	     -0.19882280	     -0.06002404	      0.88292220	      0.00021402	     -0.21331115	     -0.00136000	     -0.00073972	    132.95263342
      1.09231598	     -0.05760674	     -0.00006236	     -0.19884637	     -0.06002573	      0.88292127	      0.00021438	     -0.21330955	     -0.00135512	     -0.00074871	    133.32271739
      1.09356250	     -0.05763022	     -0.00006448	     -0.19886991	     -0.06002742	      0.88292033	      0.00021474	     -0.21330804	     -0.00134911	     -0.00075652	    132.71402059
      1.09480902	     -0.05765412	     -0.00006651	     -0.19889387	     -0.06002910	      0.88291938	      0.00021509	     -0.21330660	     -0.00134380	     -0.00076444	    133.07276395
      1.09605554	     -0.05767747	     -0.00006861	     -0.19891729	     -0.06003077	      0.88291843	      0.00021545	     -0.21330524	     -0.00133737	     -0.00077123	    132.45761345
      1.09730206	     -0.05770051	     -0.00007072	     -0.19894040	     -0.06003243	      0.88291746	      0.00021580	     -0.21330391	     -0.00133164	     -0.00077816	    132.80809824
      1.09854859	     -0.05772301	     -0.00007300	     -0.19896297	     -0.06003409	      0.88291649	      0.00021616	     -0.21330266	     -0.00132482	     -0.00078395	    132.18194675
      1.09979511	     -0.05774545	     -0.00007522	     -0.19898547	     -0.06003574	      0.88291551	      0.00021651	     -0.21330145	     -0.00131873	     -0.00078986	    132.52210175
      1.10104163	     -0.05776673	     -0.00007753	     -0.19900682	     -0.06003738	      0.88291452	      0.00021686	     -0.21330030	     -0.00131158	     -0.00079463	    131.90249423
      1.10228815	     -0.05778750	     -0.00007976	     -0.19902766	     -0.06003901	      0.88291353	      0.00021721	     -0.21329917	     -0.00130518	     -0.00079950	    132.24285167
      1.10353467	     -0.05780672	     -0.00008206	     -0.19904696	     -0.06004063	      0.88291253	      0.00021756	     -0.21329808	     -0.00129773	     -0.00080319	    131.63043447
      1.10478119	     -0.05782489	     -0.00008426	     -0.19906519	     -0.06004224	      0.88291152	      0.00021791	     -0.21329698	     -0.00129109	     -0.00080693	    131.97221248
      1.10602771	     -0.05784107	     -0.00008650	     -0.19908145	     -0.06004385	      0.88291051	      0.00021826	     -0.21329590	     -0.00128344	     -0.00080940	    131.36683842
      1.10727423	     -0.05785595	     -0.00008863	     -0.19909639	     -0.06004544	      0.88290950	      0.00021861	     -0.21329478	     -0.00127665	     -0.00081183	    131.71033922
      1.10852075	     -0.05786859	     -0.00009079	     -0.19910911	     -0.06004703	      0.88290849	      0.00021895	     -0.21329366	     -0.00126891	     -0.00081289	    131.11325913
      1.10976728	     -0.05787963	     -0.00009280	     -0.19912021	     -0.06004861	      0.88290748	      0.00021929	     -0.21329249	     -0.00126209	     -0.00081378	    131.46055612
      1.11101380	     -0.05788818	     -0.00009483	     -0.19912885	     -0.06005018	      0.88290646	      0.00021964	     -0.21329130	     -0.00125439	     -0.00081320	    130.87416770
      1.11226032	     -0.05789502	     -0.00009673	     -0.19913575	     -0.06005173	      0.88290545	      0.00021998	     -0.21329004	     -0.00124765	     -0.00081233	    131.22835996
      1.11350684	     -0.05789922	     -0.00009865	     -0.19914003	     -0.06005329	      0.88290444	      0.00022032	     -0.21328875	     -0.00124011	     -0.00080983	    130.65708362
      1.11475336	     -0.05790146	     -0.00010043	     -0.19914233	     -0.06005483	      0.88290343	      0.00022065	     -0.21328737	     -0.00123362	     -0.00080688	    131.02141772
      1.11599988	     -0.05790081	     -0.00010218	     -0.19914176	     -0.06005636	      0.88290243	      0.00022099	     -0.21328594	     -0.00122640	     -0.00080217	    130.46477600
      1.11724640	     -0.05789810	     -0.00010376	     -0.19913911	     -0.06005789	      0.88290143	      0.00022133	     -0.21328441	     -0.00122030	     -0.00079686	    130.83753716
      1.11849292	     -0.05789265	     -0.00010531	     -0.19913374	     -0.06005940	      0.88290044	      0.00022166	     -0.21328282	     -0.00121354	     -0.00078963	    130.29008602
      1.11973945	     -0.05788568	     -0.00010667	     -0.19912683	     -0.06006091	      0.88289946	      0.00022199	     -0.21328113	     -0.00120798	     -0.00078171	    130.66661861
      1.12098597	     -0.05787669	     -0.00010800	     -0.19911790	     -0.06006241	      0.88289850	      0.00022232	     -0.21327939	     -0.00120183	     -0.00077182	    130.12423593
      1.12223249	     -0.05786672	     -0.00010909	     -0.19910799	     -0.06006391	      0.88289754	      0.00022265	     -0.21327760	     -0.00119693	     -0.00076123	    130.49867594
      1.12347901	     -0.05785565	     -0.00011007	     -0.19909698	     -0.06006540	      0.88289660	      0.00022298	     -0.21327582	     -0.00119151	     -0.00074878	    129.94624566
      1.12472553	     -0.05784545	     -0.00011083	     -0.19908684	     -0.06006688	      0.88289567	      0.00022331	     -0.21327406	     -0.00118738	     -0.00073586	    130.30240480
      1.12597205	     -0.05783572	     -0.00011154	     -0.19907717	     -0.06006836	      0.88289476	      0.00022363	     -0.21327243	     -0.00118270	     -0.00072143	    129.74335116
      1.12721857	     -0.05782804	     -0.00011210	     -0.19906953	     -0.06006983	      0.88289387	      0.00022395	     -0.21327096	     -0.00117924	     -0.00070696	    130.09913831
      1.12846509	     -0.05782228	     -0.00011270	     -0.19906381	     -0.06007130	      0.88289300	      0.00022427	     -0.21326977	     -0.00117513	     -0.00069147	    129.53463176
      1.12971161	     -0.05781967	     -0.00011320	     -0.19906124	     -0.06007276	      0.88289215	      0.00022458	     -0.21326891	     -0.00117209	     -0.00067648	    129.88566304
      1.13095814	     -0.05781927	     -0.00011374	     -0.19906088	     -0.06007422	      0.88289132	      0.00022490	     -0.21326848	     -0.00116824	     -0.00066106	    129.32873382
      1.13220466	     -0.05782196	     -0.00011415	     -0.19906360	     -0.06007567	      0.88289050	      0.00022521	     -0.21326850	     -0.00116527	     -0.00064670	    129.68577838
      1.13345118	     -0.05782685	     -0.00011460	     -0.19906853	     -0.06007712	      0.88288970	      0.00022552	     -0.21326906	     -0.00116130	     -0.00063243	    129.13805510
      1.13469770	     -0.05783456	     -0.00011496	     -0.19907626	     -0.06007857	      0.88288892	      0.00022582	     -0.21327016	     -0.00115804	     -0.00061968	    129.50400789
      1.13594422	     -0.05784424	     -0.00011539	     -0.19908597	     -0.06008001	      0.88288816	      0.00022613	     -0.21327186	     -0.00115361	     -0.00060740	    128.96909104
      1.13719074	     -0.05785650	     -0.00011570	     -0.19909826	     -0.06008144	      0.88288741	      0.00022643	     -0.21327415	     -0.00114973	     -0.00059694	    129.33334379
      1.13843726	     -0.05787013	     -0.00011598	     -0.19911193	     -0.06008287	      0.88288667	      0.00022672	     -0.21327707	     -0.00114455	     -0.00058719	    128.79722865
      1.13968378	     -0.05788593	     -0.00011606	     -0.19912777	     -0.06008430	      0.88288594	      0.00022702	     -0.21328059	     -0.00113980	     -0.00057947	    129.14856457
      1.14093030	     -0.05790282	     -0.00011608	     -0.19914470	     -0.06008572	      0.88288523	      0.00022731	     -0.21328474	     -0.00113366	     -0.00057259	    128.61309854
      1.14217683	     -0.05792163	     -0.00011595	     -0.19916356	     -0.06008712	      0.88288452	      0.00022760	     -0.21328949	     -0.00112786	     -0.00056782	    128.96486153
      1.14342335	     -0.05794177	     -0.00011583	     -0.19918376	     -0.06008853	      0.88288381	      0.00022788	     -0.21329486	     -0.00112057	     -0.00056392	    128.43298686
      1.14466987	     -0.05796422	     -0.00011563	     -0.19920626	     -0.06008992	      0.88288311	      0.00022817	     -0.21330083	     -0.00111352	     -0.00056211	    128.78652737
      1.14591639	     -0.05798809	     -0.00011544	     -0.19923020	     -0.06009130	      0.88288241	      0.00022845	     -0.21330743	     -0.00110490	     -0.00056114	    128.26063447
      1.14716291	     -0.05801451	     -0.00011514	     -0.19925668	     -0.06009267	      0.88288171	      0.00022873	     -0.21331465	     -0.00109645	     -0.00056220	    128.61126084
      1.14840943	     -0.05804250	     -0.00011483	     -0.19928475	     -0.06009403	      0.88288101	      0.00022900	     -0.21332252	     -0.00108634	     -0.00056403	    128.08800961
      1.14965595	     -0.05807278	     -0.00011437	     -0.19931511	     -0.06009538	      0.88288030	      0.00022927	     -0.21333100	     -0.00107630	     -0.00056780	    128.44264674
      1.15090247	     -0.05810399	     -0.00011384	     -0.19934641	     -0.06009672	      0.88287959	      0.00022954	     -0.21334012	     -0.00106451	     -0.00057220	    127.93113286
      1.15214899	     -0.05813701	     -0.00011316	     -0.19937953	     -0.06009804	      0.88287887	      0.00022981	     -0.21334982	     -0.00105269	     -0.00057837	    128.29589155
      1.15339552	     -0.05817099	     -0.00011247	     -0.19941363	     -0.06009934	      0.88287815	      0.00023007	     -0.21336012	     -0.00103903	     -0.00058497	    127.79628065
      1.15464204	     -0.05820719	     -0.00011170	     -0.19944994	     -0.06010063	      0.88287742	      0.00023034	     -0.21337098	     -0.00102525	     -0.00059309	    128.16428020
      1.15588856	     -0.05824465	     -0.00011092	     -0.19948753	     -0.06010190	      0.88287667	      0.00023060	     -0.21338243	     -0.00100957	     -0.00060139	    127.66521520
      1.15713508	     -0.05828477	     -0.00011005	     -0.19952779	     -0.06010314	      0.88287592	      0.00023086	     -0.21339443	     -0.00099371	     -0.00061098	    128.03062929
      1.15838160	     -0.05832671	     -0.00010922	     -0.19956988	     -0.06010437	      0.88287515	      0.00023111	     -0.21340703	     -0.00097590	     -0.00062054	    127.53133541
      1.15962812	     -0.05837094	     -0.00010826	     -0.19961427	     -0.06010558	      0.88287437	      0.00023136	     -0.21342018	     -0.00095785	     -0.00063118	    127.90427330
      1.16087464	     -0.05841626	     -0.00010727	     -0.19965976	     -0.06010676	      0.88287357	      0.00023162	     -0.21343391	     -0.00093778	     -0.00064159	    127.41752920
      1.16212116	     -0.05846380	     -0.00010618	     -0.19970747	     -0.06010792	      0.88287277	      0.00023187	     -0.21344818	     -0.00091739	     -0.00065286	    127.79563317
      1.16336769	     -0.05851185	     -0.00010511	     -0.19975572	     -0.06010904	      0.88287195	      0.00023212	     -0.21346299	     -0.00089492	     -0.00066366	    127.31755980
      1.16461421	     -0.05856088	     -0.00010404	     -0.19980495	     -0.06011015	      0.88287111	      0.00023236	     -0.21347829	     -0.00087209	     -0.00067503	    127.69845444
      1.16586073	     -0.05861005	     -0.00010285	     -0.19985434	     -0.06011122	      0.88287026	      0.00023261	     -0.21349411	     -0.00084720	     -0.00068564	    127.21864066
      1.16710725	     -0.05865993	     -0.00010146	     -0.19990446	     -0.06011226	      0.88286940	      0.00023285	     -0.21351035	     -0.00082194	     -0.00069660	    127.60284845
      1.16835377	     -0.05870963	     -0.00010000	     -0.19995441	     -0.06011327	      0.88286853	      0.00023309	     -0.21352701	     -0.00079458	     -0.00070658	    127.12933793
      1.16960029	     -0.05876062	     -0.00009848	     -0.20000565	     -0.06011424	      0.88286764	      0.00023333	     -0.21354403	     -0.00076681	     -0.00071669	    127.50918136
      1.17084681	     -0.05881203	     -0.00009700	     -0.20005734	     -0.06011518	      0.88286674	      0.00023357	     -0.21356144	     -0.00073692	     -0.00072563	    127.02999003
      1.17209333	     -0.05886448	     -0.00009549	     -0.20011007	     -0.06011608	      0.88286583	      0.00023381	     -0.21357919	     -0.00070660	     -0.00073449	    127.40506930
      1.17333985	     -0.05891696	     -0.00009401	     -0.20016284	     -0.06011694	      0.88286491	      0.00023404	     -0.21359729	     -0.00067415	     -0.00074194	    126.91691754
      1.17458638	     -0.05897043	     -0.00009245	     -0.20021662	     -0.06011776	      0.88286398	      0.00023428	     -0.21361569	     -0.00064129	     -0.00074908	    127.27674685
      1.17583290	     -0.05902341	     -0.00009079	     -0.20026992	     -0.06011854	      0.88286305	      0.00023451	     -0.21363440	     -0.00060633	     -0.00075462	    126.77636208
      1.17707942	     -0.05907523	     -0.00008984	     -0.20032205	     -0.06011927	      0.88286210	      0.00023474	     -0.21365343	     -0.00057106	     -0.00075949	    127.11162670
      1.17832594	     -0.05912906	     -0.00008912	     -0.20037621	     -0.06011996	      0.88286115	      0.00023497	     -0.21367285	     -0.00053380	     -0.00076246	    126.59202403
      1.17957246	     -0.05918375	     -0.00008840	     -0.20043123	     -0.06012060	      0.88286020	      0.00023520	     -0.21369263	     -0.00049621	     -0.00076471	    126.94529193
      1.18081898	     -0.05923742	     -0.00008769	     -0.20048525	     -0.06012119	      0.88285925	      0.00023543	     -0.21371275	     -0.00045657	     -0.00076503	    126.46363447
      1.18206550	     -0.05929100	     -0.00008691	     -0.20053918	     -0.06012174	      0.88285829	      0.00023566	     -0.21373311	     -0.00041657	     -0.00076457	    126.83289227
      1.18331202	     -0.05934388	     -0.00008616	     -0.20059243	     -0.06012223	      0.88285734	      0.00023588	     -0.21375371	     -0.00037454	     -0.00076211	    126.35224626
      1.18455854	     -0.05939682	     -0.00008525	     -0.20064575	     -0.06012267	      0.88285639	      0.00023611	     -0.21377446	     -0.00033218	     -0.00075880	    126.71479337
      1.18580507	     -0.05944841	     -0.00008351	     -0.20069776	     -0.06012306	      0.88285545	      0.00023633	     -0.21379538	     -0.00028788	     -0.00075329	    126.22391021
      1.18705159	     -0.05949978	     -0.00008150	     -0.20074954	     -0.06012339	      0.88285452	      0.00023656	     -0.21381638	     -0.00024336	     -0.00074669	    126.56579076
      1.18829811	     -0.05955021	     -0.00007943	     -0.20080042	     -0.06012366	      0.88285359	      0.00023678	     -0.21383746	     -0.00019694	     -0.00073790	    126.09032054
      1.18954463	     -0.05960051	     -0.00007723	     -0.20085118	     -0.06012388	      0.88285268	      0.00023700	     -0.21385855	     -0.00015028	     -0.00072805	    126.47279512
      1.19079115	     -0.05964932	     -0.00007509	     -0.20090045	     -0.06012404	      0.88285178	      0.00023722	     -0.21387965	     -0.00010170	     -0.00071597	    126.02476708
      1.19203767	     -0.05969784	     -0.00007297	     -0.20094943	     -0.06012413	      0.88285089	      0.00023745	     -0.21390069	     -0.00005290	     -0.00070283	    126.42271300
      1.19328419	     -0.05974516	     -0.00007092	     -0.20099724	     -0.06012417	      0.88285003	      0.00023767	     -0.21392168	     -0.00000227	     -0.00068750	    125.98326058
      1.19453071	     -0.05979173	     -0.00006886	     -0.20104430	     -0.06012414	      0.88284918	      0.00023789	     -0.21394256	      0.00004850	     -0.00067118	    126.40128262
      1.19577724	     -0.05983621	     -0.00006681	     -0.20108928	     -0.06012405	      0.88284835	      0.00023811	     -0.21396331	      0.00010106	     -0.00065274	    125.98226021
      1.19702376	     -0.05987962	     -0.00006478	     -0.20113319	     -0.06012389	      0.88284755	      0.00023833	     -0.21398385	      0.00015373	     -0.00063334	    126.42131596
      1.19827028	     -0.05992112	     -0.00006283	     -0.20117522	     -0.06012366	      0.88284678	      0.00023855	     -0.21400419	      0.00020813	     -0.00061183	    126.01329496
      1.19951680	     -0.05995895	     -0.00006140	     -0.20121356	     -0.06012337	      0.88284603	      0.00023877	     -0.21402427	      0.00026254	     -0.00058933	    126.46087881
      1.20076332	     -0.05999544	     -0.00006045	     -0.20125056	     -0.06012301	      0.88284531	      0.00023899	     -0.21404413	      0.00031854	     -0.00056458	    126.02786355
      1.20200984	     -0.06003045	     -0.00005945	     -0.20128610	     -0.06012258	      0.88284462	      0.00023921	     -0.21406370	      0.00037445	     -0.00053875	    126.47098939
      1.20325636	     -0.06006274	     -0.00005842	     -0.20131892	     -0.06012207	      0.88284397	      0.00023943	     -0.21408296	      0.00043193	     -0.00051073	    126.05939535
      1.20450288	     -0.06009343	     -0.00005733	     -0.20135015	     -0.06012150	      0.88284335	      0.00023965	     -0.21410182	      0.00048928	     -0.00048171	    126.49295814
      1.20574940	     -0.06012169	     -0.00005607	     -0.20137896	     -0.06012085	      0.88284277	      0.00023988	     -0.21412027	      0.00054813	     -0.00045058	    126.06416162
      1.20699593	     -0.06014789	     -0.00005468	     -0.20140572	     -0.06012013	      0.88284222	      0.00024010	     -0.21413821	      0.00060679	     -0.00041851	    126.48722517
      1.20824245	     -0.06017128	     -0.00005326	     -0.20142969	     -0.06011934	      0.88284172	      0.00024032	     -0.21415563	      0.00066682	     -0.00038441	    126.03593728
      1.20948897	     -0.06019302	     -0.00005140	     -0.20145200	     -0.06011847	      0.88284127	      0.00024055	     -0.21417247	      0.00072652	     -0.00034947	    126.44196422
      1.21073549	     -0.06021241	     -0.00004926	     -0.20147200	     -0.06011753	      0.88284085	      0.00024077	     -0.21418875	      0.00078746	     -0.00031257	    125.93887436
      1.21198201	     -0.06022979	     -0.00004679	     -0.20148999	     -0.06011651	      0.88284049	      0.00024100	     -0.21420441	      0.00084794	     -0.00027502	    126.31359346
      1.21322853	     -0.06024483	     -0.00004427	     -0.20150564	     -0.06011541	      0.88284017	      0.00024123	     -0.21421950	      0.00090957	     -0.00023576	    125.81370109
      1.21447505	     -0.06025854	     -0.00004198	     -0.20151996	     -0.06011424	      0.88283990	      0.00024146	     -0.21423398	      0.00097068	     -0.00019606	    126.17892311
      1.21572157	     -0.06027028	     -0.00003985	     -0.20153232	     -0.06011299	      0.88283968	      0.00024169	     -0.21424789	      0.00103286	     -0.00015494	    125.67717666
      1.21696809	     -0.06027973	     -0.00003795	     -0.20154237	     -0.06011167	      0.88283951	      0.00024192	     -0.21426117	      0.00109444	     -0.00011369	    126.04477339
      1.21821462	     -0.06028669	     -0.00003639	     -0.20154994	     -0.06011026	      0.88283940	      0.00024215	     -0.21427385	      0.00115700	     -0.00007126	    125.53532144
      1.21946114	     -0.06029224	     -0.00003504	     -0.20155609	     -0.06010878	      0.88283933	      0.00024238	     -0.21428587	      0.00121887	     -0.00002891	    125.90073000
      1.22070766	     -0.06029439	     -0.00003389	     -0.20155885	     -0.06010722	      0.88283933	      0.00024261	     -0.21429725	      0.00128167	      0.00001439	    125.41792332
      1.22195418	     -0.06029353	     -0.00003292	     -0.20155859	     -0.06010559	      0.88283937	      0.00024285	     -0.21430790	      0.00134372	      0.00005751	    125.82169659
      1.22320070	     -0.06028783	     -0.00003211	     -0.20155349	     -0.06010387	      0.88283947	      0.00024309	     -0.21431778	      0.00140657	      0.00010160	    125.38231343
      1.22444722	     -0.06027767	     -0.00003132	     -0.20154392	     -0.06010208	      0.88283962	      0.00024333	     -0.21432677	      0.00146851	      0.00014558	    125.81654625
      1.22569374	     -0.06026164	     -0.00003050	     -0.20152850	     -0.06010021	      0.88283983	      0.00024357	     -0.21433483	      0.00153105	      0.00019064	    125.39354728
      1.22694026	     -0.06024051	     -0.00002964	     -0.20150797	     -0.06009827	      0.88284010	      0.00024381	     -0.21434183	      0.00159246	      0.00023573	    125.85075958
      1.22818679	     -0.06021399	     -0.00002902	     -0.20148205	     -0.06009624	      0.88284042	      0.00024405	     -0.21434775	      0.00165425	      0.00028204	    125.43823849
      1.22943331	     -0.06018327	     -0.00002856	     -0.20145190	     -0.06009414	      0.88284080	      0.00024430	     -0.21435254	      0.00171466	      0.00032853	    125.89887137
      1.23067983	     -0.06014677	     -0.00002810	     -0.20141599	     -0.06009197	      0.88284124	      0.00024454	     -0.21435619	      0.00177524	      0.00037634	    125.52446663
      1.23192635	     -0.06010496	     -0.00002773	     -0.20137475	     -0.06008972	      0.88284174	      0.00024480	     -0.21435861	      0.00183430	      0.00042445	    126.04937915
      1.23317287	     -0.06005685	     -0.00002744	     -0.20132721	     -0.06008739	      0.88284230	      0.00024505	     -0.21435980	      0.00189336	      0.00047407	    125.71975368
      1.23441939	     -0.06000359	     -0.00002724	     -0.20127451	     -0.06008500	      0.88284292	      0.00024530	     -0.21435968	      0.00195066	      0.00052414	    126.28241585
      1.23566591	     -0.05994483	     -0.00002708	     -0.20121630	     -0.06008253	      0.88284361	      0.00024556	     -0.21435826	      0.00200771	      0.00057585	    125.96096867
      1.23691243	     -0.05988217	     -0.00002691	     -0.20115418	     -0.06007999	      0.88284436	      0.00024582	     -0.21435553	      0.00206276	      0.00062802	    126.52147306
      1.23815895	     -0.05981437	     -0.00002666	     -0.20108692	     -0.06007739	      0.88284517	      0.00024608	     -0.21435151	      0.00211733	      0.00068172	    126.20974968
      1.23940548	     -0.05974172	     -0.00002623	     -0.20101479	     -0.06007472	      0.88284606	      0.00024635	     -0.21434617	      0.00216976	      0.00073574	    126.80706454
      1.24065200	     -0.05966404	     -0.00002577	     -0.20093763	     -0.06007198	      0.88284701	      0.00024662	     -0.21433952	      0.00222162	      0.00079108	    126.52881772
      1.24189852	     -0.05958269	     -0.00002533	     -0.20085677	     -0.06006918	      0.88284803	      0.00024689	     -0.21433156	      0.00227123	      0.00084651	    127.15921786
      1.24314504	     -0.05949728	     -0.00002494	     -0.20077185	     -0.06006632	      0.88284912	      0.00024716	     -0.21432233	      0.00232015	      0.00090302	    126.89722364
      1.24439156	     -0.05940879	     -0.00002457	     -0.20068382	     -0.06006340	      0.88285028	      0.00024744	     -0.21431184	      0.00236669	      0.00095930	    127.54694367
      1.24563808	     -0.05931659	     -0.00002423	     -0.20059208	     -0.06006042	      0.88285151	      0.00024772	     -0.21430014	      0.00241243	      0.00101632	    127.30075784
      1.24688460	     -0.05922202	     -0.00002383	     -0.20049794	     -0.06005738	      0.88285281	      0.00024800	     -0.21428724	      0.00245568	      0.00107271	    127.95632575
      1.24813112	     -0.05912437	     -0.00002336	     -0.20040072	     -0.06005430	      0.88285419	      0.00024828	     -0.21427322	      0.00249804	      0.00112938	    127.72048120
      1.24937764	     -0.05902527	     -0.00002293	     -0.20030202	     -0.06005116	      0.88285563	      0.00024857	     -0.21425809	      0.00253784	      0.00118494	    128.39268733
      1.25062417	     -0.05892414	     -0.00002260	     -0.20020127	     -0.06004797	      0.88285714	      0.00024886	     -0.21424195	      0.00257669	      0.00124023	    128.17356174
      1.25187069	     -0.05882185	     -0.00002240	     -0.20009935	     -0.06004473	      0.88285872	      0.00024915	     -0.21422484	      0.00261295	      0.00129388	    128.87379133
      1.25311721	     -0.05871783	     -0.00002238	     -0.19999568	     -0.06004146	      0.88286037	      0.00024945	     -0.21420683	      0.00264828	      0.00134674	    128.69550552
      1.25436373	     -0.05861273	     -0.00002243	     -0.19989090	     -0.06003813	      0.88286208	      0.00024975	     -0.21418795	      0.00268107	      0.00139746	    129.43269172
      1.25561025	     -0.05850602	     -0.00002253	     -0.19978450	     -0.06003477	      0.88286385	      0.00025005	     -0.21416826	      0.00271295	      0.00144694	    129.27092008
      1.25685677	     -0.05839843	     -0.00002261	     -0.19967720	     -0.06003137	      0.88286568	      0.00025035	     -0.21414777	      0.00274226	      0.00149381	    130.02672434
      1.25810329	     -0.05828932	     -0.00002270	     -0.19956837	     -0.06002794	      0.88286757	      0.00025066	     -0.21412655	      0.00277066	      0.00153898	    129.88752304
      1.25934981	     -0.05817947	     -0.00002280	     -0.19945877	     -0.06002447	      0.88286952	      0.00025097	     -0.21410461	      0.00279652	      0.00158114	    130.67272576
      1.26059633	     -0.05806810	     -0.00002299	     -0.19934764	     -0.06002096	      0.88287151	      0.00025129	     -0.21408199	      0.00282151	      0.00162126	    130.56739150
      1.26184286	     -0.05795583	     -0.00002317	     -0.19923559	     -0.06001743	      0.88287356	      0.00025160	     -0.21405871	      0.00284397	      0.00165807	    131.38499758
      1.26308938	     -0.05784187	     -0.00002344	     -0.19912184	     -0.06001387	      0.88287565	      0.00025192	     -0.21403481	      0.00286557	      0.00169262	    131.31812955
      1.26433590	     -0.05772705	     -0.00002373	     -0.19900720	     -0.06001029	      0.88287778	      0.00025225	     -0.21401029	      0.00288462	      0.00172372	    132.16438429
      1.26558242	     -0.05761124	     -0.00002402	     -0.19889156	     -0.06000668	      0.88287994	      0.00025257	     -0.21398520	      0.00290276	      0.00175246	    132.09266123
      1.26682894	     -0.05749562	     -0.00002434	     -0.19877609	     -0.06000305	      0.88288214	      0.00025290	     -0.21395957	      0.00291832	      0.00177762	    132.93453761
      1.26807546	     -0.05737955	     -0.00002476	     -0.19866016	     -0.05999941	      0.88288437	      0.00025324	     -0.21393346	      0.00293298	      0.00180028	    132.88500064
      1.26932198	     -0.05726365	     -0.00002529	     -0.19854436	     -0.05999574	      0.88288663	      0.00025357	     -0.21390690	      0.00294510	      0.00181928	    133.74589692
      1.27056850	     -0.05714710	     -0.00002630	     -0.19842791	     -0.05999207	      0.88288891	      0.00025392	     -0.21387999	      0.00295632	      0.00183577	    133.68668725
      1.27181503	     -0.05703279	     -0.00002750	     -0.19831365	     -0.05998837	      0.88289121	      0.00025426	     -0.21385278	      0.00296497	      0.00184861	    134.53564971
      1.27306155	     -0.05691959	     -0.00002883	     -0.19820051	     -0.05998467	      0.88289352	      0.00025461	     -0.21382538	      0.00297274	      0.00185887	    134.48341905
      1.27430807	     -0.05680806	     -0.00002993	     -0.19808899	     -0.05998096	      0.88289584	      0.00025496	     -0.21379779	      0.00297801	      0.00186540	    135.34392895
      1.27555459	     -0.05669765	     -0.00003071	     -0.19797861	     -0.05997725	      0.88289817	      0.00025532	     -0.21377008	      0.00298243	      0.00186940	    135.27551338
      1.27680111	     -0.05658942	     -0.00003150	     -0.19787038	     -0.05997353	      0.88290050	      0.00025568	     -0.21374226	      0.00298439	      0.00186968	    136.14428309
      1.27804763	     -0.05648299	     -0.00003239	     -0.19776395	     -0.05996981	      0.88290283	      0.00025604	     -0.21371440	      0.00298559	      0.00186737	    136.09307713
      1.27929415	     -0.05637899	     -0.00003324	     -0.19765991	     -0.05996609	      0.88290515	      0.00025641	     -0.21368650	      0.00298441	      0.00186131	    136.96350494
      1.28054067	     -0.05627668	     -0.00003413	     -0.19755756	     -0.05996237	      0.88290747	      0.00025678	     -0.21365865	      0.00298257	      0.00185266	    136.90465067
      1.28178719	     -0.05617636	     -0.00003487	     -0.19745719	     -0.05995865	      0.88290977	      0.00025716	     -0.21363081	      0.00297843	      0.00184027	    137.78281854
      1.28303372	     -0.05607764	     -0.00003551	     -0.19735840	     -0.05995494	      0.88291205	      0.00025754	     -0.21360305	      0.00297369	      0.00182533	    137.72693402
      1.28428024	     -0.05598175	     -0.00003610	     -0.19726242	     -0.05995124	      0.88291432	      0.00025792	     -0.21357535	      0.00296675	      0.00180674	    138.60462538
      1.28552676	     -0.05588823	     -0.00003679	     -0.19716881	     -0.05994755	      0.88291656	      0.00025831	     -0.21354779	      0.00295934	      0.00178580	    138.52880372
      1.28677328	     -0.05579717	     -0.00003737	     -0.19707765	     -0.05994387	      0.88291877	      0.00025870	     -0.21352035	      0.00294981	      0.00176140	    139.41571942
      1.28801980	     -0.05570858	     -0.00003802	     -0.19698894	     -0.05994019	      0.88292095	      0.00025910	     -0.21349309	      0.00293989	      0.00173478	    139.34939446
      1.28926632	     -0.05562369	     -0.00003867	     -0.19690391	     -0.05993654	      0.88292309	      0.00025950	     -0.21346602	      0.00292795	      0.00170485	    140.20732163
      1.29051284	     -0.05554253	     -0.00003945	     -0.19682261	     -0.05993290	      0.88292520	      0.00025990	     -0.21343923	      0.00291572	      0.00167287	    140.07871857
      1.29175936	     -0.05546423	     -0.00004060	     -0.19674414	     -0.05992927	      0.88292726	      0.00026031	     -0.21341275	      0.00290152	      0.00163773	    140.92245671
      1.29300588	     -0.05539036	     -0.00004219	     -0.19667009	     -0.05992566	      0.88292928	      0.00026072	     -0.21338671	      0.00288706	      0.00160074	    140.76328192
      1.29425241	     -0.05532054	     -0.00004361	     -0.19660006	     -0.05992207	      0.88293125	      0.00026113	     -0.21336112	      0.00287073	      0.00156077	    141.55797819
      1.29549893	     -0.05525402	     -0.00004501	     -0.19653335	     -0.05991850	      0.88293317	      0.00026155	     -0.21333602	      0.00285433	      0.00151907	    141.36185801
      1.29674545	     -0.05519111	     -0.00004631	     -0.19647023	     -0.05991496	      0.88293504	      0.00026197	     -0.21331138	      0.00283618	      0.00147454	    142.16315748
      1.29799197	     -0.05513182	     -0.00004774	     -0.19641072	     -0.05991143	      0.88293684	      0.00026239	     -0.21328726	      0.00281809	      0.00142849	    141.98559106
      1.29923849	     -0.05507617	     -0.00004906	     -0.19635484	     -0.05990793	      0.88293860	      0.00026282	     -0.21326361	      0.00279840	      0.00137990	    142.75929759
      1.30048501	     -0.05502337	     -0.00005018	     -0.19630181	     -0.05990446	      0.88294028	      0.00026325	     -0.21324046	      0.00277888	      0.00133016	    142.51732497
      1.30173153	     -0.05497309	     -0.00005101	     -0.19625131	     -0.05990101	      0.88294191	      0.00026368	     -0.21321777	      0.00275779	      0.00127822	    143.27681331
      1.30297805	     -0.05492550	     -0.00005177	     -0.19620349	     -0.05989758	      0.88294347	      0.00026412	     -0.21319555	      0.00273695	      0.00122542	    143.03864714
      1.30422458	     -0.05488068	     -0.00005238	     -0.19615843	     -0.05989418	      0.88294496	      0.00026456	     -0.21317376	      0.00271468	      0.00117074	    143.76924737
      1.30547110	     -0.05483897	     -0.00005309	     -0.19611648	     -0.05989081	      0.88294639	      0.00026500	     -0.21315245	      0.00269278	      0.00111555	    143.47356374
      1.30671762	     -0.05480131	     -0.00005385	     -0.19607857	     -0.05988747	      0.88294774	      0.00026544	     -0.21313162	      0.00266948	      0.00105881	    144.19371281
      1.30796414	     -0.05476786	     -0.00005486	     -0.19604486	     -0.05988416	      0.88294903	      0.00026589	     -0.21311132	      0.00264660	      0.00100185	    143.89722856
      1.30921066	     -0.05473830	     -0.00005594	     -0.19601504	     -0.05988087	      0.88295024	      0.00026634	     -0.21309156	      0.00262245	      0.00094364	    144.58285116
      1.31045718	     -0.05471201	     -0.00005749	     -0.19598847	     -0.05987762	      0.88295138	      0.00026679	     -0.21307238	      0.00259882	      0.00088560	    144.23503282
      1.31170370	     -0.05468859	     -0.00005832	     -0.19596478	     -0.05987440	      0.88295245	      0.00026725	     -0.21305375	      0.00257390	      0.00082678	    144.91501229
      1.31295022	     -0.05466796	     -0.00005912	     -0.19594389	     -0.05987120	      0.88295344	      0.00026770	     -0.21303567	      0.00254952	      0.00076859	    144.55855995
      1.31419674	     -0.05465004	     -0.00005985	     -0.19592569	     -0.05986804	      0.88295437	      0.00026816	     -0.21301811	      0.00252399	      0.00070992	    145.22009683
      1.31544327	     -0.05463487	     -0.00006076	     -0.19591025	     -0.05986491	      0.88295521	      0.00026862	     -0.21300109	      0.00249915	      0.00065217	    144.84204860
      1.31668979	     -0.05462237	     -0.00006163	     -0.19589748	     -0.05986181	      0.88295599	      0.00026909	     -0.21298457	      0.00247322	      0.00059421	    145.50953047
      1.31793631	     -0.05461267	     -0.00006262	     -0.19588750	     -0.05985874	      0.88295670	      0.00026955	     -0.21296859	      0.00244806	      0.00053741	    145.12661102
      1.31918283	     -0.05460557	     -0.00006338	     -0.19588012	     -0.05985571	      0.88295733	      0.00027002	     -0.21295310	      0.00242187	      0.00048067	    145.75794372
      1.32042935	     -0.05460110	     -0.00006425	     -0.19587538	     -0.05985271	      0.88295789	      0.00027049	     -0.21293813	      0.00239651	      0.00042535	    145.32103396
      1.32167587	     -0.05459908	     -0.00006503	     -0.19587307	     -0.05984973	      0.88295839	      0.00027096	     -0.21292365	      0.00237016	      0.00037027	    145.93881457
      1.32292239	     -0.05459966	     -0.00006593	     -0.19587338	     -0.05984680	      0.88295882	      0.00027143	     -0.21290969	      0.00234470	      0.00031677	    145.49018770
      1.32416891	     -0.05460266	     -0.00006673	     -0.19587610	     -0.05984389	      0.88295918	      0.00027190	     -0.21289620	      0.00231834	      0.00026368	    146.07832328
      1.32541543	     -0.05460799	     -0.00006762	     -0.19588115	     -0.05984102	      0.88295948	      0.00027238	     -0.21288322	      0.00229297	      0.00021230	    145.59658202
      1.32666196	     -0.05461549	     -0.00006841	     -0.19588837	     -0.05983817	      0.88295971	      0.00027285	     -0.21287070	      0.00226674	      0.00016143	    146.17837887
      1.32790848	     -0.05462350	     -0.00006995	     -0.19589610	     -0.05983536	      0.88295988	      0.00027333	     -0.21285868	      0.00224149	      0.00011247	    145.68646334
      1.32915500	     -0.05463488	     -0.00007130	     -0.19590718	     -0.05983259	      0.88295999	      0.00027381	     -0.21284718	      0.00221536	      0.00006426	    146.23839152
      1.33040152	     -0.05464899	     -0.00007260	     -0.19592101	     -0.05982984	      0.88296004	      0.00027429	     -0.21283624	      0.00219024	      0.00001806	    145.73013116
      1.33164804	     -0.05466519	     -0.00007376	     -0.19593692	     -0.05982713	      0.88296004	      0.00027477	     -0.21282582	      0.00216429	     -0.00002740	    146.31315849
      1.33289456	     -0.05468345	     -0.00007500	     -0.19595491	     -0.05982444	      0.88295997	      0.00027525	     -0.21281592	      0.00213940	     -0.00007087	    145.82621192
      1.33414108	     -0.05470340	     -0.00007607	     -0.19597458	     -0.05982179	      0.88295986	      0.00027573	     -0.21280647	      0.00211372	     -0.00011360	    146.41307995
      1.33538760	     -0.05472534	     -0.00007723	     -0.19599625	     -0.05981917	      0.88295969	      0.00027621	     -0.21279748	      0.00208914	     -0.00015437	    145.91647196
      1.33663413	     -0.05474898	     -0.00007822	     -0.19601961	     -0.05981659	      0.88295947	      0.00027670	     -0.21278891	      0.00206381	     -0.00019442	    146.49847869
      1.33788065	     -0.05477424	     -0.00007947	     -0.19604461	     -0.05981403	      0.88295921	      0.00027718	     -0.21278076	      0.00203964	     -0.00023251	    145.99253278
      1.33912717	     -0.05480165	     -0.00008064	     -0.19607174	     -0.05981150	      0.88295890	      0.00027766	     -0.21277302	      0.00201478	     -0.00026990	    146.55710016
      1.34037369	     -0.05483107	     -0.00008194	     -0.19610089	     -0.05980900	      0.88295854	      0.00027815	     -0.21276571	      0.00199114	     -0.00030537	    146.03454372
      1.34162021	     -0.05486204	     -0.00008309	     -0.19613159	     -0.05980654	      0.88295813	      0.00027863	     -0.21275878	      0.00196685	     -0.00034019	    146.59372323
      1.34286673	     -0.05489481	     -0.00008435	     -0.19616410	     -0.05980410	      0.88295769	      0.00027912	     -0.21275225	      0.00194384	     -0.00037312	    146.05641910
      1.34411325	     -0.05492896	     -0.00008543	     -0.19619799	     -0.05980169	      0.88295720	      0.00027960	     -0.21274608	      0.00192025	     -0.00040544	    146.59614193
      1.34535977	     -0.05496482	     -0.00008664	     -0.19623361	     -0.05979931	      0.88295668	      0.00028009	     -0.21274028	      0.00189799	     -0.00043592	    146.04032083
      1.34660629	     -0.05500201	     -0.00008773	     -0.19627055	     -0.05979696	      0.88295612	      0.00028057	     -0.21273481	      0.00187518	     -0.00046583	    146.56552126
      1.34785282	     -0.05504081	     -0.00008895	     -0.19630911	     -0.05979464	      0.88295552	      0.00028106	     -0.21272968	      0.00185372	     -0.00049393	    145.99248069
      1.34909934	     -0.05508074	     -0.00009001	     -0.19634878	     -0.05979234	      0.88295489	      0.00028155	     -0.21272487	      0.00183174	     -0.00052150	    146.49851873
      1.35034586	     -0.05512213	     -0.00009119	     -0.19638995	     -0.05979007	      0.88295422	      0.00028203	     -0.21272038	      0.00181116	     -0.00054732	    145.90533290
      1.35159238	     -0.05516455	     -0.00009222	     -0.19643213	     -0.05978783	      0.88295352	      0.00028252	     -0.21271618	      0.00179013	     -0.00057265	    146.39111947
      1.35283890	     -0.05520832	     -0.00009338	     -0.19647568	     -0.05978561	      0.88295279	      0.00028300	     -0.21271228	      0.00177057	     -0.00059628	    145.77561381
      1.35408542	     -0.05525304	     -0.00009441	     -0.19652018	     -0.05978341	      0.88295204	      0.00028349	     -0.21270866	      0.00175063	     -0.00061948	    146.23685081
      1.35533194	     -0.05529898	     -0.00009557	     -0.19656591	     -0.05978124	      0.88295125	      0.00028397	     -0.21270533	      0.00173222	     -0.00064104	    145.59529494
      1.35657846	     -0.05534545	     -0.00009655	     -0.19661217	     -0.05977909	      0.88295044	      0.00028446	     -0.21270225	      0.00171348	     -0.00066220	    146.02766523
      1.35782498	     -0.05539264	     -0.00009761	     -0.19665916	     -0.05977697	      0.88294960	      0.00028494	     -0.21269944	      0.00169631	     -0.00068173	    145.35803950
      1.35907151	     -0.05543997	     -0.00009848	     -0.19670629	     -0.05977486	      0.88294874	      0.00028543	     -0.21269686	      0.00167885	     -0.00070089	    145.75821107
      1.36031803	     -0.05548743	     -0.00009941	     -0.19675357	     -0.05977278	      0.88294785	      0.00028591	     -0.21269451	      0.00166301	     -0.00071841	    145.06381468
      1.36156455	     -0.05553455	     -0.00010014	     -0.19680051	     -0.05977072	      0.88294695	      0.00028639	     -0.21269234	      0.00164690	     -0.00073554	    145.43618216
      1.36281107	     -0.05558142	     -0.00010093	     -0.19684721	     -0.05976868	      0.88294602	      0.00028688	     -0.21269038	      0.00163241	     -0.00075100	    144.72216300
      1.36405759	     -0.05562751	     -0.00010154	     -0.19689314	     -0.05976665	      0.88294507	      0.00028736	     -0.21268857	      0.00161762	     -0.00076601	    145.07673564
      1.36530411	     -0.05567270	     -0.00010223	     -0.19693817	     -0.05976464	      0.88294411	      0.00028784	     -0.21268691	      0.00160438	     -0.00077928	    144.35728943
      1.36655063	     -0.05571648	     -0.00010272	     -0.19698180	     -0.05976265	      0.88294313	      0.00028832	     -0.21268536	      0.00159078	     -0.00079199	    144.70373545
      1.36779715	     -0.05575887	     -0.00010328	     -0.19702406	     -0.05976068	      0.88294214	      0.00028881	     -0.21268393	      0.00157865	     -0.00080285	    143.98057032
      1.36904367	     -0.05579956	     -0.00010364	     -0.19706461	     -0.05975872	      0.88294113	      0.00028929	     -0.21268257	      0.00156608	     -0.00081305	    144.31498627
      1.37029020	     -0.05583843	     -0.00010408	     -0.19710335	     -0.05975677	      0.88294011	      0.00028977	     -0.21268129	      0.00155490	     -0.00082128	    143.59181852
      1.37153672	     -0.05587502	     -0.00010430	     -0.19713981	     -0.05975484	      0.88293908	      0.00029025	     -0.21268004	      0.00154320	     -0.00082874	    143.92224166
      1.37278324	     -0.05590919	     -0.00010457	     -0.19717386	     -0.05975292	      0.88293805	      0.00029074	     -0.21267884	      0.00153282	     -0.00083412	    143.20398644
      1.37402976	     -0.05594077	     -0.00010462	     -0.19720533	     -0.05975102	      0.88293700	      0.00029122	     -0.21267762	      0.00152186	     -0.00083860	    143.52957238
      1.37527628	     -0.05596978	     -0.00010472	     -0.19723424	     -0.05974913	      0.88293596	      0.00029170	     -0.21267641	      0.00151213	     -0.00084090	    142.81149938
      1.37652280	     -0.05599611	     -0.00010462	     -0.19726045	     -0.05974725	      0.88293491	      0.00029218	     -0.21267516	      0.00150169	     -0.00084221	    143.13082958
      1.37776932	     -0.05601972	     -0.00010456	     -0.19728396	     -0.05974538	      0.88293386	      0.00029266	     -0.21267389	      0.00149237	     -0.00084127	    142.41028288
      1.37901584	     -0.05604065	     -0.00010426	     -0.19730479	     -0.05974353	      0.88293281	      0.00029314	     -0.21267257	      0.00148224	     -0.00083932	    142.71674560
      1.38026237	     -0.05605908	     -0.00010400	     -0.19732313	     -0.05974169	      0.88293177	      0.00029362	     -0.21267121	      0.00147311	     -0.00083512	    141.98444090
      1.38150889	     -0.05607527	     -0.00010352	     -0.19733922	     -0.05973986	      0.88293073	      0.00029411	     -0.21266979	      0.00146306	     -0.00082996	    142.27052443
      1.38275541	     -0.05608951	     -0.00010303	     -0.19735337	     -0.05973804	      0.88292970	      0.00029459	     -0.21266836	      0.00145394	     -0.00082269	    141.50990519
      1.38400193	     -0.05610228	     -0.00010231	     -0.19736604	     -0.05973623	      0.88292868	      0.00029507	     -0.21266690	      0.00144382	     -0.00081468	    141.75404702
      1.38524845	     -0.05611477	     -0.00010164	     -0.19737845	     -0.05973444	      0.88292767	      0.00029555	     -0.21266548	      0.00143456	     -0.00080490	    140.94099000
      1.38649497	     -0.05612813	     -0.00010083	     -0.19739172	     -0.05973266	      0.88292667	      0.00029603	     -0.21266414	      0.00142428	     -0.00079484	    141.12055954
      1.38774149	     -0.05614319	     -0.00010021	     -0.19740668	     -0.05973089	      0.88292569	      0.00029650	     -0.21266299	      0.00141488	     -0.00078359	    140.25639046
      1.38898801	     -0.05616024	     -0.00009955	     -0.19742363	     -0.05972913	      0.88292472	      0.00029698	     -0.21266209	      0.00140454	     -0.00077271	    140.38828552
      1.39023453	     -0.05617938	     -0.00009909	     -0.19744267	     -0.05972739	      0.88292376	      0.00029746	     -0.21266153	      0.00139521	     -0.00076130	    139.48397675
      1.39148106	     -0.05620112	     -0.00009861	     -0.19746430	     -0.05972565	      0.88292282	      0.00029793	     -0.21266137	      0.00138507	     -0.00075093	    139.56904431
      1.39272758	     -0.05622566	     -0.00009840	     -0.19748873	     -0.05972393	      0.88292189	      0.00029840	     -0.21266168	      0.00137606	     -0.00074068	    138.62579241
      1.39397410	     -0.05625302	     -0.00009819	     -0.19751598	     -0.05972222	      0.88292097	      0.00029887	     -0.21266251	      0.00136638	     -0.00073208	    138.66587262
      1.39522062	     -0.05628284	     -0.00009820	     -0.19754569	     -0.05972053	      0.88292006	      0.00029934	     -0.21266393	      0.00135794	     -0.00072413	    137.68658130
      1.39646714	     -0.05631474	     -0.00009815	     -0.19757748	     -0.05971884	      0.88291917	      0.00029981	     -0.21266594	      0.00134895	     -0.00071829	    137.68747100
      1.39771366	     -0.05634828	     -0.00009826	     -0.19761092	     -0.05971716	      0.88291827	      0.00030028	     -0.21266856	      0.00134133	     -0.00071346	    136.68093197
      1.39896018	     -0.05638343	     -0.00009825	     -0.19764595	     -0.05971549	      0.88291739	      0.00030075	     -0.21267178	      0.00133323	     -0.00071097	    136.63795591
      1.40020670	     -0.05641989	     -0.00009830	     -0.19768232	     -0.05971384	      0.88291650	      0.00030121	     -0.21267562	      0.00132653	     -0.00070964	    135.59138979
      1.40145322	     -0.05645788	     -0.00009816	     -0.19772021	     -0.05971219	      0.88291562	      0.00030168	     -0.21268005	      0.00131939	     -0.00071076	    135.50098640
      1.40269975	     -0.05649752	     -0.00009806	     -0.19775977	     -0.05971055	      0.88291473	      0.00030214	     -0.21268511	      0.00131367	     -0.00071310	    134.41899343
      1.40394627	     -0.05653911	     -0.00009776	     -0.19780128	     -0.05970891	      0.88291384	      0.00030260	     -0.21269076	      0.00130753	     -0.00071790	    134.28825239
      1.40519279	     -0.05658200	     -0.00009747	     -0.19784409	     -0.05970729	      0.88291294	      0.00030306	     -0.21269705	      0.00130287	     -0.00072387	    133.19347288
      1.40643931	     -0.05662608	     -0.00009692	     -0.19788810	     -0.05970567	      0.88291203	      0.00030352	     -0.21270394	      0.00129786	     -0.00073220	    133.04740810
      1.40768583	     -0.05667068	     -0.00009627	     -0.19793266	     -0.05970405	      0.88291111	      0.00030398	     -0.21271142	      0.00129439	     -0.00074150	    131.95028560
      1.40893235	     -0.05671583	     -0.00009533	     -0.19797776	     -0.05970244	      0.88291018	      0.00030444	     -0.21271944	      0.00129062	     -0.00075289	    131.80756507
      1.41017887	     -0.05676078	     -0.00009428	     -0.19802267	     -0.05970083	      0.88290924	      0.00030490	     -0.21272800	      0.00128841	     -0.00076493	    130.72707404
      1.41142539	     -0.05680568	     -0.00009286	     -0.19806755	     -0.05969923	      0.88290827	      0.00030536	     -0.21273701	      0.00128592	     -0.00077868	    130.58513540
      1.41267192	     -0.05685017	     -0.00009129	     -0.19811203	     -0.05969763	      0.88290729	      0.00030582	     -0.21274648	      0.00128500	     -0.00079270	    129.51699178
      1.41391844	     -0.05689505	     -0.00008944	     -0.19815691	     -0.05969602	      0.88290630	      0.00030628	     -0.21275635	      0.00128381	     -0.00080806	    129.39058393
      1.41516496	     -0.05694006	     -0.00008755	     -0.19820193	     -0.05969442	      0.88290528	      0.00030674	     -0.21276662	      0.00128421	     -0.00082333	    128.34695618
      1.41641148	     -0.05698577	     -0.00008542	     -0.19824765	     -0.05969282	      0.88290424	      0.00030719	     -0.21277726	      0.00128439	     -0.00083958	    128.24429929
      1.41765800	     -0.05703188	     -0.00008328	     -0.19829379	     -0.05969122	      0.88290319	      0.00030765	     -0.21278828	      0.00128619	     -0.00085540	    127.22600190
      1.41890452	     -0.05707912	     -0.00008094	     -0.19834106	     -0.05968962	      0.88290211	      0.00030810	     -0.21279966	      0.00128779	     -0.00087190	    127.14093082
      1.42015104	     -0.05712685	     -0.00007859	     -0.19838883	     -0.05968801	      0.88290101	      0.00030856	     -0.21281141	      0.00129105	     -0.00088767	    126.14522909
      1.42139756	     -0.05717546	     -0.00007605	     -0.19843749	     -0.05968640	      0.88289990	      0.00030901	     -0.21282351	      0.00129416	     -0.00090383	    126.08455260
      1.42264408	     -0.05722442	     -0.00007352	     -0.19848652	     -0.05968478	      0.88289876	      0.00030946	     -0.21283596	      0.00129898	     -0.00091900	    125.11605183
      1.42389061	     -0.05727443	     -0.00007084	     -0.19853660	     -0.05968316	      0.88289761	      0.00030991	     -0.21284873	      0.00130371	     -0.00093431	    125.07672451
      1.42513713	     -0.05732498	     -0.00006814	     -0.19858723	     -0.05968153	      0.88289643	      0.00031036	     -0.21286183	      0.00131017	     -0.00094840	    124.11952189
      1.42638365	     -0.05737692	     -0.00006528	     -0.19863925	     -0.05967989	      0.88289524	      0.00031080	     -0.21287525	      0.00131658	     -0.00096244	    124.08061955
      1.42763017	     -0.05742939	     -0.00006246	     -0.19869182	     -0.05967825	      0.88289403	      0.00031124	     -0.21288901	      0.00132478	     -0.00097512	    123.14106151
      1.42887669	     -0.05748265	     -0.00005950	     -0.19874518	     -0.05967659	      0.88289281	      0.00031168	     -0.21290307	      0.00133300	     -0.00098760	    123.12179933
      1.43012321	     -0.05753549	     -0.00005655	     -0.19879814	     -0.05967492	      0.88289157	      0.00031212	     -0.21291743	      0.00134305	     -0.00099854	    122.20786155
      1.43136973	     -0.05758797	     -0.00005360	     -0.19885074	     -0.05967324	      0.88289032	      0.00031256	     -0.21293205	      0.00135312	     -0.00100908	    122.20055628
      1.43261625	     -0.05764103	     -0.00005080	     -0.19890394	     -0.05967155	      0.88288906	      0.00031299	     -0.21294695	      0.00136497	     -0.00101788	    121.27549165
      1.43386277	     -0.05769519	     -0.00004792	     -0.19895824	     -0.05966984	      0.88288778	      0.00031342	     -0.21296211	      0.00137681	     -0.00102616	    121.26067553
      1.43510930	     -0.05774901	     -0.00004504	     -0.19901221	     -0.05966812	      0.88288650	      0.00031384	     -0.21297757	      0.00139042	     -0.00103263	    120.35764375
      1.43635582	     -0.05780314	     -0.00004204	     -0.19906650	     -0.05966637	      0.88288521	      0.00031426	     -0.21299326	      0.00140405	     -0.00103847	    120.34658191
      1.43760234	     -0.05785694	     -0.00003906	     -0.19912047	     -0.05966462	      0.88288391	      0.00031468	     -0.21300918	      0.00141945	     -0.00104238	    119.44352569
      1.43884886	     -0.05791108	     -0.00003599	     -0.19917478	     -0.05966284	      0.88288261	      0.00031509	     -0.21302531	      0.00143483	     -0.00104555	    119.43491356
      1.44009538	     -0.05796448	     -0.00003285	     -0.19922838	     -0.05966104	      0.88288131	      0.00031550	     -0.21304165	      0.00145194	     -0.00104666	    118.54322925
      1.44134190	     -0.05801822	     -0.00002944	     -0.19928231	     -0.05965922	      0.88288000	      0.00031590	     -0.21305816	      0.00146895	     -0.00104688	    118.51782894
      1.44258842	     -0.05806912	     -0.00002664	     -0.19933341	     -0.05965737	      0.88287870	      0.00031630	     -0.21307488	      0.00148761	     -0.00104486	    117.62520437
      1.44383494	     -0.05812224	     -0.00002424	     -0.19938672	     -0.05965551	      0.88287740	      0.00031669	     -0.21309184	      0.00150612	     -0.00104170	    117.57800517
      1.44508147	     -0.05817502	     -0.00002196	     -0.19943971	     -0.05965362	      0.88287610	      0.00031708	     -0.21310911	      0.00152627	     -0.00103619	    116.69701523
      1.44632799	     -0.05822770	     -0.00001961	     -0.19949260	     -0.05965170	      0.88287481	      0.00031746	     -0.21312660	      0.00154632	     -0.00102958	    116.70192020
      1.44757451	     -0.05827946	     -0.00001729	     -0.19954458	     -0.05964976	      0.88287354	      0.00031784	     -0.21314431	      0.00156807	     -0.00102063	    115.84503865
      1.44882103	     -0.05833123	     -0.00001490	     -0.19959657	     -0.05964779	      0.88287227	      0.00031821	     -0.21316218	      0.00158974	     -0.00101061	    115.86267724
      1.45006755	     -0.05838135	     -0.00001197	     -0.19964694	     -0.05964580	      0.88287102	      0.00031857	     -0.21318019	      0.00161304	     -0.00099822	    115.03673479
      1.45131407	     -0.05842996	     -0.00000842	     -0.19969583	     -0.05964377	      0.88286978	      0.00031893	     -0.21319825	      0.00163618	     -0.00098454	    115.03952120
      1.45256059	     -0.05847616	     -0.00000478	     -0.19974231	     -0.05964172	      0.88286856	      0.00031929	     -0.21321633	      0.00166090	     -0.00096840	    114.21973511
      1.45380711	     -0.05852091	     -0.00000109	     -0.19978735	     -0.05963963	      0.88286737	      0.00031963	     -0.21323434	      0.00168548	     -0.00095105	    114.28351429
      1.45505363	     -0.05856386	      0.00000263	     -0.19983060	     -0.05963752	      0.88286619	      0.00031997	     -0.21325226	      0.00171164	     -0.00093123	    113.50100302
      1.45630016	     -0.05860558	      0.00000637	     -0.19987263	     -0.05963537	      0.88286505	      0.00032030	     -0.21327003	      0.00173760	     -0.00091014	    113.59225712
      1.45754668	     -0.05864457	      0.00001005	     -0.19991195	     -0.05963318	      0.88286393	      0.00032063	     -0.21328763	      0.00176509	     -0.00088652	    112.83451098
      1.45879320	     -0.05868156	      0.00001378	     -0.19994926	     -0.05963097	      0.88286284	      0.00032094	     -0.21330497	      0.00179233	     -0.00086162	    112.94316832
      1.46003972	     -0.05871546	      0.00001747	     -0.19998350	     -0.05962871	      0.88286178	      0.00032125	     -0.21332203	      0.00182104	     -0.00083422	    112.20252104
      1.46128624	     -0.05874701	      0.00002114	     -0.20001538	     -0.05962643	      0.88286076	      0.00032156	     -0.21333873	      0.00184944	     -0.00080558	    112.34225461
      1.46253276	     -0.05877530	      0.00002465	     -0.20004403	     -0.05962410	      0.88285977	      0.00032185	     -0.21335504	      0.00187925	     -0.00077445	    111.63623151
      1.46377928	     -0.05880180	      0.00002806	     -0.20007087	     -0.05962174	      0.88285883	      0.00032214	     -0.21337091	      0.00190866	     -0.00074208	    111.79621393
      1.46502580	     -0.05882577	      0.00003131	     -0.20009520	     -0.05961934	      0.88285792	      0.00032241	     -0.21338634	      0.00193934	     -0.00070729	    111.09262190
      1.46627232	     -0.05884696	      0.00003421	     -0.20011673	     -0.05961691	      0.88285706	      0.00032268	     -0.21340128	      0.00196951	     -0.00067136	    111.25856578
      1.46751885	     -0.05886606	      0.00003645	     -0.20013618	     -0.05961443	      0.88285625	      0.00032294	     -0.21341580	      0.00200079	     -0.00063304	    110.54916310
      1.46876537	     -0.05888404	      0.00003899	     -0.20015450	     -0.05961192	      0.88285549	      0.00032319	     -0.21342991	      0.00203143	     -0.00059364	    110.72197459
      1.47001189	     -0.05890029	      0.00004133	     -0.20017111	     -0.05960937	      0.88285477	      0.00032343	     -0.21344363	      0.00206318	     -0.00055205	    110.04395899
      1.47125841	     -0.05891489	      0.00004362	     -0.20018606	     -0.05960678	      0.88285411	      0.00032367	     -0.21345689	      0.00209432	     -0.00050963	    110.26180635
      1.47250493	     -0.05892623	      0.00004585	     -0.20019777	     -0.05960415	      0.88285350	      0.00032389	     -0.21346967	      0.00212658	     -0.00046524	    109.64872172
      1.47375145	     -0.05893379	      0.00004807	     -0.20020568	     -0.05960148	      0.88285295	      0.00032410	     -0.21348185	      0.00215820	     -0.00042014	    109.93285081
      1.47499797	     -0.05893562	      0.00005026	     -0.20020788	     -0.05959877	      0.88285246	      0.00032431	     -0.21349335	      0.00219086	     -0.00037309	    109.38030411
      1.47624449	     -0.05893293	      0.00005241	     -0.20020555	     -0.05959601	      0.88285202	      0.00032450	     -0.21350406	      0.00222275	     -0.00032528	    109.71141926
      1.47749101	     -0.05892462	      0.00005449	     -0.20019761	     -0.05959322	      0.88285165	      0.00032469	     -0.21351394	      0.00225550	     -0.00027545	    109.19461081
      1.47873754	     -0.05891133	      0.00005681	     -0.20018468	     -0.05959039	      0.88285133	      0.00032487	     -0.21352288	      0.00228725	     -0.00022479	    109.56959366
      1.47998406	     -0.05889176	      0.00005935	     -0.20016550	     -0.05958752	      0.88285109	      0.00032504	     -0.21353086	      0.00231959	     -0.00017197	    109.08915419
      1.48123058	     -0.05886669	      0.00006187	     -0.20014080	     -0.05958461	      0.88285091	      0.00032519	     -0.21353779	      0.00235071	     -0.00011818	    109.51707268
      1.48247710	     -0.05883586	      0.00006419	     -0.20011034	     -0.05958166	      0.88285079	      0.00032534	     -0.21354364	      0.00238223	     -0.00006219	    109.09297784
      1.48372362	     -0.05880115	      0.00006627	     -0.20007598	     -0.05957867	      0.88285075	      0.00032548	     -0.21354839	      0.00241232	     -0.00000521	    109.56319764
      1.48497014	     -0.05875999	      0.00006822	     -0.20003518	     -0.05957565	      0.88285078	      0.00032561	     -0.21355205	      0.00244261	      0.00005399	    109.20560245
      1.48621666	     -0.05871276	      0.00007029	     -0.19998828	     -0.05957258	      0.88285089	      0.00032573	     -0.21355451	      0.00247131	      0.00011419	    109.73978719
      1.48746318	     -0.05865883	      0.00007223	     -0.19993470	     -0.05956948	      0.88285107	      0.00032584	     -0.21355578	      0.00250000	      0.00017658	    109.42675531
      1.48870971	     -0.05860000	      0.00007376	     -0.19987619	     -0.05956635	      0.88285133	      0.00032595	     -0.21355578	      0.00252689	      0.00023994	    110.00912991
      1.48995623	     -0.05853613	      0.00007526	     -0.19981263	     -0.05956319	      0.88285167	      0.00032604	     -0.21355457	      0.00255359	      0.00030540	    109.72454367
      1.49120275	     -0.05846849	      0.00007675	     -0.19974529	     -0.05955999	      0.88285209	      0.00032612	     -0.21355213	      0.00257831	      0.00037159	    110.34143638
      1.49244927	     -0.05839514	      0.00007809	     -0.19967224	     -0.05955676	      0.88285259	      0.00032619	     -0.21354848	      0.00260269	      0.00043957	    110.12334783
      1.49369579	     -0.05831766	      0.00007936	     -0.19959503	     -0.05955350	      0.88285318	      0.00032626	     -0.21354359	      0.00262500	      0.00050801	    110.81506301
      1.49494231	     -0.05823585	      0.00008047	     -0.19951348	     -0.05955021	      0.88285386	      0.00032631	     -0.21353749	      0.00264684	      0.00057799	    110.63507120
      1.49618883	     -0.05815178	      0.00008146	     -0.19942965	     -0.05954690	      0.88285462	      0.00032636	     -0.21353018	      0.00266643	      0.00064810	    111.34682430
      1.49743535	     -0.05806518	      0.00008232	     -0.19934328	     -0.05954357	      0.88285548	      0.00032639	     -0.21352173	      0.00268539	      0.00071927	    111.16621996
      1.49868187	     -0.05797758	      0.00008309	     -0.19925589	     -0.05954021	      0.88285642	      0.00032642	     -0.21351219	      0.00270200	      0.00079000	    111.88990282
      1.49992840	     -0.05788807	      0.00008368	     -0.19916658	     -0.05953683	      0.88285745	      0.00032643	     -0.21350164	      0.00271792	      0.00086120	    111.72467280
      1.50117492	     -0.05779789	      0.00008414	     -0.19907657	     -0.05953343	      0.88285856	      0.00032644	     -0.21349010	      0.00273143	      0.00093136	    112.47342166
      1.50242144	     -0.05770621	      0.00008437	     -0.19898505	     -0.05953002	      0.88285977	      0.00032643	     -0.21347765	      0.00274422	      0.00100142	    112.33284044
      1.50366796	     -0.05761408	      0.00008446	     -0.19889306	     -0.05952659	      0.88286106	      0.00032642	     -0.21346431	      0.00275458	      0.00106986	    113.10546962
      1.50491448	     -0.05752028	      0.00008444	     -0.19879938	     -0.05952315	      0.88286244	      0.00032639	     -0.21345014	      0.00276422	      0.00113765	    112.97760876
      1.50616100	     -0.05742609	      0.00008440	     -0.19870530	     -0.05951970	      0.88286390	      0.00032636	     -0.21343517	      0.00277144	      0.00120328	    113.76264603
      1.50740752	     -0.05733084	      0.00008418	     -0.19861014	     -0.05951624	      0.88286544	      0.00032631	     -0.21341945	      0.00277796	      0.00126770	    113.64851974
      1.50865404	     -0.05723568	      0.00008374	     -0.19851505	     -0.05951278	      0.88286705	      0.00032626	     -0.21340302	      0.00278207	      0.00132944	    114.43819656
      1.50990056	     -0.05713994	      0.00008316	     -0.19841936	     -0.05950931	      0.88286875	      0.00032619	     -0.21338598	      0.00278548	      0.00138946	    114.33230389
      1.51114709	     -0.05704388	      0.00008253	     -0.19832334	     -0.05950584	      0.88287052	      0.00032612	     -0.21336831	      0.00278651	      0.00144635	    115.15338702
      1.51239361	     -0.05694690	      0.00008171	     -0.19822639	     -0.05950236	      0.88287235	      0.00032603	     -0.21335007	      0.00278689	      0.00150116	    115.06983943
      1.51364013	     -0.05684990	      0.00008084	     -0.19812938	     -0.05949889	      0.88287426	      0.00032594	     -0.21333127	      0.00278490	      0.00155252	    115.89949948
      1.51488665	     -0.05675214	      0.00007985	     -0.19803162	     -0.05949542	      0.88287622	      0.00032584	     -0.21331196	      0.00278226	      0.00160155	    115.81990405
      1.51613317	     -0.05665429	      0.00007891	     -0.19793373	     -0.05949195	      0.88287825	      0.00032572	     -0.21329215	      0.00277722	      0.00164691	    116.65044509
      1.51737969	     -0.05655560	      0.00007789	     -0.19783501	     -0.05948850	      0.88288033	      0.00032560	     -0.21327188	      0.00277153	      0.00168974	    116.58018857
      1.51862621	     -0.05645711	      0.00007679	     -0.19773645	     -0.05948505	      0.88288246	      0.00032547	     -0.21325116	      0.00276348	      0.00172877	    117.42752134
      1.51987273	     -0.05635832	      0.00007562	     -0.19763760	     -0.05948161	      0.88288464	      0.00032532	     -0.21323005	      0.00275479	      0.00176521	    117.36874723
      1.52111926	     -0.05625989	      0.00007463	     -0.19753908	     -0.05947818	      0.88288686	      0.00032517	     -0.21320856	      0.00274370	      0.00179791	    118.22605573
      1.52236578	     -0.05616105	      0.00007350	     -0.19744014	     -0.05947477	      0.88288912	      0.00032501	     -0.21318674	      0.00273195	      0.00182809	    118.18344319
      1.52361230	     -0.05606222	      0.00007233	     -0.19734119	     -0.05947137	      0.88289141	      0.00032483	     -0.21316459	      0.00271781	      0.00185455	    119.07076899
      1.52485882	     -0.05596283	      0.00007106	     -0.19724168	     -0.05946799	      0.88289374	      0.00032465	     -0.21314215	      0.00270303	      0.00187858	    119.04693939
      1.52610534	     -0.05586334	      0.00006987	     -0.19714204	     -0.05946463	      0.88289610	      0.00032446	     -0.21311941	      0.00268586	      0.00189902	    119.95061868
      1.52735186	     -0.05576291	      0.00006862	     -0.19704146	     -0.05946129	      0.88289848	      0.00032426	     -0.21309640	      0.00266803	      0.00191717	    119.95194623
      1.52859838	     -0.05566256	      0.00006737	     -0.19694092	     -0.05945798	      0.88290087	      0.00032405	     -0.21307310	      0.00264783	      0.00193192	    120.87862567
      1.52984490	     -0.05556160	      0.00006600	     -0.19683978	     -0.05945469	      0.88290329	      0.00032382	     -0.21304956	      0.00262698	      0.00194462	    120.90101671
      1.53109142	     -0.05546042	      0.00006469	     -0.19673840	     -0.05945143	      0.88290572	      0.00032359	     -0.21302576	      0.00260377	      0.00195417	    121.85712658
      1.53233795	     -0.05535880	      0.00006318	     -0.19663656	     -0.05944820	      0.88290816	      0.00032335	     -0.21300174	      0.00257992	      0.00196196	    121.89849263
      1.53358447	     -0.05525762	      0.00006166	     -0.19653514	     -0.05944500	      0.88291061	      0.00032310	     -0.21297749	      0.00255367	      0.00196694	    122.87783421
      1.53483099	     -0.05515718	      0.00006004	     -0.19643445	     -0.05944184	      0.88291307	      0.00032285	     -0.21295307	      0.00252678	      0.00197043	    122.92874162
      1.53607751	     -0.05505817	      0.00005844	     -0.19633518	     -0.05943870	      0.88291552	      0.00032258	     -0.21292849	      0.00249751	      0.00197131	    123.92315791
      1.53732403	     -0.05495946	      0.00005672	     -0.19623619	     -0.05943561	      0.88291798	      0.00032230	     -0.21290381	      0.00246766	      0.00197093	    123.99615740
      1.53857055	     -0.05486152	      0.00005509	     -0.19613796	     -0.05943255	      0.88292043	      0.00032202	     -0.21287901	      0.00243549	      0.00196814	    125.00984108
      1.53981707	     -0.05476506	      0.00005335	     -0.19604120	     -0.05942954	      0.88292289	      0.00032172	     -0.21285414	      0.00240276	      0.00196426	    125.06442466
      1.54106359	     -0.05466983	      0.00005142	     -0.19594564	     -0.05942656	      0.88292533	      0.00032142	     -0.21282924	      0.00236774	      0.00195808	    126.06024211
      1.54231011	     -0.05457740	      0.00004893	     -0.19585287	     -0.05942364	      0.88292777	      0.00032111	     -0.21280443	      0.00233215	      0.00195094	    126.08560184
      1.54355664	     -0.05448851	      0.00004641	     -0.19576361	     -0.05942075	      0.88293019	      0.00032079	     -0.21277977	      0.00229430	      0.00194154	    127.06845579
      1.54480316	     -0.05440234	      0.00004376	     -0.19567707	     -0.05941792	      0.88293261	      0.00032047	     -0.21275531	      0.00225603	      0.00193109	    127.09455631
      1.54604968	     -0.05431933	      0.00004105	     -0.19559367	     -0.05941513	      0.88293501	      0.00032013	     -0.21273108	      0.00221565	      0.00191836	    128.08395506
      1.54729620	     -0.05423903	      0.00003822	     -0.19551297	     -0.05941239	      0.88293739	      0.00031979	     -0.21270712	      0.00217498	      0.00190460	    128.08975686
      1.54854272	     -0.05416180	      0.00003546	     -0.19543532	     -0.05940971	      0.88293975	      0.00031944	     -0.21268344	      0.00213230	      0.00188854	    129.07011735
      1.54978924	     -0.05408689	      0.00003267	     -0.19536000	     -0.05940708	      0.88294210	      0.00031908	     -0.21266008	      0.00208946	      0.00187141	    129.07484563
      1.55103576	     -0.05401408	      0.00003005	     -0.19528676	     -0.05940450	      0.88294442	      0.00031871	     -0.21263699	      0.00204476	      0.00185197	    130.05916548
      1.55228228	     -0.05394394	      0.00002749	     -0.19521619	     -0.05940198	      0.88294671	      0.00031834	     -0.21261420	      0.00200002	      0.00183149	    130.04840952
      1.55352881	     -0.05387618	      0.00002508	     -0.19514800	     -0.05939951	      0.88294898	      0.00031795	     -0.21259168	      0.00195351	      0.00180878	    131.01292030
      1.55477533	     -0.05381128	      0.00002262	     -0.19508265	     -0.05939711	      0.88295122	      0.00031756	     -0.21256947	      0.00190706	      0.00178509	    130.95925812
      1.55602185	     -0.05374976	      0.00002031	     -0.19502069	     -0.05939476	      0.88295343	      0.00031717	     -0.21254756	      0.00185891	      0.00175914	    131.87535968
      1.55726837	     -0.05369191	      0.00001790	     -0.19496238	     -0.05939247	      0.88295561	      0.00031676	     -0.21252602	      0.00181092	      0.00173213	    131.77505408
      1.55851489	     -0.05363795	      0.00001558	     -0.19490795	     -0.05939025	      0.88295775	      0.00031635	     -0.21250487	      0.00176136	      0.00170278	    132.65242641
      1.55976141	     -0.05358886	      0.00001339	     -0.19485841	     -0.05938808	      0.88295985	      0.00031593	     -0.21248416	      0.00171207	      0.00167230	    132.49590531
      1.56100793	     -0.05354464	      0.00001174	     -0.19481372	     -0.05938598	      0.88296192	      0.00031551	     -0.21246394	      0.00166124	      0.00163954	    133.29429395
      1.56225445	     -0.05350517	      0.00001005	     -0.19477379	     -0.05938394	      0.88296394	      0.00031508	     -0.21244427	      0.00161075	      0.00160561	    133.06890142
      1.56350097	     -0.05346955	      0.00000855	     -0.19473771	     -0.05938196	      0.88296592	      0.00031464	     -0.21242515	      0.00155893	      0.00156916	    133.84910958
      1.56474750	     -0.05343768	      0.00000702	     -0.19470539	     -0.05938005	      0.88296785	      0.00031419	     -0.21240660	      0.00150768	      0.00153142	    133.60429973
      1.56599402	     -0.05340872	      0.00000583	     -0.19467596	     -0.05937821	      0.88296974	      0.00031374	     -0.21238859	      0.00145524	      0.00149116	    134.36835122
      1.56724054	     -0.05338279	      0.00000456	     -0.19464957	     -0.05937643	      0.88297157	      0.00031328	     -0.21237113	      0.00140349	      0.00144973	    134.09659836
      1.56848706	     -0.05335929	      0.00000344	     -0.19462561	     -0.05937471	      0.88297335	      0.00031281	     -0.21235418	      0.00135066	      0.00140592	    134.83838154
      1.56973358	     -0.05333866	      0.00000221	     -0.19460452	     -0.05937306	      0.88297507	      0.00031234	     -0.21233774	      0.00129862	      0.00136113	    134.53608299
      1.57098010	     -0.05332027	      0.00000111	     -0.19458566	     -0.05937147	      0.88297674	      0.00031186	     -0.21232178	      0.00124556	      0.00131422	    135.24732826
      1.57222662	     -0.05330473	     -0.00000013	     -0.19456967	     -0.05936995	      0.88297835	      0.00031138	     -0.21230632	      0.00119335	      0.00126661	    134.90709887
      1.57347314	     -0.05329159	     -0.00000127	     -0.19455606	     -0.05936850	      0.88297990	      0.00031088	     -0.21229133	      0.00114017	      0.00121720	    135.58302196
      1.57471966	     -0.05328149	     -0.00000298	     -0.19454550	     -0.05936711	      0.88298138	      0.00031039	     -0.21227684	      0.00108788	      0.00116742	    135.20431835
      1.57596619	     -0.05327382	     -0.00000452	     -0.19453735	     -0.05936579	      0.88298281	      0.00030988	     -0.21226281	      0.00103465	      0.00111618	    135.84284399
      1.57721271	     -0.05326924	     -0.00000623	     -0.19453231	     -0.05936453	      0.88298417	      0.00030937	     -0.21224929	      0.00098236	      0.00106486	    135.43001803
      1.57845923	     -0.05326539	     -0.00000814	     -0.19452797	     -0.05936334	      0.88298546	      0.00030885	     -0.21223626	      0.00092916	      0.00101238	    136.05585727
      1.57970575	     -0.05326533	     -0.00001056	     -0.19452743	     -0.05936221	      0.88298669	      0.00030833	     -0.21222378	      0.00087692	      0.00096026	    135.59406495
      1.58095227	     -0.05326789	     -0.00001285	     -0.19452951	     -0.05936115	      0.88298786	      0.00030780	     -0.21221186	      0.00082379	      0.00090729	    136.18905343
      1.58219879	     -0.05327316	     -0.00001523	     -0.19453431	     -0.05936016	      0.88298895	      0.00030726	     -0.21220050	      0.00077171	      0.00085484	    135.73590042
      1.58344531	     -0.05328024	     -0.00001740	     -0.19454090	     -0.05935923	      0.88298999	      0.00030672	     -0.21218966	      0.00071883	      0.00080173	    136.32528760
      1.58469183	     -0.05328992	     -0.00001967	     -0.19455011	     -0.05935836	      0.88299095	      0.00030617	     -0.21217934	      0.00066708	      0.00074932	    135.85335638
      1.58593836	     -0.05330119	     -0.00002179	     -0.19456091	     -0.05935757	      0.88299185	      0.00030562	     -0.21216951	      0.00061461	      0.00069644	    136.42611141
      1.58718488	     -0.05331478	     -0.00002416	     -0.19457403	     -0.05935683	      0.88299269	      0.00030506	     -0.21216018	      0.00056330	      0.00064447	    135.93271389
      1.58843140	     -0.05333053	     -0.00002638	     -0.19458931	     -0.05935616	      0.88299346	      0.00030450	     -0.21215133	      0.00051130	      0.00059221	    136.48374915
      1.58967792	     -0.05334905	     -0.00002873	     -0.19460736	     -0.05935556	      0.88299417	      0.00030393	     -0.21214298	      0.00046051	      0.00054100	    135.96778065
      1.59092444	     -0.05336937	     -0.00003092	     -0.19462722	     -0.05935501	      0.88299481	      0.00030336	     -0.21213510	      0.00040908	      0.00048961	    136.50017392
      1.59217096	     -0.05339220	     -0.00003324	     -0.19464960	     -0.05935454	      0.88299539	      0.00030278	     -0.21212770	      0.00035892	      0.00043939	    135.96277767
      1.59341748	     -0.05341659	     -0.00003539	     -0.19467353	     -0.05935412	      0.88299590	      0.00030220	     -0.21212074	      0.00030818	      0.00038912	    136.48133557
      1.59466400	     -0.05344291	     -0.00003752	     -0.19469941	     -0.05935377	      0.88299636	      0.00030161	     -0.21211424	      0.00025874	      0.00034015	    135.93308238
      1.59591052	     -0.05347032	     -0.00003912	     -0.19472638	     -0.05935348	      0.88299675	      0.00030102	     -0.21210816	      0.00020869	      0.00029128	    136.43579176
      1.59715705	     -0.05350034	     -0.00004091	     -0.19475598	     -0.05935325	      0.88299709	      0.00030042	     -0.21210253	      0.00015995	      0.00024384	    135.86804482
      1.59840357	     -0.05353172	     -0.00004254	     -0.19478692	     -0.05935308	      0.88299736	      0.00029982	     -0.21209732	      0.00011063	      0.00019657	    136.36583819
      1.59965009	     -0.05356509	     -0.00004431	     -0.19481987	     -0.05935297	      0.88299758	      0.00029921	     -0.21209253	      0.00006267	      0.00015078	    135.78574258
      1.60089661	     -0.05359951	     -0.00004591	     -0.19485386	     -0.05935292	      0.88299774	      0.00029860	     -0.21208813	      0.00001424	      0.00010522	    136.27216948
      1.60214313	     -0.05363574	     -0.00004766	     -0.19488969	     -0.05935293	      0.88299784	      0.00029799	     -0.21208412	     -0.00003274	      0.00006121	    135.69021794
      1.60338965	     -0.05367282	     -0.00004925	     -0.19492635	     -0.05935300	      0.88299789	      0.00029737	     -0.21208046	     -0.00008019	      0.00001748	    136.17078347
      1.60463617	     -0.05371159	     -0.00005100	     -0.19496472	     -0.05935313	      0.88299788	      0.00029674	     -0.21207716	     -0.00012617	     -0.00002465	    135.57554592
      1.60588269	     -0.05375126	     -0.00005259	     -0.19500398	     -0.05935332	      0.88299783	      0.00029612	     -0.21207418	     -0.00017258	     -0.00006645	    136.05119097
      1.60712921	     -0.05379250	     -0.00005434	     -0.19504483	     -0.05935356	      0.88299772	      0.00029548	     -0.21207153	     -0.00021752	     -0.00010661	    135.46256558
      1.60837574	     -0.05383448	     -0.00005593	     -0.19508642	     -0.05935386	      0.88299756	      0.00029485	     -0.21206919	     -0.00026289	     -0.00014641	    135.93926103
      1.60962226	     -0.05387802	     -0.00005764	     -0.19512957	     -0.05935422	      0.88299736	      0.00029421	     -0.21206715	     -0.00030678	     -0.00018457	    135.33801716
      1.61086878	     -0.05392240	     -0.00005917	     -0.19517357	     -0.05935463	      0.88299710	      0.00029357	     -0.21206541	     -0.00035103	     -0.00022238	    135.80309100
      1.61211530	     -0.05396833	     -0.00006082	     -0.19521913	     -0.05935509	      0.88299680	      0.00029292	     -0.21206397	     -0.00039374	     -0.00025857	    135.20052373
      1.61336182	     -0.05401494	     -0.00006226	     -0.19526537	     -0.05935561	      0.88299646	      0.00029227	     -0.21206280	     -0.00043679	     -0.00029444	    135.66221337
      1.61460834	     -0.05406277	     -0.00006380	     -0.19531285	     -0.05935618	      0.88299607	      0.00029162	     -0.21206192	     -0.00047826	     -0.00032874	    135.05582239
      1.61585486	     -0.05411107	     -0.00006512	     -0.19536079	     -0.05935680	      0.88299564	      0.00029096	     -0.21206129	     -0.00052003	     -0.00036276	    135.50741475
      1.61710138	     -0.05416056	     -0.00006655	     -0.19540993	     -0.05935747	      0.88299516	      0.00029030	     -0.21206093	     -0.00056015	     -0.00039525	    134.88719230
      1.61834790	     -0.05421057	     -0.00006780	     -0.19545960	     -0.05935820	      0.88299465	      0.00028964	     -0.21206080	     -0.00060049	     -0.00042752	    135.32303316
      1.61959443	     -0.05426153	     -0.00006918	     -0.19551024	     -0.05935897	      0.88299410	      0.00028898	     -0.21206093	     -0.00063909	     -0.00045832	    134.68497267
      1.62084095	     -0.05431271	     -0.00007040	     -0.19556108	     -0.05935979	      0.88299351	      0.00028832	     -0.21206128	     -0.00067784	     -0.00048892	    135.09326122
      1.62208747	     -0.05436447	     -0.00007177	     -0.19561252	     -0.05936066	      0.88299288	      0.00028765	     -0.21206186	     -0.00071478	     -0.00051808	    134.42816663
      1.62333399	     -0.05441601	     -0.00007299	     -0.19566375	     -0.05936157	      0.88299222	      0.00028698	     -0.21206263	     -0.00075179	     -0.00054707	    134.80692625
      1.62458051	     -0.05446744	     -0.00007436	     -0.19571488	     -0.05936253	      0.88299152	      0.00028631	     -0.21206362	     -0.00078697	     -0.00057461	    134.12363049
      1.62582703	     -0.05451793	     -0.00007560	     -0.19576508	     -0.05936354	      0.88299079	      0.00028564	     -0.21206476	     -0.00082222	     -0.00060194	    134.47804470
      1.62707355	     -0.05456750	     -0.00007696	     -0.19581436	     -0.05936458	      0.88299002	      0.00028497	     -0.21206605	     -0.00085567	     -0.00062776	    133.77770085
      1.62832007	     -0.05461561	     -0.00007817	     -0.19586218	     -0.05936567	      0.88298922	      0.00028429	     -0.21206746	     -0.00088923	     -0.00065331	    134.11052712
      1.62956660	     -0.05466247	     -0.00007952	     -0.19590878	     -0.05936680	      0.88298839	      0.00028362	     -0.21206899	     -0.00092105	     -0.00067727	    133.39653336
      1.63081312	     -0.05470762	     -0.00008074	     -0.19595365	     -0.05936797	      0.88298753	      0.00028294	     -0.21207059	     -0.00095306	     -0.00070087	    133.70574025
      1.63205964	     -0.05475135	     -0.00008210	     -0.19599712	     -0.05936917	      0.88298664	      0.00028226	     -0.21207228	     -0.00098343	     -0.00072278	    132.97313128
      1.63330616	     -0.05479312	     -0.00008332	     -0.19603863	     -0.05937042	      0.88298573	      0.00028159	     -0.21207404	     -0.00101410	     -0.00074424	    133.25498548
      1.63455268	     -0.05483334	     -0.00008467	     -0.19607860	     -0.05937170	      0.88298479	      0.00028091	     -0.21207589	     -0.00104325	     -0.00076393	    132.49812191
      1.63579920	     -0.05487155	     -0.00008589	     -0.19611655	     -0.05937302	      0.88298383	      0.00028023	     -0.21207780	     -0.00107281	     -0.00078308	    132.75202629
      1.63704572	     -0.05490766	     -0.00008718	     -0.19615242	     -0.05937437	      0.88298284	      0.00027955	     -0.21207979	     -0.00110095	     -0.00080039	    131.98286139
      1.63829224	     -0.05494152	     -0.00008831	     -0.19618603	     -0.05937576	      0.88298183	      0.00027888	     -0.21208181	     -0.00112963	     -0.00081709	    132.21468187
      1.63953876	     -0.05497325	     -0.00008952	     -0.19621752	     -0.05937719	      0.88298080	      0.00027820	     -0.21208389	     -0.00115701	     -0.00083187	    131.42877263
      1.64078529	     -0.05500272	     -0.00009058	     -0.19624675	     -0.05937865	      0.88297976	      0.00027752	     -0.21208600	     -0.00118503	     -0.00084596	    131.64034897
      1.64203181	     -0.05503007	     -0.00009173	     -0.19627387	     -0.05938014	      0.88297869	      0.00027685	     -0.21208817	     -0.00121186	     -0.00085808	    130.84403447
      1.64327833	     -0.05505515	     -0.00009273	     -0.19629871	     -0.05938167	      0.88297762	      0.00027617	     -0.21209036	     -0.00123942	     -0.00086945	    131.04238689
      1.64452485	     -0.05507793	     -0.00009378	     -0.19632126	     -0.05938323	      0.88297653	      0.00027550	     -0.21209261	     -0.00126588	     -0.00087880	    130.24275702
      1.64577137	     -0.05509831	     -0.00009465	     -0.19634140	     -0.05938483	      0.88297543	      0.00027483	     -0.21209487	     -0.00129316	     -0.00088737	    130.43387880
      1.64701789	     -0.05511629	     -0.00009550	     -0.19635914	     -0.05938646	      0.88297432	      0.00027416	     -0.21209717	     -0.00131944	     -0.00089390	    129.63002505
      1.64826441	     -0.05513197	     -0.00009611	     -0.19637459	     -0.05938812	      0.88297320	      0.00027349	     -0.21209947	     -0.00134665	     -0.00089966	    129.80824054
      1.64951093	     -0.05514611	     -0.00009673	     -0.19638850	     -0.05938981	      0.88297207	      0.00027283	     -0.21210182	     -0.00137295	     -0.00090344	    128.98578892
      1.65075745	     -0.05515982	     -0.00009716	     -0.19640197	     -0.05939154	      0.88297095	      0.00027216	     -0.21210422	     -0.00140029	     -0.00090664	    129.13313258
      1.65200398	     -0.05517402	     -0.00009767	     -0.19641594	     -0.05939330	      0.88296981	      0.00027150	     -0.21210675	     -0.00142679	     -0.00090816	    128.28762639
      1.65325050	     -0.05518930	     -0.00009806	     -0.19643098	     -0.05939510	      0.88296868	      0.00027084	     -0.21210946	     -0.00145433	     -0.00090949	    128.41425617
      1.65449702	     -0.05520622	     -0.00009853	     -0.19644765	     -0.05939693	      0.88296755	      0.00027019	     -0.21211244	     -0.00148101	     -0.00090960	    127.55349380
      1.65574354	     -0.05522504	     -0.00009887	     -0.19646622	     -0.05939879	      0.88296641	      0.00026953	     -0.21211574	     -0.00150866	     -0.00091006	    127.66764128
      1.65699006	     -0.05524593	     -0.00009933	     -0.19648687	     -0.05940069	      0.88296528	      0.00026888	     -0.21211945	     -0.00153533	     -0.00090986	    126.81253527
      1.65823658	     -0.05526888	     -0.00009970	     -0.19650957	     -0.05940262	      0.88296415	      0.00026824	     -0.21212360	     -0.00156284	     -0.00091053	    126.92900598
      1.65948310	     -0.05529360	     -0.00010013	     -0.19653404	     -0.05940459	      0.88296301	      0.00026759	     -0.21212826	     -0.00158924	     -0.00091105	    126.08147178
      1.66072962	     -0.05531972	     -0.00010039	     -0.19655990	     -0.05940658	      0.88296187	      0.00026696	     -0.21213341	     -0.00161636	     -0.00091288	    126.20522459
      1.66197615	     -0.05534701	     -0.00010064	     -0.19658695	     -0.05940861	      0.88296073	      0.00026632	     -0.21213910	     -0.00164227	     -0.00091494	    125.37728726
      1.66322267	     -0.05537554	     -0.00010074	     -0.19661523	     -0.05941068	      0.88295959	      0.00026569	     -0.21214531	     -0.00166879	     -0.00091860	    125.50939844
      1.66446919	     -0.05540495	     -0.00010086	     -0.19664439	     -0.05941277	      0.88295844	      0.00026506	     -0.21215207	     -0.00169401	     -0.00092272	    124.69627618
      1.66571571	     -0.05543581	     -0.00010081	     -0.19667500	     -0.05941490	      0.88295729	      0.00026444	     -0.21215935	     -0.00171977	     -0.00092865	    124.82126130
      1.66696223	     -0.05546825	     -0.00010080	     -0.19670721	     -0.05941706	      0.88295613	      0.00026382	     -0.21216720	     -0.00174419	     -0.00093521	    124.00614741
      1.66820875	     -0.05550243	     -0.00010062	     -0.19674116	     -0.05941925	      0.88295496	      0.00026321	     -0.21217561	     -0.00176906	     -0.00094375	    124.13020494
      1.66945527	     -0.05553772	     -0.00010044	     -0.19677622	     -0.05942147	      0.88295378	      0.00026260	     -0.21218461	     -0.00179250	     -0.00095303	    123.33496671
      1.67070179	     -0.05557411	     -0.00010009	     -0.19681238	     -0.05942372	      0.88295258	      0.00026199	     -0.21219416	     -0.00181634	     -0.00096433	    123.48442478
      1.67194831	     -0.05561117	     -0.00009973	     -0.19684923	     -0.05942600	      0.88295137	      0.00026140	     -0.21220429	     -0.00183873	     -0.00097634	    122.72090233
      1.67319484	     -0.05564937	     -0.00009921	     -0.19688721	     -0.05942830	      0.88295015	      0.00026080	     -0.21221494	     -0.00186150	     -0.00099029	    122.89100399
      1.67444136	     -0.05568846	     -0.00009872	     -0.19692610	     -0.05943064	      0.88294890	      0.00026022	     -0.21222615	     -0.00188280	     -0.00100485	    122.15830058
      1.67568788	     -0.05572939	     -0.00009807	     -0.19696682	     -0.05943300	      0.88294764	      0.00025963	     -0.21223788	     -0.00190446	     -0.00102120	    122.34453890
      1.67693440	     -0.05577224	     -0.00009742	     -0.19700948	     -0.05943539	      0.88294636	      0.00025906	     -0.21225018	     -0.00192463	     -0.00103805	    121.62430576
      1.67818092	     -0.05581733	     -0.00009658	     -0.19705437	     -0.05943780	      0.88294505	      0.00025849	     -0.21226304	     -0.00194511	     -0.00105664	    121.82681452
      1.67942744	     -0.05586342	     -0.00009570	     -0.19710028	     -0.05944023	      0.88294372	      0.00025793	     -0.21227650	     -0.00196401	     -0.00107564	    121.14779599
      1.68067396	     -0.05591002	     -0.00009450	     -0.19714671	     -0.05944269	      0.88294237	      0.00025737	     -0.21229049	     -0.00198307	     -0.00109619	    121.39401207
      1.68192048	     -0.05595667	     -0.00009315	     -0.19719321	     -0.05944518	      0.88294099	      0.00025682	     -0.21230501	     -0.00200043	     -0.00111694	    120.75387055
      1.68316700	     -0.05600455	     -0.00009155	     -0.19724094	     -0.05944768	      0.88293958	      0.00025627	     -0.21232000	     -0.00201787	     -0.00113901	    121.02458699
      1.68441353	     -0.05605297	     -0.00008987	     -0.19728922	     -0.05945021	      0.88293815	      0.00025574	     -0.21233550	     -0.00203357	     -0.00116104	    120.41093115
      1.68566005	     -0.05610251	     -0.00008798	     -0.19733864	     -0.05945275	      0.88293669	      0.00025520	     -0.21235145	     -0.00204927	     -0.00118415	    120.70130661
      1.68690657	     -0.05615274	     -0.00008599	     -0.19738876	     -0.05945531	      0.88293520	      0.00025468	     -0.21236789	     -0.00206316	     -0.00120699	    120.09932442
      1.68815309	     -0.05620405	     -0.00008375	     -0.19743997	     -0.05945789	      0.88293368	      0.00025416	     -0.21238478	     -0.00207698	     -0.00123068	    120.39423375
      1.68939961	     -0.05625580	     -0.00008142	     -0.19749163	     -0.05946049	      0.88293213	      0.00025365	     -0.21240212	     -0.00208891	     -0.00125389	    119.79789376
      1.69064613	     -0.05630842	     -0.00007891	     -0.19754417	     -0.05946310	      0.88293055	      0.00025314	     -0.21241989	     -0.00210069	     -0.00127774	    120.10827419
      1.69189265	     -0.05636112	     -0.00007638	     -0.19759682	     -0.05946573	      0.88292895	      0.00025264	     -0.21243808	     -0.00211051	     -0.00130083	    119.53165798
      1.69313917	     -0.05641482	     -0.00007373	     -0.19765046	     -0.05946836	      0.88292731	      0.00025214	     -0.21245666	     -0.00212020	     -0.00132425	    119.84375182
      1.69438570	     -0.05646865	     -0.00007105	     -0.19770426	     -0.05947101	      0.88292564	      0.00025165	     -0.21247565	     -0.00212800	     -0.00134662	    119.26756732
      1.69563222	     -0.05652286	     -0.00006818	     -0.19775844	     -0.05947367	      0.88292395	      0.00025117	     -0.21249499	     -0.00213571	     -0.00136903	    119.57875025
      1.69687874	     -0.05657657	     -0.00006521	     -0.19781215	     -0.05947634	      0.88292223	      0.00025069	     -0.21251468	     -0.00214159	     -0.00139009	    118.99732271
      1.69812526	     -0.05663063	     -0.00006204	     -0.19786620	     -0.05947901	      0.88292049	      0.00025021	     -0.21253468	     -0.00214740	     -0.00141093	    119.29983784
      1.69937178	     -0.05668448	     -0.00005886	     -0.19792008	     -0.05948169	      0.88291872	      0.00024974	     -0.21255499	     -0.00215139	     -0.00143021	    118.72225527
      1.70061830	     -0.05673891	     -0.00005560	     -0.19797453	     -0.05948437	      0.88291692	      0.00024927	     -0.21257557	     -0.00215532	     -0.00144906	    119.03692841
      1.70186482	     -0.05679303	     -0.00005242	     -0.19802869	     -0.05948706	      0.88291510	      0.00024881	     -0.21259644	     -0.00215745	     -0.00146612	    118.47423012
      1.70311134	     -0.05684651	     -0.00004941	     -0.19808221	     -0.05948975	      0.88291327	      0.00024835	     -0.21261755	     -0.00215957	     -0.00148250	    118.79629919
      1.70435786	     -0.05690004	     -0.00004654	     -0.19813580	     -0.05949244	      0.88291141	      0.00024790	     -0.21263894	     -0.00215996	     -0.00149684	    118.23964748
      1.70560439	     -0.05695368	     -0.00004361	     -0.19818950	     -0.05949514	      0.88290953	      0.00024745	     -0.21266056	     -0.00216037	     -0.00151028	    118.57828215
      1.70685091	     -0.05700651	     -0.00004069	     -0.19824241	     -0.05949783	      0.88290764	      0.00024700	     -0.21268240	     -0.00215909	     -0.00152150	    118.04571227
      1.70809743	     -0.05705930	     -0.00003766	     -0.19829527	     -0.05950052	      0.88290574	      0.00024655	     -0.21270442	     -0.00215787	     -0.00153167	    118.40671514
      1.70934395	     -0.05711111	     -0.00003466	     -0.19834718	     -0.05950321	      0.88290383	      0.00024611	     -0.21272661	     -0.00215498	     -0.00153952	    117.90643728
      1.71059047	     -0.05716255	     -0.00003162	     -0.19839872	     -0.05950589	      0.88290190	      0.00024567	     -0.21274891	     -0.00215216	     -0.00154621	    118.31045927
      1.71183699	     -0.05720969	     -0.00002923	     -0.19844596	     -0.05950857	      0.88289997	      0.00024523	     -0.21277134	     -0.00214774	     -0.00155027	    117.84715532
      1.71308351	     -0.05725886	     -0.00002699	     -0.19849523	     -0.05951125	      0.88289804	      0.00024480	     -0.21279394	     -0.00214352	     -0.00155277	    118.24858139
      1.71433003	     -0.05730766	     -0.00002483	     -0.19854414	     -0.05951392	      0.88289610	      0.00024436	     -0.21281672	     -0.00213776	     -0.00155255	    117.81008430
      1.71557655	     -0.05735569	     -0.00002253	     -0.19859229	     -0.05951658	      0.88289417	      0.00024393	     -0.21283962	     -0.00213214	     -0.00155088	    118.28724846
      1.71682308	     -0.05740127	     -0.00002016	     -0.19863801	     -0.05951923	      0.88289224	      0.00024350	     -0.21286259	     -0.00212488	     -0.00154651	    117.91437070
      1.71806960	     -0.05744523	     -0.00001768	     -0.19868211	     -0.05952187	      0.88289031	      0.00024307	     -0.21288552	     -0.00211771	     -0.00154065	    118.45001278
      1.71931612	     -0.05748695	     -0.00001522	     -0.19872398	     -0.05952451	      0.88288840	      0.00024264	     -0.21290840	     -0.00210889	     -0.00153206	    118.12268274
      1.72056264	     -0.05752715	     -0.00001203	     -0.19876435	     -0.05952713	      0.88288650	      0.00024221	     -0.21293112	     -0.00210024	     -0.00152179	    118.70276948
      1.72180916	     -0.05756495	     -0.00000861	     -0.19880235	     -0.05952974	      0.88288461	      0.00024178	     -0.21295368	     -0.00209007	     -0.00150848	    118.38165768
      1.72305568	     -0.05760124	     -0.00000515	     -0.19883883	     -0.05953234	      0.88288274	      0.00024135	     -0.21297599	     -0.00208014	     -0.00149337	    118.99023021
      1.72430220	     -0.05763549	     -0.00000178	     -0.19887328	     -0.05953493	      0.88288089	      0.00024092	     -0.21299806	     -0.00206872	     -0.00147523	    118.72647118
      1.72554872	     -0.05766876	      0.00000157	     -0.19890676	     -0.05953750	      0.88287906	      0.00024050	     -0.21301982	     -0.00205756	     -0.00145533	    119.37951820
      1.72679524	     -0.05770040	      0.00000492	     -0.19893861	     -0.05954006	      0.88287726	      0.00024007	     -0.21304130	     -0.00204495	     -0.00143245	    119.14725009
      1.72804177	     -0.05773111	      0.00000844	     -0.19896954	     -0.05954260	      0.88287549	      0.00023964	     -0.21306243	     -0.00203266	     -0.00140784	    119.83568704
      1.72928829	     -0.05775990	      0.00001194	     -0.19899856	     -0.05954513	      0.88287375	      0.00023921	     -0.21308322	     -0.00201896	     -0.00138033	    119.62227421
      1.73053481	     -0.05778741	      0.00001570	     -0.19902631	     -0.05954763	      0.88287205	      0.00023877	     -0.21310362	     -0.00200561	     -0.00135124	    120.32918643
      1.73178133	     -0.05781320	      0.00001977	     -0.19905236	     -0.05955012	      0.88287038	      0.00023834	     -0.21312367	     -0.00199089	     -0.00131939	    120.11971225
      1.73302785	     -0.05783894	      0.00002377	     -0.19907834	     -0.05955260	      0.88286876	      0.00023790	     -0.21314334	     -0.00197655	     -0.00128616	    120.83631445
      1.73427437	     -0.05786356	      0.00002765	     -0.19910323	     -0.05955505	      0.88286718	      0.00023746	     -0.21316266	     -0.00196082	     -0.00125048	    120.63787670
      1.73552089	     -0.05788775	      0.00003147	     -0.19912767	     -0.05955749	      0.88286564	      0.00023702	     -0.21318159	     -0.00194543	     -0.00121371	    121.37370810
      1.73676741	     -0.05790951	      0.00003497	     -0.19914970	     -0.05955990	      0.88286415	      0.00023658	     -0.21320014	     -0.00192864	     -0.00117479	    121.18219599
      1.73801394	     -0.05793068	      0.00003794	     -0.19917112	     -0.05956229	      0.88286271	      0.00023613	     -0.21321833	     -0.00191222	     -0.00113497	    121.91613673
      1.73926046	     -0.05795149	      0.00004072	     -0.19919220	     -0.05956467	      0.88286132	      0.00023568	     -0.21323619	     -0.00189441	     -0.00109327	    121.72624074
      1.74050698	     -0.05797169	      0.00004336	     -0.19921265	     -0.05956702	      0.88285999	      0.00023523	     -0.21325369	     -0.00187688	     -0.00105108	    122.49260253
      1.74175350	     -0.05799003	      0.00004591	     -0.19923126	     -0.05956935	      0.88285870	      0.00023478	     -0.21327080	     -0.00185788	     -0.00100730	    122.33443024
      1.74300002	     -0.05800708	      0.00004845	     -0.19924857	     -0.05957165	      0.88285748	      0.00023432	     -0.21328747	     -0.00183911	     -0.00096331	    123.12480788
      1.74424654	     -0.05802226	      0.00005095	     -0.19926403	     -0.05957393	      0.88285630	      0.00023386	     -0.21330367	     -0.00181885	     -0.00091802	    122.97924453
      1.74549306	     -0.05803625	      0.00005345	     -0.19927830	     -0.05957618	      0.88285519	      0.00023339	     -0.21331936	     -0.00179881	     -0.00087273	    123.78168925
      1.74673958	     -0.05804814	      0.00005583	     -0.19929048	     -0.05957841	      0.88285413	      0.00023292	     -0.21333453	     -0.00177731	     -0.00082633	    123.64114838
      1.74798610	     -0.05805849	      0.00005819	     -0.19930111	     -0.05958062	      0.88285313	      0.00023245	     -0.21334912	     -0.00175607	     -0.00078012	    124.44603572
      1.74923263	     -0.05806606	      0.00006023	     -0.19930898	     -0.05958279	      0.88285218	      0.00023198	     -0.21336314	     -0.00173341	     -0.00073297	    124.31642275
      1.75047915	     -0.05807124	      0.00006221	     -0.19931445	     -0.05958494	      0.88285130	      0.00023150	     -0.21337651	     -0.00171105	     -0.00068609	    125.13160986
      1.75172567	     -0.05807244	      0.00006414	     -0.19931595	     -0.05958706	      0.88285047	      0.00023102	     -0.21338921	     -0.00168732	     -0.00063833	    125.03311182
      1.75297219	     -0.05806970	      0.00006612	     -0.19931351	     -0.05958915	      0.88284971	      0.00023053	     -0.21340114	     -0.00166395	     -0.00059084	    125.89817654
      1.75421871	     -0.05806162	      0.00006823	     -0.19930575	     -0.05959120	      0.88284900	      0.00023004	     -0.21341225	     -0.00163929	     -0.00054235	    125.84095161
      1.75546523	     -0.05804932	      0.00007045	     -0.19929376	     -0.05959323	      0.88284836	      0.00022954	     -0.21342244	     -0.00161514	     -0.00049389	    126.72474312
      1.75671175	     -0.05803185	      0.00007254	     -0.19927662	     -0.05959523	      0.88284777	      0.00022905	     -0.21343170	     -0.00158989	     -0.00044421	    126.68091296
      1.75795827	     -0.05800959	      0.00007466	     -0.19925468	     -0.05959720	      0.88284725	      0.00022854	     -0.21343994	     -0.00156533	     -0.00039442	    127.59686842
      1.75920479	     -0.05798140	      0.00007686	     -0.19922682	     -0.05959913	      0.88284679	      0.00022804	     -0.21344713	     -0.00153986	     -0.00034327	    127.56218055
      1.76045132	     -0.05794788	      0.00007922	     -0.19919363	     -0.05960104	      0.88284639	      0.00022753	     -0.21345318	     -0.00151526	     -0.00029194	    128.49392785
      1.76169784	     -0.05790921	      0.00008153	     -0.19915528	     -0.05960291	      0.88284606	      0.00022701	     -0.21345809	     -0.00148992	     -0.00023920	    128.46721337
      1.76294436	     -0.05786695	      0.00008372	     -0.19911334	     -0.05960475	      0.88284580	      0.00022649	     -0.21346183	     -0.00146564	     -0.00018624	    129.40436453
      1.76419088	     -0.05782105	      0.00008569	     -0.19906775	     -0.05960656	      0.88284560	      0.00022597	     -0.21346446	     -0.00144083	     -0.00013192	    129.36581499
      1.76543740	     -0.05777263	      0.00008755	     -0.19901963	     -0.05960834	      0.88284547	      0.00022544	     -0.21346597	     -0.00141727	     -0.00007748	    130.28322633
      1.76668392	     -0.05772145	      0.00008914	     -0.19896875	     -0.05961010	      0.88284540	      0.00022490	     -0.21346643	     -0.00139336	     -0.00002184	    130.22530336
      1.76793044	     -0.05766877	      0.00009054	     -0.19891635	     -0.05961182	      0.88284541	      0.00022437	     -0.21346587	     -0.00137084	      0.00003372	    131.12539338
      1.76917696	     -0.05761400	      0.00009175	     -0.19886185	     -0.05961351	      0.88284549	      0.00022382	     -0.21346435	     -0.00134810	      0.00009022	    131.04269430
      1.77042349	     -0.05755776	      0.00009288	     -0.19880586	     -0.05961518	      0.88284564	      0.00022328	     -0.21346190	     -0.00132686	      0.00014629	    131.93022487
      1.77167001	     -0.05749887	      0.00009390	     -0.19874723	     -0.05961682	      0.88284585	      0.00022272	     -0.21345857	     -0.00130546	      0.00020295	    131.84884207
      1.77291653	     -0.05743816	      0.00009498	     -0.19868676	     -0.05961844	      0.88284614	      0.00022216	     -0.21345435	     -0.00128564	      0.00025882	    132.73060894
      1.77416305	     -0.05737552	      0.00009595	     -0.19862436	     -0.05962003	      0.88284650	      0.00022160	     -0.21344930	     -0.00126574	      0.00031489	    132.63903477
      1.77540957	     -0.05731212	      0.00009681	     -0.19856118	     -0.05962159	      0.88284693	      0.00022103	     -0.21344342	     -0.00124747	      0.00036978	    133.52138676
      1.77665609	     -0.05724754	      0.00009751	     -0.19849682	     -0.05962314	      0.88284742	      0.00022046	     -0.21343681	     -0.00122916	      0.00042447	    133.42223357
      1.77790261	     -0.05718236	      0.00009825	     -0.19843183	     -0.05962466	      0.88284798	      0.00021988	     -0.21342947	     -0.00121253	      0.00047755	    134.29129156
      1.77914913	     -0.05711664	      0.00009889	     -0.19836631	     -0.05962616	      0.88284861	      0.00021930	     -0.21342148	     -0.00119589	      0.00052995	    134.18078486
      1.78039565	     -0.05705167	      0.00009945	     -0.19830151	     -0.05962764	      0.88284930	      0.00021871	     -0.21341288	     -0.00118093	      0.00058027	    135.04134032
      1.78164218	     -0.05698665	      0.00009984	     -0.19823666	     -0.05962910	      0.88285006	      0.00021811	     -0.21340375	     -0.00116593	      0.00062944	    134.93849928
      1.78288870	     -0.05692149	      0.00010025	     -0.19817165	     -0.05963055	      0.88285087	      0.00021751	     -0.21339410	     -0.00115257	      0.00067609	    135.81786547
      1.78413522	     -0.05685584	      0.00010064	     -0.19810614	     -0.05963198	      0.88285174	      0.00021690	     -0.21338400	     -0.00113915	      0.00072124	    135.73542277
      1.78538174	     -0.05679085	      0.00010111	     -0.19804129	     -0.05963339	      0.88285267	      0.00021628	     -0.21337344	     -0.00112739	      0.00076365	    136.62487058
      1.78662826	     -0.05672661	      0.00010138	     -0.19797718	     -0.05963479	      0.88285365	      0.00021566	     -0.21336251	     -0.00111564	      0.00080434	    136.54309169
      1.78787478	     -0.05666364	      0.00010165	     -0.19791431	     -0.05963617	      0.88285467	      0.00021503	     -0.21335124	     -0.00110557	      0.00084199	    137.42791864
      1.78912130	     -0.05660110	      0.00010190	     -0.19785187	     -0.05963754	      0.88285575	      0.00021440	     -0.21333970	     -0.00109548	      0.00087762	    137.35715432
      1.79036782	     -0.05653934	      0.00010219	     -0.19779020	     -0.05963890	      0.88285686	      0.00021376	     -0.21332788	     -0.00108700	      0.00090997	    138.27299562
      1.79161434	     -0.05647798	      0.00010239	     -0.19772893	     -0.05964025	      0.88285801	      0.00021311	     -0.21331585	     -0.00107844	      0.00094012	    138.22462639
      1.79286087	     -0.05641771	      0.00010265	     -0.19766872	     -0.05964159	      0.88285920	      0.00021245	     -0.21330358	     -0.00107146	      0.00096688	    139.14486079
      1.79410739	     -0.05635814	      0.00010283	     -0.19760922	     -0.05964292	      0.88286042	      0.00021179	     -0.21329115	     -0.00106434	      0.00099136	    139.10496927
      1.79535391	     -0.05629952	      0.00010305	     -0.19755064	     -0.05964425	      0.88286167	      0.00021112	     -0.21327855	     -0.00105875	      0.00101242	    140.04047141
      1.79660043	     -0.05624096	      0.00010323	     -0.19749213	     -0.05964556	      0.88286295	      0.00021044	     -0.21326582	     -0.00105299	      0.00103123	    140.01810742
      1.79784695	     -0.05618281	      0.00010351	     -0.19743401	     -0.05964687	      0.88286424	      0.00020975	     -0.21325292	     -0.00104869	      0.00104672	    140.97019065
      1.79909347	     -0.05612520	      0.00010373	     -0.19737644	     -0.05964818	      0.88286555	      0.00020906	     -0.21323991	     -0.00104418	      0.00106008	    140.95239993
      1.80033999	     -0.05606889	      0.00010397	     -0.19732014	     -0.05964948	      0.88286688	      0.00020835	     -0.21322676	     -0.00104111	      0.00107023	    141.90485715
      1.80158651	     -0.05601411	      0.00010396	     -0.19726538	     -0.05965077	      0.88286822	      0.00020764	     -0.21321356	     -0.00103780	      0.00107840	    141.87647680
      1.80283304	     -0.05596132	      0.00010390	     -0.19721259	     -0.05965206	      0.88286957	      0.00020692	     -0.21320031	     -0.00103590	      0.00108352	    142.82406418
      1.80407956	     -0.05591063	      0.00010373	     -0.19716189	     -0.05965335	      0.88287092	      0.00020619	     -0.21318706	     -0.00103369	      0.00108682	    142.78185805
      1.80532608	     -0.05586198	      0.00010357	     -0.19711322	     -0.05965464	      0.88287228	      0.00020545	     -0.21317384	     -0.00103284	      0.00108723	    143.71401890
      1.80657260	     -0.05581521	      0.00010331	     -0.19706643	     -0.05965593	      0.88287363	      0.00020470	     -0.21316069	     -0.00103163	      0.00108596	    143.64980411
      1.80781912	     -0.05577062	      0.00010307	     -0.19702180	     -0.05965722	      0.88287498	      0.00020394	     -0.21314760	     -0.00103174	      0.00108193	    144.56557460
      1.80906564	     -0.05572826	      0.00010263	     -0.19697941	     -0.05965850	      0.88287633	      0.00020317	     -0.21313464	     -0.00103147	      0.00107635	    144.48863105
      1.81031216	     -0.05568852	      0.00010216	     -0.19693962	     -0.05965979	      0.88287767	      0.00020239	     -0.21312180	     -0.00103247	      0.00106817	    145.38017007
      1.81155868	     -0.05565146	      0.00010156	     -0.19690251	     -0.05966107	      0.88287899	      0.00020160	     -0.21310914	     -0.00103305	      0.00105861	    145.25450714
      1.81280520	     -0.05561572	      0.00010071	     -0.19686670	     -0.05966236	      0.88288030	      0.00020080	     -0.21309668	     -0.00103490	      0.00104661	    146.10016673
      1.81405173	     -0.05558369	      0.00009960	     -0.19683460	     -0.05966365	      0.88288160	      0.00019999	     -0.21308449	     -0.00103630	      0.00103336	    145.92418138
      1.81529825	     -0.05555480	      0.00009847	     -0.19680563	     -0.05966495	      0.88288288	      0.00019916	     -0.21307258	     -0.00103886	      0.00101777	    146.73082553
      1.81654477	     -0.05552875	      0.00009712	     -0.19677950	     -0.05966624	      0.88288414	      0.00019833	     -0.21306101	     -0.00104082	      0.00100106	    146.53107294
      1.81779129	     -0.05550539	      0.00009572	     -0.19675605	     -0.05966754	      0.88288537	      0.00019748	     -0.21304973	     -0.00104384	      0.00098219	    147.30924435
      1.81903781	     -0.05548508	      0.00009413	     -0.19673566	     -0.05966885	      0.88288659	      0.00019662	     -0.21303880	     -0.00104620	      0.00096238	    147.06334012
      1.82028433	     -0.05546803	      0.00009253	     -0.19671851	     -0.05967015	      0.88288777	      0.00019575	     -0.21302821	     -0.00104956	      0.00094059	    147.77054217
      1.82153085	     -0.05545390	      0.00009077	     -0.19670428	     -0.05967146	      0.88288893	      0.00019487	     -0.21301799	     -0.00105217	      0.00091803	    147.45326167
      1.82277737	     -0.05544192	      0.00008908	     -0.19669220	     -0.05967278	      0.88289006	      0.00019398	     -0.21300811	     -0.00105572	      0.00089366	    148.12640118
      1.82402389	     -0.05543149	      0.00008732	     -0.19668168	     -0.05967409	      0.88289116	      0.00019307	     -0.21299859	     -0.00105848	      0.00086871	    147.79873008
      1.82527042	     -0.05542245	      0.00008549	     -0.19667253	     -0.05967542	      0.88289223	      0.00019215	     -0.21298936	     -0.00106214	      0.00084221	    148.41632895
      1.82651694	     -0.05541529	      0.00008367	     -0.19666528	     -0.05967674	      0.88289326	      0.00019122	     -0.21298043	     -0.00106501	      0.00081545	    148.00520625
      1.82776346	     -0.05540970	      0.00008200	     -0.19665959	     -0.05967807	      0.88289426	      0.00019028	     -0.21297177	     -0.00106880	      0.00078741	    148.59559456
      1.82900998	     -0.05540590	      0.00008021	     -0.19665570	     -0.05967941	      0.88289522	      0.00018932	     -0.21296338	     -0.00107180	      0.00075934	    148.19570952
      1.83025650	     -0.05540380	      0.00007847	     -0.19665349	     -0.05968074	      0.88289615	      0.00018835	     -0.21295525	     -0.00107566	      0.00073024	    148.73451710
      1.83150302	     -0.05540317	      0.00007660	     -0.19665277	     -0.05968209	      0.88289704	      0.00018737	     -0.21294740	     -0.00107870	      0.00070140	    148.24959722
      1.83274954	     -0.05540362	      0.00007480	     -0.19665312	     -0.05968343	      0.88289790	      0.00018638	     -0.21293978	     -0.00108266	      0.00067180	    148.78234776
      1.83399606	     -0.05540552	      0.00007286	     -0.19665492	     -0.05968479	      0.88289872	      0.00018537	     -0.21293243	     -0.00108586	      0.00064268	    148.33934843
      1.83524258	     -0.05540865	      0.00007101	     -0.19665795	     -0.05968614	      0.88289950	      0.00018435	     -0.21292529	     -0.00108992	      0.00061307	    148.80594580
      1.83648911	     -0.05541275	      0.00006905	     -0.19666196	     -0.05968750	      0.88290025	      0.00018332	     -0.21291840	     -0.00109319	      0.00058426	    148.24430894
      1.83773563	     -0.05541775	      0.00006719	     -0.19666686	     -0.05968887	      0.88290096	      0.00018227	     -0.21291171	     -0.00109744	      0.00055520	    148.71301135
      1.83898215	     -0.05542442	      0.00006522	     -0.19667343	     -0.05969024	      0.88290163	      0.00018121	     -0.21290525	     -0.00110097	      0.00052706	    148.20912267
      1.84022867	     -0.05543265	      0.00006374	     -0.19668156	     -0.05969161	      0.88290227	      0.00018014	     -0.21289900	     -0.00110543	      0.00049892	    148.59232777
      1.84147519	     -0.05544201	      0.00006234	     -0.19669084	     -0.05969299	      0.88290288	      0.00017905	     -0.21289299	     -0.00110915	      0.00047204	    147.93676928
      1.84272171	     -0.05545236	      0.00006108	     -0.19670110	     -0.05969438	      0.88290345	      0.00017795	     -0.21288719	     -0.00111389	      0.00044528	    148.33527307
      1.84396823	     -0.05546449	      0.00005970	     -0.19671314	     -0.05969577	      0.88290399	      0.00017684	     -0.21288162	     -0.00111790	      0.00041974	    147.75929305
      1.84521475	     -0.05547834	      0.00005839	     -0.19672691	     -0.05969717	      0.88290449	      0.00017572	     -0.21287628	     -0.00112277	      0.00039436	    148.07713443
      1.84646128	     -0.05549347	      0.00005695	     -0.19674195	     -0.05969857	      0.88290497	      0.00017458	     -0.21287119	     -0.00112680	      0.00037029	    147.37683774
      1.84770780	     -0.05550972	      0.00005559	     -0.19675811	     -0.05969998	      0.88290542	      0.00017343	     -0.21286632	     -0.00113175	      0.00034638	    147.72090882
      1.84895432	     -0.05552773	      0.00005407	     -0.19677602	     -0.05970139	      0.88290583	      0.00017226	     -0.21286170	     -0.00113587	      0.00032374	    147.07058239
      1.85020084	     -0.05554726	      0.00005264	     -0.19679547	     -0.05970281	      0.88290622	      0.00017109	     -0.21285730	     -0.00114079	      0.00030126	    147.34064782
      1.85144736	     -0.05556791	      0.00005114	     -0.19681603	     -0.05970423	      0.88290659	      0.00016989	     -0.21285316	     -0.00114478	      0.00028009	    146.58265824
      1.85269388	     -0.05558893	      0.00005018	     -0.19683698	     -0.05970566	      0.88290692	      0.00016869	     -0.21284923	     -0.00114965	      0.00025908	    146.87310493
      1.85394040	     -0.05561174	      0.00004915	     -0.19685971	     -0.05970710	      0.88290723	      0.00016747	     -0.21284555	     -0.00115361	      0.00023935	    146.14590944
      1.85518692	     -0.05563585	      0.00004821	     -0.19688375	     -0.05970854	      0.88290752	      0.00016624	     -0.21284209	     -0.00115832	      0.00021972	    146.37122255
      1.85643344	     -0.05566113	      0.00004712	     -0.19690896	     -0.05970999	      0.88290778	      0.00016500	     -0.21283888	     -0.00116202	      0.00020135	    145.55982239
      1.85767997	     -0.05568746	      0.00004612	     -0.19693522	     -0.05971144	      0.88290802	      0.00016375	     -0.21283588	     -0.00116649	      0.00018297	    145.80109365
      1.85892649	     -0.05571386	      0.00004458	     -0.19696155	     -0.05971289	      0.88290824	      0.00016248	     -0.21283312	     -0.00116991	      0.00016577	    145.01891859
      1.86017301	     -0.05574282	      0.00004288	     -0.19699042	     -0.05971435	      0.88290843	      0.00016120	     -0.21283061	     -0.00117401	      0.00014859	    145.17443794
      1.86141953	     -0.05577341	      0.00004101	     -0.19702093	     -0.05971582	      0.88290861	      0.00015990	     -0.21282840	     -0.00117700	      0.00013255	    144.30094472
      1.86266605	     -0.05580506	      0.00003924	     -0.19705251	     -0.05971729	      0.88290876	      0.00015859	     -0.21282646	     -0.00118066	      0.00011634	    144.48135881
      1.86391257	     -0.05583781	      0.00003734	     -0.19708519	     -0.05971876	      0.88290890	      0.00015727	     -0.21282477	     -0.00118312	      0.00010112	    143.62737351
      1.86515909	     -0.05587143	      0.00003556	     -0.19711874	     -0.05972024	      0.88290902	      0.00015594	     -0.21282329	     -0.00118617	      0.00008564	    143.76277665
      1.86640561	     -0.05590575	      0.00003365	     -0.19715299	     -0.05972172	      0.88290911	      0.00015459	     -0.21282204	     -0.00118798	      0.00007110	    142.85220708
      1.86765213	     -0.05594060	      0.00003188	     -0.19718779	     -0.05972320	      0.88290919	      0.00015324	     -0.21282097	     -0.00119041	      0.00005622	    142.98350480
      1.86889866	     -0.05597634	      0.00002997	     -0.19722347	     -0.05972469	      0.88290925	      0.00015186	     -0.21282009	     -0.00119159	      0.00004219	    142.06919670
      1.87014518	     -0.05601270	      0.00002817	     -0.19725978	     -0.05972617	      0.88290930	      0.00015048	     -0.21281936	     -0.00119333	      0.00002776	    142.16416320
      1.87139170	     -0.05604953	      0.00002621	     -0.19729657	     -0.05972766	      0.88290932	      0.00014908	     -0.21281880	     -0.00119378	      0.00001415	    141.21624962
      1.87263822	     -0.05608675	      0.00002436	     -0.19733374	     -0.05972915	      0.88290933	      0.00014768	     -0.21281837	     -0.00119480	      0.00000009	    141.30661170
      1.87388474	     -0.05612424	      0.00002237	     -0.19737120	     -0.05973064	      0.88290932	      0.00014626	     -0.21281808	     -0.00119453	     -0.00001318	    140.35862064
      1.87513126	     -0.05616187	      0.00002050	     -0.19740878	     -0.05973213	      0.88290930	      0.00014482	     -0.21281789	     -0.00119482	     -0.00002689	    140.42550494
      1.87637778	     -0.05619935	      0.00001845	     -0.19744624	     -0.05973362	      0.88290926	      0.00014338	     -0.21281780	     -0.00119381	     -0.00003981	    139.45459396
      1.87762430	     -0.05623703	      0.00001640	     -0.19748388	     -0.05973510	      0.88290920	      0.00014192	     -0.21281779	     -0.00119333	     -0.00005317	    139.50854030
      1.87887083	     -0.05627496	      0.00001416	     -0.19752180	     -0.05973659	      0.88290913	      0.00014046	     -0.21281788	     -0.00119155	     -0.00006571	    138.52512136
      1.88011735	     -0.05631319	      0.00001196	     -0.19755999	     -0.05973808	      0.88290904	      0.00013898	     -0.21281805	     -0.00119030	     -0.00007869	    138.55680641
      1.88136387	     -0.05635151	      0.00000955	     -0.19759830	     -0.05973956	      0.88290893	      0.00013749	     -0.21281830	     -0.00118773	     -0.00009086	    137.56032457
      1.88261039	     -0.05638993	      0.00000711	     -0.19763669	     -0.05974104	      0.88290881	      0.00013598	     -0.21281860	     -0.00118571	     -0.00010346	    137.58939059
      1.88385691	     -0.05642800	      0.00000438	     -0.19767476	     -0.05974251	      0.88290867	      0.00013447	     -0.21281897	     -0.00118239	     -0.00011523	    136.60220246
      1.88510343	     -0.05646555	      0.00000158	     -0.19771229	     -0.05974398	      0.88290852	      0.00013295	     -0.21281935	     -0.00117965	     -0.00012740	    136.64090325
      1.88634995	     -0.05650227	     -0.00000155	     -0.19774899	     -0.05974545	      0.88290836	      0.00013141	     -0.21281977	     -0.00117566	     -0.00013867	    135.67010430
      1.88759647	     -0.05653828	     -0.00000480	     -0.19778498	     -0.05974692	      0.88290818	      0.00012987	     -0.21282015	     -0.00117233	     -0.00015027	    135.72501375
      1.88884299	     -0.05657339	     -0.00000844	     -0.19782007	     -0.05974838	      0.88290798	      0.00012831	     -0.21282054	     -0.00116785	     -0.00016090	    134.77825389
      1.89008952	     -0.05660771	     -0.00001224	     -0.19785436	     -0.05974983	      0.88290777	      0.00012674	     -0.21282087	     -0.00116413	     -0.00017179	    134.85177536
      1.89133604	     -0.05664074	     -0.00001642	     -0.19788738	     -0.05975128	      0.88290755	      0.00012517	     -0.21282118	     -0.00115932	     -0.00018165	    133.93455563
      1.89258256	     -0.05667255	     -0.00002073	     -0.19791915	     -0.05975272	      0.88290732	      0.00012358	     -0.21282142	     -0.00115530	     -0.00019171	    134.03355862
      1.89382908	     -0.05670260	     -0.00002539	     -0.19794918	     -0.05975416	      0.88290708	      0.00012198	     -0.21282161	     -0.00115025	     -0.00020068	    133.15385333
      1.89507560	     -0.05673108	     -0.00003017	     -0.19797762	     -0.05975559	      0.88290682	      0.00012037	     -0.21282171	     -0.00114608	     -0.00020977	    133.28030173
      1.89632212	     -0.05675746	     -0.00003527	     -0.19800397	     -0.05975701	      0.88290655	      0.00011875	     -0.21282174	     -0.00114095	     -0.00021768	    132.43527694
      1.89756864	     -0.05678200	     -0.00004044	     -0.19802846	     -0.05975843	      0.88290628	      0.00011712	     -0.21282164	     -0.00113675	     -0.00022560	    132.58312232
      1.89881516	     -0.05680417	     -0.00004587	     -0.19805060	     -0.05975985	      0.88290599	      0.00011548	     -0.21282146	     -0.00113168	     -0.00023226	    131.76659244
      1.90006168	     -0.05682418	     -0.00005130	     -0.19807056	     -0.05976125	      0.88290570	      0.00011383	     -0.21282115	     -0.00112763	     -0.00023884	    131.93575148
      1.90130821	     -0.05684145	     -0.00005693	     -0.19808779	     -0.05976266	      0.88290540	      0.00011217	     -0.21282073	     -0.00112280	     -0.00024405	    131.15353924
      1.90255473	     -0.05685633	     -0.00006253	     -0.19810262	     -0.05976405	      0.88290509	      0.00011051	     -0.21282016	     -0.00111910	     -0.00024908	    131.34657849
      1.90380125	     -0.05686841	     -0.00006827	     -0.19811465	     -0.05976545	      0.88290478	      0.00010883	     -0.21281947	     -0.00111471	     -0.00025265	    130.59279345
      1.90504777	     -0.05687814	     -0.00007392	     -0.19812433	     -0.05976683	      0.88290446	      0.00010715	     -0.21281862	     -0.00111154	     -0.00025597	    130.80343598
      1.90629429	     -0.05688506	     -0.00007964	     -0.19813119	     -0.05976822	      0.88290414	      0.00010546	     -0.21281765	     -0.00110777	     -0.00025777	    130.07415299
      1.90754081	     -0.05688971	     -0.00008522	     -0.19813578	     -0.05976960	      0.88290382	      0.00010377	     -0.21281654	     -0.00110531	     -0.00025930	    130.29884125
      1.90878733	     -0.05689175	     -0.00009084	     -0.19813777	     -0.05977097	      0.88290349	      0.00010206	     -0.21281530	     -0.00110232	     -0.00025931	    129.58839217
      1.91003385	     -0.05689196	     -0.00009629	     -0.19813791	     -0.05977235	      0.88290317	      0.00010035	     -0.21281394	     -0.00110065	     -0.00025909	    129.82012924
      1.91128038	     -0.05689006	     -0.00010172	     -0.19813594	     -0.05977372	      0.88290285	      0.00009864	     -0.21281248	     -0.00109849	     -0.00025745	    129.11609515
      1.91252690	     -0.05688683	     -0.00010692	     -0.19813264	     -0.05977509	      0.88290253	      0.00009692	     -0.21281093	     -0.00109769	     -0.00025574	    129.34285852
      1.91377342	     -0.05688202	     -0.00011206	     -0.19812776	     -0.05977645	      0.88290221	      0.00009520	     -0.21280934	     -0.00109642	     -0.00025285	    128.63666409
      1.91501994	     -0.05687644	     -0.00011696	     -0.19812211	     -0.05977782	      0.88290190	      0.00009347	     -0.21280770	     -0.00109651	     -0.00025018	    128.85605411
      1.91626646	     -0.05686991	     -0.00012183	     -0.19811550	     -0.05977919	      0.88290159	      0.00009173	     -0.21280608	     -0.00109610	     -0.00024669	    128.14772144
      1.91751298	     -0.05686392	     -0.00012659	     -0.19810943	     -0.05978055	      0.88290128	      0.00008999	     -0.21280448	     -0.00109699	     -0.00024383	    128.35349312
      1.91875950	     -0.05685906	     -0.00013152	     -0.19810448	     -0.05978192	      0.88290098	      0.00008825	     -0.21280300	     -0.00109729	     -0.00024060	    127.62956855
      1.92000602	     -0.05685714	     -0.00013651	     -0.19810246	     -0.05978329	      0.88290068	      0.00008651	     -0.21280171	     -0.00109880	     -0.00023850	    127.80576779
      1.92125254	     -0.05685827	     -0.00014172	     -0.19810349	     -0.05978466	      0.88290039	      0.00008475	     -0.21280072	     -0.00109962	     -0.00023662	    127.04831515
      1.92249907	     -0.05686345	     -0.00014701	     -0.19810854	     -0.05978603	      0.88290009	      0.00008300	     -0.21280011	     -0.00110148	     -0.00023652	    127.19793151
      1.92374559	     -0.05687232	     -0.00015261	     -0.19811729	     -0.05978741	      0.88289980	      0.00008124	     -0.21280000	     -0.00110246	     -0.00023726	    126.43120799
      1.92499211	     -0.05688513	     -0.00015829	     -0.19812996	     -0.05978878	      0.88289950	      0.00007948	     -0.21280044	     -0.00110429	     -0.00024033	    126.56832000
      1.92623863	     -0.05690102	     -0.00016420	     -0.19814572	     -0.05979016	      0.88289920	      0.00007772	     -0.21280149	     -0.00110503	     -0.00024470	    125.79648946
      1.92748515	     -0.05692068	     -0.00017012	     -0.19816524	     -0.05979154	      0.88289889	      0.00007596	     -0.21280318	     -0.00110644	     -0.00025177	    125.90841659
      1.92873167	     -0.05694342	     -0.00017620	     -0.19818784	     -0.05979292	      0.88289857	      0.00007419	     -0.21280556	     -0.00110662	     -0.00026045	    125.11616001
      1.92997819	     -0.05696959	     -0.00018223	     -0.19821386	     -0.05979430	      0.88289824	      0.00007243	     -0.21280864	     -0.00110731	     -0.00027207	    125.20150072
      1.93122471	     -0.05699830	     -0.00018832	     -0.19824244	     -0.05979568	      0.88289789	      0.00007066	     -0.21281246	     -0.00110662	     -0.00028545	    124.39368903
      1.93247123	     -0.05703013	     -0.00019427	     -0.19827413	     -0.05979705	      0.88289752	      0.00006889	     -0.21281700	     -0.00110631	     -0.00030183	    124.44703526
      1.93371776	     -0.05706429	     -0.00020023	     -0.19830817	     -0.05979843	      0.88289714	      0.00006712	     -0.21282229	     -0.00110453	     -0.00031996	    123.62405911
      1.93496428	     -0.05710143	     -0.00020605	     -0.19834517	     -0.05979981	      0.88289673	      0.00006536	     -0.21282832	     -0.00110302	     -0.00034101	    123.65689258
      1.93621080	     -0.05714047	     -0.00021182	     -0.19838410	     -0.05980118	      0.88289629	      0.00006359	     -0.21283510	     -0.00109996	     -0.00036363	    122.82588014
      1.93745732	     -0.05718146	     -0.00021732	     -0.19842497	     -0.05980255	      0.88289582	      0.00006183	     -0.21284260	     -0.00109711	     -0.00038891	    122.84495173
      1.93870384	     -0.05722338	     -0.00022263	     -0.19846681	     -0.05980392	      0.88289532	      0.00006007	     -0.21285081	     -0.00109264	     -0.00041545	    122.00761477
      1.93995036	     -0.05726724	     -0.00022759	     -0.19851057	     -0.05980528	      0.88289478	      0.00005831	     -0.21285967	     -0.00108834	     -0.00044431	    122.00331892
      1.94119688	     -0.05731202	     -0.00023236	     -0.19855528	     -0.05980663	      0.88289421	      0.00005655	     -0.21286921	     -0.00108240	     -0.00047408	    121.16072018
      1.94244340	     -0.05735845	     -0.00023683	     -0.19860164	     -0.05980797	      0.88289360	      0.00005480	     -0.21287935	     -0.00107658	     -0.00050580	    121.15502182
      1.94368993	     -0.05740579	     -0.00024116	     -0.19864893	     -0.05980931	      0.88289295	      0.00005306	     -0.21289013	     -0.00106906	     -0.00053803	    120.31217554
      1.94493645	     -0.05745516	     -0.00024519	     -0.19869826	     -0.05981064	      0.88289226	      0.00005131	     -0.21290148	     -0.00106163	     -0.00057177	    120.29217321
      1.94618297	     -0.05750596	     -0.00024910	     -0.19874904	     -0.05981196	      0.88289152	      0.00004958	     -0.21291344	     -0.00105249	     -0.00060563	    119.43796365
      1.94742949	     -0.05755901	     -0.00025278	     -0.19880206	     -0.05981326	      0.88289075	      0.00004784	     -0.21292596	     -0.00104339	     -0.00064066	    119.41751953
      1.94867601	     -0.05761322	     -0.00025639	     -0.19885627	     -0.05981456	      0.88288993	      0.00004612	     -0.21293909	     -0.00103252	     -0.00067542	    118.57394477
      1.94992253	     -0.05766980	     -0.00025980	     -0.19891285	     -0.05981584	      0.88288906	      0.00004439	     -0.21295276	     -0.00102165	     -0.00071096	    118.55306032
      1.95116905	     -0.05772735	     -0.00026312	     -0.19897041	     -0.05981710	      0.88288815	      0.00004268	     -0.21296702	     -0.00100898	     -0.00074586	    117.71099968
      1.95241557	     -0.05778628	     -0.00026618	     -0.19902936	     -0.05981835	      0.88288720	      0.00004097	     -0.21298178	     -0.00099625	     -0.00078117	    117.69526882
      1.95366209	     -0.05784552	     -0.00026914	     -0.19908865	     -0.05981959	      0.88288621	      0.00003926	     -0.21299707	     -0.00098168	     -0.00081548	    116.86332731
      1.95490862	     -0.05790633	     -0.00027193	     -0.19914950	     -0.05982080	      0.88288517	      0.00003757	     -0.21301281	     -0.00096702	     -0.00084984	    116.84797126
      1.95615514	     -0.05796800	     -0.00027466	     -0.19921124	     -0.05982200	      0.88288409	      0.00003587	     -0.21302902	     -0.00095050	     -0.00088285	    116.00725842
      1.95740166	     -0.05803180	     -0.00027728	     -0.19927510	     -0.05982317	      0.88288297	      0.00003419	     -0.21304567	     -0.00093387	     -0.00091563	    115.98172831
      1.95864818	     -0.05809652	     -0.00027989	     -0.19933990	     -0.05982432	      0.88288181	      0.00003251	     -0.21306279	     -0.00091537	     -0.00094682	    115.13896041
      1.95989470	     -0.05816233	     -0.00028242	     -0.19940580	     -0.05982545	      0.88288061	      0.00003084	     -0.21308032	     -0.00089671	     -0.00097755	    115.11106069
      1.96114122	     -0.05822823	     -0.00028500	     -0.19947181	     -0.05982656	      0.88287937	      0.00002918	     -0.21309830	     -0.00087615	     -0.00100644	    114.26426066
      1.96238774	     -0.05829588	     -0.00028731	     -0.19953957	     -0.05982764	      0.88287810	      0.00002752	     -0.21311667	     -0.00085546	     -0.00103460	    114.22249325
      1.96363426	     -0.05836400	     -0.00028957	     -0.19960782	     -0.05982869	      0.88287679	      0.00002588	     -0.21313547	     -0.00083286	     -0.00106077	    113.37299090
      1.96488078	     -0.05843360	     -0.00029171	     -0.19967756	     -0.05982971	      0.88287545	      0.00002424	     -0.21315463	     -0.00081005	     -0.00108612	    113.33132819
      1.96612731	     -0.05850333	     -0.00029380	     -0.19974745	     -0.05983071	      0.88287409	      0.00002260	     -0.21317417	     -0.00078528	     -0.00110941	    112.48706051
      1.96737383	     -0.05857412	     -0.00029579	     -0.19981839	     -0.05983167	      0.88287269	      0.00002098	     -0.21319404	     -0.00076026	     -0.00113185	    112.44872609
      1.96862035	     -0.05864458	     -0.00029777	     -0.19988904	     -0.05983260	      0.88287126	      0.00001936	     -0.21321423	     -0.00073321	     -0.00115216	    111.61718947
      1.96986687	     -0.05871581	     -0.00029968	     -0.19996045	     -0.05983350	      0.88286982	      0.00001776	     -0.21323470	     -0.00070588	     -0.00117154	    111.58568041
      1.97111339	     -0.05878500	     -0.00030159	     -0.20002984	     -0.05983436	      0.88286835	      0.00001616	     -0.21325545	     -0.00067653	     -0.00118865	    110.76150171
      1.97235991	     -0.05885475	     -0.00030340	     -0.20009980	     -0.05983519	      0.88286685	      0.00001457	     -0.21327648	     -0.00064707	     -0.00120427	    110.69126547
      1.97360643	     -0.05892547	     -0.00030519	     -0.20017074	     -0.05983597	      0.88286534	      0.00001299	     -0.21329788	     -0.00061576	     -0.00121723	    109.84331005
      1.97485295	     -0.05899687	     -0.00030688	     -0.20024237	     -0.05983672	      0.88286382	      0.00001142	     -0.21331959	     -0.00058425	     -0.00122882	    109.82112996
      1.97609947	     -0.05906731	     -0.00030853	     -0.20031306	     -0.05983743	      0.88286228	      0.00000986	     -0.21334159	     -0.00055076	     -0.00123780	    109.03835315
      1.97734600	     -0.05913778	     -0.00031006	     -0.20038379	     -0.05983810	      0.88286073	      0.00000831	     -0.21336380	     -0.00051700	     -0.00124537	    109.05150708
      1.97859252	     -0.05920675	     -0.00031142	     -0.20045303	     -0.05983872	      0.88285918	      0.00000677	     -0.21338622	     -0.00048125	     -0.00125025	    108.29509629
      1.97983904	     -0.05927517	     -0.00031247	     -0.20052174	     -0.05983930	      0.88285762	      0.00000524	     -0.21340876	     -0.00044527	     -0.00125364	    108.31838926
      1.98108556	     -0.05934147	     -0.00031319	     -0.20058835	     -0.05983983	      0.88285605	      0.00000372	     -0.21343140	     -0.00040735	     -0.00125431	    107.57818099
      1.98233208	     -0.05940679	     -0.00031351	     -0.20065399	     -0.05984031	      0.88285449	      0.00000222	     -0.21345406	     -0.00036920	     -0.00125348	    107.61684364
      1.98357860	     -0.05947032	     -0.00031354	     -0.20071788	     -0.05984075	      0.88285293	      0.00000073	     -0.21347673	     -0.00032913	     -0.00124994	    106.89334870
      1.98482512	     -0.05953365	     -0.00031330	     -0.20078156	     -0.05984113	      0.88285138	     -0.00000076	     -0.21349936	     -0.00028883	     -0.00124494	    106.94836255
      1.98607164	     -0.05959502	     -0.00031280	     -0.20084332	     -0.05984147	      0.88284983	     -0.00000223	     -0.21352195	     -0.00024661	     -0.00123725	    106.24652540
      1.98731817	     -0.05965604	     -0.00031200	     -0.20090472	     -0.05984175	      0.88284829	     -0.00000368	     -0.21354443	     -0.00020420	     -0.00122807	    106.32237158
      1.98856469	     -0.05971482	     -0.00031094	     -0.20096393	     -0.05984197	      0.88284677	     -0.00000513	     -0.21356679	     -0.00015990	     -0.00121612	    105.64565080
      1.98981121	     -0.05977259	     -0.00030962	     -0.20102212	     -0.05984215	      0.88284526	     -0.00000656	     -0.21358895	     -0.00011544	     -0.00120262	    105.75260671
      1.99105773	     -0.05982776	     -0.00030805	     -0.20107773	     -0.05984226	      0.88284377	     -0.00000798	     -0.21361092	     -0.00006915	     -0.00118640	    105.09544977
      1.99230425	     -0.05988147	     -0.00030618	     -0.20113190	     -0.05984232	      0.88284230	     -0.00000938	     -0.21363261	     -0.00002277	     -0.00116872	    105.22408304
      1.99355077	     -0.05993217	     -0.00030405	     -0.20118308	     -0.05984232	      0.88284086	     -0.00001078	     -0.21365400	      0.00002538	     -0.00114841	    104.59103208
      1.99479729	     -0.05998019	     -0.00030187	     -0.20123158	     -0.05984226	      0.88283944	     -0.00001216	     -0.21367502	      0.00007356	     -0.00112675	    104.75173683
      1.99604381	     -0.06002418	     -0.00029977	     -0.20127606	     -0.05984213	      0.88283805	     -0.00001353	     -0.21369570	      0.00012337	     -0.00110244	    104.13382292
      1.99729033	     -0.06006762	     -0.00029711	     -0.20132001	     -0.05984195	      0.88283669	     -0.00001488	     -0.21371600	      0.00017300	     -0.00107671	    104.28530824
      1.99853686	     -0.06010789	     -0.00029420	     -0.20136081	     -0.05984170	      0.88283537	     -0.00001622	     -0.21373592	      0.00022417	     -0.00104851	    103.68501172
      1.99978338	     -0.06014622	     -0.00029110	     -0.20139967	     -0.05984139	      0.88283408	     -0.00001755	     -0.21375535	      0.00027519	     -0.00101921	    103.89687105
      2.00102990	     -0.06018136	     -0.00028792	     -0.20143536	     -0.05984101	      0.88283283	     -0.00001887	     -0.21377429	      0.00032776	     -0.00098769	    103.33531400
      2.00227642	     -0.06021506	     -0.00028469	     -0.20146960	     -0.05984057	      0.88283162	     -0.00002018	     -0.21379265	      0.00038016	     -0.00095532	    103.57704845
      2.00352294	     -0.06024613	     -0.00028148	     -0.20150123	     -0.05984007	      0.88283045	     -0.00002147	     -0.21381044	      0.00043407	     -0.00092100	    103.03195943
      2.00476946	     -0.06027650	     -0.00027828	     -0.20153216	     -0.05983949	      0.88282932	     -0.00002275	     -0.21382763	      0.00048776	     -0.00088606	    103.29144744
      2.00601598	     -0.06030425	     -0.00027509	     -0.20156048	     -0.05983885	      0.88282824	     -0.00002401	     -0.21384421	      0.00054289	     -0.00084937	    102.76497684
      2.00726250	     -0.06033078	     -0.00027193	     -0.20158758	     -0.05983814	      0.88282720	     -0.00002527	     -0.21386014	      0.00059773	     -0.00081229	    103.04432529
      2.00850902	     -0.06035453	     -0.00026884	     -0.20161191	     -0.05983736	      0.88282621	     -0.00002651	     -0.21387545	      0.00065395	     -0.00077371	    102.54074581
      2.00975555	     -0.06037653	     -0.00026594	     -0.20163449	     -0.05983651	      0.88282527	     -0.00002774	     -0.21389006	      0.00070983	     -0.00073494	    102.85429017
      2.01100207	     -0.06039507	     -0.00026338	     -0.20165361	     -0.05983559	      0.88282438	     -0.00002895	     -0.21390401	      0.00076700	     -0.00069474	    102.39494181
      2.01224859	     -0.06041142	     -0.00026090	     -0.20167053	     -0.05983460	      0.88282354	     -0.00003015	     -0.21391723	      0.00082374	     -0.00065434	    102.76406213
      2.01349511	     -0.06042396	     -0.00025893	     -0.20168365	     -0.05983353	      0.88282275	     -0.00003134	     -0.21392976	      0.00088161	     -0.00061238	    102.36346629
      2.01474163	     -0.06043249	     -0.00025740	     -0.20169274	     -0.05983240	      0.88282202	     -0.00003252	     -0.21394150	      0.00093884	     -0.00056997	    102.79056765
      2.01598815	     -0.06043471	     -0.00025607	     -0.20169553	     -0.05983119	      0.88282133	     -0.00003368	     -0.21395243	      0.00099700	     -0.00052573	    102.45741693
      2.01723467	     -0.06043103	     -0.00025480	     -0.20169241	     -0.05982991	      0.88282070	     -0.00003483	     -0.21396241	      0.00105430	     -0.00048074	    102.97589533
      2.01848119	     -0.06041823	     -0.00025328	     -0.20168019	     -0.05982856	      0.88282013	     -0.00003596	     -0.21397135	      0.00111232	     -0.00043358	    102.73282161
      2.01972772	     -0.06039692	     -0.00025128	     -0.20165946	     -0.05982714	      0.88281962	     -0.00003708	     -0.21397905	      0.00116922	     -0.00038529	    103.31381777
      2.02097424	     -0.06036523	     -0.00024876	     -0.20162837	     -0.05982565	      0.88281918	     -0.00003818	     -0.21398541	      0.00122652	     -0.00033449	    103.12343801
      2.02222076	     -0.06032556	     -0.00024590	     -0.20158930	     -0.05982408	      0.88281879	     -0.00003928	     -0.21399027	      0.00128237	     -0.00028224	    103.76450652
      2.02346728	     -0.06027694	     -0.00024282	     -0.20154128	     -0.05982245	      0.88281847	     -0.00004035	     -0.21399360	      0.00133833	     -0.00022721	    103.62772618
      2.02471380	     -0.06022180	     -0.00023962	     -0.20148673	     -0.05982075	      0.88281823	     -0.00004141	     -0.21399534	      0.00139257	     -0.00017053	    104.31796757
      2.02596032	     -0.06015823	     -0.00023621	     -0.20142376	     -0.05981898	      0.88281805	     -0.00004246	     -0.21399551	      0.00144665	     -0.00011092	    104.22453873
      2.02720684	     -0.06008789	     -0.00023258	     -0.20135400	     -0.05981714	      0.88281795	     -0.00004349	     -0.21399403	      0.00149875	     -0.00004959	    104.96251098
      2.02845336	     -0.06000910	     -0.00022862	     -0.20127579	     -0.05981524	      0.88281793	     -0.00004451	     -0.21399093	      0.00155042	      0.00001465	    104.89714310
      2.02969988	     -0.05992399	     -0.00022439	     -0.20119126	     -0.05981328	      0.88281799	     -0.00004551	     -0.21398616	      0.00159987	      0.00008051	    105.67170287
      2.03094641	     -0.05983146	     -0.00021998	     -0.20109929	     -0.05981125	      0.88281813	     -0.00004650	     -0.21397976	      0.00164868	      0.00014908	    105.63887202
      2.03219293	     -0.05973379	     -0.00021547	     -0.20100216	     -0.05980917	      0.88281836	     -0.00004747	     -0.21397170	      0.00169511	      0.00021898	    106.45372682
      2.03343945	     -0.05962980	     -0.00021082	     -0.20089871	     -0.05980703	      0.88281868	     -0.00004843	     -0.21396206	      0.00174078	      0.00029122	    106.43705361
      2.03468597	     -0.05952281	     -0.00020615	     -0.20079224	     -0.05980483	      0.88281908	     -0.00004937	     -0.21395085	      0.00178393	      0.00036429	    107.25497521
      2.03593249	     -0.05941271	     -0.00020152	     -0.20068264	     -0.05980258	      0.88281959	     -0.00005030	     -0.21393822	      0.00182620	      0.00043906	    107.22636173
      2.03717901	     -0.05930091	     -0.00019700	     -0.20057132	     -0.05980028	      0.88282018	     -0.00005122	     -0.21392423	      0.00186589	      0.00051393	    108.05415011
      2.03842553	     -0.05918588	     -0.00019255	     -0.20045675	     -0.05979793	      0.88282087	     -0.00005212	     -0.21390901	      0.00190472	      0.00058970	    108.04278246
      2.03967205	     -0.05906991	     -0.00018830	     -0.20034121	     -0.05979553	      0.88282165	     -0.00005301	     -0.21389259	      0.00194102	      0.00066477	    108.89865934
      2.04091857	     -0.05895162	     -0.00018429	     -0.20022334	     -0.05979309	      0.88282252	     -0.00005388	     -0.21387507	      0.00197651	      0.00073995	    108.91531163
      2.04216510	     -0.05883293	     -0.00018058	     -0.20010504	     -0.05979061	      0.88282349	     -0.00005474	     -0.21385650	      0.00200948	      0.00081370	    109.79109713
      2.04341162	     -0.05871223	     -0.00017713	     -0.19998471	     -0.05978808	      0.88282455	     -0.00005559	     -0.21383698	      0.00204162	      0.00088689	    109.82035463
      2.04465814	     -0.05859067	     -0.00017386	     -0.19986349	     -0.05978552	      0.88282570	     -0.00005642	     -0.21381651	      0.00207126	      0.00095801	    110.71569852
      2.04590466	     -0.05846631	     -0.00017065	     -0.19973946	     -0.05978292	      0.88282694	     -0.00005724	     -0.21379516	      0.00210009	      0.00102798	    110.75569323
      2.04715118	     -0.05834114	     -0.00016751	     -0.19961459	     -0.05978028	      0.88282826	     -0.00005805	     -0.21377293	      0.00212642	      0.00109529	    111.65661579
      2.04839770	     -0.05821398	     -0.00016442	     -0.19948773	     -0.05977762	      0.88282967	     -0.00005884	     -0.21374989	      0.00215192	      0.00116090	    111.69328043
      2.04964422	     -0.05808632	     -0.00016145	     -0.19936033	     -0.05977492	      0.88283116	     -0.00005962	     -0.21372606	      0.00217492	      0.00122334	    112.60513702
      2.05089074	     -0.05795575	     -0.00015888	     -0.19923001	     -0.05977219	      0.88283272	     -0.00006039	     -0.21370150	      0.00219709	      0.00128370	    112.65779174
      2.05213727	     -0.05782551	     -0.00015651	     -0.19909998	     -0.05976944	      0.88283436	     -0.00006114	     -0.21367626	      0.00221670	      0.00134060	    113.56381241
      2.05338379	     -0.05769407	     -0.00015437	     -0.19896875	     -0.05976667	      0.88283606	     -0.00006188	     -0.21365042	      0.00223543	      0.00139511	    113.60302256
      2.05463031	     -0.05756336	     -0.00015241	     -0.19883821	     -0.05976387	      0.88283783	     -0.00006261	     -0.21362402	      0.00225163	      0.00144584	    114.52099563
      2.05587683	     -0.05743162	     -0.00015058	     -0.19870664	     -0.05976106	      0.88283966	     -0.00006332	     -0.21359714	      0.00226701	      0.00149392	    114.57768520
      2.05712335	     -0.05730069	     -0.00014881	     -0.19857583	     -0.05975822	      0.88284156	     -0.00006402	     -0.21356976	      0.00227985	      0.00153803	    115.49137265
      2.05836987	     -0.05716934	     -0.00014699	     -0.19844461	     -0.05975537	      0.88284350	     -0.00006470	     -0.21354199	      0.00229186	      0.00157929	    115.52236899
      2.05961639	     -0.05703888	     -0.00014513	     -0.19831425	     -0.05975251	      0.88284549	     -0.00006537	     -0.21351382	      0.00230131	      0.00161639	    116.42226104
      2.06086291	     -0.05690815	     -0.00014283	     -0.19818362	     -0.05974964	      0.88284753	     -0.00006603	     -0.21348533	      0.00230991	      0.00165056	    116.44569773
      2.06210943	     -0.05677848	     -0.00014032	     -0.19805403	     -0.05974675	      0.88284960	     -0.00006667	     -0.21345651	      0.00231595	      0.00168060	    117.32319133
      2.06335596	     -0.05664873	     -0.00013766	     -0.19792435	     -0.05974386	      0.88285172	     -0.00006730	     -0.21342743	      0.00232116	      0.00170770	    117.33282887
      2.06460248	     -0.05651995	     -0.00013493	     -0.19779562	     -0.05974097	      0.88285386	     -0.00006792	     -0.21339808	      0.00232389	      0.00173067	    118.22955859
      2.06584900	     -0.05639117	     -0.00013219	     -0.19766688	     -0.05973807	      0.88285603	     -0.00006852	     -0.21336852	      0.00232588	      0.00175077	    118.23398231
      2.06709552	     -0.05626441	     -0.00012953	     -0.19754012	     -0.05973517	      0.88285822	     -0.00006911	     -0.21333876	      0.00232542	      0.00176684	    119.11689726
      2.06834204	     -0.05613860	     -0.00012694	     -0.19741432	     -0.05973227	      0.88286043	     -0.00006969	     -0.21330890	      0.00232424	      0.00178014	    119.10525003
      2.06958856	     -0.05601470	     -0.00012436	     -0.19729039	     -0.05972938	      0.88286266	     -0.00007025	     -0.21327892	      0.00232063	      0.00178949	    119.98164577
      2.07083508	     -0.05589124	     -0.00012172	     -0.19716690	     -0.05972649	      0.88286489	     -0.00007080	     -0.21324890	      0.00231633	      0.00179621	    119.96310929
      2.07208160	     -0.05576968	     -0.00011903	     -0.19704528	     -0.05972360	      0.88286713	     -0.00007133	     -0.21321881	      0.00230964	      0.00179915	    120.83064021
      2.07332812	     -0.05564806	     -0.00011663	     -0.19692359	     -0.05972073	      0.88286938	     -0.00007186	     -0.21318873	      0.00230228	      0.00179961	    120.79952053
      2.07457465	     -0.05552915	     -0.00011482	     -0.19680457	     -0.05971786	      0.88287162	     -0.00007237	     -0.21315871	      0.00229252	      0.00179660	    121.66044820
      2.07582117	     -0.05541274	     -0.00011319	     -0.19668804	     -0.05971501	      0.88287386	     -0.00007287	     -0.21312885	      0.00228210	      0.00179141	    121.61638913
      2.07706769	     -0.05529908	     -0.00011171	     -0.19657424	     -0.05971218	      0.88287608	     -0.00007335	     -0.21309915	      0.00226936	      0.00178293	    122.48679754
      2.07831421	     -0.05518759	     -0.00011026	     -0.19646259	     -0.05970936	      0.88287830	     -0.00007383	     -0.21306966	      0.00225609	      0.00177255	    122.44165822
      2.07956073	     -0.05507919	     -0.00010870	     -0.19635402	     -0.05970655	      0.88288050	     -0.00007429	     -0.21304035	      0.00224057	      0.00175921	    123.30055616
      2.08080725	     -0.05497293	     -0.00010717	     -0.19624758	     -0.05970377	      0.88288269	     -0.00007474	     -0.21301128	      0.00222459	      0.00174424	    123.23483222
      2.08205377	     -0.05487021	     -0.00010573	     -0.19614465	     -0.05970101	      0.88288485	     -0.00007518	     -0.21298245	      0.00220644	      0.00172650	    124.08222717
      2.08330029	     -0.05477027	     -0.00010440	     -0.19604449	     -0.05969827	      0.88288699	     -0.00007561	     -0.21295392	      0.00218791	      0.00170735	    123.99579894
      2.08454681	     -0.05467406	     -0.00010310	     -0.19594805	     -0.05969555	      0.88288910	     -0.00007603	     -0.21292569	      0.00216731	      0.00168564	    124.81504943
      2.08579334	     -0.05458087	     -0.00010177	     -0.19585461	     -0.05969287	      0.88289119	     -0.00007644	     -0.21289783	      0.00214641	      0.00166268	    124.68291099
      2.08703986	     -0.05449103	     -0.00010038	     -0.19576451	     -0.05969020	      0.88289325	     -0.00007683	     -0.21287032	      0.00212352	      0.00163731	    125.47722525
      2.08828638	     -0.05440402	     -0.00009910	     -0.19567723	     -0.05968757	      0.88289527	     -0.00007722	     -0.21284322	      0.00210045	      0.00161088	    125.32988577
      2.08953290	     -0.05432081	     -0.00009794	     -0.19559373	     -0.05968497	      0.88289726	     -0.00007760	     -0.21281650	      0.00207551	      0.00158229	    126.10527715
      2.09077942	     -0.05424099	     -0.00009688	     -0.19551363	     -0.05968240	      0.88289922	     -0.00007796	     -0.21279024	      0.00205048	      0.00155290	    125.90639073
      2.09202594	     -0.05416533	     -0.00009575	     -0.19543765	     -0.05967986	      0.88290113	     -0.00007832	     -0.21276443	      0.00202363	      0.00152157	    126.62371223
      2.09327246	     -0.05409343	     -0.00009404	     -0.19536546	     -0.05967735	      0.88290301	     -0.00007867	     -0.21273913	      0.00199672	      0.00148974	    126.36043272
      2.09451898	     -0.05402514	     -0.00009211	     -0.19529685	     -0.05967488	      0.88290485	     -0.00007901	     -0.21271434	      0.00196805	      0.00145627	    127.01388841
      2.09576551	     -0.05396039	     -0.00009025	     -0.19523179	     -0.05967245	      0.88290664	     -0.00007934	     -0.21269010	      0.00193944	      0.00142243	    126.71096157
      2.09701203	     -0.05389991	     -0.00008848	     -0.19517098	     -0.05967005	      0.88290839	     -0.00007966	     -0.21266642	      0.00190925	      0.00138705	    127.34658630
      2.09825855	     -0.05384380	     -0.00008696	     -0.19511453	     -0.05966769	      0.88291010	     -0.00007997	     -0.21264334	      0.00187929	      0.00135142	    127.00522903
      2.09950507	     -0.05379250	     -0.00008561	     -0.19506287	     -0.05966536	      0.88291176	     -0.00008028	     -0.21262087	      0.00184788	      0.00131437	    127.60028246
      2.10075159	     -0.05374606	     -0.00008493	     -0.19501607	     -0.05966308	      0.88291338	     -0.00008058	     -0.21259908	      0.00181684	      0.00127725	    127.20569244
      2.10199811	     -0.05370474	     -0.00008429	     -0.19497436	     -0.05966083	      0.88291494	     -0.00008087	     -0.21257795	      0.00178443	      0.00123889	    127.74772638
      2.10324463	     -0.05366786	     -0.00008378	     -0.19493711	     -0.05965863	      0.88291646	     -0.00008115	     -0.21255755	      0.00175248	      0.00120063	    127.29390512
      2.10449115	     -0.05363514	     -0.00008331	     -0.19490399	     -0.05965647	      0.88291794	     -0.00008143	     -0.21253785	      0.00171928	      0.00116127	    127.79558349
      2.10573767	     -0.05360378	     -0.00008365	     -0.19487223	     -0.05965434	      0.88291936	     -0.00008170	     -0.21251888	      0.00168663	      0.00112225	    127.31363520
      2.10698420	     -0.05357764	     -0.00008425	     -0.19484566	     -0.05965226	      0.88292073	     -0.00008197	     -0.21250067	      0.00165275	      0.00108252	    127.76074519
      2.10823072	     -0.05355500	     -0.00008499	     -0.19482260	     -0.05965022	      0.88292206	     -0.00008222	     -0.21248322	      0.00161950	      0.00104336	    127.23789854
      2.10947724	     -0.05353530	     -0.00008566	     -0.19480247	     -0.05964822	      0.88292334	     -0.00008247	     -0.21246649	      0.00158513	      0.00100361	    127.68316922
      2.11072376	     -0.05351778	     -0.00008647	     -0.19478453	     -0.05964627	      0.88292456	     -0.00008272	     -0.21245044	      0.00155149	      0.00096463	    127.14084289
      2.11197028	     -0.05350233	     -0.00008697	     -0.19476865	     -0.05964436	      0.88292574	     -0.00008296	     -0.21243505	      0.00151675	      0.00092529	    127.56371286
      2.11321680	     -0.05349029	     -0.00008757	     -0.19475620	     -0.05964249	      0.88292687	     -0.00008319	     -0.21242032	      0.00148276	      0.00088694	    126.98641784
      2.11446332	     -0.05348129	     -0.00008812	     -0.19474677	     -0.05964066	      0.88292795	     -0.00008342	     -0.21240621	      0.00144771	      0.00084837	    127.38926641
      2.11570984	     -0.05347507	     -0.00008877	     -0.19474012	     -0.05963888	      0.88292898	     -0.00008365	     -0.21239274	      0.00141348	      0.00081088	    126.79996437
      2.11695636	     -0.05347142	     -0.00008934	     -0.19473604	     -0.05963714	      0.88292997	     -0.00008387	     -0.21237985	      0.00137827	      0.00077328	    127.19283743
      2.11820289	     -0.05347044	     -0.00009005	     -0.19473464	     -0.05963544	      0.88293091	     -0.00008408	     -0.21236754	      0.00134396	      0.00073685	    126.59281064
      2.11944941	     -0.05347208	     -0.00009072	     -0.19473585	     -0.05963379	      0.88293181	     -0.00008429	     -0.21235577	      0.00130878	      0.00070037	    126.98003172
      2.12069593	     -0.05347640	     -0.00009154	     -0.19473975	     -0.05963218	      0.88293266	     -0.00008450	     -0.21234456	      0.00127460	      0.00066510	    126.37309026
      2.12194245	     -0.05348317	     -0.00009231	     -0.19474609	     -0.05963061	      0.88293347	     -0.00008470	     -0.21233386	      0.00123962	      0.00062983	    126.75539963
      2.12318897	     -0.05349243	     -0.00009323	     -0.19475492	     -0.05962909	      0.88293423	     -0.00008491	     -0.21232369	      0.00120572	      0.00059579	    126.14255549
      2.12443549	     -0.05350396	     -0.00009407	     -0.19476603	     -0.05962761	      0.88293495	     -0.00008510	     -0.21231401	      0.00117113	      0.00056175	    126.52163782
      2.12568201	     -0.05351795	     -0.00009508	     -0.19477960	     -0.05962617	      0.88293563	     -0.00008530	     -0.21230483	      0.00113770	      0.00052895	    125.90379360
      2.12692853	     -0.05353415	     -0.00009603	     -0.19479537	     -0.05962477	      0.88293627	     -0.00008550	     -0.21229612	      0.00110362	      0.00049614	    126.27784150
      2.12817506	     -0.05355264	     -0.00009715	     -0.19481345	     -0.05962341	      0.88293687	     -0.00008569	     -0.21228789	      0.00107075	      0.00046457	    125.65422169
      2.12942158	     -0.05357310	     -0.00009820	     -0.19483349	     -0.05962210	      0.88293743	     -0.00008588	     -0.21228010	      0.00103729	      0.00043300	    126.02228729
      2.13066810	     -0.05359562	     -0.00009941	     -0.19485561	     -0.05962083	      0.88293795	     -0.00008607	     -0.21227277	      0.00100511	      0.00040266	    125.39264842
      2.13191462	     -0.05361988	     -0.00010053	     -0.19487946	     -0.05961960	      0.88293843	     -0.00008626	     -0.21226585	      0.00097239	      0.00037231	    125.75252061
      2.13316114	     -0.05364603	     -0.00010179	     -0.19490521	     -0.05961840	      0.88293888	     -0.00008645	     -0.21225936	      0.00094101	      0.00034318	    125.11326648
      2.13440766	     -0.05367369	     -0.00010293	     -0.19493247	     -0.05961725	      0.88293929	     -0.00008664	     -0.21225326	      0.00090912	      0.00031403	    125.47186890
      2.13565418	     -0.05370289	     -0.00010422	     -0.19496128	     -0.05961614	      0.88293966	     -0.00008683	     -0.21224756	      0.00087855	      0.00028611	    124.84503891
      2.13690070	     -0.05373344	     -0.00010541	     -0.19499144	     -0.05961506	      0.88294000	     -0.00008702	     -0.21224221	      0.00084742	      0.00025817	    125.20579680
      2.13814722	     -0.05376580	     -0.00010676	     -0.19502343	     -0.05961402	      0.88294031	     -0.00008722	     -0.21223723	      0.00081759	      0.00023146	    124.57324961
      2.13939375	     -0.05379965	     -0.00010805	     -0.19505689	     -0.05961302	      0.88294058	     -0.00008741	     -0.21223260	      0.00078722	      0.00020470	    124.93856578
      2.14064027	     -0.05383508	     -0.00010953	     -0.19509194	     -0.05961206	      0.88294082	     -0.00008761	     -0.21222832	      0.00075815	      0.00017915	    124.32450021
      2.14188679	     -0.05387181	     -0.00011102	     -0.19512829	     -0.05961113	      0.88294102	     -0.00008781	     -0.21222438	      0.00072850	      0.00015354	    124.72236522
      2.14313331	     -0.05390985	     -0.00011280	     -0.19516596	     -0.05961024	      0.88294120	     -0.00008801	     -0.21222077	      0.00070008	      0.00012913	    124.15875809
      2.14437983	     -0.05394882	     -0.00011465	     -0.19520455	     -0.05960939	      0.88294135	     -0.00008821	     -0.21221746	      0.00067098	      0.00010468	    124.60129716
      2.14562635	     -0.05398907	     -0.00011689	     -0.19524443	     -0.05960857	      0.88294146	     -0.00008842	     -0.21221447	      0.00064305	      0.00008143	    124.07570415
      2.14687287	     -0.05403042	     -0.00011931	     -0.19528539	     -0.05960779	      0.88294155	     -0.00008864	     -0.21221177	      0.00061444	      0.00005815	    124.55252503
      2.14811939	     -0.05407298	     -0.00012215	     -0.19532758	     -0.05960704	      0.88294161	     -0.00008886	     -0.21220937	      0.00058700	      0.00003608	    124.05340239
      2.14936591	     -0.05411639	     -0.00012515	     -0.19537060	     -0.05960632	      0.88294164	     -0.00008908	     -0.21220725	      0.00055894	      0.00001398	    124.56263688
      2.15061244	     -0.05416048	     -0.00012856	     -0.19541431	     -0.05960564	      0.88294164	     -0.00008931	     -0.21220543	      0.00053212	     -0.00000690	    124.10987959
      2.15185896	     -0.05420477	     -0.00013212	     -0.19545821	     -0.05960500	      0.88294162	     -0.00008954	     -0.21220387	      0.00050469	     -0.00002779	    124.66282969
      2.15310548	     -0.05424914	     -0.00013604	     -0.19550220	     -0.05960438	      0.88294157	     -0.00008978	     -0.21220258	      0.00047846	     -0.00004743	    124.25224343
      2.15435200	     -0.05429338	     -0.00014011	     -0.19554605	     -0.05960380	      0.88294150	     -0.00009003	     -0.21220152	      0.00045159	     -0.00006705	    124.84014468
      2.15559852	     -0.05433761	     -0.00014454	     -0.19558990	     -0.05960326	      0.88294141	     -0.00009029	     -0.21220071	      0.00042592	     -0.00008537	    124.46868404
      2.15684504	     -0.05438185	     -0.00014909	     -0.19563375	     -0.05960274	      0.88294129	     -0.00009055	     -0.21220013	      0.00039959	     -0.00010363	    125.09351031
      2.15809156	     -0.05442574	     -0.00015394	     -0.19567725	     -0.05960226	      0.88294115	     -0.00009082	     -0.21219980	      0.00037444	     -0.00012060	    124.76697280
      2.15933808	     -0.05446880	     -0.00015883	     -0.19571993	     -0.05960181	      0.88294099	     -0.00009110	     -0.21219967	      0.00034863	     -0.00013749	    125.43668109
      2.16058461	     -0.05451094	     -0.00016401	     -0.19576170	     -0.05960139	      0.88294081	     -0.00009139	     -0.21219977	      0.00032402	     -0.00015305	    125.16183072
      2.16183113	     -0.05455208	     -0.00016924	     -0.19580244	     -0.05960100	      0.88294061	     -0.00009168	     -0.21220004	      0.00029877	     -0.00016847	    125.87482338
      2.16307765	     -0.05459203	     -0.00017472	     -0.19584202	     -0.05960065	      0.88294039	     -0.00009199	     -0.21220052	      0.00027467	     -0.00018248	    125.64549059
      2.16432417	     -0.05463047	     -0.00018014	     -0.19588007	     -0.05960032	      0.88294015	     -0.00009230	     -0.21220115	      0.00024987	     -0.00019625	    126.38943918
      2.16557069	     -0.05466741	     -0.00018569	     -0.19591665	     -0.05960002	      0.88293990	     -0.00009262	     -0.21220196	      0.00022617	     -0.00020853	    126.18915749
      2.16681721	     -0.05470248	     -0.00019106	     -0.19595134	     -0.05959976	      0.88293963	     -0.00009295	     -0.21220290	      0.00020176	     -0.00022054	    126.95108815
      2.16806373	     -0.05473531	     -0.00019635	     -0.19598381	     -0.05959952	      0.88293935	     -0.00009328	     -0.21220398	      0.00017845	     -0.00023105	    126.76245305
      2.16931025	     -0.05476577	     -0.00020128	     -0.19601391	     -0.05959931	      0.88293906	     -0.00009363	     -0.21220515	      0.00015441	     -0.00024134	    127.51796516
      2.17055677	     -0.05479412	     -0.00020606	     -0.19604192	     -0.05959913	      0.88293875	     -0.00009398	     -0.21220641	      0.00013145	     -0.00025030	    127.31450392
      2.17180330	     -0.05482091	     -0.00021058	     -0.19606837	     -0.05959898	      0.88293843	     -0.00009434	     -0.21220773	      0.00010777	     -0.00025925	    128.04755579
      2.17304982	     -0.05484702	     -0.00021518	     -0.19609414	     -0.05959886	      0.88293811	     -0.00009471	     -0.21220917	      0.00008522	     -0.00026713	    127.81227369
      2.17429634	     -0.05487398	     -0.00021984	     -0.19612076	     -0.05959877	      0.88293777	     -0.00009509	     -0.21221075	      0.00006205	     -0.00027532	    128.49901143
      2.17554286	     -0.05490222	     -0.00022487	     -0.19614866	     -0.05959871	      0.88293742	     -0.00009548	     -0.21221257	      0.00004013	     -0.00028278	    128.22213756
      2.17678938	     -0.05493217	     -0.00023007	     -0.19617826	     -0.05959867	      0.88293706	     -0.00009588	     -0.21221467	      0.00001772	     -0.00029088	    128.85928746
      2.17803590	     -0.05496370	     -0.00023569	     -0.19620944	     -0.05959866	      0.88293669	     -0.00009630	     -0.21221715	     -0.00000331	     -0.00029857	    128.54036690
      2.17928242	     -0.05499703	     -0.00024156	     -0.19624241	     -0.05959868	      0.88293632	     -0.00009672	     -0.21222002	     -0.00002469	     -0.00030718	    129.13767716
      2.18052894	     -0.05503292	     -0.00024785	     -0.19627794	     -0.05959872	      0.88293593	     -0.00009715	     -0.21222339	     -0.00004460	     -0.00031560	    128.75402756
      2.18177546	     -0.05507147	     -0.00025429	     -0.19631613	     -0.05959879	      0.88293553	     -0.00009759	     -0.21222728	     -0.00006477	     -0.00032517	    129.26798615
      2.18302199	     -0.05511205	     -0.00026098	     -0.19635636	     -0.05959888	      0.88293512	     -0.00009804	     -0.21223177	     -0.00008337	     -0.00033481	    128.81754548
      2.18426851	     -0.05515430	     -0.00026762	     -0.19639825	     -0.05959900	      0.88293469	     -0.00009850	     -0.21223685	     -0.00010212	     -0.00034582	    129.26174371
      2.18551503	     -0.05519774	     -0.00027437	     -0.19644135	     -0.05959914	      0.88293426	     -0.00009898	     -0.21224256	     -0.00011918	     -0.00035707	    128.75967515
      2.18676155	     -0.05524295	     -0.00028105	     -0.19648621	     -0.05959930	      0.88293380	     -0.00009946	     -0.21224887	     -0.00013630	     -0.00036979	    129.14214062
      2.18800807	     -0.05528954	     -0.00028780	     -0.19653248	     -0.05959948	      0.88293333	     -0.00009995	     -0.21225584	     -0.00015168	     -0.00038283	    128.58616392
      2.18925459	     -0.05533683	     -0.00029431	     -0.19657945	     -0.05959968	      0.88293285	     -0.00010045	     -0.21226341	     -0.00016706	     -0.00039739	    128.91901710
      2.19050111	     -0.05538434	     -0.00030071	     -0.19662665	     -0.05959989	      0.88293234	     -0.00010096	     -0.21227160	     -0.00018062	     -0.00041224	    128.32133993
      2.19174763	     -0.05543204	     -0.00030675	     -0.19667406	     -0.05960013	      0.88293182	     -0.00010148	     -0.21228034	     -0.00019414	     -0.00042854	    128.59935212
      2.19299415	     -0.05547954	     -0.00031269	     -0.19672129	     -0.05960038	      0.88293128	     -0.00010201	     -0.21228965	     -0.00020579	     -0.00044504	    127.97364531
      2.19424068	     -0.05552722	     -0.00031836	     -0.19676870	     -0.05960064	      0.88293071	     -0.00010254	     -0.21229945	     -0.00021735	     -0.00046282	    128.22053642
      2.19548720	     -0.05557525	     -0.00032399	     -0.19681648	     -0.05960092	      0.88293012	     -0.00010309	     -0.21230977	     -0.00022706	     -0.00048059	    127.56111045
      2.19673372	     -0.05562370	     -0.00032932	     -0.19686469	     -0.05960121	      0.88292951	     -0.00010364	     -0.21232057	     -0.00023673	     -0.00049943	    127.77254097
      2.19798024	     -0.05567172	     -0.00033446	     -0.19691249	     -0.05960151	      0.88292888	     -0.00010421	     -0.21233184	     -0.00024459	     -0.00051806	    127.09803260
      2.19922676	     -0.05571963	     -0.00033921	     -0.19696019	     -0.05960182	      0.88292822	     -0.00010478	     -0.21234352	     -0.00025243	     -0.00053755	    127.29372412
      2.20047328	     -0.05576734	     -0.00034382	     -0.19700770	     -0.05960214	      0.88292754	     -0.00010535	     -0.21235563	     -0.00025853	     -0.00055664	    126.61908537
      2.20171980	     -0.05581519	     -0.00034814	     -0.19705536	     -0.05960246	      0.88292683	     -0.00010594	     -0.21236810	     -0.00026466	     -0.00057641	    126.82691797
      2.20296632	     -0.05586296	     -0.00035236	     -0.19710297	     -0.05960279	      0.88292610	     -0.00010653	     -0.21238095	     -0.00026910	     -0.00059559	    126.17401543
      2.20421285	     -0.05591141	     -0.00035637	     -0.19715125	     -0.05960313	      0.88292535	     -0.00010714	     -0.21239413	     -0.00027364	     -0.00061524	    126.40546710
      2.20545937	     -0.05595967	     -0.00036030	     -0.19719937	     -0.05960348	      0.88292457	     -0.00010774	     -0.21240768	     -0.00027656	     -0.00063412	    125.78454699
      2.20670589	     -0.05600712	     -0.00036388	     -0.19724668	     -0.05960382	      0.88292376	     -0.00010836	     -0.21242151	     -0.00027965	     -0.00065329	    126.06388868
      2.20795241	     -0.05605351	     -0.00036737	     -0.19729295	     -0.05960417	      0.88292294	     -0.00010899	     -0.21243562	     -0.00028119	     -0.00067146	    125.50402227
      2.20919893	     -0.05609961	     -0.00037067	     -0.19733893	     -0.05960452	      0.88292209	     -0.00010962	     -0.21244994	     -0.00028299	     -0.00068969	    125.84898829
      2.21044545	     -0.05614509	     -0.00037394	     -0.19738429	     -0.05960488	      0.88292122	     -0.00011027	     -0.21246448	     -0.00028340	     -0.00070670	    125.35564273
      2.21169197	     -0.05619037	     -0.00037701	     -0.19742947	     -0.05960523	      0.88292033	     -0.00011092	     -0.21247920	     -0.00028421	     -0.00072357	    125.76220768
      2.21293849	     -0.05623493	     -0.00038006	     -0.19747393	     -0.05960558	      0.88291942	     -0.00011158	     -0.21249411	     -0.00028372	     -0.00073906	    125.33311762
      2.21418501	     -0.05627893	     -0.00038296	     -0.19751784	     -0.05960594	      0.88291849	     -0.00011224	     -0.21250916	     -0.00028369	     -0.00075425	    125.82136257
      2.21543154	     -0.05632140	     -0.00038587	     -0.19756023	     -0.05960629	      0.88291754	     -0.00011292	     -0.21252435	     -0.00028241	     -0.00076786	    125.48537564
      2.21667806	     -0.05636220	     -0.00038860	     -0.19760094	     -0.05960664	      0.88291657	     -0.00011361	     -0.21253960	     -0.00028165	     -0.00078092	    126.06294353
      2.21792458	     -0.05640071	     -0.00039129	     -0.19763939	     -0.05960699	      0.88291559	     -0.00011430	     -0.21255490	     -0.00027971	     -0.00079213	    125.80570558
      2.21917110	     -0.05643753	     -0.00039383	     -0.19767614	     -0.05960734	      0.88291460	     -0.00011500	     -0.21257017	     -0.00027834	     -0.00080253	    126.46095515
      2.22041762	     -0.05647250	     -0.00039642	     -0.19771105	     -0.05960769	      0.88291359	     -0.00011571	     -0.21258543	     -0.00027588	     -0.00081085	    126.26729523
      2.22166414	     -0.05650656	     -0.00039897	     -0.19774504	     -0.05960803	      0.88291258	     -0.00011643	     -0.21260064	     -0.00027403	     -0.00081812	    126.97872950
      2.22291066	     -0.05653887	     -0.00040163	     -0.19777729	     -0.05960837	      0.88291155	     -0.00011716	     -0.21261581	     -0.00027110	     -0.00082310	    126.84664078
      2.22415718	     -0.05656928	     -0.00040420	     -0.19780765	     -0.05960871	      0.88291052	     -0.00011790	     -0.21263089	     -0.00026881	     -0.00082682	    127.64357718
      2.22540370	     -0.05659702	     -0.00040677	     -0.19783534	     -0.05960904	      0.88290949	     -0.00011864	     -0.21264588	     -0.00026553	     -0.00082800	    127.58401624
      2.22665023	     -0.05662274	     -0.00040911	     -0.19786102	     -0.05960937	      0.88290846	     -0.00011939	     -0.21266072	     -0.00026298	     -0.00082772	    128.41919413
      2.22789675	     -0.05664627	     -0.00041122	     -0.19788452	     -0.05960969	      0.88290743	     -0.00012016	     -0.21267542	     -0.00025948	     -0.00082477	    128.37517697
      2.22914327	     -0.05666829	     -0.00041310	     -0.19790650	     -0.05961002	      0.88290640	     -0.00012093	     -0.21268994	     -0.00025671	     -0.00082029	    129.23217903
      2.23038979	     -0.05668844	     -0.00041495	     -0.19792663	     -0.05961033	      0.88290539	     -0.00012170	     -0.21270431	     -0.00025295	     -0.00081317	    129.22572704
      2.23163631	     -0.05670748	     -0.00041670	     -0.19794564	     -0.05961065	      0.88290438	     -0.00012249	     -0.21271850	     -0.00024989	     -0.00080459	    130.11860466
      2.23288283	     -0.05672495	     -0.00041850	     -0.19796309	     -0.05961096	      0.88290338	     -0.00012328	     -0.21273253	     -0.00024582	     -0.00079343	    130.13217949
      2.23412935	     -0.05674073	     -0.00042030	     -0.19797885	     -0.05961126	      0.88290240	     -0.00012409	     -0.21274640	     -0.00024243	     -0.00078085	    131.04708372
      2.23537587	     -0.05675531	     -0.00042215	     -0.19799343	     -0.05961156	      0.88290144	     -0.00012490	     -0.21276014	     -0.00023805	     -0.00076575	    131.06389434
      2.23662240	     -0.05676851	     -0.00042377	     -0.19800661	     -0.05961185	      0.88290049	     -0.00012571	     -0.21277373	     -0.00023437	     -0.00074934	    131.98937870
      2.23786892	     -0.05677951	     -0.00042488	     -0.19801762	     -0.05961214	      0.88289957	     -0.00012654	     -0.21278716	     -0.00022970	     -0.00073051	    132.02086622
      2.23911544	     -0.05678884	     -0.00042517	     -0.19802698	     -0.05961243	      0.88289867	     -0.00012737	     -0.21280038	     -0.00022581	     -0.00071030	    132.92248949
      2.24036196	     -0.05679576	     -0.00042512	     -0.19803393	     -0.05961271	      0.88289780	     -0.00012820	     -0.21281341	     -0.00022100	     -0.00068771	    132.94044115
      2.24160848	     -0.05680072	     -0.00042471	     -0.19803894	     -0.05961298	      0.88289696	     -0.00012904	     -0.21282617	     -0.00021694	     -0.00066398	    133.86157660
      2.24285500	     -0.05680365	     -0.00042410	     -0.19804192	     -0.05961325	      0.88289615	     -0.00012989	     -0.21283868	     -0.00021192	     -0.00063809	    133.87928878
      2.24410152	     -0.05680506	     -0.00042317	     -0.19804338	     -0.05961351	      0.88289537	     -0.00013075	     -0.21285090	     -0.00020765	     -0.00061129	    134.79385608
      2.24534804	     -0.05680366	     -0.00042222	     -0.19804206	     -0.05961376	      0.88289462	     -0.00013161	     -0.21286284	     -0.00020242	     -0.00058254	    134.78595175
      2.24659456	     -0.05680051	     -0.00042147	     -0.19803896	     -0.05961401	      0.88289391	     -0.00013247	     -0.21287451	     -0.00019799	     -0.00055299	    135.64735143
      2.24784109	     -0.05679663	     -0.00042059	     -0.19803516	     -0.05961426	      0.88289324	     -0.00013334	     -0.21288597	     -0.00019265	     -0.00052163	    135.58303191
      2.24908761	     -0.05679118	     -0.00041938	     -0.19802977	     -0.05961449	      0.88289261	     -0.00013422	     -0.21289717	     -0.00018805	     -0.00048979	    136.43397830
      2.25033413	     -0.05678368	     -0.00041796	     -0.19802235	     -0.05961472	      0.88289202	     -0.00013510	     -0.21290810	     -0.00018251	     -0.00045646	    136.35109874
      2.25158065	     -0.05677482	     -0.00041626	     -0.19801357	     -0.05961495	      0.88289148	     -0.00013598	     -0.21291869	     -0.00017769	     -0.00042294	    137.15732392
      2.25282717	     -0.05676454	     -0.00041445	     -0.19800339	     -0.05961517	      0.88289097	     -0.00013687	     -0.21292896	     -0.00017189	     -0.00038827	    137.00701326
      2.25407369	     -0.05675350	     -0.00041244	     -0.19799244	     -0.05961538	      0.88289051	     -0.00013776	     -0.21293888	     -0.00016676	     -0.00035373	    137.76213219
      2.25532021	     -0.05674160	     -0.00041038	     -0.19798064	     -0.05961558	      0.88289009	     -0.00013866	     -0.21294846	     -0.00016062	     -0.00031837	    137.56115431
      2.25656673	     -0.05672936	     -0.00040820	     -0.19796850	     -0.05961578	      0.88288971	     -0.00013957	     -0.21295768	     -0.00015514	     -0.00028346	    138.26116119
      2.25781325	     -0.05671624	     -0.00040609	     -0.19795548	     -0.05961597	      0.88288938	     -0.00014048	     -0.21296659	     -0.00014868	     -0.00024801	    138.01452370
      2.25905978	     -0.05670237	     -0.00040415	     -0.19794171	     -0.05961615	      0.88288910	     -0.00014139	     -0.21297513	     -0.00014294	     -0.00021323	    138.70886261
      2.26030630	     -0.05668749	     -0.00040293	     -0.19792691	     -0.05961632	      0.88288885	     -0.00014231	     -0.21298333	     -0.00013631	     -0.00017798	    138.47517464
      2.26155282	     -0.05667180	     -0.00040187	     -0.19791129	     -0.05961649	      0.88288865	     -0.00014323	     -0.21299115	     -0.00013049	     -0.00014332	    139.16664832
      2.26279934	     -0.05665424	     -0.00040101	     -0.19789382	     -0.05961665	      0.88288849	     -0.00014416	     -0.21299861	     -0.00012387	     -0.00010810	    138.91115793
      2.26404586	     -0.05663344	     -0.00039956	     -0.19787311	     -0.05961680	      0.88288838	     -0.00014509	     -0.21300563	     -0.00011824	     -0.00007336	    139.61564429
      2.26529238	     -0.05660947	     -0.00039793	     -0.19784923	     -0.05961694	      0.88288831	     -0.00014603	     -0.21301220	     -0.00011201	     -0.00003793	    139.39083876
      2.26653890	     -0.05658211	     -0.00039601	     -0.19782197	     -0.05961708	      0.88288829	     -0.00014697	     -0.21301822	     -0.00010689	     -0.00000288	    140.09525657
      2.26778542	     -0.05655047	     -0.00039394	     -0.19779043	     -0.05961721	      0.88288831	     -0.00014791	     -0.21302367	     -0.00010128	      0.00003302	    139.86019473
      2.26903195	     -0.05651447	     -0.00039158	     -0.19775453	     -0.05961733	      0.88288837	     -0.00014886	     -0.21302844	     -0.00009695	      0.00006874	    140.61495209
      2.27027847	     -0.05647338	     -0.00038888	     -0.19771355	     -0.05961745	      0.88288848	     -0.00014981	     -0.21303249	     -0.00009234	      0.00010549	    140.47434717
      2.27152499	     -0.05642797	     -0.00038580	     -0.19766825	     -0.05961756	      0.88288863	     -0.00015077	     -0.21303573	     -0.00008913	      0.00014232	    141.23132063
      2.27277151	     -0.05637786	     -0.00038244	     -0.19761826	     -0.05961767	      0.88288883	     -0.00015172	     -0.21303816	     -0.00008579	      0.00018045	    141.02438959
      2.27401803	     -0.05632354	     -0.00037869	     -0.19756405	     -0.05961778	      0.88288908	     -0.00015269	     -0.21303971	     -0.00008409	      0.00021879	    141.82589956
      2.27552208	     -0.05625518	     -0.00037401	     -0.19749582	     -0.05961790	      0.88288945	     -0.00015385	     -0.21304045	     -0.00008194	      0.00026666	    141.27269001
      2.27702614	     -0.05617413	     -0.00036882	     -0.19741489	     -0.05961803	      0.88288988	     -0.00015502	     -0.21303990	     -0.00008288	      0.00031537	    142.87532213
      2.27853019	     -0.05609697	     -0.00036371	     -0.19733785	     -0.05961815	      0.88289040	     -0.00015619	     -0.21303798	     -0.00008381	      0.00036551	    142.71248364
      2.27980920	     -0.05602024	     -0.00035897	     -0.19726121	     -0.05961826	      0.88289089	     -0.00015720	     -0.21303534	     -0.00008653	      0.00040907	    143.43274694
      2.28108820	     -0.05594284	     -0.00035410	     -0.19718390	     -0.05961837	      0.88289144	     -0.00015820	     -0.21303169	     -0.00009015	      0.00045359	    143.73905077
      2.28236721	     -0.05585962	     -0.00034902	     -0.19710076	     -0.05961849	      0.88289205	     -0.00015921	     -0.21302702	     -0.00009519	      0.00049909	    144.18167333
      2.28390342	     -0.05575648	     -0.00034276	     -0.19699770	     -0.05961865	      0.88289286	     -0.00016042	     -0.21302008	     -0.00010323	      0.00055454	    144.83155757
      2.28517241	     -0.05566618	     -0.00033735	     -0.19690745	     -0.05961878	      0.88289359	     -0.00016143	     -0.21301322	     -0.00011128	      0.00060184	    145.18615130
      2.28644140	     -0.05557461	     -0.00033196	     -0.19681593	     -0.05961893	      0.88289439	     -0.00016244	     -0.21300540	     -0.00012048	      0.00064931	    145.34309987
      2.28771039	     -0.05547790	     -0.00032627	     -0.19671925	     -0.05961909	      0.88289524	     -0.00016345	     -0.21299660	     -0.00013157	      0.00069715	    145.97591884
      2.28897938	     -0.05538041	     -0.00032056	     -0.19662178	     -0.05961926	      0.88289616	     -0.00016447	     -0.21298686	     -0.00014431	      0.00074493	    146.64205027
      2.29024837	     -0.05528154	     -0.00031469	     -0.19652292	     -0.05961945	      0.88289713	     -0.00016549	     -0.21297619	     -0.00015802	      0.00079327	    146.48963299
      2.29151736	     -0.05517997	     -0.00030894	     -0.19642134	     -0.05961967	      0.88289817	     -0.00016651	     -0.21296466	     -0.00017412	      0.00084112	    147.23774073
      2.29337955	     -0.05503745	     -0.00030047	     -0.19627876	     -0.05962001	      0.88289980	     -0.00016803	     -0.21294628	     -0.00019973	      0.00091025	    147.00903724
      2.29476645	     -0.05492380	     -0.00029529	     -0.19616504	     -0.05962031	      0.88290110	     -0.00016916	     -0.21293168	     -0.00022165	      0.00096195	    147.58953190
      2.29590177	     -0.05483767	     -0.00029067	     -0.19607883	     -0.05962057	      0.88290222	     -0.00017009	     -0.21291916	     -0.00024118	      0.00100159	    148.65171170
      2.29703708	     -0.05475310	     -0.00028645	     -0.19599417	     -0.05962085	      0.88290337	     -0.00017102	     -0.21290629	     -0.00026077	      0.00104087	    148.32450518
      2.29817239	     -0.05467042	     -0.00028240	     -0.19591138	     -0.05962116	      0.88290458	     -0.00017195	     -0.21289310	     -0.00028232	      0.00107801	    148.91428725
      2.29963312	     -0.05456793	     -0.00027752	     -0.19580872	     -0.05962159	      0.88290619	     -0.00017316	     -0.21287578	     -0.00031090	      0.00112396	    148.52687188
      2.30078882	     -0.05448944	     -0.00027394	     -0.19573008	     -0.05962197	      0.88290750	     -0.00017412	     -0.21286187	     -0.00033580	      0.00115734	    149.40933496
      2.30194452	     -0.05441395	     -0.00027052	     -0.19565443	     -0.05962237	      0.88290886	     -0.00017509	     -0.21284783	     -0.00036070	      0.00118937	    148.98286189
      2.30310022	     -0.05434066	     -0.00026728	     -0.19558095	     -0.05962280	      0.88291025	     -0.00017606	     -0.21283371	     -0.00038741	      0.00121830	    149.54443438
      2.30453562	     -0.05425399	     -0.00026352	     -0.19549403	     -0.05962338	      0.88291203	     -0.00017726	     -0.21281614	     -0.00042098	      0.00125136	    149.00356448
      2.30568020	     -0.05418673	     -0.00026062	     -0.19542656	     -0.05962388	      0.88291347	     -0.00017823	     -0.21280214	     -0.00044979	      0.00127394	    149.83427507
      2.30682478	     -0.05412223	     -0.00025773	     -0.19536184	     -0.05962441	      0.88291494	     -0.00017920	     -0.21278819	     -0.00047835	      0.00129453	    149.34756007
      2.30796937	     -0.05406119	     -0.00025496	     -0.19530058	     -0.05962498	      0.88291643	     -0.00018017	     -0.21277432	     -0.00050843	      0.00131148	    149.75443476
      2.30944393	     -0.05398867	     -0.00025161	     -0.19522774	     -0.05962576	      0.88291838	     -0.00018142	     -0.21275670	     -0.00054733	      0.00132935	    149.12045970
      2.31059541	     -0.05393548	     -0.00024913	     -0.19517429	     -0.05962640	      0.88291992	     -0.00018241	     -0.21274317	     -0.00057946	      0.00133884	    149.80383147
      2.31174688	     -0.05388610	     -0.00024675	     -0.19512465	     -0.05962709	      0.88292146	     -0.00018339	     -0.21272990	     -0.00061110	      0.00134576	    149.21485328
      2.31289836	     -0.05384042	     -0.00024449	     -0.19507870	     -0.05962781	      0.88292301	     -0.00018438	     -0.21271690	     -0.00064401	      0.00134860	    149.52077682
      2.31437522	     -0.05378721	     -0.00024169	     -0.19502514	     -0.05962879	      0.88292501	     -0.00018565	     -0.21270070	     -0.00068596	      0.00134782	    148.75338995
      2.31552202	     -0.05374883	     -0.00023961	     -0.19498647	     -0.05962960	      0.88292655	     -0.00018664	     -0.21268849	     -0.00072001	      0.00134258	    149.35253681
      2.31666882	     -0.05371344	     -0.00023762	     -0.19495079	     -0.05963045	      0.88292808	     -0.00018763	     -0.21267662	     -0.00075333	      0.00133477	    148.70812860
      2.31781563	     -0.05368097	     -0.00023566	     -0.19491803	     -0.05963133	      0.88292961	     -0.00018862	     -0.21266508	     -0.00078766	      0.00132304	    148.90818893
      2.31932302	     -0.05364174	     -0.00023304	     -0.19487841	     -0.05963255	      0.88293159	     -0.00018992	     -0.21265045	     -0.00083231	      0.00130340	    148.08823073
      2.32046426	     -0.05361396	     -0.00023101	     -0.19485032	     -0.05963352	      0.88293307	     -0.00019091	     -0.21263973	     -0.00086738	      0.00128437	    148.60770093
      2.32160549	     -0.05358839	     -0.00022901	     -0.19482446	     -0.05963453	      0.88293452	     -0.00019190	     -0.21262933	     -0.00090169	      0.00126321	    147.96333923
      2.32274672	     -0.05356552	     -0.00022700	     -0.19480128	     -0.05963558	      0.88293595	     -0.00019290	     -0.21261924	     -0.00093684	      0.00123874	    148.09309249
      2.32429212	     -0.05353816	     -0.00022433	     -0.19477351	     -0.05963706	      0.88293783	     -0.00019424	     -0.21260611	     -0.00098395	      0.00120207	    147.26315881
      2.32541878	     -0.05351990	     -0.00022233	     -0.19475494	     -0.05963819	      0.88293917	     -0.00019522	     -0.21259689	     -0.00101941	      0.00117196	    147.74949630
      2.32654543	     -0.05350312	     -0.00022036	     -0.19473786	     -0.05963936	      0.88294047	     -0.00019620	     -0.21258797	     -0.00105409	      0.00114040	    147.17839638
      2.32767208	     -0.05348903	     -0.00021840	     -0.19472346	     -0.05964057	      0.88294174	     -0.00019719	     -0.21257934	     -0.00108943	      0.00110638	    147.26782636
      2.32928036	     -0.05347236	     -0.00021568	     -0.19470636	     -0.05964236	      0.88294348	     -0.00019859	     -0.21256755	     -0.00113932	      0.00105522	    146.49969789
      2.33038288	     -0.05346318	     -0.00021384	     -0.19469686	     -0.05964364	      0.88294462	     -0.00019955	     -0.21255982	     -0.00117445	      0.00101774	    146.94883494
      2.33148540	     -0.05345583	     -0.00021215	     -0.19468920	     -0.05964495	      0.88294572	     -0.00020051	     -0.21255239	     -0.00120881	      0.00097953	    146.47705382
      2.33285567	     -0.05345108	     -0.00021018	     -0.19468406	     -0.05964663	      0.88294703	     -0.00020171	     -0.21254357	     -0.00125219	      0.00092979	    146.65201724
      2.33422594	     -0.05345019	     -0.00020845	     -0.19468279	     -0.05964838	      0.88294827	     -0.00020290	     -0.21253528	     -0.00129467	      0.00087903	    145.74521215
      2.33559622	     -0.05345027	     -0.00020669	     -0.19468246	     -0.05965018	      0.88294944	     -0.00020410	     -0.21252748	     -0.00133850	      0.00082624	    146.53435389
      2.33679139	     -0.05345458	     -0.00020543	     -0.19468644	     -0.05965181	      0.88295040	     -0.00020514	     -0.21252108	     -0.00137522	      0.00078018	    145.54470392
      2.33798656	     -0.05345953	     -0.00020418	     -0.19469104	     -0.05965347	      0.88295130	     -0.00020618	     -0.21251506	     -0.00141293	      0.00073283	    145.95087290
      2.33956058	     -0.05347155	     -0.00020280	     -0.19470260	     -0.05965573	      0.88295241	     -0.00020755	     -0.21250771	     -0.00146130	      0.00067045	    145.13465144
      2.34064810	     -0.05348003	     -0.00020186	     -0.19471076	     -0.05965734	      0.88295311	     -0.00020850	     -0.21250300	     -0.00149549	      0.00062661	    145.71299643
      2.34173562	     -0.05349033	     -0.00020088	     -0.19472075	     -0.05965899	      0.88295377	     -0.00020945	     -0.21249858	     -0.00152871	      0.00058337	    145.31430695
      2.34313783	     -0.05350639	     -0.00019936	     -0.19473642	     -0.05966116	      0.88295455	     -0.00021067	     -0.21249330	     -0.00157193	      0.00052740	    145.49470416
      2.34453639	     -0.05352535	     -0.00019794	     -0.19475499	     -0.05966339	      0.88295525	     -0.00021189	     -0.21248852	     -0.00161395	      0.00047264	    144.62327756
      2.34593495	     -0.05354444	     -0.00019650	     -0.19477367	     -0.05966568	      0.88295587	     -0.00021311	     -0.21248417	     -0.00165721	      0.00041772	    145.62958570
      2.34709549	     -0.05356280	     -0.00019553	     -0.19479172	     -0.05966762	      0.88295633	     -0.00021413	     -0.21248090	     -0.00169124	      0.00037389	    144.54949134
      2.34825604	     -0.05358186	     -0.00019459	     -0.19481045	     -0.05966960	      0.88295674	     -0.00021514	     -0.21247791	     -0.00172613	      0.00032992	    144.94533319
      2.34988806	     -0.05361285	     -0.00019344	     -0.19484099	     -0.05967246	      0.88295723	     -0.00021656	     -0.21247421	     -0.00177385	      0.00026999	    144.28947287
      2.35103576	     -0.05363434	     -0.00019266	     -0.19486216	     -0.05967451	      0.88295751	     -0.00021756	     -0.21247194	     -0.00180792	      0.00022852	    144.80454436
      2.35218346	     -0.05365779	     -0.00019198	     -0.19488529	     -0.05967661	      0.88295775	     -0.00021856	     -0.21246994	     -0.00184093	      0.00018872	    144.30413327
      2.35356259	     -0.05368800	     -0.00019126	     -0.19491512	     -0.05967917	      0.88295798	     -0.00021977	     -0.21246787	     -0.00188104	      0.00014178	    144.62619923
      2.35494171	     -0.05372045	     -0.00019115	     -0.19494719	     -0.05968180	      0.88295815	     -0.00022097	     -0.21246622	     -0.00191965	      0.00009733	    143.51563005
      2.35632083	     -0.05375151	     -0.00019116	     -0.19497784	     -0.05968447	      0.88295825	     -0.00022217	     -0.21246501	     -0.00195964	      0.00005400	    144.52795758
      2.35752959	     -0.05378475	     -0.00019160	     -0.19501075	     -0.05968686	      0.88295829	     -0.00022322	     -0.21246431	     -0.00199280	      0.00001840	    143.53263789
      2.35873835	     -0.05381716	     -0.00019199	     -0.19504281	     -0.05968929	      0.88295829	     -0.00022428	     -0.21246394	     -0.00202682	     -0.00001655	    144.04576108
      2.35994711	     -0.05385160	     -0.00019241	     -0.19507692	     -0.05969176	      0.88295825	     -0.00022533	     -0.21246391	     -0.00205954	     -0.00004939	    143.41317055
      2.36115587	     -0.05388649	     -0.00019255	     -0.19511148	     -0.05969427	      0.88295818	     -0.00022638	     -0.21246417	     -0.00209268	     -0.00008138	    143.74172287
      2.36236463	     -0.05392322	     -0.00019269	     -0.19514789	     -0.05969682	      0.88295806	     -0.00022743	     -0.21246474	     -0.00212474	     -0.00011142	    143.22630447
      2.36381790	     -0.05396946	     -0.00019299	     -0.19519374	     -0.05969993	      0.88295787	     -0.00022870	     -0.21246584	     -0.00216370	     -0.00014639	    143.70211262
      2.36499323	     -0.05400882	     -0.00019335	     -0.19523279	     -0.05970249	      0.88295768	     -0.00022972	     -0.21246708	     -0.00219363	     -0.00017243	    142.74437246
      2.36616856	     -0.05404906	     -0.00019366	     -0.19527272	     -0.05970509	      0.88295747	     -0.00023074	     -0.21246861	     -0.00222424	     -0.00019807	    143.13255108
      2.36768793	     -0.05410491	     -0.00019419	     -0.19532819	     -0.05970850	      0.88295714	     -0.00023206	     -0.21247103	     -0.00226203	     -0.00022895	    142.32708307
      2.36881417	     -0.05414668	     -0.00019455	     -0.19536966	     -0.05971106	      0.88295687	     -0.00023304	     -0.21247313	     -0.00229051	     -0.00025134	    142.89674248
      2.36994041	     -0.05418979	     -0.00019498	     -0.19541250	     -0.05971366	      0.88295658	     -0.00023402	     -0.21247548	     -0.00231757	     -0.00027216	    142.37237359
      2.37106665	     -0.05423477	     -0.00019543	     -0.19545720	     -0.05971628	      0.88295626	     -0.00023500	     -0.21247807	     -0.00234469	     -0.00029264	    142.48497288
      2.37269761	     -0.05430244	     -0.00019618	     -0.19552448	     -0.05972014	      0.88295576	     -0.00023641	     -0.21248226	     -0.00238234	     -0.00032048	    141.76623650
      2.37380217	     -0.05434952	     -0.00019666	     -0.19557129	     -0.05972278	      0.88295539	     -0.00023737	     -0.21248538	     -0.00240802	     -0.00033908	    142.20454020
      2.37490673	     -0.05439750	     -0.00019724	     -0.19561902	     -0.05972546	      0.88295501	     -0.00023832	     -0.21248873	     -0.00243234	     -0.00035653	    141.75569136
      2.37629288	     -0.05446056	     -0.00019804	     -0.19568176	     -0.05972885	      0.88295450	     -0.00023952	     -0.21249324	     -0.00246272	     -0.00037831	    141.92271724
      2.37767902	     -0.05452621	     -0.00019906	     -0.19574710	     -0.05973228	      0.88295396	     -0.00024072	     -0.21249812	     -0.00249130	     -0.00039885	    140.97811522
      2.37906517	     -0.05459135	     -0.00020004	     -0.19581192	     -0.05973576	      0.88295339	     -0.00024192	     -0.21250334	     -0.00252051	     -0.00041963	    141.83963784
      2.38023627	     -0.05464923	     -0.00020111	     -0.19586956	     -0.05973872	      0.88295289	     -0.00024293	     -0.21250800	     -0.00254292	     -0.00043587	    140.79353106
      2.38140737	     -0.05470681	     -0.00020211	     -0.19592689	     -0.05974171	      0.88295237	     -0.00024394	     -0.21251288	     -0.00256580	     -0.00045256	    141.13164655
      2.38301012	     -0.05478901	     -0.00020365	     -0.19600877	     -0.05974585	      0.88295163	     -0.00024532	     -0.21251994	     -0.00259499	     -0.00047443	    140.30062560
      2.38411690	     -0.05484542	     -0.00020466	     -0.19606496	     -0.05974873	      0.88295110	     -0.00024627	     -0.21252504	     -0.00261522	     -0.00048979	    140.76937748
      2.38522368	     -0.05490241	     -0.00020576	     -0.19612174	     -0.05975164	      0.88295055	     -0.00024723	     -0.21253032	     -0.00263396	     -0.00050434	    140.28263811
      2.38661650	     -0.05497555	     -0.00020717	     -0.19619461	     -0.05975532	      0.88294983	     -0.00024842	     -0.21253719	     -0.00265726	     -0.00052292	    140.39578365
      2.38800932	     -0.05505030	     -0.00020871	     -0.19626912	     -0.05975904	      0.88294909	     -0.00024962	     -0.21254432	     -0.00267854	     -0.00054061	    139.36266295
      2.38940214	     -0.05512332	     -0.00021011	     -0.19634189	     -0.05976278	      0.88294832	     -0.00025082	     -0.21255166	     -0.00270029	     -0.00055885	    140.19065546
      2.39056176	     -0.05518622	     -0.00021153	     -0.19640460	     -0.05976593	      0.88294767	     -0.00025181	     -0.21255794	     -0.00271592	     -0.00057284	    139.03386062
      2.39172139	     -0.05524845	     -0.00021291	     -0.19646665	     -0.05976908	      0.88294699	     -0.00025281	     -0.21256436	     -0.00273188	     -0.00058739	    139.27855638
      2.39333648	     -0.05533706	     -0.00021502	     -0.19655502	     -0.05977351	      0.88294603	     -0.00025419	     -0.21257353	     -0.00275177	     -0.00060674	    138.37318145
      2.39446267	     -0.05539764	     -0.00021647	     -0.19661543	     -0.05977662	      0.88294534	     -0.00025515	     -0.21258005	     -0.00276561	     -0.00062046	    138.73659275
      2.39558885	     -0.05545799	     -0.00021804	     -0.19667562	     -0.05977974	      0.88294463	     -0.00025612	     -0.21258666	     -0.00277790	     -0.00063326	    138.12712255
      2.39696734	     -0.05553189	     -0.00021999	     -0.19674934	     -0.05978358	      0.88294375	     -0.00025729	     -0.21259482	     -0.00279273	     -0.00064909	    138.18617183
      2.39834584	     -0.05560563	     -0.00022214	     -0.19682291	     -0.05978744	      0.88294284	     -0.00025847	     -0.21260307	     -0.00280555	     -0.00066376	    137.04062306
      2.39972433	     -0.05567549	     -0.00022424	     -0.19689260	     -0.05979132	      0.88294192	     -0.00025965	     -0.21261134	     -0.00281902	     -0.00067862	    137.75102459
      2.40091148	     -0.05573697	     -0.00022635	     -0.19695395	     -0.05979467	      0.88294111	     -0.00026066	     -0.21261845	     -0.00282835	     -0.00069000	    136.59710364
      2.40209864	     -0.05579619	     -0.00022853	     -0.19701303	     -0.05979803	      0.88294028	     -0.00026168	     -0.21262555	     -0.00283824	     -0.00070157	    136.85286905
      2.40359003	     -0.05587048	     -0.00023163	     -0.19708715	     -0.05980227	      0.88293922	     -0.00026295	     -0.21263445	     -0.00284871	     -0.00071458	    135.85048403
      2.40473347	     -0.05592501	     -0.00023414	     -0.19714156	     -0.05980554	      0.88293840	     -0.00026392	     -0.21264121	     -0.00285721	     -0.00072444	    136.26363635
      2.40587691	     -0.05597823	     -0.00023693	     -0.19719466	     -0.05980881	      0.88293757	     -0.00026490	     -0.21264791	     -0.00286421	     -0.00073284	    135.57338970
      2.40702035	     -0.05603070	     -0.00023989	     -0.19724701	     -0.05981209	      0.88293673	     -0.00026588	     -0.21265454	     -0.00287139	     -0.00074100	    135.58403178
      2.40858794	     -0.05609992	     -0.00024432	     -0.19731607	     -0.05981659	      0.88293556	     -0.00026721	     -0.21266351	     -0.00287982	     -0.00075024	    134.68310391
      2.40970873	     -0.05614712	     -0.00024764	     -0.19736315	     -0.05981983	      0.88293471	     -0.00026817	     -0.21266979	     -0.00288636	     -0.00075635	    135.01256595
      2.41082953	     -0.05619208	     -0.00025124	     -0.19740800	     -0.05982306	      0.88293386	     -0.00026913	     -0.21267598	     -0.00289172	     -0.00076089	    134.42666633
      2.41217779	     -0.05624506	     -0.00025579	     -0.19746083	     -0.05982697	      0.88293283	     -0.00027028	     -0.21268327	     -0.00289856	     -0.00076568	    134.47954203
      2.41352604	     -0.05629525	     -0.00026067	     -0.19751089	     -0.05983088	      0.88293180	     -0.00027144	     -0.21269041	     -0.00290419	     -0.00076844	    133.52745985
      2.41487430	     -0.05634132	     -0.00026564	     -0.19755680	     -0.05983480	      0.88293076	     -0.00027259	     -0.21269735	     -0.00291093	     -0.00077046	    134.06804378
      2.41607859	     -0.05638071	     -0.00027040	     -0.19759608	     -0.05983831	      0.88292983	     -0.00027363	     -0.21270340	     -0.00291540	     -0.00077012	    133.02695518
      2.41728287	     -0.05641656	     -0.00027517	     -0.19763179	     -0.05984182	      0.88292891	     -0.00027466	     -0.21270927	     -0.00292090	     -0.00076922	    133.31189164
      2.41892141	     -0.05646386	     -0.00028197	     -0.19767892	     -0.05984661	      0.88292765	     -0.00027607	     -0.21271704	     -0.00292714	     -0.00076544	    132.28362732
      2.41997297	     -0.05649059	     -0.00028629	     -0.19770553	     -0.05984969	      0.88292684	     -0.00027698	     -0.21272187	     -0.00293216	     -0.00076235	    132.75137745
      2.42102453	     -0.05651599	     -0.00029068	     -0.19773083	     -0.05985278	      0.88292605	     -0.00027788	     -0.21272660	     -0.00293642	     -0.00075784	    132.33918694
      2.42249609	     -0.05654994	     -0.00029672	     -0.19776461	     -0.05985711	      0.88292494	     -0.00027915	     -0.21273304	     -0.00294298	     -0.00075064	    132.26171844
      2.42398914	     -0.05658181	     -0.00030281	     -0.19779634	     -0.05986150	      0.88292382	     -0.00028044	     -0.21273943	     -0.00294898	     -0.00074149	    131.23889298
      2.42521843	     -0.05660456	     -0.00030769	     -0.19781895	     -0.05986513	      0.88292291	     -0.00028150	     -0.21274455	     -0.00295529	     -0.00073378	    131.77740685
      2.42644773	     -0.05662759	     -0.00031280	     -0.19784186	     -0.05986877	      0.88292202	     -0.00028256	     -0.21274961	     -0.00296036	     -0.00072476	    130.90936759
      2.42767702	     -0.05665019	     -0.00031798	     -0.19786431	     -0.05987241	      0.88292113	     -0.00028362	     -0.21275464	     -0.00296652	     -0.00071607	    131.18284864
      2.42917196	     -0.05668058	     -0.00032465	     -0.19789453	     -0.05987685	      0.88292007	     -0.00028491	     -0.21276085	     -0.00297283	     -0.00070473	    130.06784926
      2.43045386	     -0.05670530	     -0.00033036	     -0.19791909	     -0.05988067	      0.88291917	     -0.00028602	     -0.21276632	     -0.00297973	     -0.00069581	    130.72189161
      2.43173577	     -0.05673488	     -0.00033638	     -0.19794852	     -0.05988449	      0.88291829	     -0.00028713	     -0.21277203	     -0.00298506	     -0.00068656	    129.59113890
      2.43301767	     -0.05676400	     -0.00034234	     -0.19797746	     -0.05988832	      0.88291741	     -0.00028824	     -0.21277806	     -0.00299169	     -0.00067878	    130.02711220
      2.43429958	     -0.05679702	     -0.00034851	     -0.19801032	     -0.05989216	      0.88291655	     -0.00028935	     -0.21278445	     -0.00299711	     -0.00067149	    129.21994740
      2.43558148	     -0.05683145	     -0.00035467	     -0.19804458	     -0.05989601	      0.88291569	     -0.00029046	     -0.21279127	     -0.00300327	     -0.00066607	    129.41383232
      2.43686339	     -0.05686776	     -0.00036094	     -0.19808074	     -0.05989986	      0.88291484	     -0.00029157	     -0.21279857	     -0.00300808	     -0.00066135	    128.44202880
      2.43814529	     -0.05690398	     -0.00036706	     -0.19811679	     -0.05990372	      0.88291399	     -0.00029268	     -0.21280633	     -0.00301385	     -0.00065894	    128.81437495
      2.43942720	     -0.05694205	     -0.00037317	     -0.19815470	     -0.05990759	      0.88291315	     -0.00029379	     -0.21281458	     -0.00301810	     -0.00065746	    127.88247091
      2.44070910	     -0.05698045	     -0.00037908	     -0.19819294	     -0.05991146	      0.88291231	     -0.00029490	     -0.21282329	     -0.00302322	     -0.00065847	    128.22326708
      2.44199101	     -0.05702108	     -0.00038498	     -0.19823342	     -0.05991534	      0.88291146	     -0.00029601	     -0.21283251	     -0.00302662	     -0.00066042	    127.16976677
      2.44327291	     -0.05706145	     -0.00039060	     -0.19827365	     -0.05991922	      0.88291061	     -0.00029711	     -0.21284224	     -0.00303097	     -0.00066488	    127.56280276
      2.44455482	     -0.05710513	     -0.00039618	     -0.19831720	     -0.05992311	      0.88290976	     -0.00029822	     -0.21285250	     -0.00303376	     -0.00067050	    126.71620255
      2.44583672	     -0.05714972	     -0.00040145	     -0.19836165	     -0.05992700	      0.88290889	     -0.00029932	     -0.21286330	     -0.00303714	     -0.00067863	    126.94349825
      2.44711863	     -0.05719574	     -0.00040653	     -0.19840755	     -0.05993089	      0.88290802	     -0.00030042	     -0.21287466	     -0.00303873	     -0.00068765	    125.86838383
      2.44840053	     -0.05724078	     -0.00041124	     -0.19845248	     -0.05993479	      0.88290713	     -0.00030152	     -0.21288654	     -0.00304115	     -0.00069913	    126.26234471
      2.44968244	     -0.05728828	     -0.00041583	     -0.19849988	     -0.05993869	      0.88290622	     -0.00030262	     -0.21289893	     -0.00304175	     -0.00071149	    125.39680777
      2.45096434	     -0.05733621	     -0.00042013	     -0.19854771	     -0.05994259	      0.88290530	     -0.00030372	     -0.21291182	     -0.00304281	     -0.00072604	    125.64769510
      2.45224625	     -0.05738613	     -0.00042429	     -0.19859757	     -0.05994649	      0.88290436	     -0.00030481	     -0.21292523	     -0.00304189	     -0.00074098	    124.54295635
      2.45352815	     -0.05743592	     -0.00042814	     -0.19864728	     -0.05995039	      0.88290340	     -0.00030590	     -0.21293914	     -0.00304178	     -0.00075798	    124.98455091
      2.45481006	     -0.05748892	     -0.00043180	     -0.19870023	     -0.05995429	      0.88290242	     -0.00030700	     -0.21295357	     -0.00303961	     -0.00077521	    124.00158848
      2.45609196	     -0.05754185	     -0.00043507	     -0.19875311	     -0.05995818	      0.88290141	     -0.00030808	     -0.21296850	     -0.00303805	     -0.00079439	    124.39638363
      2.45737387	     -0.05759656	     -0.00043809	     -0.19880779	     -0.05996207	      0.88290038	     -0.00030917	     -0.21298391	     -0.00303398	     -0.00081320	    123.08522434
      2.45865577	     -0.05764886	     -0.00044080	     -0.19886007	     -0.05996596	      0.88289933	     -0.00031026	     -0.21299978	     -0.00303102	     -0.00083388	    123.78739389
      2.45993768	     -0.05770544	     -0.00044337	     -0.19891665	     -0.05996984	      0.88289824	     -0.00031134	     -0.21301607	     -0.00302528	     -0.00085394	    122.52116885
      2.46121958	     -0.05776018	     -0.00044577	     -0.19897138	     -0.05997372	      0.88289714	     -0.00031242	     -0.21303278	     -0.00302046	     -0.00087539	    123.12931558
      2.46250149	     -0.05781735	     -0.00044797	     -0.19902858	     -0.05997758	      0.88289600	     -0.00031350	     -0.21304990	     -0.00301303	     -0.00089594	    121.97499355
      2.46378339	     -0.05787347	     -0.00045001	     -0.19908472	     -0.05998144	      0.88289484	     -0.00031459	     -0.21306740	     -0.00300645	     -0.00091764	    122.57552771
      2.46490378	     -0.05792358	     -0.00045169	     -0.19913488	     -0.05998481	      0.88289380	     -0.00031553	     -0.21308300	     -0.00299836	     -0.00093525	    121.59239073
      2.46602417	     -0.05797424	     -0.00045324	     -0.19918558	     -0.05998816	      0.88289274	     -0.00031647	     -0.21309886	     -0.00299072	     -0.00095358	    121.74060596
      2.46742726	     -0.05803898	     -0.00045505	     -0.19925039	     -0.05999235	      0.88289139	     -0.00031766	     -0.21311912	     -0.00297926	     -0.00097533	    120.96962598
      2.46883034	     -0.05810399	     -0.00045674	     -0.19931546	     -0.05999652	      0.88289001	     -0.00031884	     -0.21313979	     -0.00296793	     -0.00099725	    121.38396473
      2.46991117	     -0.05815444	     -0.00045799	     -0.19936598	     -0.05999972	      0.88288892	     -0.00031975	     -0.21315598	     -0.00295693	     -0.00101230	    120.34472381
      2.47099200	     -0.05820563	     -0.00045905	     -0.19941726	     -0.06000291	      0.88288782	     -0.00032066	     -0.21317240	     -0.00294634	     -0.00102778	    120.45122308
      2.47246412	     -0.05827584	     -0.00046033	     -0.19948758	     -0.06000724	      0.88288629	     -0.00032191	     -0.21319514	     -0.00292999	     -0.00104715	    119.75139699
      2.47393625	     -0.05834567	     -0.00046140	     -0.19955755	     -0.06001154	      0.88288473	     -0.00032316	     -0.21321826	     -0.00291347	     -0.00106588	    120.13434391
      2.47500042	     -0.05839637	     -0.00046212	     -0.19960836	     -0.06001463	      0.88288359	     -0.00032406	     -0.21323520	     -0.00289921	     -0.00107723	    119.06768326
      2.47606458	     -0.05844787	     -0.00046283	     -0.19965997	     -0.06001771	      0.88288244	     -0.00032497	     -0.21325232	     -0.00288536	     -0.00108880	    119.14820014
      2.47757516	     -0.05852161	     -0.00046395	     -0.19973389	     -0.06002205	      0.88288078	     -0.00032625	     -0.21327696	     -0.00286371	     -0.00110317	    118.48098115
      2.47888013	     -0.05858586	     -0.00046509	     -0.19979829	     -0.06002578	      0.88287934	     -0.00032737	     -0.21329859	     -0.00284458	     -0.00111454	    118.58470536
      2.48018511	     -0.05865201	     -0.00046621	     -0.19986460	     -0.06002948	      0.88287788	     -0.00032849	     -0.21332056	     -0.00282322	     -0.00112359	    117.57937461
      2.48149009	     -0.05871814	     -0.00046719	     -0.19993091	     -0.06003315	      0.88287641	     -0.00032961	     -0.21334286	     -0.00280234	     -0.00113245	    118.11131316
      2.48257188	     -0.05877328	     -0.00046761	     -0.19998622	     -0.06003617	      0.88287518	     -0.00033055	     -0.21336159	     -0.00278252	     -0.00113741	    117.10686356
      2.48365367	     -0.05882923	     -0.00046752	     -0.20004235	     -0.06003917	      0.88287394	     -0.00033148	     -0.21338052	     -0.00276303	     -0.00114235	    117.18555732
      2.48512074	     -0.05890570	     -0.00046718	     -0.20011909	     -0.06004320	      0.88287226	     -0.00033276	     -0.21340653	     -0.00273455	     -0.00114677	    116.47092142
      2.48658780	     -0.05898125	     -0.00046665	     -0.20019492	     -0.06004719	      0.88287058	     -0.00033404	     -0.21343287	     -0.00270569	     -0.00115012	    116.84184981
      2.48765276	     -0.05903590	     -0.00046616	     -0.20024979	     -0.06005006	      0.88286936	     -0.00033497	     -0.21345218	     -0.00268230	     -0.00115014	    115.78683285
      2.48871771	     -0.05909113	     -0.00046557	     -0.20030525	     -0.06005291	      0.88286813	     -0.00033591	     -0.21347162	     -0.00265922	     -0.00115032	    115.85144702
      2.49022571	     -0.05916798	     -0.00046532	     -0.20038242	     -0.06005689	      0.88286640	     -0.00033724	     -0.21349944	     -0.00262446	     -0.00114839	    115.17624510
      2.49152774	     -0.05923674	     -0.00046552	     -0.20045147	     -0.06006029	      0.88286490	     -0.00033839	     -0.21352382	     -0.00259389	     -0.00114562	    115.21596098
      2.49282977	     -0.05930665	     -0.00046562	     -0.20052167	     -0.06006364	      0.88286341	     -0.00033955	     -0.21354856	     -0.00256100	     -0.00114061	    114.22450589
      2.49413180	     -0.05937595	     -0.00046558	     -0.20059128	     -0.06006696	      0.88286193	     -0.00034072	     -0.21357360	     -0.00252840	     -0.00113554	    114.74931971
      2.49521687	     -0.05943365	     -0.00046542	     -0.20064926	     -0.06006968	      0.88286070	     -0.00034169	     -0.21359468	     -0.00249863	     -0.00112909	    113.77111490
      2.49630194	     -0.05949091	     -0.00046510	     -0.20070680	     -0.06007238	      0.88285948	     -0.00034267	     -0.21361590	     -0.00246904	     -0.00112292	    113.90042770
      2.49776252	     -0.05956585	     -0.00046444	     -0.20078215	     -0.06007596	      0.88285785	     -0.00034399	     -0.21364463	     -0.00242690	     -0.00111275	    113.25498161
      2.49922311	     -0.05963781	     -0.00046357	     -0.20085453	     -0.06007947	      0.88285623	     -0.00034532	     -0.21367339	     -0.00238425	     -0.00110185	    113.68645731
      2.50028716	     -0.05968906	     -0.00046281	     -0.20090610	     -0.06008199	      0.88285506	     -0.00034629	     -0.21369433	     -0.00235068	     -0.00109162	    112.68274557
      2.50135121	     -0.05973993	     -0.00046194	     -0.20095731	     -0.06008447	      0.88285391	     -0.00034727	     -0.21371522	     -0.00231740	     -0.00108164	    112.80322191
      2.50286070	     -0.05981032	     -0.00046054	     -0.20102819	     -0.06008793	      0.88285229	     -0.00034865	     -0.21374476	     -0.00226806	     -0.00106541	    112.22443930
      2.50415655	     -0.05986785	     -0.00045914	     -0.20108615	     -0.06009084	      0.88285092	     -0.00034985	     -0.21376995	     -0.00222517	     -0.00105048	    112.41788501
      2.50545239	     -0.05992384	     -0.00045740	     -0.20114261	     -0.06009370	      0.88284957	     -0.00035105	     -0.21379492	     -0.00218007	     -0.00103317	    111.57372342
      2.50674824	     -0.05997648	     -0.00045551	     -0.20119571	     -0.06009649	      0.88284824	     -0.00035226	     -0.21381958	     -0.00213542	     -0.00101539	    112.19803167
      2.50784640	     -0.06001907	     -0.00045334	     -0.20123873	     -0.06009882	      0.88284713	     -0.00035329	     -0.21384020	     -0.00209525	     -0.00099765	    111.34170630
      2.50894457	     -0.06006006	     -0.00045080	     -0.20128015	     -0.06010110	      0.88284605	     -0.00035432	     -0.21386053	     -0.00205555	     -0.00097960	    111.57921221
      2.51038093	     -0.06011097	     -0.00044720	     -0.20133164	     -0.06010401	      0.88284466	     -0.00035567	     -0.21388667	     -0.00200186	     -0.00095329	    111.03779803
      2.51181729	     -0.06015746	     -0.00044331	     -0.20137872	     -0.06010685	      0.88284331	     -0.00035704	     -0.21391219	     -0.00194838	     -0.00092554	    111.66912876
      2.51288412	     -0.06018900	     -0.00044023	     -0.20141073	     -0.06010890	      0.88284234	     -0.00035805	     -0.21393071	     -0.00190656	     -0.00090211	    110.76921553
      2.51395094	     -0.06021874	     -0.00043708	     -0.20144093	     -0.06011092	      0.88284139	     -0.00035907	     -0.21394881	     -0.00186536	     -0.00087851	    111.02911954
      2.51545272	     -0.06025592	     -0.00043324	     -0.20147875	     -0.06011367	      0.88284009	     -0.00036051	     -0.21397365	     -0.00180590	     -0.00084244	    110.60328366
      2.51674303	     -0.06028660	     -0.00043006	     -0.20150999	     -0.06011597	      0.88283903	     -0.00036175	     -0.21399440	     -0.00175492	     -0.00080986	    110.92794613
      2.51803333	     -0.06031523	     -0.00042674	     -0.20153918	     -0.06011820	      0.88283800	     -0.00036300	     -0.21401460	     -0.00170234	     -0.00077452	    110.19146698
      2.51932364	     -0.06034092	     -0.00042326	     -0.20156544	     -0.06012036	      0.88283703	     -0.00036426	     -0.21403420	     -0.00165076	     -0.00073854	    110.93458468
      2.52042998	     -0.06036078	     -0.00042016	     -0.20158581	     -0.06012216	      0.88283623	     -0.00036534	     -0.21405049	     -0.00160465	     -0.00070509	    110.14994762
      2.52153632	     -0.06037902	     -0.00041696	     -0.20160454	     -0.06012391	      0.88283547	     -0.00036643	     -0.21406629	     -0.00155932	     -0.00067150	    110.51457078
      2.52295788	     -0.06039961	     -0.00041269	     -0.20162579	     -0.06012609	      0.88283454	     -0.00036783	     -0.21408586	     -0.00149977	     -0.00062602	    110.07184417
      2.52437944	     -0.06041578	     -0.00040802	     -0.20164262	     -0.06012818	      0.88283369	     -0.00036924	     -0.21410452	     -0.00144103	     -0.00057967	    110.85265461
      2.52544709	     -0.06042356	     -0.00040428	     -0.20165091	     -0.06012969	      0.88283309	     -0.00037030	     -0.21411789	     -0.00139518	     -0.00054238	    110.03165675
      2.52651474	     -0.06042852	     -0.00040054	     -0.20165638	     -0.06013116	      0.88283253	     -0.00037137	     -0.21413064	     -0.00135028	     -0.00050517	    110.41893728
      2.52801486	     -0.06042915	     -0.00039523	     -0.20165772	     -0.06013314	      0.88283181	     -0.00037288	     -0.21414747	     -0.00128623	     -0.00045049	    110.17814481
      2.52951498	     -0.06042096	     -0.00038997	     -0.20165025	     -0.06013502	      0.88283118	     -0.00037440	     -0.21416288	     -0.00122328	     -0.00039439	    111.12376880
      2.53056231	     -0.06040928	     -0.00038612	     -0.20163908	     -0.06013628	      0.88283079	     -0.00037546	     -0.21417273	     -0.00117787	     -0.00035238	    110.30991346
      2.53160964	     -0.06039368	     -0.00038207	     -0.20162399	     -0.06013749	      0.88283044	     -0.00037653	     -0.21418178	     -0.00113373	     -0.00031029	    110.73384270
      2.53316232	     -0.06036137	     -0.00037593	     -0.20159243	     -0.06013920	      0.88283001	     -0.00037813	     -0.21419365	     -0.00106799	     -0.00024495	    110.64107403
      2.53445416	     -0.06032752	     -0.00037087	     -0.20155920	     -0.06014054	      0.88282973	     -0.00037946	     -0.21420207	     -0.00101445	     -0.00018875	    111.20735649
      2.53574600	     -0.06028891	     -0.00036589	     -0.20152121	     -0.06014182	      0.88282952	     -0.00038080	     -0.21420918	     -0.00096052	     -0.00012962	    110.74726674
      2.53703784	     -0.06024457	     -0.00036066	     -0.20147747	     -0.06014302	      0.88282939	     -0.00038215	     -0.21421497	     -0.00090872	     -0.00006952	    111.73427700
      2.53815539	     -0.06020168	     -0.00035617	     -0.20143510	     -0.06014401	      0.88282935	     -0.00038333	     -0.21421892	     -0.00086309	     -0.00001469	    111.17453128
      2.53927294	     -0.06015562	     -0.00035183	     -0.20138955	     -0.06014495	      0.88282936	     -0.00038451	     -0.21422190	     -0.00081925	      0.00004057	    111.81269486
      2.54067504	     -0.06009291	     -0.00034654	     -0.20132747	     -0.06014606	      0.88282947	     -0.00038600	     -0.21422426	     -0.00076436	      0.00011259	    111.65282441
      2.54207713	     -0.06002438	     -0.00034133	     -0.20125954	     -0.06014710	      0.88282968	     -0.00038749	     -0.21422507	     -0.00071198	      0.00018569	    112.78302812
      2.54314591	     -0.05996772	     -0.00033739	     -0.20120334	     -0.06014784	      0.88282991	     -0.00038864	     -0.21422465	     -0.00067141	      0.00024397	    112.15338144
      2.54421469	     -0.05990863	     -0.00033351	     -0.20114471	     -0.06014853	      0.88283020	     -0.00038980	     -0.21422332	     -0.00063278	      0.00030206	    112.76109697
      2.54571127	     -0.05982139	     -0.00032822	     -0.20105808	     -0.06014944	      0.88283071	     -0.00039142	     -0.21421999	     -0.00057937	      0.00038533	    112.77550389
      2.54705754	     -0.05973979	     -0.00032361	     -0.20097700	     -0.06015019	      0.88283128	     -0.00039289	     -0.21421554	     -0.00053371	      0.00046068	    113.61793717
      2.54825096	     -0.05966594	     -0.00031960	     -0.20090361	     -0.06015080	      0.88283187	     -0.00039421	     -0.21421053	     -0.00049334	      0.00052896	    113.14620701
      2.54944437	     -0.05958995	     -0.00031573	     -0.20082806	     -0.06015137	      0.88283254	     -0.00039553	     -0.21420455	     -0.00045542	      0.00059639	    113.99465296
      2.55063779	     -0.05951127	     -0.00031197	     -0.20074981	     -0.06015189	      0.88283330	     -0.00039686	     -0.21419764	     -0.00041765	      0.00066457	    113.79922344
      2.55183120	     -0.05943088	     -0.00030839	     -0.20066983	     -0.06015237	      0.88283413	     -0.00039820	     -0.21418979	     -0.00038192	      0.00073174	    114.48031732
      2.55302462	     -0.05934971	     -0.00030496	     -0.20058906	     -0.06015280	      0.88283504	     -0.00039954	     -0.21418108	     -0.00034676	      0.00079891	    114.41168016
      2.55449484	     -0.05924807	     -0.00030095	     -0.20048788	     -0.06015328	      0.88283628	     -0.00040121	     -0.21416922	     -0.00030609	      0.00087972	    115.29059780
      2.55568158	     -0.05916348	     -0.00029785	     -0.20040365	     -0.06015363	      0.88283736	     -0.00040256	     -0.21415877	     -0.00027349	      0.00094464	    114.85336923
      2.55686832	     -0.05907705	     -0.00029482	     -0.20031755	     -0.06015393	      0.88283852	     -0.00040393	     -0.21414753	     -0.00024337	      0.00100724	    115.73937033
      2.55805507	     -0.05899080	     -0.00029192	     -0.20023164	     -0.06015420	      0.88283975	     -0.00040530	     -0.21413557	     -0.00021352	      0.00106913	    115.57766845
      2.55924181	     -0.05890523	     -0.00028936	     -0.20014637	     -0.06015444	      0.88284106	     -0.00040668	     -0.21412295	     -0.00018573	      0.00112863	    116.22972638
      2.56070069	     -0.05880007	     -0.00028650	     -0.20004156	     -0.06015469	      0.88284275	     -0.00040838	     -0.21410666	     -0.00015232	      0.00119985	    115.99158003
      2.56181412	     -0.05871832	     -0.00028446	     -0.19996006	     -0.06015484	      0.88284412	     -0.00040969	     -0.21409366	     -0.00012918	      0.00125126	    116.95837185
      2.56292755	     -0.05863489	     -0.00028257	     -0.19987688	     -0.06015497	      0.88284554	     -0.00041101	     -0.21408018	     -0.00010609	      0.00130151	    116.93988648
      2.56404098	     -0.05855058	     -0.00028084	     -0.19979279	     -0.06015508	      0.88284702	     -0.00041233	     -0.21406620	     -0.00008460	      0.00134925	    117.49859995
      2.56568392	     -0.05842549	     -0.00027839	     -0.19966802	     -0.06015519	      0.88284929	     -0.00041430	     -0.21404473	     -0.00005428	      0.00141646	    117.54280651
      2.56684203	     -0.05833566	     -0.00027669	     -0.19957838	     -0.06015525	      0.88285095	     -0.00041569	     -0.21402901	     -0.00003524	      0.00146042	    118.45146216
      2.56800014	     -0.05824335	     -0.00027498	     -0.19948628	     -0.06015528	      0.88285267	     -0.00041709	     -0.21401281	     -0.00001648	      0.00150278	    118.43958116
      2.56915826	     -0.05814934	     -0.00027326	     -0.19939244	     -0.06015528	      0.88285443	     -0.00041850	     -0.21399609	      0.00000041	      0.00154227	    119.10851741
      2.57069599	     -0.05802467	     -0.00027104	     -0.19926800	     -0.06015527	      0.88285684	     -0.00042037	     -0.21397316	      0.00002169	      0.00159179	    119.03956836
      2.57181815	     -0.05793385	     -0.00026947	     -0.19917732	     -0.06015524	      0.88285865	     -0.00042175	     -0.21395596	      0.00003478	      0.00162460	    119.98053440
      2.57294032	     -0.05784269	     -0.00026787	     -0.19908629	     -0.06015519	      0.88286049	     -0.00042313	     -0.21393842	      0.00004760	      0.00165591	    119.96984290
      2.57406248	     -0.05775059	     -0.00026626	     -0.19899432	     -0.06015513	      0.88286236	     -0.00042452	     -0.21392053	      0.00005870	      0.00168446	    120.56011254
      2.57569876	     -0.05761403	     -0.00026375	     -0.19885791	     -0.06015502	      0.88286515	     -0.00042655	     -0.21389383	      0.00007347	      0.00172275	    120.65630176
      2.57684047	     -0.05751717	     -0.00026194	     -0.19876115	     -0.06015493	      0.88286713	     -0.00042797	     -0.21387475	      0.00008142	      0.00174624	    121.60628526
      2.57798217	     -0.05742007	     -0.00026006	     -0.19866414	     -0.06015484	      0.88286914	     -0.00042940	     -0.21385532	      0.00008899	      0.00176839	    121.60820956
      2.57912387	     -0.05732262	     -0.00025814	     -0.19856677	     -0.06015473	      0.88287117	     -0.00043083	     -0.21383557	      0.00009469	      0.00178797	    122.23294374
      2.58071962	     -0.05718570	     -0.00025543	     -0.19842993	     -0.06015457	      0.88287404	     -0.00043284	     -0.21380745	      0.00010131	      0.00181264	    122.26826123
      2.58184343	     -0.05708918	     -0.00025369	     -0.19833344	     -0.06015446	      0.88287609	     -0.00043426	     -0.21378731	      0.00010357	      0.00182716	    123.22721283
      2.58296724	     -0.05699436	     -0.00025203	     -0.19823864	     -0.06015434	      0.88287815	     -0.00043568	     -0.21376695	      0.00010548	      0.00184066	    123.22106877
      2.58433026	     -0.05688182	     -0.00024998	     -0.19812611	     -0.06015420	      0.88288067	     -0.00043741	     -0.21374206	      0.00010532	      0.00185396	    124.01103075
      2.58569328	     -0.05677189	     -0.00024738	     -0.19801619	     -0.06015405	      0.88288320	     -0.00043915	     -0.21371702	      0.00010435	      0.00186548	    123.67097239
      2.58683745	     -0.05667858	     -0.00024552	     -0.19792285	     -0.06015394	      0.88288534	     -0.00044061	     -0.21369593	      0.00010087	      0.00187231	    124.73001148
      2.58798162	     -0.05658811	     -0.00024385	     -0.19783235	     -0.06015382	      0.88288749	     -0.00044208	     -0.21367485	      0.00009733	      0.00187829	    124.57084075
      2.58912579	     -0.05649999	     -0.00024229	     -0.19774418	     -0.06015372	      0.88288964	     -0.00044354	     -0.21365381	      0.00009186	      0.00188177	    125.22878982
      2.59061086	     -0.05638954	     -0.00024037	     -0.19763364	     -0.06015358	      0.88289243	     -0.00044545	     -0.21362666	      0.00008392	      0.00188422	    125.11993752
      2.59178623	     -0.05630422	     -0.00023891	     -0.19754824	     -0.06015349	      0.88289465	     -0.00044697	     -0.21360530	      0.00007537	      0.00188323	    126.05185801
      2.59296160	     -0.05622139	     -0.00023736	     -0.19746531	     -0.06015341	      0.88289686	     -0.00044849	     -0.21358410	      0.00006684	      0.00188110	    125.84197916
      2.59413698	     -0.05614042	     -0.00023571	     -0.19738424	     -0.06015333	      0.88289907	     -0.00045001	     -0.21356305	      0.00005645	      0.00187622	    126.54229400
      2.59556295	     -0.05604593	     -0.00023364	     -0.19728961	     -0.06015326	      0.88290174	     -0.00045186	     -0.21353774	      0.00004356	      0.00186844	    126.28534679
      2.59671664	     -0.05597169	     -0.00023217	     -0.19721524	     -0.06015322	      0.88290389	     -0.00045336	     -0.21351746	      0.00003104	      0.00185930	    127.21701341
      2.59787033	     -0.05590125	     -0.00023079	     -0.19714467	     -0.06015319	      0.88290603	     -0.00045486	     -0.21349740	      0.00001876	      0.00184919	    126.98665634
      2.59902402	     -0.05583383	     -0.00022955	     -0.19707710	     -0.06015318	      0.88290816	     -0.00045636	     -0.21347761	      0.00000490	      0.00183658	    127.55984871
      2.60050792	     -0.05575270	     -0.00022814	     -0.19699576	     -0.06015318	      0.88291087	     -0.00045830	     -0.21345259	     -0.00001318	      0.00181834	    127.29037258
      2.60166863	     -0.05569199	     -0.00022725	     -0.19693487	     -0.06015321	      0.88291297	     -0.00045982	     -0.21343341	     -0.00002915	      0.00180132	    128.11457195
      2.60282934	     -0.05563552	     -0.00022637	     -0.19687822	     -0.06015325	      0.88291505	     -0.00046134	     -0.21341458	     -0.00004476	      0.00178335	    127.83175682
      2.60399005	     -0.05558154	     -0.00022556	     -0.19682404	     -0.06015331	      0.88291711	     -0.00046286	     -0.21339613	     -0.00006175	      0.00176297	    128.33638361
      2.60547828	     -0.05551780	     -0.00022450	     -0.19676004	     -0.06015342	      0.88291971	     -0.00046482	     -0.21337305	     -0.00008350	      0.00173497	    127.96121129
      2.60662954	     -0.05547059	     -0.00022378	     -0.19671262	     -0.06015353	      0.88292169	     -0.00046633	     -0.21335565	     -0.00010192	      0.00171075	    128.72225296
      2.60778079	     -0.05542760	     -0.00022300	     -0.19666942	     -0.06015366	      0.88292365	     -0.00046785	     -0.21333865	     -0.00011981	      0.00168571	    128.40377683
      2.60893205	     -0.05538643	     -0.00022231	     -0.19662803	     -0.06015380	      0.88292557	     -0.00046937	     -0.21332207	     -0.00013880	      0.00165854	    128.79857254
      2.61046237	     -0.05533795	     -0.00022160	     -0.19657924	     -0.06015404	      0.88292808	     -0.00047139	     -0.21330069	     -0.00016386	      0.00162077	    128.34855389
      2.61160326	     -0.05530402	     -0.00022102	     -0.19654509	     -0.06015423	      0.88292992	     -0.00047289	     -0.21328527	     -0.00018393	      0.00159045	    128.99065424
      2.61274416	     -0.05527517	     -0.00022049	     -0.19651600	     -0.06015446	      0.88293171	     -0.00047440	     -0.21327032	     -0.00020338	      0.00155959	    128.63840641
      2.61388506	     -0.05524820	     -0.00022007	     -0.19648878	     -0.06015470	      0.88293347	     -0.00047591	     -0.21325587	     -0.00022371	      0.00152703	    128.91998734
      2.61546593	     -0.05521630	     -0.00021950	     -0.19645656	     -0.06015508	      0.88293585	     -0.00047800	     -0.21323661	     -0.00025152	      0.00148073	    128.43251487
      2.61658465	     -0.05519471	     -0.00021923	     -0.19643472	     -0.06015537	      0.88293749	     -0.00047949	     -0.21322353	     -0.00027234	      0.00144637	    129.00004317
      2.61770338	     -0.05517683	     -0.00021890	     -0.19641659	     -0.06015568	      0.88293909	     -0.00048097	     -0.21321086	     -0.00029251	      0.00141188	    128.68674572
      2.61905934	     -0.05515657	     -0.00021834	     -0.19639603	     -0.06015610	      0.88294097	     -0.00048276	     -0.21319609	     -0.00031787	      0.00136864	    129.02134506
      2.62041529	     -0.05514099	     -0.00021722	     -0.19638017	     -0.06015655	      0.88294280	     -0.00048456	     -0.21318190	     -0.00034267	      0.00132536	    128.36026815
      2.62177124	     -0.05512549	     -0.00021625	     -0.19636437	     -0.06015703	      0.88294457	     -0.00048636	     -0.21316831	     -0.00036908	      0.00128085	    129.15374420
      2.62297342	     -0.05511728	     -0.00021522	     -0.19635591	     -0.06015749	      0.88294608	     -0.00048795	     -0.21315673	     -0.00039127	      0.00124191	    128.37156823
      2.62417559	     -0.05510863	     -0.00021439	     -0.19634700	     -0.06015797	      0.88294755	     -0.00048954	     -0.21314561	     -0.00041467	      0.00120206	    128.86441567
      2.62583014	     -0.05510113	     -0.00021365	     -0.19633913	     -0.06015868	      0.88294950	     -0.00049174	     -0.21313103	     -0.00044591	      0.00114765	    128.24020675
      2.62687606	     -0.05509744	     -0.00021365	     -0.19633519	     -0.06015916	      0.88295068	     -0.00049312	     -0.21312229	     -0.00046664	      0.00111281	    128.84814695
      2.62792199	     -0.05509742	     -0.00021355	     -0.19633493	     -0.06015966	      0.88295182	     -0.00049451	     -0.21311393	     -0.00048665	      0.00107856	    128.67068563
      2.62941756	     -0.05509942	     -0.00021350	     -0.19633658	     -0.06016041	      0.88295340	     -0.00049649	     -0.21310262	     -0.00051569	      0.00102932	    128.92236460
      2.63093233	     -0.05510656	     -0.00021340	     -0.19634337	     -0.06016121	      0.88295492	     -0.00049850	     -0.21309190	     -0.00054418	      0.00098019	    128.26270534
      2.63213867	     -0.05511170	     -0.00021353	     -0.19634823	     -0.06016188	      0.88295608	     -0.00050009	     -0.21308389	     -0.00056800	      0.00094069	    129.09705572
      2.63334501	     -0.05512165	     -0.00021340	     -0.19635790	     -0.06016258	      0.88295719	     -0.00050169	     -0.21307629	     -0.00059052	      0.00090221	    128.63921357
      2.63455135	     -0.05513125	     -0.00021344	     -0.19636722	     -0.06016331	      0.88295826	     -0.00050328	     -0.21306914	     -0.00061383	      0.00086338	    129.16728028
      2.63601441	     -0.05514808	     -0.00021349	     -0.19638372	     -0.06016422	      0.88295949	     -0.00050521	     -0.21306103	     -0.00064093	      0.00081737	    128.59117245
      2.63730087	     -0.05516244	     -0.00021382	     -0.19639777	     -0.06016507	      0.88296051	     -0.00050691	     -0.21305442	     -0.00066596	      0.00077669	    129.55952248
      2.63858734	     -0.05518256	     -0.00021389	     -0.19641761	     -0.06016594	      0.88296149	     -0.00050861	     -0.21304826	     -0.00068932	      0.00073725	    128.84023974
      2.63987381	     -0.05520135	     -0.00021423	     -0.19643610	     -0.06016684	      0.88296241	     -0.00051030	     -0.21304258	     -0.00071383	      0.00069762	    129.69157331
      2.64147793	     -0.05523224	     -0.00021434	     -0.19646663	     -0.06016801	      0.88296349	     -0.00051242	     -0.21303608	     -0.00074258	      0.00064946	    128.96223200
      2.64253476	     -0.05525101	     -0.00021477	     -0.19648516	     -0.06016880	      0.88296416	     -0.00051381	     -0.21303220	     -0.00076249	      0.00061758	    129.89416934
      2.64359159	     -0.05527379	     -0.00021504	     -0.19650770	     -0.06016962	      0.88296479	     -0.00051519	     -0.21302859	     -0.00078131	      0.00058658	    129.81330082
      2.64508904	     -0.05530747	     -0.00021550	     -0.19654106	     -0.06017081	      0.88296564	     -0.00051716	     -0.21302399	     -0.00080808	      0.00054281	    130.22349116
      2.64657106	     -0.05534518	     -0.00021584	     -0.19657845	     -0.06017203	      0.88296641	     -0.00051910	     -0.21302000	     -0.00083331	      0.00050067	    129.69211413
      2.64777687	     -0.05537504	     -0.00021633	     -0.19660805	     -0.06017304	      0.88296700	     -0.00052068	     -0.21301716	     -0.00085467	      0.00046623	    130.59805133
      2.64898269	     -0.05540925	     -0.00021664	     -0.19664200	     -0.06017409	      0.88296754	     -0.00052226	     -0.21301467	     -0.00087446	      0.00043300	    130.19737610
      2.65018850	     -0.05544320	     -0.00021712	     -0.19667571	     -0.06017515	      0.88296804	     -0.00052384	     -0.21301253	     -0.00089478	      0.00039953	    130.79998097
      2.65164760	     -0.05548904	     -0.00021763	     -0.19672125	     -0.06017648	      0.88296859	     -0.00052574	     -0.21301040	     -0.00091773	      0.00036020	    130.27009629
      2.65292551	     -0.05552846	     -0.00021838	     -0.19676041	     -0.06017766	      0.88296903	     -0.00052741	     -0.21300896	     -0.00093860	      0.00032555	    131.26053460
      2.65420342	     -0.05557313	     -0.00021894	     -0.19680484	     -0.06017887	      0.88296943	     -0.00052907	     -0.21300789	     -0.00095745	      0.00029214	    130.57985365
      2.65548134	     -0.05561638	     -0.00021984	     -0.19684784	     -0.06018011	      0.88296978	     -0.00053073	     -0.21300721	     -0.00097705	      0.00025843	    131.41359719
      2.65705775	     -0.05567624	     -0.00022086	     -0.19690740	     -0.06018167	      0.88297015	     -0.00053278	     -0.21300687	     -0.00099887	      0.00021800	    130.63788484
      2.65815562	     -0.05571616	     -0.00022204	     -0.19694710	     -0.06018277	      0.88297038	     -0.00053420	     -0.21300698	     -0.00101477	      0.00018952	    131.61241284
      2.65925349	     -0.05575965	     -0.00022319	     -0.19699040	     -0.06018390	      0.88297057	     -0.00053562	     -0.21300734	     -0.00102917	      0.00016189	    131.42967615
      2.66068070	     -0.05581666	     -0.00022505	     -0.19704713	     -0.06018538	      0.88297078	     -0.00053747	     -0.21300820	     -0.00104773	      0.00012581	    131.82683928
      2.66208212	     -0.05587649	     -0.00022718	     -0.19710671	     -0.06018686	      0.88297093	     -0.00053928	     -0.21300945	     -0.00106416	      0.00009131	    131.18677574
      2.66348355	     -0.05593489	     -0.00022998	     -0.19716485	     -0.06018836	      0.88297103	     -0.00054109	     -0.21301114	     -0.00108121	      0.00005620	    132.34970854
      2.66465396	     -0.05598807	     -0.00023242	     -0.19721782	     -0.06018963	      0.88297108	     -0.00054260	     -0.21301283	     -0.00109287	      0.00002840	    131.38331671
      2.66582437	     -0.05603929	     -0.00023532	     -0.19726883	     -0.06019092	      0.88297110	     -0.00054411	     -0.21301479	     -0.00110504	     -0.00000016	    131.90159331
      2.66748078	     -0.05611393	     -0.00023988	     -0.19734318	     -0.06019276	      0.88297106	     -0.00054624	     -0.21301798	     -0.00112003	     -0.00003950	    131.35232757
      2.66861145	     -0.05616292	     -0.00024352	     -0.19739196	     -0.06019404	      0.88297100	     -0.00054770	     -0.21302039	     -0.00113038	     -0.00006644	    131.96341407
      2.66974211	     -0.05621269	     -0.00024736	     -0.19744153	     -0.06019532	      0.88297091	     -0.00054915	     -0.21302297	     -0.00113929	     -0.00009227	    131.61647719
      2.67115144	     -0.05627273	     -0.00025261	     -0.19750132	     -0.06019693	      0.88297076	     -0.00055097	     -0.21302638	     -0.00115040	     -0.00012431	    131.96609197
      2.67256078	     -0.05633304	     -0.00025818	     -0.19756138	     -0.06019856	      0.88297056	     -0.00055278	     -0.21302997	     -0.00115961	     -0.00015464	    131.05499914
      2.67397011	     -0.05638837	     -0.00026437	     -0.19761646	     -0.06020020	      0.88297033	     -0.00055459	     -0.21303372	     -0.00117013	     -0.00018495	    132.36227912
      2.67504354	     -0.05643145	     -0.00026904	     -0.19765935	     -0.06020146	      0.88297012	     -0.00055597	     -0.21303664	     -0.00117579	     -0.00020591	    131.35682155
      2.67611697	     -0.05647249	     -0.00027391	     -0.19770020	     -0.06020273	      0.88296988	     -0.00055734	     -0.21303962	     -0.00118231	     -0.00022722	    131.70085251
      2.67764363	     -0.05652919	     -0.00028090	     -0.19775665	     -0.06020454	      0.88296951	     -0.00055930	     -0.21304395	     -0.00119022	     -0.00025571	    131.28375178
      2.67893500	     -0.05657427	     -0.00028690	     -0.19780151	     -0.06020608	      0.88296917	     -0.00056095	     -0.21304769	     -0.00119713	     -0.00027911	    131.66318799
      2.68022638	     -0.05661847	     -0.00029283	     -0.19784550	     -0.06020763	      0.88296879	     -0.00056260	     -0.21305147	     -0.00120246	     -0.00030070	    130.87433645
      2.68151775	     -0.05666031	     -0.00029890	     -0.19788713	     -0.06020919	      0.88296839	     -0.00056425	     -0.21305531	     -0.00120874	     -0.00032246	    131.53901200
      2.68264553	     -0.05669704	     -0.00030425	     -0.19792368	     -0.06021055	      0.88296802	     -0.00056569	     -0.21305873	     -0.00121233	     -0.00033976	    130.69665638
      2.68377331	     -0.05673363	     -0.00030989	     -0.19796009	     -0.06021192	      0.88296763	     -0.00056713	     -0.21306225	     -0.00121667	     -0.00035762	    131.00994718
      2.68517968	     -0.05678199	     -0.00031734	     -0.19800822	     -0.06021363	      0.88296711	     -0.00056892	     -0.21306687	     -0.00122049	     -0.00037883	    130.33878083
      2.68658604	     -0.05683262	     -0.00032542	     -0.19805860	     -0.06021535	      0.88296656	     -0.00057072	     -0.21307186	     -0.00122483	     -0.00040083	    130.92283630
      2.68765741	     -0.05687326	     -0.00033183	     -0.19809906	     -0.06021667	      0.88296612	     -0.00057208	     -0.21307598	     -0.00122595	     -0.00041638	    129.91671722
      2.68872877	     -0.05691532	     -0.00033855	     -0.19814092	     -0.06021798	      0.88296567	     -0.00057344	     -0.21308042	     -0.00122765	     -0.00043319	    130.08179750
      2.69023349	     -0.05697785	     -0.00034834	     -0.19820318	     -0.06021983	      0.88296500	     -0.00057535	     -0.21308727	     -0.00122828	     -0.00045675	    129.41881361
      2.69153155	     -0.05703387	     -0.00035712	     -0.19825896	     -0.06022142	      0.88296439	     -0.00057700	     -0.21309382	     -0.00122860	     -0.00047820	    129.54942137
      2.69282960	     -0.05709203	     -0.00036609	     -0.19831690	     -0.06022302	      0.88296376	     -0.00057864	     -0.21310101	     -0.00122682	     -0.00049949	    128.56394929
[truncated: 340,902 more chars]
