# Supplementary material for: A Neural Controller Model Considering the Vestibulospinal Tract in Human Postural Control
Source: Front Comput Neurosci. 2022 Feb 25;16:785099. doi: 10.3389/fncom.2022.785099 (PMC8913724; doi:10.3389/fncom.2022.785099)
Supplement: Supplementary file 8 [file Data_Sheet_3.zip › SimulationResults/VST+/1.495/opt_6/jiang_CoPpositon_pos.sto]

CoP
version=1
nRows=4000
nColumns=11
inDegrees=no

This file contains CoP trajectory (of origin) and orientations.

Units are S.I. units (seconds, meters, Newtons, ...)
Angles are in degrees.

endheader
time	cop-x	cop-z	cop-x-calcn-r	com-x	com-y	com-z	com-x-calcn-r	com-x-vel	com-y-vel	s_torques
      0.00048091	     -0.06554700	     -0.00032387	     -0.20674629	     -0.06321768	      0.88294046	     -0.00014789	     -0.21772585	      0.00000609	      0.00004619	    112.93694488
      0.00096182	     -0.06510512	     -0.00032788	     -0.20630464	     -0.06321767	      0.88294049	     -0.00014788	     -0.21771399	      0.00001918	      0.00010234	    126.31575550
      0.00170219	     -0.06465557	     -0.00033179	     -0.20585543	     -0.06321765	      0.88294060	     -0.00014786	     -0.21768738	      0.00003497	      0.00020165	    105.66619282
      0.00244256	     -0.06442506	     -0.00033390	     -0.20562515	     -0.06321762	      0.88294079	     -0.00014781	     -0.21765648	      0.00004008	      0.00030949	     84.76042079
      0.00375444	     -0.06436063	     -0.00033508	     -0.20556096	     -0.06321757	      0.88294133	     -0.00014771	     -0.21760334	      0.00003156	      0.00050334	     65.71647250
      0.00548849	     -0.06457241	     -0.00033471	     -0.20577304	     -0.06321753	      0.88294241	     -0.00014752	     -0.21754910	      0.00001745	      0.00073562	     56.98138521
      0.00719826	     -0.06482911	     -0.00033419	     -0.20603025	     -0.06321750	      0.88294383	     -0.00014729	     -0.21751411	      0.00002461	      0.00092026	     55.51204658
      0.00890804	     -0.06500946	     -0.00033409	     -0.20621134	     -0.06321743	      0.88294553	     -0.00014703	     -0.21749066	      0.00005637	      0.00105871	     57.00110606
      0.01027097	     -0.06510226	     -0.00033436	     -0.20630488	     -0.06321733	      0.88294703	     -0.00014681	     -0.21747569	      0.00009802	      0.00113965	     58.17331616
      0.01163390	     -0.06514967	     -0.00033477	     -0.20635310	     -0.06321716	      0.88294862	     -0.00014656	     -0.21746181	      0.00014832	      0.00119790	     60.07674394
      0.01344627	     -0.06517420	     -0.00033536	     -0.20637879	     -0.06321683	      0.88295084	     -0.00014622	     -0.21744314	      0.00022524	      0.00124556	     61.64206502
      0.01525864	     -0.06516044	     -0.00033582	     -0.20636622	     -0.06321634	      0.88295312	     -0.00014585	     -0.21742362	      0.00030678	      0.00126447	     64.21428363
      0.01657682	     -0.06514355	     -0.00033635	     -0.20635019	     -0.06321590	      0.88295479	     -0.00014557	     -0.21740880	      0.00036859	      0.00126321	     63.86253266
      0.01789501	     -0.06511219	     -0.00033651	     -0.20631968	     -0.06321537	      0.88295645	     -0.00014528	     -0.21739375	      0.00042949	      0.00125122	     64.65745488
      0.01981606	     -0.06505710	     -0.00033668	     -0.20626581	     -0.06321446	      0.88295882	     -0.00014483	     -0.21737164	      0.00051727	      0.00121752	     64.50777238
      0.02141365	     -0.06499742	     -0.00033657	     -0.20620711	     -0.06321358	      0.88296073	     -0.00014445	     -0.21735342	      0.00058810	      0.00117779	     64.89382311
      0.02265150	     -0.06494823	     -0.00033655	     -0.20615866	     -0.06321282	      0.88296217	     -0.00014413	     -0.21733946	      0.00064103	      0.00114042	     64.30048146
      0.02388935	     -0.06489496	     -0.00033649	     -0.20610612	     -0.06321199	      0.88296356	     -0.00014381	     -0.21732582	      0.00069314	      0.00109976	     63.86994801
      0.02512721	     -0.06484092	     -0.00033643	     -0.20605279	     -0.06321110	      0.88296489	     -0.00014348	     -0.21731252	      0.00074274	      0.00105479	     63.56696786
      0.02636506	     -0.06478544	     -0.00033636	     -0.20599800	     -0.06321015	      0.88296617	     -0.00014314	     -0.21729962	      0.00079163	      0.00100789	     62.98995737
      0.02760291	     -0.06473021	     -0.00033629	     -0.20594345	     -0.06320914	      0.88296738	     -0.00014279	     -0.21728713	      0.00083822	      0.00095828	     62.70482568
      0.02884076	     -0.06467546	     -0.00033621	     -0.20588938	     -0.06320808	      0.88296854	     -0.00014243	     -0.21727507	      0.00088399	      0.00090783	     62.18917997
      0.03035374	     -0.06461121	     -0.00033612	     -0.20582593	     -0.06320670	      0.88296987	     -0.00014197	     -0.21726093	      0.00093719	      0.00084429	     62.01587568
      0.03156052	     -0.06456215	     -0.00033606	     -0.20577751	     -0.06320554	      0.88297085	     -0.00014161	     -0.21725013	      0.00097934	      0.00079418	     61.47518088
      0.03276730	     -0.06451662	     -0.00033601	     -0.20573260	     -0.06320434	      0.88297178	     -0.00014123	     -0.21723977	      0.00101927	      0.00074311	     61.58497374
      0.03397408	     -0.06447406	     -0.00033597	     -0.20569067	     -0.06320308	      0.88297265	     -0.00014084	     -0.21722986	      0.00105910	      0.00069314	     61.30595225
      0.03518086	     -0.06443558	     -0.00033596	     -0.20565281	     -0.06320178	      0.88297345	     -0.00014045	     -0.21722038	      0.00109748	      0.00064324	     61.44908683
      0.03676054	     -0.06439083	     -0.00033595	     -0.20560886	     -0.06320001	      0.88297442	     -0.00013993	     -0.21720864	      0.00114748	      0.00057991	     61.17623900
      0.03790253	     -0.06436279	     -0.00033597	     -0.20558140	     -0.06319868	      0.88297506	     -0.00013954	     -0.21720058	      0.00118210	      0.00053453	     61.61582711
      0.03904451	     -0.06433778	     -0.00033600	     -0.20555696	     -0.06319731	      0.88297564	     -0.00013915	     -0.21719289	      0.00121719	      0.00049095	     61.52449615
      0.04044968	     -0.06431261	     -0.00033606	     -0.20553250	     -0.06319557	      0.88297629	     -0.00013865	     -0.21718390	      0.00125929	      0.00043821	     61.88994282
      0.04185485	     -0.06429179	     -0.00033615	     -0.20551240	     -0.06319377	      0.88297687	     -0.00013815	     -0.21717541	      0.00130193	      0.00038799	     61.65836106
      0.04306027	     -0.06427781	     -0.00033633	     -0.20549902	     -0.06319218	      0.88297732	     -0.00013772	     -0.21716848	      0.00133725	      0.00034560	     62.24317770
      0.04426569	     -0.06426595	     -0.00033665	     -0.20548778	     -0.06319055	      0.88297771	     -0.00013727	     -0.21716187	      0.00137354	      0.00030562	     62.04660062
      0.04547110	     -0.06425759	     -0.00033695	     -0.20548002	     -0.06318887	      0.88297805	     -0.00013682	     -0.21715553	      0.00140890	      0.00026639	     62.45246786
      0.04667652	     -0.06424983	     -0.00033717	     -0.20547288	     -0.06318715	      0.88297835	     -0.00013637	     -0.21714945	      0.00144486	      0.00022927	     62.36754281
      0.04818745	     -0.06424325	     -0.00033738	     -0.20546706	     -0.06318493	      0.88297866	     -0.00013579	     -0.21714210	      0.00148921	      0.00018426	     62.79686444
      0.04943290	     -0.06423904	     -0.00033755	     -0.20546349	     -0.06318305	      0.88297887	     -0.00013530	     -0.21713627	      0.00152682	      0.00014972	     62.44110275
      0.05067836	     -0.06423777	     -0.00033772	     -0.20546284	     -0.06318113	      0.88297904	     -0.00013481	     -0.21713064	      0.00156345	      0.00011589	     62.89053365
      0.05192381	     -0.06423746	     -0.00033796	     -0.20546318	     -0.06317916	      0.88297916	     -0.00013431	     -0.21712524	      0.00160112	      0.00008428	     62.70116421
      0.05316927	     -0.06423954	     -0.00033822	     -0.20546589	     -0.06317714	      0.88297925	     -0.00013381	     -0.21712003	      0.00163820	      0.00005356	     63.02586011
      0.05441472	     -0.06424082	     -0.00033845	     -0.20546781	     -0.06317508	      0.88297930	     -0.00013330	     -0.21711504	      0.00167615	      0.00002497	     62.86997998
      0.05566018	     -0.06424308	     -0.00033860	     -0.20547071	     -0.06317297	      0.88297931	     -0.00013278	     -0.21711020	      0.00171358	     -0.00000258	     63.15233867
      0.05715992	     -0.06424488	     -0.00033882	     -0.20547328	     -0.06317036	      0.88297928	     -0.00013216	     -0.21710458	      0.00175973	     -0.00003291	     62.78597426
      0.05844931	     -0.06424568	     -0.00033905	     -0.20547473	     -0.06316807	      0.88297922	     -0.00013161	     -0.21709985	      0.00179818	     -0.00005769	     63.34319882
      0.05973871	     -0.06424591	     -0.00033920	     -0.20547563	     -0.06316572	      0.88297914	     -0.00013105	     -0.21709525	      0.00183801	     -0.00007971	     62.93120818
      0.06102810	     -0.06424572	     -0.00033915	     -0.20547609	     -0.06316333	      0.88297902	     -0.00013049	     -0.21709074	      0.00187662	     -0.00010050	     63.34901818
      0.06260648	     -0.06424727	     -0.00033916	     -0.20547846	     -0.06316033	      0.88297884	     -0.00012980	     -0.21708544	      0.00192515	     -0.00012253	     62.82686508
      0.06382430	     -0.06424608	     -0.00033904	     -0.20547788	     -0.06315796	      0.88297868	     -0.00012926	     -0.21708146	      0.00196107	     -0.00013822	     63.41272647
      0.06504213	     -0.06424437	     -0.00033892	     -0.20547680	     -0.06315555	      0.88297851	     -0.00012871	     -0.21707758	      0.00199812	     -0.00015132	     63.15766370
      0.06625996	     -0.06424320	     -0.00033877	     -0.20547624	     -0.06315310	      0.88297832	     -0.00012816	     -0.21707375	      0.00203423	     -0.00016340	     63.41362321
      0.06747779	     -0.06424035	     -0.00033860	     -0.20547401	     -0.06315060	      0.88297811	     -0.00012760	     -0.21707001	      0.00207083	     -0.00017324	     63.25892544
      0.06895866	     -0.06423748	     -0.00033834	     -0.20547189	     -0.06314750	      0.88297785	     -0.00012692	     -0.21706549	      0.00211433	     -0.00018360	     63.55630708
      0.07018124	     -0.06423294	     -0.00033809	     -0.20546797	     -0.06314489	      0.88297762	     -0.00012635	     -0.21706182	      0.00215102	     -0.00018950	     63.17348719
      0.07140382	     -0.06422860	     -0.00033775	     -0.20546424	     -0.06314224	      0.88297738	     -0.00012577	     -0.21705814	      0.00218650	     -0.00019453	     63.47338887
      0.07295779	     -0.06422282	     -0.00033723	     -0.20545925	     -0.06313881	      0.88297708	     -0.00012503	     -0.21705352	      0.00223233	     -0.00019799	     63.10280981
      0.07410071	     -0.06421841	     -0.00033678	     -0.20545540	     -0.06313624	      0.88297685	     -0.00012449	     -0.21705012	      0.00226482	     -0.00019963	     63.49010362
      0.07524363	     -0.06421274	     -0.00033635	     -0.20545031	     -0.06313363	      0.88297662	     -0.00012393	     -0.21704673	      0.00229803	     -0.00019936	     63.32355032
      0.07638654	     -0.06420808	     -0.00033591	     -0.20544622	     -0.06313098	      0.88297639	     -0.00012338	     -0.21704333	      0.00233062	     -0.00019840	     63.45705166
      0.07807554	     -0.06419961	     -0.00033522	     -0.20543860	     -0.06312701	      0.88297606	     -0.00012255	     -0.21703830	      0.00237910	     -0.00019446	     63.23574444
      0.07918877	     -0.06419474	     -0.00033477	     -0.20543428	     -0.06312434	      0.88297585	     -0.00012200	     -0.21703493	      0.00241018	     -0.00019114	     63.52054816
      0.08030199	     -0.06418649	     -0.00033438	     -0.20542659	     -0.06312164	      0.88297564	     -0.00012144	     -0.21703154	      0.00244186	     -0.00018644	     63.54073681
      0.08174638	     -0.06415170	     -0.00033401	     -0.20539250	     -0.06311808	      0.88297537	     -0.00012071	     -0.21702662	      0.00248286	     -0.00017967	     64.46983474
      0.08319063	     -0.06407941	     -0.00033377	     -0.20532091	     -0.06311447	      0.88297512	     -0.00011998	     -0.21702006	      0.00252361	     -0.00016908	     64.96121908
      0.08463488	     -0.06400841	     -0.00033340	     -0.20525053	     -0.06311080	      0.88297489	     -0.00011925	     -0.21701165	      0.00255887	     -0.00015452	     66.18334590
      0.08586897	     -0.06397343	     -0.00033296	     -0.20521603	     -0.06310762	      0.88297471	     -0.00011862	     -0.21700411	      0.00258647	     -0.00013760	     66.02725483
      0.08710306	     -0.06397601	     -0.00033252	     -0.20521905	     -0.06310442	      0.88297455	     -0.00011798	     -0.21699757	      0.00260977	     -0.00012074	     66.94269783
      0.08915807	     -0.06405976	     -0.00033208	     -0.20530345	     -0.06309901	      0.88297432	     -0.00011693	     -0.21699220	      0.00264736	     -0.00009692	     68.32305005
      0.09007794	     -0.06411980	     -0.00033202	     -0.20536376	     -0.06309657	      0.88297424	     -0.00011646	     -0.21699276	      0.00266412	     -0.00009149	     69.93241126
      0.09099781	     -0.06418849	     -0.00033193	     -0.20543273	     -0.06309411	      0.88297415	     -0.00011599	     -0.21699536	      0.00268303	     -0.00008969	     71.38530581
      0.09274667	     -0.06433041	     -0.00033176	     -0.20557522	     -0.06308939	      0.88297399	     -0.00011510	     -0.21700595	      0.00272422	     -0.00009976	     74.49609300
      0.09514610	     -0.06452842	     -0.00033150	     -0.20577411	     -0.06308277	      0.88297371	     -0.00011388	     -0.21703183	      0.00279572	     -0.00014442	     78.10754427
      0.09614758	     -0.06460166	     -0.00033121	     -0.20584775	     -0.06307995	      0.88297355	     -0.00011338	     -0.21704605	      0.00282910	     -0.00017460	     79.87087631
      0.09714907	     -0.06466817	     -0.00033082	     -0.20591468	     -0.06307710	      0.88297335	     -0.00011288	     -0.21706199	      0.00286682	     -0.00020996	     81.12639333
      0.09846063	     -0.06474474	     -0.00033016	     -0.20599187	     -0.06307331	      0.88297304	     -0.00011222	     -0.21708509	      0.00292039	     -0.00026504	     82.03924729
      0.10053970	     -0.06483386	     -0.00032927	     -0.20608206	     -0.06306714	      0.88297239	     -0.00011120	     -0.21712589	      0.00301587	     -0.00036719	     81.33127043
      0.10153345	     -0.06485631	     -0.00032781	     -0.20610506	     -0.06306412	      0.88297200	     -0.00011071	     -0.21714667	      0.00306378	     -0.00042123	     81.25658199
      0.10280407	     -0.06487353	     -0.00032710	     -0.20612301	     -0.06306018	      0.88297142	     -0.00011009	     -0.21717403	      0.00312907	     -0.00049219	     80.18904182
      0.10451410	     -0.06487162	     -0.00032599	     -0.20612215	     -0.06305475	      0.88297049	     -0.00010926	     -0.21721156	      0.00322035	     -0.00058934	     78.56111889
      0.10577255	     -0.06484434	     -0.00032519	     -0.20609568	     -0.06305066	      0.88296971	     -0.00010866	     -0.21723916	      0.00329125	     -0.00065784	     76.84691732
      0.10703100	     -0.06480198	     -0.00032430	     -0.20605415	     -0.06304647	      0.88296884	     -0.00010806	     -0.21726632	      0.00336223	     -0.00072329	     76.05295263
      0.10913294	     -0.06470784	     -0.00032278	     -0.20596145	     -0.06303928	      0.88296721	     -0.00010707	     -0.21731024	      0.00348353	     -0.00081847	     74.36066272
      0.11006495	     -0.06465870	     -0.00032238	     -0.20591294	     -0.06303601	      0.88296643	     -0.00010664	     -0.21732886	      0.00353643	     -0.00085447	     74.62861885
      0.11099696	     -0.06460672	     -0.00032187	     -0.20586161	     -0.06303268	      0.88296562	     -0.00010621	     -0.21734689	      0.00358993	     -0.00088521	     74.70293838
      0.11269276	     -0.06451165	     -0.00032160	     -0.20576771	     -0.06302651	      0.88296408	     -0.00010543	     -0.21737797	      0.00368659	     -0.00092842	     75.39363034
      0.11485553	     -0.06439358	     -0.00032195	     -0.20565114	     -0.06301841	      0.88296204	     -0.00010446	     -0.21741432	      0.00380918	     -0.00095826	     76.23289946
      0.11580380	     -0.06434729	     -0.00032221	     -0.20560549	     -0.06301477	      0.88296113	     -0.00010404	     -0.21742911	      0.00386121	     -0.00096327	     77.57933631
      0.11675207	     -0.06430512	     -0.00032248	     -0.20556397	     -0.06301109	      0.88296021	     -0.00010362	     -0.21744328	      0.00391368	     -0.00096291	     78.26034806
      0.11836449	     -0.06424565	     -0.00032307	     -0.20550558	     -0.06300470	      0.88295867	     -0.00010292	     -0.21746602	      0.00400213	     -0.00095251	     79.51739574
      0.12043962	     -0.06418600	     -0.00032386	     -0.20544734	     -0.06299628	      0.88295672	     -0.00010203	     -0.21749287	      0.00411619	     -0.00092266	     79.98306206
      0.12139262	     -0.06416338	     -0.00032427	     -0.20542536	     -0.06299233	      0.88295585	     -0.00010163	     -0.21750426	      0.00416742	     -0.00090445	     81.07632787
      0.12255305	     -0.06414183	     -0.00032472	     -0.20540458	     -0.06298746	      0.88295481	     -0.00010115	     -0.21751740	      0.00423082	     -0.00087833	     81.25607498
      0.12418822	     -0.06412144	     -0.00032547	     -0.20538528	     -0.06298047	      0.88295341	     -0.00010048	     -0.21753457	      0.00431985	     -0.00083718	     81.78976235
      0.12541203	     -0.06410867	     -0.00032585	     -0.20537334	     -0.06297514	      0.88295240	     -0.00009998	     -0.21754650	      0.00438749	     -0.00080292	     81.07101034
      0.12663584	     -0.06410233	     -0.00032601	     -0.20536783	     -0.06296973	      0.88295144	     -0.00009949	     -0.21755770	      0.00445429	     -0.00076761	     81.17758181
      0.12825901	     -0.06410032	     -0.00032608	     -0.20536691	     -0.06296243	      0.88295024	     -0.00009885	     -0.21757157	      0.00454418	     -0.00071905	     80.13335181
      0.12946446	     -0.06410068	     -0.00032599	     -0.20536808	     -0.06295691	      0.88294939	     -0.00009838	     -0.21758114	      0.00461001	     -0.00068362	     80.39433969
      0.13066992	     -0.06410287	     -0.00032586	     -0.20537108	     -0.06295132	      0.88294859	     -0.00009792	     -0.21759016	      0.00467711	     -0.00064818	     79.59637322
      0.13187537	     -0.06410794	     -0.00032557	     -0.20537695	     -0.06294564	      0.88294783	     -0.00009746	     -0.21759867	      0.00474363	     -0.00061454	     79.51011560
      0.13336571	     -0.06411463	     -0.00032514	     -0.20538464	     -0.06293851	      0.88294694	     -0.00009691	     -0.21760859	      0.00482697	     -0.00057460	     78.56447592
      0.13468552	     -0.06412073	     -0.00032481	     -0.20539161	     -0.06293209	      0.88294620	     -0.00009642	     -0.21761687	      0.00489958	     -0.00054248	     78.81641868
      0.13600533	     -0.06412755	     -0.00032421	     -0.20539930	     -0.06292557	      0.88294551	     -0.00009595	     -0.21762482	      0.00497363	     -0.00051239	     77.82389492
      0.13732513	     -0.06413148	     -0.00032320	     -0.20540410	     -0.06291896	      0.88294485	     -0.00009548	     -0.21763251	      0.00504621	     -0.00048600	     78.08074409
      0.13982599	     -0.06414423	     -0.00032189	     -0.20541849	     -0.06290617	      0.88294369	     -0.00009461	     -0.21764671	      0.00518539	     -0.00044468	     76.55258389
      0.14082380	     -0.06414227	     -0.00032128	     -0.20541716	     -0.06290097	      0.88294325	     -0.00009427	     -0.21765231	      0.00523870	     -0.00043261	     77.58330380
      0.14182160	     -0.06414029	     -0.00032064	     -0.20541582	     -0.06289571	      0.88294282	     -0.00009394	     -0.21765784	      0.00529339	     -0.00042165	     77.46186890
      0.14309036	     -0.06413940	     -0.00031993	     -0.20541573	     -0.06288895	      0.88294230	     -0.00009352	     -0.21766484	      0.00536219	     -0.00041124	     77.52465663
      0.14511092	     -0.06413453	     -0.00031868	     -0.20541214	     -0.06287801	      0.88294148	     -0.00009287	     -0.21767607	      0.00547160	     -0.00040061	     76.77273193
      0.14607919	     -0.06412832	     -0.00031792	     -0.20540652	     -0.06287269	      0.88294109	     -0.00009257	     -0.21768146	      0.00552226	     -0.00039867	     77.36159095
      0.14729699	     -0.06412034	     -0.00031696	     -0.20539928	     -0.06286592	      0.88294061	     -0.00009219	     -0.21768826	      0.00558654	     -0.00039794	     77.32560038
      0.14898060	     -0.06410783	     -0.00031588	     -0.20538778	     -0.06285644	      0.88293993	     -0.00009169	     -0.21769767	      0.00567385	     -0.00040133	     77.66015275
      0.15016516	     -0.06409437	     -0.00031520	     -0.20537504	     -0.06284968	      0.88293946	     -0.00009134	     -0.21770429	      0.00573568	     -0.00040510	     77.20730458
      0.15134973	     -0.06408047	     -0.00031456	     -0.20536182	     -0.06284285	      0.88293897	     -0.00009100	     -0.21771086	      0.00579606	     -0.00041131	     77.55334353
      0.15328662	     -0.06405526	     -0.00031369	     -0.20533775	     -0.06283153	      0.88293816	     -0.00009046	     -0.21772155	      0.00589478	     -0.00042392	     77.29616214
      0.15422307	     -0.06404238	     -0.00031330	     -0.20532539	     -0.06282599	      0.88293776	     -0.00009021	     -0.21772668	      0.00594122	     -0.00043155	     77.74330814
      0.15536791	     -0.06402656	     -0.00031273	     -0.20531023	     -0.06281916	      0.88293726	     -0.00008990	     -0.21773299	      0.00599830	     -0.00044108	     77.80019661
      0.15702789	     -0.06400570	     -0.00031195	     -0.20529030	     -0.06280913	      0.88293652	     -0.00008948	     -0.21774213	      0.00607992	     -0.00045668	     78.26339726
      0.15825558	     -0.06399004	     -0.00031132	     -0.20527533	     -0.06280163	      0.88293595	     -0.00008917	     -0.21774890	      0.00614074	     -0.00046840	     78.04852270
      0.15948327	     -0.06397601	     -0.00031053	     -0.20526198	     -0.06279405	      0.88293537	     -0.00008887	     -0.21775562	      0.00620043	     -0.00048128	     78.59629023
      0.16108848	     -0.06396052	     -0.00030978	     -0.20524738	     -0.06278404	      0.88293458	     -0.00008850	     -0.21776438	      0.00627942	     -0.00049805	     78.38311973
      0.16234695	     -0.06394929	     -0.00030916	     -0.20523684	     -0.06277610	      0.88293395	     -0.00008821	     -0.21777117	      0.00634022	     -0.00051203	     79.23140353
      0.16360543	     -0.06393806	     -0.00030892	     -0.20522630	     -0.06276808	      0.88293329	     -0.00008794	     -0.21777793	      0.00640245	     -0.00052534	     79.22478995
      0.16486390	     -0.06392708	     -0.00030856	     -0.20521600	     -0.06275998	      0.88293262	     -0.00008767	     -0.21778462	      0.00646315	     -0.00053920	     80.29518807
      0.16645486	     -0.06391190	     -0.00030801	     -0.20520166	     -0.06274964	      0.88293175	     -0.00008735	     -0.21779289	      0.00653850	     -0.00055586	     80.93381506
      0.16784002	     -0.06389374	     -0.00030750	     -0.20518418	     -0.06274054	      0.88293097	     -0.00008708	     -0.21779967	      0.00659889	     -0.00057095	     83.17746651
      0.16906694	     -0.06387895	     -0.00030711	     -0.20516997	     -0.06273241	      0.88293026	     -0.00008685	     -0.21780530	      0.00665094	     -0.00058348	     84.01634997
      0.17029387	     -0.06386503	     -0.00030677	     -0.20515659	     -0.06272422	      0.88292954	     -0.00008663	     -0.21781057	      0.00669940	     -0.00059684	     85.98247881
      0.17191654	     -0.06384923	     -0.00030629	     -0.20514149	     -0.06271330	      0.88292856	     -0.00008635	     -0.21781707	      0.00676182	     -0.00061390	     87.71764530
      0.17301041	     -0.06383791	     -0.00030588	     -0.20513062	     -0.06270588	      0.88292788	     -0.00008617	     -0.21782111	      0.00680158	     -0.00062593	     89.98875506
      0.17410428	     -0.06382526	     -0.00030538	     -0.20511841	     -0.06269842	      0.88292719	     -0.00008600	     -0.21782486	      0.00684166	     -0.00063693	     91.51888829
      0.17552413	     -0.06380648	     -0.00030495	     -0.20510020	     -0.06268867	      0.88292628	     -0.00008578	     -0.21782912	      0.00689277	     -0.00065065	     94.14211252
      0.17694646	     -0.06377947	     -0.00030476	     -0.20507376	     -0.06267883	      0.88292534	     -0.00008558	     -0.21783255	      0.00694481	     -0.00066167	     96.09546525
      0.17836879	     -0.06373949	     -0.00030439	     -0.20503434	     -0.06266892	      0.88292439	     -0.00008538	     -0.21783468	      0.00699564	     -0.00067032	     99.68192206
      0.17954510	     -0.06369178	     -0.00030392	     -0.20498712	     -0.06266066	      0.88292360	     -0.00008523	     -0.21783518	      0.00703971	     -0.00067250	    101.01978869
      0.18072141	     -0.06363177	     -0.00030341	     -0.20492760	     -0.06265236	      0.88292281	     -0.00008509	     -0.21783417	      0.00708300	     -0.00067169	    103.67478123
      0.18234258	     -0.06352082	     -0.00030091	     -0.20481736	     -0.06264082	      0.88292173	     -0.00008490	     -0.21782986	      0.00714437	     -0.00066117	    106.23573496
      0.18342193	     -0.06342888	     -0.00029939	     -0.20472590	     -0.06263309	      0.88292102	     -0.00008478	     -0.21782478	      0.00718462	     -0.00064798	    108.85465839
      0.18450129	     -0.06332357	     -0.00029843	     -0.20462106	     -0.06262531	      0.88292033	     -0.00008466	     -0.21781775	      0.00722568	     -0.00062774	    110.56751684
      0.18594244	     -0.06316457	     -0.00029687	     -0.20446268	     -0.06261486	      0.88291946	     -0.00008452	     -0.21780510	      0.00727967	     -0.00059048	    113.39208247
      0.18739298	     -0.06299032	     -0.00029541	     -0.20428905	     -0.06260426	      0.88291863	     -0.00008438	     -0.21778860	      0.00733411	     -0.00053914	    115.00523136
      0.18850286	     -0.06285197	     -0.00029459	     -0.20415115	     -0.06259610	      0.88291806	     -0.00008428	     -0.21777355	      0.00737383	     -0.00049172	    117.31259091
      0.18961274	     -0.06271440	     -0.00029380	     -0.20401402	     -0.06258789	      0.88291755	     -0.00008419	     -0.21775662	      0.00741366	     -0.00043610	    118.34843055
      0.19095182	     -0.06255321	     -0.00029289	     -0.20385336	     -0.06257794	      0.88291701	     -0.00008408	     -0.21773407	      0.00745971	     -0.00036078	    120.22605842
      0.19229089	     -0.06239771	     -0.00029206	     -0.20369835	     -0.06256792	      0.88291658	     -0.00008398	     -0.21770962	      0.00750514	     -0.00027642	    121.02850695
      0.19362997	     -0.06224810	     -0.00029130	     -0.20354922	     -0.06255784	      0.88291627	     -0.00008388	     -0.21768360	      0.00754794	     -0.00018630	    123.16749525
      0.19474302	     -0.06213059	     -0.00029080	     -0.20343209	     -0.06254942	      0.88291611	     -0.00008381	     -0.21766102	      0.00758399	     -0.00010625	    123.23258372
      0.19585607	     -0.06201992	     -0.00029031	     -0.20332179	     -0.06254096	      0.88291604	     -0.00008373	     -0.21763778	      0.00761812	     -0.00002488	    124.49742522
      0.19733862	     -0.06188290	     -0.00028962	     -0.20318525	     -0.06252963	      0.88291608	     -0.00008365	     -0.21760609	      0.00766332	      0.00008597	    125.02712881
      0.19859863	     -0.06177338	     -0.00028893	     -0.20307612	     -0.06251995	      0.88291625	     -0.00008358	     -0.21757867	      0.00769998	      0.00017948	    126.38019170
      0.19985865	     -0.06166959	     -0.00028816	     -0.20297272	     -0.06251022	      0.88291653	     -0.00008351	     -0.21755089	      0.00773726	      0.00027257	    126.25234740
      0.20111866	     -0.06157086	     -0.00028747	     -0.20287436	     -0.06250045	      0.88291693	     -0.00008345	     -0.21752281	      0.00777246	      0.00036185	    127.69427698
      0.20237868	     -0.06147759	     -0.00028694	     -0.20278147	     -0.06249064	      0.88291745	     -0.00008339	     -0.21749449	      0.00780887	      0.00044874	    127.14343013
      0.20363869	     -0.06138667	     -0.00028655	     -0.20269090	     -0.06248077	      0.88291806	     -0.00008334	     -0.21746595	      0.00784291	      0.00052986	    128.56321019
      0.20489871	     -0.06129953	     -0.00028620	     -0.20260412	     -0.06247087	      0.88291878	     -0.00008329	     -0.21743721	      0.00787806	      0.00060686	    128.08747173
      0.20615872	     -0.06121354	     -0.00028583	     -0.20251847	     -0.06246092	      0.88291959	     -0.00008325	     -0.21740823	      0.00791094	      0.00067688	    129.24394331
      0.20741874	     -0.06112979	     -0.00028546	     -0.20243505	     -0.06245093	      0.88292048	     -0.00008321	     -0.21737902	      0.00794489	      0.00074201	    128.39803851
      0.20867875	     -0.06104546	     -0.00028505	     -0.20235105	     -0.06244090	      0.88292146	     -0.00008317	     -0.21734954	      0.00797615	      0.00079946	    129.51444288
      0.20993876	     -0.06096345	     -0.00028462	     -0.20226936	     -0.06243083	      0.88292250	     -0.00008314	     -0.21731981	      0.00800814	      0.00085137	    128.79614465
      0.21119878	     -0.06088161	     -0.00028415	     -0.20218781	     -0.06242072	      0.88292360	     -0.00008311	     -0.21728981	      0.00803752	      0.00089540	    129.63265280
      0.21245879	     -0.06080094	     -0.00028366	     -0.20210744	     -0.06241058	      0.88292475	     -0.00008309	     -0.21725957	      0.00806760	      0.00093411	    128.55437701
      0.21371881	     -0.06071857	     -0.00028322	     -0.20202534	     -0.06240040	      0.88292595	     -0.00008306	     -0.21722906	      0.00809463	      0.00096517	    129.45858544
      0.21497882	     -0.06063696	     -0.00028262	     -0.20194401	     -0.06239018	      0.88292718	     -0.00008304	     -0.21719828	      0.00812204	      0.00099118	    128.59962063
      0.21623884	     -0.06055271	     -0.00028176	     -0.20186002	     -0.06237993	      0.88292844	     -0.00008303	     -0.21716721	      0.00814653	      0.00101027	    129.25997824
      0.21749885	     -0.06046864	     -0.00028112	     -0.20177619	     -0.06236965	      0.88292973	     -0.00008301	     -0.21713589	      0.00817129	      0.00102535	    128.06275264
      0.21875886	     -0.06038258	     -0.00028046	     -0.20169036	     -0.06235934	      0.88293102	     -0.00008300	     -0.21710433	      0.00819264	      0.00103423	    128.84560132
      0.22001888	     -0.06029620	     -0.00027965	     -0.20160420	     -0.06234900	      0.88293233	     -0.00008299	     -0.21707253	      0.00821408	      0.00103964	    127.91331620
      0.22127889	     -0.06020522	     -0.00027866	     -0.20151341	     -0.06233864	      0.88293364	     -0.00008299	     -0.21704044	      0.00823236	      0.00103987	    128.60140662
      0.22253891	     -0.06011275	     -0.00027780	     -0.20142113	     -0.06232826	      0.88293495	     -0.00008298	     -0.21700805	      0.00825075	      0.00103807	    127.43571189
      0.22379892	     -0.06001714	     -0.00027710	     -0.20132567	     -0.06231785	      0.88293626	     -0.00008298	     -0.21697534	      0.00826551	      0.00103223	    128.29568134
      0.22505894	     -0.05992150	     -0.00027656	     -0.20123018	     -0.06230743	      0.88293755	     -0.00008298	     -0.21694233	      0.00828016	      0.00102518	    127.44280147
      0.22631895	     -0.05982374	     -0.00027618	     -0.20113253	     -0.06229699	      0.88293884	     -0.00008298	     -0.21690902	      0.00829143	      0.00101518	    128.22224768
      0.22757897	     -0.05972500	     -0.00027584	     -0.20103390	     -0.06228653	      0.88294011	     -0.00008299	     -0.21687540	      0.00830268	      0.00100522	    127.17000535
      0.22883898	     -0.05962316	     -0.00027578	     -0.20093213	     -0.06227607	      0.88294137	     -0.00008300	     -0.21684147	      0.00831020	      0.00099323	    128.14222856
      0.23009899	     -0.05952083	     -0.00027568	     -0.20082987	     -0.06226559	      0.88294261	     -0.00008301	     -0.21680723	      0.00831754	      0.00098197	    127.39076408
      0.23135901	     -0.05941619	     -0.00027512	     -0.20072526	     -0.06225511	      0.88294384	     -0.00008302	     -0.21677265	      0.00832142	      0.00096957	    128.32722005
      0.23261902	     -0.05931263	     -0.00027470	     -0.20062174	     -0.06224462	      0.88294506	     -0.00008303	     -0.21673780	      0.00832525	      0.00095899	    127.35754723
      0.23387904	     -0.05920764	     -0.00027444	     -0.20051675	     -0.06223413	      0.88294626	     -0.00008304	     -0.21670268	      0.00832530	      0.00094804	    128.44833193
      0.23513905	     -0.05910359	     -0.00027389	     -0.20041270	     -0.06222364	      0.88294745	     -0.00008306	     -0.21666733	      0.00832522	      0.00093929	    127.76776375
      0.23639907	     -0.05899789	     -0.00027292	     -0.20030697	     -0.06221315	      0.88294863	     -0.00008308	     -0.21663176	      0.00832179	      0.00093058	    128.82218299
      0.23765908	     -0.05889337	     -0.00027211	     -0.20020243	     -0.06220267	      0.88294979	     -0.00008310	     -0.21659601	      0.00831849	      0.00092469	    127.96879117
      0.23891909	     -0.05878637	     -0.00027142	     -0.20009536	     -0.06219219	      0.88295096	     -0.00008312	     -0.21656005	      0.00831163	      0.00091920	    129.22651172
      0.24017911	     -0.05868093	     -0.00027091	     -0.19998985	     -0.06218172	      0.88295211	     -0.00008315	     -0.21652391	      0.00830485	      0.00091662	    128.65527673
      0.24143912	     -0.05857520	     -0.00027036	     -0.19988402	     -0.06217126	      0.88295327	     -0.00008317	     -0.21648758	      0.00829482	      0.00091465	    129.83126229
      0.24269914	     -0.05847176	     -0.00026968	     -0.19978050	     -0.06216082	      0.88295442	     -0.00008320	     -0.21645111	      0.00828505	      0.00091585	    129.04266478
      0.24395915	     -0.05836570	     -0.00026905	     -0.19967431	     -0.06215039	      0.88295557	     -0.00008322	     -0.21641449	      0.00827185	      0.00091767	    130.39372917
      0.24521917	     -0.05826143	     -0.00026829	     -0.19956991	     -0.06213997	      0.88295673	     -0.00008325	     -0.21637772	      0.00825888	      0.00092251	    129.87365028
      0.24647918	     -0.05815695	     -0.00026755	     -0.19946528	     -0.06212958	      0.88295790	     -0.00008328	     -0.21634082	      0.00824279	      0.00092792	    131.12870433
      0.24761313	     -0.05806432	     -0.00026680	     -0.19937251	     -0.06212024	      0.88295896	     -0.00008331	     -0.21630751	      0.00822860	      0.00093542	    130.68725431
      0.24874707	     -0.05797205	     -0.00026602	     -0.19928008	     -0.06211092	      0.88296002	     -0.00008334	     -0.21627411	      0.00821214	      0.00094321	    131.52062166
      0.25013022	     -0.05786108	     -0.00026520	     -0.19916891	     -0.06209957	      0.88296133	     -0.00008338	     -0.21623329	      0.00819151	      0.00095511	    131.41811141
      0.25151337	     -0.05775328	     -0.00026435	     -0.19906089	     -0.06208826	      0.88296266	     -0.00008342	     -0.21619241	      0.00816788	      0.00096755	    132.68973470
      0.25258797	     -0.05767296	     -0.00026370	     -0.19898039	     -0.06207949	      0.88296371	     -0.00008345	     -0.21616071	      0.00814993	      0.00097930	    132.05412362
      0.25366257	     -0.05759594	     -0.00026316	     -0.19890316	     -0.06207074	      0.88296477	     -0.00008348	     -0.21612912	      0.00812991	      0.00099036	    132.71325905
      0.25514908	     -0.05749704	     -0.00026254	     -0.19880397	     -0.06205868	      0.88296625	     -0.00008352	     -0.21608579	      0.00810156	      0.00100658	    132.65379493
      0.25663559	     -0.05740659	     -0.00026205	     -0.19871321	     -0.06204666	      0.88296776	     -0.00008357	     -0.21604303	      0.00807049	      0.00102166	    133.85056546
      0.25768755	     -0.05734770	     -0.00026182	     -0.19865409	     -0.06203818	      0.88296884	     -0.00008360	     -0.21601319	      0.00804926	      0.00103309	    133.09462786
      0.25873951	     -0.05729342	     -0.00026160	     -0.19859957	     -0.06202972	      0.88296993	     -0.00008364	     -0.21598374	      0.00802637	      0.00104263	    133.64000421
      0.26027905	     -0.05722153	     -0.00026022	     -0.19852735	     -0.06201739	      0.88297155	     -0.00008369	     -0.21594143	      0.00799268	      0.00105539	    133.55056705
      0.26158184	     -0.05716502	     -0.00025962	     -0.19847054	     -0.06200700	      0.88297293	     -0.00008374	     -0.21590641	      0.00796279	      0.00106369	    134.14515767
      0.26288462	     -0.05711685	     -0.00025908	     -0.19842207	     -0.06199665	      0.88297432	     -0.00008378	     -0.21587221	      0.00793350	      0.00107052	    133.53619648
      0.26418740	     -0.05707424	     -0.00025858	     -0.19837914	     -0.06198633	      0.88297572	     -0.00008383	     -0.21583886	      0.00790245	      0.00107341	    134.59606817
      0.26527984	     -0.05704281	     -0.00025812	     -0.19834745	     -0.06197771	      0.88297689	     -0.00008387	     -0.21581154	      0.00787794	      0.00107473	    133.84780177
      0.26637228	     -0.05701524	     -0.00025769	     -0.19831962	     -0.06196912	      0.88297806	     -0.00008391	     -0.21578481	      0.00785237	      0.00107263	    134.35069026
      0.26781790	     -0.05698476	     -0.00025717	     -0.19828879	     -0.06195779	      0.88297961	     -0.00008396	     -0.21575034	      0.00781956	      0.00106668	    134.00691217
      0.26926352	     -0.05696049	     -0.00025677	     -0.19826417	     -0.06194651	      0.88298114	     -0.00008402	     -0.21571687	      0.00778585	      0.00105535	    134.87234933
      0.27032941	     -0.05694672	     -0.00025604	     -0.19825017	     -0.06193822	      0.88298226	     -0.00008406	     -0.21569285	      0.00776272	      0.00104533	    133.94193162
      0.27139529	     -0.05693560	     -0.00025551	     -0.19823880	     -0.06192996	      0.88298337	     -0.00008410	     -0.21566938	      0.00773866	      0.00103168	    134.25666506
      0.27289982	     -0.05692652	     -0.00025511	     -0.19822938	     -0.06191834	      0.88298491	     -0.00008416	     -0.21563727	      0.00770585	      0.00100862	    133.77738104
      0.27419315	     -0.05692409	     -0.00025487	     -0.19822664	     -0.06190840	      0.88298619	     -0.00008421	     -0.21561062	      0.00767736	      0.00098416	    134.11231308
      0.27548648	     -0.05692650	     -0.00025463	     -0.19822877	     -0.06189848	      0.88298745	     -0.00008427	     -0.21558486	      0.00765047	      0.00095680	    133.23103757
      0.27677981	     -0.05693217	     -0.00025439	     -0.19823414	     -0.06188861	      0.88298867	     -0.00008432	     -0.21555992	      0.00762260	      0.00092456	    133.93557669
      0.27788101	     -0.05694008	     -0.00025413	     -0.19824182	     -0.06188023	      0.88298967	     -0.00008436	     -0.21553933	      0.00760088	      0.00089554	    132.96485641
      0.27898221	     -0.05695071	     -0.00025380	     -0.19825222	     -0.06187187	      0.88299064	     -0.00008441	     -0.21551929	      0.00757850	      0.00086301	    133.20372041
      0.28041137	     -0.05696785	     -0.00025335	     -0.19826907	     -0.06186106	      0.88299184	     -0.00008447	     -0.21549410	      0.00755099	      0.00081801	    132.50965988
      0.28184053	     -0.05698754	     -0.00025300	     -0.19828846	     -0.06185029	      0.88299297	     -0.00008453	     -0.21546974	      0.00752300	      0.00076863	    133.02480847
      0.28291016	     -0.05700408	     -0.00025279	     -0.19830480	     -0.06184225	      0.88299378	     -0.00008457	     -0.21545204	      0.00750400	      0.00073095	    131.91184765
      0.28397979	     -0.05702249	     -0.00025260	     -0.19832301	     -0.06183423	      0.88299454	     -0.00008462	     -0.21543477	      0.00748425	      0.00069067	    132.01860451
      0.28547342	     -0.05705098	     -0.00025234	     -0.19835122	     -0.06182307	      0.88299553	     -0.00008468	     -0.21541138	      0.00745802	      0.00063287	    131.27009211
      0.28696705	     -0.05708152	     -0.00025214	     -0.19838149	     -0.06181195	      0.88299643	     -0.00008474	     -0.21538877	      0.00743126	      0.00057227	    131.67594239
      0.28801708	     -0.05710436	     -0.00025200	     -0.19840414	     -0.06180416	      0.88299701	     -0.00008478	     -0.21537334	      0.00741430	      0.00053012	    130.46353938
      0.28906711	     -0.05712886	     -0.00025191	     -0.19842846	     -0.06179638	      0.88299754	     -0.00008483	     -0.21535826	      0.00739653	      0.00048635	    130.47891592
      0.29060976	     -0.05716690	     -0.00025182	     -0.19846624	     -0.06178499	      0.88299824	     -0.00008489	     -0.21533678	      0.00737161	      0.00042211	    129.68033598
      0.29191304	     -0.05719990	     -0.00025177	     -0.19849902	     -0.06177540	      0.88299875	     -0.00008494	     -0.21531920	      0.00735032	      0.00036741	    129.68127648
      0.29321633	     -0.05723428	     -0.00025123	     -0.19853321	     -0.06176583	      0.88299920	     -0.00008500	     -0.21530213	      0.00733044	      0.00031409	    128.55100033
      0.29451961	     -0.05726883	     -0.00025062	     -0.19856755	     -0.06175629	      0.88299957	     -0.00008505	     -0.21528550	      0.00730935	      0.00026054	    128.96336827
      0.29561319	     -0.05729780	     -0.00025018	     -0.19859637	     -0.06174831	      0.88299983	     -0.00008509	     -0.21527189	      0.00729346	      0.00021784	    127.80816625
      0.29670677	     -0.05732685	     -0.00025013	     -0.19862525	     -0.06174034	      0.88300005	     -0.00008514	     -0.21525859	      0.00727669	      0.00017520	    127.83606396
      0.29815066	     -0.05736749	     -0.00025019	     -0.19866569	     -0.06172985	      0.88300026	     -0.00008519	     -0.21524154	      0.00725569	      0.00012157	    126.94007003
      0.29959455	     -0.05740895	     -0.00025030	     -0.19870692	     -0.06171939	      0.88300040	     -0.00008525	     -0.21522503	      0.00723390	      0.00006976	    127.23325825
      0.30066387	     -0.05743997	     -0.00025042	     -0.19873780	     -0.06171166	      0.88300046	     -0.00008529	     -0.21521314	      0.00721949	      0.00003459	    126.02324243
      0.30173319	     -0.05747158	     -0.00025076	     -0.19876926	     -0.06170395	      0.88300047	     -0.00008534	     -0.21520150	      0.00720419	      0.00000011	    126.02337215
      0.30323034	     -0.05751588	     -0.00025159	     -0.19881334	     -0.06169318	      0.88300044	     -0.00008539	     -0.21518563	      0.00718390	     -0.00004431	    125.18732915
      0.30453072	     -0.05755317	     -0.00025176	     -0.19885046	     -0.06168385	      0.88300036	     -0.00008544	     -0.21517220	      0.00716588	     -0.00008006	    125.20320466
      0.30583110	     -0.05759163	     -0.00025207	     -0.19888876	     -0.06167454	      0.88300023	     -0.00008549	     -0.21515910	      0.00714934	     -0.00011167	    124.05122824
      0.30713148	     -0.05762938	     -0.00025245	     -0.19892634	     -0.06166526	      0.88300007	     -0.00008554	     -0.21514629	      0.00713161	     -0.00014116	    124.53527055
      0.30822024	     -0.05766058	     -0.00025277	     -0.19895741	     -0.06165750	      0.88299991	     -0.00008559	     -0.21513577	      0.00711870	     -0.00016195	    123.41776227
      0.30930901	     -0.05769183	     -0.00025311	     -0.19898852	     -0.06164976	      0.88299972	     -0.00008563	     -0.21512540	      0.00710500	     -0.00018143	    123.47577385
      0.31076457	     -0.05773357	     -0.00025358	     -0.19903011	     -0.06163943	      0.88299944	     -0.00008568	     -0.21511177	      0.00708800	     -0.00020314	    122.65227447
      0.31222013	     -0.05777414	     -0.00025408	     -0.19907051	     -0.06162912	      0.88299913	     -0.00008573	     -0.21509836	      0.00707042	     -0.00022145	    122.97592566
      0.31329331	     -0.05780338	     -0.00025444	     -0.19909965	     -0.06162154	      0.88299889	     -0.00008577	     -0.21508859	      0.00705929	     -0.00023106	    121.81821872
      0.31436650	     -0.05783261	     -0.00025483	     -0.19912877	     -0.06161397	      0.88299863	     -0.00008581	     -0.21507889	      0.00704737	     -0.00023953	    121.85044718
      0.31586045	     -0.05787309	     -0.00025534	     -0.19916911	     -0.06160345	      0.88299827	     -0.00008586	     -0.21506552	      0.00703205	     -0.00024720	    121.05854489
      0.31716907	     -0.05790736	     -0.00025577	     -0.19920327	     -0.06159426	      0.88299794	     -0.00008591	     -0.21505391	      0.00701838	     -0.00025118	    121.12065328
      0.31847768	     -0.05794128	     -0.00025613	     -0.19923708	     -0.06158508	      0.88299761	     -0.00008595	     -0.21504236	      0.00700637	     -0.00025137	    119.99427802
      0.31978630	     -0.05797345	     -0.00025644	     -0.19926914	     -0.06157592	      0.88299728	     -0.00008600	     -0.21503084	      0.00699318	     -0.00025010	    120.54537047
      0.32086215	     -0.05799906	     -0.00025660	     -0.19929468	     -0.06156841	      0.88299702	     -0.00008603	     -0.21502139	      0.00698438	     -0.00024582	    119.43805788
      0.32193800	     -0.05802418	     -0.00025673	     -0.19931972	     -0.06156090	      0.88299676	     -0.00008607	     -0.21501193	      0.00697480	     -0.00024106	    119.50599292
      0.32342285	     -0.05805702	     -0.00025678	     -0.19935247	     -0.06155055	      0.88299640	     -0.00008611	     -0.21499886	      0.00696288	     -0.00023151	    118.76485089
      0.32473735	     -0.05808342	     -0.00025675	     -0.19937880	     -0.06154140	      0.88299611	     -0.00008615	     -0.21498724	      0.00695201	     -0.00022141	    118.86453980
      0.32605184	     -0.05810841	     -0.00025661	     -0.19940373	     -0.06153227	      0.88299582	     -0.00008619	     -0.21497554	      0.00694269	     -0.00020854	    117.77297415
      0.32722767	     -0.05812805	     -0.00025644	     -0.19942331	     -0.06152411	      0.88299559	     -0.00008622	     -0.21496499	      0.00693327	     -0.00019662	    118.17139330
      0.32840349	     -0.05814617	     -0.00025618	     -0.19944138	     -0.06151597	      0.88299536	     -0.00008625	     -0.21495435	      0.00692536	     -0.00018252	    117.36207502
      0.32957932	     -0.05816220	     -0.00025587	     -0.19945736	     -0.06150783	      0.88299516	     -0.00008628	     -0.21494361	      0.00691670	     -0.00016818	    117.49429195
      0.33075514	     -0.05817621	     -0.00025550	     -0.19947134	     -0.06149970	      0.88299497	     -0.00008631	     -0.21493277	      0.00690890	     -0.00015234	    116.93537809
      0.33226499	     -0.05819051	     -0.00025495	     -0.19948557	     -0.06148928	      0.88299475	     -0.00008634	     -0.21491868	      0.00689818	     -0.00013145	    117.04143082
      0.33349804	     -0.05819959	     -0.00025434	     -0.19949462	     -0.06148078	      0.88299460	     -0.00008636	     -0.21490701	      0.00689060	     -0.00011267	    116.08966243
      0.33473110	     -0.05820541	     -0.00025331	     -0.19950040	     -0.06147228	      0.88299448	     -0.00008639	     -0.21489520	      0.00688162	     -0.00009414	    116.45656012
      0.33596415	     -0.05820921	     -0.00025216	     -0.19950417	     -0.06146380	      0.88299437	     -0.00008641	     -0.21488324	      0.00687387	     -0.00007394	    115.58180259
      0.33719720	     -0.05820996	     -0.00025103	     -0.19950489	     -0.06145533	      0.88299429	     -0.00008643	     -0.21487113	      0.00686467	     -0.00005427	    115.97449498
      0.33843025	     -0.05820825	     -0.00024992	     -0.19950315	     -0.06144687	      0.88299424	     -0.00008644	     -0.21485889	      0.00685670	     -0.00003314	    115.13505609
      0.33966330	     -0.05820344	     -0.00024886	     -0.19949830	     -0.06143843	      0.88299421	     -0.00008646	     -0.21484650	      0.00684719	     -0.00001276	    115.56292386
      0.34089635	     -0.05819522	     -0.00024824	     -0.19949004	     -0.06142999	      0.88299421	     -0.00008647	     -0.21483399	      0.00683879	      0.00000898	    114.72563071
      0.34212940	     -0.05818572	     -0.00024776	     -0.19948048	     -0.06142156	      0.88299423	     -0.00008649	     -0.21482141	      0.00682868	      0.00002987	    115.15687467
      0.34336245	     -0.05817492	     -0.00024730	     -0.19946963	     -0.06141315	      0.88299428	     -0.00008650	     -0.21480879	      0.00681963	      0.00005191	    114.32552583
      0.34459550	     -0.05816131	     -0.00024685	     -0.19945595	     -0.06140474	      0.88299436	     -0.00008651	     -0.21479612	      0.00680882	      0.00007280	    114.79942977
      0.34582856	     -0.05814541	     -0.00024636	     -0.19943999	     -0.06139636	      0.88299446	     -0.00008651	     -0.21478340	      0.00679910	      0.00009466	    113.99743077
      0.34706161	     -0.05812656	     -0.00024588	     -0.19942106	     -0.06138798	      0.88299459	     -0.00008652	     -0.21477059	      0.00678758	      0.00011522	    114.49666262
      0.34829466	     -0.05810630	     -0.00024539	     -0.19940073	     -0.06137962	      0.88299475	     -0.00008652	     -0.21475772	      0.00677708	      0.00013663	    113.69380612
      0.34952771	     -0.05808344	     -0.00024492	     -0.19937780	     -0.06137127	      0.88299493	     -0.00008652	     -0.21474477	      0.00676469	      0.00015656	    114.20926915
      0.35076076	     -0.05805815	     -0.00024446	     -0.19935243	     -0.06136293	      0.88299513	     -0.00008653	     -0.21473175	      0.00675332	      0.00017722	    113.44130740
      0.35199381	     -0.05802994	     -0.00024406	     -0.19932413	     -0.06135461	      0.88299536	     -0.00008652	     -0.21471862	      0.00674007	      0.00019637	    113.98748322
      0.35322686	     -0.05800083	     -0.00024371	     -0.19929493	     -0.06134631	      0.88299562	     -0.00008652	     -0.21470541	      0.00672775	      0.00021622	    113.21317071
      0.35445991	     -0.05797008	     -0.00024344	     -0.19926408	     -0.06133802	      0.88299590	     -0.00008652	     -0.21469213	      0.00671344	      0.00023446	    113.76048442
      0.35569296	     -0.05793852	     -0.00024323	     -0.19923242	     -0.06132975	      0.88299620	     -0.00008652	     -0.21467882	      0.00670004	      0.00025330	    113.00035795
      0.35692602	     -0.05790558	     -0.00024312	     -0.19919936	     -0.06132150	      0.88299652	     -0.00008651	     -0.21466547	      0.00668465	      0.00027044	    113.56740704
      0.35815907	     -0.05787255	     -0.00024312	     -0.19916621	     -0.06131327	      0.88299686	     -0.00008650	     -0.21465213	      0.00667015	      0.00028809	    112.81803142
      0.35939212	     -0.05783875	     -0.00024322	     -0.19913228	     -0.06130505	      0.88299723	     -0.00008650	     -0.21463881	      0.00665364	      0.00030399	    113.39456559
      0.36062517	     -0.05780645	     -0.00024341	     -0.19909985	     -0.06129686	      0.88299761	     -0.00008649	     -0.21462558	      0.00663799	      0.00032031	    112.62938392
      0.36185822	     -0.05777483	     -0.00024365	     -0.19906809	     -0.06128868	      0.88299802	     -0.00008648	     -0.21461248	      0.00662029	      0.00033472	    113.19437150
      0.36309127	     -0.05774382	     -0.00024387	     -0.19903694	     -0.06128053	      0.88299844	     -0.00008647	     -0.21459956	      0.00660347	      0.00034938	    112.44655839
      0.36432432	     -0.05771239	     -0.00024400	     -0.19900535	     -0.06127240	      0.88299888	     -0.00008645	     -0.21458682	      0.00658467	      0.00036202	    113.02301725
      0.36555737	     -0.05768306	     -0.00024400	     -0.19897587	     -0.06126429	      0.88299933	     -0.00008644	     -0.21457430	      0.00656674	      0.00037480	    112.24202780
      0.36679042	     -0.05765533	     -0.00024381	     -0.19894799	     -0.06125621	      0.88299980	     -0.00008642	     -0.21456207	      0.00654676	      0.00038534	    112.77829054
      0.36802348	     -0.05762971	     -0.00024341	     -0.19892222	     -0.06124815	      0.88300028	     -0.00008641	     -0.21455016	      0.00652769	      0.00039572	    111.98575589
      0.36925653	     -0.05760522	     -0.00024287	     -0.19889757	     -0.06124011	      0.88300078	     -0.00008639	     -0.21453861	      0.00650668	      0.00040356	    112.52246829
      0.37048958	     -0.05758343	     -0.00024217	     -0.19887563	     -0.06123210	      0.88300128	     -0.00008637	     -0.21452747	      0.00648667	      0.00041098	    111.72527675
      0.37172263	     -0.05756325	     -0.00024132	     -0.19885530	     -0.06122412	      0.88300179	     -0.00008635	     -0.21451676	      0.00646480	      0.00041559	    112.24875002
      0.37295568	     -0.05754524	     -0.00024026	     -0.19883714	     -0.06121616	      0.88300230	     -0.00008632	     -0.21450651	      0.00644400	      0.00041952	    111.44911112
      0.37418873	     -0.05752804	     -0.00023900	     -0.19881979	     -0.06120822	      0.88300282	     -0.00008630	     -0.21449673	      0.00642144	      0.00042042	    111.97352595
      0.37542178	     -0.05751304	     -0.00023762	     -0.19880464	     -0.06120032	      0.88300334	     -0.00008628	     -0.21448741	      0.00640005	      0.00042045	    111.17931029
      0.37665483	     -0.05749874	     -0.00023617	     -0.19879018	     -0.06119244	      0.88300386	     -0.00008625	     -0.21447857	      0.00637700	      0.00041733	    111.71475855
      0.37788789	     -0.05748640	     -0.00023464	     -0.19877770	     -0.06118459	      0.88300437	     -0.00008622	     -0.21447020	      0.00635521	      0.00041330	    110.92952878
      0.37912094	     -0.05747497	     -0.00023306	     -0.19876611	     -0.06117677	      0.88300488	     -0.00008620	     -0.21446229	      0.00633182	      0.00040611	    111.46080747
      0.38035399	     -0.05746493	     -0.00023140	     -0.19875593	     -0.06116898	      0.88300537	     -0.00008617	     -0.21445486	      0.00630974	      0.00039801	    110.68197773
      0.38158704	     -0.05745511	     -0.00022969	     -0.19874596	     -0.06116121	      0.88300586	     -0.00008614	     -0.21444787	      0.00628613	      0.00038679	    111.22425254
      0.38282009	     -0.05744791	     -0.00022805	     -0.19873861	     -0.06115347	      0.88300633	     -0.00008612	     -0.21444133	      0.00626389	      0.00037473	    110.44852393
      0.38405314	     -0.05744264	     -0.00022657	     -0.19873319	     -0.06114577	      0.88300678	     -0.00008609	     -0.21443526	      0.00624017	      0.00035962	    110.98897530
      0.38528619	     -0.05744041	     -0.00022522	     -0.19873080	     -0.06113808	      0.88300721	     -0.00008607	     -0.21442970	      0.00621787	      0.00034374	    110.22157464
      0.38651924	     -0.05744042	     -0.00022399	     -0.19873066	     -0.06113043	      0.88300762	     -0.00008604	     -0.21442465	      0.00619417	      0.00032489	    110.77166542
      0.38775229	     -0.05744367	     -0.00022289	     -0.19873376	     -0.06112281	      0.88300801	     -0.00008602	     -0.21442016	      0.00617197	      0.00030533	    110.01582944
      0.38898535	     -0.05744849	     -0.00022194	     -0.19873841	     -0.06111521	      0.88300838	     -0.00008600	     -0.21441621	      0.00614847	      0.00028293	    110.59780272
      0.39021840	     -0.05745626	     -0.00022107	     -0.19874603	     -0.06110764	      0.88300871	     -0.00008598	     -0.21441283	      0.00612657	      0.00025999	    109.85883785
      0.39145145	     -0.05746563	     -0.00022021	     -0.19875524	     -0.06110010	      0.88300902	     -0.00008596	     -0.21440998	      0.00610341	      0.00023436	    110.45233302
      0.39268450	     -0.05747709	     -0.00021934	     -0.19876654	     -0.06109259	      0.88300929	     -0.00008594	     -0.21440768	      0.00608186	      0.00020835	    109.73711020
      0.39391755	     -0.05748940	     -0.00021852	     -0.19877870	     -0.06108511	      0.88300953	     -0.00008592	     -0.21440589	      0.00605913	      0.00017982	    110.36629503
      0.39515060	     -0.05750453	     -0.00021777	     -0.19879369	     -0.06107765	      0.88300973	     -0.00008591	     -0.21440460	      0.00603807	      0.00015114	    109.67882858
      0.39638365	     -0.05752047	     -0.00021760	     -0.19880947	     -0.06107022	      0.88300990	     -0.00008590	     -0.21440385	      0.00601577	      0.00012022	    110.31375172
      0.39761670	     -0.05754100	     -0.00021761	     -0.19882985	     -0.06106281	      0.88301003	     -0.00008589	     -0.21440372	      0.00599510	      0.00008940	    109.62040537
      0.39884975	     -0.05756340	     -0.00021771	     -0.19885209	     -0.06105543	      0.88301012	     -0.00008588	     -0.21440420	      0.00597328	      0.00005646	    110.28878289
      0.40008281	     -0.05758767	     -0.00021781	     -0.19887621	     -0.06104808	      0.88301017	     -0.00008588	     -0.21440528	      0.00595325	      0.00002375	    109.64461566
      0.40131586	     -0.05761258	     -0.00021798	     -0.19890098	     -0.06104075	      0.88301018	     -0.00008588	     -0.21440690	      0.00593223	     -0.00001084	    110.35115232
      0.40254891	     -0.05763966	     -0.00021821	     -0.19892792	     -0.06103345	      0.88301014	     -0.00008588	     -0.21440906	      0.00591311	     -0.00004491	    109.73334890
      0.40378196	     -0.05766767	     -0.00021852	     -0.19895579	     -0.06102617	      0.88301007	     -0.00008588	     -0.21441173	      0.00589303	     -0.00008056	    110.45681964
      0.40501501	     -0.05769772	     -0.00021885	     -0.19898572	     -0.06101892	      0.88300994	     -0.00008589	     -0.21441489	      0.00587484	     -0.00011539	    109.83877060
      0.40624806	     -0.05772898	     -0.00021921	     -0.19901685	     -0.06101168	      0.88300978	     -0.00008590	     -0.21441853	      0.00585573	     -0.00015150	    110.55241441
      0.40748111	     -0.05776244	     -0.00021910	     -0.19905021	     -0.06100447	      0.88300957	     -0.00008591	     -0.21442266	      0.00583857	     -0.00018646	    109.92697921
      0.40871416	     -0.05779654	     -0.00021884	     -0.19908420	     -0.06099729	      0.88300932	     -0.00008593	     -0.21442726	      0.00582052	     -0.00022231	    110.62981782
      0.40994721	     -0.05783216	     -0.00021855	     -0.19911974	     -0.06099012	      0.88300902	     -0.00008594	     -0.21443230	      0.00580449	     -0.00025668	    109.99776947
      0.41118027	     -0.05786829	     -0.00021830	     -0.19915579	     -0.06098297	      0.88300869	     -0.00008597	     -0.21443776	      0.00578768	     -0.00029171	    110.70636992
      0.41241332	     -0.05790602	     -0.00021809	     -0.19919345	     -0.06097585	      0.88300831	     -0.00008599	     -0.21444364	      0.00577301	     -0.00032501	    110.06417870
      0.41364637	     -0.05794387	     -0.00021791	     -0.19923123	     -0.06096874	      0.88300788	     -0.00008602	     -0.21444989	      0.00575763	     -0.00035868	    110.76764192
      0.41487942	     -0.05798257	     -0.00021767	     -0.19926988	     -0.06096165	      0.88300742	     -0.00008605	     -0.21445650	      0.00574443	     -0.00039034	    110.10990789
      0.41611247	     -0.05802075	     -0.00021736	     -0.19930801	     -0.06095457	      0.88300692	     -0.00008609	     -0.21446342	      0.00573053	     -0.00042211	    110.79420129
      0.41734552	     -0.05805878	     -0.00021698	     -0.19934601	     -0.06094751	      0.88300638	     -0.00008613	     -0.21447061	      0.00571882	     -0.00045161	    110.12518719
      0.41857857	     -0.05809519	     -0.00021658	     -0.19938239	     -0.06094047	      0.88300581	     -0.00008617	     -0.21447800	      0.00570645	     -0.00048091	    110.81492623
      0.41981162	     -0.05813104	     -0.00021618	     -0.19941824	     -0.06093344	      0.88300520	     -0.00008622	     -0.21448554	      0.00569627	     -0.00050760	    110.14157709
      0.42104467	     -0.05816538	     -0.00021585	     -0.19945256	     -0.06092642	      0.88300456	     -0.00008627	     -0.21449318	      0.00568540	     -0.00053377	    110.83174512
      0.42227773	     -0.05819916	     -0.00021558	     -0.19948634	     -0.06091942	      0.88300388	     -0.00008633	     -0.21450087	      0.00567668	     -0.00055701	    110.15657510
      0.42351078	     -0.05823117	     -0.00021530	     -0.19951836	     -0.06091242	      0.88300318	     -0.00008639	     -0.21450856	      0.00566721	     -0.00057942	    110.86196706
      0.42474383	     -0.05826212	     -0.00021504	     -0.19954933	     -0.06090544	      0.88300246	     -0.00008646	     -0.21451621	      0.00565985	     -0.00059855	    110.19354655
      0.42597688	     -0.05829080	     -0.00021485	     -0.19957803	     -0.06089847	      0.88300171	     -0.00008653	     -0.21452374	      0.00565166	     -0.00061653	    110.91387580
      0.42720993	     -0.05831827	     -0.00021470	     -0.19960553	     -0.06089150	      0.88300094	     -0.00008661	     -0.21453113	      0.00564549	     -0.00063100	    110.24270621
      0.42844298	     -0.05834350	     -0.00021462	     -0.19963079	     -0.06088454	      0.88300015	     -0.00008669	     -0.21453832	      0.00563840	     -0.00064412	    110.97659875
      0.42967603	     -0.05836780	     -0.00021456	     -0.19965514	     -0.06087760	      0.88299935	     -0.00008677	     -0.21454529	      0.00563325	     -0.00065359	    110.30258265
      0.43090908	     -0.05839058	     -0.00021458	     -0.19967795	     -0.06087065	      0.88299854	     -0.00008687	     -0.21455200	      0.00562709	     -0.00066166	    111.04064377
      0.43214213	     -0.05841164	     -0.00021494	     -0.19969906	     -0.06086372	      0.88299772	     -0.00008696	     -0.21455847	      0.00562280	     -0.00066607	    110.36014731
      0.43337519	     -0.05843235	     -0.00021533	     -0.19971982	     -0.06085679	      0.88299690	     -0.00008707	     -0.21456474	      0.00561741	     -0.00066904	    111.08701556
      0.43460824	     -0.05845406	     -0.00021587	     -0.19974158	     -0.06084986	      0.88299607	     -0.00008718	     -0.21457083	      0.00561382	     -0.00066843	    110.38450997
      0.43584129	     -0.05847500	     -0.00021649	     -0.19976257	     -0.06084294	      0.88299525	     -0.00008729	     -0.21457673	      0.00560915	     -0.00066664	    111.13051779
      0.43707434	     -0.05849614	     -0.00021709	     -0.19978376	     -0.06083603	      0.88299443	     -0.00008741	     -0.21458242	      0.00560630	     -0.00066152	    110.42877466
      0.43830739	     -0.05851641	     -0.00021767	     -0.19980409	     -0.06082912	      0.88299362	     -0.00008753	     -0.21458787	      0.00560238	     -0.00065553	    111.17713182
      0.43954044	     -0.05853696	     -0.00021820	     -0.19982471	     -0.06082221	      0.88299281	     -0.00008766	     -0.21459307	      0.00560031	     -0.00064658	    110.46404634
      0.44077349	     -0.05855641	     -0.00021905	     -0.19984422	     -0.06081531	      0.88299202	     -0.00008780	     -0.21459800	      0.00559717	     -0.00063709	    111.21018018
      0.44200654	     -0.05857572	     -0.00021975	     -0.19986360	     -0.06080841	      0.88299124	     -0.00008794	     -0.21460265	      0.00559590	     -0.00062497	    110.48621261
      0.44323959	     -0.05859354	     -0.00022036	     -0.19988150	     -0.06080151	      0.88299048	     -0.00008809	     -0.21460696	      0.00559354	     -0.00061266	    111.23220938
      0.44447265	     -0.05861102	     -0.00022087	     -0.19989907	     -0.06079461	      0.88298974	     -0.00008824	     -0.21461095	      0.00559303	     -0.00059805	    110.50498754
      0.44570570	     -0.05862707	     -0.00022130	     -0.19991521	     -0.06078772	      0.88298901	     -0.00008840	     -0.21461456	      0.00559143	     -0.00058356	    111.24846308
      0.44693875	     -0.05864274	     -0.00022142	     -0.19993098	     -0.06078082	      0.88298830	     -0.00008856	     -0.21461781	      0.00559165	     -0.00056705	    110.51654874
      0.44817180	     -0.05865668	     -0.00022127	     -0.19994502	     -0.06077393	      0.88298761	     -0.00008873	     -0.21462065	      0.00559073	     -0.00055086	    111.24467416
      0.44940485	     -0.05867004	     -0.00022103	     -0.19995850	     -0.06076703	      0.88298694	     -0.00008891	     -0.21462308	      0.00559157	     -0.00053288	    110.50081630
      0.45063790	     -0.05868158	     -0.00022079	     -0.19997015	     -0.06076014	      0.88298629	     -0.00008909	     -0.21462508	      0.00559126	     -0.00051553	    111.24423420
      0.45187095	     -0.05869210	     -0.00022056	     -0.19998079	     -0.06075325	      0.88298567	     -0.00008928	     -0.21462663	      0.00559273	     -0.00049664	    110.51784255
      0.45310400	     -0.05869926	     -0.00022027	     -0.19998807	     -0.06074635	      0.88298507	     -0.00008948	     -0.21462770	      0.00559304	     -0.00047853	    111.29024941
      0.45433705	     -0.05870309	     -0.00021981	     -0.19999204	     -0.06073945	      0.88298449	     -0.00008968	     -0.21462822	      0.00559510	     -0.00045894	    110.59657541
      0.45557011	     -0.05870239	     -0.00021927	     -0.19999147	     -0.06073255	      0.88298394	     -0.00008989	     -0.21462810	      0.00559592	     -0.00044013	    111.39677658
      0.45680316	     -0.05869863	     -0.00021865	     -0.19998785	     -0.06072565	      0.88298341	     -0.00009010	     -0.21462731	      0.00559837	     -0.00041977	    110.71558639
      0.45803621	     -0.05868995	     -0.00021795	     -0.19997929	     -0.06071875	      0.88298290	     -0.00009033	     -0.21462578	      0.00559947	     -0.00040013	    111.54261879
      0.45926926	     -0.05867689	     -0.00021711	     -0.19996638	     -0.06071184	      0.88298242	     -0.00009056	     -0.21462346	      0.00560212	     -0.00037884	    110.89750464
      0.46050231	     -0.05865868	     -0.00021622	     -0.19994830	     -0.06070493	      0.88298197	     -0.00009080	     -0.21462029	      0.00560330	     -0.00035810	    111.75553381
      0.46173536	     -0.05863725	     -0.00021540	     -0.19992702	     -0.06069802	      0.88298154	     -0.00009104	     -0.21461626	      0.00560588	     -0.00033556	    111.13280138
      0.46296841	     -0.05861158	     -0.00021477	     -0.19990147	     -0.06069111	      0.88298114	     -0.00009129	     -0.21461135	      0.00560685	     -0.00031341	    112.02842585
      0.46420146	     -0.05858251	     -0.00021425	     -0.19987253	     -0.06068419	      0.88298077	     -0.00009155	     -0.21460556	      0.00560909	     -0.00028930	    111.44503187
      0.46543451	     -0.05854868	     -0.00021383	     -0.19983881	     -0.06067728	      0.88298042	     -0.00009182	     -0.21459886	      0.00560959	     -0.00026540	    112.38035581
      0.46666757	     -0.05851179	     -0.00021344	     -0.19980204	     -0.06067036	      0.88298011	     -0.00009210	     -0.21459125	      0.00561120	     -0.00023937	    111.81449000
      0.46790062	     -0.05847015	     -0.00021306	     -0.19976050	     -0.06066344	      0.88297983	     -0.00009238	     -0.21458272	      0.00561090	     -0.00021347	    112.77900437
      0.46913367	     -0.05842494	     -0.00021259	     -0.19971540	     -0.06065652	      0.88297959	     -0.00009267	     -0.21457327	      0.00561159	     -0.00018537	    112.23976272
      0.47036672	     -0.05837526	     -0.00021204	     -0.19966581	     -0.06064960	      0.88297938	     -0.00009297	     -0.21456287	      0.00561026	     -0.00015736	    113.22555339
      0.47159977	     -0.05832318	     -0.00021147	     -0.19961382	     -0.06064269	      0.88297920	     -0.00009327	     -0.21455157	      0.00560978	     -0.00012718	    112.70022493
      0.47283282	     -0.05826726	     -0.00021090	     -0.19955798	     -0.06063577	      0.88297906	     -0.00009358	     -0.21453935	      0.00560719	     -0.00009717	    113.71411807
      0.47406587	     -0.05820879	     -0.00021020	     -0.19949959	     -0.06062886	      0.88297896	     -0.00009390	     -0.21452627	      0.00560539	     -0.00006510	    113.20864827
      0.47529892	     -0.05814653	     -0.00020936	     -0.19943740	     -0.06062195	      0.88297890	     -0.00009423	     -0.21451231	      0.00560139	     -0.00003335	    114.23773195
      0.47653198	     -0.05808228	     -0.00020847	     -0.19937321	     -0.06061504	      0.88297888	     -0.00009456	     -0.21449752	      0.00559814	      0.00000027	    113.75542558
      0.47776503	     -0.05801517	     -0.00020762	     -0.19930615	     -0.06060814	      0.88297890	     -0.00009490	     -0.21448191	      0.00559264	      0.00003338	    114.80818150
      0.47899808	     -0.05794641	     -0.00020670	     -0.19923743	     -0.06060125	      0.88297896	     -0.00009525	     -0.21446552	      0.00558782	      0.00006815	    114.34074685
      0.48023113	     -0.05787396	     -0.00020566	     -0.19916502	     -0.06059436	      0.88297907	     -0.00009560	     -0.21444838	      0.00558070	      0.00010220	    115.41579416
      0.48146418	     -0.05779901	     -0.00020446	     -0.19909011	     -0.06058749	      0.88297922	     -0.00009596	     -0.21443047	      0.00557424	      0.00013771	    114.97697012
      0.48269723	     -0.05772066	     -0.00020324	     -0.19901177	     -0.06058062	      0.88297941	     -0.00009632	     -0.21441181	      0.00556545	      0.00017231	    116.07482595
      0.48393028	     -0.05764091	     -0.00020199	     -0.19893203	     -0.06057376	      0.88297964	     -0.00009670	     -0.21439243	      0.00555723	      0.00020819	    115.64538547
      0.48516333	     -0.05755863	     -0.00020074	     -0.19884975	     -0.06056692	      0.88297992	     -0.00009707	     -0.21437234	      0.00554659	      0.00024295	    116.74776823
      0.48639638	     -0.05747553	     -0.00019947	     -0.19876663	     -0.06056008	      0.88298024	     -0.00009746	     -0.21435160	      0.00553645	      0.00027875	    116.32354984
      0.48762944	     -0.05739097	     -0.00019828	     -0.19868204	     -0.06055326	      0.88298061	     -0.00009785	     -0.21433025	      0.00552384	      0.00031317	    117.42486223
      0.48886249	     -0.05730659	     -0.00019714	     -0.19859762	     -0.06054646	      0.88298101	     -0.00009824	     -0.21430835	      0.00551168	      0.00034833	    117.00203811
      0.49009554	     -0.05722052	     -0.00019596	     -0.19851149	     -0.06053967	      0.88298147	     -0.00009865	     -0.21428594	      0.00549701	      0.00038179	    118.11100859
      0.49132859	     -0.05713332	     -0.00019441	     -0.19842424	     -0.06053290	      0.88298196	     -0.00009905	     -0.21426303	      0.00548279	      0.00041571	    117.71325228
      0.49256164	     -0.05704412	     -0.00019265	     -0.19833496	     -0.06052615	      0.88298249	     -0.00009947	     -0.21423962	      0.00546605	      0.00044776	    118.82238785
      0.49379469	     -0.05695493	     -0.00019081	     -0.19824571	     -0.06051942	      0.88298306	     -0.00009989	     -0.21421575	      0.00544972	      0.00048007	    118.43096858
      0.49502774	     -0.05686365	     -0.00018902	     -0.19815433	     -0.06051271	      0.88298367	     -0.00010031	     -0.21419143	      0.00543090	      0.00051030	    119.58080245
      0.49626079	     -0.05677184	     -0.00018723	     -0.19806242	     -0.06050603	      0.88298432	     -0.00010074	     -0.21416667	      0.00541249	      0.00054062	    119.21339530
      0.49749384	     -0.05667850	     -0.00018541	     -0.19796896	     -0.06049937	      0.88298500	     -0.00010118	     -0.21414149	      0.00539156	      0.00056871	    120.36067414
      0.49872690	     -0.05658553	     -0.00018355	     -0.19787586	     -0.06049273	      0.88298572	     -0.00010162	     -0.21411593	      0.00537099	      0.00059670	    119.98897410
      0.49995995	     -0.05649130	     -0.00018168	     -0.19778149	     -0.06048612	      0.88298647	     -0.00010207	     -0.21409000	      0.00534787	      0.00062223	    121.14941592
      0.50119300	     -0.05639715	     -0.00017972	     -0.19768719	     -0.06047954	      0.88298726	     -0.00010252	     -0.21406373	      0.00532512	      0.00064745	    120.78824110
      0.50242605	     -0.05630059	     -0.00017804	     -0.19759045	     -0.06047299	      0.88298807	     -0.00010298	     -0.21403714	      0.00529985	      0.00067006	    121.96766624
      0.50365910	     -0.05620566	     -0.00017680	     -0.19749534	     -0.06046647	      0.88298891	     -0.00010344	     -0.21401029	      0.00527493	      0.00069231	    121.60293851
      0.50489215	     -0.05611144	     -0.00017572	     -0.19740090	     -0.06045999	      0.88298978	     -0.00010391	     -0.21398327	      0.00524744	      0.00071184	    122.77907545
      0.50612520	     -0.05601945	     -0.00017465	     -0.19730870	     -0.06045353	      0.88299067	     -0.00010438	     -0.21395612	      0.00522030	      0.00073078	    122.42088260
      0.50735825	     -0.05592829	     -0.00017366	     -0.19721729	     -0.06044711	      0.88299158	     -0.00010486	     -0.21392887	      0.00519061	      0.00074675	    123.61211638
      0.50859130	     -0.05583957	     -0.00017279	     -0.19712833	     -0.06044073	      0.88299251	     -0.00010535	     -0.21390158	      0.00516134	      0.00076188	    123.26644126
      0.50982436	     -0.05575196	     -0.00017200	     -0.19704044	     -0.06043439	      0.88299345	     -0.00010584	     -0.21387426	      0.00512962	      0.00077386	    124.48356183
      0.51105741	     -0.05566831	     -0.00017141	     -0.19695652	     -0.06042808	      0.88299442	     -0.00010633	     -0.21384698	      0.00509837	      0.00078483	    124.14689204
      0.51229046	     -0.05558689	     -0.00017097	     -0.19687479	     -0.06042182	      0.88299539	     -0.00010683	     -0.21381980	      0.00506466	      0.00079244	    125.37056684
      0.51352351	     -0.05550880	     -0.00017034	     -0.19679640	     -0.06041559	      0.88299637	     -0.00010733	     -0.21379276	      0.00503150	      0.00079887	    125.04067494
      0.51475656	     -0.05543137	     -0.00016961	     -0.19671865	     -0.06040941	      0.88299736	     -0.00010784	     -0.21376585	      0.00499601	      0.00080185	    126.30123658
      0.51598961	     -0.05535641	     -0.00016876	     -0.19664338	     -0.06040327	      0.88299835	     -0.00010835	     -0.21373907	      0.00496115	      0.00080360	    125.98926977
      0.51722266	     -0.05528248	     -0.00016783	     -0.19656911	     -0.06039717	      0.88299934	     -0.00010886	     -0.21371244	      0.00492401	      0.00080184	    127.26397552
      0.51845571	     -0.05521097	     -0.00016678	     -0.19649727	     -0.06039113	      0.88300032	     -0.00010938	     -0.21368596	      0.00488757	      0.00079883	    126.96685739
      0.51968876	     -0.05514053	     -0.00016575	     -0.19642648	     -0.06038512	      0.88300131	     -0.00010990	     -0.21365965	      0.00484892	      0.00079233	    128.27518913
      0.52092182	     -0.05507316	     -0.00016471	     -0.19635877	     -0.06037917	      0.88300228	     -0.00011043	     -0.21363354	      0.00481104	      0.00078466	    127.98888721
      0.52215487	     -0.05500680	     -0.00016367	     -0.19629203	     -0.06037326	      0.88300324	     -0.00011096	     -0.21360762	      0.00477099	      0.00077360	    129.33052224
      0.52338792	     -0.05494313	     -0.00016260	     -0.19622800	     -0.06036740	      0.88300418	     -0.00011149	     -0.21358193	      0.00473174	      0.00076152	    129.07804823
      0.52462097	     -0.05488055	     -0.00016157	     -0.19616503	     -0.06036159	      0.88300511	     -0.00011202	     -0.21355646	      0.00469031	      0.00074624	    130.45577217
      0.52585402	     -0.05482092	     -0.00016049	     -0.19610502	     -0.06035583	      0.88300603	     -0.00011256	     -0.21353125	      0.00464970	      0.00073014	    130.21356268
      0.52708707	     -0.05476246	     -0.00015944	     -0.19604616	     -0.06035013	      0.88300691	     -0.00011310	     -0.21350629	      0.00460696	      0.00071105	    131.62542065
      0.52832012	     -0.05470710	     -0.00015841	     -0.19599040	     -0.06034447	      0.88300778	     -0.00011364	     -0.21348161	      0.00456512	      0.00069136	    131.40649476
      0.52955317	     -0.05465283	     -0.00015769	     -0.19593570	     -0.06033887	      0.88300862	     -0.00011419	     -0.21345723	      0.00452123	      0.00066897	    132.85016598
      0.53078622	     -0.05460162	     -0.00015644	     -0.19588409	     -0.06033332	      0.88300943	     -0.00011473	     -0.21343316	      0.00447829	      0.00064643	    132.63061847
      0.53201928	     -0.05455150	     -0.00015514	     -0.19583354	     -0.06032783	      0.88301021	     -0.00011528	     -0.21340940	      0.00443329	      0.00062166	    134.07934713
      0.53325233	     -0.05450426	     -0.00015386	     -0.19578588	     -0.06032239	      0.88301096	     -0.00011583	     -0.21338597	      0.00438932	      0.00059708	    133.87236162
      0.53448538	     -0.05445788	     -0.00015266	     -0.19573907	     -0.06031700	      0.88301168	     -0.00011639	     -0.21336287	      0.00434342	      0.00057055	    135.35384074
      0.53571843	     -0.05441514	     -0.00015153	     -0.19569589	     -0.06031168	      0.88301237	     -0.00011694	     -0.21334012	      0.00429867	      0.00054451	    135.13221978
      0.53695148	     -0.05437450	     -0.00015061	     -0.19565480	     -0.06030640	      0.88301302	     -0.00011750	     -0.21331776	      0.00425205	      0.00051679	    136.59489957
      0.53818453	     -0.05433830	     -0.00014981	     -0.19561814	     -0.06030119	      0.88301364	     -0.00011805	     -0.21329582	      0.00420668	      0.00048981	    136.32891222
      0.53941758	     -0.05430288	     -0.00014908	     -0.19558226	     -0.06029603	      0.88301423	     -0.00011861	     -0.21327434	      0.00415955	      0.00046140	    137.76333336
      0.54065063	     -0.05427292	     -0.00014890	     -0.19555183	     -0.06029093	      0.88301478	     -0.00011917	     -0.21325343	      0.00411369	      0.00043412	    137.42507364
      0.54188368	     -0.05424671	     -0.00014882	     -0.19552513	     -0.06028589	      0.88301530	     -0.00011973	     -0.21323316	      0.00406607	      0.00040572	    138.79695861
      0.54311674	     -0.05422489	     -0.00014867	     -0.19550284	     -0.06028090	      0.88301578	     -0.00012029	     -0.21321354	      0.00401990	      0.00037849	    138.42271699
      0.54434979	     -0.05420450	     -0.00014852	     -0.19548196	     -0.06027597	      0.88301623	     -0.00012085	     -0.21319455	      0.00397220	      0.00035016	    139.78811589
      0.54558284	     -0.05418745	     -0.00014829	     -0.19546444	     -0.06027111	      0.88301665	     -0.00012141	     -0.21317616	      0.00392613	      0.00032310	    139.38348268
      0.54681589	     -0.05417116	     -0.00014812	     -0.19544767	     -0.06026629	      0.88301703	     -0.00012197	     -0.21315832	      0.00387867	      0.00029509	    140.71827829
      0.54804894	     -0.05415765	     -0.00014809	     -0.19543369	     -0.06026154	      0.88301738	     -0.00012253	     -0.21314102	      0.00383297	      0.00026855	    140.26253048
      0.54928199	     -0.05414520	     -0.00014813	     -0.19542075	     -0.06025684	      0.88301769	     -0.00012308	     -0.21312425	      0.00378592	      0.00024127	    141.55360884
      0.55051504	     -0.05413594	     -0.00014815	     -0.19541102	     -0.06025220	      0.88301797	     -0.00012364	     -0.21310799	      0.00374067	      0.00021565	    141.04187454
      0.55174809	     -0.05412743	     -0.00014821	     -0.19540203	     -0.06024762	      0.88301822	     -0.00012420	     -0.21309222	      0.00369411	      0.00018945	    142.28725270
      0.55298114	     -0.05412207	     -0.00014826	     -0.19539621	     -0.06024309	      0.88301844	     -0.00012476	     -0.21307693	      0.00364939	      0.00016508	    141.71588060
      0.55421420	     -0.05411736	     -0.00014836	     -0.19539103	     -0.06023862	      0.88301863	     -0.00012531	     -0.21306210	      0.00360338	      0.00014027	    142.91276942
      0.55544725	     -0.05411570	     -0.00014847	     -0.19538890	     -0.06023420	      0.88301879	     -0.00012587	     -0.21304773	      0.00355927	      0.00011742	    142.28560241
      0.55668030	     -0.05411455	     -0.00014865	     -0.19538728	     -0.06022984	      0.88301892	     -0.00012642	     -0.21303379	      0.00351390	      0.00009425	    143.44037063
      0.55791335	     -0.05411645	     -0.00014884	     -0.19538873	     -0.06022554	      0.88301902	     -0.00012697	     -0.21302028	      0.00347044	      0.00007316	    142.76236345
      0.55914640	     -0.05411890	     -0.00014912	     -0.19539071	     -0.06022129	      0.88301910	     -0.00012752	     -0.21300720	      0.00342572	      0.00005185	    143.86714201
      0.56037945	     -0.05412453	     -0.00014938	     -0.19539590	     -0.06021709	      0.88301915	     -0.00012807	     -0.21299453	      0.00338293	      0.00003268	    143.12776118
      0.56161250	     -0.05413069	     -0.00014971	     -0.19540160	     -0.06021294	      0.88301918	     -0.00012862	     -0.21298228	      0.00333889	      0.00001332	    144.18724357
      0.56284555	     -0.05413987	     -0.00015003	     -0.19541034	     -0.06020885	      0.88301919	     -0.00012916	     -0.21297044	      0.00329680	     -0.00000389	    143.40412178
      0.56407861	     -0.05414935	     -0.00015040	     -0.19541936	     -0.06020481	      0.88301917	     -0.00012970	     -0.21295900	      0.00325348	     -0.00002128	    144.42923971
      0.56531166	     -0.05416183	     -0.00015073	     -0.19543141	     -0.06020083	      0.88301913	     -0.00013024	     -0.21294796	      0.00321209	     -0.00003653	    143.60128594
      0.56654471	     -0.05417471	     -0.00015112	     -0.19544384	     -0.06019689	      0.88301908	     -0.00013078	     -0.21293730	      0.00316947	     -0.00005200	    144.58634767
      0.56777776	     -0.05419066	     -0.00015148	     -0.19545936	     -0.06019301	      0.88301901	     -0.00013131	     -0.21292702	      0.00312884	     -0.00006540	    143.71393664
      0.56901081	     -0.05420693	     -0.00015193	     -0.19547520	     -0.06018918	      0.88301892	     -0.00013184	     -0.21291713	      0.00308703	     -0.00007910	    144.66185082
      0.57024386	     -0.05422616	     -0.00015236	     -0.19549400	     -0.06018540	      0.88301881	     -0.00013237	     -0.21290761	      0.00304726	     -0.00009079	    143.75115003
      0.57147691	     -0.05424556	     -0.00015289	     -0.19551298	     -0.06018166	      0.88301869	     -0.00013289	     -0.21289846	      0.00300634	     -0.00010286	    144.66438659
      0.57270996	     -0.05426774	     -0.00015341	     -0.19553475	     -0.06017798	      0.88301856	     -0.00013342	     -0.21288967	      0.00296750	     -0.00011300	    143.71334702
      0.57394301	     -0.05428991	     -0.00015405	     -0.19555650	     -0.06017435	      0.88301841	     -0.00013393	     -0.21288124	      0.00292752	     -0.00012360	    144.59126802
      0.57517607	     -0.05431473	     -0.00015471	     -0.19558092	     -0.06017076	      0.88301826	     -0.00013445	     -0.21287315	      0.00288965	     -0.00013235	    143.60812824
      0.57640912	     -0.05433937	     -0.00015552	     -0.19560514	     -0.06016722	      0.88301809	     -0.00013496	     -0.21286540	      0.00285066	     -0.00014162	    144.45606903
      0.57764217	     -0.05436648	     -0.00015639	     -0.19563185	     -0.06016373	      0.88301791	     -0.00013547	     -0.21285798	      0.00281377	     -0.00014913	    143.44372448
      0.57887522	     -0.05439328	     -0.00015742	     -0.19565823	     -0.06016028	      0.88301772	     -0.00013597	     -0.21285088	      0.00277575	     -0.00015725	    144.26530120
      0.58010827	     -0.05442240	     -0.00015853	     -0.19568697	     -0.06015688	      0.88301752	     -0.00013647	     -0.21284411	      0.00273984	     -0.00016368	    143.23418900
      0.58134132	     -0.05445087	     -0.00015978	     -0.19571504	     -0.06015353	      0.88301731	     -0.00013697	     -0.21283765	      0.00270280	     -0.00017079	    144.03298603
      0.58257437	     -0.05448143	     -0.00016108	     -0.19574520	     -0.06015022	      0.88301710	     -0.00013746	     -0.21283150	      0.00266785	     -0.00017629	    142.98339351
      0.58380742	     -0.05451100	     -0.00016251	     -0.19577438	     -0.06014695	      0.88301688	     -0.00013795	     -0.21282567	      0.00263177	     -0.00018253	    143.76417394
      0.58504047	     -0.05454226	     -0.00016397	     -0.19580526	     -0.06014373	      0.88301665	     -0.00013844	     -0.21282015	      0.00259778	     -0.00018724	    142.70625555
      0.58627353	     -0.05457232	     -0.00016556	     -0.19583494	     -0.06014054	      0.88301642	     -0.00013892	     -0.21281492	      0.00256263	     -0.00019275	    143.46949562
      0.58750658	     -0.05460383	     -0.00016717	     -0.19586607	     -0.06013741	      0.88301618	     -0.00013940	     -0.21280998	      0.00252955	     -0.00019678	    142.40263128
      0.58873963	     -0.05463400	     -0.00016889	     -0.19589586	     -0.06013431	      0.88301593	     -0.00013987	     -0.21280532	      0.00249530	     -0.00020167	    143.14729537
      0.58997268	     -0.05466540	     -0.00017060	     -0.19592690	     -0.06013125	      0.88301568	     -0.00014034	     -0.21280095	      0.00246310	     -0.00020512	    142.07327916
      0.59120573	     -0.05469507	     -0.00017238	     -0.19595619	     -0.06012823	      0.88301543	     -0.00014080	     -0.21279685	      0.00242968	     -0.00020945	    142.80256165
      0.59243878	     -0.05472558	     -0.00017411	     -0.19598635	     -0.06012526	      0.88301516	     -0.00014126	     -0.21279302	      0.00239828	     -0.00021238	    141.72255271
      0.59367183	     -0.05475442	     -0.00017592	     -0.19601482	     -0.06012232	      0.88301490	     -0.00014171	     -0.21278944	      0.00236564	     -0.00021622	    142.43543720
      0.59490488	     -0.05478452	     -0.00017774	     -0.19604457	     -0.06011942	      0.88301463	     -0.00014216	     -0.21278613	      0.00233499	     -0.00021868	    141.34750487
      0.59613793	     -0.05481296	     -0.00017963	     -0.19607265	     -0.06011656	      0.88301436	     -0.00014260	     -0.21278308	      0.00230307	     -0.00022210	    142.04541489
      0.59737099	     -0.05484218	     -0.00018145	     -0.19610153	     -0.06011374	      0.88301409	     -0.00014304	     -0.21278030	      0.00227312	     -0.00022417	    140.95180346
      0.59860404	     -0.05486958	     -0.00018332	     -0.19612858	     -0.06011096	      0.88301381	     -0.00014347	     -0.21277778	      0.00224188	     -0.00022722	    141.63809623
      0.59983709	     -0.05489753	     -0.00018512	     -0.19615620	     -0.06010821	      0.88301353	     -0.00014390	     -0.21277553	      0.00221261	     -0.00022895	    140.55007396
      0.60107014	     -0.05492304	     -0.00018691	     -0.19618137	     -0.06010550	      0.88301324	     -0.00014432	     -0.21277351	      0.00218205	     -0.00023164	    141.23252262
      0.60230319	     -0.05494912	     -0.00018862	     -0.19620713	     -0.06010283	      0.88301296	     -0.00014473	     -0.21277174	      0.00215341	     -0.00023298	    140.13852167
      0.60353624	     -0.05497449	     -0.00019045	     -0.19623216	     -0.06010019	      0.88301267	     -0.00014514	     -0.21277021	      0.00212344	     -0.00023531	    140.79301752
      0.60476929	     -0.05500301	     -0.00019231	     -0.19626035	     -0.06009759	      0.88301238	     -0.00014554	     -0.21276898	      0.00209536	     -0.00023638	    139.66054340
      0.60600234	     -0.05503350	     -0.00019433	     -0.19629051	     -0.06009503	      0.88301208	     -0.00014594	     -0.21276815	      0.00206590	     -0.00023867	    140.24992025
      0.60723539	     -0.05506904	     -0.00019633	     -0.19632572	     -0.06009250	      0.88301179	     -0.00014633	     -0.21276780	      0.00203833	     -0.00024007	    139.06445623
      0.60846845	     -0.05510696	     -0.00019834	     -0.19636331	     -0.06009000	      0.88301149	     -0.00014671	     -0.21276801	      0.00200949	     -0.00024317	    139.60256332
      0.60970150	     -0.05514988	     -0.00020018	     -0.19640592	     -0.06008754	      0.88301119	     -0.00014709	     -0.21276887	      0.00198268	     -0.00024591	    138.38389370
      0.61093455	     -0.05519523	     -0.00020199	     -0.19645094	     -0.06008511	      0.88301088	     -0.00014745	     -0.21277042	      0.00195476	     -0.00025091	    138.88323599
      0.61216760	     -0.05524568	     -0.00020368	     -0.19650110	     -0.06008272	      0.88301057	     -0.00014782	     -0.21277272	      0.00192903	     -0.00025610	    137.64716844
      0.61340065	     -0.05529862	     -0.00020534	     -0.19655373	     -0.06008036	      0.88301025	     -0.00014817	     -0.21277580	      0.00190237	     -0.00026404	    138.10696532
      0.61463370	     -0.05535664	     -0.00020687	     -0.19661146	     -0.06007803	      0.88300992	     -0.00014852	     -0.21277973	      0.00187808	     -0.00027264	    136.84873132
      0.61586675	     -0.05541691	     -0.00020838	     -0.19667145	     -0.06007572	      0.88300958	     -0.00014886	     -0.21278451	      0.00185301	     -0.00028443	    137.27248760
      0.61709980	     -0.05548131	     -0.00020979	     -0.19673558	     -0.06007345	      0.88300922	     -0.00014919	     -0.21279017	      0.00183048	     -0.00029723	    136.01547375
      0.61833285	     -0.05554663	     -0.00021117	     -0.19680064	     -0.06007121	      0.88300884	     -0.00014951	     -0.21279669	      0.00180733	     -0.00031341	    136.42211405
      0.61956591	     -0.05561444	     -0.00021238	     -0.19686821	     -0.06006900	      0.88300844	     -0.00014983	     -0.21280406	      0.00178683	     -0.00033067	    135.17164116
      0.62079896	     -0.05568286	     -0.00021363	     -0.19693638	     -0.06006681	      0.88300802	     -0.00015014	     -0.21281222	      0.00176578	     -0.00035125	    135.55579955
      0.62203201	     -0.05575418	     -0.00021480	     -0.19700748	     -0.06006464	      0.88300758	     -0.00015044	     -0.21282120	      0.00174739	     -0.00037276	    134.29257029
      0.62326506	     -0.05582566	     -0.00021594	     -0.19707875	     -0.06006250	      0.88300710	     -0.00015073	     -0.21283095	      0.00172847	     -0.00039737	    134.64502844
      0.62449811	     -0.05589905	     -0.00021691	     -0.19715194	     -0.06006038	      0.88300660	     -0.00015102	     -0.21284145	      0.00171221	     -0.00042265	    133.38055391
      0.62573116	     -0.05597161	     -0.00021783	     -0.19722431	     -0.06005828	      0.88300606	     -0.00015130	     -0.21285266	      0.00169543	     -0.00045071	    133.73746746
      0.62696421	     -0.05604448	     -0.00021856	     -0.19729702	     -0.06005619	      0.88300549	     -0.00015157	     -0.21286453	      0.00168129	     -0.00047903	    132.51384253
      0.62819726	     -0.05611531	     -0.00021924	     -0.19736768	     -0.06005413	      0.88300488	     -0.00015184	     -0.21287697	      0.00166661	     -0.00050963	    132.90394457
      0.62943031	     -0.05618681	     -0.00021984	     -0.19743904	     -0.06005208	      0.88300423	     -0.00015209	     -0.21288995	      0.00165448	     -0.00053993	    131.71546671
      0.63066337	     -0.05625745	     -0.00022049	     -0.19750954	     -0.06005005	      0.88300355	     -0.00015234	     -0.21290343	      0.00164171	     -0.00057196	    132.12850258
      0.63189642	     -0.05632969	     -0.00022110	     -0.19758165	     -0.06004803	      0.88300282	     -0.00015258	     -0.21291740	      0.00163142	     -0.00060320	    130.96672960
      0.63312947	     -0.05640195	     -0.00022181	     -0.19765378	     -0.06004603	      0.88300206	     -0.00015282	     -0.21293185	      0.00162045	     -0.00063576	    131.41269773
      0.63436252	     -0.05647594	     -0.00022251	     -0.19772768	     -0.06004404	      0.88300125	     -0.00015304	     -0.21294680	      0.00161195	     -0.00066713	    130.30059898
      0.63559557	     -0.05654925	     -0.00022326	     -0.19780088	     -0.06004205	      0.88300041	     -0.00015326	     -0.21296220	      0.00160281	     -0.00069942	    130.80009635
      0.63682862	     -0.05662343	     -0.00022389	     -0.19787498	     -0.06004008	      0.88299953	     -0.00015347	     -0.21297804	      0.00159617	     -0.00073015	    129.74039319
      0.63806167	     -0.05669647	     -0.00022453	     -0.19794793	     -0.06003812	      0.88299861	     -0.00015368	     -0.21299427	      0.00158892	     -0.00076143	    130.29357988
      0.63929472	     -0.05677019	     -0.00022511	     -0.19802159	     -0.06003616	      0.88299765	     -0.00015388	     -0.21301088	      0.00158420	     -0.00079079	    129.28177824
      0.64052777	     -0.05684313	     -0.00022573	     -0.19809447	     -0.06003421	      0.88299666	     -0.00015407	     -0.21302781	      0.00157890	     -0.00082035	    129.87256115
      0.64176083	     -0.05691763	     -0.00022633	     -0.19816893	     -0.06003227	      0.88299563	     -0.00015425	     -0.21304508	      0.00157615	     -0.00084769	    128.88156256
      0.64299388	     -0.05699183	     -0.00022700	     -0.19824309	     -0.06003032	      0.88299457	     -0.00015443	     -0.21306266	      0.00157284	     -0.00087502	    129.49857192
      0.64422693	     -0.05706678	     -0.00022763	     -0.19831802	     -0.06002839	      0.88299347	     -0.00015460	     -0.21308055	      0.00157213	     -0.00089994	    128.54709829
      0.64545998	     -0.05714080	     -0.00022835	     -0.19839202	     -0.06002645	      0.88299235	     -0.00015476	     -0.21309871	      0.00157094	     -0.00092464	    129.20199456
      0.64669303	     -0.05721560	     -0.00022905	     -0.19846683	     -0.06002451	      0.88299120	     -0.00015492	     -0.21311713	      0.00157239	     -0.00094673	    128.27279426
      0.64792608	     -0.05728938	     -0.00022982	     -0.19854061	     -0.06002257	      0.88299001	     -0.00015507	     -0.21313577	      0.00157338	     -0.00096843	    128.94927799
      0.64915913	     -0.05736367	     -0.00023058	     -0.19861493	     -0.06002063	      0.88298881	     -0.00015521	     -0.21315463	      0.00157705	     -0.00098737	    128.04652206
      0.65039218	     -0.05743566	     -0.00023145	     -0.19868695	     -0.06001868	      0.88298758	     -0.00015535	     -0.21317366	      0.00158030	     -0.00100578	    128.74618305
      0.65162524	     -0.05750767	     -0.00023239	     -0.19875900	     -0.06001673	      0.88298633	     -0.00015547	     -0.21319286	      0.00158620	     -0.00102127	    127.84614875
      0.65285829	     -0.05757883	     -0.00023335	     -0.19883021	     -0.06001477	      0.88298506	     -0.00015560	     -0.21321221	      0.00159161	     -0.00103613	    128.53381012
      0.65409134	     -0.05765031	     -0.00023421	     -0.19890176	     -0.06001280	      0.88298378	     -0.00015571	     -0.21323171	      0.00159966	     -0.00104813	    127.64082897
      0.65532439	     -0.05772009	     -0.00023510	     -0.19897161	     -0.06001083	      0.88298248	     -0.00015582	     -0.21325132	      0.00160726	     -0.00105955	    128.34971226
      0.65655744	     -0.05778938	     -0.00023583	     -0.19904100	     -0.06000884	      0.88298116	     -0.00015592	     -0.21327102	      0.00161754	     -0.00106811	    127.48125459
      0.65779049	     -0.05785648	     -0.00023639	     -0.19910820	     -0.06000684	      0.88297984	     -0.00015601	     -0.21329075	      0.00162736	     -0.00107607	    128.19790796
      0.65902354	     -0.05791994	     -0.00023753	     -0.19917179	     -0.06000482	      0.88297851	     -0.00015610	     -0.21331052	      0.00163976	     -0.00108105	    127.32894245
      0.66025659	     -0.05798282	     -0.00023892	     -0.19923477	     -0.06000280	      0.88297718	     -0.00015618	     -0.21333035	      0.00165160	     -0.00108529	    128.03026141
      0.66148964	     -0.05804522	     -0.00024032	     -0.19929730	     -0.06000075	      0.88297584	     -0.00015625	     -0.21335024	      0.00166600	     -0.00108659	    127.18260706
      0.66272270	     -0.05810532	     -0.00024183	     -0.19935752	     -0.05999869	      0.88297450	     -0.00015632	     -0.21337014	      0.00167989	     -0.00108725	    127.93033390
      0.66395575	     -0.05816432	     -0.00024332	     -0.19941667	     -0.05999661	      0.88297316	     -0.00015638	     -0.21339001	      0.00169633	     -0.00108501	    127.10585696
      0.66518880	     -0.05822035	     -0.00024484	     -0.19947285	     -0.05999451	      0.88297182	     -0.00015643	     -0.21340979	      0.00171222	     -0.00108216	    127.87130778
      0.66642185	     -0.05827503	     -0.00024623	     -0.19952769	     -0.05999238	      0.88297049	     -0.00015648	     -0.21342946	      0.00173061	     -0.00107642	    127.05519103
      0.66765490	     -0.05832709	     -0.00024685	     -0.19957994	     -0.05999024	      0.88296917	     -0.00015651	     -0.21344895	      0.00174829	     -0.00106994	    127.81029766
      0.66888795	     -0.05837797	     -0.00024718	     -0.19963103	     -0.05998807	      0.88296785	     -0.00015655	     -0.21346827	      0.00176831	     -0.00106045	    126.97076468
      0.67012100	     -0.05842562	     -0.00024740	     -0.19967889	     -0.05998588	      0.88296655	     -0.00015657	     -0.21348737	      0.00178758	     -0.00105036	    127.74466151
      0.67135405	     -0.05847080	     -0.00024744	     -0.19972430	     -0.05998366	      0.88296526	     -0.00015659	     -0.21350620	      0.00180921	     -0.00103745	    126.95564483
      0.67258710	     -0.05851166	     -0.00024742	     -0.19976539	     -0.05998142	      0.88296399	     -0.00015660	     -0.21352468	      0.00183010	     -0.00102405	    127.77698289
      0.67382016	     -0.05855018	     -0.00024732	     -0.19980417	     -0.05997915	      0.88296274	     -0.00015660	     -0.21354279	      0.00185330	     -0.00100788	    127.00801230
      0.67505321	     -0.05858524	     -0.00024722	     -0.19983948	     -0.05997685	      0.88296151	     -0.00015660	     -0.21356046	      0.00187567	     -0.00099128	    127.84099137
      0.67628626	     -0.05861819	     -0.00024706	     -0.19987270	     -0.05997452	      0.88296030	     -0.00015659	     -0.21357770	      0.00190024	     -0.00097200	    127.08263990
      0.67751931	     -0.05864739	     -0.00024694	     -0.19990216	     -0.05997216	      0.88295911	     -0.00015657	     -0.21359445	      0.00192389	     -0.00095238	    127.94201139
      0.67875236	     -0.05867438	     -0.00024672	     -0.19992945	     -0.05996977	      0.88295795	     -0.00015654	     -0.21361069	      0.00194967	     -0.00093016	    127.19707083
      0.67998541	     -0.05869813	     -0.00024653	     -0.19995347	     -0.05996735	      0.88295682	     -0.00015651	     -0.21362638	      0.00197443	     -0.00090758	    128.07416696
      0.68121846	     -0.05871990	     -0.00024627	     -0.19997553	     -0.05996490	      0.88295571	     -0.00015648	     -0.21364150	      0.00200121	     -0.00088238	    127.32967506
      0.68245151	     -0.05873854	     -0.00024599	     -0.19999446	     -0.05996242	      0.88295464	     -0.00015643	     -0.21365603	      0.00202685	     -0.00085693	    128.20921152
      0.68368456	     -0.05875574	     -0.00024560	     -0.20001197	     -0.05995990	      0.88295360	     -0.00015638	     -0.21366999	      0.00205440	     -0.00082907	    127.45315338
      0.68491762	     -0.05876973	     -0.00024521	     -0.20002626	     -0.05995735	      0.88295260	     -0.00015632	     -0.21368334	      0.00208073	     -0.00080123	    128.33778765
      0.68615067	     -0.05878090	     -0.00024522	     -0.20003773	     -0.05995477	      0.88295163	     -0.00015626	     -0.21369612	      0.00210887	     -0.00077121	    127.57522430
      0.68738372	     -0.05879082	     -0.00024532	     -0.20004794	     -0.05995215	      0.88295069	     -0.00015619	     -0.21370838	      0.00213568	     -0.00074144	    128.45640440
      0.68861677	     -0.05879989	     -0.00024531	     -0.20005733	     -0.05994950	      0.88294980	     -0.00015611	     -0.21372011	      0.00216426	     -0.00070986	    127.70347733
      0.68984982	     -0.05880615	     -0.00024526	     -0.20006389	     -0.05994682	      0.88294894	     -0.00015603	     -0.21373130	      0.00219153	     -0.00067893	    128.61850321
      0.69108287	     -0.05881063	     -0.00024491	     -0.20006868	     -0.05994410	      0.88294812	     -0.00015594	     -0.21374193	      0.00222057	     -0.00064650	    127.88239689
      0.69231592	     -0.05881138	     -0.00024415	     -0.20006975	     -0.05994134	      0.88294735	     -0.00015584	     -0.21375196	      0.00224826	     -0.00061494	    128.81445177
      0.69354897	     -0.05880945	     -0.00024348	     -0.20006816	     -0.05993855	      0.88294661	     -0.00015574	     -0.21376138	      0.00227768	     -0.00058207	    128.10673926
      0.69478202	     -0.05880171	     -0.00024276	     -0.20006075	     -0.05993573	      0.88294591	     -0.00015563	     -0.21377010	      0.00230572	     -0.00055015	    129.10493379
      0.69601508	     -0.05878842	     -0.00024156	     -0.20004780	     -0.05993287	      0.88294525	     -0.00015552	     -0.21377801	      0.00233540	     -0.00051675	    128.46804881
      0.69724813	     -0.05876685	     -0.00024027	     -0.20002657	     -0.05992997	      0.88294464	     -0.00015540	     -0.21378499	      0.00236356	     -0.00048404	    129.55391864
      0.69848118	     -0.05873776	     -0.00023885	     -0.19999783	     -0.05992704	      0.88294406	     -0.00015527	     -0.21379092	      0.00239321	     -0.00044954	    129.00582679
      0.69971423	     -0.05869964	     -0.00023738	     -0.19996005	     -0.05992407	      0.88294353	     -0.00015514	     -0.21379567	      0.00242113	     -0.00041528	    130.16951212
      0.70094728	     -0.05865455	     -0.00023591	     -0.19991532	     -0.05992107	      0.88294304	     -0.00015500	     -0.21379917	      0.00245023	     -0.00037872	    129.66796964
      0.70218033	     -0.05860116	     -0.00023461	     -0.19986226	     -0.05991803	      0.88294259	     -0.00015486	     -0.21380136	      0.00247724	     -0.00034191	    130.88077903
      0.70341338	     -0.05854075	     -0.00023323	     -0.19980219	     -0.05991496	      0.88294220	     -0.00015471	     -0.21380218	      0.00250510	     -0.00030236	    130.41259800
      0.70464643	     -0.05847241	     -0.00023180	     -0.19973416	     -0.05991185	      0.88294185	     -0.00015456	     -0.21380161	      0.00253054	     -0.00026220	    131.65761549
      0.70587948	     -0.05839791	     -0.00023024	     -0.19965999	     -0.05990871	      0.88294155	     -0.00015440	     -0.21379962	      0.00255652	     -0.00021907	    131.20731144
      0.70711254	     -0.05831565	     -0.00022862	     -0.19957802	     -0.05990555	      0.88294131	     -0.00015423	     -0.21379620	      0.00257981	     -0.00017518	    132.50997579
      0.70834559	     -0.05822760	     -0.00022690	     -0.19949028	     -0.05990235	      0.88294112	     -0.00015406	     -0.21379133	      0.00260343	     -0.00012821	    132.10166702
      0.70957864	     -0.05813270	     -0.00022526	     -0.19939565	     -0.05989913	      0.88294099	     -0.00015389	     -0.21378501	      0.00262416	     -0.00008043	    133.46788116
      0.71081169	     -0.05803313	     -0.00022370	     -0.19929635	     -0.05989588	      0.88294092	     -0.00015371	     -0.21377727	      0.00264502	     -0.00002958	    133.10461337
      0.71204474	     -0.05792805	     -0.00022233	     -0.19919151	     -0.05989261	      0.88294092	     -0.00015353	     -0.21376811	      0.00266281	      0.00002201	    134.52213651
      0.71327779	     -0.05782002	     -0.00022101	     -0.19908372	     -0.05988931	      0.88294098	     -0.00015334	     -0.21375759	      0.00268055	      0.00007651	    134.16235746
      0.71451084	     -0.05770789	     -0.00021977	     -0.19897178	     -0.05988600	      0.88294111	     -0.00015314	     -0.21374575	      0.00269505	      0.00013142	    135.59901933
      0.71574389	     -0.05759398	     -0.00021858	     -0.19885807	     -0.05988267	      0.88294130	     -0.00015295	     -0.21373266	      0.00270940	      0.00018880	    135.24406041
      0.71697694	     -0.05747755	     -0.00021753	     -0.19874180	     -0.05987932	      0.88294157	     -0.00015274	     -0.21371839	      0.00272043	      0.00024606	    136.69669657
      0.71821000	     -0.05736117	     -0.00021657	     -0.19862557	     -0.05987596	      0.88294191	     -0.00015254	     -0.21370302	      0.00273126	      0.00030514	    136.32979144
      0.71944305	     -0.05724324	     -0.00021569	     -0.19850776	     -0.05987259	      0.88294232	     -0.00015233	     -0.21368662	      0.00273876	      0.00036338	    137.78568202
      0.72067610	     -0.05712607	     -0.00021487	     -0.19839070	     -0.05986920	      0.88294281	     -0.00015211	     -0.21366929	      0.00274611	      0.00042265	    137.40547182
      0.72190915	     -0.05700824	     -0.00021413	     -0.19827295	     -0.05986581	      0.88294337	     -0.00015190	     -0.21365108	      0.00275017	      0.00048027	    138.85579543
      0.72314220	     -0.05689150	     -0.00021337	     -0.19815628	     -0.05986242	      0.88294399	     -0.00015167	     -0.21363209	      0.00275414	      0.00053810	    138.46845679
      0.72437525	     -0.05677305	     -0.00021256	     -0.19803788	     -0.05985902	      0.88294469	     -0.00015145	     -0.21361235	      0.00275492	      0.00059346	    139.93678283
      0.72560830	     -0.05665551	     -0.00021168	     -0.19792038	     -0.05985563	      0.88294546	     -0.00015122	     -0.21359191	      0.00275568	      0.00064828	    139.54986032
      0.72684135	     -0.05653753	     -0.00021089	     -0.19780241	     -0.05985223	      0.88294629	     -0.00015099	     -0.21357082	      0.00275331	      0.00069992	    141.01092457
      0.72807440	     -0.05642163	     -0.00021015	     -0.19768652	     -0.05984884	      0.88294718	     -0.00015075	     -0.21354914	      0.00275098	      0.00075033	    140.60910526
      0.72930746	     -0.05630584	     -0.00020951	     -0.19757070	     -0.05984545	      0.88294814	     -0.00015051	     -0.21352693	      0.00274558	      0.00079691	    142.05511346
      0.73054051	     -0.05619190	     -0.00020883	     -0.19745673	     -0.05984207	      0.88294915	     -0.00015027	     -0.21350426	      0.00274028	      0.00084165	    141.63724430
      0.73177356	     -0.05607759	     -0.00020820	     -0.19734236	     -0.05983869	      0.88295021	     -0.00015003	     -0.21348115	      0.00273198	      0.00088204	    143.07397698
      0.73300661	     -0.05596515	     -0.00020746	     -0.19722986	     -0.05983533	      0.88295132	     -0.00014978	     -0.21345766	      0.00272387	      0.00092016	    142.64588128
      0.73423966	     -0.05585226	     -0.00020632	     -0.19711690	     -0.05983198	      0.88295248	     -0.00014953	     -0.21343379	      0.00271280	      0.00095362	    144.06883531
      0.73547271	     -0.05574155	     -0.00020499	     -0.19700611	     -0.05982864	      0.88295367	     -0.00014927	     -0.21340961	      0.00270195	      0.00098459	    143.60285811
      0.73670576	     -0.05563161	     -0.00020371	     -0.19689606	     -0.05982531	      0.88295490	     -0.00014901	     -0.21338515	      0.00268816	      0.00101060	    144.98585385
      0.73793881	     -0.05552486	     -0.00020246	     -0.19678920	     -0.05982201	      0.88295616	     -0.00014875	     -0.21336049	      0.00267467	      0.00103382	    144.50527887
      0.73917186	     -0.05541869	     -0.00020136	     -0.19668290	     -0.05981872	      0.88295745	     -0.00014849	     -0.21333566	      0.00265834	      0.00105188	    145.88699708
      0.74040492	     -0.05531494	     -0.00020021	     -0.19657901	     -0.05981545	      0.88295876	     -0.00014822	     -0.21331072	      0.00264236	      0.00106707	    145.39880798
      0.74163797	     -0.05521129	     -0.00019908	     -0.19647520	     -0.05981221	      0.88296008	     -0.00014795	     -0.21328567	      0.00262360	      0.00107708	    146.76242170
      0.74287102	     -0.05511029	     -0.00019795	     -0.19637403	     -0.05980898	      0.88296141	     -0.00014768	     -0.21326055	      0.00260526	      0.00108426	    146.25992050
      0.74410407	     -0.05500955	     -0.00019693	     -0.19627309	     -0.05980578	      0.88296275	     -0.00014741	     -0.21323538	      0.00258419	      0.00108638	    147.61388120
      0.74533712	     -0.05491164	     -0.00019582	     -0.19617500	     -0.05980261	      0.88296409	     -0.00014713	     -0.21321019	      0.00256358	      0.00108581	    147.07815853
      0.74657017	     -0.05481277	     -0.00019519	     -0.19607590	     -0.05979946	      0.88296543	     -0.00014686	     -0.21318502	      0.00254023	      0.00108040	    148.39697880
      0.74780322	     -0.05471793	     -0.00019457	     -0.19598083	     -0.05979634	      0.88296676	     -0.00014658	     -0.21315994	      0.00251733	      0.00107256	    147.81732465
      0.74903627	     -0.05462379	     -0.00019396	     -0.19588645	     -0.05979326	      0.88296807	     -0.00014629	     -0.21313496	      0.00249173	      0.00106009	    149.11333778
      0.75026933	     -0.05453294	     -0.00019333	     -0.19579535	     -0.05979020	      0.88296937	     -0.00014601	     -0.21311013	      0.00246667	      0.00104540	    148.52773592
      0.75150238	     -0.05444371	     -0.00019292	     -0.19570584	     -0.05978717	      0.88297065	     -0.00014573	     -0.21308544	      0.00243899	      0.00102639	    149.81572898
      0.75273543	     -0.05435890	     -0.00019256	     -0.19562075	     -0.05978418	      0.88297190	     -0.00014544	     -0.21306095	      0.00241193	      0.00100557	    149.20506945
      0.75396848	     -0.05427550	     -0.00019232	     -0.19553704	     -0.05978123	      0.88297312	     -0.00014515	     -0.21303668	      0.00238229	      0.00098083	    150.46643289
      0.75520153	     -0.05419628	     -0.00019200	     -0.19545753	     -0.05977831	      0.88297432	     -0.00014486	     -0.21301266	      0.00235330	      0.00095460	    149.81369568
      0.75643458	     -0.05411883	     -0.00019178	     -0.19537975	     -0.05977542	      0.88297548	     -0.00014457	     -0.21298892	      0.00232180	      0.00092472	    151.04752679
      0.75766763	     -0.05404580	     -0.00019152	     -0.19530640	     -0.05977258	      0.88297660	     -0.00014427	     -0.21296549	      0.00229102	      0.00089363	    150.36699564
      0.75890068	     -0.05397471	     -0.00019137	     -0.19523498	     -0.05976978	      0.88297768	     -0.00014398	     -0.21294240	      0.00225779	      0.00085919	    151.56847275
      0.76013373	     -0.05390904	     -0.00019117	     -0.19516896	     -0.05976701	      0.88297872	     -0.00014368	     -0.21291970	      0.00222533	      0.00082381	    150.83227186
      0.76136679	     -0.05384535	     -0.00019097	     -0.19510492	     -0.05976429	      0.88297971	     -0.00014339	     -0.21289742	      0.00219049	      0.00078531	    152.00165493
      0.76259984	     -0.05378629	     -0.00019067	     -0.19504550	     -0.05976161	      0.88298065	     -0.00014309	     -0.21287556	      0.00215654	      0.00074610	    151.23951912
      0.76383289	     -0.05372936	     -0.00019041	     -0.19498820	     -0.05975897	      0.88298155	     -0.00014279	     -0.21285414	      0.00212031	      0.00070402	    152.37525569
      0.76506594	     -0.05367746	     -0.00019006	     -0.19493593	     -0.05975638	      0.88298239	     -0.00014249	     -0.21283319	      0.00208506	      0.00066152	    151.56566663
      0.76629899	     -0.05362767	     -0.00018981	     -0.19488577	     -0.05975383	      0.88298318	     -0.00014219	     -0.21281271	      0.00204761	      0.00061642	    152.66810710
      0.76753204	     -0.05358240	     -0.00018949	     -0.19484012	     -0.05975133	      0.88298391	     -0.00014189	     -0.21279272	      0.00201125	      0.00057119	    151.82619878
      0.76876509	     -0.05353835	     -0.00018920	     -0.19479567	     -0.05974887	      0.88298459	     -0.00014158	     -0.21277320	      0.00197277	      0.00052372	    152.90379357
      0.76999814	     -0.05349841	     -0.00018882	     -0.19475536	     -0.05974646	      0.88298520	     -0.00014128	     -0.21275415	      0.00193545	      0.00047650	    152.02580040
      0.77123119	     -0.05345977	     -0.00018854	     -0.19471632	     -0.05974410	      0.88298576	     -0.00014098	     -0.21273555	      0.00189609	      0.00042741	    153.07096820
      0.77246425	     -0.05342595	     -0.00018823	     -0.19468210	     -0.05974179	      0.88298626	     -0.00014067	     -0.21271743	      0.00185793	      0.00037898	    152.14167356
      0.77369730	     -0.05339411	     -0.00018808	     -0.19464985	     -0.05973952	      0.88298669	     -0.00014037	     -0.21269980	      0.00181777	      0.00032902	    153.14299498
      0.77493035	     -0.05336758	     -0.00018797	     -0.19462291	     -0.05973730	      0.88298707	     -0.00014007	     -0.21268267	      0.00177888	      0.00028002	    152.16969287
      0.77616340	     -0.05334323	     -0.00018802	     -0.19459813	     -0.05973514	      0.88298738	     -0.00013976	     -0.21266608	      0.00173805	      0.00022979	    153.13067252
      0.77739645	     -0.05332373	     -0.00018753	     -0.19457823	     -0.05973302	      0.88298764	     -0.00013946	     -0.21265003	      0.00169855	      0.00018087	    152.11617652
      0.77862950	     -0.05330566	     -0.00018698	     -0.19455974	     -0.05973095	      0.88298783	     -0.00013916	     -0.21263452	      0.00165712	      0.00013113	    153.03134910
      0.77986255	     -0.05329202	     -0.00018638	     -0.19454569	     -0.05972893	      0.88298796	     -0.00013886	     -0.21261955	      0.00161712	      0.00008299	    151.98842864
      0.78109560	     -0.05327955	     -0.00018597	     -0.19453280	     -0.05972696	      0.88298803	     -0.00013856	     -0.21260511	      0.00157532	      0.00003425	    152.90313874
      0.78232865	     -0.05327139	     -0.00018557	     -0.19452422	     -0.05972504	      0.88298805	     -0.00013826	     -0.21259118	      0.00153504	     -0.00001261	    151.84034882
      0.78356171	     -0.05326427	     -0.00018536	     -0.19451668	     -0.05972318	      0.88298800	     -0.00013796	     -0.21257778	      0.00149301	     -0.00005980	    152.73074898
      0.78479476	     -0.05326137	     -0.00018512	     -0.19451335	     -0.05972136	      0.88298790	     -0.00013766	     -0.21256488	      0.00145254	     -0.00010484	    151.63377766
      0.78602781	     -0.05325933	     -0.00018488	     -0.19451089	     -0.05971960	      0.88298774	     -0.00013737	     -0.21255248	      0.00141034	     -0.00014997	    152.48928338
      0.78726086	     -0.05326153	     -0.00018454	     -0.19451267	     -0.05971788	      0.88298753	     -0.00013707	     -0.21254058	      0.00136973	     -0.00019273	    151.34631333
      0.78849391	     -0.05326460	     -0.00018432	     -0.19451531	     -0.05971622	      0.88298727	     -0.00013678	     -0.21252917	      0.00132744	     -0.00023543	    152.16295053
      0.78972696	     -0.05327158	     -0.00018412	     -0.19452186	     -0.05971461	      0.88298695	     -0.00013649	     -0.21251826	      0.00128682	     -0.00027565	    150.98672674
      0.79096001	     -0.05327822	     -0.00018459	     -0.19452806	     -0.05971305	      0.88298659	     -0.00013620	     -0.21250785	      0.00124456	     -0.00031559	    151.76268015
      0.79219306	     -0.05329044	     -0.00018514	     -0.19453985	     -0.05971154	      0.88298617	     -0.00013591	     -0.21249800	      0.00120398	     -0.00035284	    150.53565066
      0.79342611	     -0.05330389	     -0.00018583	     -0.19455286	     -0.05971008	      0.88298572	     -0.00013563	     -0.21248870	      0.00116179	     -0.00038978	    151.27948112
      0.79465917	     -0.05332147	     -0.00018644	     -0.19457000	     -0.05970867	      0.88298521	     -0.00013535	     -0.21247995	      0.00112137	     -0.00042405	    150.03453345
      0.79589222	     -0.05333915	     -0.00018763	     -0.19458722	     -0.05970731	      0.88298467	     -0.00013506	     -0.21247172	      0.00107941	     -0.00045797	    150.75707886
      0.79712527	     -0.05336069	     -0.00018878	     -0.19460832	     -0.05970601	      0.88298409	     -0.00013478	     -0.21246400	      0.00103925	     -0.00048915	    149.47937524
      0.79835832	     -0.05338279	     -0.00019003	     -0.19462998	     -0.05970475	      0.88298346	     -0.00013451	     -0.21245677	      0.00099757	     -0.00051998	    150.17592313
      0.79959137	     -0.05340859	     -0.00019118	     -0.19465534	     -0.05970355	      0.88298281	     -0.00013423	     -0.21245003	      0.00095774	     -0.00054812	    148.88754575
      0.80082442	     -0.05343408	     -0.00019209	     -0.19468039	     -0.05970239	      0.88298211	     -0.00013396	     -0.21244374	      0.00091645	     -0.00057594	    149.57271875
      0.80205747	     -0.05346357	     -0.00019284	     -0.19470946	     -0.05970129	      0.88298139	     -0.00013369	     -0.21243790	      0.00087704	     -0.00060105	    148.25934902
      0.80329052	     -0.05349341	     -0.00019369	     -0.19473886	     -0.05970023	      0.88298063	     -0.00013342	     -0.21243251	      0.00083620	     -0.00062587	    148.92222486
      0.80452357	     -0.05352685	     -0.00019445	     -0.19477189	     -0.05969922	      0.88297984	     -0.00013315	     -0.21242756	      0.00079729	     -0.00064807	    147.60244893
      0.80575663	     -0.05356039	     -0.00019531	     -0.19480501	     -0.05969826	      0.88297903	     -0.00013289	     -0.21242302	      0.00075700	     -0.00067005	    148.25092686
      0.80698968	     -0.05359737	     -0.00019607	     -0.19484157	     -0.05969736	      0.88297819	     -0.00013263	     -0.21241888	      0.00071870	     -0.00068948	    146.92214457
      0.80822273	     -0.05363428	     -0.00019691	     -0.19487807	     -0.05969649	      0.88297733	     -0.00013237	     -0.21241512	      0.00067906	     -0.00070878	    147.56091712
      0.80945578	     -0.05367442	     -0.00019766	     -0.19491781	     -0.05969568	      0.88297645	     -0.00013212	     -0.21241173	      0.00064147	     -0.00072562	    146.22985067
      0.81068883	     -0.05371428	     -0.00019848	     -0.19495726	     -0.05969491	      0.88297554	     -0.00013186	     -0.21240870	      0.00060261	     -0.00074244	    146.86308727
      0.81192188	     -0.05375706	     -0.00019919	     -0.19499965	     -0.05969419	      0.88297462	     -0.00013162	     -0.21240600	      0.00056586	     -0.00075690	    145.53670353
      0.81315493	     -0.05379931	     -0.00019998	     -0.19504150	     -0.05969352	      0.88297368	     -0.00013137	     -0.21240362	      0.00052789	     -0.00077143	    146.16773730
      0.81438798	     -0.05384433	     -0.00020068	     -0.19508614	     -0.05969289	      0.88297272	     -0.00013113	     -0.21240155	      0.00049204	     -0.00078369	    144.84213249
      0.81562103	     -0.05388879	     -0.00020147	     -0.19513021	     -0.05969231	      0.88297174	     -0.00013089	     -0.21239976	      0.00045500	     -0.00079610	    145.46785148
      0.81685409	     -0.05393600	     -0.00020217	     -0.19517706	     -0.05969177	      0.88297075	     -0.00013065	     -0.21239826	      0.00042013	     -0.00080633	    144.14279259
      0.81808714	     -0.05398263	     -0.00020297	     -0.19522331	     -0.05969127	      0.88296975	     -0.00013042	     -0.21239702	      0.00038409	     -0.00081679	    144.75772600
      0.81932019	     -0.05403184	     -0.00020368	     -0.19527216	     -0.05969082	      0.88296874	     -0.00013019	     -0.21239605	      0.00035027	     -0.00082517	    143.43343850
      0.82055324	     -0.05408031	     -0.00020448	     -0.19532027	     -0.05969041	      0.88296772	     -0.00012996	     -0.21239533	      0.00031534	     -0.00083387	    144.04650887
      0.82178629	     -0.05413114	     -0.00020521	     -0.19537075	     -0.05969004	      0.88296669	     -0.00012974	     -0.21239485	      0.00028267	     -0.00084057	    142.73158195
      0.82301934	     -0.05418094	     -0.00020603	     -0.19542020	     -0.05968971	      0.88296564	     -0.00012952	     -0.21239459	      0.00024891	     -0.00084767	    143.34475099
      0.82425239	     -0.05423269	     -0.00020674	     -0.19547162	     -0.05968942	      0.88296460	     -0.00012931	     -0.21239454	      0.00021742	     -0.00085283	    142.03967795
      0.82548544	     -0.05428312	     -0.00020752	     -0.19552171	     -0.05968918	      0.88296354	     -0.00012909	     -0.21239468	      0.00018487	     -0.00085844	    142.65665509
      0.82671849	     -0.05433545	     -0.00020821	     -0.19557372	     -0.05968897	      0.88296248	     -0.00012889	     -0.21239500	      0.00015460	     -0.00086214	    141.36232632
      0.82795155	     -0.05438660	     -0.00020901	     -0.19562454	     -0.05968880	      0.88296141	     -0.00012869	     -0.21239548	      0.00012328	     -0.00086635	    141.97989043
      0.82918460	     -0.05443946	     -0.00020972	     -0.19567709	     -0.05968866	      0.88296034	     -0.00012849	     -0.21239611	      0.00009427	     -0.00086870	    140.70271325
      0.83041765	     -0.05449064	     -0.00021052	     -0.19572796	     -0.05968856	      0.88295927	     -0.00012829	     -0.21239689	      0.00006420	     -0.00087157	    141.33712404
      0.83165070	     -0.05454291	     -0.00021126	     -0.19577993	     -0.05968850	      0.88295820	     -0.00012810	     -0.21239778	      0.00003640	     -0.00087259	    140.09156210
      0.83288375	     -0.05459301	     -0.00021211	     -0.19582973	     -0.05968848	      0.88295712	     -0.00012792	     -0.21239877	      0.00000752	     -0.00087411	    140.74785049
      0.83411680	     -0.05464364	     -0.00021290	     -0.19588008	     -0.05968848	      0.88295604	     -0.00012774	     -0.21239984	     -0.00001911	     -0.00087373	    139.53473247
      0.83534985	     -0.05469155	     -0.00021377	     -0.19592770	     -0.05968852	      0.88295496	     -0.00012756	     -0.21240097	     -0.00004686	     -0.00087376	    140.21256838
      0.83658290	     -0.05473976	     -0.00021461	     -0.19597564	     -0.05968860	      0.88295389	     -0.00012739	     -0.21240215	     -0.00007240	     -0.00087180	    139.02579443
      0.83781596	     -0.05478502	     -0.00021557	     -0.19602061	     -0.05968870	      0.88295281	     -0.00012723	     -0.21240336	     -0.00009906	     -0.00087016	    139.71940518
      0.83904901	     -0.05482991	     -0.00021646	     -0.19606525	     -0.05968884	      0.88295174	     -0.00012706	     -0.21240457	     -0.00012354	     -0.00086643	    138.56290812
      0.84028206	     -0.05487138	     -0.00021744	     -0.19610644	     -0.05968901	      0.88295068	     -0.00012691	     -0.21240577	     -0.00014918	     -0.00086291	    139.26823303
      0.84151511	     -0.05491222	     -0.00021836	     -0.19614703	     -0.05968921	      0.88294962	     -0.00012676	     -0.21240694	     -0.00017267	     -0.00085720	    138.13710696
      0.84274816	     -0.05494945	     -0.00021938	     -0.19618400	     -0.05968943	      0.88294856	     -0.00012661	     -0.21240805	     -0.00019737	     -0.00085159	    138.85653279
      0.84398121	     -0.05498571	     -0.00022032	     -0.19622001	     -0.05968969	      0.88294752	     -0.00012647	     -0.21240911	     -0.00022003	     -0.00084366	    137.74753008
      0.84521426	     -0.05501811	     -0.00022133	     -0.19625216	     -0.05968998	      0.88294648	     -0.00012633	     -0.21241009	     -0.00024398	     -0.00083574	    138.47222596
      0.84644731	     -0.05504939	     -0.00022226	     -0.19628320	     -0.05969029	      0.88294546	     -0.00012620	     -0.21241099	     -0.00026594	     -0.00082543	    137.38737095
      0.84768036	     -0.05507688	     -0.00022329	     -0.19631044	     -0.05969064	      0.88294445	     -0.00012608	     -0.21241180	     -0.00028926	     -0.00081505	    138.11942066
      0.84891342	     -0.05510334	     -0.00022424	     -0.19633668	     -0.05969101	      0.88294345	     -0.00012596	     -0.21241253	     -0.00031065	     -0.00080222	    137.04396427
      0.85014647	     -0.05512609	     -0.00022526	     -0.19635918	     -0.05969140	      0.88294247	     -0.00012585	     -0.21241317	     -0.00033344	     -0.00078929	    137.77073594
      0.85137952	     -0.05514786	     -0.00022619	     -0.19638072	     -0.05969183	      0.88294150	     -0.00012574	     -0.21241373	     -0.00035438	     -0.00077389	    136.70117854
      0.85261257	     -0.05516605	     -0.00022717	     -0.19639868	     -0.05969228	      0.88294056	     -0.00012564	     -0.21241422	     -0.00037678	     -0.00075839	    137.42000064
      0.85384562	     -0.05518329	     -0.00022804	     -0.19641569	     -0.05969275	      0.88293964	     -0.00012554	     -0.21241465	     -0.00039741	     -0.00074047	    136.35676690
      0.85507867	     -0.05519680	     -0.00022896	     -0.19642896	     -0.05969326	      0.88293873	     -0.00012545	     -0.21241500	     -0.00041960	     -0.00072247	    137.07625711
      0.85631172	     -0.05520926	     -0.00022976	     -0.19644120	     -0.05969379	      0.88293785	     -0.00012537	     -0.21241529	     -0.00044007	     -0.00070208	    136.02203823
      0.85754477	     -0.05521827	     -0.00023060	     -0.19644996	     -0.05969434	      0.88293700	     -0.00012529	     -0.21241552	     -0.00046217	     -0.00068167	    136.74062164
      0.85877782	     -0.05522662	     -0.00023134	     -0.19645810	     -0.05969493	      0.88293617	     -0.00012521	     -0.21241570	     -0.00048262	     -0.00065895	    135.69178103
      0.86001088	     -0.05523203	     -0.00023213	     -0.19646327	     -0.05969554	      0.88293538	     -0.00012514	     -0.21241582	     -0.00050472	     -0.00063634	    136.41046533
      0.86124393	     -0.05523725	     -0.00023280	     -0.19646827	     -0.05969617	      0.88293461	     -0.00012508	     -0.21241593	     -0.00052518	     -0.00061156	    135.36861525
      0.86247698	     -0.05523993	     -0.00023350	     -0.19647071	     -0.05969683	      0.88293387	     -0.00012503	     -0.21241603	     -0.00054732	     -0.00058704	    136.08786220
      0.86371003	     -0.05524285	     -0.00023406	     -0.19647341	     -0.05969752	      0.88293316	     -0.00012497	     -0.21241615	     -0.00056788	     -0.00056054	    135.04942471
      0.86494308	     -0.05524376	     -0.00023463	     -0.19647408	     -0.05969823	      0.88293249	     -0.00012493	     -0.21241629	     -0.00059016	     -0.00053452	    135.76925659
      0.86617613	     -0.05524617	     -0.00023508	     -0.19647626	     -0.05969897	      0.88293184	     -0.00012489	     -0.21241651	     -0.00061090	     -0.00050681	    134.72995297
      0.86740918	     -0.05524844	     -0.00023562	     -0.19647830	     -0.05969974	      0.88293123	     -0.00012485	     -0.21241685	     -0.00063337	     -0.00047991	    135.44298213
      0.86864223	     -0.05525370	     -0.00023606	     -0.19648333	     -0.05970054	      0.88293066	     -0.00012482	     -0.21241740	     -0.00065430	     -0.00045170	    134.40175571
      0.86987528	     -0.05525938	     -0.00023651	     -0.19648876	     -0.05970136	      0.88293012	     -0.00012480	     -0.21241819	     -0.00067697	     -0.00042474	    135.11170753
      0.87110834	     -0.05526759	     -0.00023672	     -0.19649674	     -0.05970220	      0.88292961	     -0.00012478	     -0.21241930	     -0.00069807	     -0.00039689	    134.08164332
      0.87234139	     -0.05527590	     -0.00023684	     -0.19650481	     -0.05970308	      0.88292914	     -0.00012476	     -0.21242073	     -0.00072085	     -0.00037071	    134.80364310
      0.87357444	     -0.05528656	     -0.00023662	     -0.19651525	     -0.05970398	      0.88292870	     -0.00012475	     -0.21242253	     -0.00074202	     -0.00034408	    133.79777326
      0.87480749	     -0.05529657	     -0.00023619	     -0.19652503	     -0.05970491	      0.88292829	     -0.00012475	     -0.21242469	     -0.00076482	     -0.00031950	    134.54583719
      0.87604054	     -0.05530857	     -0.00023537	     -0.19653683	     -0.05970587	      0.88292791	     -0.00012475	     -0.21242722	     -0.00078599	     -0.00029485	    133.56855786
      0.87727359	     -0.05532032	     -0.00023441	     -0.19654836	     -0.05970685	      0.88292756	     -0.00012475	     -0.21243014	     -0.00080877	     -0.00027261	    134.34654559
      0.87850664	     -0.05533373	     -0.00023310	     -0.19656157	     -0.05970786	      0.88292724	     -0.00012475	     -0.21243344	     -0.00082987	     -0.00025058	    133.41506462
      0.87973969	     -0.05534656	     -0.00023167	     -0.19657420	     -0.05970890	      0.88292694	     -0.00012477	     -0.21243713	     -0.00085255	     -0.00023121	    134.22636833
      0.88097274	     -0.05536112	     -0.00022993	     -0.19658857	     -0.05970996	      0.88292667	     -0.00012478	     -0.21244121	     -0.00087355	     -0.00021223	    133.32971300
      0.88220580	     -0.05537535	     -0.00022817	     -0.19660261	     -0.05971105	      0.88292642	     -0.00012480	     -0.21244567	     -0.00089609	     -0.00019604	    134.17551150
      0.88343885	     -0.05539183	     -0.00022623	     -0.19661890	     -0.05971217	      0.88292619	     -0.00012483	     -0.21245054	     -0.00091692	     -0.00018032	    133.31705301
      0.88467190	     -0.05540824	     -0.00022433	     -0.19663511	     -0.05971331	      0.88292597	     -0.00012486	     -0.21245581	     -0.00093924	     -0.00016743	    134.19452572
      0.88590495	     -0.05542699	     -0.00022229	     -0.19665368	     -0.05971449	      0.88292577	     -0.00012489	     -0.21246153	     -0.00095979	     -0.00015504	    133.36773847
      0.88713800	     -0.05544605	     -0.00022034	     -0.19667254	     -0.05971568	      0.88292559	     -0.00012493	     -0.21246767	     -0.00098175	     -0.00014544	    134.26113569
      0.88837105	     -0.05546763	     -0.00021826	     -0.19669396	     -0.05971691	      0.88292541	     -0.00012498	     -0.21247428	     -0.00100185	     -0.00013629	    133.45110603
      0.88960410	     -0.05548914	     -0.00021627	     -0.19671528	     -0.05971815	      0.88292525	     -0.00012503	     -0.21248134	     -0.00102329	     -0.00012985	    134.36765421
      0.89083715	     -0.05551242	     -0.00021411	     -0.19673839	     -0.05971943	      0.88292509	     -0.00012508	     -0.21248886	     -0.00104282	     -0.00012374	    133.58565918
      0.89207020	     -0.05553550	     -0.00021202	     -0.19676129	     -0.05972073	      0.88292494	     -0.00012514	     -0.21249682	     -0.00106363	     -0.00012020	    134.52381199
      0.89330326	     -0.05556058	     -0.00020986	     -0.19678621	     -0.05972205	      0.88292480	     -0.00012520	     -0.21250522	     -0.00108246	     -0.00011685	    133.76805278
      0.89453631	     -0.05558506	     -0.00020785	     -0.19681052	     -0.05972340	      0.88292466	     -0.00012527	     -0.21251404	     -0.00110247	     -0.00011588	    134.73672951
      0.89576936	     -0.05561109	     -0.00020580	     -0.19683639	     -0.05972477	      0.88292451	     -0.00012535	     -0.21252327	     -0.00112040	     -0.00011485	    134.00757870
      0.89700241	     -0.05563688	     -0.00020393	     -0.19686203	     -0.05972616	      0.88292437	     -0.00012543	     -0.21253290	     -0.00113942	     -0.00011590	    134.98193420
      0.89823546	     -0.05566450	     -0.00020197	     -0.19688949	     -0.05972758	      0.88292423	     -0.00012551	     -0.21254292	     -0.00115632	     -0.00011663	    134.25110010
      0.89946851	     -0.05569206	     -0.00020015	     -0.19691690	     -0.05972901	      0.88292408	     -0.00012560	     -0.21255333	     -0.00117427	     -0.00011922	    135.21676930
      0.90070156	     -0.05572185	     -0.00019822	     -0.19694657	     -0.05973047	      0.88292393	     -0.00012569	     -0.21256413	     -0.00119008	     -0.00012130	    134.47051416
      0.90193461	     -0.05575185	     -0.00019647	     -0.19697642	     -0.05973195	      0.88292378	     -0.00012579	     -0.21257533	     -0.00120688	     -0.00012509	    135.43508576
      0.90316766	     -0.05578383	     -0.00019472	     -0.19700827	     -0.05973345	      0.88292363	     -0.00012589	     -0.21258692	     -0.00122146	     -0.00012820	    134.70896883
      0.90440072	     -0.05581546	     -0.00019318	     -0.19703978	     -0.05973496	      0.88292347	     -0.00012600	     -0.21259889	     -0.00123698	     -0.00013281	    135.69307592
      0.90563377	     -0.05584847	     -0.00019158	     -0.19707267	     -0.05973650	      0.88292330	     -0.00012611	     -0.21261123	     -0.00125026	     -0.00013651	    134.97397320
      0.90686682	     -0.05588053	     -0.00019007	     -0.19710461	     -0.05973805	      0.88292313	     -0.00012623	     -0.21262390	     -0.00126447	     -0.00014147	    135.95410239
      0.90809987	     -0.05591388	     -0.00018845	     -0.19713786	     -0.05973961	      0.88292295	     -0.00012635	     -0.21263689	     -0.00127642	     -0.00014529	    135.21699061
      0.90933292	     -0.05594703	     -0.00018697	     -0.19717092	     -0.05974119	      0.88292277	     -0.00012648	     -0.21265019	     -0.00128927	     -0.00015017	    136.17256200
      0.91056597	     -0.05598227	     -0.00018547	     -0.19720607	     -0.05974279	      0.88292258	     -0.00012661	     -0.21266380	     -0.00129987	     -0.00015377	    135.41058851
      0.91179902	     -0.05601775	     -0.00018414	     -0.19724145	     -0.05974440	      0.88292239	     -0.00012674	     -0.21267773	     -0.00131133	     -0.00015830	    136.34001442
      0.91303207	     -0.05605516	     -0.00018276	     -0.19727880	     -0.05974602	      0.88292219	     -0.00012688	     -0.21269200	     -0.00132049	     -0.00016144	    135.55897754
      0.91426512	     -0.05609238	     -0.00018150	     -0.19731594	     -0.05974766	      0.88292199	     -0.00012702	     -0.21270658	     -0.00133046	     -0.00016542	    136.46321027
      0.91549818	     -0.05613115	     -0.00018015	     -0.19735465	     -0.05974930	      0.88292178	     -0.00012716	     -0.21272148	     -0.00133808	     -0.00016794	    135.65484742
      0.91673123	     -0.05616951	     -0.00017890	     -0.19739295	     -0.05975096	      0.88292158	     -0.00012731	     -0.21273668	     -0.00134647	     -0.00017122	    136.53015866
      0.91796428	     -0.05620951	     -0.00017758	     -0.19743292	     -0.05975262	      0.88292136	     -0.00012746	     -0.21275217	     -0.00135248	     -0.00017296	    135.68779767
      0.91919733	     -0.05624920	     -0.00017634	     -0.19747256	     -0.05975430	      0.88292115	     -0.00012762	     -0.21276795	     -0.00135925	     -0.00017541	    136.51702790
      0.92043038	     -0.05629043	     -0.00017500	     -0.19751378	     -0.05975597	      0.88292093	     -0.00012778	     -0.21278401	     -0.00136362	     -0.00017630	    135.63829441
      0.92166343	     -0.05633040	     -0.00017391	     -0.19755371	     -0.05975766	      0.88292071	     -0.00012794	     -0.21280033	     -0.00136873	     -0.00017786	    136.43853927
      0.92289648	     -0.05637183	     -0.00017282	     -0.19759514	     -0.05975935	      0.88292049	     -0.00012810	     -0.21281693	     -0.00137148	     -0.00017780	    135.53234704
      0.92412953	     -0.05641231	     -0.00017183	     -0.19763560	     -0.05976104	      0.88292027	     -0.00012827	     -0.21283378	     -0.00137501	     -0.00017834	    136.31480347
      0.92536259	     -0.05645371	     -0.00017078	     -0.19767701	     -0.05976274	      0.88292006	     -0.00012844	     -0.21285086	     -0.00137619	     -0.00017720	    135.40354083
      0.92659564	     -0.05649455	     -0.00016989	     -0.19771785	     -0.05976444	      0.88291984	     -0.00012861	     -0.21286813	     -0.00137818	     -0.00017659	    136.16816058
      0.92782869	     -0.05653694	     -0.00016900	     -0.19776026	     -0.05976614	      0.88291962	     -0.00012878	     -0.21288561	     -0.00137785	     -0.00017424	    135.24196007
      0.92906174	     -0.05657754	     -0.00016846	     -0.19780088	     -0.05976783	      0.88291941	     -0.00012896	     -0.21290327	     -0.00137834	     -0.00017236	    135.99366677
      0.93029479	     -0.05661901	     -0.00016848	     -0.19784236	     -0.05976953	      0.88291920	     -0.00012914	     -0.21292115	     -0.00137659	     -0.00016851	    135.04047188
      0.93152784	     -0.05666112	     -0.00016872	     -0.19788447	     -0.05977123	      0.88291899	     -0.00012932	     -0.21293929	     -0.00137574	     -0.00016496	    135.76985922
      0.93276089	     -0.05670395	     -0.00016874	     -0.19792734	     -0.05977293	      0.88291879	     -0.00012950	     -0.21295766	     -0.00137264	     -0.00015945	    134.83364972
      0.93399394	     -0.05674481	     -0.00016861	     -0.19796823	     -0.05977462	      0.88291860	     -0.00012969	     -0.21297618	     -0.00137042	     -0.00015421	    135.58704378
      0.93522699	     -0.05678545	     -0.00016826	     -0.19800892	     -0.05977630	      0.88291841	     -0.00012987	     -0.21299480	     -0.00136598	     -0.00014693	    134.65382534
      0.93646005	     -0.05682403	     -0.00016786	     -0.19804756	     -0.05977799	      0.88291824	     -0.00013006	     -0.21301345	     -0.00136245	     -0.00013986	    135.40996985
      0.93769310	     -0.05686227	     -0.00016724	     -0.19808587	     -0.05977966	      0.88291807	     -0.00013025	     -0.21303208	     -0.00135676	     -0.00013071	    134.47061682
      0.93892615	     -0.05689824	     -0.00016656	     -0.19812192	     -0.05978133	      0.88291791	     -0.00013043	     -0.21305063	     -0.00135206	     -0.00012171	    135.22569288
      0.94015920	     -0.05693376	     -0.00016568	     -0.19815754	     -0.05978300	      0.88291777	     -0.00013062	     -0.21306908	     -0.00134525	     -0.00011060	    134.28270682
      0.94139225	     -0.05696727	     -0.00016480	     -0.19819114	     -0.05978465	      0.88291764	     -0.00013081	     -0.21308736	     -0.00133951	     -0.00009963	    135.04186423
      0.94262530	     -0.05700047	     -0.00016381	     -0.19822445	     -0.05978630	      0.88291752	     -0.00013100	     -0.21310546	     -0.00133175	     -0.00008652	    134.09878787
      0.94385835	     -0.05703159	     -0.00016277	     -0.19825568	     -0.05978794	      0.88291743	     -0.00013119	     -0.21312333	     -0.00132513	     -0.00007350	    134.86136319
      0.94509140	     -0.05706239	     -0.00016095	     -0.19828662	     -0.05978957	      0.88291734	     -0.00013138	     -0.21314097	     -0.00131663	     -0.00005821	    133.89669564
      0.94632445	     -0.05709136	     -0.00015903	     -0.19831573	     -0.05979118	      0.88291728	     -0.00013158	     -0.21315833	     -0.00130941	     -0.00004289	    134.62996571
      0.94755751	     -0.05712041	     -0.00015697	     -0.19834493	     -0.05979279	      0.88291724	     -0.00013177	     -0.21317541	     -0.00130037	     -0.00002542	    133.65635659
      0.94879056	     -0.05714776	     -0.00015499	     -0.19837242	     -0.05979439	      0.88291722	     -0.00013196	     -0.21319219	     -0.00129260	     -0.00000814	    134.40752524
      0.95002361	     -0.05717531	     -0.00015295	     -0.19840014	     -0.05979598	      0.88291722	     -0.00013215	     -0.21320867	     -0.00128299	      0.00001111	    133.43181103
      0.95125666	     -0.05720146	     -0.00015101	     -0.19842644	     -0.05979756	      0.88291725	     -0.00013235	     -0.21322482	     -0.00127467	      0.00002997	    134.17295739
      0.95248971	     -0.05722809	     -0.00014904	     -0.19845323	     -0.05979912	      0.88291730	     -0.00013254	     -0.21324067	     -0.00126454	      0.00005057	    133.17961110
      0.95372276	     -0.05725277	     -0.00014677	     -0.19847808	     -0.05980068	      0.88291737	     -0.00013274	     -0.21325619	     -0.00125570	      0.00007057	    133.90546402
      0.95495581	     -0.05727837	     -0.00014456	     -0.19850385	     -0.05980222	      0.88291747	     -0.00013294	     -0.21327141	     -0.00124506	      0.00009214	    132.89001699
      0.95618886	     -0.05730262	     -0.00014253	     -0.19852827	     -0.05980375	      0.88291760	     -0.00013313	     -0.21328632	     -0.00123573	      0.00011289	    133.59916744
      0.95742191	     -0.05732737	     -0.00014045	     -0.19855319	     -0.05980526	      0.88291775	     -0.00013333	     -0.21330091	     -0.00122460	      0.00013498	    132.57183585
      0.95865497	     -0.05735061	     -0.00013851	     -0.19857660	     -0.05980677	      0.88291793	     -0.00013353	     -0.21331515	     -0.00121477	      0.00015607	    133.26715992
      0.95988802	     -0.05737390	     -0.00013663	     -0.19860008	     -0.05980826	      0.88291814	     -0.00013373	     -0.21332904	     -0.00120314	      0.00017835	    132.22302970
      0.96112107	     -0.05739576	     -0.00013530	     -0.19862210	     -0.05980974	      0.88291837	     -0.00013393	     -0.21334255	     -0.00119285	      0.00019948	    132.89432208
      0.96235412	     -0.05741680	     -0.00013419	     -0.19864332	     -0.05981120	      0.88291863	     -0.00013413	     -0.21335569	     -0.00118081	      0.00022166	    131.83132858
      0.96358717	     -0.05743629	     -0.00013356	     -0.19866295	     -0.05981265	      0.88291891	     -0.00013434	     -0.21336846	     -0.00117017	      0.00024259	    132.48916087
      0.96482022	     -0.05745619	     -0.00013302	     -0.19868303	     -0.05981409	      0.88291923	     -0.00013454	     -0.21338089	     -0.00115783	      0.00026444	    131.43013393
      0.96605327	     -0.05747422	     -0.00013267	     -0.19870121	     -0.05981551	      0.88291957	     -0.00013474	     -0.21339294	     -0.00114688	      0.00028483	    132.11291893
      0.96728632	     -0.05749190	     -0.00013234	     -0.19871905	     -0.05981691	      0.88291993	     -0.00013495	     -0.21340459	     -0.00113423	      0.00030595	    131.07871234
      0.96851937	     -0.05750755	     -0.00013218	     -0.19873486	     -0.05981830	      0.88292032	     -0.00013516	     -0.21341580	     -0.00112299	      0.00032544	    131.78274688
      0.96975243	     -0.05752283	     -0.00013203	     -0.19875031	     -0.05981968	      0.88292073	     -0.00013536	     -0.21342657	     -0.00111006	      0.00034551	    130.77207942
      0.97098548	     -0.05753606	     -0.00013203	     -0.19876369	     -0.05982104	      0.88292117	     -0.00013557	     -0.21343685	     -0.00109855	      0.00036380	    131.50507267
      0.97221853	     -0.05754885	     -0.00013207	     -0.19877665	     -0.05982239	      0.88292163	     -0.00013578	     -0.21344665	     -0.00108536	      0.00038251	    130.52797076
      0.97345158	     -0.05755955	     -0.00013228	     -0.19878751	     -0.05982372	      0.88292211	     -0.00013599	     -0.21345592	     -0.00107362	      0.00039933	    131.29676545
      0.97468463	     -0.05756962	     -0.00013250	     -0.19879774	     -0.05982504	      0.88292262	     -0.00013620	     -0.21346468	     -0.00106021	      0.00041648	    130.35453954
      0.97591768	     -0.05757731	     -0.00013282	     -0.19880559	     -0.05982634	      0.88292314	     -0.00013641	     -0.21347288	     -0.00104826	      0.00043164	    131.15478711
      0.97715073	     -0.05758424	     -0.00013310	     -0.19881269	     -0.05982762	      0.88292368	     -0.00013662	     -0.21348052	     -0.00103467	      0.00044707	    130.23913089
      0.97838378	     -0.05758868	     -0.00013345	     -0.19881729	     -0.05982889	      0.88292424	     -0.00013683	     -0.21348758	     -0.00102256	      0.00046044	    131.06715608
      0.97961683	     -0.05759222	     -0.00013376	     -0.19882100	     -0.05983014	      0.88292482	     -0.00013704	     -0.21349404	     -0.00100884	      0.00047403	    130.17953110
      0.98084989	     -0.05759310	     -0.00013413	     -0.19882204	     -0.05983138	      0.88292541	     -0.00013725	     -0.21349988	     -0.00099664	      0.00048555	    131.03360472
      0.98208294	     -0.05759301	     -0.00013442	     -0.19882212	     -0.05983260	      0.88292601	     -0.00013746	     -0.21350511	     -0.00098288	      0.00049729	    130.16661768
      0.98331599	     -0.05759004	     -0.00013469	     -0.19881932	     -0.05983380	      0.88292663	     -0.00013767	     -0.21350969	     -0.00097072	      0.00050694	    131.03804088
      0.98454904	     -0.05758642	     -0.00013486	     -0.19881588	     -0.05983499	      0.88292726	     -0.00013788	     -0.21351364	     -0.00095707	      0.00051680	    130.17819646
      0.98578209	     -0.05758069	     -0.00013502	     -0.19881032	     -0.05983616	      0.88292791	     -0.00013809	     -0.21351696	     -0.00094509	      0.00052454	    131.05007504
      0.98701514	     -0.05757445	     -0.00013507	     -0.19880425	     -0.05983732	      0.88292856	     -0.00013830	     -0.21351966	     -0.00093169	      0.00053242	    130.20029974
      0.98824819	     -0.05756649	     -0.00013522	     -0.19879645	     -0.05983846	      0.88292922	     -0.00013851	     -0.21352177	     -0.00092000	      0.00053812	    131.08673878
      0.98948124	     -0.05755815	     -0.00013534	     -0.19878829	     -0.05983959	      0.88292989	     -0.00013871	     -0.21352330	     -0.00090689	      0.00054392	    130.26051491
      0.99071429	     -0.05754750	     -0.00013551	     -0.19877779	     -0.05984070	      0.88293056	     -0.00013892	     -0.21352426	     -0.00089552	      0.00054754	    131.17032571
      0.99194735	     -0.05753603	     -0.00013566	     -0.19876650	     -0.05984180	      0.88293124	     -0.00013913	     -0.21352465	     -0.00088277	      0.00055128	    130.37391295
      0.99318040	     -0.05752220	     -0.00013585	     -0.19875281	     -0.05984288	      0.88293192	     -0.00013934	     -0.21352448	     -0.00087179	      0.00055289	    131.29570970
      0.99441345	     -0.05750798	     -0.00013598	     -0.19873876	     -0.05984395	      0.88293260	     -0.00013955	     -0.21352376	     -0.00085952	      0.00055469	    130.50084953
      0.99564650	     -0.05749246	     -0.00013625	     -0.19872339	     -0.05984500	      0.88293328	     -0.00013975	     -0.21352251	     -0.00084910	      0.00055438	    131.41870329
      0.99687955	     -0.05747721	     -0.00013653	     -0.19870829	     -0.05984604	      0.88293397	     -0.00013996	     -0.21352078	     -0.00083744	      0.00055425	    130.63137495
      0.99811260	     -0.05746054	     -0.00013689	     -0.19869175	     -0.05984707	      0.88293465	     -0.00014017	     -0.21351859	     -0.00082768	      0.00055203	    131.55211642
      0.99934565	     -0.05744391	     -0.00013719	     -0.19867527	     -0.05984808	      0.88293533	     -0.00014037	     -0.21351597	     -0.00081671	      0.00055000	    130.77261905
      1.00057870	     -0.05742515	     -0.00013748	     -0.19865664	     -0.05984908	      0.88293601	     -0.00014058	     -0.21351292	     -0.00080766	      0.00054588	    131.70887079
      1.00181175	     -0.05740550	     -0.00013770	     -0.19863712	     -0.05985007	      0.88293668	     -0.00014078	     -0.21350944	     -0.00079742	      0.00054202	    130.96342093
      1.00304481	     -0.05738314	     -0.00013798	     -0.19861489	     -0.05985105	      0.88293734	     -0.00014098	     -0.21350551	     -0.00078910	      0.00053620	    131.93094282
      1.00427786	     -0.05735931	     -0.00013818	     -0.19859119	     -0.05985202	      0.88293800	     -0.00014119	     -0.21350113	     -0.00077963	      0.00053082	    131.21587948
      1.00551091	     -0.05733336	     -0.00013843	     -0.19856535	     -0.05985297	      0.88293865	     -0.00014139	     -0.21349628	     -0.00077216	      0.00052368	    132.18087148
      1.00674396	     -0.05730753	     -0.00013871	     -0.19853965	     -0.05985392	      0.88293929	     -0.00014159	     -0.21349099	     -0.00076364	      0.00051712	    131.45753159
      1.00797701	     -0.05728050	     -0.00013915	     -0.19851272	     -0.05985486	      0.88293992	     -0.00014180	     -0.21348530	     -0.00075719	      0.00050887	    132.42459019
      1.00921006	     -0.05725439	     -0.00013965	     -0.19848671	     -0.05985579	      0.88294055	     -0.00014200	     -0.21347925	     -0.00074973	      0.00050127	    131.69791900
      1.01044311	     -0.05722772	     -0.00014027	     -0.19846013	     -0.05985671	      0.88294116	     -0.00014220	     -0.21347288	     -0.00074438	      0.00049199	    132.65435151
      1.01167616	     -0.05720213	     -0.00014093	     -0.19843463	     -0.05985762	      0.88294176	     -0.00014240	     -0.21346623	     -0.00073802	      0.00048335	    131.92667522
      1.01290921	     -0.05717567	     -0.00014166	     -0.19840824	     -0.05985853	      0.88294235	     -0.00014260	     -0.21345932	     -0.00073377	      0.00047301	    132.88684033
      1.01414227	     -0.05714924	     -0.00014226	     -0.19838189	     -0.05985943	      0.88294293	     -0.00014280	     -0.21345216	     -0.00072849	      0.00046329	    132.16883289
      1.01537532	     -0.05712155	     -0.00014282	     -0.19835427	     -0.05986033	      0.88294349	     -0.00014300	     -0.21344474	     -0.00072530	      0.00045189	    133.12514792
      1.01660837	     -0.05709436	     -0.00014329	     -0.19832715	     -0.05986122	      0.88294404	     -0.00014320	     -0.21343708	     -0.00072108	      0.00044109	    132.40862601
      1.01784142	     -0.05706600	     -0.00014378	     -0.19829885	     -0.05986211	      0.88294458	     -0.00014340	     -0.21342917	     -0.00071892	      0.00042860	    133.37298555
      1.01907447	     -0.05703806	     -0.00014413	     -0.19827097	     -0.05986299	      0.88294510	     -0.00014360	     -0.21342104	     -0.00071571	      0.00041670	    132.66171739
      1.02030752	     -0.05700908	     -0.00014440	     -0.19824205	     -0.05986387	      0.88294561	     -0.00014379	     -0.21341267	     -0.00071453	      0.00040307	    133.61987416
      1.02154057	     -0.05698151	     -0.00014460	     -0.19821453	     -0.05986475	      0.88294609	     -0.00014399	     -0.21340410	     -0.00071226	      0.00038995	    132.90073387
      1.02277362	     -0.05695320	     -0.00014521	     -0.19818626	     -0.05986563	      0.88294657	     -0.00014419	     -0.21339536	     -0.00071200	      0.00037503	    133.84596892
      1.02400668	     -0.05692858	     -0.00014602	     -0.19816168	     -0.05986651	      0.88294702	     -0.00014439	     -0.21338656	     -0.00071063	      0.00036055	    133.09052939
      1.02523973	     -0.05690534	     -0.00014690	     -0.19813845	     -0.05986738	      0.88294745	     -0.00014458	     -0.21337774	     -0.00071120	      0.00034409	    134.00815361
      1.02647278	     -0.05688447	     -0.00014775	     -0.19811761	     -0.05986826	      0.88294787	     -0.00014478	     -0.21336894	     -0.00071054	      0.00032783	    133.26930807
      1.02770583	     -0.05686428	     -0.00014873	     -0.19809742	     -0.05986914	      0.88294826	     -0.00014497	     -0.21336017	     -0.00071167	      0.00030941	    134.20330564
      1.02893888	     -0.05684620	     -0.00014995	     -0.19807936	     -0.05987001	      0.88294863	     -0.00014517	     -0.21335144	     -0.00071147	      0.00029111	    133.48320695
      1.03017193	     -0.05682910	     -0.00015132	     -0.19806225	     -0.05987089	      0.88294898	     -0.00014536	     -0.21334275	     -0.00071297	      0.00027067	    134.40649675
      1.03140498	     -0.05681473	     -0.00015275	     -0.19804789	     -0.05987177	      0.88294930	     -0.00014556	     -0.21333412	     -0.00071311	      0.00025035	    133.66620620
      1.03263803	     -0.05680169	     -0.00015430	     -0.19803483	     -0.05987265	      0.88294959	     -0.00014575	     -0.21332557	     -0.00071492	      0.00022783	    134.56184861
      1.03387108	     -0.05679190	     -0.00015592	     -0.19802503	     -0.05987353	      0.88294986	     -0.00014594	     -0.21331714	     -0.00071532	      0.00020535	    133.79931975
      1.03510414	     -0.05678357	     -0.00015763	     -0.19801669	     -0.05987442	      0.88295010	     -0.00014613	     -0.21330884	     -0.00071731	      0.00018060	    134.66614177
      1.03633719	     -0.05677818	     -0.00015936	     -0.19801128	     -0.05987530	      0.88295031	     -0.00014632	     -0.21330070	     -0.00071783	      0.00015581	    133.89269684
      1.03757024	     -0.05677397	     -0.00016118	     -0.19800704	     -0.05987619	      0.88295048	     -0.00014651	     -0.21329273	     -0.00071986	      0.00012871	    134.74049735
      1.03880329	     -0.05677170	     -0.00016291	     -0.19800477	     -0.05987708	      0.88295062	     -0.00014670	     -0.21328492	     -0.00072036	      0.00010157	    133.96098485
      1.04003634	     -0.05676878	     -0.00016428	     -0.19800183	     -0.05987797	      0.88295073	     -0.00014689	     -0.21327725	     -0.00072230	      0.00007219	    134.79743812
      1.04126939	     -0.05676759	     -0.00016557	     -0.19800064	     -0.05987886	      0.88295080	     -0.00014708	     -0.21326971	     -0.00072268	      0.00004292	    134.01068360
      1.04250244	     -0.05676697	     -0.00016695	     -0.19800001	     -0.05987975	      0.88295084	     -0.00014726	     -0.21326230	     -0.00072449	      0.00001157	    134.82205889
      1.04373549	     -0.05676860	     -0.00016838	     -0.19800163	     -0.05988064	      0.88295083	     -0.00014745	     -0.21325503	     -0.00072473	     -0.00001954	    134.02519850
      1.04496854	     -0.05677071	     -0.00016993	     -0.19800373	     -0.05988154	      0.88295079	     -0.00014763	     -0.21324790	     -0.00072637	     -0.00005256	    134.81770666
      1.04620160	     -0.05677476	     -0.00017152	     -0.19800777	     -0.05988243	      0.88295070	     -0.00014782	     -0.21324091	     -0.00072643	     -0.00008516	    134.01769821
      1.04743465	     -0.05677911	     -0.00017320	     -0.19801210	     -0.05988333	      0.88295058	     -0.00014800	     -0.21323406	     -0.00072788	     -0.00011946	    134.78990709
      1.04866770	     -0.05678502	     -0.00017486	     -0.19801800	     -0.05988423	      0.88295041	     -0.00014818	     -0.21322735	     -0.00072776	     -0.00015315	    133.98321063
      1.04990075	     -0.05679097	     -0.00017658	     -0.19802394	     -0.05988512	      0.88295020	     -0.00014837	     -0.21322077	     -0.00072900	     -0.00018832	    134.73985718
      1.05113380	     -0.05679840	     -0.00017831	     -0.19803136	     -0.05988602	      0.88294994	     -0.00014855	     -0.21321431	     -0.00072867	     -0.00022266	    133.93253376
      1.05236685	     -0.05680580	     -0.00018013	     -0.19803874	     -0.05988692	      0.88294965	     -0.00014873	     -0.21320797	     -0.00072970	     -0.00025824	    134.67841248
      1.05359990	     -0.05681467	     -0.00018196	     -0.19804760	     -0.05988782	      0.88294931	     -0.00014891	     -0.21320175	     -0.00072916	     -0.00029275	    133.86752791
      1.05483295	     -0.05682354	     -0.00018385	     -0.19805645	     -0.05988872	      0.88294893	     -0.00014909	     -0.21319564	     -0.00072998	     -0.00032828	    134.59821340
      1.05606600	     -0.05683381	     -0.00018573	     -0.19806671	     -0.05988962	      0.88294850	     -0.00014927	     -0.21318965	     -0.00072926	     -0.00036252	    133.78297815
      1.05729906	     -0.05684400	     -0.00018740	     -0.19807689	     -0.05989052	      0.88294803	     -0.00014944	     -0.21318377	     -0.00072990	     -0.00039752	    134.50933153
      1.05853211	     -0.05685554	     -0.00018883	     -0.19808843	     -0.05989142	      0.88294752	     -0.00014962	     -0.21317801	     -0.00072904	     -0.00043092	    133.66912120
      1.05976516	     -0.05686698	     -0.00019028	     -0.19809986	     -0.05989232	      0.88294697	     -0.00014980	     -0.21317235	     -0.00072957	     -0.00046483	    134.37345447
      1.06099821	     -0.05687975	     -0.00019173	     -0.19811263	     -0.05989322	      0.88294637	     -0.00014997	     -0.21316681	     -0.00072858	     -0.00049700	    133.54960258
      1.06223126	     -0.05689240	     -0.00019328	     -0.19812527	     -0.05989412	      0.88294574	     -0.00015015	     -0.21316138	     -0.00072894	     -0.00052951	    134.25818524
      1.06346431	     -0.05690636	     -0.00019485	     -0.19813923	     -0.05989502	      0.88294507	     -0.00015032	     -0.21315606	     -0.00072777	     -0.00056014	    133.43673779
      1.06469736	     -0.05692019	     -0.00019651	     -0.19815304	     -0.05989591	      0.88294436	     -0.00015050	     -0.21315085	     -0.00072793	     -0.00059097	    134.14158281
      1.06593041	     -0.05693531	     -0.00019819	     -0.19816816	     -0.05989681	      0.88294361	     -0.00015067	     -0.21314576	     -0.00072654	     -0.00061977	    133.31542206
      1.06716346	     -0.05695033	     -0.00019994	     -0.19818317	     -0.05989771	      0.88294283	     -0.00015085	     -0.21314077	     -0.00072650	     -0.00064865	    134.01523838
      1.06839652	     -0.05696667	     -0.00020171	     -0.19819951	     -0.05989860	      0.88294202	     -0.00015102	     -0.21313590	     -0.00072491	     -0.00067541	    133.18220282
      1.06962957	     -0.05698273	     -0.00020351	     -0.19821555	     -0.05989949	      0.88294117	     -0.00015119	     -0.21313114	     -0.00072465	     -0.00070215	    133.87640828
      1.07086262	     -0.05699979	     -0.00020537	     -0.19823261	     -0.05990039	      0.88294028	     -0.00015137	     -0.21312650	     -0.00072284	     -0.00072669	    133.03478936
      1.07209567	     -0.05701534	     -0.00020777	     -0.19824813	     -0.05990128	      0.88293937	     -0.00015154	     -0.21312198	     -0.00072240	     -0.00075105	    133.71342913
      1.07332872	     -0.05703361	     -0.00021028	     -0.19826639	     -0.05990217	      0.88293843	     -0.00015171	     -0.21311765	     -0.00072045	     -0.00077304	    132.84283642
      1.07456177	     -0.05705199	     -0.00021282	     -0.19828474	     -0.05990306	      0.88293747	     -0.00015188	     -0.21311351	     -0.00071985	     -0.00079485	    133.51869875
      1.07579482	     -0.05707161	     -0.00021523	     -0.19830434	     -0.05990394	      0.88293647	     -0.00015206	     -0.21310954	     -0.00071769	     -0.00081434	    132.65740835
      1.07702787	     -0.05709086	     -0.00021756	     -0.19832357	     -0.05990483	      0.88293546	     -0.00015223	     -0.21310572	     -0.00071685	     -0.00083371	    133.33081243
      1.07826092	     -0.05711107	     -0.00021983	     -0.19834377	     -0.05990571	      0.88293442	     -0.00015240	     -0.21310205	     -0.00071440	     -0.00085079	    132.46073232
      1.07949398	     -0.05713068	     -0.00022209	     -0.19836336	     -0.05990659	      0.88293336	     -0.00015257	     -0.21309849	     -0.00071326	     -0.00086781	    133.13892063
      1.08072703	     -0.05715113	     -0.00022431	     -0.19838381	     -0.05990747	      0.88293228	     -0.00015274	     -0.21309504	     -0.00071047	     -0.00088258	    132.26159464
      1.08196008	     -0.05717099	     -0.00022653	     -0.19840366	     -0.05990834	      0.88293118	     -0.00015291	     -0.21309168	     -0.00070898	     -0.00089734	    132.93243966
      1.08319313	     -0.05719187	     -0.00022873	     -0.19842453	     -0.05990921	      0.88293007	     -0.00015308	     -0.21308841	     -0.00070583	     -0.00090989	    132.03666010
      1.08442618	     -0.05721217	     -0.00023094	     -0.19844483	     -0.05991008	      0.88292894	     -0.00015324	     -0.21308521	     -0.00070399	     -0.00092248	    132.69592574
      1.08565923	     -0.05723329	     -0.00023317	     -0.19846595	     -0.05991095	      0.88292780	     -0.00015341	     -0.21308208	     -0.00070047	     -0.00093293	    131.78343895
      1.08689228	     -0.05725362	     -0.00023554	     -0.19848627	     -0.05991181	      0.88292664	     -0.00015358	     -0.21307904	     -0.00069828	     -0.00094346	    132.42815655
      1.08812533	     -0.05727518	     -0.00023793	     -0.19850783	     -0.05991267	      0.88292547	     -0.00015374	     -0.21307607	     -0.00069443	     -0.00095188	    131.49636164
      1.08935838	     -0.05729599	     -0.00024035	     -0.19852862	     -0.05991353	      0.88292429	     -0.00015391	     -0.21307319	     -0.00069189	     -0.00096048	    132.13615758
      1.09059144	     -0.05731747	     -0.00024275	     -0.19855011	     -0.05991438	      0.88292310	     -0.00015407	     -0.21307037	     -0.00068767	     -0.00096705	    131.19669716
      1.09182449	     -0.05733784	     -0.00024516	     -0.19857048	     -0.05991522	      0.88292191	     -0.00015424	     -0.21306760	     -0.00068476	     -0.00097385	    131.83087102
      1.09305754	     -0.05735849	     -0.00024754	     -0.19859114	     -0.05991606	      0.88292070	     -0.00015440	     -0.21306489	     -0.00068018	     -0.00097867	    130.88296835
      1.09429059	     -0.05737763	     -0.00024990	     -0.19861027	     -0.05991690	      0.88291949	     -0.00015456	     -0.21306219	     -0.00067694	     -0.00098377	    131.50770068
      1.09552364	     -0.05739673	     -0.00025222	     -0.19862939	     -0.05991773	      0.88291828	     -0.00015472	     -0.21305951	     -0.00067203	     -0.00098692	    130.55086652
      1.09675669	     -0.05741424	     -0.00025454	     -0.19864689	     -0.05991856	      0.88291706	     -0.00015488	     -0.21305684	     -0.00066852	     -0.00099038	    131.16395556
      1.09798974	     -0.05743176	     -0.00025684	     -0.19866443	     -0.05991938	      0.88291584	     -0.00015504	     -0.21305418	     -0.00066339	     -0.00099193	    130.19740753
      1.09922279	     -0.05744760	     -0.00025918	     -0.19868027	     -0.05992020	      0.88291461	     -0.00015520	     -0.21305153	     -0.00065971	     -0.00099384	    130.79834541
      1.10045584	     -0.05746317	     -0.00026151	     -0.19869585	     -0.05992101	      0.88291339	     -0.00015536	     -0.21304889	     -0.00065446	     -0.00099387	    129.83023952
      1.10168890	     -0.05747670	     -0.00026386	     -0.19870939	     -0.05992181	      0.88291216	     -0.00015552	     -0.21304625	     -0.00065070	     -0.00099429	    130.42375159
      1.10292195	     -0.05748971	     -0.00026619	     -0.19872241	     -0.05992261	      0.88291093	     -0.00015567	     -0.21304361	     -0.00064539	     -0.00099284	    129.45626067
      1.10415500	     -0.05750047	     -0.00026854	     -0.19873318	     -0.05992340	      0.88290971	     -0.00015583	     -0.21304097	     -0.00064164	     -0.00099179	    130.04234589
      1.10538805	     -0.05751063	     -0.00027086	     -0.19874335	     -0.05992419	      0.88290849	     -0.00015598	     -0.21303834	     -0.00063639	     -0.00098889	    129.07393205
      1.10662110	     -0.05751846	     -0.00027318	     -0.19875118	     -0.05992497	      0.88290727	     -0.00015614	     -0.21303571	     -0.00063276	     -0.00098640	    129.64971725
      1.10785415	     -0.05752552	     -0.00027546	     -0.19875824	     -0.05992575	      0.88290606	     -0.00015629	     -0.21303308	     -0.00062769	     -0.00098206	    128.68037879
      1.10908720	     -0.05753003	     -0.00027772	     -0.19876275	     -0.05992652	      0.88290485	     -0.00015644	     -0.21303046	     -0.00062429	     -0.00097813	    129.24442793
      1.11032025	     -0.05753352	     -0.00027991	     -0.19876625	     -0.05992729	      0.88290365	     -0.00015660	     -0.21302783	     -0.00061951	     -0.00097234	    128.27340450
      1.11155331	     -0.05753422	     -0.00028206	     -0.19876695	     -0.05992805	      0.88290245	     -0.00015675	     -0.21302520	     -0.00061647	     -0.00096690	    128.83142384
      1.11278636	     -0.05753359	     -0.00028412	     -0.19876632	     -0.05992881	      0.88290126	     -0.00015690	     -0.21302256	     -0.00061213	     -0.00095952	    127.86374803
      1.11401941	     -0.05752995	     -0.00028611	     -0.19876267	     -0.05992956	      0.88290008	     -0.00015705	     -0.21301988	     -0.00060959	     -0.00095241	    128.42335098
      1.11525246	     -0.05752492	     -0.00028798	     -0.19875765	     -0.05993031	      0.88289892	     -0.00015720	     -0.21301719	     -0.00060582	     -0.00094328	    127.46514781
      1.11648551	     -0.05751691	     -0.00028976	     -0.19874963	     -0.05993106	      0.88289776	     -0.00015734	     -0.21301444	     -0.00060394	     -0.00093435	    128.03436228
      1.11771856	     -0.05750769	     -0.00029143	     -0.19874041	     -0.05993180	      0.88289661	     -0.00015749	     -0.21301166	     -0.00060091	     -0.00092333	    127.09122465
      1.11895161	     -0.05749602	     -0.00029305	     -0.19872872	     -0.05993254	      0.88289548	     -0.00015763	     -0.21300884	     -0.00059983	     -0.00091247	    127.67506916
      1.12018466	     -0.05748416	     -0.00029461	     -0.19871686	     -0.05993328	      0.88289436	     -0.00015778	     -0.21300601	     -0.00059763	     -0.00089951	    126.73993278
      1.12141771	     -0.05747122	     -0.00029612	     -0.19870390	     -0.05993402	      0.88289326	     -0.00015792	     -0.21300318	     -0.00059742	     -0.00088675	    127.32076981
      1.12265077	     -0.05745956	     -0.00029753	     -0.19869221	     -0.05993475	      0.88289218	     -0.00015806	     -0.21300043	     -0.00059613	     -0.00087198	    126.37174243
      1.12388382	     -0.05744826	     -0.00029886	     -0.19868088	     -0.05993549	      0.88289111	     -0.00015820	     -0.21299780	     -0.00059685	     -0.00085761	    126.93498305
      1.12511687	     -0.05743985	     -0.00030007	     -0.19867245	     -0.05993622	      0.88289006	     -0.00015834	     -0.21299537	     -0.00059646	     -0.00084151	    125.96532921
      1.12634992	     -0.05743326	     -0.00030116	     -0.19866582	     -0.05993696	      0.88288904	     -0.00015848	     -0.21299323	     -0.00059801	     -0.00082620	    126.51179017
      1.12758297	     -0.05743040	     -0.00030208	     -0.19866293	     -0.05993770	      0.88288803	     -0.00015861	     -0.21299146	     -0.00059830	     -0.00080964	    125.53224098
      1.12881602	     -0.05742937	     -0.00030283	     -0.19866186	     -0.05993844	      0.88288704	     -0.00015875	     -0.21299013	     -0.00060039	     -0.00079437	    126.07432375
      1.13004907	     -0.05743142	     -0.00030339	     -0.19866388	     -0.05993918	      0.88288607	     -0.00015888	     -0.21298928	     -0.00060105	     -0.00077831	    125.10702654
      1.13128212	     -0.05743474	     -0.00030379	     -0.19866715	     -0.05993992	      0.88288512	     -0.00015902	     -0.21298894	     -0.00060332	     -0.00076395	    125.66106656
      1.13251517	     -0.05744107	     -0.00030401	     -0.19867345	     -0.05994066	      0.88288419	     -0.00015915	     -0.21298915	     -0.00060399	     -0.00074916	    124.70034339
      1.13374823	     -0.05744891	     -0.00030409	     -0.19868126	     -0.05994141	      0.88288327	     -0.00015928	     -0.21298993	     -0.00060609	     -0.00073639	    125.24628815
      1.13498128	     -0.05745974	     -0.00030399	     -0.19869207	     -0.05994216	      0.88288237	     -0.00015942	     -0.21299130	     -0.00060643	     -0.00072348	    124.28775080
      1.13621433	     -0.05747188	     -0.00030376	     -0.19870418	     -0.05994291	      0.88288148	     -0.00015955	     -0.21299329	     -0.00060807	     -0.00071283	    124.83232877
      1.13744738	     -0.05748670	     -0.00030334	     -0.19871898	     -0.05994366	      0.88288061	     -0.00015968	     -0.21299591	     -0.00060781	     -0.00070221	    123.87741236
      1.13868043	     -0.05750236	     -0.00030281	     -0.19873462	     -0.05994441	      0.88287975	     -0.00015981	     -0.21299916	     -0.00060871	     -0.00069400	    124.42460734
      1.13991348	     -0.05752062	     -0.00030216	     -0.19875287	     -0.05994516	      0.88287890	     -0.00015994	     -0.21300305	     -0.00060757	     -0.00068591	    123.48412144
      1.14114653	     -0.05753974	     -0.00030143	     -0.19877198	     -0.05994591	      0.88287806	     -0.00016008	     -0.21300757	     -0.00060745	     -0.00068027	    124.04107569
      1.14237958	     -0.05756122	     -0.00030060	     -0.19879347	     -0.05994665	      0.88287722	     -0.00016021	     -0.21301273	     -0.00060519	     -0.00067474	    123.12046414
      1.14361263	     -0.05758375	     -0.00029977	     -0.19881600	     -0.05994740	      0.88287639	     -0.00016034	     -0.21301852	     -0.00060387	     -0.00067161	    123.70342538
      1.14484569	     -0.05760862	     -0.00029890	     -0.19884088	     -0.05994814	      0.88287557	     -0.00016048	     -0.21302495	     -0.00060034	     -0.00066851	    122.82032153
      1.14607874	     -0.05763392	     -0.00029799	     -0.19886619	     -0.05994888	      0.88287474	     -0.00016061	     -0.21303201	     -0.00059768	     -0.00066767	    123.43972437
      1.14731179	     -0.05766127	     -0.00029699	     -0.19889357	     -0.05994961	      0.88287392	     -0.00016075	     -0.21303968	     -0.00059275	     -0.00066669	    122.59233283
      1.14854484	     -0.05768907	     -0.00029594	     -0.19892139	     -0.05995034	      0.88287310	     -0.00016088	     -0.21304794	     -0.00058866	     -0.00066779	    123.24866586
      1.14977789	     -0.05771897	     -0.00029477	     -0.19895134	     -0.05995106	      0.88287227	     -0.00016102	     -0.21305679	     -0.00058225	     -0.00066860	    122.43285661
      1.15101094	     -0.05774978	     -0.00029356	     -0.19898219	     -0.05995178	      0.88287145	     -0.00016116	     -0.21306621	     -0.00057659	     -0.00067134	    123.11815771
      1.15224399	     -0.05778327	     -0.00029227	     -0.19901574	     -0.05995249	      0.88287062	     -0.00016130	     -0.21307621	     -0.00056853	     -0.00067364	    122.32492852
      1.15347704	     -0.05781784	     -0.00029095	     -0.19905037	     -0.05995318	      0.88286979	     -0.00016144	     -0.21308680	     -0.00056115	     -0.00067773	    123.04062965
      1.15471009	     -0.05785493	     -0.00028957	     -0.19908754	     -0.05995387	      0.88286895	     -0.00016158	     -0.21309797	     -0.00055128	     -0.00068122	    122.27686776
      1.15594315	     -0.05789276	     -0.00028817	     -0.19912544	     -0.05995454	      0.88286811	     -0.00016172	     -0.21310970	     -0.00054198	     -0.00068634	    123.02566943
      1.15717620	     -0.05793224	     -0.00028666	     -0.19916503	     -0.05995520	      0.88286726	     -0.00016186	     -0.21312198	     -0.00053008	     -0.00069068	    122.29255009
      1.15840925	     -0.05797125	     -0.00028506	     -0.19920413	     -0.05995585	      0.88286640	     -0.00016201	     -0.21313477	     -0.00051866	     -0.00069641	    123.07737665
      1.15964230	     -0.05801146	     -0.00028336	     -0.19924447	     -0.05995648	      0.88286554	     -0.00016216	     -0.21314803	     -0.00050457	     -0.00070110	    122.36834685
      1.16087535	     -0.05805175	     -0.00028168	     -0.19928488	     -0.05995709	      0.88286467	     -0.00016231	     -0.21316172	     -0.00049092	     -0.00070693	    123.17537370
      1.16210840	     -0.05809368	     -0.00028001	     -0.19932696	     -0.05995769	      0.88286380	     -0.00016246	     -0.21317584	     -0.00047456	     -0.00071147	    122.48778688
      1.16334145	     -0.05813591	     -0.00027843	     -0.19936933	     -0.05995827	      0.88286292	     -0.00016261	     -0.21319037	     -0.00045857	     -0.00071690	    123.31829702
      1.16457450	     -0.05817956	     -0.00027683	     -0.19941315	     -0.05995882	      0.88286203	     -0.00016277	     -0.21320530	     -0.00043985	     -0.00072079	    122.64642154
      1.16580755	     -0.05822324	     -0.00027527	     -0.19945699	     -0.05995935	      0.88286114	     -0.00016292	     -0.21322060	     -0.00042149	     -0.00072534	    123.49365218
      1.16704061	     -0.05826844	     -0.00027370	     -0.19950238	     -0.05995986	      0.88286024	     -0.00016308	     -0.21323627	     -0.00040041	     -0.00072812	    122.82456737
      1.16827366	     -0.05831270	     -0.00027232	     -0.19954682	     -0.05996034	      0.88285934	     -0.00016325	     -0.21325228	     -0.00037969	     -0.00073133	    123.66944666
      1.16950671	     -0.05835905	     -0.00027097	     -0.19959338	     -0.05996079	      0.88285844	     -0.00016341	     -0.21326866	     -0.00035624	     -0.00073260	    122.99138410
      1.17073976	     -0.05840584	     -0.00026965	     -0.19964037	     -0.05996122	      0.88285754	     -0.00016358	     -0.21328539	     -0.00033313	     -0.00073419	    123.83450213
      1.17197281	     -0.05845440	     -0.00026834	     -0.19968916	     -0.05996161	      0.88285663	     -0.00016375	     -0.21330247	     -0.00030725	     -0.00073378	    123.15663246
      1.17320586	     -0.05850264	     -0.00026680	     -0.19973763	     -0.05996198	      0.88285573	     -0.00016392	     -0.21331989	     -0.00028168	     -0.00073358	    123.99797050
      1.17443891	     -0.05855147	     -0.00026512	     -0.19978672	     -0.05996231	      0.88285482	     -0.00016409	     -0.21333760	     -0.00025331	     -0.00073125	    123.30960296
      1.17567196	     -0.05859937	     -0.00026339	     -0.19983488	     -0.05996260	      0.88285392	     -0.00016427	     -0.21335557	     -0.00022522	     -0.00072902	    124.14389530
      1.17690501	     -0.05864808	     -0.00026167	     -0.19988388	     -0.05996286	      0.88285303	     -0.00016445	     -0.21337378	     -0.00019434	     -0.00072457	    123.45338004
      1.17813807	     -0.05869622	     -0.00026003	     -0.19993230	     -0.05996308	      0.88285214	     -0.00016463	     -0.21339220	     -0.00016375	     -0.00072011	    124.27520304
      1.17937112	     -0.05874254	     -0.00025924	     -0.19997891	     -0.05996326	      0.88285125	     -0.00016481	     -0.21341085	     -0.00013041	     -0.00071318	    123.55830523
      1.18060417	     -0.05879093	     -0.00025869	     -0.20002758	     -0.05996340	      0.88285038	     -0.00016500	     -0.21342981	     -0.00009746	     -0.00070599	    124.33209839
      1.18183722	     -0.05884053	     -0.00025818	     -0.20007748	     -0.05996350	      0.88284951	     -0.00016519	     -0.21344908	     -0.00006180	     -0.00069631	    123.60438296
      1.18307027	     -0.05888863	     -0.00025730	     -0.20012590	     -0.05996356	      0.88284866	     -0.00016538	     -0.21346860	     -0.00002646	     -0.00068639	    124.40755682
      1.18430332	     -0.05893596	     -0.00025563	     -0.20017358	     -0.05996357	      0.88284782	     -0.00016558	     -0.21348831	      0.00001155	     -0.00067373	    123.66967534
      1.18553637	     -0.05898096	     -0.00025375	     -0.20021894	     -0.05996353	      0.88284700	     -0.00016577	     -0.21350812	      0.00004913	     -0.00066058	    124.45662482
      1.18676942	     -0.05902502	     -0.00025177	     -0.20026338	     -0.05996344	      0.88284619	     -0.00016597	     -0.21352798	      0.00008934	     -0.00064467	    123.73457894
      1.18800247	     -0.05906623	     -0.00024975	     -0.20030497	     -0.05996331	      0.88284541	     -0.00016618	     -0.21354781	      0.00012908	     -0.00062822	    124.54605411
      1.18923553	     -0.05910570	     -0.00024764	     -0.20034485	     -0.05996312	      0.88284464	     -0.00016638	     -0.21356755	      0.00017136	     -0.00060891	    123.83249166
      1.19046858	     -0.05914208	     -0.00024549	     -0.20038163	     -0.05996289	      0.88284391	     -0.00016659	     -0.21358714	      0.00021305	     -0.00058894	    124.64848257
      1.19170163	     -0.05917706	     -0.00024329	     -0.20041704	     -0.05996260	      0.88284319	     -0.00016680	     -0.21360652	      0.00025715	     -0.00056602	    123.92694335
      1.19293468	     -0.05920937	     -0.00024106	     -0.20044978	     -0.05996225	      0.88284251	     -0.00016702	     -0.21362565	      0.00030053	     -0.00054237	    124.75341877
      1.19416773	     -0.05924021	     -0.00023871	     -0.20048106	     -0.05996185	      0.88284186	     -0.00016723	     -0.21364449	      0.00034618	     -0.00051560	    124.04243493
      1.19540078	     -0.05926776	     -0.00023638	     -0.20050905	     -0.05996140	      0.88284124	     -0.00016745	     -0.21366297	      0.00039097	     -0.00048793	    124.88618239
      1.19663383	     -0.05929376	     -0.00023420	     -0.20053550	     -0.05996089	      0.88284066	     -0.00016767	     -0.21368108	      0.00043787	     -0.00045706	    124.17413506
      1.19786688	     -0.05931681	     -0.00023205	     -0.20055901	     -0.05996032	      0.88284011	     -0.00016790	     -0.21369875	      0.00048375	     -0.00042520	    125.02908658
      1.19909994	     -0.05933846	     -0.00022994	     -0.20058111	     -0.05995970	      0.88283961	     -0.00016813	     -0.21371599	      0.00053162	     -0.00039015	    124.32209162
      1.20033299	     -0.05935740	     -0.00022790	     -0.20060051	     -0.05995901	      0.88283915	     -0.00016836	     -0.21373275	      0.00057842	     -0.00035420	    125.19361372
      1.20156604	     -0.05937533	     -0.00022590	     -0.20061891	     -0.05995827	      0.88283874	     -0.00016860	     -0.21374903	      0.00062716	     -0.00031517	    124.47712163
      1.20279909	     -0.05938940	     -0.00022420	     -0.20063344	     -0.05995747	      0.88283837	     -0.00016884	     -0.21376480	      0.00067476	     -0.00027539	    125.33267504
      1.20403214	     -0.05940338	     -0.00022294	     -0.20064788	     -0.05995660	      0.88283806	     -0.00016908	     -0.21378013	      0.00072419	     -0.00023264	    124.55513719
      1.20526519	     -0.05941641	     -0.00022176	     -0.20066136	     -0.05995568	      0.88283780	     -0.00016932	     -0.21379504	      0.00077242	     -0.00018936	    125.36654938
      1.20649824	     -0.05942917	     -0.00022059	     -0.20067459	     -0.05995470	      0.88283759	     -0.00016957	     -0.21380953	      0.00082253	     -0.00014353	    124.57742392
      1.20773129	     -0.05943983	     -0.00021902	     -0.20068571	     -0.05995365	      0.88283745	     -0.00016983	     -0.21382357	      0.00087148	     -0.00009752	    125.38890403
      1.20896434	     -0.05944973	     -0.00021711	     -0.20069610	     -0.05995255	      0.88283735	     -0.00017008	     -0.21383714	      0.00092229	     -0.00004923	    124.55288052
      1.21019740	     -0.05945743	     -0.00021519	     -0.20070428	     -0.05995138	      0.88283732	     -0.00017034	     -0.21385021	      0.00097189	     -0.00000112	    125.32793732
      1.21143045	     -0.05946405	     -0.00021309	     -0.20071140	     -0.05995015	      0.88283735	     -0.00017060	     -0.21386275	      0.00102332	      0.00004886	    124.49917898
      1.21266350	     -0.05946661	     -0.00021048	     -0.20071446	     -0.05994886	      0.88283744	     -0.00017087	     -0.21387472	      0.00107351	      0.00009837	    125.27446738
      1.21389655	     -0.05946752	     -0.00020794	     -0.20071589	     -0.05994750	      0.88283760	     -0.00017114	     -0.21388611	      0.00112546	      0.00014951	    124.43535386
      1.21512960	     -0.05946445	     -0.00020545	     -0.20071332	     -0.05994608	      0.88283781	     -0.00017142	     -0.21389684	      0.00117609	      0.00019992	    125.20578599
      1.21636265	     -0.05945792	     -0.00020286	     -0.20070730	     -0.05994460	      0.88283809	     -0.00017169	     -0.21390688	      0.00122839	      0.00025173	    124.37502309
      1.21759570	     -0.05944549	     -0.00020054	     -0.20069537	     -0.05994305	      0.88283843	     -0.00017198	     -0.21391612	      0.00127926	      0.00030266	    125.16254323
      1.21882875	     -0.05942904	     -0.00019818	     -0.20067944	     -0.05994144	      0.88283884	     -0.00017226	     -0.21392451	      0.00133166	      0.00035495	    124.32678890
      1.22006180	     -0.05940772	     -0.00019584	     -0.20065863	     -0.05993977	      0.88283931	     -0.00017255	     -0.21393197	      0.00138246	      0.00040632	    125.09684319
      1.22129486	     -0.05938316	     -0.00019357	     -0.20063457	     -0.05993803	      0.88283984	     -0.00017284	     -0.21393851	      0.00143460	      0.00045893	    124.26152352
      1.22252791	     -0.05935293	     -0.00019148	     -0.20060484	     -0.05993623	      0.88284044	     -0.00017314	     -0.21394409	      0.00148499	      0.00051056	    125.05041699
      1.22376096	     -0.05931925	     -0.00018960	     -0.20057165	     -0.05993437	      0.88284110	     -0.00017344	     -0.21394868	      0.00153656	      0.00056345	    124.23814237
      1.22499401	     -0.05928037	     -0.00018791	     -0.20053325	     -0.05993245	      0.88284183	     -0.00017375	     -0.21395225	      0.00158620	      0.00061542	    125.04892156
      1.22622706	     -0.05923762	     -0.00018642	     -0.20049097	     -0.05993046	      0.88284262	     -0.00017406	     -0.21395479	      0.00163685	      0.00066872	    124.25587007
      1.22746011	     -0.05918911	     -0.00018527	     -0.20044292	     -0.05992841	      0.88284348	     -0.00017437	     -0.21395625	      0.00168536	      0.00072119	    125.09177522
      1.22869316	     -0.05913714	     -0.00018422	     -0.20039140	     -0.05992630	      0.88284440	     -0.00017468	     -0.21395664	      0.00173465	      0.00077509	    124.30538064
      1.22992621	     -0.05907937	     -0.00018307	     -0.20033407	     -0.05992413	      0.88284539	     -0.00017500	     -0.21395590	      0.00178159	      0.00082822	    125.15782905
      1.23115926	     -0.05901741	     -0.00018187	     -0.20027254	     -0.05992191	      0.88284644	     -0.00017533	     -0.21395403	      0.00182915	      0.00088279	    124.39025226
      1.23239232	     -0.05895017	     -0.00018080	     -0.20020573	     -0.05991962	      0.88284756	     -0.00017566	     -0.21395097	      0.00187421	      0.00093658	    125.28631315
      1.23362537	     -0.05887950	     -0.00017992	     -0.20013547	     -0.05991729	      0.88284875	     -0.00017599	     -0.21394674	      0.00191973	      0.00099183	    124.55780859
      1.23485842	     -0.05880448	     -0.00017928	     -0.20006083	     -0.05991489	      0.88285001	     -0.00017632	     -0.21394132	      0.00196258	      0.00104630	    125.48327762
      1.23609147	     -0.05872726	     -0.00017888	     -0.19998399	     -0.05991245	      0.88285133	     -0.00017666	     -0.21393475	      0.00200569	      0.00110220	    124.76180830
      1.23732452	     -0.05864607	     -0.00017864	     -0.19990315	     -0.05990995	      0.88285273	     -0.00017700	     -0.21392705	      0.00204598	      0.00115723	    125.71249107
      1.23855757	     -0.05856235	     -0.00017849	     -0.19981978	     -0.05990740	      0.88285419	     -0.00017734	     -0.21391824	      0.00208642	      0.00121355	    125.01337131
      1.23979062	     -0.05847474	     -0.00017840	     -0.19973249	     -0.05990480	      0.88285572	     -0.00017769	     -0.21390832	      0.00212392	      0.00126883	    125.99159164
      1.24102367	     -0.05838546	     -0.00017839	     -0.19964352	     -0.05990216	      0.88285732	     -0.00017804	     -0.21389733	      0.00216144	      0.00132519	    125.30345807
      1.24225672	     -0.05829380	     -0.00017848	     -0.19955214	     -0.05989947	      0.88285899	     -0.00017840	     -0.21388529	      0.00219589	      0.00138021	    126.29271601
      1.24348978	     -0.05820204	     -0.00017870	     -0.19946067	     -0.05989675	      0.88286072	     -0.00017876	     -0.21387230	      0.00223027	      0.00143593	    125.60932131
      1.24472283	     -0.05810797	     -0.00017894	     -0.19936685	     -0.05989398	      0.88286253	     -0.00017912	     -0.21385838	      0.00226152	      0.00148988	    126.62924221
      1.24595588	     -0.05801363	     -0.00017928	     -0.19927276	     -0.05989117	      0.88286440	     -0.00017948	     -0.21384360	      0.00229270	      0.00154407	    125.98299530
      1.24718893	     -0.05791775	     -0.00017971	     -0.19917709	     -0.05988832	      0.88286633	     -0.00017985	     -0.21382799	      0.00232076	      0.00159603	    127.03351196
      1.24842198	     -0.05782181	     -0.00018012	     -0.19908136	     -0.05988545	      0.88286833	     -0.00018022	     -0.21381160	      0.00234875	      0.00164777	    126.41281047
      1.24965503	     -0.05772390	     -0.00018052	     -0.19898363	     -0.05988253	      0.88287039	     -0.00018059	     -0.21379448	      0.00237358	      0.00169685	    127.49832272
      1.25088808	     -0.05762529	     -0.00018097	     -0.19888521	     -0.05987959	      0.88287252	     -0.00018096	     -0.21377664	      0.00239834	      0.00174530	    126.91602370
      1.25212113	     -0.05752453	     -0.00018150	     -0.19878459	     -0.05987662	      0.88287470	     -0.00018134	     -0.21375811	      0.00241994	      0.00179074	    128.03223541
      1.25335418	     -0.05742367	     -0.00018218	     -0.19868389	     -0.05987362	      0.88287693	     -0.00018172	     -0.21373896	      0.00244145	      0.00183521	    127.47825421
      1.25458724	     -0.05732160	     -0.00018299	     -0.19858192	     -0.05987060	      0.88287922	     -0.00018210	     -0.21371920	      0.00245983	      0.00187632	    128.62742824
      1.25582029	     -0.05721957	     -0.00018379	     -0.19848001	     -0.05986756	      0.88288156	     -0.00018249	     -0.21369889	      0.00247814	      0.00191617	    128.10406197
      1.25705334	     -0.05711504	     -0.00018437	     -0.19837557	     -0.05986449	      0.88288395	     -0.00018287	     -0.21367803	      0.00249329	      0.00195237	    129.27742031
      1.25828639	     -0.05701025	     -0.00018482	     -0.19827087	     -0.05986141	      0.88288637	     -0.00018326	     -0.21365664	      0.00250836	      0.00198703	    128.77381674
      1.25951944	     -0.05690454	     -0.00018529	     -0.19816521	     -0.05985831	      0.88288884	     -0.00018365	     -0.21363473	      0.00252026	      0.00201776	    129.96600079
      1.26075249	     -0.05679991	     -0.00018585	     -0.19806063	     -0.05985519	      0.88289135	     -0.00018405	     -0.21361238	      0.00253210	      0.00204670	    129.49039831
      1.26198554	     -0.05669437	     -0.00018652	     -0.19795512	     -0.05985206	      0.88289389	     -0.00018444	     -0.21358961	      0.00254080	      0.00207151	    130.71918131
      1.26321859	     -0.05658973	     -0.00018730	     -0.19785049	     -0.05984893	      0.88289646	     -0.00018484	     -0.21356646	      0.00254947	      0.00209439	    130.27583608
      1.26445164	     -0.05648383	     -0.00018810	     -0.19774458	     -0.05984578	      0.88289905	     -0.00018524	     -0.21354294	      0.00255503	      0.00211308	    131.52736336
      1.26568470	     -0.05637930	     -0.00018897	     -0.19764004	     -0.05984263	      0.88290167	     -0.00018564	     -0.21351910	      0.00256056	      0.00212980	    131.08653759
      1.26691775	     -0.05627447	     -0.00018991	     -0.19753517	     -0.05983947	      0.88290430	     -0.00018605	     -0.21349495	      0.00256295	      0.00214227	    132.34352021
      1.26815080	     -0.05617114	     -0.00019089	     -0.19743179	     -0.05983630	      0.88290695	     -0.00018646	     -0.21347055	      0.00256533	      0.00215275	    131.91456154
      1.26938385	     -0.05606778	     -0.00019205	     -0.19732835	     -0.05983314	      0.88290961	     -0.00018686	     -0.21344592	      0.00256461	      0.00215899	    133.18806413
      1.27061690	     -0.05596721	     -0.00019324	     -0.19722770	     -0.05982998	      0.88291227	     -0.00018727	     -0.21342110	      0.00256391	      0.00216329	    132.75749629
      1.27184995	     -0.05586732	     -0.00019446	     -0.19712769	     -0.05982682	      0.88291494	     -0.00018769	     -0.21339614	      0.00256016	      0.00216337	    134.03212953
      1.27308300	     -0.05577033	     -0.00019571	     -0.19703059	     -0.05982367	      0.88291761	     -0.00018810	     -0.21337110	      0.00255647	      0.00216149	    133.59310062
      1.27431605	     -0.05567405	     -0.00019688	     -0.19693418	     -0.05982052	      0.88292027	     -0.00018852	     -0.21334599	      0.00254976	      0.00215535	    134.86226253
      1.27554910	     -0.05558064	     -0.00019798	     -0.19684064	     -0.05981738	      0.88292292	     -0.00018893	     -0.21332086	      0.00254319	      0.00214722	    134.41470446
      1.27678216	     -0.05548842	     -0.00019872	     -0.19674826	     -0.05981425	      0.88292556	     -0.00018935	     -0.21329574	      0.00253367	      0.00213485	    135.69507778
      1.27801521	     -0.05540008	     -0.00019932	     -0.19665976	     -0.05981113	      0.88292819	     -0.00018977	     -0.21327068	      0.00252435	      0.00212060	    135.21785778
      1.27924826	     -0.05531370	     -0.00019992	     -0.19657321	     -0.05980802	      0.88293079	     -0.00019019	     -0.21324572	      0.00251213	      0.00210213	    136.47195211
      1.28048131	     -0.05523029	     -0.00020087	     -0.19648962	     -0.05980493	      0.88293337	     -0.00019062	     -0.21322092	      0.00250022	      0.00208176	    135.99479049
      1.28171436	     -0.05514995	     -0.00020220	     -0.19640906	     -0.05980186	      0.88293592	     -0.00019104	     -0.21319636	      0.00248552	      0.00205725	    137.21971921
      1.28294741	     -0.05507463	     -0.00020358	     -0.19633353	     -0.05979880	      0.88293844	     -0.00019147	     -0.21317210	      0.00247121	      0.00203089	    136.70517637
      1.28418046	     -0.05500214	     -0.00020503	     -0.19626079	     -0.05979577	      0.88294093	     -0.00019189	     -0.21314819	      0.00245424	      0.00200037	    137.93049483
      1.28541351	     -0.05493416	     -0.00020646	     -0.19619259	     -0.05979275	      0.88294338	     -0.00019232	     -0.21312465	      0.00243784	      0.00196804	    137.40094715
      1.28664656	     -0.05486820	     -0.00020796	     -0.19612637	     -0.05978976	      0.88294578	     -0.00019275	     -0.21310148	      0.00241891	      0.00193169	    138.62036988
      1.28787962	     -0.05480738	     -0.00020941	     -0.19606530	     -0.05978679	      0.88294814	     -0.00019318	     -0.21307869	      0.00240068	      0.00189377	    138.06919114
      1.28911267	     -0.05474870	     -0.00021082	     -0.19600634	     -0.05978384	      0.88295045	     -0.00019361	     -0.21305630	      0.00238002	      0.00185210	    139.26454791
      1.29034572	     -0.05469429	     -0.00021216	     -0.19595166	     -0.05978092	      0.88295271	     -0.00019404	     -0.21303431	      0.00236015	      0.00180908	    138.68835090
      1.29157877	     -0.05464162	     -0.00021347	     -0.19589872	     -0.05977802	      0.88295491	     -0.00019447	     -0.21301273	      0.00233797	      0.00176251	    139.87262702
      1.29281182	     -0.05459328	     -0.00021475	     -0.19585010	     -0.05977515	      0.88295705	     -0.00019490	     -0.21299156	      0.00231670	      0.00171483	    139.27907709
      1.29404487	     -0.05454713	     -0.00021606	     -0.19580366	     -0.05977231	      0.88295914	     -0.00019534	     -0.21297081	      0.00229323	      0.00166384	    140.44933891
      1.29527792	     -0.05450559	     -0.00021742	     -0.19576183	     -0.05976949	      0.88296116	     -0.00019577	     -0.21295050	      0.00227077	      0.00161198	    139.84055666
      1.29651097	     -0.05446584	     -0.00021880	     -0.19572177	     -0.05976671	      0.88296311	     -0.00019620	     -0.21293064	      0.00224620	      0.00155707	    141.00906611
      1.29774403	     -0.05443019	     -0.00022018	     -0.19568583	     -0.05976395	      0.88296500	     -0.00019663	     -0.21291123	      0.00222274	      0.00150157	    140.39711492
      1.29897708	     -0.05439645	     -0.00022157	     -0.19565178	     -0.05976123	      0.88296681	     -0.00019707	     -0.21289227	      0.00219720	      0.00144332	    141.56130156
      1.30021013	     -0.05436725	     -0.00022300	     -0.19562227	     -0.05975853	      0.88296856	     -0.00019750	     -0.21287376	      0.00217281	      0.00138475	    140.94494600
      1.30144318	     -0.05433980	     -0.00022444	     -0.19559450	     -0.05975587	      0.88297023	     -0.00019793	     -0.21285572	      0.00214638	      0.00132369	    142.11697999
      1.30267623	     -0.05431647	     -0.00022583	     -0.19557086	     -0.05975324	      0.88297182	     -0.00019836	     -0.21283814	      0.00212117	      0.00126260	    141.50218554
      1.30390928	     -0.05429426	     -0.00022717	     -0.19554833	     -0.05975064	      0.88297334	     -0.00019880	     -0.21282102	      0.00209401	      0.00119929	    142.68981522
      1.30514233	     -0.05427567	     -0.00022847	     -0.19552943	     -0.05974807	      0.88297478	     -0.00019923	     -0.21280435	      0.00206815	      0.00113625	    142.08500020
      1.30637538	     -0.05425818	     -0.00022977	     -0.19551161	     -0.05974554	      0.88297614	     -0.00019966	     -0.21278812	      0.00204039	      0.00107134	    143.28350138
      1.30760843	     -0.05424430	     -0.00023106	     -0.19549742	     -0.05974304	      0.88297742	     -0.00020009	     -0.21277232	      0.00201400	      0.00100706	    142.68071470
      1.30884149	     -0.05423122	     -0.00023236	     -0.19548401	     -0.05974058	      0.88297862	     -0.00020052	     -0.21275693	      0.00198578	      0.00094127	    143.88579280
      1.31007454	     -0.05422171	     -0.00023366	     -0.19547418	     -0.05973814	      0.88297974	     -0.00020095	     -0.21274196	      0.00195898	      0.00087648	    143.27038813
      1.31130759	     -0.05421322	     -0.00023498	     -0.19546536	     -0.05973575	      0.88298078	     -0.00020138	     -0.21272740	      0.00193041	      0.00081053	    144.45969605
      1.31254064	     -0.05420853	     -0.00023632	     -0.19546035	     -0.05973338	      0.88298174	     -0.00020181	     -0.21271325	      0.00190332	      0.00074592	    143.81973852
      1.31377369	     -0.05420481	     -0.00023772	     -0.19545629	     -0.05973105	      0.88298262	     -0.00020224	     -0.21269952	      0.00187455	      0.00068048	    144.99822105
      1.31500674	     -0.05420473	     -0.00023896	     -0.19545589	     -0.05972876	      0.88298342	     -0.00020266	     -0.21268620	      0.00184735	      0.00061669	    144.34301872
      1.31623979	     -0.05420553	     -0.00023977	     -0.19545637	     -0.05972650	      0.88298414	     -0.00020309	     -0.21267330	      0.00181846	      0.00055249	    145.49908880
      1.31747284	     -0.05421011	     -0.00024057	     -0.19546064	     -0.05972427	      0.88298479	     -0.00020352	     -0.21266081	      0.00179113	      0.00049030	    144.81113461
      1.31870589	     -0.05421566	     -0.00024177	     -0.19546586	     -0.05972208	      0.88298535	     -0.00020394	     -0.21264874	      0.00176215	      0.00042788	    145.96251554
      1.31993895	     -0.05422497	     -0.00024297	     -0.19547485	     -0.05971993	      0.88298584	     -0.00020436	     -0.21263710	      0.00173483	      0.00036764	    145.26172913
      1.32117200	     -0.05423512	     -0.00024427	     -0.19548467	     -0.05971781	      0.88298626	     -0.00020479	     -0.21262587	      0.00170599	      0.00030730	    146.40429863
      1.32240505	     -0.05424701	     -0.00024594	     -0.19549623	     -0.05971572	      0.88298660	     -0.00020521	     -0.21261510	      0.00167890	      0.00024934	    145.67788816
      1.32363810	     -0.05426136	     -0.00024753	     -0.19551024	     -0.05971367	      0.88298687	     -0.00020563	     -0.21260483	      0.00165029	      0.00019156	    146.78018328
      1.32487115	     -0.05427982	     -0.00024903	     -0.19552838	     -0.05971165	      0.88298707	     -0.00020606	     -0.21259508	      0.00162346	      0.00013629	    146.02310371
      1.32610420	     -0.05429892	     -0.00025052	     -0.19554715	     -0.05970966	      0.88298721	     -0.00020648	     -0.21258584	      0.00159521	      0.00008118	    147.12368019
      1.32733725	     -0.05432139	     -0.00025196	     -0.19556931	     -0.05970771	      0.88298728	     -0.00020689	     -0.21257707	      0.00156885	      0.00002856	    146.34959900
      1.32857030	     -0.05434426	     -0.00025341	     -0.19559186	     -0.05970580	      0.88298728	     -0.00020731	     -0.21256875	      0.00154113	     -0.00002388	    147.43206340
      1.32980335	     -0.05437003	     -0.00025488	     -0.19561732	     -0.05970391	      0.88298722	     -0.00020773	     -0.21256086	      0.00151535	     -0.00007381	    146.62947655
      1.33103641	     -0.05439642	     -0.00025645	     -0.19564339	     -0.05970206	      0.88298710	     -0.00020814	     -0.21255340	      0.00148822	     -0.00012355	    147.68144413
      1.33226946	     -0.05442638	     -0.00025799	     -0.19567304	     -0.05970024	      0.88298692	     -0.00020856	     -0.21254637	      0.00146304	     -0.00017079	    146.84857993
      1.33350251	     -0.05445679	     -0.00025952	     -0.19570314	     -0.05969845	      0.88298668	     -0.00020897	     -0.21253975	      0.00143651	     -0.00021791	    147.88404273
      1.33473556	     -0.05449041	     -0.00026099	     -0.19573647	     -0.05969670	      0.88298638	     -0.00020938	     -0.21253353	      0.00141197	     -0.00026257	    147.02511986
      1.33596861	     -0.05452420	     -0.00026244	     -0.19576996	     -0.05969497	      0.88298603	     -0.00020979	     -0.21252769	      0.00138613	     -0.00030716	    148.03731455
      1.33720166	     -0.05456116	     -0.00026385	     -0.19580663	     -0.05969328	      0.88298562	     -0.00021019	     -0.21252223	      0.00136233	     -0.00034934	    147.14628085
      1.33843471	     -0.05459830	     -0.00026526	     -0.19584348	     -0.05969161	      0.88298517	     -0.00021060	     -0.21251712	      0.00133729	     -0.00039147	    148.13217296
      1.33966776	     -0.05463822	     -0.00026661	     -0.19588311	     -0.05968998	      0.88298466	     -0.00021100	     -0.21251237	      0.00131434	     -0.00043122	    147.21645318
      1.34090081	     -0.05467807	     -0.00026796	     -0.19592268	     -0.05968837	      0.88298410	     -0.00021140	     -0.21250795	      0.00129013	     -0.00047093	    148.18131984
      1.34213387	     -0.05472076	     -0.00026925	     -0.19596510	     -0.05968680	      0.88298350	     -0.00021180	     -0.21250387	      0.00126800	     -0.00050826	    147.24425538
      1.34336692	     -0.05476319	     -0.00027053	     -0.19600726	     -0.05968525	      0.88298285	     -0.00021220	     -0.21250010	      0.00124460	     -0.00054559	    148.19728831
      1.34459997	     -0.05480834	     -0.00027175	     -0.19605215	     -0.05968373	      0.88298215	     -0.00021259	     -0.21249664	      0.00122326	     -0.00058056	    147.24434235
      1.34583302	     -0.05485335	     -0.00027296	     -0.19609690	     -0.05968223	      0.88298142	     -0.00021298	     -0.21249347	      0.00120068	     -0.00061556	    148.17885692
      1.34706607	     -0.05490138	     -0.00027415	     -0.19614468	     -0.05968076	      0.88298064	     -0.00021337	     -0.21249061	      0.00118021	     -0.00064827	    147.20515495
      1.34829912	     -0.05494935	     -0.00027536	     -0.19619239	     -0.05967932	      0.88297982	     -0.00021376	     -0.21248803	      0.00115854	     -0.00068107	    148.12797804
      1.34953217	     -0.05499991	     -0.00027651	     -0.19624270	     -0.05967790	      0.88297896	     -0.00021414	     -0.21248576	      0.00113904	     -0.00071164	    147.14183095
      1.35076522	     -0.05505011	     -0.00027768	     -0.19629266	     -0.05967651	      0.88297806	     -0.00021452	     -0.21248376	      0.00111838	     -0.00074233	    148.04590207
      1.35199827	     -0.05510284	     -0.00027881	     -0.19634517	     -0.05967515	      0.88297713	     -0.00021490	     -0.21248204	      0.00109993	     -0.00077081	    147.03250481
      1.35323133	     -0.05515502	     -0.00027995	     -0.19639711	     -0.05967380	      0.88297616	     -0.00021528	     -0.21248059	      0.00108038	     -0.00079945	    147.91099083
      1.35446438	     -0.05520940	     -0.00028104	     -0.19645127	     -0.05967248	      0.88297516	     -0.00021565	     -0.21247939	      0.00106311	     -0.00082591	    146.87430596
      1.35569743	     -0.05526291	     -0.00028215	     -0.19650456	     -0.05967118	      0.88297412	     -0.00021603	     -0.21247844	      0.00104478	     -0.00085252	    147.72631716
      1.35693048	     -0.05531826	     -0.00028325	     -0.19655970	     -0.05966990	      0.88297306	     -0.00021640	     -0.21247771	      0.00102878	     -0.00087693	    146.66734121
      1.35816353	     -0.05537221	     -0.00028438	     -0.19661344	     -0.05966864	      0.88297196	     -0.00021676	     -0.21247718	      0.00101176	     -0.00090147	    147.49594165
      1.35939658	     -0.05542742	     -0.00028549	     -0.19666846	     -0.05966741	      0.88297084	     -0.00021713	     -0.21247684	      0.00099708	     -0.00092375	    146.41836232
      1.36062963	     -0.05548079	     -0.00028665	     -0.19672163	     -0.05966619	      0.88296968	     -0.00021749	     -0.21247666	      0.00098139	     -0.00094608	    147.22381685
      1.36186268	     -0.05553506	     -0.00028784	     -0.19677572	     -0.05966498	      0.88296850	     -0.00021785	     -0.21247662	      0.00096805	     -0.00096606	    146.12685396
      1.36309573	     -0.05558712	     -0.00028909	     -0.19682760	     -0.05966380	      0.88296730	     -0.00021820	     -0.21247671	      0.00095369	     -0.00098600	    146.90419566
      1.36432879	     -0.05563947	     -0.00029036	     -0.19687977	     -0.05966263	      0.88296607	     -0.00021856	     -0.21247689	      0.00094167	     -0.00100346	    145.78727318
      1.36556184	     -0.05568881	     -0.00029166	     -0.19692894	     -0.05966148	      0.88296483	     -0.00021891	     -0.21247716	      0.00092862	     -0.00102075	    146.54190675
      1.36679489	     -0.05573758	     -0.00029295	     -0.19697755	     -0.05966034	      0.88296356	     -0.00021926	     -0.21247747	      0.00091787	     -0.00103544	    145.41776477
      1.36802794	     -0.05578263	     -0.00029427	     -0.19702244	     -0.05965922	      0.88296227	     -0.00021961	     -0.21247780	      0.00090606	     -0.00104978	    146.15810989
      1.36926099	     -0.05582649	     -0.00029559	     -0.19706615	     -0.05965810	      0.88296097	     -0.00021995	     -0.21247812	      0.00089647	     -0.00106134	    145.03555943
      1.37049404	     -0.05586619	     -0.00029695	     -0.19710571	     -0.05965701	      0.88295966	     -0.00022029	     -0.21247840	      0.00088571	     -0.00107238	    145.76486933
      1.37172709	     -0.05590446	     -0.00029830	     -0.19714384	     -0.05965592	      0.88295833	     -0.00022063	     -0.21247862	      0.00087707	     -0.00108046	    144.64267312
      1.37296014	     -0.05593843	     -0.00029968	     -0.19717766	     -0.05965484	      0.88295699	     -0.00022097	     -0.21247875	      0.00086713	     -0.00108789	    145.35824781
      1.37419319	     -0.05597080	     -0.00030105	     -0.19720990	     -0.05965378	      0.88295565	     -0.00022130	     -0.21247880	      0.00085917	     -0.00109223	    144.23721908
      1.37542625	     -0.05599878	     -0.00030245	     -0.19723775	     -0.05965273	      0.88295430	     -0.00022163	     -0.21247873	      0.00084980	     -0.00109580	    144.94624118
      1.37665930	     -0.05602507	     -0.00030382	     -0.19726391	     -0.05965168	      0.88295295	     -0.00022196	     -0.21247856	      0.00084230	     -0.00109623	    143.82981812
      1.37789235	     -0.05604697	     -0.00030521	     -0.19728568	     -0.05965065	      0.88295159	     -0.00022229	     -0.21247825	      0.00083325	     -0.00109584	    144.53034255
      1.37912540	     -0.05606729	     -0.00030656	     -0.19730587	     -0.05964963	      0.88295024	     -0.00022261	     -0.21247782	      0.00082595	     -0.00109227	    143.41514428
      1.38035845	     -0.05608333	     -0.00030789	     -0.19732178	     -0.05964861	      0.88294890	     -0.00022293	     -0.21247726	      0.00081699	     -0.00108792	    144.10634167
      1.38159150	     -0.05609792	     -0.00030914	     -0.19733625	     -0.05964761	      0.88294756	     -0.00022324	     -0.21247658	      0.00080969	     -0.00108047	    142.98738589
      1.38282455	     -0.05610861	     -0.00031035	     -0.19734680	     -0.05964662	      0.88294624	     -0.00022356	     -0.21247576	      0.00080064	     -0.00107235	    143.66329953
      1.38405760	     -0.05611845	     -0.00031144	     -0.19735653	     -0.05964564	      0.88294492	     -0.00022387	     -0.21247484	      0.00079316	     -0.00106132	    142.52364338
      1.38529066	     -0.05612566	     -0.00031247	     -0.19736361	     -0.05964466	      0.88294362	     -0.00022417	     -0.21247382	      0.00078386	     -0.00104991	    143.15869748
      1.38652371	     -0.05613385	     -0.00031345	     -0.19737168	     -0.05964370	      0.88294233	     -0.00022448	     -0.21247277	      0.00077606	     -0.00103599	    141.98067575
      1.38775676	     -0.05614094	     -0.00031440	     -0.19737862	     -0.05964275	      0.88294106	     -0.00022478	     -0.21247174	      0.00076643	     -0.00102222	    142.56940035
      1.38898981	     -0.05615038	     -0.00031535	     -0.19738794	     -0.05964181	      0.88293981	     -0.00022507	     -0.21247080	      0.00075834	     -0.00100656	    141.35711826
      1.39022286	     -0.05616018	     -0.00031637	     -0.19739759	     -0.05964088	      0.88293858	     -0.00022537	     -0.21247003	      0.00074847	     -0.00099170	    141.90635943
      1.39145591	     -0.05617308	     -0.00031743	     -0.19741036	     -0.05963996	      0.88293737	     -0.00022566	     -0.21246949	      0.00074021	     -0.00097565	    140.67300283
      1.39268896	     -0.05618703	     -0.00031863	     -0.19742416	     -0.05963906	      0.88293617	     -0.00022594	     -0.21246926	      0.00073030	     -0.00096109	    141.19362050
      1.39392201	     -0.05620499	     -0.00031995	     -0.19744198	     -0.05963816	      0.88293500	     -0.00022623	     -0.21246941	      0.00072213	     -0.00094601	    139.94566492
      1.39515506	     -0.05622362	     -0.00032136	     -0.19746045	     -0.05963728	      0.88293384	     -0.00022651	     -0.21246999	      0.00071242	     -0.00093304	    140.44038670
      1.39638812	     -0.05624548	     -0.00032275	     -0.19748216	     -0.05963640	      0.88293270	     -0.00022679	     -0.21247103	      0.00070457	     -0.00092012	    139.17724028
      1.39762117	     -0.05626804	     -0.00032418	     -0.19750457	     -0.05963554	      0.88293157	     -0.00022706	     -0.21247255	      0.00069530	     -0.00090983	    139.63869578
      1.39885422	     -0.05629364	     -0.00032558	     -0.19753003	     -0.05963469	      0.88293045	     -0.00022733	     -0.21247459	      0.00068797	     -0.00090003	    138.36463915
      1.40008727	     -0.05631991	     -0.00032700	     -0.19755615	     -0.05963385	      0.88292935	     -0.00022760	     -0.21247715	      0.00067932	     -0.00089325	    138.79490749
      1.40132032	     -0.05634919	     -0.00032839	     -0.19758529	     -0.05963301	      0.88292825	     -0.00022787	     -0.21248026	      0.00067270	     -0.00088728	    137.51050077
      1.40255337	     -0.05637851	     -0.00032975	     -0.19761446	     -0.05963219	      0.88292716	     -0.00022813	     -0.21248391	      0.00066484	     -0.00088455	    137.92247146
      1.40378642	     -0.05641007	     -0.00033103	     -0.19764590	     -0.05963137	      0.88292607	     -0.00022838	     -0.21248811	      0.00065909	     -0.00088276	    136.63781509
      1.40501947	     -0.05644109	     -0.00033222	     -0.19767677	     -0.05963056	      0.88292498	     -0.00022864	     -0.21249282	      0.00065217	     -0.00088426	    137.03548800
      1.40625252	     -0.05647380	     -0.00033327	     -0.19770937	     -0.05962976	      0.88292389	     -0.00022889	     -0.21249804	      0.00064740	     -0.00088666	    135.74887142
      1.40748558	     -0.05650599	     -0.00033424	     -0.19774144	     -0.05962897	      0.88292279	     -0.00022913	     -0.21250375	      0.00064149	     -0.00089226	    136.13372992
      1.40871863	     -0.05653951	     -0.00033511	     -0.19777486	     -0.05962818	      0.88292169	     -0.00022937	     -0.21250994	      0.00063776	     -0.00089860	    134.86091890
      1.40995168	     -0.05657188	     -0.00033590	     -0.19780712	     -0.05962740	      0.88292057	     -0.00022961	     -0.21251656	      0.00063294	     -0.00090788	    135.25076325
      1.41118473	     -0.05660548	     -0.00033657	     -0.19784064	     -0.05962662	      0.88291945	     -0.00022984	     -0.21252361	      0.00063030	     -0.00091762	    133.98369183
      1.41241778	     -0.05663822	     -0.00033716	     -0.19787328	     -0.05962584	      0.88291831	     -0.00023007	     -0.21253107	      0.00062658	     -0.00092995	    134.37256511
      1.41365083	     -0.05667241	     -0.00033763	     -0.19790740	     -0.05962507	      0.88291716	     -0.00023030	     -0.21253892	      0.00062501	     -0.00094240	    133.11127449
      1.41488388	     -0.05670557	     -0.00033796	     -0.19794048	     -0.05962430	      0.88291598	     -0.00023052	     -0.21254715	      0.00062235	     -0.00095710	    133.49898456
      1.41611693	     -0.05673967	     -0.00033812	     -0.19797453	     -0.05962354	      0.88291480	     -0.00023073	     -0.21255575	      0.00062181	     -0.00097153	    132.24921876
      1.41734998	     -0.05677265	     -0.00033817	     -0.19800744	     -0.05962277	      0.88291359	     -0.00023095	     -0.21256468	      0.00062015	     -0.00098781	    132.64437195
      1.41858304	     -0.05680658	     -0.00033804	     -0.19804133	     -0.05962200	      0.88291236	     -0.00023115	     -0.21257394	      0.00062060	     -0.00100340	    131.40125013
      1.41981609	     -0.05683947	     -0.00033777	     -0.19807418	     -0.05962124	      0.88291111	     -0.00023136	     -0.21258350	      0.00061991	     -0.00102042	    131.79973735
      1.42104914	     -0.05687341	     -0.00033737	     -0.19810809	     -0.05962047	      0.88290984	     -0.00023156	     -0.21259336	      0.00062132	     -0.00103637	    130.56944260
      1.42228219	     -0.05690635	     -0.00033689	     -0.19814100	     -0.05961971	      0.88290856	     -0.00023175	     -0.21260349	      0.00062163	     -0.00105337	    130.98407306
      1.42351524	     -0.05694033	     -0.00033631	     -0.19817497	     -0.05961894	      0.88290725	     -0.00023194	     -0.21261389	      0.00062406	     -0.00106891	    129.77426607
      1.42474829	     -0.05697344	     -0.00033565	     -0.19820806	     -0.05961817	      0.88290592	     -0.00023213	     -0.21262455	      0.00062542	     -0.00108513	    130.20439346
      1.42598134	     -0.05700781	     -0.00033493	     -0.19824243	     -0.05961740	      0.88290457	     -0.00023231	     -0.21263546	      0.00062891	     -0.00109955	    129.01217132
      1.42721439	     -0.05704140	     -0.00033417	     -0.19827601	     -0.05961662	      0.88290321	     -0.00023249	     -0.21264661	      0.00063137	     -0.00111433	    129.46205521
      1.42844744	     -0.05707611	     -0.00033335	     -0.19831074	     -0.05961584	      0.88290183	     -0.00023267	     -0.21265800	      0.00063599	     -0.00112700	    128.29520316
      1.42968050	     -0.05710985	     -0.00033248	     -0.19834448	     -0.05961505	      0.88290043	     -0.00023284	     -0.21266961	      0.00063960	     -0.00113975	    128.76569009
      1.43091355	     -0.05714444	     -0.00033156	     -0.19837910	     -0.05961426	      0.88289902	     -0.00023301	     -0.21268144	      0.00064542	     -0.00115014	    127.62350116
      1.43214660	     -0.05717794	     -0.00033059	     -0.19841263	     -0.05961346	      0.88289759	     -0.00023318	     -0.21269346	      0.00065025	     -0.00116036	    128.10701399
      1.43337965	     -0.05721215	     -0.00032953	     -0.19844687	     -0.05961266	      0.88289616	     -0.00023334	     -0.21270567	      0.00065730	     -0.00116796	    126.97509285
      1.43461270	     -0.05724512	     -0.00032839	     -0.19847988	     -0.05961184	      0.88289471	     -0.00023350	     -0.21271804	      0.00066338	     -0.00117516	    127.46091767
      1.43584575	     -0.05727890	     -0.00032714	     -0.19851372	     -0.05961102	      0.88289326	     -0.00023366	     -0.21273058	      0.00067166	     -0.00117956	    126.32919572
      1.43707880	     -0.05731183	     -0.00032584	     -0.19854669	     -0.05961019	      0.88289180	     -0.00023382	     -0.21274326	      0.00067897	     -0.00118339	    126.80900351
      1.43831185	     -0.05734594	     -0.00032443	     -0.19858088	     -0.05960934	      0.88289034	     -0.00023397	     -0.21275612	      0.00068849	     -0.00118429	    125.68241098
      1.43954490	     -0.05737924	     -0.00032291	     -0.19861424	     -0.05960849	      0.88288888	     -0.00023412	     -0.21276913	      0.00069704	     -0.00118450	    126.15685730
      1.44077796	     -0.05741369	     -0.00032157	     -0.19864876	     -0.05960762	      0.88288742	     -0.00023427	     -0.21278234	      0.00070781	     -0.00118169	    125.02977613
      1.44201101	     -0.05744806	     -0.00032029	     -0.19868321	     -0.05960674	      0.88288597	     -0.00023442	     -0.21279576	      0.00071765	     -0.00117817	    125.50984359
      1.44324406	     -0.05748333	     -0.00031898	     -0.19871857	     -0.05960585	      0.88288452	     -0.00023457	     -0.21280940	      0.00072979	     -0.00117163	    124.40889508
      1.44447711	     -0.05751759	     -0.00031766	     -0.19875292	     -0.05960495	      0.88288308	     -0.00023472	     -0.21282322	      0.00074107	     -0.00116437	    124.90541357
      1.44571016	     -0.05755255	     -0.00031626	     -0.19878799	     -0.05960402	      0.88288165	     -0.00023486	     -0.21283723	      0.00075466	     -0.00115412	    123.81523954
      1.44694321	     -0.05758644	     -0.00031480	     -0.19882198	     -0.05960308	      0.88288023	     -0.00023501	     -0.21285139	      0.00076743	     -0.00114320	    124.31473842
      1.44817626	     -0.05762072	     -0.00031324	     -0.19885639	     -0.05960213	      0.88287883	     -0.00023515	     -0.21286569	      0.00078254	     -0.00112936	    123.23657316
      1.44940931	     -0.05765345	     -0.00031162	     -0.19888924	     -0.05960116	      0.88287745	     -0.00023530	     -0.21288011	      0.00079687	     -0.00111494	    123.74911398
      1.45064236	     -0.05768435	     -0.00030974	     -0.19892029	     -0.05960016	      0.88287608	     -0.00023544	     -0.21289462	      0.00081355	     -0.00109752	    122.69388470
      1.45187542	     -0.05771495	     -0.00030804	     -0.19895103	     -0.05959915	      0.88287474	     -0.00023559	     -0.21290926	      0.00082932	     -0.00107917	    123.15576266
      1.45310847	     -0.05774689	     -0.00030637	     -0.19898312	     -0.05959812	      0.88287342	     -0.00023574	     -0.21292407	      0.00084737	     -0.00105779	    122.08912812
      1.45434152	     -0.05777742	     -0.00030471	     -0.19901382	     -0.05959706	      0.88287213	     -0.00023588	     -0.21293901	      0.00086464	     -0.00103579	    122.62779349
      1.45557457	     -0.05780782	     -0.00030301	     -0.19904439	     -0.05959598	      0.88287087	     -0.00023603	     -0.21295404	      0.00088431	     -0.00101096	    121.60326066
      1.45680762	     -0.05783635	     -0.00030126	     -0.19907310	     -0.05959488	      0.88286964	     -0.00023618	     -0.21296910	      0.00090325	     -0.00098572	    122.16152291
      1.45804067	     -0.05786470	     -0.00029948	     -0.19910165	     -0.05959375	      0.88286844	     -0.00023633	     -0.21298415	      0.00092460	     -0.00095785	    121.15135878
      1.45927372	     -0.05789145	     -0.00029771	     -0.19912859	     -0.05959260	      0.88286728	     -0.00023648	     -0.21299915	      0.00094522	     -0.00092974	    121.72011033
      1.46050677	     -0.05791810	     -0.00029588	     -0.19915547	     -0.05959142	      0.88286615	     -0.00023663	     -0.21301407	      0.00096821	     -0.00089918	    120.70983040
      1.46173982	     -0.05794267	     -0.00029399	     -0.19918025	     -0.05959021	      0.88286506	     -0.00023679	     -0.21302888	      0.00099043	     -0.00086856	    121.28048196
      1.46297288	     -0.05796625	     -0.00029202	     -0.19920407	     -0.05958898	      0.88286401	     -0.00023694	     -0.21304354	      0.00101498	     -0.00083566	    120.28408387
      1.46420593	     -0.05798690	     -0.00029014	     -0.19922495	     -0.05958771	      0.88286300	     -0.00023710	     -0.21305796	      0.00103872	     -0.00080280	    120.87780990
      1.46543898	     -0.05800635	     -0.00028825	     -0.19924465	     -0.05958642	      0.88286203	     -0.00023726	     -0.21307213	      0.00106474	     -0.00076766	    119.89159439
      1.46667203	     -0.05802310	     -0.00028634	     -0.19926166	     -0.05958509	      0.88286110	     -0.00023742	     -0.21308598	      0.00108985	     -0.00073259	    120.48168112
      1.46790508	     -0.05803909	     -0.00028438	     -0.19927792	     -0.05958373	      0.88286022	     -0.00023759	     -0.21309948	      0.00111711	     -0.00069532	    119.47313551
      1.46913813	     -0.05805307	     -0.00028244	     -0.19929217	     -0.05958233	      0.88285939	     -0.00023775	     -0.21311262	      0.00114335	     -0.00065822	    120.04413836
      1.47037118	     -0.05806734	     -0.00028037	     -0.19930672	     -0.05958091	      0.88285860	     -0.00023792	     -0.21312539	      0.00117161	     -0.00061906	    119.01279257
      1.47160423	     -0.05807977	     -0.00027833	     -0.19931943	     -0.05957944	      0.88285786	     -0.00023810	     -0.21313777	      0.00119875	     -0.00058018	    119.56844327
      1.47283728	     -0.05809190	     -0.00027630	     -0.19933185	     -0.05957795	      0.88285717	     -0.00023827	     -0.21314976	      0.00122784	     -0.00053937	    118.52570142
      1.47407034	     -0.05810203	     -0.00027434	     -0.19934227	     -0.05957642	      0.88285653	     -0.00023845	     -0.21316134	      0.00125572	     -0.00049901	    119.07977193
      1.47530339	     -0.05811170	     -0.00027245	     -0.19935224	     -0.05957485	      0.88285594	     -0.00023863	     -0.21317251	      0.00128544	     -0.00045688	    118.03728041
      1.47653644	     -0.05811820	     -0.00027060	     -0.19935904	     -0.05957325	      0.88285541	     -0.00023882	     -0.21318322	      0.00131388	     -0.00041530	    118.61007681
      1.47776949	     -0.05812154	     -0.00026855	     -0.19936268	     -0.05957161	      0.88285492	     -0.00023901	     -0.21319342	      0.00134407	     -0.00037197	    117.60629990
      1.47900254	     -0.05812002	     -0.00026654	     -0.19936146	     -0.05956994	      0.88285449	     -0.00023920	     -0.21320304	      0.00137283	     -0.00032902	    118.20901176
      1.48023559	     -0.05811413	     -0.00026464	     -0.19935588	     -0.05956822	      0.88285411	     -0.00023940	     -0.21321206	      0.00140308	     -0.00028395	    117.19563307
      1.48146864	     -0.05810406	     -0.00026269	     -0.19934612	     -0.05956648	      0.88285379	     -0.00023960	     -0.21322044	      0.00143164	     -0.00023901	    117.80187800
      1.48270169	     -0.05808956	     -0.00026066	     -0.19933193	     -0.05956469	      0.88285352	     -0.00023981	     -0.21322812	      0.00146157	     -0.00019187	    116.85873662
      1.48393475	     -0.05806877	     -0.00025864	     -0.19931144	     -0.05956287	      0.88285331	     -0.00024001	     -0.21323499	      0.00148975	     -0.00014474	    117.55131663
      1.48516780	     -0.05804389	     -0.00025669	     -0.19928687	     -0.05956102	      0.88285317	     -0.00024023	     -0.21324099	      0.00151915	     -0.00009521	    116.65902229
      1.48640085	     -0.05801364	     -0.00025492	     -0.19925692	     -0.05955913	      0.88285308	     -0.00024045	     -0.21324606	      0.00154659	     -0.00004550	    117.38963721
      1.48763390	     -0.05797964	     -0.00025322	     -0.19922322	     -0.05955720	      0.88285305	     -0.00024067	     -0.21325020	      0.00157504	      0.00000677	    116.53266216
      1.48886695	     -0.05794056	     -0.00025163	     -0.19918441	     -0.05955524	      0.88285310	     -0.00024089	     -0.21325336	      0.00160135	      0.00005934	    117.30231334
      1.49010000	     -0.05789849	     -0.00025009	     -0.19914262	     -0.05955325	      0.88285320	     -0.00024112	     -0.21325554	      0.00162847	      0.00011453	    116.46498977
      1.49133305	     -0.05785171	     -0.00024863	     -0.19909611	     -0.05955123	      0.88285338	     -0.00024136	     -0.21325673	      0.00165325	      0.00017002	    117.26753785
      1.49256610	     -0.05780153	     -0.00024713	     -0.19904620	     -0.05954918	      0.88285362	     -0.00024160	     -0.21325693	      0.00167869	      0.00022811	    116.46198562
      1.49379915	     -0.05774625	     -0.00024560	     -0.19899116	     -0.05954709	      0.88285394	     -0.00024184	     -0.21325609	      0.00170162	      0.00028644	    117.30268183
      1.49503221	     -0.05768771	     -0.00024400	     -0.19893287	     -0.05954498	      0.88285433	     -0.00024209	     -0.21325423	      0.00172508	      0.00034723	    116.52799789
      1.49626526	     -0.05762514	     -0.00024231	     -0.19887054	     -0.05954284	      0.88285480	     -0.00024235	     -0.21325132	      0.00174592	      0.00040806	    117.38666218
      1.49749831	     -0.05756087	     -0.00024052	     -0.19880651	     -0.05954067	      0.88285534	     -0.00024260	     -0.21324740	      0.00176717	      0.00047103	    116.60806917
      1.49873136	     -0.05749368	     -0.00023874	     -0.19873953	     -0.05953848	      0.88285596	     -0.00024287	     -0.21324250	      0.00178572	      0.00053361	    117.48133927
      1.49996441	     -0.05742494	     -0.00023691	     -0.19867100	     -0.05953627	      0.88285665	     -0.00024313	     -0.21323665	      0.00180465	      0.00059787	    116.71835386
      1.50119746	     -0.05735331	     -0.00023505	     -0.19859957	     -0.05953403	      0.88285743	     -0.00024341	     -0.21322985	      0.00182086	      0.00066125	    117.60146863
      1.50243051	     -0.05728198	     -0.00023331	     -0.19852842	     -0.05953178	      0.88285829	     -0.00024369	     -0.21322218	      0.00183741	      0.00072577	    116.82737005
      1.50366356	     -0.05720987	     -0.00023175	     -0.19845648	     -0.05952950	      0.88285922	     -0.00024397	     -0.21321370	      0.00185120	      0.00078884	    117.69812360
      1.50489661	     -0.05713850	     -0.00023029	     -0.19838526	     -0.05952721	      0.88286023	     -0.00024426	     -0.21320447	      0.00186533	      0.00085242	    116.91597751
      1.50612967	     -0.05706653	     -0.00022901	     -0.19831343	     -0.05952491	      0.88286132	     -0.00024455	     -0.21319455	      0.00187675	      0.00091393	    117.78122815
      1.50736272	     -0.05699581	     -0.00022789	     -0.19824284	     -0.05952258	      0.88286249	     -0.00024485	     -0.21318399	      0.00188855	      0.00097535	    116.99445339
      1.50859577	     -0.05692524	     -0.00022700	     -0.19817236	     -0.05952025	      0.88286373	     -0.00024516	     -0.21317286	      0.00189764	      0.00103411	    117.84165489
      1.50982882	     -0.05685625	     -0.00022627	     -0.19810348	     -0.05951790	      0.88286504	     -0.00024547	     -0.21316123	      0.00190714	      0.00109224	    117.04247745
      1.51106187	     -0.05678649	     -0.00022558	     -0.19803378	     -0.05951555	      0.88286642	     -0.00024579	     -0.21314911	      0.00191398	      0.00114717	    117.87471031
      1.51229492	     -0.05671772	     -0.00022485	     -0.19796509	     -0.05951318	      0.88286787	     -0.00024611	     -0.21313654	      0.00192125	      0.00120098	    117.06281779
      1.51352797	     -0.05664908	     -0.00022422	     -0.19789650	     -0.05951081	      0.88286938	     -0.00024644	     -0.21312355	      0.00192588	      0.00125111	    117.86951061
      1.51476102	     -0.05658279	     -0.00022375	     -0.19783026	     -0.05950843	      0.88287095	     -0.00024678	     -0.21311019	      0.00193099	      0.00129965	    117.04827846
      1.51599407	     -0.05651716	     -0.00022349	     -0.19776465	     -0.05950605	      0.88287258	     -0.00024712	     -0.21309652	      0.00193353	      0.00134412	    117.83747154
      1.51722713	     -0.05645332	     -0.00022333	     -0.19770084	     -0.05950366	      0.88287426	     -0.00024747	     -0.21308258	      0.00193658	      0.00138666	    117.01673100
      1.51846018	     -0.05638901	     -0.00022320	     -0.19763653	     -0.05950128	      0.88287600	     -0.00024782	     -0.21306838	      0.00193711	      0.00142486	    117.79154118
      1.51969323	     -0.05632595	     -0.00022307	     -0.19757347	     -0.05949889	      0.88287778	     -0.00024819	     -0.21305394	      0.00193817	      0.00146092	    116.96776168
      1.52092628	     -0.05626257	     -0.00022306	     -0.19751007	     -0.05949650	      0.88287960	     -0.00024855	     -0.21303926	      0.00193670	      0.00149253	    117.73624825
      1.52215933	     -0.05620081	     -0.00022320	     -0.19744829	     -0.05949411	      0.88288146	     -0.00024893	     -0.21302439	      0.00193571	      0.00152197	    116.91444580
      1.52339238	     -0.05613916	     -0.00022346	     -0.19738659	     -0.05949173	      0.88288335	     -0.00024931	     -0.21300933	      0.00193218	      0.00154697	    117.67231742
      1.52462543	     -0.05607905	     -0.00022387	     -0.19732644	     -0.05948935	      0.88288527	     -0.00024970	     -0.21299412	      0.00192916	      0.00156984	    116.87265720
      1.52585848	     -0.05601900	     -0.00022451	     -0.19726632	     -0.05948697	      0.88288722	     -0.00025009	     -0.21297877	      0.00192362	      0.00158837	    117.65136433
      1.52709153	     -0.05595980	     -0.00022519	     -0.19720705	     -0.05948460	      0.88288919	     -0.00025049	     -0.21296330	      0.00191858	      0.00160494	    116.88450611
      1.52832459	     -0.05589956	     -0.00022575	     -0.19714673	     -0.05948224	      0.88289118	     -0.00025090	     -0.21294769	      0.00191100	      0.00161739	    117.68443957
      1.52955764	     -0.05584014	     -0.00022609	     -0.19708722	     -0.05947989	      0.88289318	     -0.00025131	     -0.21293195	      0.00190386	      0.00162816	    116.94074033
      1.53079069	     -0.05577994	     -0.00022641	     -0.19702692	     -0.05947755	      0.88289519	     -0.00025173	     -0.21291607	      0.00189418	      0.00163510	    117.75882667
      1.53202374	     -0.05572132	     -0.00022670	     -0.19696820	     -0.05947522	      0.88289721	     -0.00025215	     -0.21290007	      0.00188493	      0.00164058	    117.03392143
      1.53325679	     -0.05566316	     -0.00022705	     -0.19690992	     -0.05947290	      0.88289923	     -0.00025259	     -0.21288398	      0.00187316	      0.00164240	    117.86464656
      1.53448984	     -0.05560653	     -0.00022758	     -0.19685317	     -0.05947060	      0.88290126	     -0.00025303	     -0.21286784	      0.00186186	      0.00164292	    117.17301013
      1.53572289	     -0.05554991	     -0.00022844	     -0.19679640	     -0.05946831	      0.88290328	     -0.00025347	     -0.21285168	      0.00184807	      0.00164002	    118.03733030
      1.53695594	     -0.05549473	     -0.00022934	     -0.19674107	     -0.05946604	      0.88290530	     -0.00025392	     -0.21283555	      0.00183482	      0.00163609	    117.39686129
      1.53818899	     -0.05543919	     -0.00023029	     -0.19668537	     -0.05946379	      0.88290732	     -0.00025438	     -0.21281941	      0.00181916	      0.00162902	    118.30389391
      1.53942205	     -0.05538495	     -0.00023122	     -0.19663097	     -0.05946155	      0.88290932	     -0.00025484	     -0.21280328	      0.00180404	      0.00162120	    117.70191481
      1.54065510	     -0.05533020	     -0.00023213	     -0.19657603	     -0.05945934	      0.88291131	     -0.00025531	     -0.21278713	      0.00178655	      0.00161054	    118.63477180
      1.54188815	     -0.05527700	     -0.00023300	     -0.19652266	     -0.05945715	      0.88291329	     -0.00025579	     -0.21277098	      0.00176963	      0.00159938	    118.05900665
      1.54312120	     -0.05522423	     -0.00023391	     -0.19646970	     -0.05945498	      0.88291526	     -0.00025627	     -0.21275483	      0.00175040	      0.00158562	    119.00582232
      1.54435425	     -0.05517370	     -0.00023476	     -0.19641897	     -0.05945283	      0.88291720	     -0.00025675	     -0.21273872	      0.00173177	      0.00157161	    118.45628909
      1.54558730	     -0.05512298	     -0.00023563	     -0.19636804	     -0.05945071	      0.88291913	     -0.00025725	     -0.21272262	      0.00171089	      0.00155526	    119.42606655
      1.54682035	     -0.05507411	     -0.00023651	     -0.19631897	     -0.05944861	      0.88292104	     -0.00025775	     -0.21270656	      0.00169065	      0.00153890	    118.89818093
      1.54805340	     -0.05502611	     -0.00023738	     -0.19627074	     -0.05944654	      0.88292292	     -0.00025825	     -0.21269054	      0.00166819	      0.00152041	    119.86277149
      1.54928645	     -0.05498114	     -0.00023820	     -0.19622556	     -0.05944449	      0.88292479	     -0.00025876	     -0.21267461	      0.00164642	      0.00150197	    119.33586288
      1.55051951	     -0.05493758	     -0.00023905	     -0.19618177	     -0.05944248	      0.88292663	     -0.00025928	     -0.21265879	      0.00162253	      0.00148141	    120.30446230
      1.55175256	     -0.05489678	     -0.00023991	     -0.19614074	     -0.05944049	      0.88292844	     -0.00025980	     -0.21264312	      0.00159940	      0.00146091	    119.80578734
      1.55298561	     -0.05485702	     -0.00024087	     -0.19610073	     -0.05943854	      0.88293023	     -0.00026033	     -0.21262760	      0.00157428	      0.00143835	    120.79162469
      1.55421866	     -0.05482028	     -0.00024188	     -0.19606375	     -0.05943661	      0.88293199	     -0.00026087	     -0.21261225	      0.00155002	      0.00141593	    120.30813922
      1.55545171	     -0.05478469	     -0.00024297	     -0.19602790	     -0.05943471	      0.88293372	     -0.00026140	     -0.21259708	      0.00152387	      0.00139153	    121.28962577
      1.55668476	     -0.05475145	     -0.00024399	     -0.19599441	     -0.05943285	      0.88293542	     -0.00026195	     -0.21258211	      0.00149865	      0.00136731	    120.82216663
      1.55791781	     -0.05471922	     -0.00024503	     -0.19596191	     -0.05943102	      0.88293709	     -0.00026250	     -0.21256732	      0.00147161	      0.00134120	    121.79938136
      1.55915086	     -0.05468996	     -0.00024599	     -0.19593240	     -0.05942922	      0.88293873	     -0.00026305	     -0.21255274	      0.00144550	      0.00131531	    121.34012949
      1.56038391	     -0.05466234	     -0.00024693	     -0.19590452	     -0.05942746	      0.88294033	     -0.00026361	     -0.21253838	      0.00141760	      0.00128754	    122.29971721
      1.56161697	     -0.05463809	     -0.00024776	     -0.19588001	     -0.05942572	      0.88294190	     -0.00026418	     -0.21252426	      0.00139063	      0.00125990	    121.83707822
      1.56285002	     -0.05461571	     -0.00024852	     -0.19585735	     -0.05942403	      0.88294344	     -0.00026475	     -0.21251041	      0.00136198	      0.00123031	    122.78430137
      1.56408307	     -0.05459735	     -0.00024930	     -0.19583873	     -0.05942237	      0.88294494	     -0.00026533	     -0.21249685	      0.00133434	      0.00120074	    122.33905008
      1.56531612	     -0.05458133	     -0.00025018	     -0.19582243	     -0.05942074	      0.88294640	     -0.00026591	     -0.21248362	      0.00130515	      0.00116916	    123.26732385
      1.56654917	     -0.05456896	     -0.00025102	     -0.19580979	     -0.05941915	      0.88294782	     -0.00026649	     -0.21247073	      0.00127709	      0.00113755	    122.82797485
      1.56778222	     -0.05455809	     -0.00025184	     -0.19579864	     -0.05941759	      0.88294920	     -0.00026708	     -0.21245819	      0.00124763	      0.00110392	    123.74728752
      1.56901527	     -0.05455002	     -0.00025258	     -0.19579030	     -0.05941607	      0.88295054	     -0.00026767	     -0.21244600	      0.00121936	      0.00107027	    123.33046158
      1.57024832	     -0.05454310	     -0.00025331	     -0.19578311	     -0.05941458	      0.88295184	     -0.00026827	     -0.21243413	      0.00118977	      0.00103470	    124.22943866
      1.57148138	     -0.05453916	     -0.00025404	     -0.19577891	     -0.05941313	      0.88295310	     -0.00026887	     -0.21242260	      0.00116140	      0.00099918	    123.80758056
      1.57271443	     -0.05453654	     -0.00025480	     -0.19577600	     -0.05941172	      0.88295431	     -0.00026948	     -0.21241139	      0.00113185	      0.00096190	    124.66512175
      1.57394748	     -0.05453666	     -0.00025553	     -0.19577586	     -0.05941034	      0.88295547	     -0.00027008	     -0.21240052	      0.00110355	      0.00092478	    124.24600837
      1.57518053	     -0.05453781	     -0.00025613	     -0.19577674	     -0.05940900	      0.88295659	     -0.00027070	     -0.21238997	      0.00107418	      0.00088611	    125.05097870
      1.57641358	     -0.05454157	     -0.00025626	     -0.19578025	     -0.05940769	      0.88295765	     -0.00027131	     -0.21237974	      0.00104602	      0.00084785	    124.61248741
      1.57764663	     -0.05454647	     -0.00025634	     -0.19578489	     -0.05940642	      0.88295868	     -0.00027193	     -0.21236984	      0.00101686	      0.00080837	    125.33948301
      1.57887968	     -0.05455397	     -0.00025656	     -0.19579214	     -0.05940518	      0.88295965	     -0.00027256	     -0.21236025	      0.00098892	      0.00076938	    124.90917630
      1.58011273	     -0.05456260	     -0.00025702	     -0.19580051	     -0.05940398	      0.88296057	     -0.00027319	     -0.21235099	      0.00096015	      0.00072937	    125.55441665
      1.58134578	     -0.05457380	     -0.00025743	     -0.19581146	     -0.05940281	      0.88296145	     -0.00027382	     -0.21234206	      0.00093261	      0.00068995	    125.13485881
      1.58257884	     -0.05458544	     -0.00025747	     -0.19582286	     -0.05940168	      0.88296227	     -0.00027445	     -0.21233345	      0.00090442	      0.00064975	    125.69160032
      1.58381189	     -0.05459973	     -0.00025756	     -0.19583692	     -0.05940058	      0.88296305	     -0.00027509	     -0.21232519	      0.00087738	      0.00061021	    125.29926369
      1.58504494	     -0.05461389	     -0.00025817	     -0.19585083	     -0.05939952	      0.88296378	     -0.00027573	     -0.21231728	      0.00084983	      0.00057023	    125.74117506
      1.58652757	     -0.05463603	     -0.00025893	     -0.19587268	     -0.05939828	      0.88296459	     -0.00027650	     -0.21230830	      0.00081822	      0.00052325	    125.00391768
      1.58761379	     -0.05465243	     -0.00025943	     -0.19588887	     -0.05939741	      0.88296514	     -0.00027707	     -0.21230208	      0.00079415	      0.00048826	    125.75573856
      1.58870000	     -0.05467107	     -0.00025983	     -0.19590731	     -0.05939656	      0.88296565	     -0.00027764	     -0.21229615	      0.00077135	      0.00045420	    125.45524383
      1.59010973	     -0.05469655	     -0.00026034	     -0.19593252	     -0.05939549	      0.88296626	     -0.00027838	     -0.21228885	      0.00074157	      0.00040972	    125.75284325
      1.59156751	     -0.05472582	     -0.00026077	     -0.19596153	     -0.05939443	      0.88296682	     -0.00027916	     -0.21228177	      0.00071226	      0.00036472	    125.03209535
      1.59270842	     -0.05474837	     -0.00026115	     -0.19598388	     -0.05939363	      0.88296722	     -0.00027976	     -0.21227652	      0.00068858	      0.00032900	    125.71787322
      1.59384933	     -0.05477350	     -0.00026145	     -0.19600882	     -0.05939286	      0.88296757	     -0.00028037	     -0.21227153	      0.00066639	      0.00029433	    125.26595416
      1.59499024	     -0.05479880	     -0.00026184	     -0.19603393	     -0.05939211	      0.88296789	     -0.00028098	     -0.21226678	      0.00064399	      0.00025937	    125.47695452
      1.59660757	     -0.05483788	     -0.00026238	     -0.19607276	     -0.05939110	      0.88296827	     -0.00028185	     -0.21226048	      0.00061371	      0.00021080	    124.88719625
      1.59777821	     -0.05486604	     -0.00026280	     -0.19610073	     -0.05939039	      0.88296850	     -0.00028248	     -0.21225623	      0.00059145	      0.00017537	    125.40715660
      1.59894884	     -0.05489666	     -0.00026309	     -0.19613117	     -0.05938971	      0.88296868	     -0.00028311	     -0.21225220	      0.00057064	      0.00014091	    124.89664695
      1.60011948	     -0.05492715	     -0.00026341	     -0.19616149	     -0.05938905	      0.88296883	     -0.00028374	     -0.21224840	      0.00054964	      0.00010615	    125.09733410
      1.60167504	     -0.05497062	     -0.00026376	     -0.19620474	     -0.05938822	      0.88296896	     -0.00028459	     -0.21224369	      0.00052335	      0.00006096	    124.38218332
      1.60279908	     -0.05500130	     -0.00026411	     -0.19623527	     -0.05938764	      0.88296901	     -0.00028520	     -0.21224051	      0.00050393	      0.00002797	    124.86964662
      1.60392311	     -0.05503454	     -0.00026435	     -0.19626836	     -0.05938709	      0.88296902	     -0.00028581	     -0.21223751	      0.00048589	     -0.00000411	    124.39882909
      1.60529125	     -0.05507490	     -0.00026470	     -0.19630855	     -0.05938644	      0.88296899	     -0.00028656	     -0.21223411	      0.00046383	     -0.00004346	    124.55731659
      1.60665939	     -0.05511826	     -0.00026494	     -0.19635174	     -0.05938582	      0.88296890	     -0.00028731	     -0.21223097	      0.00044337	     -0.00008186	    123.70302041
      1.60802753	     -0.05515964	     -0.00026539	     -0.19639296	     -0.05938522	      0.88296876	     -0.00028807	     -0.21222810	      0.00042209	     -0.00012082	    124.42642137
      1.60918802	     -0.05519894	     -0.00026555	     -0.19643213	     -0.05938474	      0.88296860	     -0.00028870	     -0.21222585	      0.00040617	     -0.00015250	    123.35621723
      1.61034851	     -0.05523642	     -0.00026586	     -0.19646948	     -0.05938428	      0.88296841	     -0.00028935	     -0.21222380	      0.00038962	     -0.00018479	    123.59335639
      1.61203357	     -0.05529432	     -0.00026612	     -0.19652721	     -0.05938364	      0.88296806	     -0.00029028	     -0.21222111	      0.00036743	     -0.00023073	    122.75573071
      1.61317602	     -0.05533227	     -0.00026650	     -0.19656504	     -0.05938323	      0.88296778	     -0.00029091	     -0.21221949	      0.00035214	     -0.00026203	    123.08398703
      1.61431846	     -0.05537270	     -0.00026675	     -0.19660537	     -0.05938284	      0.88296746	     -0.00029155	     -0.21221802	      0.00033813	     -0.00029244	    122.50783816
      1.61573525	     -0.05542209	     -0.00026720	     -0.19665462	     -0.05938237	      0.88296702	     -0.00029234	     -0.21221641	      0.00032066	     -0.00033030	    122.55328050
      1.61715203	     -0.05547449	     -0.00026752	     -0.19670691	     -0.05938193	      0.88296652	     -0.00029313	     -0.21221500	      0.00030501	     -0.00036701	    121.34411876
      1.61856882	     -0.05552290	     -0.00026827	     -0.19675519	     -0.05938151	      0.88296598	     -0.00029392	     -0.21221381	      0.00028817	     -0.00040410	    122.21503951
      1.61969997	     -0.05556606	     -0.00026857	     -0.19679826	     -0.05938119	      0.88296550	     -0.00029456	     -0.21221298	      0.00027695	     -0.00043232	    121.04749020
      1.62083113	     -0.05560674	     -0.00026917	     -0.19683885	     -0.05938088	      0.88296500	     -0.00029519	     -0.21221228	      0.00026503	     -0.00046099	    121.17156441
      1.62235332	     -0.05566355	     -0.00027002	     -0.19689555	     -0.05938049	      0.88296427	     -0.00029605	     -0.21221150	      0.00025052	     -0.00049840	    120.36497848
      1.62361134	     -0.05570859	     -0.00027103	     -0.19694050	     -0.05938018	      0.88296362	     -0.00029676	     -0.21221102	      0.00023822	     -0.00052924	    120.60079706
      1.62486937	     -0.05575587	     -0.00027198	     -0.19698768	     -0.05937989	      0.88296294	     -0.00029747	     -0.21221063	      0.00022758	     -0.00055867	    119.61327739
      1.62612739	     -0.05580020	     -0.00027324	     -0.19703192	     -0.05937961	      0.88296222	     -0.00029818	     -0.21221037	      0.00021620	     -0.00058821	    119.89870664
      1.62738541	     -0.05584645	     -0.00027449	     -0.19707809	     -0.05937935	      0.88296146	     -0.00029889	     -0.21221019	      0.00020636	     -0.00061635	    119.04092626
      1.62864344	     -0.05588997	     -0.00027605	     -0.19712151	     -0.05937909	      0.88296067	     -0.00029960	     -0.21221010	      0.00019592	     -0.00064443	    119.23133555
      1.62990146	     -0.05593486	     -0.00027761	     -0.19716631	     -0.05937885	      0.88295984	     -0.00030031	     -0.21221009	      0.00018693	     -0.00067095	    118.33535182
      1.63115948	     -0.05597636	     -0.00027947	     -0.19720772	     -0.05937862	      0.88295898	     -0.00030103	     -0.21221016	      0.00017721	     -0.00069729	    118.56835948
      1.63241751	     -0.05601913	     -0.00028134	     -0.19725040	     -0.05937841	      0.88295808	     -0.00030175	     -0.21221028	      0.00016888	     -0.00072198	    117.71874910
      1.63367553	     -0.05605840	     -0.00028351	     -0.19728959	     -0.05937820	      0.88295716	     -0.00030246	     -0.21221047	      0.00015980	     -0.00074635	    117.93086513
      1.63493355	     -0.05609842	     -0.00028564	     -0.19732952	     -0.05937800	      0.88295621	     -0.00030318	     -0.21221070	      0.00015205	     -0.00076891	    117.08177192
      1.63619157	     -0.05613428	     -0.00028797	     -0.19736529	     -0.05937782	      0.88295523	     -0.00030389	     -0.21221098	      0.00014345	     -0.00079101	    117.31156689
      1.63744960	     -0.05617067	     -0.00029022	     -0.19740159	     -0.05937764	      0.88295422	     -0.00030461	     -0.21221128	      0.00013610	     -0.00081120	    116.50296284
      1.63870762	     -0.05620279	     -0.00029266	     -0.19743362	     -0.05937748	      0.88295319	     -0.00030533	     -0.21221162	      0.00012786	     -0.00083081	    116.72837763
      1.63996564	     -0.05623511	     -0.00029500	     -0.19746585	     -0.05937732	      0.88295213	     -0.00030604	     -0.21221197	      0.00012080	     -0.00084838	    115.92901217
      1.64122367	     -0.05626287	     -0.00029750	     -0.19749352	     -0.05937717	      0.88295105	     -0.00030676	     -0.21221233	      0.00011277	     -0.00086523	    116.17905270
      1.64248169	     -0.05629074	     -0.00029989	     -0.19752131	     -0.05937703	      0.88294995	     -0.00030748	     -0.21221269	      0.00010582	     -0.00087995	    115.41794937
      1.64373971	     -0.05631406	     -0.00030239	     -0.19754453	     -0.05937691	      0.88294884	     -0.00030819	     -0.21221306	      0.00009785	     -0.00089384	    115.66745068
      1.64499774	     -0.05633734	     -0.00030473	     -0.19756772	     -0.05937679	      0.88294771	     -0.00030890	     -0.21221341	      0.00009091	     -0.00090551	    114.91602583
      1.64625576	     -0.05635578	     -0.00030719	     -0.19758607	     -0.05937668	      0.88294656	     -0.00030961	     -0.21221376	      0.00008289	     -0.00091629	    115.19420898
      1.64751378	     -0.05637413	     -0.00030949	     -0.19760433	     -0.05937658	      0.88294540	     -0.00031032	     -0.21221408	      0.00007583	     -0.00092479	    114.48085453
      1.64877181	     -0.05638807	     -0.00031191	     -0.19761817	     -0.05937649	      0.88294423	     -0.00031103	     -0.21221439	      0.00006765	     -0.00093233	    114.76376391
      1.65002983	     -0.05640215	     -0.00031416	     -0.19763216	     -0.05937641	      0.88294306	     -0.00031174	     -0.21221467	      0.00006035	     -0.00093757	    114.06162608
      1.65128785	     -0.05641182	     -0.00031652	     -0.19764173	     -0.05937634	      0.88294187	     -0.00031244	     -0.21221495	      0.00005186	     -0.00094186	    114.36963587
      1.65254588	     -0.05642150	     -0.00031868	     -0.19765131	     -0.05937628	      0.88294069	     -0.00031314	     -0.21221520	      0.00004418	     -0.00094388	    113.70117582
      1.65380390	     -0.05642680	     -0.00032087	     -0.19765652	     -0.05937623	      0.88293950	     -0.00031384	     -0.21221544	      0.00003527	     -0.00094500	    114.00967912
      1.65506192	     -0.05643263	     -0.00032279	     -0.19766225	     -0.05937619	      0.88293831	     -0.00031453	     -0.21221565	      0.00002712	     -0.00094395	    113.33409433
      1.65631995	     -0.05643540	     -0.00032472	     -0.19766491	     -0.05937616	      0.88293712	     -0.00031522	     -0.21221588	      0.00001769	     -0.00094224	    113.63705963
      1.65757797	     -0.05644039	     -0.00032644	     -0.19766980	     -0.05937614	      0.88293594	     -0.00031591	     -0.21221613	      0.00000900	     -0.00093872	    112.96017135
      1.65883599	     -0.05644346	     -0.00032823	     -0.19767276	     -0.05937614	      0.88293476	     -0.00031660	     -0.21221650	     -0.00000095	     -0.00093500	    113.25668375
      1.66009402	     -0.05644993	     -0.00032990	     -0.19767912	     -0.05937615	      0.88293359	     -0.00031728	     -0.21221699	     -0.00001011	     -0.00093001	    112.57785866
      1.66135204	     -0.05645595	     -0.00033179	     -0.19768502	     -0.05937616	      0.88293242	     -0.00031796	     -0.21221770	     -0.00002045	     -0.00092542	    112.88257170
      1.66261006	     -0.05646609	     -0.00033367	     -0.19769504	     -0.05937620	      0.88293126	     -0.00031864	     -0.21221868	     -0.00002989	     -0.00092019	    112.22914497
      1.66386809	     -0.05647568	     -0.00033578	     -0.19770449	     -0.05937624	      0.88293011	     -0.00031931	     -0.21222000	     -0.00004038	     -0.00091594	    112.54777543
      1.66512611	     -0.05648937	     -0.00033787	     -0.19771806	     -0.05937630	      0.88292896	     -0.00031999	     -0.21222166	     -0.00004983	     -0.00091160	    111.91479525
      1.66638413	     -0.05650266	     -0.00034024	     -0.19773120	     -0.05937637	      0.88292781	     -0.00032065	     -0.21222374	     -0.00006025	     -0.00090874	    112.26160894
      1.66764216	     -0.05651996	     -0.00034265	     -0.19774837	     -0.05937645	      0.88292667	     -0.00032132	     -0.21222623	     -0.00006957	     -0.00090623	    111.66685957
      1.66890018	     -0.05653681	     -0.00034532	     -0.19776506	     -0.05937654	      0.88292553	     -0.00032198	     -0.21222918	     -0.00007976	     -0.00090555	    112.02593931
      1.67015820	     -0.05655783	     -0.00034801	     -0.19778593	     -0.05937665	      0.88292439	     -0.00032264	     -0.21223259	     -0.00008879	     -0.00090549	    111.44219549
      1.67141622	     -0.05657844	     -0.00035091	     -0.19780638	     -0.05937677	      0.88292325	     -0.00032329	     -0.21223651	     -0.00009861	     -0.00090749	    111.81199269
      1.67267425	     -0.05660270	     -0.00035368	     -0.19783049	     -0.05937690	      0.88292211	     -0.00032394	     -0.21224092	     -0.00010718	     -0.00091031	    111.24137007
      1.67393227	     -0.05662604	     -0.00035648	     -0.19785368	     -0.05937704	      0.88292096	     -0.00032459	     -0.21224584	     -0.00011647	     -0.00091532	    111.60211432
      1.67519029	     -0.05665297	     -0.00035911	     -0.19788047	     -0.05937719	      0.88291981	     -0.00032523	     -0.21225126	     -0.00012445	     -0.00092125	    111.02909909
      1.67644832	     -0.05667886	     -0.00036180	     -0.19790622	     -0.05937735	      0.88291864	     -0.00032587	     -0.21225720	     -0.00013307	     -0.00092943	    111.40298917
      1.67770634	     -0.05670795	     -0.00036435	     -0.19793517	     -0.05937752	      0.88291747	     -0.00032650	     -0.21226364	     -0.00014031	     -0.00093849	    110.85028987
      1.67896436	     -0.05673543	     -0.00036696	     -0.19796251	     -0.05937770	      0.88291628	     -0.00032713	     -0.21227057	     -0.00014811	     -0.00094967	    111.23420374
      1.68022239	     -0.05676532	     -0.00036936	     -0.19799228	     -0.05937789	      0.88291508	     -0.00032775	     -0.21227796	     -0.00015446	     -0.00096151	    110.68912669
      1.68148041	     -0.05679340	     -0.00037174	     -0.19802023	     -0.05937809	      0.88291386	     -0.00032836	     -0.21228581	     -0.00016132	     -0.00097521	    111.07564343
      1.68273843	     -0.05682481	     -0.00037391	     -0.19805153	     -0.05937830	      0.88291262	     -0.00032897	     -0.21229409	     -0.00016674	     -0.00098931	    110.52408617
      1.68399646	     -0.05685539	     -0.00037606	     -0.19808200	     -0.05937851	      0.88291137	     -0.00032957	     -0.21230283	     -0.00017268	     -0.00100504	    110.89314915
      1.68525448	     -0.05688952	     -0.00037799	     -0.19811602	     -0.05937873	      0.88291009	     -0.00033017	     -0.21231202	     -0.00017713	     -0.00102098	    110.33303849
      1.68651250	     -0.05692237	     -0.00037989	     -0.19814878	     -0.05937896	      0.88290880	     -0.00033076	     -0.21232169	     -0.00018202	     -0.00103835	    110.71224257
      1.68777053	     -0.05695783	     -0.00038155	     -0.19818415	     -0.05937919	      0.88290748	     -0.00033134	     -0.21233179	     -0.00018537	     -0.00105568	    110.16852732
      1.68902855	     -0.05699117	     -0.00038314	     -0.19821741	     -0.05937943	      0.88290614	     -0.00033192	     -0.21234233	     -0.00018908	     -0.00107414	    110.55221904
      1.69028657	     -0.05702634	     -0.00038451	     -0.19825252	     -0.05937966	      0.88290478	     -0.00033248	     -0.21235324	     -0.00019119	     -0.00109223	    110.01711224
      1.69154460	     -0.05705935	     -0.00038580	     -0.19828547	     -0.05937991	      0.88290339	     -0.00033305	     -0.21236451	     -0.00019366	     -0.00111108	    110.40414012
      1.69280262	     -0.05709452	     -0.00038685	     -0.19832058	     -0.05938015	      0.88290199	     -0.00033360	     -0.21237610	     -0.00019458	     -0.00112924	    109.86842629
      1.69406064	     -0.05712786	     -0.00038787	     -0.19835388	     -0.05938040	      0.88290055	     -0.00033415	     -0.21238802	     -0.00019592	     -0.00114785	    110.24566873
      1.69531867	     -0.05716341	     -0.00038871	     -0.19838940	     -0.05938064	      0.88289910	     -0.00033469	     -0.21240024	     -0.00019571	     -0.00116549	    109.70495851
      1.69657669	     -0.05719645	     -0.00038955	     -0.19842241	     -0.05938089	      0.88289762	     -0.00033522	     -0.21241274	     -0.00019588	     -0.00118331	    110.09435959
      1.69783471	     -0.05723122	     -0.00039026	     -0.19845716	     -0.05938114	      0.88289612	     -0.00033574	     -0.21242549	     -0.00019449	     -0.00119981	    109.56671897
      1.69909274	     -0.05726354	     -0.00039099	     -0.19848947	     -0.05938138	      0.88289460	     -0.00033626	     -0.21243847	     -0.00019348	     -0.00121614	    109.95344548
      1.70035076	     -0.05729698	     -0.00039162	     -0.19852290	     -0.05938162	      0.88289306	     -0.00033677	     -0.21245163	     -0.00019091	     -0.00123081	    109.44027013
      1.70160878	     -0.05732773	     -0.00039230	     -0.19855365	     -0.05938186	      0.88289150	     -0.00033727	     -0.21246497	     -0.00018873	     -0.00124493	    109.84776244
      1.70286681	     -0.05736005	     -0.00039289	     -0.19858597	     -0.05938210	      0.88288993	     -0.00033777	     -0.21247844	     -0.00018509	     -0.00125703	    109.34724605
      1.70412483	     -0.05738984	     -0.00039335	     -0.19861578	     -0.05938233	      0.88288834	     -0.00033826	     -0.21249205	     -0.00018193	     -0.00126827	    109.75972129
      1.70538285	     -0.05742104	     -0.00039358	     -0.19864700	     -0.05938255	      0.88288674	     -0.00033874	     -0.21250576	     -0.00017736	     -0.00127721	    109.25930159
      1.70664087	     -0.05744941	     -0.00039385	     -0.19867539	     -0.05938277	      0.88288513	     -0.00033921	     -0.21251958	     -0.00017327	     -0.00128510	    109.68712313
      1.70789890	     -0.05747943	     -0.00039415	     -0.19870544	     -0.05938299	      0.88288351	     -0.00033968	     -0.21253347	     -0.00016779	     -0.00129053	    109.20694781
      1.70915692	     -0.05750776	     -0.00039453	     -0.19873379	     -0.05938320	      0.88288188	     -0.00034013	     -0.21254750	     -0.00016282	     -0.00129479	    109.65007982
      1.71041494	     -0.05753756	     -0.00039475	     -0.19876363	     -0.05938340	      0.88288025	     -0.00034058	     -0.21256161	     -0.00015641	     -0.00129656	    109.19324654
      1.71167297	     -0.05756466	     -0.00039493	     -0.19879078	     -0.05938359	      0.88287862	     -0.00034103	     -0.21257582	     -0.00015043	     -0.00129710	    109.66642254
      1.71293099	     -0.05759307	     -0.00039494	     -0.19881923	     -0.05938377	      0.88287699	     -0.00034146	     -0.21259006	     -0.00014298	     -0.00129509	    109.23559727
      1.71418901	     -0.05761895	     -0.00039492	     -0.19884517	     -0.05938395	      0.88287536	     -0.00034189	     -0.21260434	     -0.00013596	     -0.00129178	    109.72396717
      1.71544704	     -0.05764630	     -0.00039471	     -0.19887259	     -0.05938412	      0.88287374	     -0.00034231	     -0.21261864	     -0.00012748	     -0.00128583	    109.29914018
      1.71670506	     -0.05767109	     -0.00039418	     -0.19889745	     -0.05938427	      0.88287213	     -0.00034272	     -0.21263295	     -0.00011945	     -0.00127850	    109.80220588
      1.71796308	     -0.05769445	     -0.00039359	     -0.19892090	     -0.05938442	      0.88287053	     -0.00034313	     -0.21264727	     -0.00011009	     -0.00126815	    109.37871128
      1.71922111	     -0.05771686	     -0.00039298	     -0.19894338	     -0.05938455	      0.88286894	     -0.00034352	     -0.21266166	     -0.00010132	     -0.00125601	    109.86959508
      1.72047913	     -0.05774004	     -0.00039214	     -0.19896666	     -0.05938467	      0.88286737	     -0.00034391	     -0.21267608	     -0.00009121	     -0.00124087	    109.49009655
      1.72173715	     -0.05775970	     -0.00039122	     -0.19898642	     -0.05938478	      0.88286582	     -0.00034430	     -0.21269050	     -0.00008159	     -0.00122403	    110.06737797
      1.72299518	     -0.05777981	     -0.00039012	     -0.19900663	     -0.05938487	      0.88286429	     -0.00034467	     -0.21270484	     -0.00007056	     -0.00120421	    109.74177282
      1.72425320	     -0.05779627	     -0.00038893	     -0.19902321	     -0.05938496	      0.88286279	     -0.00034504	     -0.21271909	     -0.00006002	     -0.00118271	    110.35834662
      1.72551122	     -0.05781285	     -0.00038751	     -0.19903991	     -0.05938502	      0.88286131	     -0.00034540	     -0.21273317	     -0.00004806	     -0.00115826	    110.06245090
      1.72676925	     -0.05782509	     -0.00038597	     -0.19905228	     -0.05938508	      0.88285987	     -0.00034575	     -0.21274706	     -0.00003659	     -0.00113217	    110.72893654
      1.72802727	     -0.05783664	     -0.00038419	     -0.19906397	     -0.05938512	      0.88285847	     -0.00034609	     -0.21276068	     -0.00002373	     -0.00110317	    110.48442797
      1.72928529	     -0.05784406	     -0.00038236	     -0.19907153	     -0.05938514	      0.88285710	     -0.00034643	     -0.21277399	     -0.00001139	     -0.00107257	    111.17607388
      1.73054332	     -0.05785131	     -0.00038033	     -0.19907894	     -0.05938514	      0.88285577	     -0.00034677	     -0.21278696	      0.00000228	     -0.00103913	    110.94383308
      1.73180134	     -0.05785457	     -0.00037818	     -0.19908235	     -0.05938513	      0.88285448	     -0.00034709	     -0.21279956	      0.00001537	     -0.00100424	    111.66841274
      1.73305936	     -0.05785787	     -0.00037582	     -0.19908582	     -0.05938510	      0.88285324	     -0.00034741	     -0.21281176	      0.00002976	     -0.00096674	    111.46805641
      1.73431739	     -0.05785819	     -0.00037343	     -0.19908630	     -0.05938506	      0.88285205	     -0.00034772	     -0.21282356	      0.00004355	     -0.00092806	    112.20372906
      1.73557541	     -0.05786012	     -0.00037097	     -0.19908841	     -0.05938499	      0.88285091	     -0.00034803	     -0.21283497	      0.00005864	     -0.00088711	    111.99457416
      1.73683343	     -0.05786016	     -0.00036861	     -0.19908862	     -0.05938491	      0.88284982	     -0.00034833	     -0.21284603	      0.00007312	     -0.00084540	    112.74576053
      1.73809146	     -0.05786184	     -0.00036623	     -0.19909049	     -0.05938481	      0.88284878	     -0.00034862	     -0.21285673	      0.00008893	     -0.00080190	    112.56827144
      1.73934948	     -0.05786119	     -0.00036396	     -0.19909001	     -0.05938469	      0.88284780	     -0.00034891	     -0.21286710	      0.00010422	     -0.00075808	    113.34014340
      1.74060750	     -0.05786157	     -0.00036177	     -0.19909058	     -0.05938455	      0.88284688	     -0.00034920	     -0.21287712	      0.00012092	     -0.00071285	    113.17845143
      1.74186552	     -0.05785895	     -0.00035978	     -0.19908814	     -0.05938438	      0.88284601	     -0.00034947	     -0.21288678	      0.00013714	     -0.00066762	    113.98798452
      1.74312355	     -0.05785630	     -0.00035780	     -0.19908568	     -0.05938420	      0.88284520	     -0.00034975	     -0.21289604	      0.00015474	     -0.00062122	    113.86872120
      1.74438157	     -0.05784933	     -0.00035602	     -0.19907891	     -0.05938400	      0.88284445	     -0.00035002	     -0.21290486	      0.00017187	     -0.00057499	    114.70482163
      1.74563959	     -0.05784142	     -0.00035452	     -0.19907118	     -0.05938377	      0.88284375	     -0.00035028	     -0.21291317	      0.00019036	     -0.00052757	    114.58715992
      1.74689762	     -0.05782786	     -0.00035298	     -0.19905782	     -0.05938352	      0.88284312	     -0.00035054	     -0.21292093	      0.00020824	     -0.00048025	    115.44381187
      1.74815564	     -0.05781137	     -0.00035116	     -0.19904154	     -0.05938324	      0.88284254	     -0.00035079	     -0.21292803	      0.00022734	     -0.00043176	    115.37404708
      1.74941366	     -0.05778892	     -0.00034934	     -0.19901930	     -0.05938295	      0.88284203	     -0.00035104	     -0.21293443	      0.00024575	     -0.00038334	    116.23850557
      1.75067169	     -0.05776490	     -0.00034748	     -0.19899550	     -0.05938262	      0.88284158	     -0.00035129	     -0.21294008	      0.00026523	     -0.00033368	    116.12790155
      1.75192971	     -0.05773481	     -0.00034533	     -0.19896562	     -0.05938228	      0.88284119	     -0.00035153	     -0.21294500	      0.00028379	     -0.00028396	    117.01805286
      1.75318773	     -0.05770300	     -0.00034315	     -0.19893404	     -0.05938191	      0.88284087	     -0.00035177	     -0.21294913	      0.00030317	     -0.00023292	    116.96423511
      1.75444576	     -0.05766555	     -0.00034093	     -0.19889680	     -0.05938152	      0.88284061	     -0.00035200	     -0.21295248	      0.00032151	     -0.00018175	    117.83729573
      1.75570378	     -0.05762500	     -0.00033867	     -0.19885647	     -0.05938110	      0.88284041	     -0.00035223	     -0.21295501	      0.00034056	     -0.00012914	    117.73112565
      1.75696180	     -0.05757869	     -0.00033639	     -0.19881038	     -0.05938066	      0.88284028	     -0.00035245	     -0.21295670	      0.00035832	     -0.00007632	    118.64466049
      1.75821983	     -0.05752954	     -0.00033398	     -0.19876145	     -0.05938020	      0.88284022	     -0.00035267	     -0.21295752	      0.00037659	     -0.00002208	    118.64718908
      1.75947785	     -0.05747413	     -0.00033151	     -0.19870625	     -0.05937971	      0.88284023	     -0.00035288	     -0.21295743	      0.00039356	      0.00003240	    119.56623674
      1.76073587	     -0.05741597	     -0.00032891	     -0.19864831	     -0.05937921	      0.88284030	     -0.00035309	     -0.21295638	      0.00041097	      0.00008838	    119.49491498
      1.76199390	     -0.05735200	     -0.00032636	     -0.19858455	     -0.05937868	      0.88284045	     -0.00035330	     -0.21295435	      0.00042680	      0.00014457	    120.46447808
      1.76325192	     -0.05728662	     -0.00032370	     -0.19851938	     -0.05937813	      0.88284067	     -0.00035351	     -0.21295135	      0.00044281	      0.00020207	    120.48557151
      1.76450994	     -0.05721668	     -0.00032102	     -0.19844963	     -0.05937757	      0.88284096	     -0.00035370	     -0.21294739	      0.00045719	      0.00025961	    121.39161002
      1.76576797	     -0.05714613	     -0.00031827	     -0.19837928	     -0.05937698	      0.88284132	     -0.00035390	     -0.21294247	      0.00047165	      0.00031829	    121.28132866
      1.76702599	     -0.05707171	     -0.00031561	     -0.19830503	     -0.05937638	      0.88284176	     -0.00035409	     -0.21293666	      0.00048425	      0.00037667	    122.21937763
      1.76828401	     -0.05699648	     -0.00031284	     -0.19822998	     -0.05937577	      0.88284227	     -0.00035428	     -0.21292996	      0.00049678	      0.00043576	    122.21981363
      1.76954204	     -0.05691709	     -0.00031009	     -0.19815075	     -0.05937513	      0.88284285	     -0.00035447	     -0.21292239	      0.00050750	      0.00049423	    123.10843044
      1.77080006	     -0.05683736	     -0.00030731	     -0.19807118	     -0.05937449	      0.88284351	     -0.00035466	     -0.21291394	      0.00051814	      0.00055318	    122.97667556
      1.77205808	     -0.05675430	     -0.00030470	     -0.19798826	     -0.05937383	      0.88284424	     -0.00035484	     -0.21290467	      0.00052676	      0.00061117	    123.89520666
      1.77331611	     -0.05667181	     -0.00030199	     -0.19790590	     -0.05937316	      0.88284505	     -0.00035502	     -0.21289461	      0.00053516	      0.00066914	    123.86266033
      1.77457413	     -0.05658690	     -0.00029935	     -0.19782110	     -0.05937249	      0.88284593	     -0.00035520	     -0.21288381	      0.00054160	      0.00072578	    124.71006092
      1.77583215	     -0.05650283	     -0.00029674	     -0.19773713	     -0.05937180	      0.88284688	     -0.00035537	     -0.21287230	      0.00054784	      0.00078216	    124.54091799
      1.77709017	     -0.05641613	     -0.00029438	     -0.19765052	     -0.05937111	      0.88284789	     -0.00035555	     -0.21286013	      0.00055194	      0.00083685	    125.42976092
      1.77834820	     -0.05633069	     -0.00029200	     -0.19756515	     -0.05937041	      0.88284898	     -0.00035572	     -0.21284734	      0.00055574	      0.00089083	    125.36424948
      1.77960622	     -0.05624374	     -0.00028980	     -0.19747826	     -0.05936971	      0.88285013	     -0.00035589	     -0.21283399	      0.00055757	      0.00094278	    126.17398712
      1.78086424	     -0.05615860	     -0.00028785	     -0.19739316	     -0.05936901	      0.88285135	     -0.00035607	     -0.21282012	      0.00055915	      0.00099375	    125.95757345
      1.78212227	     -0.05607268	     -0.00028629	     -0.19730725	     -0.05936831	      0.88285263	     -0.00035624	     -0.21280585	      0.00055856	      0.00104233	    126.80250560
      1.78338029	     -0.05598935	     -0.00028467	     -0.19722393	     -0.05936760	      0.88285397	     -0.00035641	     -0.21279119	      0.00055768	      0.00108944	    126.69418608
      1.78463831	     -0.05590559	     -0.00028315	     -0.19714016	     -0.05936690	      0.88285537	     -0.00035657	     -0.21277623	      0.00055484	      0.00113375	    127.45810792
      1.78589634	     -0.05582502	     -0.00028161	     -0.19705957	     -0.05936621	      0.88285683	     -0.00035674	     -0.21276099	      0.00055184	      0.00117629	    127.20538116
      1.78715436	     -0.05574381	     -0.00028028	     -0.19697832	     -0.05936552	      0.88285833	     -0.00035691	     -0.21274554	      0.00054680	      0.00121564	    128.02845025
      1.78841238	     -0.05566588	     -0.00027893	     -0.19690035	     -0.05936483	      0.88285988	     -0.00035708	     -0.21272989	      0.00054160	      0.00125278	    127.90059444
      1.78967041	     -0.05558781	     -0.00027775	     -0.19682221	     -0.05936415	      0.88286148	     -0.00035724	     -0.21271411	      0.00053460	      0.00128647	    128.65271469
      1.79092843	     -0.05551354	     -0.00027666	     -0.19674786	     -0.05936349	      0.88286312	     -0.00035741	     -0.21269821	      0.00052758	      0.00131782	    128.38532899
      1.79218645	     -0.05543974	     -0.00027588	     -0.19667397	     -0.05936283	      0.88286480	     -0.00035758	     -0.21268226	      0.00051868	      0.00134554	    129.19297564
      1.79344448	     -0.05536989	     -0.00027512	     -0.19660402	     -0.05936218	      0.88286650	     -0.00035775	     -0.21266629	      0.00050977	      0.00137072	    129.05408140
      1.79470250	     -0.05529959	     -0.00027451	     -0.19653361	     -0.05936155	      0.88286824	     -0.00035791	     -0.21265032	      0.00049920	      0.00139226	    129.79510053
      1.79596052	     -0.05523254	     -0.00027385	     -0.19646644	     -0.05936092	      0.88287001	     -0.00035808	     -0.21263435	      0.00048870	      0.00141139	    129.50979775
      1.79721855	     -0.05516458	     -0.00027338	     -0.19639833	     -0.05936032	      0.88287179	     -0.00035825	     -0.21261840	      0.00047640	      0.00142692	    130.31085798
      1.79847657	     -0.05510009	     -0.00027282	     -0.19633371	     -0.05935973	      0.88287360	     -0.00035842	     -0.21260247	      0.00046411	      0.00144001	    130.14830213
      1.79973459	     -0.05503502	     -0.00027234	     -0.19626849	     -0.05935915	      0.88287541	     -0.00035859	     -0.21258659	      0.00045020	      0.00144959	    130.87570948
      1.80099262	     -0.05497300	     -0.00027178	     -0.19620631	     -0.05935859	      0.88287724	     -0.00035876	     -0.21257073	      0.00043643	      0.00145696	    130.58163683
      1.80225064	     -0.05491014	     -0.00027136	     -0.19614327	     -0.05935805	      0.88287908	     -0.00035893	     -0.21255494	      0.00042093	      0.00146096	    131.37481287
      1.80350866	     -0.05485105	     -0.00027077	     -0.19608401	     -0.05935753	      0.88288092	     -0.00035911	     -0.21253919	      0.00040553	      0.00146276	    131.19957760
      1.80476669	     -0.05479192	     -0.00027035	     -0.19602470	     -0.05935703	      0.88288276	     -0.00035928	     -0.21252355	      0.00038858	      0.00146133	    131.91245217
      1.80602471	     -0.05473648	     -0.00026982	     -0.19596907	     -0.05935656	      0.88288459	     -0.00035946	     -0.21250799	      0.00037185	      0.00145799	    131.60471526
      1.80728273	     -0.05468098	     -0.00026951	     -0.19591337	     -0.05935610	      0.88288642	     -0.00035964	     -0.21249257	      0.00035347	      0.00145158	    132.39469678
      1.80854076	     -0.05463035	     -0.00026921	     -0.19586253	     -0.05935567	      0.88288825	     -0.00035983	     -0.21247729	      0.00033526	      0.00144328	    132.23230440
      1.80979878	     -0.05458084	     -0.00026920	     -0.19581280	     -0.05935526	      0.88289005	     -0.00036001	     -0.21246222	      0.00031559	      0.00143210	    132.96520856
      1.81105680	     -0.05453600	     -0.00026914	     -0.19576773	     -0.05935487	      0.88289185	     -0.00036020	     -0.21244737	      0.00029618	      0.00141932	    132.66260740
      1.81231482	     -0.05449140	     -0.00026930	     -0.19572289	     -0.05935451	      0.88289362	     -0.00036039	     -0.21243277	      0.00027518	      0.00140382	    133.47038600
      1.81357285	     -0.05445192	     -0.00026937	     -0.19568317	     -0.05935418	      0.88289538	     -0.00036059	     -0.21241843	      0.00025445	      0.00138679	    133.30120530
      1.81483087	     -0.05441404	     -0.00026961	     -0.19564504	     -0.05935387	      0.88289711	     -0.00036078	     -0.21240440	      0.00023238	      0.00136718	    134.01396223
      1.81608889	     -0.05438161	     -0.00026977	     -0.19561235	     -0.05935359	      0.88289882	     -0.00036098	     -0.21239069	      0.00021076	      0.00134625	    133.68559202
      1.81734692	     -0.05435034	     -0.00027023	     -0.19558082	     -0.05935334	      0.88290050	     -0.00036119	     -0.21237736	      0.00018779	      0.00132285	    134.46798807
      1.81860494	     -0.05432424	     -0.00027056	     -0.19555446	     -0.05935312	      0.88290215	     -0.00036140	     -0.21236439	      0.00016534	      0.00129816	    134.26525982
      1.81986296	     -0.05429911	     -0.00027100	     -0.19552905	     -0.05935293	      0.88290376	     -0.00036161	     -0.21235182	      0.00014184	      0.00127119	    134.94591767
      1.82112099	     -0.05427922	     -0.00027137	     -0.19550890	     -0.05935276	      0.88290535	     -0.00036182	     -0.21233964	      0.00011907	      0.00124323	    134.56805568
      1.82237901	     -0.05426002	     -0.00027205	     -0.19548942	     -0.05935263	      0.88290689	     -0.00036204	     -0.21232787	      0.00009521	      0.00121316	    135.30658656
      1.82363703	     -0.05424492	     -0.00027255	     -0.19547406	     -0.05935252	      0.88290840	     -0.00036226	     -0.21231650	      0.00007211	      0.00118226	    135.05601196
      1.82489506	     -0.05423016	     -0.00027315	     -0.19545902	     -0.05935245	      0.88290986	     -0.00036249	     -0.21230554	      0.00004812	      0.00114956	    135.68654109
      1.82615308	     -0.05421949	     -0.00027356	     -0.19544809	     -0.05935240	      0.88291129	     -0.00036272	     -0.21229493	      0.00002501	      0.00111640	    135.25873244
      1.82741110	     -0.05420836	     -0.00027412	     -0.19543669	     -0.05935239	      0.88291267	     -0.00036296	     -0.21228471	      0.00000090	      0.00108168	    135.94715047
      1.82866913	     -0.05420093	     -0.00027446	     -0.19542899	     -0.05935240	      0.88291401	     -0.00036320	     -0.21227481	     -0.00002236	      0.00104666	    135.65148744
      1.82992715	     -0.05419299	     -0.00027451	     -0.19542080	     -0.05935244	      0.88291531	     -0.00036344	     -0.21226526	     -0.00004642	      0.00101050	    136.24579565
      1.83118517	     -0.05418854	     -0.00027431	     -0.19541611	     -0.05935252	      0.88291655	     -0.00036369	     -0.21225600	     -0.00006955	      0.00097458	    135.77311270
      1.83244320	     -0.05418320	     -0.00027430	     -0.19541051	     -0.05935262	      0.88291776	     -0.00036395	     -0.21224705	     -0.00009364	      0.00093780	    136.43236507
      1.83370122	     -0.05418135	     -0.00027417	     -0.19540841	     -0.05935275	      0.88291891	     -0.00036421	     -0.21223838	     -0.00011684	      0.00090139	    136.10289097
      1.83495924	     -0.05417889	     -0.00027421	     -0.19540570	     -0.05935291	      0.88292002	     -0.00036447	     -0.21223001	     -0.00014080	      0.00086440	    136.67513735
      1.83621727	     -0.05417964	     -0.00027412	     -0.19540620	     -0.05935311	      0.88292109	     -0.00036474	     -0.21222188	     -0.00016378	      0.00082817	    136.18615470
      1.83747529	     -0.05417863	     -0.00027434	     -0.19540494	     -0.05935333	      0.88292211	     -0.00036502	     -0.21221403	     -0.00018767	      0.00079161	    136.82053448
      1.83873331	     -0.05417996	     -0.00027486	     -0.19540602	     -0.05935358	      0.88292308	     -0.00036530	     -0.21220645	     -0.00021073	      0.00075610	    136.43693987
      1.83999134	     -0.05418213	     -0.00027564	     -0.19540793	     -0.05935386	      0.88292401	     -0.00036559	     -0.21219920	     -0.00023462	      0.00072066	    136.94621076
      1.84124936	     -0.05418801	     -0.00027628	     -0.19541355	     -0.05935417	      0.88292490	     -0.00036588	     -0.21219229	     -0.00025759	      0.00068654	    136.40363671
      1.84250738	     -0.05419276	     -0.00027700	     -0.19541805	     -0.05935451	      0.88292574	     -0.00036618	     -0.21218570	     -0.00028153	      0.00065257	    136.99736492
      1.84376541	     -0.05420077	     -0.00027746	     -0.19542581	     -0.05935487	      0.88292654	     -0.00036648	     -0.21217939	     -0.00030455	      0.00061991	    136.57364773
      1.84502343	     -0.05420782	     -0.00027806	     -0.19543261	     -0.05935527	      0.88292730	     -0.00036679	     -0.21217336	     -0.00032834	      0.00058749	    137.07899438
      1.84628145	     -0.05421795	     -0.00027851	     -0.19544249	     -0.05935570	      0.88292802	     -0.00036710	     -0.21216758	     -0.00035109	      0.00055655	    136.49897800
      1.84753947	     -0.05422675	     -0.00027924	     -0.19545104	     -0.05935616	      0.88292870	     -0.00036743	     -0.21216207	     -0.00037475	      0.00052588	    137.05555437
      1.84879750	     -0.05423926	     -0.00027981	     -0.19546331	     -0.05935664	      0.88292934	     -0.00036775	     -0.21215681	     -0.00039744	      0.00049661	    136.58295171
      1.85005552	     -0.05425110	     -0.00028052	     -0.19547491	     -0.05935716	      0.88292995	     -0.00036809	     -0.21215181	     -0.00042083	      0.00046760	    137.04030009
      1.85131354	     -0.05426667	     -0.00028106	     -0.19549025	     -0.05935770	      0.88293052	     -0.00036842	     -0.21214705	     -0.00044314	      0.00044007	    136.39932390
      1.85257157	     -0.05428132	     -0.00028178	     -0.19550465	     -0.05935827	      0.88293105	     -0.00036877	     -0.21214255	     -0.00046630	      0.00041273	    136.90312076
      1.85382959	     -0.05429962	     -0.00028232	     -0.19552272	     -0.05935887	      0.88293156	     -0.00036912	     -0.21213829	     -0.00048840	      0.00038670	    136.35437104
      1.85508761	     -0.05431726	     -0.00028302	     -0.19554013	     -0.05935950	      0.88293203	     -0.00036948	     -0.21213429	     -0.00051119	      0.00036082	    136.75735530
      1.85634564	     -0.05433862	     -0.00028355	     -0.19556127	     -0.05936016	      0.88293247	     -0.00036984	     -0.21213053	     -0.00053284	      0.00033628	    136.04499947
      1.85760366	     -0.05435901	     -0.00028428	     -0.19558143	     -0.05936084	      0.88293287	     -0.00037021	     -0.21212702	     -0.00055529	      0.00031177	    136.48705689
      1.85886168	     -0.05438308	     -0.00028483	     -0.19560528	     -0.05936156	      0.88293325	     -0.00037058	     -0.21212374	     -0.00057659	      0.00028840	    135.86279291
      1.86011971	     -0.05440623	     -0.00028552	     -0.19562821	     -0.05936229	      0.88293360	     -0.00037097	     -0.21212071	     -0.00059852	      0.00026496	    136.21489965
      1.86137773	     -0.05443281	     -0.00028604	     -0.19565458	     -0.05936306	      0.88293392	     -0.00037135	     -0.21211791	     -0.00061917	      0.00024266	    135.44753663
      1.86263575	     -0.05445804	     -0.00028673	     -0.19567959	     -0.05936385	      0.88293421	     -0.00037175	     -0.21211534	     -0.00064053	      0.00022016	    135.84040397
      1.86389378	     -0.05448677	     -0.00028723	     -0.19570811	     -0.05936467	      0.88293447	     -0.00037215	     -0.21211297	     -0.00066064	      0.00019859	    135.15217520
      1.86515180	     -0.05451442	     -0.00028789	     -0.19573556	     -0.05936552	      0.88293471	     -0.00037255	     -0.21211083	     -0.00068130	      0.00017672	    135.45593499
      1.86640982	     -0.05454540	     -0.00028838	     -0.19576634	     -0.05936639	      0.88293492	     -0.00037297	     -0.21210888	     -0.00070060	      0.00015576	    134.63132316
      1.86766785	     -0.05457503	     -0.00028907	     -0.19579577	     -0.05936728	      0.88293510	     -0.00037339	     -0.21210716	     -0.00072056	      0.00013439	    134.96980715
      1.86892587	     -0.05460820	     -0.00028960	     -0.19582876	     -0.05936820	      0.88293526	     -0.00037381	     -0.21210563	     -0.00073919	      0.00011375	    134.22176150
      1.87018389	     -0.05464020	     -0.00029031	     -0.19586057	     -0.05936914	      0.88293539	     -0.00037424	     -0.21210433	     -0.00075832	      0.00009263	    134.47358657
      1.87144192	     -0.05467540	     -0.00029087	     -0.19589559	     -0.05937011	      0.88293549	     -0.00037468	     -0.21210321	     -0.00077601	      0.00007225	    133.59877986
      1.87269994	     -0.05470894	     -0.00029165	     -0.19592894	     -0.05937109	      0.88293557	     -0.00037513	     -0.21210229	     -0.00079428	      0.00005131	    133.89049193
      1.87395796	     -0.05474545	     -0.00029230	     -0.19596528	     -0.05937210	      0.88293562	     -0.00037558	     -0.21210155	     -0.00081116	      0.00003101	    133.09974174
      1.87521599	     -0.05478014	     -0.00029311	     -0.19599981	     -0.05937313	      0.88293565	     -0.00037604	     -0.21210099	     -0.00082855	      0.00001017	    133.32653106
      1.87647401	     -0.05481739	     -0.00029377	     -0.19603690	     -0.05937419	      0.88293565	     -0.00037650	     -0.21210057	     -0.00084452	     -0.00000993	    132.43882749
      1.87773203	     -0.05485204	     -0.00029464	     -0.19607138	     -0.05937526	      0.88293562	     -0.00037697	     -0.21210030	     -0.00086114	     -0.00003058	    132.73276166
      1.87899006	     -0.05488889	     -0.00029539	     -0.19610808	     -0.05937635	      0.88293557	     -0.00037745	     -0.21210012	     -0.00087641	     -0.00005051	    131.95710644
      1.88024808	     -0.05492345	     -0.00029641	     -0.19614248	     -0.05937747	      0.88293549	     -0.00037794	     -0.21210005	     -0.00089223	     -0.00007090	    132.21257270
      1.88150610	     -0.05496012	     -0.00029739	     -0.19617900	     -0.05937860	      0.88293539	     -0.00037843	     -0.21210004	     -0.00090667	     -0.00009044	    131.36701585
      1.88276412	     -0.05499394	     -0.00029871	     -0.19621266	     -0.05937975	      0.88293526	     -0.00037893	     -0.21210010	     -0.00092179	     -0.00011038	    131.70781086
      1.88402215	     -0.05502953	     -0.00030003	     -0.19624810	     -0.05938092	      0.88293511	     -0.00037943	     -0.21210018	     -0.00093564	     -0.00012945	    131.00768519
      1.88528017	     -0.05506224	     -0.00030171	     -0.19628066	     -0.05938210	      0.88293494	     -0.00037994	     -0.21210030	     -0.00095018	     -0.00014880	    131.35251649
      1.88653819	     -0.05509646	     -0.00030343	     -0.19631473	     -0.05938331	      0.88293474	     -0.00038046	     -0.21210041	     -0.00096357	     -0.00016711	    130.62323223
      1.88779622	     -0.05512729	     -0.00030555	     -0.19634541	     -0.05938453	      0.88293452	     -0.00038099	     -0.21210052	     -0.00097792	     -0.00018562	    131.08546031
      1.88905424	     -0.05515945	     -0.00030772	     -0.19637740	     -0.05938577	      0.88293427	     -0.00038152	     -0.21210060	     -0.00099127	     -0.00020309	    130.52470257
      1.89031226	     -0.05518840	     -0.00031028	     -0.19640619	     -0.05938702	      0.88293401	     -0.00038206	     -0.21210066	     -0.00100553	     -0.00022068	    131.00068410
      1.89157029	     -0.05521839	     -0.00031291	     -0.19643602	     -0.05938829	      0.88293372	     -0.00038261	     -0.21210066	     -0.00101877	     -0.00023705	    130.41421736
      1.89282831	     -0.05524466	     -0.00031592	     -0.19646211	     -0.05938959	      0.88293341	     -0.00038316	     -0.21210063	     -0.00103308	     -0.00025345	    131.00121468
      1.89408633	     -0.05527187	     -0.00031896	     -0.19648915	     -0.05939089	      0.88293308	     -0.00038372	     -0.21210054	     -0.00104650	     -0.00026862	    130.56113800
      1.89534436	     -0.05529555	     -0.00032231	     -0.19651266	     -0.05939222	      0.88293273	     -0.00038429	     -0.21210042	     -0.00106086	     -0.00028370	    131.12859702
      1.89660238	     -0.05531968	     -0.00032565	     -0.19653661	     -0.05939356	      0.88293237	     -0.00038486	     -0.21210023	     -0.00107423	     -0.00029737	    130.63390071
      1.89786040	     -0.05533944	     -0.00032930	     -0.19655618	     -0.05939492	      0.88293199	     -0.00038544	     -0.21209999	     -0.00108870	     -0.00031083	    131.30109138
      1.89911843	     -0.05535941	     -0.00033292	     -0.19657597	     -0.05939630	      0.88293159	     -0.00038603	     -0.21209968	     -0.00110230	     -0.00032279	    130.94160013
      1.90037645	     -0.05537527	     -0.00033681	     -0.19659163	     -0.05939770	      0.88293117	     -0.00038662	     -0.21209931	     -0.00111692	     -0.00033438	    131.57324379
      1.90163447	     -0.05539121	     -0.00034064	     -0.19660739	     -0.05939911	      0.88293075	     -0.00038722	     -0.21209886	     -0.00113068	     -0.00034424	    131.13275187
      1.90289250	     -0.05540255	     -0.00034469	     -0.19661853	     -0.05940054	      0.88293031	     -0.00038783	     -0.21209835	     -0.00114566	     -0.00035358	    131.84192570
      1.90415052	     -0.05541384	     -0.00034860	     -0.19662963	     -0.05940199	      0.88292986	     -0.00038844	     -0.21209777	     -0.00115990	     -0.00036113	    131.51491128
      1.90540854	     -0.05542071	     -0.00035263	     -0.19663630	     -0.05940346	      0.88292940	     -0.00038905	     -0.21209713	     -0.00117526	     -0.00036803	    132.17157416
      1.90666657	     -0.05542725	     -0.00035647	     -0.19664265	     -0.05940495	      0.88292893	     -0.00038967	     -0.21209640	     -0.00118986	     -0.00037297	    131.75395690
      1.90792459	     -0.05542904	     -0.00036040	     -0.19664424	     -0.05940646	      0.88292846	     -0.00039030	     -0.21209561	     -0.00120578	     -0.00037718	    132.47552009
      1.90918261	     -0.05543110	     -0.00036412	     -0.19664610	     -0.05940798	      0.88292798	     -0.00039093	     -0.21209475	     -0.00122106	     -0.00037949	    132.14461876
      1.91044064	     -0.05542958	     -0.00036793	     -0.19664437	     -0.05940953	      0.88292751	     -0.00039156	     -0.21209384	     -0.00123753	     -0.00038109	    132.77605131
      1.91169866	     -0.05542887	     -0.00037152	     -0.19664346	     -0.05941110	      0.88292703	     -0.00039220	     -0.21209290	     -0.00125327	     -0.00038078	    132.30872122
      1.91295668	     -0.05542461	     -0.00037518	     -0.19663899	     -0.05941268	      0.88292655	     -0.00039284	     -0.21209197	     -0.00127029	     -0.00037993	    132.96906800
      1.91421471	     -0.05542177	     -0.00037853	     -0.19663596	     -0.05941429	      0.88292607	     -0.00039349	     -0.21209104	     -0.00128660	     -0.00037748	    132.55513649
      1.91547273	     -0.05541662	     -0.00038187	     -0.19663060	     -0.05941592	      0.88292560	     -0.00039414	     -0.21209018	     -0.00130402	     -0.00037480	    133.08523539
      1.91673075	     -0.05541456	     -0.00038497	     -0.19662833	     -0.05941757	      0.88292513	     -0.00039479	     -0.21208941	     -0.00132063	     -0.00037087	    132.49968567
      1.91798877	     -0.05541193	     -0.00038824	     -0.19662549	     -0.05941924	      0.88292467	     -0.00039545	     -0.21208883	     -0.00133842	     -0.00036726	    133.03073996
      1.91924680	     -0.05541397	     -0.00039135	     -0.19662733	     -0.05942094	      0.88292421	     -0.00039610	     -0.21208850	     -0.00135536	     -0.00036313	    132.48939035
      1.92050482	     -0.05541696	     -0.00039465	     -0.19663010	     -0.05942266	      0.88292375	     -0.00039677	     -0.21208851	     -0.00137323	     -0.00036002	    132.88790352
      1.92176284	     -0.05542571	     -0.00039792	     -0.19663863	     -0.05942439	      0.88292330	     -0.00039743	     -0.21208894	     -0.00139004	     -0.00035700	    132.19100953
      1.92302087	     -0.05543577	     -0.00040148	     -0.19664846	     -0.05942615	      0.88292285	     -0.00039810	     -0.21208988	     -0.00140776	     -0.00035570	    132.61165243
      1.92427889	     -0.05545152	     -0.00040496	     -0.19666399	     -0.05942794	      0.88292241	     -0.00039876	     -0.21209137	     -0.00142434	     -0.00035525	    131.98353505
      1.92553691	     -0.05546833	     -0.00040865	     -0.19668057	     -0.05942974	      0.88292196	     -0.00039943	     -0.21209349	     -0.00144153	     -0.00035710	    132.29148587
      1.92679494	     -0.05549042	     -0.00041227	     -0.19670244	     -0.05943156	      0.88292151	     -0.00040011	     -0.21209624	     -0.00145736	     -0.00036020	    131.51878790
      1.92805296	     -0.05551369	     -0.00041611	     -0.19672547	     -0.05943341	      0.88292105	     -0.00040078	     -0.21209968	     -0.00147382	     -0.00036602	    131.84154139
      1.92931098	     -0.05554258	     -0.00041978	     -0.19675414	     -0.05943527	      0.88292058	     -0.00040146	     -0.21210382	     -0.00148889	     -0.00037359	    131.12222763
      1.93056901	     -0.05557234	     -0.00042355	     -0.19678367	     -0.05943715	      0.88292011	     -0.00040214	     -0.21210870	     -0.00150433	     -0.00038420	    131.31908927
      1.93182703	     -0.05560722	     -0.00042715	     -0.19681834	     -0.05943905	      0.88291962	     -0.00040282	     -0.21211432	     -0.00151819	     -0.00039670	    130.45154003
      1.93308505	     -0.05564255	     -0.00043090	     -0.19685345	     -0.05944097	      0.88291911	     -0.00040349	     -0.21212071	     -0.00153245	     -0.00041240	    130.67841628
      1.93434308	     -0.05568261	     -0.00043443	     -0.19689330	     -0.05944291	      0.88291858	     -0.00040417	     -0.21212784	     -0.00154511	     -0.00043015	    129.88352088
      1.93560110	     -0.05572321	     -0.00043800	     -0.19693370	     -0.05944486	      0.88291803	     -0.00040486	     -0.21213574	     -0.00155794	     -0.00045109	    129.98310325
      1.93685912	     -0.05576838	     -0.00044136	     -0.19697868	     -0.05944683	      0.88291744	     -0.00040554	     -0.21214438	     -0.00156906	     -0.00047391	    129.04126420
      1.93811715	     -0.05581378	     -0.00044479	     -0.19702389	     -0.05944881	      0.88291683	     -0.00040622	     -0.21215379	     -0.00158040	     -0.00049983	    129.17306104
      1.93937517	     -0.05586377	     -0.00044803	     -0.19707371	     -0.05945080	      0.88291619	     -0.00040690	     -0.21216393	     -0.00159002	     -0.00052757	    128.30942639
      1.94063319	     -0.05591417	     -0.00045128	     -0.19712394	     -0.05945281	      0.88291550	     -0.00040758	     -0.21217483	     -0.00159966	     -0.00055818	    128.33015834
      1.94189122	     -0.05596870	     -0.00045434	     -0.19717831	     -0.05945483	      0.88291478	     -0.00040826	     -0.21218646	     -0.00160742	     -0.00059027	    127.34329743
      1.94314924	     -0.05602278	     -0.00045749	     -0.19723224	     -0.05945685	      0.88291402	     -0.00040893	     -0.21219882	     -0.00161525	     -0.00062491	    127.42531776
      1.94440726	     -0.05608083	     -0.00046049	     -0.19729015	     -0.05945889	      0.88291321	     -0.00040961	     -0.21221186	     -0.00162120	     -0.00066073	    126.53753483
      1.94566529	     -0.05613865	     -0.00046353	     -0.19734784	     -0.05946093	      0.88291235	     -0.00041029	     -0.21222560	     -0.00162705	     -0.00069866	    126.52580073
      1.94692331	     -0.05620021	     -0.00046639	     -0.19740928	     -0.05946298	      0.88291145	     -0.00041096	     -0.21223998	     -0.00163092	     -0.00073723	    125.52286897
      1.94818133	     -0.05626087	     -0.00046932	     -0.19746982	     -0.05946504	      0.88291050	     -0.00041163	     -0.21225502	     -0.00163478	     -0.00077746	    125.57471435
      1.94943936	     -0.05632451	     -0.00047205	     -0.19753338	     -0.05946709	      0.88290949	     -0.00041231	     -0.21227065	     -0.00163669	     -0.00081795	    124.68601651
      1.95069738	     -0.05638730	     -0.00047479	     -0.19759607	     -0.05946915	      0.88290844	     -0.00041297	     -0.21228687	     -0.00163842	     -0.00085959	    124.66652406
      1.95195540	     -0.05645345	     -0.00047742	     -0.19766215	     -0.05947122	      0.88290733	     -0.00041364	     -0.21230362	     -0.00163812	     -0.00090089	    123.67695628
      1.95321342	     -0.05651878	     -0.00048015	     -0.19772741	     -0.05947328	      0.88290617	     -0.00041431	     -0.21232093	     -0.00163776	     -0.00094285	    123.72540454
      1.95447145	     -0.05658750	     -0.00048273	     -0.19779608	     -0.05947534	      0.88290496	     -0.00041497	     -0.21233875	     -0.00163543	     -0.00098409	    122.84391638
      1.95572947	     -0.05665536	     -0.00048531	     -0.19786389	     -0.05947739	      0.88290370	     -0.00041563	     -0.21235709	     -0.00163289	     -0.00102553	    122.82771049
      1.95698749	     -0.05672587	     -0.00048769	     -0.19793438	     -0.05947944	      0.88290238	     -0.00041629	     -0.21237589	     -0.00162832	     -0.00106572	    121.85185510
      1.95824552	     -0.05679476	     -0.00049003	     -0.19800324	     -0.05948149	      0.88290101	     -0.00041694	     -0.21239516	     -0.00162367	     -0.00110571	    121.89912418
      1.95950354	     -0.05686639	     -0.00049215	     -0.19807487	     -0.05948353	      0.88289960	     -0.00041759	     -0.21241483	     -0.00161705	     -0.00114413	    121.03070683
      1.96076156	     -0.05693697	     -0.00049427	     -0.19814546	     -0.05948556	      0.88289814	     -0.00041824	     -0.21243491	     -0.00161021	     -0.00118198	    121.01469281
      1.96201959	     -0.05701024	     -0.00049620	     -0.19821875	     -0.05948758	      0.88289663	     -0.00041888	     -0.21245536	     -0.00160134	     -0.00121782	    120.04493237
      1.96327761	     -0.05708203	     -0.00049812	     -0.19829056	     -0.05948959	      0.88289507	     -0.00041952	     -0.21247620	     -0.00159237	     -0.00125277	    120.09221282
      1.96453563	     -0.05715634	     -0.00049983	     -0.19836493	     -0.05949158	      0.88289347	     -0.00042016	     -0.21249737	     -0.00158142	     -0.00128550	    119.23575687
      1.96579366	     -0.05722947	     -0.00050152	     -0.19843811	     -0.05949357	      0.88289184	     -0.00042079	     -0.21251888	     -0.00157022	     -0.00131704	    119.22287854
      1.96705168	     -0.05730517	     -0.00050292	     -0.19851389	     -0.05949553	      0.88289016	     -0.00042142	     -0.21254071	     -0.00155697	     -0.00134600	    118.26979143
      1.96830970	     -0.05737970	     -0.00050412	     -0.19858849	     -0.05949748	      0.88288845	     -0.00042204	     -0.21256285	     -0.00154362	     -0.00137351	    118.29801785
      1.96956773	     -0.05745707	     -0.00050507	     -0.19866598	     -0.05949942	      0.88288671	     -0.00042266	     -0.21258530	     -0.00152830	     -0.00139838	    117.44043280
      1.97082575	     -0.05753353	     -0.00050599	     -0.19874255	     -0.05950133	      0.88288493	     -0.00042327	     -0.21260807	     -0.00151270	     -0.00142174	    117.42075047
      1.97208377	     -0.05761111	     -0.00050694	     -0.19882024	     -0.05950322	      0.88288313	     -0.00042388	     -0.21263112	     -0.00149498	     -0.00144228	    116.47758077
      1.97334180	     -0.05768762	     -0.00050793	     -0.19889689	     -0.05950509	      0.88288131	     -0.00042449	     -0.21265449	     -0.00147705	     -0.00146120	    116.52331160
      1.97459982	     -0.05776725	     -0.00050878	     -0.19897667	     -0.05950694	      0.88287946	     -0.00042508	     -0.21267816	     -0.00145702	     -0.00147734	    115.69024434
      1.97585784	     -0.05784639	     -0.00050939	     -0.19905597	     -0.05950876	      0.88287759	     -0.00042568	     -0.21270214	     -0.00143657	     -0.00149184	    115.67346826
      1.97711587	     -0.05792820	     -0.00050897	     -0.19913797	     -0.05951055	      0.88287570	     -0.00042626	     -0.21272641	     -0.00141396	     -0.00150330	    114.72400091
      1.97837389	     -0.05800853	     -0.00050825	     -0.19921852	     -0.05951231	      0.88287381	     -0.00042685	     -0.21275098	     -0.00139106	     -0.00151302	    114.75679960
      1.97963191	     -0.05808835	     -0.00050774	     -0.19929856	     -0.05951405	      0.88287190	     -0.00042742	     -0.21277582	     -0.00136598	     -0.00151991	    113.95696286
      1.98088994	     -0.05816890	     -0.00050762	     -0.19937932	     -0.05951575	      0.88286998	     -0.00042799	     -0.21280100	     -0.00134038	     -0.00152505	    113.92383978
      1.98214796	     -0.05825239	     -0.00050731	     -0.19946306	     -0.05951742	      0.88286806	     -0.00042855	     -0.21282655	     -0.00131246	     -0.00152739	    113.03438102
      1.98340598	     -0.05833382	     -0.00050687	     -0.19954475	     -0.05951905	      0.88286614	     -0.00042910	     -0.21285244	     -0.00128398	     -0.00152836	    113.14481720
      1.98466401	     -0.05841658	     -0.00050612	     -0.19962778	     -0.05952065	      0.88286422	     -0.00042965	     -0.21287857	     -0.00125303	     -0.00152690	    112.41635136
      1.98592203	     -0.05849691	     -0.00050517	     -0.19970841	     -0.05952221	      0.88286230	     -0.00043019	     -0.21290491	     -0.00122127	     -0.00152425	    112.50028860
      1.98718005	     -0.05857794	     -0.00050392	     -0.19978977	     -0.05952372	      0.88286038	     -0.00043073	     -0.21293137	     -0.00118691	     -0.00151925	    111.69858172
      1.98843807	     -0.05865523	     -0.00050260	     -0.19986739	     -0.05952519	      0.88285848	     -0.00043125	     -0.21295791	     -0.00115185	     -0.00151319	    111.87823585
      1.98969610	     -0.05873232	     -0.00050098	     -0.19994485	     -0.05952662	      0.88285658	     -0.00043177	     -0.21298441	     -0.00111428	     -0.00150489	    111.21636332
      1.99095412	     -0.05880618	     -0.00049914	     -0.20001908	     -0.05952800	      0.88285469	     -0.00043228	     -0.21301084	     -0.00107595	     -0.00149554	    111.35193990
      1.99221214	     -0.05887998	     -0.00049700	     -0.20009329	     -0.05952932	      0.88285282	     -0.00043278	     -0.21303713	     -0.00103515	     -0.00148393	    110.59884281
      1.99347017	     -0.05894947	     -0.00049462	     -0.20016321	     -0.05953060	      0.88285096	     -0.00043327	     -0.21306324	     -0.00099380	     -0.00147136	    110.81512615
      1.99472819	     -0.05901791	     -0.00049188	     -0.20023210	     -0.05953182	      0.88284912	     -0.00043375	     -0.21308907	     -0.00095014	     -0.00145671	    110.18887793
      1.99598621	     -0.05908153	     -0.00048892	     -0.20029618	     -0.05953299	      0.88284729	     -0.00043423	     -0.21311457	     -0.00090591	     -0.00144109	    110.37135137
      1.99724424	     -0.05914357	     -0.00048569	     -0.20035871	     -0.05953410	      0.88284549	     -0.00043469	     -0.21313964	     -0.00085944	     -0.00142324	    109.66073844
      1.99850226	     -0.05920059	     -0.00048216	     -0.20041623	     -0.05953515	      0.88284371	     -0.00043515	     -0.21316423	     -0.00081271	     -0.00140438	    109.92248546
      1.99976028	     -0.05925616	     -0.00047763	     -0.20047234	     -0.05953615	      0.88284196	     -0.00043560	     -0.21318826	     -0.00076400	     -0.00138319	    109.33048003
      2.00101831	     -0.05930691	     -0.00047286	     -0.20052363	     -0.05953708	      0.88284023	     -0.00043605	     -0.21321168	     -0.00071509	     -0.00136081	    109.53063459
      2.00227633	     -0.05935601	     -0.00046809	     -0.20057330	     -0.05953794	      0.88283854	     -0.00043648	     -0.21323445	     -0.00066429	     -0.00133609	    108.84281622
      2.00353435	     -0.05939946	     -0.00046413	     -0.20061730	     -0.05953875	      0.88283687	     -0.00043691	     -0.21325661	     -0.00061356	     -0.00131027	    109.12477501
      2.00479238	     -0.05944433	     -0.00046056	     -0.20066272	     -0.05953949	      0.88283524	     -0.00043733	     -0.21327817	     -0.00056113	     -0.00128225	    108.56000443
      2.00605040	     -0.05948615	     -0.00045745	     -0.20070510	     -0.05954016	      0.88283365	     -0.00043774	     -0.21329917	     -0.00050870	     -0.00125328	    108.81266312
      2.00730842	     -0.05952774	     -0.00045433	     -0.20074725	     -0.05954077	      0.88283209	     -0.00043814	     -0.21331956	     -0.00045455	     -0.00122227	    108.17206948
      2.00856645	     -0.05956534	     -0.00045128	     -0.20078541	     -0.05954130	      0.88283057	     -0.00043854	     -0.21333932	     -0.00040057	     -0.00119060	    108.50827617
      2.00982447	     -0.05960248	     -0.00044820	     -0.20082313	     -0.05954177	      0.88282909	     -0.00043893	     -0.21335841	     -0.00034499	     -0.00115724	    108.00039969
      2.01108249	     -0.05963576	     -0.00044517	     -0.20085698	     -0.05954217	      0.88282766	     -0.00043932	     -0.21337681	     -0.00028954	     -0.00112342	    108.29965735
      2.01234052	     -0.05966815	     -0.00044213	     -0.20088996	     -0.05954250	      0.88282627	     -0.00043969	     -0.21339448	     -0.00023251	     -0.00108800	    107.70146275
      2.01359854	     -0.05969594	     -0.00043914	     -0.20091833	     -0.05954276	      0.88282492	     -0.00044006	     -0.21341140	     -0.00017584	     -0.00105229	    108.07789939
      2.01485656	     -0.05972250	     -0.00043609	     -0.20094548	     -0.05954294	      0.88282362	     -0.00044042	     -0.21342753	     -0.00011774	     -0.00101522	    107.61426569
      2.01611459	     -0.05974454	     -0.00043297	     -0.20096813	     -0.05954305	      0.88282237	     -0.00044078	     -0.21344286	     -0.00005996	     -0.00097794	    107.95742750
      2.01737261	     -0.05976501	     -0.00042942	     -0.20098922	     -0.05954309	      0.88282116	     -0.00044112	     -0.21345735	     -0.00000085	     -0.00093916	    107.41126508
      2.01863063	     -0.05978022	     -0.00042603	     -0.20100503	     -0.05954306	      0.88282000	     -0.00044146	     -0.21347100	      0.00005767	     -0.00090009	    107.85188234
      2.01988866	     -0.05979160	     -0.00042278	     -0.20101703	     -0.05954295	      0.88281890	     -0.00044180	     -0.21348373	      0.00011733	     -0.00085950	    107.48871418
      2.02114668	     -0.05979578	     -0.00041945	     -0.20102183	     -0.05954276	      0.88281784	     -0.00044212	     -0.21349550	      0.00017638	     -0.00081838	    107.95801785
      2.02240470	     -0.05979332	     -0.00041599	     -0.20102000	     -0.05954250	      0.88281684	     -0.00044244	     -0.21350616	      0.00023648	     -0.00077532	    107.57660963
      2.02366272	     -0.05977979	     -0.00041252	     -0.20100710	     -0.05954217	      0.88281589	     -0.00044275	     -0.21351559	      0.00029567	     -0.00073131	    108.20991777
      2.02492075	     -0.05975825	     -0.00040893	     -0.20098619	     -0.05954176	      0.88281500	     -0.00044305	     -0.21352361	      0.00035555	     -0.00068492	    108.02173139
      2.02617877	     -0.05972606	     -0.00040551	     -0.20095462	     -0.05954127	      0.88281417	     -0.00044335	     -0.21353015	      0.00041428	     -0.00063700	    108.65060473
      2.02743679	     -0.05968762	     -0.00040208	     -0.20091680	     -0.05954072	      0.88281340	     -0.00044364	     -0.21353516	      0.00047339	     -0.00058612	    108.38336874
      2.02869482	     -0.05963888	     -0.00039865	     -0.20086869	     -0.05954008	      0.88281269	     -0.00044392	     -0.21353860	      0.00053085	     -0.00053334	    109.12442150
      2.02995284	     -0.05958314	     -0.00039506	     -0.20081356	     -0.05953938	      0.88281206	     -0.00044419	     -0.21354040	      0.00058831	     -0.00047738	    109.03383500
      2.03121086	     -0.05951788	     -0.00039139	     -0.20074890	     -0.05953860	      0.88281149	     -0.00044446	     -0.21354054	      0.00064395	     -0.00041928	    109.76790764
      2.03246889	     -0.05944631	     -0.00038756	     -0.20067793	     -0.05953776	      0.88281100	     -0.00044472	     -0.21353898	      0.00069934	     -0.00035778	    109.60049041
      2.03372691	     -0.05936655	     -0.00038382	     -0.20059875	     -0.05953685	      0.88281059	     -0.00044497	     -0.21353575	      0.00075252	     -0.00029415	    110.42737739
      2.03523754	     -0.05926637	     -0.00037916	     -0.20049926	     -0.05953566	      0.88281021	     -0.00044526	     -0.21352970	      0.00081583	     -0.00021368	    109.98097260
      2.03674817	     -0.05915427	     -0.00037473	     -0.20038781	     -0.05953438	      0.88280995	     -0.00044555	     -0.21352142	      0.00087512	     -0.00013036	    111.56820199
      2.03825880	     -0.05904156	     -0.00036987	     -0.20027575	     -0.05953302	      0.88280982	     -0.00044582	     -0.21351090	      0.00093444	     -0.00004348	    110.84412629
      2.03976943	     -0.05891561	     -0.00036589	     -0.20015039	     -0.05953156	      0.88280982	     -0.00044609	     -0.21349837	      0.00098904	      0.00004508	    112.77800168
      2.04091547	     -0.05882448	     -0.00036250	     -0.20005972	     -0.05953041	      0.88280991	     -0.00044628	     -0.21348752	      0.00103089	      0.00011431	    112.26871080
      2.04206150	     -0.05872661	     -0.00035950	     -0.19996227	     -0.05952920	      0.88281008	     -0.00044648	     -0.21347564	      0.00107034	      0.00018368	    112.97534136
      2.04377669	     -0.05857956	     -0.00035496	     -0.19981583	     -0.05952732	      0.88281049	     -0.00044675	     -0.21345597	      0.00112764	      0.00028859	    113.27338230
      2.04484434	     -0.05848353	     -0.00035247	     -0.19972016	     -0.05952609	      0.88281083	     -0.00044692	     -0.21344269	      0.00116126	      0.00035374	    114.02444853
      2.04591198	     -0.05838923	     -0.00034994	     -0.19962621	     -0.05952484	      0.88281124	     -0.00044708	     -0.21342865	      0.00119426	      0.00041904	    114.27050925
      2.04734878	     -0.05826040	     -0.00034668	     -0.19949782	     -0.05952309	      0.88281191	     -0.00044730	     -0.21340870	      0.00123645	      0.00050563	    115.04373626
      2.04877371	     -0.05813374	     -0.00034368	     -0.19937159	     -0.05952130	      0.88281269	     -0.00044750	     -0.21338777	      0.00127707	      0.00059038	    114.99691507
      2.05019864	     -0.05800243	     -0.00034121	     -0.19924066	     -0.05951945	      0.88281359	     -0.00044770	     -0.21336585	      0.00131462	      0.00067267	    116.22509938
      2.05162357	     -0.05787614	     -0.00033857	     -0.19911473	     -0.05951755	      0.88281460	     -0.00044789	     -0.21334293	      0.00135147	      0.00075239	    116.19581662
      2.05282044	     -0.05776213	     -0.00033676	     -0.19900100	     -0.05951592	      0.88281554	     -0.00044805	     -0.21332302	      0.00138055	      0.00081762	    116.82026444
      2.05401731	     -0.05765141	     -0.00033475	     -0.19889056	     -0.05951425	      0.88281656	     -0.00044820	     -0.21330246	      0.00140812	      0.00087946	    117.80264519
      2.05571094	     -0.05749543	     -0.00033208	     -0.19873495	     -0.05951183	      0.88281812	     -0.00044840	     -0.21327244	      0.00144625	      0.00096299	    117.81407103
      2.05667608	     -0.05740558	     -0.00033061	     -0.19864529	     -0.05951043	      0.88281907	     -0.00044852	     -0.21325487	      0.00146580	      0.00100726	    118.88739562
      2.05764122	     -0.05731605	     -0.00032914	     -0.19855595	     -0.05950900	      0.88282006	     -0.00044863	     -0.21323700	      0.00148529	      0.00105005	    119.17834141
      2.05929093	     -0.05716291	     -0.00032670	     -0.19840309	     -0.05950653	      0.88282185	     -0.00044881	     -0.21320577	      0.00151643	      0.00111785	    120.04518626
      2.06095723	     -0.05700949	     -0.00032441	     -0.19824995	     -0.05950398	      0.88282377	     -0.00044898	     -0.21317344	      0.00154635	      0.00118022	    120.06289661
      2.06193418	     -0.05691836	     -0.00032326	     -0.19815895	     -0.05950246	      0.88282494	     -0.00044908	     -0.21315414	      0.00156172	      0.00121291	    121.24281878
      2.06291112	     -0.05682768	     -0.00032209	     -0.19806840	     -0.05950092	      0.88282614	     -0.00044917	     -0.21313461	      0.00157710	      0.00124381	    121.58998346
      2.06452122	     -0.05667771	     -0.00032016	     -0.19791864	     -0.05949837	      0.88282818	     -0.00044932	     -0.21310191	      0.00160037	      0.00128914	    122.53775390
      2.06615090	     -0.05652519	     -0.00031811	     -0.19776630	     -0.05949574	      0.88283031	     -0.00044946	     -0.21306821	      0.00162254	      0.00132896	    122.63036452
      2.06715747	     -0.05642847	     -0.00031686	     -0.19766967	     -0.05949410	      0.88283166	     -0.00044954	     -0.21304706	      0.00163402	      0.00134961	    123.87710571
      2.06816405	     -0.05633181	     -0.00031552	     -0.19757311	     -0.05949245	      0.88283303	     -0.00044962	     -0.21302567	      0.00164549	      0.00136844	    124.25414442
      2.06969624	     -0.05618398	     -0.00031304	     -0.19742541	     -0.05948992	      0.88283514	     -0.00044973	     -0.21299264	      0.00166083	      0.00139220	    125.27720971
      2.07124902	     -0.05603539	     -0.00031010	     -0.19727694	     -0.05948733	      0.88283732	     -0.00044983	     -0.21295866	      0.00167504	      0.00141160	    125.30892467
      2.07231992	     -0.05593071	     -0.00030841	     -0.19717231	     -0.05948553	      0.88283884	     -0.00044990	     -0.21293498	      0.00168240	      0.00142128	    126.57568249
      2.07339081	     -0.05582837	     -0.00030692	     -0.19707002	     -0.05948372	      0.88284036	     -0.00044997	     -0.21291116	      0.00168967	      0.00142930	    126.82845166
      2.07479313	     -0.05569607	     -0.00030507	     -0.19693777	     -0.05948135	      0.88284237	     -0.00045005	     -0.21287985	      0.00169705	      0.00143571	    127.79974901
      2.07621452	     -0.05556506	     -0.00030316	     -0.19680678	     -0.05947893	      0.88284442	     -0.00045012	     -0.21284805	      0.00170369	      0.00143883	    127.79687204
      2.07740815	     -0.05545566	     -0.00030157	     -0.19669738	     -0.05947690	      0.88284613	     -0.00045018	     -0.21282131	      0.00170674	      0.00143769	    129.11746346
      2.07860178	     -0.05534952	     -0.00029990	     -0.19659124	     -0.05947486	      0.88284785	     -0.00045023	     -0.21279458	      0.00170991	      0.00143481	    129.10277918
      2.07979542	     -0.05524447	     -0.00029833	     -0.19648616	     -0.05947282	      0.88284956	     -0.00045028	     -0.21276788	      0.00171098	      0.00142860	    130.13532080
      2.08098905	     -0.05514297	     -0.00029677	     -0.19638463	     -0.05947077	      0.88285126	     -0.00045033	     -0.21274126	      0.00171172	      0.00142049	    130.29160692
      2.08218268	     -0.05504320	     -0.00029535	     -0.19628481	     -0.05946873	      0.88285295	     -0.00045037	     -0.21271477	      0.00171074	      0.00140944	    131.12224194
      2.08370203	     -0.05492104	     -0.00029363	     -0.19616257	     -0.05946613	      0.88285508	     -0.00045042	     -0.21268127	      0.00170891	      0.00139270	    131.08071195
      2.08485582	     -0.05482913	     -0.00029254	     -0.19607058	     -0.05946416	      0.88285667	     -0.00045045	     -0.21265603	      0.00170523	      0.00137693	    132.33240874
      2.08600961	     -0.05474136	     -0.00029148	     -0.19598271	     -0.05946220	      0.88285825	     -0.00045048	     -0.21263098	      0.00170175	      0.00136002	    132.36412240
      2.08716341	     -0.05465554	     -0.00029060	     -0.19589679	     -0.05946024	      0.88285981	     -0.00045050	     -0.21260615	      0.00169669	      0.00134070	    133.14801765
      2.08866374	     -0.05454948	     -0.00028963	     -0.19579059	     -0.05945770	      0.88286180	     -0.00045053	     -0.21257425	      0.00168969	      0.00131366	    133.16520331
      2.08981283	     -0.05447024	     -0.00028916	     -0.19571121	     -0.05945576	      0.88286330	     -0.00045055	     -0.21255015	      0.00168239	      0.00129051	    134.24678793
      2.09096192	     -0.05439558	     -0.00028863	     -0.19563642	     -0.05945383	      0.88286477	     -0.00045057	     -0.21252637	      0.00167530	      0.00126666	    134.23107971
      2.09211101	     -0.05432255	     -0.00028812	     -0.19556323	     -0.05945191	      0.88286621	     -0.00045058	     -0.21250292	      0.00166678	      0.00124086	    134.93846862
      2.09362580	     -0.05423187	     -0.00028736	     -0.19547235	     -0.05944939	      0.88286806	     -0.00045059	     -0.21247253	      0.00165530	      0.00120548	    134.87175997
      2.09478381	     -0.05416443	     -0.00028700	     -0.19540474	     -0.05944748	      0.88286944	     -0.00045060	     -0.21244973	      0.00164474	      0.00117646	    135.88681546
      2.09594182	     -0.05410247	     -0.00028656	     -0.19534261	     -0.05944558	      0.88287079	     -0.00045060	     -0.21242732	      0.00163455	      0.00114709	    135.78505777
      2.09709984	     -0.05404280	     -0.00028624	     -0.19528274	     -0.05944370	      0.88287210	     -0.00045061	     -0.21240535	      0.00162307	      0.00111609	    136.44148583
      2.09860545	     -0.05397133	     -0.00028571	     -0.19521103	     -0.05944127	      0.88287375	     -0.00045061	     -0.21237746	      0.00160820	      0.00107495	    136.23906193
      2.09979870	     -0.05391666	     -0.00028547	     -0.19515615	     -0.05943935	      0.88287501	     -0.00045061	     -0.21235593	      0.00159474	      0.00104071	    137.23043168
      2.10099194	     -0.05386760	     -0.00028473	     -0.19510690	     -0.05943746	      0.88287623	     -0.00045060	     -0.21233491	      0.00158192	      0.00100640	    136.97250669
      2.10218519	     -0.05382060	     -0.00028370	     -0.19505970	     -0.05943558	      0.88287741	     -0.00045060	     -0.21231442	      0.00156777	      0.00097086	    137.63449307
      2.10367235	     -0.05376983	     -0.00028233	     -0.19500868	     -0.05943326	      0.88287882	     -0.00045059	     -0.21228965	      0.00155061	      0.00092634	    137.19590499
      2.10493714	     -0.05372760	     -0.00028174	     -0.19496622	     -0.05943131	      0.88287997	     -0.00045058	     -0.21226929	      0.00153433	      0.00088720	    138.28803499
      2.10620192	     -0.05369158	     -0.00028163	     -0.19492996	     -0.05942938	      0.88288107	     -0.00045057	     -0.21224959	      0.00151915	      0.00084853	    137.68996338
      2.10746670	     -0.05365739	     -0.00028184	     -0.19489551	     -0.05942747	      0.88288211	     -0.00045056	     -0.21223065	      0.00150242	      0.00080895	    138.56129318
      2.10873149	     -0.05362902	     -0.00028169	     -0.19486689	     -0.05942558	      0.88288311	     -0.00045054	     -0.21221242	      0.00148642	      0.00076977	    138.26232216
      2.10999627	     -0.05360216	     -0.00028216	     -0.19483977	     -0.05942371	      0.88288406	     -0.00045053	     -0.21219492	      0.00146941	      0.00073001	    138.88153448
      2.11126106	     -0.05357932	     -0.00028246	     -0.19481667	     -0.05942186	      0.88288496	     -0.00045051	     -0.21217809	      0.00145314	      0.00069109	    138.39917491
      2.11252584	     -0.05355770	     -0.00028295	     -0.19479478	     -0.05942003	      0.88288581	     -0.00045050	     -0.21216193	      0.00143560	      0.00065168	    139.13729387
      2.11379062	     -0.05354132	     -0.00028322	     -0.19477815	     -0.05941823	      0.88288661	     -0.00045048	     -0.21214641	      0.00141917	      0.00061343	    138.41643663
      2.11505541	     -0.05352515	     -0.00028373	     -0.19476171	     -0.05941645	      0.88288736	     -0.00045046	     -0.21213150	      0.00140135	      0.00057487	    139.19072918
      2.11632019	     -0.05351408	     -0.00028403	     -0.19475039	     -0.05941468	      0.88288806	     -0.00045045	     -0.21211718	      0.00138455	      0.00053747	    138.62907481
      2.11758497	     -0.05350430	     -0.00028455	     -0.19474034	     -0.05941294	      0.88288872	     -0.00045043	     -0.21210345	      0.00136665	      0.00049993	    139.21316081
      2.11884976	     -0.05349957	     -0.00028495	     -0.19473535	     -0.05941123	      0.88288933	     -0.00045041	     -0.21209029	      0.00134989	      0.00046389	    138.38306330
      2.12011454	     -0.05349555	     -0.00028559	     -0.19473106	     -0.05940953	      0.88288989	     -0.00045039	     -0.21207770	      0.00133173	      0.00042768	    139.10246635
      2.12137932	     -0.05349664	     -0.00028610	     -0.19473189	     -0.05940786	      0.88289041	     -0.00045038	     -0.21206567	      0.00131490	      0.00039313	    138.20269083
      2.12264411	     -0.05349851	     -0.00028682	     -0.19473348	     -0.05940620	      0.88289089	     -0.00045036	     -0.21205420	      0.00129659	      0.00035840	    138.92865763
      2.12390889	     -0.05350547	     -0.00028740	     -0.19474018	     -0.05940458	      0.88289132	     -0.00045035	     -0.21204327	      0.00127989	      0.00032561	    137.76669465
      2.12517367	     -0.05351297	     -0.00028820	     -0.19474741	     -0.05940297	      0.88289171	     -0.00045033	     -0.21203289	      0.00126139	      0.00029256	    138.62491089
      2.12643846	     -0.05352535	     -0.00028887	     -0.19475954	     -0.05940138	      0.88289206	     -0.00045032	     -0.21202305	      0.00124471	      0.00026156	    137.38142128
      2.12770324	     -0.05353732	     -0.00028966	     -0.19477123	     -0.05939982	      0.88289237	     -0.00045031	     -0.21201372	      0.00122617	      0.00023026	    138.26864683
      2.12883083	     -0.05355220	     -0.00029031	     -0.19478588	     -0.05939845	      0.88289262	     -0.00045030	     -0.21200582	      0.00121128	      0.00020427	    137.26973538
      2.12995841	     -0.05356776	     -0.00029105	     -0.19480121	     -0.05939709	      0.88289283	     -0.00045030	     -0.21199832	      0.00119528	      0.00017811	    137.56500489
      2.13133825	     -0.05358995	     -0.00029194	     -0.19482311	     -0.05939545	      0.88289306	     -0.00045029	     -0.21198966	      0.00117668	      0.00014786	    136.80066680
      2.13271808	     -0.05361323	     -0.00029291	     -0.19484611	     -0.05939384	      0.88289324	     -0.00045029	     -0.21198155	      0.00115685	      0.00011791	    137.42184088
      2.13379665	     -0.05363406	     -0.00029362	     -0.19486673	     -0.05939260	      0.88289336	     -0.00045029	     -0.21197558	      0.00114291	      0.00009653	    136.31588167
      2.13487522	     -0.05365584	     -0.00029438	     -0.19488828	     -0.05939138	      0.88289345	     -0.00045029	     -0.21196992	      0.00112792	      0.00007486	    136.51043018
      2.13633658	     -0.05368835	     -0.00029540	     -0.19492051	     -0.05938975	      0.88289354	     -0.00045030	     -0.21196275	      0.00110855	      0.00004719	    135.80598505
      2.13779794	     -0.05372208	     -0.00029647	     -0.19495394	     -0.05938814	      0.88289359	     -0.00045031	     -0.21195613	      0.00108824	      0.00002001	    136.35272906
      2.13885790	     -0.05374877	     -0.00029718	     -0.19498044	     -0.05938699	      0.88289360	     -0.00045033	     -0.21195166	      0.00107514	      0.00000225	    135.19493510
      2.13991787	     -0.05377615	     -0.00029794	     -0.19500761	     -0.05938586	      0.88289359	     -0.00045034	     -0.21194745	      0.00106106	     -0.00001590	    135.33555660
      2.14141843	     -0.05381726	     -0.00029900	     -0.19504844	     -0.05938428	      0.88289355	     -0.00045037	     -0.21194194	      0.00104217	     -0.00004005	    134.65072450
      2.14272016	     -0.05385368	     -0.00030000	     -0.19508461	     -0.05938294	      0.88289348	     -0.00045039	     -0.21193755	      0.00102537	     -0.00006052	    134.85730783
      2.14402189	     -0.05389273	     -0.00030106	     -0.19512343	     -0.05938161	      0.88289339	     -0.00045042	     -0.21193353	      0.00101006	     -0.00007933	    133.79747149
      2.14532362	     -0.05393153	     -0.00030231	     -0.19516199	     -0.05938031	      0.88289328	     -0.00045046	     -0.21192983	      0.00099350	     -0.00009850	    134.52696005
      2.14640179	     -0.05396555	     -0.00030341	     -0.19519582	     -0.05937924	      0.88289316	     -0.00045049	     -0.21192701	      0.00098172	     -0.00011255	    133.44085468
      2.14747996	     -0.05400016	     -0.00030468	     -0.19523023	     -0.05937819	      0.88289303	     -0.00045053	     -0.21192440	      0.00096909	     -0.00012716	    133.64184077
      2.14893463	     -0.05404857	     -0.00030660	     -0.19527838	     -0.05937679	      0.88289283	     -0.00045059	     -0.21192122	      0.00095332	     -0.00014560	    132.98308706
      2.15038930	     -0.05409673	     -0.00030888	     -0.19532628	     -0.05937542	      0.88289261	     -0.00045066	     -0.21191839	      0.00093687	     -0.00016403	    133.56752357
      2.15145664	     -0.05413329	     -0.00031072	     -0.19536266	     -0.05937442	      0.88289243	     -0.00045071	     -0.21191652	      0.00092653	     -0.00017591	    132.49047883
      2.15252398	     -0.05417005	     -0.00031279	     -0.19539922	     -0.05937344	      0.88289223	     -0.00045077	     -0.21191481	      0.00091529	     -0.00018841	    132.70347555
      2.15400651	     -0.05422214	     -0.00031593	     -0.19545106	     -0.05937210	      0.88289194	     -0.00045086	     -0.21191273	      0.00090078	     -0.00020461	    132.14129417
      2.15548904	     -0.05427319	     -0.00031944	     -0.19550182	     -0.05937077	      0.88289163	     -0.00045096	     -0.21191094	      0.00088548	     -0.00022087	    132.82789617
      2.15654100	     -0.05430986	     -0.00032207	     -0.19553832	     -0.05936984	      0.88289139	     -0.00045104	     -0.21190984	      0.00087628	     -0.00023080	    131.80357284
      2.15759296	     -0.05434605	     -0.00032486	     -0.19557431	     -0.05936893	      0.88289114	     -0.00045112	     -0.21190887	      0.00086611	     -0.00024140	    132.06464483
      2.15911083	     -0.05439780	     -0.00032914	     -0.19562578	     -0.05936762	      0.88289076	     -0.00045125	     -0.21190769	      0.00085239	     -0.00025554	    131.62802436
      2.16041333	     -0.05444029	     -0.00033304	     -0.19566804	     -0.05936652	      0.88289042	     -0.00045137	     -0.21190685	      0.00084012	     -0.00026745	    132.01673818
      2.16171584	     -0.05448280	     -0.00033709	     -0.19571032	     -0.05936543	      0.88289007	     -0.00045150	     -0.21190616	      0.00082918	     -0.00027786	    131.19113058
      2.16301835	     -0.05452265	     -0.00034131	     -0.19574992	     -0.05936436	      0.88288970	     -0.00045164	     -0.21190560	      0.00081688	     -0.00028867	    132.07200913
      2.16409740	     -0.05455531	     -0.00034486	     -0.19578240	     -0.05936349	      0.88288938	     -0.00045177	     -0.21190523	      0.00080849	     -0.00029578	    131.18540740
      2.16517645	     -0.05458687	     -0.00034851	     -0.19581376	     -0.05936262	      0.88288906	     -0.00045189	     -0.21190495	      0.00079915	     -0.00030336	    131.54462498
      2.16662791	     -0.05462751	     -0.00035346	     -0.19585414	     -0.05936147	      0.88288861	     -0.00045208	     -0.21190471	      0.00078763	     -0.00031205	    131.10960301
      2.16807938	     -0.05466419	     -0.00035841	     -0.19589056	     -0.05936033	      0.88288815	     -0.00045227	     -0.21190456	      0.00077512	     -0.00032034	    131.84550175
      2.16914387	     -0.05469011	     -0.00036192	     -0.19591632	     -0.05935951	      0.88288781	     -0.00045242	     -0.21190450	      0.00076749	     -0.00032446	    130.90148140
      2.17020836	     -0.05471492	     -0.00036539	     -0.19594094	     -0.05935870	      0.88288746	     -0.00045258	     -0.21190448	      0.00075879	     -0.00032897	    131.19869560
      2.17169506	     -0.05474811	     -0.00037012	     -0.19597389	     -0.05935758	      0.88288697	     -0.00045280	     -0.21190455	      0.00074744	     -0.00033372	    130.74258358
      2.17318177	     -0.05478004	     -0.00037481	     -0.19600557	     -0.05935648	      0.88288647	     -0.00045304	     -0.21190476	      0.00073492	     -0.00033821	    131.41189542
      2.17422820	     -0.05480399	     -0.00037810	     -0.19602935	     -0.05935571	      0.88288612	     -0.00045322	     -0.21190504	      0.00072764	     -0.00033968	    130.37795530
      2.17527463	     -0.05482932	     -0.00038146	     -0.19605451	     -0.05935495	      0.88288576	     -0.00045340	     -0.21190549	      0.00071930	     -0.00034197	    130.56186377
      2.17680417	     -0.05486873	     -0.00038643	     -0.19609366	     -0.05935386	      0.88288523	     -0.00045368	     -0.21190657	      0.00070804	     -0.00034468	    130.00601789
      2.17810370	     -0.05490395	     -0.00039077	     -0.19612866	     -0.05935295	      0.88288479	     -0.00045393	     -0.21190794	      0.00069807	     -0.00034755	    130.19529383
      2.17940322	     -0.05494303	     -0.00039524	     -0.19616753	     -0.05935205	      0.88288433	     -0.00045419	     -0.21190981	      0.00068954	     -0.00034998	    129.22375427
      2.18070275	     -0.05498402	     -0.00039988	     -0.19620829	     -0.05935116	      0.88288387	     -0.00045445	     -0.21191226	      0.00067992	     -0.00035416	    129.80321045
      2.18178964	     -0.05502053	     -0.00040384	     -0.19624463	     -0.05935042	      0.88288349	     -0.00045468	     -0.21191479	      0.00067386	     -0.00035706	    128.78663437
      2.18287653	     -0.05505872	     -0.00040789	     -0.19628263	     -0.05934969	      0.88288310	     -0.00045492	     -0.21191778	      0.00066709	     -0.00036167	    128.92292674
      2.18431360	     -0.05511246	     -0.00041333	     -0.19633614	     -0.05934874	      0.88288257	     -0.00045524	     -0.21192250	      0.00065963	     -0.00036839	    128.15720006
      2.18575068	     -0.05516821	     -0.00041888	     -0.19639165	     -0.05934780	      0.88288204	     -0.00045558	     -0.21192811	      0.00065181	     -0.00037745	    128.51295521
      2.18681543	     -0.05521101	     -0.00042299	     -0.19643429	     -0.05934711	      0.88288163	     -0.00045584	     -0.21193284	      0.00064806	     -0.00038397	    127.39252642
      2.18788018	     -0.05525480	     -0.00042702	     -0.19647791	     -0.05934642	      0.88288122	     -0.00045610	     -0.21193806	      0.00064369	     -0.00039242	    127.41844951
      2.18936574	     -0.05531745	     -0.00043247	     -0.19654035	     -0.05934547	      0.88288063	     -0.00045647	     -0.21194617	      0.00063918	     -0.00040519	    126.60569145
      2.19085130	     -0.05538068	     -0.00043776	     -0.19660339	     -0.05934452	      0.88288001	     -0.00045686	     -0.21195518	      0.00063451	     -0.00042052	    126.87829175
      2.19189791	     -0.05542611	     -0.00044138	     -0.19664869	     -0.05934386	      0.88287957	     -0.00045714	     -0.21196207	      0.00063334	     -0.00043108	    125.68496240
      2.19294452	     -0.05547253	     -0.00044494	     -0.19669499	     -0.05934319	      0.88287911	     -0.00045743	     -0.21196940	      0.00063158	     -0.00044350	    125.64451525
      2.19447554	     -0.05554150	     -0.00045002	     -0.19676379	     -0.05934223	      0.88287842	     -0.00045785	     -0.21198089	      0.00063069	     -0.00046249	    124.81280940
      2.19577033	     -0.05560012	     -0.00045419	     -0.19682227	     -0.05934141	      0.88287781	     -0.00045822	     -0.21199130	      0.00063017	     -0.00048006	    124.75075233
      2.19706512	     -0.05566068	     -0.00045818	     -0.19688272	     -0.05934060	      0.88287717	     -0.00045860	     -0.21200234	      0.00063154	     -0.00049763	    123.61899121
      2.19835991	     -0.05572136	     -0.00046197	     -0.19694328	     -0.05933978	      0.88287652	     -0.00045899	     -0.21201398	      0.00063222	     -0.00051702	    123.92597286
      2.19945693	     -0.05577354	     -0.00046500	     -0.19699539	     -0.05933908	      0.88287594	     -0.00045932	     -0.21202430	      0.00063502	     -0.00053273	    122.80473850
      2.20055394	     -0.05582638	     -0.00046791	     -0.19704815	     -0.05933838	      0.88287535	     -0.00045966	     -0.21203502	      0.00063733	     -0.00054984	    122.79907303
      2.20197629	     -0.05589636	     -0.00047151	     -0.19711805	     -0.05933747	      0.88287455	     -0.00046010	     -0.21204952	      0.00064218	     -0.00057186	    121.88560527
      2.20339864	     -0.05596608	     -0.00047492	     -0.19718771	     -0.05933656	      0.88287372	     -0.00046056	     -0.21206464	      0.00064694	     -0.00059509	    122.12116053
      2.20446412	     -0.05601861	     -0.00047734	     -0.19724021	     -0.05933587	      0.88287308	     -0.00046091	     -0.21207635	      0.00065275	     -0.00061134	    120.94675113
      2.20552959	     -0.05607207	     -0.00047969	     -0.19729364	     -0.05933517	      0.88287242	     -0.00046126	     -0.21208836	      0.00065807	     -0.00062867	    120.91137522
      2.20701710	     -0.05614821	     -0.00048286	     -0.19736974	     -0.05933418	      0.88287147	     -0.00046176	     -0.21210566	      0.00066733	     -0.00065222	    120.05453019
      2.20850462	     -0.05622538	     -0.00048597	     -0.19744690	     -0.05933318	      0.88287048	     -0.00046227	     -0.21212353	      0.00067667	     -0.00067633	    120.30417684
      2.20955039	     -0.05628033	     -0.00048810	     -0.19750185	     -0.05933247	      0.88286976	     -0.00046264	     -0.21213644	      0.00068554	     -0.00069175	    119.10161523
      2.21059617	     -0.05633576	     -0.00049018	     -0.19755729	     -0.05933175	      0.88286903	     -0.00046301	     -0.21214960	      0.00069392	     -0.00070801	    119.06833768
      2.21213438	     -0.05641708	     -0.00049312	     -0.19763864	     -0.05933067	      0.88286792	     -0.00046356	     -0.21216941	      0.00070815	     -0.00073075	    118.27759456
      2.21342406	     -0.05648422	     -0.00049549	     -0.19770581	     -0.05932975	      0.88286697	     -0.00046403	     -0.21218636	      0.00072048	     -0.00074946	    118.26187552
      2.21471375	     -0.05655131	     -0.00049779	     -0.19777295	     -0.05932881	      0.88286599	     -0.00046451	     -0.21220357	      0.00073481	     -0.00076646	    117.24016335
      2.21600344	     -0.05661715	     -0.00050001	     -0.19783884	     -0.05932785	      0.88286499	     -0.00046500	     -0.21222100	      0.00074864	     -0.00078349	    117.59766997
      2.21711449	     -0.05667353	     -0.00050185	     -0.19789529	     -0.05932701	      0.88286411	     -0.00046542	     -0.21223616	      0.00076280	     -0.00079605	    116.56020563
      2.21822553	     -0.05672930	     -0.00050363	     -0.19795113	     -0.05932616	      0.88286322	     -0.00046585	     -0.21225143	      0.00077650	     -0.00080870	    116.65124829
      2.21962747	     -0.05679874	     -0.00050583	     -0.19802067	     -0.05932506	      0.88286208	     -0.00046640	     -0.21227084	      0.00079569	     -0.00082258	    115.85279037
      2.22102940	     -0.05686663	     -0.00050801	     -0.19808866	     -0.05932393	      0.88286092	     -0.00046696	     -0.21229034	      0.00081466	     -0.00083564	    116.23455481
      2.22209652	     -0.05691781	     -0.00050964	     -0.19813994	     -0.05932305	      0.88286002	     -0.00046740	     -0.21230523	      0.00083131	     -0.00084310	    115.15243270
      2.22316364	     -0.05696888	     -0.00051124	     -0.19819110	     -0.05932216	      0.88285912	     -0.00046783	     -0.21232015	      0.00084740	     -0.00085058	    115.22423143
      2.22465104	     -0.05703898	     -0.00051319	     -0.19826135	     -0.05932088	      0.88285785	     -0.00046845	     -0.21234101	      0.00087152	     -0.00085859	    114.53390450
      2.22613844	     -0.05710700	     -0.00051513	     -0.19832953	     -0.05931956	      0.88285656	     -0.00046908	     -0.21236187	      0.00089550	     -0.00086518	    114.98164197
      2.22718419	     -0.05715360	     -0.00051655	     -0.19837626	     -0.05931862	      0.88285566	     -0.00046953	     -0.21237651	      0.00091451	     -0.00086709	    113.91624917
      2.22822994	     -0.05720016	     -0.00051800	     -0.19842294	     -0.05931765	      0.88285475	     -0.00046998	     -0.21239113	      0.00093284	     -0.00086896	    114.02618967
      2.22977229	     -0.05726825	     -0.00052015	     -0.19849123	     -0.05931619	      0.88285341	     -0.00047065	     -0.21241266	      0.00096133	     -0.00086909	    113.46243760
      2.23105580	     -0.05732281	     -0.00052202	     -0.19854595	     -0.05931494	      0.88285229	     -0.00047122	     -0.21243053	      0.00098502	     -0.00086770	    113.66259710
      2.23233930	     -0.05737667	     -0.00052407	     -0.19859998	     -0.05931366	      0.88285118	     -0.00047180	     -0.21244836	      0.00101023	     -0.00086372	    112.89401674
      2.23362281	     -0.05742992	     -0.00052578	     -0.19865340	     -0.05931235	      0.88285008	     -0.00047238	     -0.21246616	      0.00103454	     -0.00085900	    113.45084518
      2.23474775	     -0.05747641	     -0.00052669	     -0.19870007	     -0.05931117	      0.88284911	     -0.00047290	     -0.21248175	      0.00105761	     -0.00085213	    112.64069736
      2.23587269	     -0.05752209	     -0.00052740	     -0.19874594	     -0.05930997	      0.88284816	     -0.00047342	     -0.21249731	      0.00107984	     -0.00084492	    112.98457745
      2.23725445	     -0.05757706	     -0.00052810	     -0.19880114	     -0.05930846	      0.88284700	     -0.00047406	     -0.21251637	      0.00110855	     -0.00083359	    112.48070941
      2.23863620	     -0.05763006	     -0.00052860	     -0.19885438	     -0.05930691	      0.88284586	     -0.00047471	     -0.21253533	      0.00113646	     -0.00082142	    113.23206393
      2.23970325	     -0.05767007	     -0.00052881	     -0.19889459	     -0.05930568	      0.88284499	     -0.00047522	     -0.21254990	      0.00115996	     -0.00080952	    112.41026600
      2.24077029	     -0.05770852	     -0.00052914	     -0.19893323	     -0.05930443	      0.88284413	     -0.00047573	     -0.21256440	      0.00118270	     -0.00079778	    112.74214474
      2.24225766	     -0.05776215	     -0.00053008	     -0.19898714	     -0.05930265	      0.88284296	     -0.00047644	     -0.21258460	      0.00121568	     -0.00077914	    112.39835334
      2.24359494	     -0.05780948	     -0.00053081	     -0.19903471	     -0.05930100	      0.88284193	     -0.00047709	     -0.21260277	      0.00124505	     -0.00076141	    112.91790678
      2.24478594	     -0.05785001	     -0.00053124	     -0.19907549	     -0.05929950	      0.88284103	     -0.00047767	     -0.21261892	      0.00127285	     -0.00074349	    112.29422123
      2.24597694	     -0.05788870	     -0.00053146	     -0.19911441	     -0.05929797	      0.88284015	     -0.00047826	     -0.21263498	      0.00129984	     -0.00072550	    112.85289410
      2.24716794	     -0.05792642	     -0.00053147	     -0.19915239	     -0.05929641	      0.88283930	     -0.00047884	     -0.21265092	      0.00132839	     -0.00070571	    112.42599440
      2.24835894	     -0.05796255	     -0.00053133	     -0.19918879	     -0.05929481	      0.88283847	     -0.00047943	     -0.21266672	      0.00135664	     -0.00068568	    112.84702514
      2.24954994	     -0.05799688	     -0.00053114	     -0.19922339	     -0.05929317	      0.88283767	     -0.00048003	     -0.21268234	      0.00138616	     -0.00066411	    112.57547557
      2.25099674	     -0.05803606	     -0.00053068	     -0.19926291	     -0.05929114	      0.88283673	     -0.00048075	     -0.21270102	      0.00142178	     -0.00063735	    113.12016368
      2.25217980	     -0.05806640	     -0.00053008	     -0.19929354	     -0.05928944	      0.88283599	     -0.00048134	     -0.21271602	      0.00145263	     -0.00061352	    112.46128613
      2.25336286	     -0.05809421	     -0.00052923	     -0.19932165	     -0.05928771	      0.88283528	     -0.00048194	     -0.21273073	      0.00148271	     -0.00058981	    113.05072692
      2.25454592	     -0.05811962	     -0.00052816	     -0.19934737	     -0.05928593	      0.88283459	     -0.00048253	     -0.21274512	      0.00151424	     -0.00056448	    112.69442185
      2.25572899	     -0.05814251	     -0.00052689	     -0.19937059	     -0.05928412	      0.88283394	     -0.00048313	     -0.21275913	      0.00154540	     -0.00053896	    113.08206831
      2.25718103	     -0.05816837	     -0.00052511	     -0.19939685	     -0.05928185	      0.88283318	     -0.00048387	     -0.21277580	      0.00158519	     -0.00050576	    112.53244164
      2.25829014	     -0.05818575	     -0.00052360	     -0.19941454	     -0.05928008	      0.88283264	     -0.00048443	     -0.21278810	      0.00161490	     -0.00048042	    113.18347474
      2.25939925	     -0.05820170	     -0.00052218	     -0.19943082	     -0.05927827	      0.88283212	     -0.00048500	     -0.21280002	      0.00164594	     -0.00045368	    112.87788532
      2.26050836	     -0.05821669	     -0.00052078	     -0.19944613	     -0.05927643	      0.88283163	     -0.00048556	     -0.21281156	      0.00167671	     -0.00042685	    113.12229381
      2.26214168	     -0.05823547	     -0.00051807	     -0.19946540	     -0.05927365	      0.88283096	     -0.00048640	     -0.21282781	      0.00172315	     -0.00038567	    112.80516071
      2.26329432	     -0.05824598	     -0.00051591	     -0.19947626	     -0.05927164	      0.88283054	     -0.00048699	     -0.21283870	      0.00175536	     -0.00035640	    113.37706952
      2.26444696	     -0.05825489	     -0.00051374	     -0.19948553	     -0.05926960	      0.88283014	     -0.00048759	     -0.21284912	      0.00178866	     -0.00032580	    113.06553349
      2.26559959	     -0.05826211	     -0.00051171	     -0.19949310	     -0.05926752	      0.88282979	     -0.00048818	     -0.21285904	      0.00182152	     -0.00029525	    113.44644138
      2.26713250	     -0.05826795	     -0.00050937	     -0.19949942	     -0.05926470	      0.88282937	     -0.00048898	     -0.21287144	      0.00186637	     -0.00025312	    113.13157788
      2.26825039	     -0.05826823	     -0.00050785	     -0.19950004	     -0.05926259	      0.88282910	     -0.00048956	     -0.21287985	      0.00189825	     -0.00022237	    113.88772219
      2.26936828	     -0.05826491	     -0.00050642	     -0.19949706	     -0.05926045	      0.88282887	     -0.00049014	     -0.21288769	      0.00193113	     -0.00019018	    113.72630571
      2.27048616	     -0.05825491	     -0.00050496	     -0.19948740	     -0.05925827	      0.88282867	     -0.00049072	     -0.21289488	      0.00196345	     -0.00015763	    114.16115931
      2.27211619	     -0.05823098	     -0.00050270	     -0.19946398	     -0.05925503	      0.88282846	     -0.00049157	     -0.21290415	      0.00201102	     -0.00010770	    114.08906782
      2.27324914	     -0.05820664	     -0.00050098	     -0.19943999	     -0.05925274	      0.88282836	     -0.00049217	     -0.21290958	      0.00204292	     -0.00007207	    114.94244056
      2.27438209	     -0.05817718	     -0.00049912	     -0.19941088	     -0.05925041	      0.88282830	     -0.00049276	     -0.21291412	      0.00207535	     -0.00003431	    114.88442312
      2.27551504	     -0.05814334	     -0.00049713	     -0.19937740	     -0.05924804	      0.88282828	     -0.00049335	     -0.21291772	      0.00210677	      0.00000438	    115.43043428
      2.27712047	     -0.05808630	     -0.00049405	     -0.19932086	     -0.05924462	      0.88282833	     -0.00049420	     -0.21292117	      0.00215114	      0.00006235	    115.44072637
      2.27823780	     -0.05803967	     -0.00049165	     -0.19927456	     -0.05924220	      0.88282842	     -0.00049478	     -0.21292235	      0.00218040	      0.00010391	    116.37727439
      2.27935514	     -0.05798736	     -0.00048895	     -0.19922260	     -0.05923975	      0.88282856	     -0.00049537	     -0.21292249	      0.00220988	      0.00014772	    116.42046958
      2.28071964	     -0.05791641	     -0.00048528	     -0.19915207	     -0.05923671	      0.88282880	     -0.00049608	     -0.21292119	      0.00224407	      0.00020264	    117.27593604
      2.28208414	     -0.05784025	     -0.00048146	     -0.19907633	     -0.05923362	      0.88282912	     -0.00049680	     -0.21291828	      0.00227802	      0.00026053	    117.00029808
      2.28321760	     -0.05777274	     -0.00047829	     -0.19900914	     -0.05923103	      0.88282944	     -0.00049739	     -0.21291466	      0.00230390	      0.00030928	    118.13762494
      2.28435107	     -0.05770109	     -0.00047508	     -0.19893782	     -0.05922840	      0.88282982	     -0.00049799	     -0.21290998	      0.00232994	      0.00036023	    118.12007164
      2.28548453	     -0.05762510	     -0.00047184	     -0.19886214	     -0.05922574	      0.88283026	     -0.00049858	     -0.21290420	      0.00235425	      0.00041179	    118.88572493
      2.28698974	     -0.05751948	     -0.00046745	     -0.19875692	     -0.05922218	      0.88283093	     -0.00049937	     -0.21289489	      0.00238562	      0.00048268	    118.94090253
      2.28815648	     -0.05743500	     -0.00046399	     -0.19867273	     -0.05921938	      0.88283153	     -0.00049998	     -0.21288641	      0.00240751	      0.00053808	    119.96635796
      2.28932322	     -0.05734709	     -0.00046044	     -0.19858511	     -0.05921656	      0.88283219	     -0.00050059	     -0.21287691	      0.00242914	      0.00059503	    119.91934771
      2.29048996	     -0.05725565	     -0.00045688	     -0.19849394	     -0.05921371	      0.88283291	     -0.00050120	     -0.21286635	      0.00244867	      0.00065184	    120.75597248
      2.29192952	     -0.05714100	     -0.00045254	     -0.19837961	     -0.05921017	      0.88283390	     -0.00050196	     -0.21285194	      0.00247189	      0.00072312	    120.66700159
      2.29307019	     -0.05704972	     -0.00044920	     -0.19828856	     -0.05920734	      0.88283476	     -0.00050255	     -0.21283952	      0.00248771	      0.00077882	    121.71528483
      2.29421086	     -0.05695811	     -0.00044587	     -0.19819716	     -0.05920450	      0.88283568	     -0.00050315	     -0.21282631	      0.00250326	      0.00083501	    121.63493443
      2.29535152	     -0.05686603	     -0.00044260	     -0.19810529	     -0.05920163	      0.88283667	     -0.00050374	     -0.21281235	      0.00251684	      0.00088989	    122.33820143
      2.29686131	     -0.05674188	     -0.00043834	     -0.19798139	     -0.05919782	      0.88283806	     -0.00050453	     -0.21279280	      0.00253374	      0.00096173	    122.35712693
      2.29801614	     -0.05664515	     -0.00043519	     -0.19788482	     -0.05919489	      0.88283920	     -0.00050513	     -0.21277702	      0.00254427	      0.00101461	    123.39193409
      2.29917097	     -0.05654783	     -0.00043210	     -0.19778765	     -0.05919194	      0.88284041	     -0.00050574	     -0.21276058	      0.00255454	      0.00106688	    123.31897457
      2.30032580	     -0.05645108	     -0.00042907	     -0.19769104	     -0.05918899	      0.88284167	     -0.00050634	     -0.21274351	      0.00256278	      0.00111682	    124.02992860
      2.30181339	     -0.05632670	     -0.00042529	     -0.19756682	     -0.05918517	      0.88284337	     -0.00050711	     -0.21272074	      0.00257243	      0.00117892	    123.96295762
      2.30295556	     -0.05623133	     -0.00042260	     -0.19747154	     -0.05918223	      0.88284475	     -0.00050771	     -0.21270268	      0.00257747	      0.00122344	    124.97986067
      2.30409773	     -0.05613710	     -0.00042008	     -0.19737740	     -0.05917928	      0.88284617	     -0.00050830	     -0.21268419	      0.00258234	      0.00126641	    124.89337436
      2.30523991	     -0.05604496	     -0.00041775	     -0.19728532	     -0.05917633	      0.88284764	     -0.00050889	     -0.21266533	      0.00258538	      0.00130624	    125.54140348
      2.30676921	     -0.05592259	     -0.00041479	     -0.19716302	     -0.05917237	      0.88284967	     -0.00050968	     -0.21263962	      0.00258852	      0.00135590	    125.49772854
      2.30791027	     -0.05583117	     -0.00041269	     -0.19707163	     -0.05916942	      0.88285124	     -0.00051027	     -0.21262009	      0.00258866	      0.00138897	    126.48210144
      2.30905133	     -0.05573982	     -0.00041067	     -0.19698031	     -0.05916647	      0.88285284	     -0.00051086	     -0.21260028	      0.00258870	      0.00141989	    126.41824986
      2.31019238	     -0.05564965	     -0.00040872	     -0.19689014	     -0.05916351	      0.88285448	     -0.00051144	     -0.21258022	      0.00258703	      0.00144728	    127.04268222
      2.31174504	     -0.05552695	     -0.00040624	     -0.19676743	     -0.05915950	      0.88285675	     -0.00051223	     -0.21255262	      0.00258383	      0.00148028	    126.95064359
      2.31286967	     -0.05543988	     -0.00040410	     -0.19668035	     -0.05915660	      0.88285843	     -0.00051280	     -0.21253244	      0.00257934	      0.00150002	    127.83412987
      2.31399431	     -0.05535320	     -0.00040181	     -0.19659364	     -0.05915370	      0.88286013	     -0.00051337	     -0.21251215	      0.00257473	      0.00151740	    127.75961193
      2.31511894	     -0.05526771	     -0.00039945	     -0.19650812	     -0.05915080	      0.88286184	     -0.00051394	     -0.21249175	      0.00256862	      0.00153118	    128.29313587
      2.31674337	     -0.05514482	     -0.00039598	     -0.19638517	     -0.05914664	      0.88286434	     -0.00051475	     -0.21246214	      0.00255887	      0.00154611	    128.25065026
      2.31784238	     -0.05506309	     -0.00039367	     -0.19630338	     -0.05914383	      0.88286604	     -0.00051530	     -0.21244198	      0.00255040	      0.00155204	    129.08949481
      2.31894139	     -0.05498206	     -0.00039144	     -0.19622228	     -0.05914103	      0.88286775	     -0.00051584	     -0.21242179	      0.00254188	      0.00155568	    129.09095029
      2.32032530	     -0.05488353	     -0.00038867	     -0.19612365	     -0.05913752	      0.88286991	     -0.00051652	     -0.21239633	      0.00252936	      0.00155566	    129.77295109
      2.32170922	     -0.05478755	     -0.00038595	     -0.19602755	     -0.05913403	      0.88287206	     -0.00051720	     -0.21237088	      0.00251642	      0.00155189	    129.42012835
      2.32309314	     -0.05469280	     -0.00038315	     -0.19593267	     -0.05913056	      0.88287420	     -0.00051787	     -0.21234547	      0.00250075	      0.00154314	    130.66034519
      2.32427834	     -0.05461522	     -0.00038075	     -0.19585497	     -0.05912761	      0.88287602	     -0.00051844	     -0.21232379	      0.00248781	      0.00153327	    130.09120860
      2.32546354	     -0.05453787	     -0.00037827	     -0.19577749	     -0.05912467	      0.88287783	     -0.00051900	     -0.21230220	      0.00247288	      0.00151972	    130.83828247
      2.32706674	     -0.05443665	     -0.00037484	     -0.19567609	     -0.05912072	      0.88288025	     -0.00051976	     -0.21227315	      0.00245239	      0.00149761	    130.57637471
      2.32814546	     -0.05436887	     -0.00037254	     -0.19560817	     -0.05911808	      0.88288186	     -0.00052026	     -0.21225369	      0.00243676	      0.00147952	    131.43051213
      2.32922418	     -0.05430283	     -0.00037024	     -0.19554198	     -0.05911546	      0.88288344	     -0.00052076	     -0.21223432	      0.00242123	      0.00146006	    131.36355161
      2.33065211	     -0.05421881	     -0.00036721	     -0.19545776	     -0.05911202	      0.88288551	     -0.00052142	     -0.21220885	      0.00239898	      0.00143097	    131.88361474
      2.33207753	     -0.05413668	     -0.00036397	     -0.19537542	     -0.05910862	      0.88288752	     -0.00052207	     -0.21218366	      0.00237639	      0.00139955	    131.42359565
      2.33333420	     -0.05406389	     -0.00036094	     -0.19530243	     -0.05910564	      0.88288926	     -0.00052263	     -0.21216158	      0.00235421	      0.00136897	    132.42783146
      2.33459087	     -0.05399442	     -0.00035793	     -0.19523276	     -0.05910270	      0.88289096	     -0.00052319	     -0.21213967	      0.00233251	      0.00133744	    131.83273244
      2.33584754	     -0.05392636	     -0.00035496	     -0.19516448	     -0.05909978	      0.88289262	     -0.00052374	     -0.21211795	      0.00230866	      0.00130356	    132.64367031
      2.33710421	     -0.05386305	     -0.00035211	     -0.19510094	     -0.05909690	      0.88289424	     -0.00052428	     -0.21209650	      0.00228486	      0.00126873	    132.37213356
      2.33836088	     -0.05380160	     -0.00034932	     -0.19503924	     -0.05909404	      0.88289581	     -0.00052482	     -0.21207533	      0.00225953	      0.00123209	    132.92314334
      2.33961756	     -0.05374247	     -0.00034654	     -0.19497987	     -0.05909122	      0.88289734	     -0.00052536	     -0.21205447	      0.00223414	      0.00119491	    132.62318297
      2.34087423	     -0.05368598	     -0.00034380	     -0.19492312	     -0.05908843	      0.88289881	     -0.00052588	     -0.21203390	      0.00220717	      0.00115621	    133.22391968
      2.34213090	     -0.05363166	     -0.00034108	     -0.19486853	     -0.05908567	      0.88290024	     -0.00052640	     -0.21201366	      0.00218040	      0.00111739	    132.82039359
      2.34338757	     -0.05357952	     -0.00033837	     -0.19481611	     -0.05908295	      0.88290162	     -0.00052691	     -0.21199372	      0.00215200	      0.00107726	    133.52326842
      2.34464424	     -0.05352964	     -0.00033575	     -0.19476595	     -0.05908026	      0.88290295	     -0.00052742	     -0.21197411	      0.00212407	      0.00103740	    133.04017468
      2.34590091	     -0.05348153	     -0.00033318	     -0.19471754	     -0.05907761	      0.88290423	     -0.00052792	     -0.21195482	      0.00209450	      0.00099655	    133.78132466
      2.34715758	     -0.05343571	     -0.00033069	     -0.19467143	     -0.05907500	      0.88290546	     -0.00052841	     -0.21193586	      0.00206544	      0.00095624	    133.37249853
      2.34841425	     -0.05339225	     -0.00032826	     -0.19462765	     -0.05907242	      0.88290663	     -0.00052890	     -0.21191720	      0.00203491	      0.00091528	    134.06729143
      2.34967092	     -0.05335244	     -0.00032596	     -0.19458753	     -0.05906988	      0.88290776	     -0.00052938	     -0.21189892	      0.00200497	      0.00087515	    133.55805767
      2.35092759	     -0.05331569	     -0.00032368	     -0.19455046	     -0.05906738	      0.88290883	     -0.00052985	     -0.21188101	      0.00197355	      0.00083447	    134.25021852
      2.35218427	     -0.05328350	     -0.00032154	     -0.19451795	     -0.05906492	      0.88290985	     -0.00053031	     -0.21186355	      0.00194279	      0.00079459	    133.78063334
      2.35344094	     -0.05325504	     -0.00031948	     -0.19448914	     -0.05906250	      0.88291083	     -0.00053077	     -0.21184654	      0.00191077	      0.00075418	    134.42074074
      2.35469761	     -0.05323104	     -0.00031765	     -0.19446481	     -0.05906012	      0.88291175	     -0.00053122	     -0.21183005	      0.00187958	      0.00071461	    133.87574457
      2.35595428	     -0.05321042	     -0.00031580	     -0.19444384	     -0.05905777	      0.88291262	     -0.00053166	     -0.21181408	      0.00184721	      0.00067451	    134.52761238
      2.35721095	     -0.05319395	     -0.00031367	     -0.19442703	     -0.05905547	      0.88291345	     -0.00053210	     -0.21179866	      0.00181576	      0.00063534	    134.01295817
      2.35846762	     -0.05318023	     -0.00031152	     -0.19441297	     -0.05905321	      0.88291422	     -0.00053252	     -0.21178377	      0.00178330	      0.00059582	    134.60584553
      2.35972429	     -0.05316783	     -0.00030988	     -0.19440024	     -0.05905099	      0.88291494	     -0.00053295	     -0.21176942	      0.00175191	      0.00055737	    134.03734315
      2.36098096	     -0.05315833	     -0.00030858	     -0.19439037	     -0.05904881	      0.88291562	     -0.00053336	     -0.21175561	      0.00171954	      0.00051878	    134.62878208
      2.36223763	     -0.05315223	     -0.00030748	     -0.19438392	     -0.05904667	      0.88291625	     -0.00053377	     -0.21174237	      0.00168827	      0.00048139	    134.08478344
      2.36349431	     -0.05314808	     -0.00030640	     -0.19437941	     -0.05904457	      0.88291683	     -0.00053416	     -0.21172965	      0.00165619	      0.00044391	    134.65009862
      2.36475098	     -0.05314580	     -0.00030554	     -0.19437678	     -0.05904251	      0.88291737	     -0.00053456	     -0.21171744	      0.00162533	      0.00040776	    134.03981639
      2.36600765	     -0.05314511	     -0.00030475	     -0.19437573	     -0.05904048	      0.88291786	     -0.00053494	     -0.21170570	      0.00159363	      0.00037166	    134.60329111
      2.36726432	     -0.05314702	     -0.00030401	     -0.19437729	     -0.05903850	      0.88291830	     -0.00053532	     -0.21169443	      0.00156315	      0.00033695	    134.01866772
      2.36852099	     -0.05315021	     -0.00030306	     -0.19438013	     -0.05903655	      0.88291870	     -0.00053568	     -0.21168360	      0.00153193	      0.00030237	    134.53511649
      2.36977766	     -0.05315520	     -0.00030188	     -0.19438478	     -0.05903465	      0.88291906	     -0.00053604	     -0.21167320	      0.00150199	      0.00026932	    133.87328665
      2.37103433	     -0.05316181	     -0.00030073	     -0.19439105	     -0.05903278	      0.88291938	     -0.00053640	     -0.21166320	      0.00147123	      0.00023648	    134.39248374
      2.37229100	     -0.05317106	     -0.00029973	     -0.19439997	     -0.05903095	      0.88291966	     -0.00053674	     -0.21165362	      0.00144174	      0.00020514	    133.76443220
      2.37354767	     -0.05318186	     -0.00029901	     -0.19441042	     -0.05902916	      0.88291989	     -0.00053708	     -0.21164443	      0.00141154	      0.00017403	    134.24188005
      2.37480435	     -0.05319470	     -0.00029854	     -0.19442293	     -0.05902740	      0.88292009	     -0.00053741	     -0.21163563	      0.00138265	      0.00014453	    133.53745814
      2.37606102	     -0.05320854	     -0.00029803	     -0.19443642	     -0.05902568	      0.88292026	     -0.00053774	     -0.21162719	      0.00135302	      0.00011529	    134.01906159
      2.37731769	     -0.05322462	     -0.00029767	     -0.19445218	     -0.05902400	      0.88292039	     -0.00053805	     -0.21161911	      0.00132470	      0.00008758	    133.35587952
      2.37857436	     -0.05324194	     -0.00029731	     -0.19446916	     -0.05902235	      0.88292048	     -0.00053836	     -0.21161137	      0.00129574	      0.00006014	    133.79509922
      2.37983103	     -0.05326129	     -0.00029712	     -0.19448819	     -0.05902074	      0.88292054	     -0.00053866	     -0.21160397	      0.00126814	      0.00003429	    133.06098280
      2.38108770	     -0.05328152	     -0.00029692	     -0.19450808	     -0.05901917	      0.88292056	     -0.00053895	     -0.21159688	      0.00123983	      0.00000868	    133.50961519
      2.38234437	     -0.05330365	     -0.00029688	     -0.19452989	     -0.05901763	      0.88292056	     -0.00053924	     -0.21159012	      0.00121287	     -0.00001539	    132.81767703
      2.38360104	     -0.05332662	     -0.00029682	     -0.19455253	     -0.05901612	      0.88292053	     -0.00053952	     -0.21158366	      0.00118527	     -0.00003922	    133.22677218
      2.38485771	     -0.05335107	     -0.00029692	     -0.19457667	     -0.05901465	      0.88292046	     -0.00053979	     -0.21157749	      0.00115906	     -0.00006149	    132.47261531
      2.38611439	     -0.05337590	     -0.00029698	     -0.19460118	     -0.05901321	      0.88292037	     -0.00054006	     -0.21157159	      0.00113215	     -0.00008353	    132.89958768
      2.38737106	     -0.05340226	     -0.00029719	     -0.19462723	     -0.05901180	      0.88292025	     -0.00054032	     -0.21156596	      0.00110659	     -0.00010406	    132.19110736
      2.38862773	     -0.05342915	     -0.00029735	     -0.19465381	     -0.05901043	      0.88292011	     -0.00054057	     -0.21156056	      0.00108041	     -0.00012439	    132.58059874
      2.38988440	     -0.05345714	     -0.00029767	     -0.19468149	     -0.05900908	      0.88291994	     -0.00054081	     -0.21155542	      0.00105561	     -0.00014318	    131.81822872
      2.39114107	     -0.05348524	     -0.00029796	     -0.19470929	     -0.05900777	      0.88291975	     -0.00054105	     -0.21155049	      0.00103010	     -0.00016176	    132.23170179
      2.39239774	     -0.05351478	     -0.00029840	     -0.19473853	     -0.05900649	      0.88291954	     -0.00054128	     -0.21154579	      0.00100592	     -0.00017887	    131.51428765
      2.39365441	     -0.05354470	     -0.00029880	     -0.19476814	     -0.05900525	      0.88291930	     -0.00054151	     -0.21154129	      0.00098111	     -0.00019579	    131.89219183
      2.39491108	     -0.05357542	     -0.00029933	     -0.19479857	     -0.05900403	      0.88291904	     -0.00054172	     -0.21153699	      0.00095766	     -0.00021121	    131.13092636
      2.39616775	     -0.05360581	     -0.00029984	     -0.19482867	     -0.05900284	      0.88291877	     -0.00054194	     -0.21153287	      0.00093348	     -0.00022646	    131.56039644
      2.39742443	     -0.05363696	     -0.00030047	     -0.19485954	     -0.05900168	      0.88291848	     -0.00054214	     -0.21152893	      0.00091055	     -0.00024027	    130.88290701
      2.39868110	     -0.05366792	     -0.00030106	     -0.19489020	     -0.05900055	      0.88291816	     -0.00054234	     -0.21152513	      0.00088688	     -0.00025390	    131.30586971
      2.39993777	     -0.05369925	     -0.00030179	     -0.19492125	     -0.05899945	      0.88291784	     -0.00054254	     -0.21152147	      0.00086442	     -0.00026605	    130.60474030
      2.40119444	     -0.05373003	     -0.00030250	     -0.19495175	     -0.05899838	      0.88291750	     -0.00054272	     -0.21151793	      0.00084107	     -0.00027804	    131.09885055
      2.40245111	     -0.05376136	     -0.00030338	     -0.19498280	     -0.05899734	      0.88291714	     -0.00054291	     -0.21151451	      0.00081884	     -0.00028862	    130.49824109
      2.40370778	     -0.05379219	     -0.00030429	     -0.19501335	     -0.05899632	      0.88291677	     -0.00054308	     -0.21151118	      0.00079576	     -0.00029906	    131.00385605
      2.40496445	     -0.05382285	     -0.00030545	     -0.19504372	     -0.05899534	      0.88291639	     -0.00054325	     -0.21150794	      0.00077383	     -0.00030803	    130.39169700
      2.40622112	     -0.05385270	     -0.00030670	     -0.19507329	     -0.05899438	      0.88291600	     -0.00054342	     -0.21150476	      0.00075095	     -0.00031682	    130.95982021
      2.40747779	     -0.05388310	     -0.00030825	     -0.19510341	     -0.05899345	      0.88291559	     -0.00054358	     -0.21150166	      0.00072917	     -0.00032418	    130.43538944
      2.40873447	     -0.05391311	     -0.00030995	     -0.19513312	     -0.05899255	      0.88291518	     -0.00054373	     -0.21149862	      0.00070652	     -0.00033136	    131.00300954
      2.40999114	     -0.05394238	     -0.00031198	     -0.19516210	     -0.05899167	      0.88291476	     -0.00054388	     -0.21149564	      0.00068497	     -0.00033706	    130.45742264
      2.41124781	     -0.05396996	     -0.00031419	     -0.19518938	     -0.05899083	      0.88291433	     -0.00054403	     -0.21149269	      0.00066247	     -0.00034253	    131.09644636
      2.41250448	     -0.05399709	     -0.00031676	     -0.19521622	     -0.05899001	      0.88291390	     -0.00054417	     -0.21148976	      0.00064102	     -0.00034647	    130.64004154
      2.41376115	     -0.05402279	     -0.00031950	     -0.19524161	     -0.05898921	      0.88291346	     -0.00054431	     -0.21148684	      0.00061867	     -0.00035010	    131.26222870
      2.41501782	     -0.05404670	     -0.00032255	     -0.19526523	     -0.05898845	      0.88291302	     -0.00054445	     -0.21148392	      0.00059738	     -0.00035205	    130.76790912
      2.41627449	     -0.05406831	     -0.00032580	     -0.19528653	     -0.05898771	      0.88291258	     -0.00054458	     -0.21148096	      0.00057506	     -0.00035356	    131.44439277
      2.41753116	     -0.05408883	     -0.00032938	     -0.19530674	     -0.05898700	      0.88291213	     -0.00054470	     -0.21147798	      0.00055372	     -0.00035333	    131.01116373
      2.41878783	     -0.05410758	     -0.00033311	     -0.19532517	     -0.05898632	      0.88291169	     -0.00054483	     -0.21147496	      0.00053146	     -0.00035258	    131.62332725
      2.42004451	     -0.05412451	     -0.00033714	     -0.19534179	     -0.05898567	      0.88291125	     -0.00054495	     -0.21147191	      0.00051027	     -0.00034998	    131.11178545
      2.42130118	     -0.05413857	     -0.00034125	     -0.19535554	     -0.05898504	      0.88291081	     -0.00054507	     -0.21146881	      0.00048804	     -0.00034678	    131.76658597
      2.42255785	     -0.05415071	     -0.00034562	     -0.19536736	     -0.05898444	      0.88291038	     -0.00054518	     -0.21146565	      0.00046678	     -0.00034172	    131.32172887
      2.42381452	     -0.05416058	     -0.00035008	     -0.19537691	     -0.05898387	      0.88290995	     -0.00054529	     -0.21146242	      0.00044452	     -0.00033601	    131.90741454
      2.42507119	     -0.05416834	     -0.00035476	     -0.19538435	     -0.05898332	      0.88290954	     -0.00054540	     -0.21145914	      0.00042322	     -0.00032836	    131.36810977
      2.42632786	     -0.05417342	     -0.00035944	     -0.19538910	     -0.05898281	      0.88290913	     -0.00054551	     -0.21145578	      0.00040075	     -0.00032009	    131.97981501
      2.42758453	     -0.05417711	     -0.00036430	     -0.19539247	     -0.05898232	      0.88290873	     -0.00054561	     -0.21145238	      0.00037911	     -0.00031001	    131.49729143
      2.42884120	     -0.05417882	     -0.00036915	     -0.19539385	     -0.05898185	      0.88290835	     -0.00054571	     -0.21144893	      0.00035636	     -0.00029940	    132.03657460
      2.43009787	     -0.05417853	     -0.00037410	     -0.19539324	     -0.05898142	      0.88290798	     -0.00054580	     -0.21144545	      0.00033442	     -0.00028702	    131.45450796
      2.43135455	     -0.05417584	     -0.00037895	     -0.19539022	     -0.05898101	      0.88290763	     -0.00054589	     -0.21144192	      0.00031122	     -0.00027424	    132.02114441
      2.43261122	     -0.05417198	     -0.00038388	     -0.19538603	     -0.05898064	      0.88290729	     -0.00054598	     -0.21143838	      0.00028873	     -0.00025993	    131.50566371
      2.43386789	     -0.05416623	     -0.00038870	     -0.19537994	     -0.05898029	      0.88290697	     -0.00054607	     -0.21143482	      0.00026501	     -0.00024539	    132.00819977
      2.43512456	     -0.05415870	     -0.00039353	     -0.19537209	     -0.05897997	      0.88290668	     -0.00054615	     -0.21143127	      0.00024197	     -0.00022943	    131.39983783
      2.43638123	     -0.05414877	     -0.00039823	     -0.19536182	     -0.05897968	      0.88290640	     -0.00054623	     -0.21142769	      0.00021753	     -0.00021345	    131.95102542
      2.43763790	     -0.05413747	     -0.00040293	     -0.19535019	     -0.05897942	      0.88290614	     -0.00054631	     -0.21142411	      0.00019366	     -0.00019631	    131.42611407
      2.43889457	     -0.05412447	     -0.00040751	     -0.19533685	     -0.05897920	      0.88290590	     -0.00054638	     -0.21142051	      0.00016843	     -0.00017933	    131.91835581
      2.44015124	     -0.05411001	     -0.00041206	     -0.19532206	     -0.05897900	      0.88290569	     -0.00054645	     -0.21141693	      0.00014375	     -0.00016131	    131.30023391
      2.44140791	     -0.05409350	     -0.00041642	     -0.19530520	     -0.05897884	      0.88290550	     -0.00054652	     -0.21141333	      0.00011755	     -0.00014367	    131.84203625
      2.44266459	     -0.05407604	     -0.00042075	     -0.19528742	     -0.05897870	      0.88290533	     -0.00054658	     -0.21140975	      0.00009179	     -0.00012531	    131.30904452
      2.44392126	     -0.05405704	     -0.00042491	     -0.19526806	     -0.05897861	      0.88290518	     -0.00054665	     -0.21140616	      0.00006456	     -0.00010754	    131.79894031
      2.44517793	     -0.05403688	     -0.00042904	     -0.19524757	     -0.05897854	      0.88290506	     -0.00054671	     -0.21140260	      0.00003779	     -0.00008918	    131.17593746
      2.44643460	     -0.05401515	     -0.00043303	     -0.19522549	     -0.05897851	      0.88290496	     -0.00054677	     -0.21139905	      0.00000941	     -0.00007163	    131.71739631
      2.44769127	     -0.05399362	     -0.00043705	     -0.19520361	     -0.05897852	      0.88290488	     -0.00054682	     -0.21139554	     -0.00001857	     -0.00005380	    131.17189609
      2.44894794	     -0.05397193	     -0.00044099	     -0.19518156	     -0.05897856	      0.88290482	     -0.00054688	     -0.21139208	     -0.00004809	     -0.00003701	    131.64777911
      2.45020461	     -0.05395025	     -0.00044497	     -0.19515953	     -0.05897864	      0.88290479	     -0.00054693	     -0.21138873	     -0.00007719	     -0.00002012	    131.00838785
      2.45146128	     -0.05392783	     -0.00044880	     -0.19513673	     -0.05897875	      0.88290477	     -0.00054699	     -0.21138547	     -0.00010792	     -0.00000455	    131.53607119
      2.45271795	     -0.05390619	     -0.00045265	     -0.19511473	     -0.05897891	      0.88290477	     -0.00054704	     -0.21138235	     -0.00013826	      0.00001080	    130.97205205
      2.45397463	     -0.05388495	     -0.00045641	     -0.19509311	     -0.05897910	      0.88290480	     -0.00054709	     -0.21137936	     -0.00017011	      0.00002458	    131.42482626
      2.45523130	     -0.05386550	     -0.00046018	     -0.19507329	     -0.05897934	      0.88290484	     -0.00054715	     -0.21137659	     -0.00020152	      0.00003791	    130.73799478
      2.45648797	     -0.05384734	     -0.00046381	     -0.19505475	     -0.05897961	      0.88290489	     -0.00054720	     -0.21137405	     -0.00023452	      0.00004928	    131.21355683
      2.45774464	     -0.05383214	     -0.00046749	     -0.19503916	     -0.05897993	      0.88290496	     -0.00054726	     -0.21137182	     -0.00026706	      0.00005972	    130.59378077
      2.45900131	     -0.05381987	     -0.00047109	     -0.19502650	     -0.05898028	      0.88290504	     -0.00054731	     -0.21136995	     -0.00030100	      0.00006781	    130.98693476
      2.46025798	     -0.05381132	     -0.00047474	     -0.19501756	     -0.05898068	      0.88290513	     -0.00054737	     -0.21136853	     -0.00033434	      0.00007463	    130.23967966
      2.46151465	     -0.05380577	     -0.00047824	     -0.19501161	     -0.05898112	      0.88290523	     -0.00054742	     -0.21136759	     -0.00036905	      0.00007865	    130.64354534
      2.46277132	     -0.05380438	     -0.00048172	     -0.19500983	     -0.05898161	      0.88290533	     -0.00054748	     -0.21136723	     -0.00040305	      0.00008089	    129.95206611
      2.46402799	     -0.05380580	     -0.00048501	     -0.19501085	     -0.05898214	      0.88290543	     -0.00054754	     -0.21136745	     -0.00043815	      0.00007996	    130.28033907
      2.46528467	     -0.05380972	     -0.00048824	     -0.19501438	     -0.05898271	      0.88290553	     -0.00054761	     -0.21136830	     -0.00047231	      0.00007705	    129.49228327
      2.46654134	     -0.05381461	     -0.00049127	     -0.19501888	     -0.05898332	      0.88290562	     -0.00054767	     -0.21136975	     -0.00050753	      0.00007081	    129.85892111
      2.46779801	     -0.05382250	     -0.00049437	     -0.19502639	     -0.05898398	      0.88290570	     -0.00054774	     -0.21137183	     -0.00054175	      0.00006247	    129.13484258
      2.46905468	     -0.05383303	     -0.00049741	     -0.19503652	     -0.05898469	      0.88290578	     -0.00054781	     -0.21137455	     -0.00057683	      0.00005083	    129.41436689
      2.47031135	     -0.05384662	     -0.00050051	     -0.19504972	     -0.05898543	      0.88290583	     -0.00054788	     -0.21137794	     -0.00061081	      0.00003723	    128.57940457
      2.47156802	     -0.05386226	     -0.00050347	     -0.19506498	     -0.05898622	      0.88290587	     -0.00054796	     -0.21138202	     -0.00064566	      0.00002043	    128.87132101
      2.47282469	     -0.05388074	     -0.00050637	     -0.19508308	     -0.05898706	      0.88290588	     -0.00054803	     -0.21138681	     -0.00067937	      0.00000173	    128.09051434
      2.47408136	     -0.05390147	     -0.00050910	     -0.19510343	     -0.05898793	      0.88290587	     -0.00054812	     -0.21139229	     -0.00071376	     -0.00001998	    128.29818362
      2.47533803	     -0.05392455	     -0.00051179	     -0.19512614	     -0.05898885	      0.88290583	     -0.00054820	     -0.21139849	     -0.00074687	     -0.00004329	    127.41620326
      2.47659471	     -0.05394933	     -0.00051432	     -0.19515056	     -0.05898981	      0.88290576	     -0.00054829	     -0.21140538	     -0.00078067	     -0.00006933	    127.64982809
      2.47785138	     -0.05397706	     -0.00051685	     -0.19517793	     -0.05899081	      0.88290566	     -0.00054839	     -0.21141300	     -0.00081315	     -0.00009671	    126.83214294
      2.47910805	     -0.05400689	     -0.00051923	     -0.19520740	     -0.05899185	      0.88290552	     -0.00054849	     -0.21142131	     -0.00084616	     -0.00012644	    126.99554197
      2.48036472	     -0.05403876	     -0.00052156	     -0.19523894	     -0.05899294	      0.88290534	     -0.00054859	     -0.21143034	     -0.00087775	     -0.00015704	    126.08286794
      2.48162139	     -0.05407179	     -0.00052367	     -0.19527162	     -0.05899406	      0.88290512	     -0.00054870	     -0.21144005	     -0.00090992	     -0.00018960	    126.27121949
      2.48287806	     -0.05410710	     -0.00052572	     -0.19530661	     -0.05899522	      0.88290486	     -0.00054881	     -0.21145044	     -0.00094066	     -0.00022264	    125.42769205
      2.48413473	     -0.05414442	     -0.00052762	     -0.19534360	     -0.05899642	      0.88290456	     -0.00054893	     -0.21146149	     -0.00097182	     -0.00025716	    125.55381264
      2.48539140	     -0.05418346	     -0.00052949	     -0.19538234	     -0.05899766	      0.88290422	     -0.00054906	     -0.21147321	     -0.00100150	     -0.00029163	    124.63611617
      2.48664807	     -0.05422379	     -0.00053117	     -0.19542236	     -0.05899894	      0.88290383	     -0.00054919	     -0.21148556	     -0.00103166	     -0.00032709	    124.80421917
      2.48790475	     -0.05426598	     -0.00053281	     -0.19546426	     -0.05900026	      0.88290339	     -0.00054932	     -0.21149856	     -0.00106035	     -0.00036209	    123.96354715
      2.48916142	     -0.05430909	     -0.00053425	     -0.19550708	     -0.05900161	      0.88290292	     -0.00054947	     -0.21151214	     -0.00108937	     -0.00039758	    124.09647952
      2.49041809	     -0.05435262	     -0.00053559	     -0.19555034	     -0.05900299	      0.88290240	     -0.00054962	     -0.21152629	     -0.00111683	     -0.00043202	    123.19748688
      2.49167476	     -0.05439665	     -0.00053672	     -0.19559410	     -0.05900441	      0.88290183	     -0.00054977	     -0.21154096	     -0.00114470	     -0.00046643	    123.37278997
      2.49293143	     -0.05444227	     -0.00053787	     -0.19563947	     -0.05900587	      0.88290122	     -0.00054993	     -0.21155616	     -0.00117101	     -0.00049937	    122.55878525
      2.49418810	     -0.05448897	     -0.00053888	     -0.19568592	     -0.05900736	      0.88290058	     -0.00055010	     -0.21157183	     -0.00119759	     -0.00053184	    122.71371402
      2.49544477	     -0.05453656	     -0.00053986	     -0.19573328	     -0.05900888	      0.88289989	     -0.00055028	     -0.21158799	     -0.00122255	     -0.00056235	    121.85625342
      2.49670144	     -0.05458475	     -0.00054065	     -0.19578124	     -0.05901043	      0.88289916	     -0.00055047	     -0.21160458	     -0.00124783	     -0.00059202	    122.06601286
      2.49795811	     -0.05463435	     -0.00054137	     -0.19583063	     -0.05901201	      0.88289840	     -0.00055066	     -0.21162161	     -0.00127151	     -0.00061946	    121.29212698
      2.49921478	     -0.05468512	     -0.00054191	     -0.19588118	     -0.05901363	      0.88289761	     -0.00055086	     -0.21163905	     -0.00129540	     -0.00064578	    121.48620410
      2.50047146	     -0.05473698	     -0.00054238	     -0.19593286	     -0.05901527	      0.88289678	     -0.00055106	     -0.21165690	     -0.00131756	     -0.00066960	    120.67567638
      2.50172813	     -0.05478937	     -0.00054261	     -0.19598507	     -0.05901694	      0.88289592	     -0.00055128	     -0.21167511	     -0.00133995	     -0.00069213	    120.92895921
      2.50298480	     -0.05484222	     -0.00054267	     -0.19603775	     -0.05901864	      0.88289504	     -0.00055150	     -0.21169369	     -0.00136059	     -0.00071208	    120.22147493
      2.50424147	     -0.05489466	     -0.00054246	     -0.19609003	     -0.05902036	      0.88289414	     -0.00055173	     -0.21171254	     -0.00138129	     -0.00073058	    120.49001517
      2.50549814	     -0.05494654	     -0.00054212	     -0.19614178	     -0.05902211	      0.88289321	     -0.00055197	     -0.21173165	     -0.00140016	     -0.00074627	    119.76806936
      2.50675481	     -0.05499726	     -0.00054156	     -0.19619237	     -0.05902388	      0.88289226	     -0.00055222	     -0.21175093	     -0.00141919	     -0.00076033	    120.11597570
      2.50801148	     -0.05504715	     -0.00054086	     -0.19624215	     -0.05902567	      0.88289130	     -0.00055247	     -0.21177036	     -0.00143645	     -0.00077144	    119.50177921
      2.50926815	     -0.05509591	     -0.00053987	     -0.19629081	     -0.05902749	      0.88289032	     -0.00055274	     -0.21178985	     -0.00145381	     -0.00078074	    119.84454179
      2.51052482	     -0.05514321	     -0.00053869	     -0.19633803	     -0.05902933	      0.88288934	     -0.00055301	     -0.21180938	     -0.00146942	     -0.00078690	    119.20659144
      2.51178150	     -0.05518930	     -0.00053727	     -0.19638403	     -0.05903118	      0.88288834	     -0.00055329	     -0.21182888	     -0.00148531	     -0.00079116	    119.63628206
      2.51303817	     -0.05523473	     -0.00053563	     -0.19642941	     -0.05903306	      0.88288735	     -0.00055358	     -0.21184834	     -0.00149962	     -0.00079221	    119.10608565
      2.51429484	     -0.05527903	     -0.00053374	     -0.19647366	     -0.05903495	      0.88288635	     -0.00055388	     -0.21186772	     -0.00151421	     -0.00079126	    119.55096327
      2.51555151	     -0.05532119	     -0.00053166	     -0.19651579	     -0.05903686	      0.88288536	     -0.00055419	     -0.21188699	     -0.00152726	     -0.00078701	    119.02824524
      2.51680818	     -0.05536057	     -0.00052923	     -0.19655514	     -0.05903879	      0.88288438	     -0.00055450	     -0.21190606	     -0.00154083	     -0.00078072	    119.57534799
      2.51806485	     -0.05539718	     -0.00052655	     -0.19659174	     -0.05904074	      0.88288340	     -0.00055483	     -0.21192490	     -0.00155307	     -0.00077118	    119.17162448
      2.51932152	     -0.05543102	     -0.00052370	     -0.19662556	     -0.05904269	      0.88288244	     -0.00055516	     -0.21194343	     -0.00156589	     -0.00075961	    119.74361439
      2.52057819	     -0.05546330	     -0.00052069	     -0.19665785	     -0.05904467	      0.88288149	     -0.00055551	     -0.21196167	     -0.00157747	     -0.00074481	    119.31650825
      2.52183486	     -0.05549418	     -0.00051701	     -0.19668874	     -0.05904666	      0.88288057	     -0.00055586	     -0.21197957	     -0.00158983	     -0.00072816	    119.96435224
      2.52309154	     -0.05552420	     -0.00051288	     -0.19671879	     -0.05904867	      0.88287967	     -0.00055623	     -0.21199717	     -0.00160106	     -0.00070848	    119.61536739
      2.52434821	     -0.05555362	     -0.00050859	     -0.19674824	     -0.05905068	      0.88287879	     -0.00055660	     -0.21201442	     -0.00161296	     -0.00068722	    120.26443805
      2.52560488	     -0.05558214	     -0.00050449	     -0.19677679	     -0.05905272	      0.88287794	     -0.00055699	     -0.21203137	     -0.00162362	     -0.00066332	    119.91992868
      2.52686155	     -0.05560767	     -0.00050098	     -0.19680234	     -0.05905477	      0.88287712	     -0.00055738	     -0.21204799	     -0.00163500	     -0.00063815	    120.65375560
      2.52811822	     -0.05563420	     -0.00049773	     -0.19682889	     -0.05905683	      0.88287634	     -0.00055779	     -0.21206436	     -0.00164521	     -0.00061059	    120.37945052
      2.52937489	     -0.05566087	     -0.00049444	     -0.19685557	     -0.05905890	      0.88287559	     -0.00055821	     -0.21208048	     -0.00165602	     -0.00058214	    121.09738530
      2.53063156	     -0.05568668	     -0.00049113	     -0.19688142	     -0.05906099	      0.88287487	     -0.00055863	     -0.21209636	     -0.00166551	     -0.00055174	    120.80030259
      2.53188823	     -0.05571136	     -0.00048770	     -0.19690612	     -0.05906309	      0.88287420	     -0.00055907	     -0.21211196	     -0.00167561	     -0.00052090	    121.57675027
      2.53314490	     -0.05573535	     -0.00048427	     -0.19693015	     -0.05906520	      0.88287357	     -0.00055952	     -0.21212726	     -0.00168441	     -0.00048855	    121.35776712
      2.53440158	     -0.05575860	     -0.00048078	     -0.19695344	     -0.05906732	      0.88287297	     -0.00055998	     -0.21214223	     -0.00169373	     -0.00045608	    122.10341605
      2.53565825	     -0.05578041	     -0.00047727	     -0.19697529	     -0.05906946	      0.88287242	     -0.00056046	     -0.21215687	     -0.00170168	     -0.00042235	    121.81629572
      2.53691492	     -0.05580060	     -0.00047363	     -0.19699552	     -0.05907160	      0.88287191	     -0.00056094	     -0.21217114	     -0.00171022	     -0.00038877	    122.59661189
      2.53817159	     -0.05581952	     -0.00046995	     -0.19701450	     -0.05907375	      0.88287144	     -0.00056143	     -0.21218503	     -0.00171745	     -0.00035424	    122.38134802
      2.53942826	     -0.05583696	     -0.00046605	     -0.19703199	     -0.05907592	      0.88287102	     -0.00056194	     -0.21219851	     -0.00172518	     -0.00032008	    123.13066347
      2.54068493	     -0.05585237	     -0.00046186	     -0.19704747	     -0.05907809	      0.88287064	     -0.00056246	     -0.21221158	     -0.00173159	     -0.00028510	    122.82885166
      2.54194160	     -0.05586645	     -0.00045762	     -0.19706163	     -0.05908027	      0.88287030	     -0.00056298	     -0.21222422	     -0.00173859	     -0.00025066	    123.58337734
      2.54319827	     -0.05587937	     -0.00045339	     -0.19707462	     -0.05908246	      0.88287001	     -0.00056352	     -0.21223644	     -0.00174422	     -0.00021563	    123.33242798
      2.54445494	     -0.05589089	     -0.00044908	     -0.19708622	     -0.05908465	      0.88286976	     -0.00056408	     -0.21224819	     -0.00175029	     -0.00018130	    124.04411331
      2.54571162	     -0.05590004	     -0.00044474	     -0.19709546	     -0.05908686	      0.88286955	     -0.00056464	     -0.21225950	     -0.00175496	     -0.00014641	    123.70175708
      2.54696829	     -0.05590668	     -0.00044035	     -0.19710218	     -0.05908906	      0.88286939	     -0.00056521	     -0.21227028	     -0.00176020	     -0.00011225	    124.42063191
      2.54822496	     -0.05591092	     -0.00043591	     -0.19710652	     -0.05909128	      0.88286927	     -0.00056579	     -0.21228054	     -0.00176410	     -0.00007758	    124.13103353
      2.54948163	     -0.05591262	     -0.00043135	     -0.19710832	     -0.05909350	      0.88286920	     -0.00056639	     -0.21229021	     -0.00176852	     -0.00004358	    124.79769385
      2.55073830	     -0.05591028	     -0.00042668	     -0.19710608	     -0.05909572	      0.88286916	     -0.00056700	     -0.21229928	     -0.00177164	     -0.00000894	    124.42251029
      2.55199497	     -0.05590339	     -0.00042178	     -0.19709930	     -0.05909795	      0.88286917	     -0.00056761	     -0.21230766	     -0.00177543	      0.00002515	    125.12683387
      2.55325164	     -0.05589105	     -0.00041666	     -0.19708708	     -0.05910019	      0.88286923	     -0.00056824	     -0.21231527	     -0.00177807	      0.00006000	    124.84324338
      2.55450831	     -0.05587341	     -0.00041134	     -0.19706957	     -0.05910242	      0.88286932	     -0.00056888	     -0.21232203	     -0.00178147	      0.00009456	    125.53231776
      2.55576498	     -0.05584897	     -0.00040592	     -0.19704525	     -0.05910466	      0.88286947	     -0.00056953	     -0.21232788	     -0.00178387	      0.00013029	    125.20281268
      2.55702166	     -0.05581797	     -0.00040041	     -0.19701438	     -0.05910691	      0.88286965	     -0.00057019	     -0.21233269	     -0.00178732	      0.00016611	    125.96430775
      2.55827833	     -0.05578076	     -0.00039488	     -0.19697729	     -0.05910915	      0.88286988	     -0.00057086	     -0.21233645	     -0.00179007	      0.00020347	    125.72348046
      2.55953500	     -0.05573786	     -0.00038933	     -0.19693450	     -0.05911141	      0.88287016	     -0.00057155	     -0.21233908	     -0.00179409	      0.00024135	    126.46514787
      2.56079167	     -0.05568829	     -0.00038388	     -0.19688506	     -0.05911366	      0.88287049	     -0.00057224	     -0.21234058	     -0.00179765	      0.00028119	    126.16891001
      2.56204834	     -0.05563342	     -0.00037857	     -0.19683028	     -0.05911592	      0.88287087	     -0.00057294	     -0.21234088	     -0.00180283	      0.00032188	    126.96629865
      2.56330501	     -0.05557480	     -0.00037359	     -0.19677175	     -0.05911819	      0.88287130	     -0.00057366	     -0.21234005	     -0.00180789	      0.00036475	    126.74063627
      2.56456168	     -0.05551326	     -0.00036886	     -0.19671027	     -0.05912047	      0.88287179	     -0.00057439	     -0.21233811	     -0.00181476	      0.00040860	    127.50217484
      2.56581835	     -0.05544832	     -0.00036428	     -0.19664539	     -0.05912275	      0.88287233	     -0.00057512	     -0.21233514	     -0.00182171	      0.00045466	    127.17731143
      2.56707502	     -0.05538097	     -0.00035978	     -0.19657807	     -0.05912505	      0.88287293	     -0.00057587	     -0.21233115	     -0.00183077	      0.00050152	    127.95415743
      2.56833170	     -0.05531119	     -0.00035544	     -0.19650832	     -0.05912736	      0.88287359	     -0.00057663	     -0.21232624	     -0.00184006	      0.00055023	    127.70926869
      2.56958837	     -0.05523941	     -0.00035119	     -0.19643655	     -0.05912968	      0.88287431	     -0.00057740	     -0.21232041	     -0.00185145	      0.00059940	    128.47152104
      2.57084504	     -0.05516536	     -0.00034703	     -0.19636250	     -0.05913201	      0.88287510	     -0.00057818	     -0.21231373	     -0.00186312	      0.00065009	    128.15122481
      2.57210171	     -0.05508935	     -0.00034287	     -0.19628646	     -0.05913436	      0.88287595	     -0.00057897	     -0.21230623	     -0.00187706	      0.00070076	    128.95972005
      2.57335838	     -0.05501168	     -0.00033883	     -0.19620876	     -0.05913673	      0.88287686	     -0.00057977	     -0.21229796	     -0.00189136	      0.00075239	    128.73389575
      2.57461505	     -0.05493264	     -0.00033483	     -0.19612967	     -0.05913911	      0.88287784	     -0.00058059	     -0.21228895	     -0.00190786	      0.00080347	    129.54952339
      2.57587172	     -0.05485192	     -0.00033091	     -0.19604889	     -0.05914152	      0.88287888	     -0.00058141	     -0.21227924	     -0.00192470	      0.00085502	    129.29295978
      2.57712839	     -0.05476985	     -0.00032697	     -0.19596673	     -0.05914395	      0.88287999	     -0.00058224	     -0.21226886	     -0.00194386	      0.00090544	    130.18939251
      2.57838506	     -0.05468722	     -0.00032311	     -0.19588401	     -0.05914641	      0.88288116	     -0.00058308	     -0.21225787	     -0.00196346	      0.00095568	    130.06017976
      2.57964174	     -0.05460413	     -0.00031924	     -0.19580081	     -0.05914889	      0.88288239	     -0.00058393	     -0.21224628	     -0.00198540	      0.00100417	    131.00059376
      2.58089841	     -0.05452059	     -0.00031554	     -0.19571714	     -0.05915140	      0.88288368	     -0.00058479	     -0.21223418	     -0.00200779	      0.00105189	    130.87872987
      2.58215508	     -0.05443715	     -0.00031200	     -0.19563355	     -0.05915394	      0.88288503	     -0.00058566	     -0.21222158	     -0.00203258	      0.00109727	    131.92838650
      2.58341175	     -0.05435450	     -0.00030870	     -0.19555073	     -0.05915651	      0.88288644	     -0.00058654	     -0.21220857	     -0.00205783	      0.00114132	    131.95157550
      2.58466842	     -0.05427266	     -0.00030554	     -0.19546870	     -0.05915911	      0.88288790	     -0.00058743	     -0.21219517	     -0.00208540	      0.00118255	    133.04976807
      2.58592509	     -0.05419147	     -0.00030249	     -0.19538730	     -0.05916175	      0.88288941	     -0.00058833	     -0.21218147	     -0.00211335	      0.00122201	    133.05676570
      2.58718176	     -0.05411092	     -0.00029936	     -0.19530653	     -0.05916442	      0.88289097	     -0.00058924	     -0.21216748	     -0.00214363	      0.00125816	    134.22533743
      2.58843843	     -0.05403198	     -0.00029627	     -0.19522736	     -0.05916714	      0.88289257	     -0.00059016	     -0.21215328	     -0.00217425	      0.00129202	    134.32725117
      2.58969510	     -0.05395510	     -0.00029313	     -0.19515022	     -0.05916989	      0.88289421	     -0.00059108	     -0.21213891	     -0.00220704	      0.00132211	    135.50042321
      2.59095178	     -0.05388025	     -0.00029010	     -0.19507511	     -0.05917268	      0.88289589	     -0.00059201	     -0.21212445	     -0.00224000	      0.00134953	    135.58336128
      2.59220845	     -0.05380701	     -0.00028707	     -0.19500159	     -0.05917552	      0.88289760	     -0.00059295	     -0.21210992	     -0.00227509	      0.00137279	    136.84507190
      2.59346512	     -0.05373633	     -0.00028416	     -0.19493062	     -0.05917840	      0.88289934	     -0.00059390	     -0.21209537	     -0.00231025	      0.00139303	    137.01759975
      2.59472179	     -0.05366870	     -0.00028131	     -0.19486269	     -0.05918133	      0.88290110	     -0.00059486	     -0.21208085	     -0.00234728	      0.00140887	    138.26042721
      2.59597846	     -0.05360455	     -0.00027863	     -0.19479822	     -0.05918430	      0.88290288	     -0.00059582	     -0.21206643	     -0.00238418	      0.00142152	    138.36899383
      2.59723513	     -0.05354395	     -0.00027602	     -0.19473729	     -0.05918732	      0.88290467	     -0.00059680	     -0.21205215	     -0.00242289	      0.00142957	    139.64252178
      2.59849180	     -0.05348762	     -0.00027349	     -0.19468062	     -0.05919039	      0.88290647	     -0.00059777	     -0.21203810	     -0.00246136	      0.00143417	    139.79231883
      2.59974847	     -0.05343487	     -0.00027091	     -0.19462751	     -0.05919351	      0.88290828	     -0.00059876	     -0.21202431	     -0.00250138	      0.00143401	    141.01765686
      2.60100514	     -0.05338576	     -0.00026845	     -0.19457805	     -0.05919668	      0.88291008	     -0.00059975	     -0.21201083	     -0.00254087	      0.00143038	    141.07313361
      2.60226182	     -0.05333952	     -0.00026569	     -0.19453145	     -0.05919989	      0.88291187	     -0.00060075	     -0.21199767	     -0.00258172	      0.00142201	    142.32080673
      2.60351849	     -0.05329748	     -0.00026283	     -0.19448906	     -0.05920316	      0.88291365	     -0.00060176	     -0.21198486	     -0.00262188	      0.00141034	    142.40937699
      2.60477516	     -0.05325896	     -0.00026005	     -0.19445018	     -0.05920648	      0.88291541	     -0.00060277	     -0.21197243	     -0.00266318	      0.00139418	    143.59660742
      2.60603183	     -0.05322377	     -0.00025754	     -0.19441461	     -0.05920986	      0.88291715	     -0.00060379	     -0.21196041	     -0.00270362	      0.00137493	    143.59059656
      2.60728850	     -0.05319062	     -0.00025552	     -0.19438108	     -0.05921328	      0.88291886	     -0.00060482	     -0.21194881	     -0.00274514	      0.00135152	    144.77784124
      2.60854517	     -0.05316205	     -0.00025380	     -0.19435213	     -0.05921676	      0.88292055	     -0.00060585	     -0.21193770	     -0.00278571	      0.00132540	    144.82503392
      2.60980184	     -0.05313641	     -0.00025219	     -0.19432608	     -0.05922028	      0.88292219	     -0.00060688	     -0.21192706	     -0.00282720	      0.00129551	    145.96858569
      2.61105851	     -0.05311393	     -0.00025084	     -0.19430321	     -0.05922386	      0.88292380	     -0.00060793	     -0.21191692	     -0.00286764	      0.00126339	    145.90453134
      2.61231518	     -0.05309365	     -0.00024950	     -0.19428252	     -0.05922749	      0.88292537	     -0.00060897	     -0.21190723	     -0.00290898	      0.00122799	    147.04018497
      2.61357186	     -0.05307622	     -0.00024832	     -0.19426470	     -0.05923117	      0.88292689	     -0.00061003	     -0.21189801	     -0.00294924	      0.00119079	    147.01060268
      2.61482853	     -0.05306097	     -0.00024720	     -0.19424904	     -0.05923490	      0.88292836	     -0.00061108	     -0.21188925	     -0.00299032	      0.00115085	    148.05975617
      2.61608520	     -0.05304849	     -0.00024603	     -0.19423616	     -0.05923869	      0.88292978	     -0.00061214	     -0.21188096	     -0.00303027	      0.00110970	    147.89391472
      2.61734187	     -0.05303762	     -0.00024474	     -0.19422489	     -0.05924252	      0.88293115	     -0.00061321	     -0.21187311	     -0.00307111	      0.00106628	    148.93501607
      2.61859854	     -0.05302931	     -0.00024321	     -0.19421620	     -0.05924640	      0.88293246	     -0.00061428	     -0.21186571	     -0.00311079	      0.00102209	    148.81041273
      2.61985521	     -0.05302357	     -0.00024184	     -0.19421006	     -0.05925034	      0.88293372	     -0.00061536	     -0.21185877	     -0.00315117	      0.00097614	    149.78234671
      2.62111188	     -0.05302031	     -0.00024085	     -0.19420641	     -0.05925432	      0.88293491	     -0.00061644	     -0.21185230	     -0.00319033	      0.00093000	    149.54054553
      2.62236855	     -0.05301846	     -0.00023980	     -0.19420416	     -0.05925836	      0.88293605	     -0.00061752	     -0.21184627	     -0.00323026	      0.00088258	    150.53388668
      2.62362522	     -0.05301940	     -0.00023891	     -0.19420471	     -0.05926244	      0.88293713	     -0.00061861	     -0.21184068	     -0.00326898	      0.00083534	    150.34665694
      2.62488190	     -0.05302244	     -0.00023804	     -0.19420735	     -0.05926657	      0.88293815	     -0.00061969	     -0.21183552	     -0.00330833	      0.00078727	    151.25556499
      2.62613857	     -0.05302796	     -0.00023733	     -0.19421249	     -0.05927076	      0.88293911	     -0.00062079	     -0.21183080	     -0.00334634	      0.00073983	    150.93638414
      2.62739524	     -0.05303477	     -0.00023657	     -0.19421890	     -0.05927499	      0.88294001	     -0.00062188	     -0.21182650	     -0.00338505	      0.00069193	    151.85131710
      2.62865191	     -0.05304435	     -0.00023596	     -0.19422809	     -0.05927926	      0.88294085	     -0.00062298	     -0.21182264	     -0.00342242	      0.00064493	    151.57771287
      2.62990858	     -0.05305568	     -0.00023535	     -0.19423904	     -0.05928359	      0.88294163	     -0.00062408	     -0.21181918	     -0.00346035	      0.00059778	    152.40713146
      2.63116525	     -0.05306929	     -0.00023488	     -0.19425227	     -0.05928796	      0.88294235	     -0.00062519	     -0.21181615	     -0.00349688	      0.00055190	    151.99779194
      2.63242192	     -0.05308424	     -0.00023442	     -0.19426684	     -0.05929238	      0.88294302	     -0.00062629	     -0.21181352	     -0.00353407	      0.00050608	    152.83321512
      2.63367859	     -0.05310204	     -0.00023413	     -0.19428426	     -0.05929684	      0.88294363	     -0.00062740	     -0.21181131	     -0.00356987	      0.00046166	    152.46892301
      2.63493526	     -0.05312176	     -0.00023388	     -0.19430360	     -0.05930135	      0.88294418	     -0.00062851	     -0.21180949	     -0.00360617	      0.00041748	    153.21254871
      2.63619194	     -0.05314387	     -0.00023379	     -0.19432534	     -0.05930590	      0.88294468	     -0.00062962	     -0.21180810	     -0.00364100	      0.00037489	    152.70982600
      2.63744861	     -0.05316718	     -0.00023370	     -0.19434827	     -0.05931050	      0.88294512	     -0.00063074	     -0.21180711	     -0.00367642	      0.00033263	    153.46352980
      2.63870528	     -0.05319321	     -0.00023376	     -0.19437394	     -0.05931514	      0.88294551	     -0.00063185	     -0.21180652	     -0.00371043	      0.00029196	    153.02830006
      2.63996195	     -0.05322103	     -0.00023385	     -0.19440139	     -0.05931983	      0.88294585	     -0.00063297	     -0.21180631	     -0.00374496	      0.00025168	    153.71187819
      2.64121862	     -0.05325119	     -0.00023411	     -0.19443119	     -0.05932456	      0.88294615	     -0.00063409	     -0.21180651	     -0.00377811	      0.00021307	    153.14826989
      2.64247529	     -0.05328276	     -0.00023438	     -0.19446239	     -0.05932932	      0.88294639	     -0.00063520	     -0.21180710	     -0.00381191	      0.00017482	    153.85503742
      2.64373196	     -0.05331737	     -0.00023483	     -0.19449665	     -0.05933414	      0.88294659	     -0.00063632	     -0.21180809	     -0.00384435	      0.00013812	    153.36315576
      2.64498863	     -0.05335416	     -0.00023531	     -0.19453307	     -0.05933899	      0.88294674	     -0.00063744	     -0.21180947	     -0.00387730	      0.00010172	    153.97942614
      2.64624530	     -0.05339358	     -0.00023593	     -0.19457215	     -0.05934388	      0.88294684	     -0.00063857	     -0.21181128	     -0.00390881	      0.00006686	    153.34692793
      2.64750197	     -0.05343466	     -0.00023656	     -0.19461287	     -0.05934881	      0.88294691	     -0.00063969	     -0.21181348	     -0.00394090	      0.00003217	    153.98871760
      2.64875865	     -0.05347885	     -0.00023734	     -0.19465672	     -0.05935378	      0.88294692	     -0.00064081	     -0.21181612	     -0.00397159	     -0.00000117	    153.43526068
      2.65001532	     -0.05352507	     -0.00023812	     -0.19470259	     -0.05935879	      0.88294690	     -0.00064193	     -0.21181915	     -0.00400275	     -0.00003444	    153.98537613
      2.65127199	     -0.05357356	     -0.00023902	     -0.19475075	     -0.05936384	      0.88294684	     -0.00064305	     -0.21182262	     -0.00403241	     -0.00006639	    153.28133046
      2.65252866	     -0.05362333	     -0.00023987	     -0.19480018	     -0.05936893	      0.88294674	     -0.00064417	     -0.21182647	     -0.00406259	     -0.00009837	    153.84124097
      2.65378533	     -0.05367588	     -0.00024084	     -0.19485240	     -0.05937405	      0.88294659	     -0.00064529	     -0.21183073	     -0.00409124	     -0.00012921	    153.20037701
      2.65504200	     -0.05373055	     -0.00024185	     -0.19490674	     -0.05937921	      0.88294641	     -0.00064641	     -0.21183539	     -0.00412022	     -0.00016015	    153.64978606
      2.65629867	     -0.05378789	     -0.00024304	     -0.19496376	     -0.05938441	      0.88294619	     -0.00064753	     -0.21184046	     -0.00414756	     -0.00018996	    152.84881865
      2.65755534	     -0.05384701	     -0.00024429	     -0.19502256	     -0.05938964	      0.88294593	     -0.00064865	     -0.21184595	     -0.00417529	     -0.00021998	    153.30761851
      2.65881201	     -0.05390928	     -0.00024570	     -0.19508452	     -0.05939490	      0.88294564	     -0.00064977	     -0.21185186	     -0.00420136	     -0.00024903	    152.56335329
      2.66006869	     -0.05397379	     -0.00024718	     -0.19514872	     -0.05940020	      0.88294531	     -0.00065089	     -0.21185819	     -0.00422764	     -0.00027836	    152.90182548
      2.66132536	     -0.05404045	     -0.00024878	     -0.19521508	     -0.05940553	      0.88294494	     -0.00065200	     -0.21186497	     -0.00425213	     -0.00030674	    151.99567424
      2.66258203	     -0.05410871	     -0.00025043	     -0.19528304	     -0.05941088	      0.88294454	     -0.00065312	     -0.21187216	     -0.00427687	     -0.00033549	    152.33887193
      2.66383870	     -0.05417986	     -0.00025231	     -0.19535390	     -0.05941627	      0.88294410	     -0.00065423	     -0.21187979	     -0.00429984	     -0.00036346	    151.49134235
      2.66509537	     -0.05425335	     -0.00025431	     -0.19542710	     -0.05942169	      0.88294362	     -0.00065535	     -0.21188783	     -0.00432291	     -0.00039190	    151.70774939
      2.66635204	     -0.05432905	     -0.00025655	     -0.19550252	     -0.05942714	      0.88294311	     -0.00065646	     -0.21189633	     -0.00434410	     -0.00041960	    150.69595314
      2.66760871	     -0.05440670	     -0.00025902	     -0.19557990	     -0.05943261	      0.88294257	     -0.00065757	     -0.21190525	     -0.00436546	     -0.00044790	    150.92724732
      2.66886538	     -0.05448760	     -0.00026190	     -0.19566052	     -0.05943811	      0.88294199	     -0.00065868	     -0.21191465	     -0.00438496	     -0.00047566	    149.98976359
      2.67012205	     -0.05457094	     -0.00026511	     -0.19574359	     -0.05944363	      0.88294137	     -0.00065979	     -0.21192449	     -0.00440445	     -0.00050412	    150.11183763
      2.67137873	     -0.05465678	     -0.00026878	     -0.19582916	     -0.05944918	      0.88294072	     -0.00066090	     -0.21193482	     -0.00442199	     -0.00053207	    149.02102738
      2.67263540	     -0.05474417	     -0.00027278	     -0.19591627	     -0.05945475	      0.88294003	     -0.00066201	     -0.21194561	     -0.00443959	     -0.00056085	    149.16561344
      2.67389207	     -0.05483363	     -0.00027726	     -0.19600548	     -0.05946034	      0.88293931	     -0.00066312	     -0.21195687	     -0.00445524	     -0.00058926	    148.17144685
      2.67514874	     -0.05492422	     -0.00028212	     -0.19609579	     -0.05946594	      0.88293855	     -0.00066422	     -0.21196855	     -0.00447078	     -0.00061849	    148.22435441
      2.67640541	     -0.05501521	     -0.00028743	     -0.19618652	     -0.05947157	      0.88293776	     -0.00066533	     -0.21198066	     -0.00448428	     -0.00064719	    147.10421074
[truncated: 348,382 more chars]
