# Supplementary material for: A Neural Controller Model Considering the Vestibulospinal Tract in Human Postural Control
Source: Front Comput Neurosci. 2022 Feb 25;16:785099. doi: 10.3389/fncom.2022.785099 (PMC8913724; doi:10.3389/fncom.2022.785099)
Supplement: Supplementary file 8 [file Data_Sheet_3.zip › SimulationResults/VST+/1.495/opt_7/jiang_CoPpositon_pos7.sto]

CoP
version=1
nRows=4013
nColumns=11
inDegrees=no

This file contains CoP trajectory (of origin) and orientations.

Units are S.I. units (seconds, meters, Newtons, ...)
Angles are in degrees.

endheader
time	cop-x	cop-z	cop-x-calcn-r	com-x	com-y	com-z	com-x-calcn-r	com-x-vel	com-y-vel	s_torques
      0.00048091	     -0.06554700	     -0.00032388	     -0.20674629	     -0.06321768	      0.88294046	     -0.00014789	     -0.21772585	      0.00000609	      0.00004619	    112.93699046
      0.00096182	     -0.06510514	     -0.00032789	     -0.20630467	     -0.06321767	      0.88294049	     -0.00014788	     -0.21771399	      0.00001918	      0.00010234	    126.31596899
      0.00170219	     -0.06465572	     -0.00033181	     -0.20585558	     -0.06321765	      0.88294060	     -0.00014786	     -0.21768739	      0.00003496	      0.00020165	    105.66438598
      0.00244256	     -0.06442544	     -0.00033397	     -0.20562553	     -0.06321762	      0.88294079	     -0.00014781	     -0.21765649	      0.00004007	      0.00030948	     84.75342944
      0.00375444	     -0.06436170	     -0.00033528	     -0.20556202	     -0.06321757	      0.88294133	     -0.00014771	     -0.21760337	      0.00003155	      0.00050334	     65.69702428
      0.00548850	     -0.06457471	     -0.00033517	     -0.20577534	     -0.06321753	      0.88294241	     -0.00014752	     -0.21754920	      0.00001741	      0.00073568	     56.94706161
      0.00719824	     -0.06483277	     -0.00033496	     -0.20603390	     -0.06321750	      0.88294383	     -0.00014730	     -0.21751431	      0.00002454	      0.00092044	     55.46484082
      0.00890799	     -0.06501450	     -0.00033519	     -0.20621637	     -0.06321743	      0.88294553	     -0.00014704	     -0.21749100	      0.00005625	      0.00105910	     56.94254885
      0.01027092	     -0.06510835	     -0.00033573	     -0.20631096	     -0.06321733	      0.88294703	     -0.00014681	     -0.21747616	      0.00009783	      0.00114029	     58.10310698
      0.01163384	     -0.06515680	     -0.00033641	     -0.20636022	     -0.06321716	      0.88294863	     -0.00014657	     -0.21746242	      0.00014805	      0.00119884	     59.99646892
      0.01344612	     -0.06518268	     -0.00033734	     -0.20638725	     -0.06321683	      0.88295085	     -0.00014623	     -0.21744397	      0.00022483	      0.00124696	     61.54787288
      0.01525840	     -0.06517026	     -0.00033812	     -0.20637600	     -0.06321635	      0.88295313	     -0.00014587	     -0.21742469	      0.00030622	      0.00126640	     64.10892301
      0.01657653	     -0.06515428	     -0.00033883	     -0.20636088	     -0.06321590	      0.88295480	     -0.00014559	     -0.21741006	      0.00036792	      0.00126553	     63.74803375
      0.01789466	     -0.06512386	     -0.00033919	     -0.20633131	     -0.06321538	      0.88295646	     -0.00014530	     -0.21739521	      0.00042871	      0.00125393	     64.53626447
      0.01981518	     -0.06507012	     -0.00033957	     -0.20627878	     -0.06321447	      0.88295884	     -0.00014487	     -0.21737342	      0.00051631	      0.00122078	     64.37613925
      0.02141370	     -0.06501150	     -0.00033960	     -0.20622114	     -0.06321359	      0.88296076	     -0.00014448	     -0.21735546	      0.00058707	      0.00118144	     64.75716080
      0.02265412	     -0.06496307	     -0.00033961	     -0.20617345	     -0.06321282	      0.88296220	     -0.00014418	     -0.21734168	      0.00064002	      0.00114426	     64.15443972
      0.02389454	     -0.06491045	     -0.00033960	     -0.20612156	     -0.06321200	      0.88296360	     -0.00014386	     -0.21732823	      0.00069217	      0.00110374	     63.71781133
      0.02513496	     -0.06485704	     -0.00033956	     -0.20606885	     -0.06321111	      0.88296494	     -0.00014354	     -0.21731513	      0.00074179	      0.00105884	     63.40899682
      0.02637538	     -0.06480221	     -0.00033949	     -0.20601472	     -0.06321016	      0.88296622	     -0.00014321	     -0.21730243	      0.00079074	      0.00101200	     62.82289208
      0.02761581	     -0.06474761	     -0.00033939	     -0.20596081	     -0.06320915	      0.88296745	     -0.00014286	     -0.21729014	      0.00083735	      0.00096233	     62.53989926
      0.02885623	     -0.06469351	     -0.00033928	     -0.20590739	     -0.06320808	      0.88296861	     -0.00014252	     -0.21727830	      0.00088320	      0.00091184	     62.01092812
      0.03009665	     -0.06464127	     -0.00033914	     -0.20585581	     -0.06320696	      0.88296971	     -0.00014216	     -0.21726689	      0.00092705	      0.00085991	     61.81731468
      0.03168219	     -0.06457803	     -0.00033897	     -0.20579341	     -0.06320544	      0.88297102	     -0.00014169	     -0.21725298	      0.00098217	      0.00079370	     61.19131203
      0.03275725	     -0.06453792	     -0.00033884	     -0.20575385	     -0.06320437	      0.88297185	     -0.00014137	     -0.21724397	      0.00101749	      0.00074807	     61.36515957
      0.03383230	     -0.06450031	     -0.00033872	     -0.20571680	     -0.06320326	      0.88297263	     -0.00014104	     -0.21723532	      0.00105285	      0.00070339	     61.18279251
      0.03533271	     -0.06445323	     -0.00033857	     -0.20567049	     -0.06320164	      0.88297364	     -0.00014057	     -0.21722382	      0.00110063	      0.00064131	     61.28800593
      0.03689364	     -0.06441068	     -0.00033843	     -0.20562874	     -0.06319989	      0.88297459	     -0.00014007	     -0.21721257	      0.00115002	      0.00057872	     60.94089911
      0.03797771	     -0.06438483	     -0.00033834	     -0.20560344	     -0.06319862	      0.88297519	     -0.00013971	     -0.21720516	      0.00118275	      0.00053546	     61.41224204
      0.03906179	     -0.06436196	     -0.00033826	     -0.20558112	     -0.06319732	      0.88297575	     -0.00013936	     -0.21719808	      0.00121597	      0.00049382	     61.36890781
      0.04053837	     -0.06433640	     -0.00033817	     -0.20555631	     -0.06319549	      0.88297644	     -0.00013886	     -0.21718892	      0.00126030	      0.00043817	     61.68253866
      0.04208121	     -0.06431500	     -0.00033808	     -0.20553570	     -0.06319351	      0.88297707	     -0.00013834	     -0.21717995	      0.00130709	      0.00038276	     61.42740613
      0.04317962	     -0.06430240	     -0.00033800	     -0.20552365	     -0.06319206	      0.88297747	     -0.00013796	     -0.21717387	      0.00133922	      0.00034390	     61.99037579
      0.04427803	     -0.06429196	     -0.00033793	     -0.20551378	     -0.06319057	      0.88297783	     -0.00013757	     -0.21716803	      0.00137214	      0.00030694	     61.93400776
      0.04572587	     -0.06428266	     -0.00033784	     -0.20550522	     -0.06318855	      0.88297824	     -0.00013706	     -0.21716069	      0.00141492	      0.00025946	     62.26391791
      0.04723800	     -0.06427648	     -0.00033770	     -0.20549981	     -0.06318638	      0.88297859	     -0.00013652	     -0.21715344	      0.00146047	      0.00021270	     61.97740761
      0.04835781	     -0.06427382	     -0.00033757	     -0.20549773	     -0.06318472	      0.88297881	     -0.00013611	     -0.21714830	      0.00149320	      0.00017874	     62.51922463
      0.04947762	     -0.06427172	     -0.00033738	     -0.20549621	     -0.06318303	      0.88297900	     -0.00013570	     -0.21714335	      0.00152688	      0.00014677	     62.41341391
      0.05088328	     -0.06427098	     -0.00033695	     -0.20549620	     -0.06318086	      0.88297917	     -0.00013518	     -0.21713736	      0.00156866	      0.00010780	     62.73667806
      0.05235354	     -0.06427109	     -0.00033639	     -0.20549708	     -0.06317852	      0.88297930	     -0.00013462	     -0.21713137	      0.00161334	      0.00006983	     62.42221858
      0.05350271	     -0.06427211	     -0.00033589	     -0.20549869	     -0.06317664	      0.88297937	     -0.00013418	     -0.21712684	      0.00164732	      0.00004089	     62.92250834
      0.05465188	     -0.06427263	     -0.00033540	     -0.20549982	     -0.06317473	      0.88297940	     -0.00013374	     -0.21712245	      0.00168240	      0.00001410	     62.77484635
      0.05580105	     -0.06427465	     -0.00033493	     -0.20550244	     -0.06317278	      0.88297940	     -0.00013329	     -0.21711819	      0.00171709	     -0.00001186	     62.99540113
      0.05745856	     -0.06427688	     -0.00033447	     -0.20550555	     -0.06316989	      0.88297935	     -0.00013264	     -0.21711229	      0.00176795	     -0.00004622	     62.82483968
      0.05861744	     -0.06427864	     -0.00033428	     -0.20550791	     -0.06316782	      0.88297929	     -0.00013218	     -0.21710828	      0.00180282	     -0.00006893	     63.17471269
      0.05977633	     -0.06427863	     -0.00033412	     -0.20550851	     -0.06316571	      0.88297919	     -0.00013172	     -0.21710438	      0.00183848	     -0.00008938	     63.03126800
      0.06093521	     -0.06427890	     -0.00033386	     -0.20550938	     -0.06316356	      0.88297908	     -0.00013125	     -0.21710054	      0.00187365	     -0.00010869	     63.20497062
      0.06260972	     -0.06427781	     -0.00033354	     -0.20550917	     -0.06316038	      0.88297888	     -0.00013057	     -0.21709515	      0.00192497	     -0.00013306	     62.98217464
      0.06370349	     -0.06427724	     -0.00033336	     -0.20550916	     -0.06315826	      0.88297872	     -0.00013011	     -0.21709169	      0.00195762	     -0.00014757	     63.28934779
      0.06479727	     -0.06427478	     -0.00033322	     -0.20550728	     -0.06315610	      0.88297855	     -0.00012966	     -0.21708830	      0.00199080	     -0.00015999	     63.19754177
      0.06626220	     -0.06427184	     -0.00033296	     -0.20550508	     -0.06315315	      0.88297831	     -0.00012905	     -0.21708381	      0.00203458	     -0.00017480	     63.37429319
      0.06776558	     -0.06426724	     -0.00033260	     -0.20550126	     -0.06315006	      0.88297804	     -0.00012841	     -0.21707927	      0.00208004	     -0.00018677	     63.00555858
      0.06901800	     -0.06426268	     -0.00033228	     -0.20549734	     -0.06314743	      0.88297780	     -0.00012788	     -0.21707548	      0.00211657	     -0.00019538	     63.47029061
      0.07027041	     -0.06425710	     -0.00033197	     -0.20549241	     -0.06314475	      0.88297755	     -0.00012734	     -0.21707174	      0.00215412	     -0.00020139	     63.15212510
      0.07152282	     -0.06425152	     -0.00033150	     -0.20548746	     -0.06314203	      0.88297729	     -0.00012680	     -0.21706799	      0.00219051	     -0.00020638	     63.48132780
      0.07306392	     -0.06424353	     -0.00033086	     -0.20548027	     -0.06313862	      0.88297697	     -0.00012613	     -0.21706338	      0.00223618	     -0.00020961	     63.06464098
      0.07436203	     -0.06423480	     -0.00033022	     -0.20547220	     -0.06313570	      0.88297670	     -0.00012556	     -0.21705943	      0.00227311	     -0.00021113	     63.61288837
      0.07566013	     -0.06422675	     -0.00032969	     -0.20546481	     -0.06313272	      0.88297642	     -0.00012498	     -0.21705543	      0.00231125	     -0.00021023	     63.17602877
      0.07695824	     -0.06421875	     -0.00032920	     -0.20545747	     -0.06312970	      0.88297615	     -0.00012440	     -0.21705139	      0.00234800	     -0.00020854	     63.57838440
      0.07860928	     -0.06421151	     -0.00032873	     -0.20545107	     -0.06312578	      0.88297581	     -0.00012366	     -0.21704625	      0.00239593	     -0.00020379	     62.99212574
      0.07983518	     -0.06420403	     -0.00032839	     -0.20544420	     -0.06312282	      0.88297556	     -0.00012310	     -0.21704240	      0.00242985	     -0.00019968	     63.65282354
      0.08106108	     -0.06418666	     -0.00032819	     -0.20542744	     -0.06311982	      0.88297532	     -0.00012254	     -0.21703841	      0.00246536	     -0.00019398	     63.80606698
      0.08228698	     -0.06413937	     -0.00032820	     -0.20538076	     -0.06311678	      0.88297509	     -0.00012198	     -0.21703360	      0.00250022	     -0.00018756	     64.87003958
      0.08351288	     -0.06407066	     -0.00032821	     -0.20531262	     -0.06311369	      0.88297486	     -0.00012141	     -0.21702734	      0.00253417	     -0.00017753	     65.34753141
      0.08473878	     -0.06401094	     -0.00032825	     -0.20525343	     -0.06311057	      0.88297465	     -0.00012084	     -0.21701981	      0.00256413	     -0.00016422	     65.96861516
      0.08628103	     -0.06397714	     -0.00032838	     -0.20522022	     -0.06310659	      0.88297442	     -0.00012012	     -0.21701024	      0.00259722	     -0.00014296	     66.12307793
      0.08751163	     -0.06399173	     -0.00032862	     -0.20523521	     -0.06310338	      0.88297425	     -0.00011955	     -0.21700410	      0.00261934	     -0.00012615	     67.24108884
      0.08874224	     -0.06404113	     -0.00032905	     -0.20528500	     -0.06310014	      0.88297411	     -0.00011898	     -0.21700056	      0.00264173	     -0.00011100	     68.09620452
      0.08997284	     -0.06411898	     -0.00032954	     -0.20536321	     -0.06309688	      0.88297398	     -0.00011841	     -0.21700037	      0.00266424	     -0.00010169	     69.84611002
      0.09145318	     -0.06423310	     -0.00032986	     -0.20547779	     -0.06309291	      0.88297383	     -0.00011772	     -0.21700506	      0.00269583	     -0.00009965	     71.86553927
      0.09293352	     -0.06435657	     -0.00032986	     -0.20560174	     -0.06308889	      0.88297367	     -0.00011704	     -0.21701509	      0.00273113	     -0.00011131	     74.97426064
      0.09416575	     -0.06445721	     -0.00032980	     -0.20570282	     -0.06308551	      0.88297353	     -0.00011647	     -0.21702732	      0.00276708	     -0.00013028	     76.73025688
      0.09539799	     -0.06455498	     -0.00032967	     -0.20580107	     -0.06308207	      0.88297335	     -0.00011591	     -0.21704270	      0.00280638	     -0.00016019	     78.98720103
      0.09725244	     -0.06468582	     -0.00032901	     -0.20593271	     -0.06307681	      0.88297300	     -0.00011507	     -0.21707112	      0.00287547	     -0.00022216	     80.94047389
      0.09817998	     -0.06473913	     -0.00032851	     -0.20598645	     -0.06307412	      0.88297277	     -0.00011465	     -0.21708730	      0.00291289	     -0.00026093	     81.77058301
      0.09933297	     -0.06479396	     -0.00032788	     -0.20604186	     -0.06307073	      0.88297244	     -0.00011414	     -0.21710889	      0.00296350	     -0.00031418	     82.12295256
      0.10117542	     -0.06485473	     -0.00032624	     -0.20610362	     -0.06306519	      0.88297178	     -0.00011332	     -0.21714601	      0.00305078	     -0.00041002	     81.53286784
      0.10233636	     -0.06487371	     -0.00032550	     -0.20612327	     -0.06306162	      0.88297126	     -0.00011281	     -0.21717061	      0.00311033	     -0.00047397	     80.57638448
      0.10349729	     -0.06487932	     -0.00032500	     -0.20612958	     -0.06305797	      0.88297067	     -0.00011230	     -0.21719572	      0.00317151	     -0.00054008	     79.50644992
      0.10503283	     -0.06486362	     -0.00032439	     -0.20611484	     -0.06305304	      0.88296978	     -0.00011163	     -0.21722917	      0.00325635	     -0.00062655	     77.72354678
      0.10619312	     -0.06483113	     -0.00032426	     -0.20608310	     -0.06304922	      0.88296901	     -0.00011113	     -0.21725418	      0.00332136	     -0.00069006	     76.70351567
      0.10735342	     -0.06478701	     -0.00032376	     -0.20603975	     -0.06304533	      0.88296818	     -0.00011064	     -0.21727877	      0.00338811	     -0.00074884	     75.62524231
      0.10851372	     -0.06473493	     -0.00032327	     -0.20598845	     -0.06304136	      0.88296728	     -0.00011015	     -0.21730277	      0.00345476	     -0.00080301	     75.05337412
      0.11008854	     -0.06465358	     -0.00032268	     -0.20590818	     -0.06303585	      0.88296596	     -0.00010949	     -0.21733416	      0.00354623	     -0.00086595	     74.40194571
      0.11122028	     -0.06459211	     -0.00032218	     -0.20584750	     -0.06303180	      0.88296496	     -0.00010902	     -0.21735569	      0.00361103	     -0.00090359	     74.81630667
      0.11235202	     -0.06452975	     -0.00032200	     -0.20578592	     -0.06302767	      0.88296392	     -0.00010855	     -0.21737634	      0.00367631	     -0.00093330	     75.04716232
      0.11371076	     -0.06445935	     -0.00032212	     -0.20571647	     -0.06302263	      0.88296263	     -0.00010800	     -0.21739990	      0.00375359	     -0.00095985	     76.07050669
      0.11506949	     -0.06438951	     -0.00032234	     -0.20564756	     -0.06301747	      0.88296132	     -0.00010746	     -0.21742217	      0.00383098	     -0.00097516	     76.67404951
      0.11642822	     -0.06432763	     -0.00032254	     -0.20558662	     -0.06301222	      0.88295999	     -0.00010692	     -0.21744312	      0.00390656	     -0.00098095	     78.36098778
      0.11764360	     -0.06427786	     -0.00032268	     -0.20553769	     -0.06300743	      0.88295880	     -0.00010644	     -0.21746079	      0.00397488	     -0.00097721	     78.70979597
      0.11885898	     -0.06423635	     -0.00032287	     -0.20549701	     -0.06300256	      0.88295761	     -0.00010597	     -0.21747745	      0.00404185	     -0.00096734	     79.89789756
      0.12070476	     -0.06418628	     -0.00032313	     -0.20544821	     -0.06299500	      0.88295585	     -0.00010527	     -0.21750097	      0.00414424	     -0.00094055	     80.31731863
      0.12166333	     -0.06416526	     -0.00032330	     -0.20542784	     -0.06299100	      0.88295496	     -0.00010491	     -0.21751233	      0.00419647	     -0.00092258	     81.21593839
      0.12284812	     -0.06414417	     -0.00032347	     -0.20540756	     -0.06298599	      0.88295388	     -0.00010448	     -0.21752558	      0.00426180	     -0.00089634	     81.32573221
      0.12451718	     -0.06412366	     -0.00032386	     -0.20538818	     -0.06297880	      0.88295242	     -0.00010387	     -0.21754285	      0.00435335	     -0.00085488	     81.80710681
      0.12569425	     -0.06411357	     -0.00032393	     -0.20537889	     -0.06297364	      0.88295143	     -0.00010345	     -0.21755419	      0.00441881	     -0.00082211	     80.99879302
      0.12687131	     -0.06410878	     -0.00032401	     -0.20537490	     -0.06296840	      0.88295048	     -0.00010303	     -0.21756486	      0.00448348	     -0.00078853	     81.03670657
      0.12857197	     -0.06410809	     -0.00032408	     -0.20537536	     -0.06296070	      0.88294918	     -0.00010244	     -0.21757925	      0.00457807	     -0.00073828	     80.04494643
      0.12961216	     -0.06410995	     -0.00032410	     -0.20537791	     -0.06295590	      0.88294843	     -0.00010209	     -0.21758746	      0.00463529	     -0.00070810	     80.18390317
      0.13065236	     -0.06411185	     -0.00032402	     -0.20538052	     -0.06295105	      0.88294771	     -0.00010174	     -0.21759526	      0.00469328	     -0.00067786	     79.69657963
      0.13217419	     -0.06411707	     -0.00032375	     -0.20538676	     -0.06294385	      0.88294671	     -0.00010124	     -0.21760593	      0.00477795	     -0.00063542	     79.35720536
      0.13376630	     -0.06412443	     -0.00032349	     -0.20539518	     -0.06293617	      0.88294573	     -0.00010072	     -0.21761632	      0.00486736	     -0.00059317	     78.30562128
      0.13498952	     -0.06413009	     -0.00032329	     -0.20540165	     -0.06293017	      0.88294503	     -0.00010034	     -0.21762385	      0.00493483	     -0.00056365	     78.56974458
      0.13621275	     -0.06413498	     -0.00032260	     -0.20540736	     -0.06292409	      0.88294436	     -0.00009996	     -0.21763110	      0.00500338	     -0.00053577	     77.92244092
      0.13743597	     -0.06414139	     -0.00032212	     -0.20541456	     -0.06291793	      0.88294372	     -0.00009958	     -0.21763815	      0.00507094	     -0.00051117	     77.98729701
      0.13893965	     -0.06414886	     -0.00032163	     -0.20542301	     -0.06291025	      0.88294297	     -0.00009913	     -0.21764669	      0.00515462	     -0.00048416	     77.25413842
      0.14044333	     -0.06415277	     -0.00032099	     -0.20542788	     -0.06290243	      0.88294226	     -0.00009869	     -0.21765508	      0.00523613	     -0.00046261	     78.00955265
      0.14171898	     -0.06415207	     -0.00032032	     -0.20542800	     -0.06289571	      0.88294168	     -0.00009833	     -0.21766214	      0.00530685	     -0.00044660	     77.14223974
      0.14299464	     -0.06415032	     -0.00031969	     -0.20542706	     -0.06288889	      0.88294111	     -0.00009798	     -0.21766909	      0.00537584	     -0.00043504	     77.52885156
      0.14497152	     -0.06414598	     -0.00031882	     -0.20542397	     -0.06287816	      0.88294027	     -0.00009744	     -0.21767987	      0.00548339	     -0.00042276	     76.76507939
      0.14590210	     -0.06414076	     -0.00031841	     -0.20541931	     -0.06287304	      0.88293988	     -0.00009720	     -0.21768493	      0.00553235	     -0.00042004	     77.34930825
      0.14705813	     -0.06413389	     -0.00031791	     -0.20541315	     -0.06286660	      0.88293939	     -0.00009690	     -0.21769124	      0.00559380	     -0.00041811	     77.32766009
      0.14881297	     -0.06412134	     -0.00031747	     -0.20540165	     -0.06285671	      0.88293866	     -0.00009646	     -0.21770081	      0.00568574	     -0.00041966	     77.57659137
      0.14998319	     -0.06410911	     -0.00031735	     -0.20539012	     -0.06285002	      0.88293816	     -0.00009618	     -0.21770718	      0.00574730	     -0.00042229	     77.22461014
      0.15115341	     -0.06409663	     -0.00031741	     -0.20537832	     -0.06284326	      0.88293767	     -0.00009590	     -0.21771350	      0.00580751	     -0.00042718	     77.50472082
      0.15275350	     -0.06407731	     -0.00031764	     -0.20535992	     -0.06283390	      0.88293698	     -0.00009554	     -0.21772209	      0.00588989	     -0.00043541	     77.25446564
      0.15385894	     -0.06406211	     -0.00031790	     -0.20534534	     -0.06282736	      0.88293649	     -0.00009530	     -0.21772795	      0.00594538	     -0.00044274	     77.66711994
      0.15496438	     -0.06404627	     -0.00031822	     -0.20533012	     -0.06282075	      0.88293600	     -0.00009506	     -0.21773379	      0.00600116	     -0.00045013	     77.60501897
      0.15635280	     -0.06402868	     -0.00031878	     -0.20531330	     -0.06281237	      0.88293537	     -0.00009477	     -0.21774107	      0.00607011	     -0.00046081	     77.93577144
      0.15778264	     -0.06401057	     -0.00031939	     -0.20529597	     -0.06280364	      0.88293470	     -0.00009449	     -0.21774854	      0.00614141	     -0.00047198	     77.69384446
      0.15921248	     -0.06399337	     -0.00031976	     -0.20527955	     -0.06279481	      0.88293402	     -0.00009422	     -0.21775589	      0.00621084	     -0.00048447	     78.61097561
      0.16041739	     -0.06397879	     -0.00032018	     -0.20526562	     -0.06278729	      0.88293343	     -0.00009400	     -0.21776201	      0.00627054	     -0.00049414	     78.22916851
      0.16162230	     -0.06396625	     -0.00032053	     -0.20525372	     -0.06277970	      0.88293282	     -0.00009378	     -0.21776801	      0.00632907	     -0.00050468	     78.74789510
      0.16360629	     -0.06395046	     -0.00032102	     -0.20523901	     -0.06276705	      0.88293181	     -0.00009345	     -0.21777782	      0.00642669	     -0.00052150	     78.86130731
      0.16452609	     -0.06394278	     -0.00032125	     -0.20523180	     -0.06276112	      0.88293132	     -0.00009330	     -0.21778233	      0.00647078	     -0.00052976	     79.75928340
      0.16564046	     -0.06393252	     -0.00032155	     -0.20522213	     -0.06275388	      0.88293073	     -0.00009313	     -0.21778773	      0.00652381	     -0.00053906	     80.46990747
      0.16733172	     -0.06391544	     -0.00032203	     -0.20520587	     -0.06274278	      0.88292980	     -0.00009288	     -0.21779560	      0.00660005	     -0.00055351	     82.28941980
      0.16860623	     -0.06390021	     -0.00032222	     -0.20519125	     -0.06273433	      0.88292909	     -0.00009271	     -0.21780119	      0.00665467	     -0.00056388	     83.24237461
      0.16988074	     -0.06388544	     -0.00032230	     -0.20517703	     -0.06272582	      0.88292837	     -0.00009254	     -0.21780638	      0.00670535	     -0.00057512	     85.27194336
      0.17115524	     -0.06387147	     -0.00032224	     -0.20516360	     -0.06271724	      0.88292763	     -0.00009238	     -0.21781125	      0.00675458	     -0.00058600	     86.67976663
      0.17242975	     -0.06385916	     -0.00032216	     -0.20515181	     -0.06270860	      0.88292687	     -0.00009223	     -0.21781575	      0.00680139	     -0.00059766	     88.98322507
      0.17370426	     -0.06384489	     -0.00032193	     -0.20513806	     -0.06269990	      0.88292610	     -0.00009208	     -0.21781991	      0.00684823	     -0.00060844	     90.50429212
      0.17497876	     -0.06382744	     -0.00032174	     -0.20512110	     -0.06269115	      0.88292532	     -0.00009195	     -0.21782356	      0.00689362	     -0.00061918	     93.05351656
      0.17655849	     -0.06380042	     -0.00032147	     -0.20509471	     -0.06268021	      0.88292433	     -0.00009179	     -0.21782721	      0.00695116	     -0.00062992	     95.02294318
      0.17813822	     -0.06375853	     -0.00032104	     -0.20505343	     -0.06266919	      0.88292333	     -0.00009165	     -0.21782949	      0.00700679	     -0.00063822	     99.18616790
      0.17925184	     -0.06372075	     -0.00032050	     -0.20501611	     -0.06266136	      0.88292262	     -0.00009155	     -0.21783001	      0.00704857	     -0.00063980	    100.15162999
      0.18036546	     -0.06366975	     -0.00031985	     -0.20496557	     -0.06265349	      0.88292191	     -0.00009146	     -0.21782936	      0.00708951	     -0.00063929	    102.60842080
      0.18192673	     -0.06356829	     -0.00031863	     -0.20486478	     -0.06264237	      0.88292091	     -0.00009135	     -0.21782585	      0.00714861	     -0.00063077	    105.32113157
      0.18316600	     -0.06346097	     -0.00031684	     -0.20475800	     -0.06263349	      0.88292014	     -0.00009126	     -0.21782031	      0.00719518	     -0.00061693	    108.29234292
      0.18440526	     -0.06333654	     -0.00031577	     -0.20463411	     -0.06262454	      0.88291939	     -0.00009118	     -0.21781207	      0.00724278	     -0.00059379	    109.94218347
      0.18564452	     -0.06320058	     -0.00031480	     -0.20449868	     -0.06261553	      0.88291867	     -0.00009111	     -0.21780105	      0.00728881	     -0.00056253	    112.69588715
      0.18688379	     -0.06305541	     -0.00031368	     -0.20435403	     -0.06260647	      0.88291800	     -0.00009104	     -0.21778735	      0.00733545	     -0.00052081	    113.95541545
      0.18812305	     -0.06290449	     -0.00031287	     -0.20420361	     -0.06259735	      0.88291738	     -0.00009098	     -0.21777110	      0.00737993	     -0.00047069	    116.53178140
      0.18936231	     -0.06275078	     -0.00031207	     -0.20405040	     -0.06258818	      0.88291684	     -0.00009093	     -0.21775251	      0.00742480	     -0.00041025	    117.36984411
      0.19060158	     -0.06259737	     -0.00031125	     -0.20389746	     -0.06257895	      0.88291637	     -0.00009088	     -0.21773181	      0.00746706	     -0.00034250	    119.70099857
      0.19184084	     -0.06244792	     -0.00031051	     -0.20374848	     -0.06256967	      0.88291599	     -0.00009083	     -0.21770931	      0.00750959	     -0.00026603	    120.17487273
      0.19308010	     -0.06230254	     -0.00030974	     -0.20360353	     -0.06256034	      0.88291571	     -0.00009079	     -0.21768528	      0.00754934	     -0.00018441	    122.25895767
      0.19431937	     -0.06216364	     -0.00030891	     -0.20346507	     -0.06255096	      0.88291554	     -0.00009075	     -0.21766000	      0.00758939	     -0.00009658	    122.46441545
      0.19555863	     -0.06203146	     -0.00030811	     -0.20333330	     -0.06254153	      0.88291547	     -0.00009072	     -0.21763371	      0.00762673	     -0.00000636	    124.30154630
      0.19679789	     -0.06190792	     -0.00030752	     -0.20321016	     -0.06253206	      0.88291552	     -0.00009069	     -0.21760667	      0.00766457	      0.00008717	    124.29352734
      0.19803716	     -0.06179128	     -0.00030713	     -0.20309390	     -0.06252254	      0.88291569	     -0.00009067	     -0.21757906	      0.00769992	      0.00018022	    125.95224830
      0.19927642	     -0.06168288	     -0.00030691	     -0.20298587	     -0.06251297	      0.88291597	     -0.00009065	     -0.21755106	      0.00773599	      0.00027385	    125.75917884
      0.20051568	     -0.06158165	     -0.00030680	     -0.20288498	     -0.06250337	      0.88291637	     -0.00009064	     -0.21752279	      0.00776973	      0.00036436	    127.20055280
      0.20175495	     -0.06148699	     -0.00030672	     -0.20279067	     -0.06249372	      0.88291687	     -0.00009063	     -0.21749438	      0.00780436	      0.00045300	    126.84515059
      0.20299421	     -0.06139607	     -0.00030657	     -0.20270009	     -0.06248402	      0.88291749	     -0.00009062	     -0.21746583	      0.00783681	      0.00053637	    128.13816232
      0.20423347	     -0.06130831	     -0.00030631	     -0.20261266	     -0.06247429	      0.88291820	     -0.00009061	     -0.21743716	      0.00787027	      0.00061606	    127.67281939
      0.20547274	     -0.06122168	     -0.00030596	     -0.20252636	     -0.06246452	      0.88291901	     -0.00009061	     -0.21740830	      0.00790157	      0.00068906	    128.82967179
      0.20671200	     -0.06113704	     -0.00030557	     -0.20244204	     -0.06245471	      0.88291991	     -0.00009062	     -0.21737925	      0.00793380	      0.00075730	    128.23348947
      0.20795126	     -0.06105320	     -0.00030519	     -0.20235851	     -0.06244486	      0.88292089	     -0.00009062	     -0.21734997	      0.00796372	      0.00081806	    129.22765323
      0.20919053	     -0.06097110	     -0.00030482	     -0.20227671	     -0.06243497	      0.88292193	     -0.00009063	     -0.21732047	      0.00799441	      0.00087352	    128.49261694
      0.21042979	     -0.06088942	     -0.00030447	     -0.20219532	     -0.06242504	      0.88292305	     -0.00009064	     -0.21729074	      0.00802260	      0.00092119	    129.34199509
      0.21166905	     -0.06080895	     -0.00030412	     -0.20211514	     -0.06241508	      0.88292422	     -0.00009066	     -0.21726078	      0.00805139	      0.00096347	    128.50864441
      0.21290832	     -0.06072803	     -0.00030378	     -0.20203448	     -0.06240509	      0.88292543	     -0.00009067	     -0.21723059	      0.00807752	      0.00099812	    129.26163484
      0.21414758	     -0.06064748	     -0.00030350	     -0.20195419	     -0.06239506	      0.88292669	     -0.00009069	     -0.21720016	      0.00810406	      0.00102779	    128.34690608
      0.21538684	     -0.06056431	     -0.00030317	     -0.20187126	     -0.06238500	      0.88292798	     -0.00009072	     -0.21716948	      0.00812771	      0.00105041	    129.01006908
      0.21662611	     -0.06048139	     -0.00030272	     -0.20178858	     -0.06237492	      0.88292929	     -0.00009074	     -0.21713860	      0.00815154	      0.00106873	    128.03174243
      0.21786537	     -0.06039694	     -0.00030224	     -0.20170434	     -0.06236480	      0.88293062	     -0.00009077	     -0.21710749	      0.00817235	      0.00108067	    128.67167532
      0.21910463	     -0.06031236	     -0.00030182	     -0.20161997	     -0.06235466	      0.88293197	     -0.00009079	     -0.21707615	      0.00819327	      0.00108901	    127.69996137
      0.22034390	     -0.06022433	     -0.00030149	     -0.20153212	     -0.06234450	      0.88293332	     -0.00009082	     -0.21704457	      0.00821106	      0.00109187	    128.35461376
      0.22158316	     -0.06013501	     -0.00030109	     -0.20144297	     -0.06233431	      0.88293467	     -0.00009086	     -0.21701276	      0.00822883	      0.00109221	    127.40405581
      0.22282242	     -0.06004299	     -0.00030070	     -0.20135110	     -0.06232410	      0.88293602	     -0.00009089	     -0.21698068	      0.00824336	      0.00108813	    128.09187110
      0.22406169	     -0.05995034	     -0.00030040	     -0.20125858	     -0.06231388	      0.88293737	     -0.00009093	     -0.21694832	      0.00825780	      0.00108251	    127.18168922
      0.22530095	     -0.05985597	     -0.00030016	     -0.20116432	     -0.06230364	      0.88293870	     -0.00009097	     -0.21691569	      0.00826896	      0.00107341	    127.90898547
      0.22654021	     -0.05976088	     -0.00029991	     -0.20106934	     -0.06229338	      0.88294003	     -0.00009101	     -0.21688280	      0.00827999	      0.00106369	    127.03396146
      0.22777948	     -0.05966396	     -0.00029979	     -0.20097249	     -0.06228312	      0.88294134	     -0.00009105	     -0.21684964	      0.00828771	      0.00105138	    127.81947238
      0.22901874	     -0.05956587	     -0.00029974	     -0.20087447	     -0.06227284	      0.88294264	     -0.00009109	     -0.21681622	      0.00829530	      0.00103936	    127.00534963
      0.23025800	     -0.05946586	     -0.00029940	     -0.20077451	     -0.06226256	      0.88294392	     -0.00009114	     -0.21678252	      0.00829955	      0.00102573	    127.86117985
      0.23149727	     -0.05936548	     -0.00029900	     -0.20067416	     -0.06225227	      0.88294518	     -0.00009119	     -0.21674857	      0.00830364	      0.00101332	    127.09025073
      0.23273653	     -0.05926440	     -0.00029881	     -0.20057309	     -0.06224198	      0.88294643	     -0.00009124	     -0.21671435	      0.00830438	      0.00100014	    127.99279644
      0.23397579	     -0.05916320	     -0.00029835	     -0.20047189	     -0.06223169	      0.88294766	     -0.00009129	     -0.21667991	      0.00830495	      0.00098897	    127.24649500
      0.23521506	     -0.05906134	     -0.00029783	     -0.20037001	     -0.06222140	      0.88294888	     -0.00009134	     -0.21664527	      0.00830220	      0.00097760	    128.21045489
      0.23645432	     -0.05895984	     -0.00029740	     -0.20026848	     -0.06221111	      0.88295008	     -0.00009140	     -0.21661045	      0.00829939	      0.00096861	    127.53521382
      0.23769358	     -0.05885788	     -0.00029710	     -0.20016646	     -0.06220083	      0.88295128	     -0.00009146	     -0.21657546	      0.00829335	      0.00095980	    128.58162920
      0.23893285	     -0.05875692	     -0.00029687	     -0.20006543	     -0.06219056	      0.88295246	     -0.00009151	     -0.21654032	      0.00828734	      0.00095368	    127.95033863
      0.24017211	     -0.05865456	     -0.00029666	     -0.19996298	     -0.06218029	      0.88295364	     -0.00009158	     -0.21650503	      0.00827816	      0.00094794	    129.06694595
      0.24141137	     -0.05855242	     -0.00029605	     -0.19986076	     -0.06217004	      0.88295481	     -0.00009164	     -0.21646956	      0.00826906	      0.00094512	    128.48189865
      0.24265064	     -0.05845035	     -0.00029540	     -0.19975857	     -0.06215980	      0.88295598	     -0.00009170	     -0.21643393	      0.00825681	      0.00094283	    129.61379360
      0.24388990	     -0.05835106	     -0.00029495	     -0.19965916	     -0.06214957	      0.88295715	     -0.00009177	     -0.21639820	      0.00824465	      0.00094347	    129.01867904
      0.24512916	     -0.05825304	     -0.00029459	     -0.19956099	     -0.06213936	      0.88295832	     -0.00009183	     -0.21636242	      0.00822945	      0.00094450	    130.17450673
      0.24636843	     -0.05815760	     -0.00029419	     -0.19946540	     -0.06212918	      0.88295949	     -0.00009190	     -0.21632664	      0.00821450	      0.00094822	    129.61569141
      0.24760769	     -0.05806227	     -0.00029374	     -0.19936989	     -0.06211901	      0.88296067	     -0.00009197	     -0.21629084	      0.00819664	      0.00095217	    130.83052782
      0.24884695	     -0.05796827	     -0.00029327	     -0.19927572	     -0.06210886	      0.88296186	     -0.00009204	     -0.21625504	      0.00817914	      0.00095866	    130.29799348
      0.25008622	     -0.05787476	     -0.00029284	     -0.19918201	     -0.06209874	      0.88296305	     -0.00009211	     -0.21621922	      0.00815877	      0.00096518	    131.51698840
      0.25132548	     -0.05778431	     -0.00029235	     -0.19909137	     -0.06208864	      0.88296425	     -0.00009218	     -0.21618342	      0.00813880	      0.00097396	    130.96016407
      0.25256474	     -0.05769554	     -0.00029181	     -0.19900237	     -0.06207856	      0.88296546	     -0.00009226	     -0.21614769	      0.00811601	      0.00098234	    132.15060975
      0.25380401	     -0.05761080	     -0.00029121	     -0.19891741	     -0.06206852	      0.88296668	     -0.00009233	     -0.21611212	      0.00809368	      0.00099252	    131.54313254
      0.25504327	     -0.05753021	     -0.00029052	     -0.19883658	     -0.06205851	      0.88296792	     -0.00009241	     -0.21607678	      0.00806861	      0.00100173	    132.66905457
      0.25628253	     -0.05745519	     -0.00028954	     -0.19876132	     -0.06204852	      0.88296917	     -0.00009248	     -0.21604177	      0.00804420	      0.00101199	    132.01510868
      0.25752180	     -0.05738450	     -0.00028846	     -0.19869038	     -0.06203857	      0.88297043	     -0.00009256	     -0.21600714	      0.00801731	      0.00102051	    133.10647939
      0.25876106	     -0.05732066	     -0.00028724	     -0.19862629	     -0.06202865	      0.88297170	     -0.00009264	     -0.21597297	      0.00799133	      0.00102929	    132.39677111
      0.26000032	     -0.05726127	     -0.00028564	     -0.19856664	     -0.06201876	      0.88297298	     -0.00009272	     -0.21593934	      0.00796309	      0.00103561	    133.42372032
      0.26123959	     -0.05720922	     -0.00028457	     -0.19851432	     -0.06200891	      0.88297427	     -0.00009280	     -0.21590637	      0.00793594	      0.00104160	    132.63757707
      0.26247885	     -0.05716308	     -0.00028370	     -0.19846790	     -0.06199910	      0.88297556	     -0.00009288	     -0.21587414	      0.00790679	      0.00104445	    133.62555839
      0.26371811	     -0.05712343	     -0.00028291	     -0.19842797	     -0.06198931	      0.88297685	     -0.00009296	     -0.21584268	      0.00787911	      0.00104624	    132.84533296
      0.26495738	     -0.05708771	     -0.00028221	     -0.19839195	     -0.06197957	      0.88297815	     -0.00009304	     -0.21581199	      0.00784977	      0.00104430	    133.81855239
      0.26619664	     -0.05705777	     -0.00028160	     -0.19836173	     -0.06196986	      0.88297944	     -0.00009312	     -0.21578204	      0.00782213	      0.00104086	    133.00228916
      0.26743590	     -0.05703165	     -0.00028110	     -0.19833530	     -0.06196018	      0.88298073	     -0.00009320	     -0.21575284	      0.00779299	      0.00103335	    133.91849607
      0.26867517	     -0.05701118	     -0.00028061	     -0.19831455	     -0.06195054	      0.88298200	     -0.00009329	     -0.21572437	      0.00776570	      0.00102405	    133.04488638
      0.26991443	     -0.05699424	     -0.00027998	     -0.19829732	     -0.06194094	      0.88298326	     -0.00009337	     -0.21569663	      0.00773703	      0.00101043	    133.89188876
      0.27115369	     -0.05698147	     -0.00027938	     -0.19828428	     -0.06193136	      0.88298451	     -0.00009346	     -0.21566965	      0.00771026	      0.00099494	    132.93849257
      0.27239296	     -0.05697338	     -0.00027894	     -0.19827589	     -0.06192183	      0.88298573	     -0.00009354	     -0.21564346	      0.00768215	      0.00097509	    133.69162042
      0.27363222	     -0.05697110	     -0.00027854	     -0.19827334	     -0.06191232	      0.88298692	     -0.00009363	     -0.21561808	      0.00765606	      0.00095320	    132.69331981
      0.27487148	     -0.05697195	     -0.00027820	     -0.19827390	     -0.06190285	      0.88298809	     -0.00009372	     -0.21559349	      0.00762881	      0.00092683	    133.41697988
      0.27611075	     -0.05697760	     -0.00027787	     -0.19827929	     -0.06189341	      0.88298922	     -0.00009380	     -0.21556967	      0.00760372	      0.00089845	    132.38360154
      0.27735001	     -0.05698591	     -0.00027757	     -0.19828733	     -0.06188401	      0.88299031	     -0.00009389	     -0.21554659	      0.00757754	      0.00086573	    133.05295157
      0.27858927	     -0.05699857	     -0.00027716	     -0.19829973	     -0.06187463	      0.88299136	     -0.00009398	     -0.21552423	      0.00755358	      0.00083123	    131.97352709
      0.27982854	     -0.05701300	     -0.00027678	     -0.19831391	     -0.06186529	      0.88299237	     -0.00009407	     -0.21550255	      0.00752856	      0.00079274	    132.59004371
      0.28106780	     -0.05703107	     -0.00027639	     -0.19833174	     -0.06185597	      0.88299333	     -0.00009416	     -0.21548151	      0.00750576	      0.00075286	    131.46586555
      0.28230706	     -0.05705061	     -0.00027613	     -0.19835103	     -0.06184668	      0.88299424	     -0.00009425	     -0.21546110	      0.00748190	      0.00070945	    132.02688477
      0.28354633	     -0.05707344	     -0.00027590	     -0.19837364	     -0.06183743	      0.88299509	     -0.00009434	     -0.21544130	      0.00746023	      0.00066519	    130.85980226
      0.28478559	     -0.05709733	     -0.00027571	     -0.19839729	     -0.06182819	      0.88299588	     -0.00009443	     -0.21542208	      0.00743748	      0.00061797	    131.37477163
      0.28602485	     -0.05712404	     -0.00027553	     -0.19842378	     -0.06181899	      0.88299662	     -0.00009452	     -0.21540342	      0.00741687	      0.00057050	    130.17185546
      0.28726412	     -0.05715162	     -0.00027541	     -0.19845114	     -0.06180981	      0.88299730	     -0.00009461	     -0.21538529	      0.00739514	      0.00052068	    130.64462805
      0.28850338	     -0.05718188	     -0.00027530	     -0.19848119	     -0.06180066	      0.88299791	     -0.00009470	     -0.21536769	      0.00737551	      0.00047122	    129.41103852
      0.28974264	     -0.05721250	     -0.00027522	     -0.19851160	     -0.06179153	      0.88299846	     -0.00009479	     -0.21535058	      0.00735469	      0.00042004	    129.85092893
      0.29098191	     -0.05724507	     -0.00027511	     -0.19854398	     -0.06178243	      0.88299895	     -0.00009488	     -0.21533395	      0.00733593	      0.00036987	    128.59880054
      0.29222117	     -0.05727762	     -0.00027506	     -0.19857633	     -0.06177335	      0.88299938	     -0.00009498	     -0.21531776	      0.00731594	      0.00031864	    129.01757967
      0.29346043	     -0.05731205	     -0.00027475	     -0.19861058	     -0.06176430	      0.88299974	     -0.00009507	     -0.21530200	      0.00729796	      0.00026912	    127.75708472
      0.29469970	     -0.05734616	     -0.00027429	     -0.19864450	     -0.06175526	      0.88300005	     -0.00009516	     -0.21528664	      0.00727867	      0.00021928	    128.13745312
      0.29593896	     -0.05738068	     -0.00027424	     -0.19867884	     -0.06174625	      0.88300029	     -0.00009525	     -0.21527169	      0.00726130	      0.00017184	    126.85129010
      0.29717822	     -0.05741601	     -0.00027435	     -0.19871399	     -0.06173727	      0.88300047	     -0.00009534	     -0.21525717	      0.00724260	      0.00012468	    127.22917829
      0.29841749	     -0.05745334	     -0.00027446	     -0.19875115	     -0.06172830	      0.88300060	     -0.00009544	     -0.21524306	      0.00722583	      0.00008043	    125.95257153
      0.29965675	     -0.05749014	     -0.00027460	     -0.19878777	     -0.06171936	      0.88300067	     -0.00009553	     -0.21522934	      0.00720777	      0.00003695	    126.34577517
      0.30089601	     -0.05752788	     -0.00027472	     -0.19882535	     -0.06171044	      0.88300069	     -0.00009562	     -0.21521598	      0.00719168	     -0.00000314	    125.08411575
      0.30213528	     -0.05756443	     -0.00027523	     -0.19886173	     -0.06170154	      0.88300066	     -0.00009571	     -0.21520293	      0.00717429	     -0.00004205	    125.48657787
      0.30337454	     -0.05760111	     -0.00027529	     -0.19889826	     -0.06169265	      0.88300059	     -0.00009581	     -0.21519018	      0.00715886	     -0.00007712	    124.22259572
      0.30461380	     -0.05763733	     -0.00027543	     -0.19893433	     -0.06168379	      0.88300047	     -0.00009590	     -0.21517771	      0.00714213	     -0.00011062	    124.61884025
      0.30585307	     -0.05767437	     -0.00027558	     -0.19897123	     -0.06167495	      0.88300032	     -0.00009599	     -0.21516552	      0.00712738	     -0.00014008	    123.37623210
      0.30709233	     -0.05771021	     -0.00027583	     -0.19900692	     -0.06166613	      0.88300013	     -0.00009608	     -0.21515355	      0.00711138	     -0.00016780	    123.79135096
      0.30833159	     -0.05774653	     -0.00027609	     -0.19904311	     -0.06165732	      0.88299990	     -0.00009617	     -0.21514180	      0.00709741	     -0.00019131	    122.56739633
      0.30957086	     -0.05778143	     -0.00027637	     -0.19907787	     -0.06164854	      0.88299965	     -0.00009626	     -0.21513022	      0.00708224	     -0.00021299	    122.99315799
      0.31081012	     -0.05781671	     -0.00027664	     -0.19911304	     -0.06163977	      0.88299938	     -0.00009636	     -0.21511880	      0.00706911	     -0.00023043	    121.77708137
      0.31204938	     -0.05785074	     -0.00027695	     -0.19914694	     -0.06163102	      0.88299908	     -0.00009645	     -0.21510751	      0.00705478	     -0.00024607	    122.20168747
      0.31328865	     -0.05788531	     -0.00027724	     -0.19918140	     -0.06162228	      0.88299877	     -0.00009654	     -0.21509634	      0.00704252	     -0.00025755	    120.98919838
      0.31452791	     -0.05791855	     -0.00027756	     -0.19921452	     -0.06161356	      0.88299844	     -0.00009663	     -0.21508526	      0.00702906	     -0.00026736	    121.41392721
      0.31576717	     -0.05795212	     -0.00027784	     -0.19924800	     -0.06160486	      0.88299811	     -0.00009672	     -0.21507428	      0.00701768	     -0.00027318	    120.20792180
      0.31700644	     -0.05798415	     -0.00027809	     -0.19927993	     -0.06159617	      0.88299777	     -0.00009681	     -0.21506336	      0.00700512	     -0.00027755	    120.63184404
      0.31824570	     -0.05801624	     -0.00027826	     -0.19931193	     -0.06158750	      0.88299742	     -0.00009689	     -0.21505249	      0.00699465	     -0.00027818	    119.43315975
      0.31948496	     -0.05804643	     -0.00027836	     -0.19934204	     -0.06157884	      0.88299708	     -0.00009698	     -0.21504164	      0.00698301	     -0.00027763	    119.86085311
      0.32072423	     -0.05807627	     -0.00027835	     -0.19937181	     -0.06157019	      0.88299674	     -0.00009707	     -0.21503081	      0.00697344	     -0.00027362	    118.67786196
      0.32196349	     -0.05810377	     -0.00027823	     -0.19939923	     -0.06156155	      0.88299640	     -0.00009716	     -0.21501996	      0.00696267	     -0.00026873	    119.11415280
      0.32320275	     -0.05813046	     -0.00027798	     -0.19942587	     -0.06155293	      0.88299607	     -0.00009724	     -0.21500908	      0.00695393	     -0.00026068	    117.95524350
      0.32444202	     -0.05815451	     -0.00027764	     -0.19944986	     -0.06154432	      0.88299575	     -0.00009733	     -0.21499814	      0.00694395	     -0.00025204	    118.40361353
      0.32568128	     -0.05817755	     -0.00027717	     -0.19947286	     -0.06153572	      0.88299545	     -0.00009741	     -0.21498713	      0.00693595	     -0.00024055	    117.26971295
      0.32692054	     -0.05819769	     -0.00027662	     -0.19949295	     -0.06152713	      0.88299516	     -0.00009749	     -0.21497602	      0.00692662	     -0.00022878	    117.72964974
      0.32815981	     -0.05821652	     -0.00027594	     -0.19951176	     -0.06151855	      0.88299488	     -0.00009757	     -0.21496483	      0.00691917	     -0.00021445	    116.62339638
      0.32939907	     -0.05823222	     -0.00027518	     -0.19952741	     -0.06150998	      0.88299463	     -0.00009765	     -0.21495352	      0.00691031	     -0.00020013	    117.09755496
      0.33063833	     -0.05824639	     -0.00027430	     -0.19954156	     -0.06150142	      0.88299439	     -0.00009773	     -0.21494209	      0.00690323	     -0.00018354	    116.02250331
      0.33187760	     -0.05825721	     -0.00027335	     -0.19955235	     -0.06149287	      0.88299417	     -0.00009781	     -0.21493053	      0.00689465	     -0.00016723	    116.51240142
      0.33311686	     -0.05826635	     -0.00027231	     -0.19956146	     -0.06148433	      0.88299397	     -0.00009788	     -0.21491884	      0.00688774	     -0.00014892	    115.46993747
      0.33435612	     -0.05827208	     -0.00027122	     -0.19956716	     -0.06147580	      0.88299380	     -0.00009796	     -0.21490701	      0.00687924	     -0.00013114	    115.97363097
      0.33559539	     -0.05827610	     -0.00026966	     -0.19957118	     -0.06146728	      0.88299365	     -0.00009803	     -0.21489505	      0.00687229	     -0.00011153	    114.95989755
      0.33683465	     -0.05827675	     -0.00026793	     -0.19957181	     -0.06145877	      0.88299352	     -0.00009810	     -0.21488295	      0.00686360	     -0.00009255	    115.46013299
      0.33807391	     -0.05827570	     -0.00026617	     -0.19957075	     -0.06145027	      0.88299342	     -0.00009817	     -0.21487072	      0.00685636	     -0.00007195	    114.47334359
      0.33931318	     -0.05827127	     -0.00026445	     -0.19956630	     -0.06144178	      0.88299334	     -0.00009824	     -0.21485836	      0.00684733	     -0.00005225	    115.00606192
      0.34055244	     -0.05826376	     -0.00026317	     -0.19955877	     -0.06143330	      0.88299329	     -0.00009830	     -0.21484589	      0.00683967	     -0.00003107	    114.05154533
      0.34179170	     -0.05825427	     -0.00026204	     -0.19954924	     -0.06142483	      0.88299327	     -0.00009837	     -0.21483336	      0.00683010	     -0.00001089	    114.58917778
      0.34303097	     -0.05824338	     -0.00026094	     -0.19953832	     -0.06141637	      0.88299327	     -0.00009843	     -0.21482077	      0.00682183	      0.00001059	    113.66429107
      0.34427023	     -0.05822917	     -0.00025986	     -0.19952406	     -0.06140792	      0.88299329	     -0.00009850	     -0.21480812	      0.00681162	      0.00003085	    114.23228207
      0.34550949	     -0.05821316	     -0.00025878	     -0.19950801	     -0.06139948	      0.88299334	     -0.00009856	     -0.21479540	      0.00680267	      0.00005223	    113.33794290
      0.34674876	     -0.05819385	     -0.00025772	     -0.19948865	     -0.06139106	      0.88299342	     -0.00009862	     -0.21478258	      0.00679174	      0.00007226	    113.92388586
      0.34798802	     -0.05817293	     -0.00025667	     -0.19946767	     -0.06138265	      0.88299352	     -0.00009868	     -0.21476967	      0.00678202	      0.00009326	    113.05166338
      0.34922728	     -0.05814897	     -0.00025568	     -0.19944366	     -0.06137425	      0.88299365	     -0.00009874	     -0.21475667	      0.00677026	      0.00011280	    113.65147400
      0.35046655	     -0.05812361	     -0.00025472	     -0.19941824	     -0.06136587	      0.88299380	     -0.00009880	     -0.21474357	      0.00675966	      0.00013322	    112.79750942
      0.35170581	     -0.05809543	     -0.00025382	     -0.19938998	     -0.06135750	      0.88299398	     -0.00009885	     -0.21473038	      0.00674697	      0.00015207	    113.41207600
      0.35294507	     -0.05806613	     -0.00025298	     -0.19936061	     -0.06134914	      0.88299418	     -0.00009891	     -0.21471711	      0.00673539	      0.00017173	    112.57321188
      0.35418434	     -0.05803439	     -0.00025222	     -0.19932878	     -0.06134081	      0.88299441	     -0.00009897	     -0.21470375	      0.00672167	      0.00018976	    113.20260098
      0.35542360	     -0.05800187	     -0.00025154	     -0.19929618	     -0.06133248	      0.88299465	     -0.00009902	     -0.21469033	      0.00670901	      0.00020852	    112.37907662
      0.35666286	     -0.05796752	     -0.00025097	     -0.19926173	     -0.06132418	      0.88299492	     -0.00009908	     -0.21467686	      0.00669419	      0.00022560	    113.02104468
      0.35790213	     -0.05793365	     -0.00025053	     -0.19922776	     -0.06131589	      0.88299521	     -0.00009913	     -0.21466337	      0.00668038	      0.00024335	    112.19860682
      0.35914139	     -0.05789898	     -0.00025019	     -0.19919297	     -0.06130762	      0.88299552	     -0.00009919	     -0.21464991	      0.00666437	      0.00025932	    112.84223117
      0.36038065	     -0.05786528	     -0.00024992	     -0.19915915	     -0.06129937	      0.88299586	     -0.00009924	     -0.21463651	      0.00664936	      0.00027584	    112.01938314
      0.36161992	     -0.05783179	     -0.00024972	     -0.19912553	     -0.06129114	      0.88299621	     -0.00009930	     -0.21462322	      0.00663214	      0.00029044	    112.65807614
      0.36285918	     -0.05780044	     -0.00024958	     -0.19909405	     -0.06128293	      0.88299658	     -0.00009935	     -0.21461011	      0.00661590	      0.00030544	    111.82644996
      0.36409844	     -0.05776972	     -0.00024941	     -0.19906318	     -0.06127475	      0.88299696	     -0.00009940	     -0.21459721	      0.00659746	      0.00031833	    112.45841200
      0.36533771	     -0.05774111	     -0.00024912	     -0.19903444	     -0.06126658	      0.88299736	     -0.00009945	     -0.21458458	      0.00658004	      0.00033140	    111.61509961
      0.36657697	     -0.05771306	     -0.00024866	     -0.19900625	     -0.06125844	      0.88299778	     -0.00009951	     -0.21457224	      0.00656045	      0.00034212	    112.23541462
      0.36781623	     -0.05768734	     -0.00024802	     -0.19898039	     -0.06125032	      0.88299821	     -0.00009956	     -0.21456024	      0.00654192	      0.00035276	    111.38540918
      0.36905550	     -0.05766279	     -0.00024723	     -0.19895569	     -0.06124223	      0.88299866	     -0.00009960	     -0.21454860	      0.00652130	      0.00036079	    111.99236677
      0.37029476	     -0.05764101	     -0.00024623	     -0.19893377	     -0.06123416	      0.88299911	     -0.00009965	     -0.21453738	      0.00650181	      0.00036846	    111.13042742
      0.37153402	     -0.05762014	     -0.00024505	     -0.19891275	     -0.06122611	      0.88299957	     -0.00009970	     -0.21452657	      0.00648032	      0.00037324	    111.73430011
      0.37277329	     -0.05760146	     -0.00024369	     -0.19889393	     -0.06121809	      0.88300003	     -0.00009975	     -0.21451622	      0.00646007	      0.00037743	    110.87902547
      0.37401255	     -0.05758375	     -0.00024223	     -0.19887608	     -0.06121010	      0.88300050	     -0.00009979	     -0.21450632	      0.00643792	      0.00037857	    111.48248002
      0.37525181	     -0.05756874	     -0.00024068	     -0.19886093	     -0.06120214	      0.88300097	     -0.00009984	     -0.21449690	      0.00641710	      0.00037897	    110.62911113
      0.37649108	     -0.05755443	     -0.00023903	     -0.19884648	     -0.06119420	      0.88300144	     -0.00009988	     -0.21448797	      0.00639445	      0.00037620	    111.23320529
      0.37773034	     -0.05754226	     -0.00023727	     -0.19883417	     -0.06118629	      0.88300190	     -0.00009992	     -0.21447952	      0.00637319	      0.00037262	    110.38582499
      0.37896960	     -0.05753091	     -0.00023545	     -0.19882267	     -0.06117840	      0.88300236	     -0.00009997	     -0.21447155	      0.00635018	      0.00036583	    110.98807921
      0.38020887	     -0.05752162	     -0.00023352	     -0.19881325	     -0.06117055	      0.88300281	     -0.00010001	     -0.21446408	      0.00632862	      0.00035821	    110.14410033
      0.38144813	     -0.05751292	     -0.00023159	     -0.19880440	     -0.06116272	      0.88300325	     -0.00010005	     -0.21445708	      0.00630539	      0.00034738	    110.75698746
      0.38268739	     -0.05750695	     -0.00022970	     -0.19879830	     -0.06115492	      0.88300367	     -0.00010010	     -0.21445058	      0.00628368	      0.00033578	    109.92686457
      0.38392666	     -0.05750231	     -0.00022794	     -0.19879351	     -0.06114715	      0.88300408	     -0.00010015	     -0.21444456	      0.00626036	      0.00032107	    110.55232853
      0.38516592	     -0.05750024	     -0.00022620	     -0.19879131	     -0.06113940	      0.88300447	     -0.00010019	     -0.21443906	      0.00623861	      0.00030570	    109.72994540
      0.38640518	     -0.05749894	     -0.00022447	     -0.19878986	     -0.06113168	      0.88300483	     -0.00010024	     -0.21443406	      0.00621531	      0.00028735	    110.36545421
      0.38764445	     -0.05750011	     -0.00022280	     -0.19879089	     -0.06112400	      0.88300518	     -0.00010029	     -0.21442955	      0.00619365	      0.00026849	    109.55843617
      0.38888371	     -0.05750285	     -0.00022126	     -0.19879349	     -0.06111633	      0.88300550	     -0.00010034	     -0.21442554	      0.00617050	      0.00024682	    110.20767422
      0.39012297	     -0.05750901	     -0.00021981	     -0.19879951	     -0.06110870	      0.88300579	     -0.00010039	     -0.21442205	      0.00614905	      0.00022479	    109.40885957
      0.39136224	     -0.05751684	     -0.00021843	     -0.19880719	     -0.06110109	      0.88300605	     -0.00010044	     -0.21441909	      0.00612615	      0.00020007	    110.07702081
      0.39260150	     -0.05752760	     -0.00021707	     -0.19881782	     -0.06109352	      0.88300629	     -0.00010050	     -0.21441668	      0.00610497	      0.00017510	    109.30451557
      0.39384076	     -0.05753952	     -0.00021576	     -0.19882960	     -0.06108596	      0.88300649	     -0.00010056	     -0.21441479	      0.00608240	      0.00014756	    110.00827817
      0.39508003	     -0.05755348	     -0.00021469	     -0.19884342	     -0.06107844	      0.88300665	     -0.00010062	     -0.21441343	      0.00606160	      0.00011992	    109.27149708
      0.39631929	     -0.05756962	     -0.00021421	     -0.19885940	     -0.06107094	      0.88300678	     -0.00010068	     -0.21441263	      0.00603942	      0.00008999	    109.99145392
      0.39755855	     -0.05759035	     -0.00021397	     -0.19888000	     -0.06106347	      0.88300688	     -0.00010074	     -0.21441247	      0.00601903	      0.00006023	    109.26694499
      0.39879782	     -0.05761257	     -0.00021385	     -0.19890206	     -0.06105602	      0.88300693	     -0.00010081	     -0.21441294	      0.00599737	      0.00002830	    110.03113586
      0.40003708	     -0.05763704	     -0.00021376	     -0.19892639	     -0.06104860	      0.88300695	     -0.00010088	     -0.21441402	      0.00597764	     -0.00000328	    109.35235092
      0.40127635	     -0.05766222	     -0.00021372	     -0.19895143	     -0.06104121	      0.88300692	     -0.00010095	     -0.21441567	      0.00595673	     -0.00003676	    110.14867946
      0.40251561	     -0.05768972	     -0.00021370	     -0.19897881	     -0.06103384	      0.88300686	     -0.00010103	     -0.21441786	      0.00593779	     -0.00006963	    109.48650958
      0.40375487	     -0.05771769	     -0.00021368	     -0.19900664	     -0.06102649	      0.88300675	     -0.00010111	     -0.21442056	      0.00591772	     -0.00010413	    110.29229364
      0.40499414	     -0.05774760	     -0.00021363	     -0.19903643	     -0.06101917	      0.88300660	     -0.00010119	     -0.21442376	      0.00589969	     -0.00013777	    109.63604238
      0.40623340	     -0.05777814	     -0.00021358	     -0.19906685	     -0.06101187	      0.88300641	     -0.00010127	     -0.21442742	      0.00588060	     -0.00017278	    110.44446174
      0.40747266	     -0.05781087	     -0.00021305	     -0.19909950	     -0.06100459	      0.88300617	     -0.00010136	     -0.21443155	      0.00586358	     -0.00020655	    109.77325308
      0.40871193	     -0.05784428	     -0.00021248	     -0.19913281	     -0.06099734	      0.88300589	     -0.00010145	     -0.21443612	      0.00584554	     -0.00024133	    110.55788322
      0.40995119	     -0.05787991	     -0.00021194	     -0.19916837	     -0.06099011	      0.88300557	     -0.00010155	     -0.21444114	      0.00582967	     -0.00027466	    109.87529967
      0.41119045	     -0.05791561	     -0.00021148	     -0.19920399	     -0.06098289	      0.88300521	     -0.00010165	     -0.21444657	      0.00581293	     -0.00030881	    110.66843928
      0.41242972	     -0.05795238	     -0.00021112	     -0.19924070	     -0.06097570	      0.88300481	     -0.00010175	     -0.21445241	      0.00579850	     -0.00034126	    109.99996325
      0.41366898	     -0.05798854	     -0.00021098	     -0.19927679	     -0.06096852	      0.88300437	     -0.00010186	     -0.21445858	      0.00578328	     -0.00037419	    110.80801074
      0.41490824	     -0.05802565	     -0.00021101	     -0.19931385	     -0.06096136	      0.88300388	     -0.00010197	     -0.21446507	      0.00577038	     -0.00040502	    110.13145125
      0.41614751	     -0.05806200	     -0.00021115	     -0.19935015	     -0.06095422	      0.88300336	     -0.00010209	     -0.21447183	      0.00575667	     -0.00043595	    110.91764429
      0.41738677	     -0.05809871	     -0.00021133	     -0.19938682	     -0.06094709	      0.88300280	     -0.00010221	     -0.21447884	      0.00574529	     -0.00046445	    110.22024869
      0.41862603	     -0.05813370	     -0.00021156	     -0.19942177	     -0.06093998	      0.88300221	     -0.00010234	     -0.21448603	      0.00573311	     -0.00049272	    111.00651881
      0.41986530	     -0.05816812	     -0.00021180	     -0.19945617	     -0.06093288	      0.88300158	     -0.00010247	     -0.21449335	      0.00572325	     -0.00051821	    110.30621671
      0.42110456	     -0.05820046	     -0.00021209	     -0.19948850	     -0.06092580	      0.88300093	     -0.00010260	     -0.21450073	      0.00571256	     -0.00054312	    111.08991675
      0.42234382	     -0.05823228	     -0.00021238	     -0.19952031	     -0.06091872	      0.88300024	     -0.00010274	     -0.21450814	      0.00570413	     -0.00056493	    110.37587419
      0.42358309	     -0.05826249	     -0.00021261	     -0.19955052	     -0.06091166	      0.88299953	     -0.00010289	     -0.21451550	      0.00569482	     -0.00058586	    111.16087202
      0.42482235	     -0.05829234	     -0.00021290	     -0.19958038	     -0.06090461	      0.88299879	     -0.00010304	     -0.21452281	      0.00568770	     -0.00060342	    110.44021707
      0.42606161	     -0.05832004	     -0.00021325	     -0.19960810	     -0.06089756	      0.88299803	     -0.00010320	     -0.21453001	      0.00567964	     -0.00061988	    111.23606177
      0.42730088	     -0.05834664	     -0.00021364	     -0.19963473	     -0.06089053	      0.88299725	     -0.00010336	     -0.21453706	      0.00567372	     -0.00063281	    110.52338281
      0.42854014	     -0.05837063	     -0.00021415	     -0.19965873	     -0.06088350	      0.88299646	     -0.00010353	     -0.21454390	      0.00566680	     -0.00064449	    111.34422944
      0.42977940	     -0.05839401	     -0.00021474	     -0.19968215	     -0.06087648	      0.88299566	     -0.00010370	     -0.21455052	      0.00566195	     -0.00065248	    110.62569752
      0.43101867	     -0.05841538	     -0.00021547	     -0.19970355	     -0.06086947	      0.88299485	     -0.00010388	     -0.21455687	      0.00565598	     -0.00065917	    111.44665497
      0.43225793	     -0.05843525	     -0.00021658	     -0.19972346	     -0.06086246	      0.88299403	     -0.00010406	     -0.21456297	      0.00565198	     -0.00066212	    110.71016571
      0.43349719	     -0.05845489	     -0.00021762	     -0.19974313	     -0.06085546	      0.88299321	     -0.00010425	     -0.21456887	      0.00564674	     -0.00066374	    111.51605676
      0.43473646	     -0.05847562	     -0.00021881	     -0.19976391	     -0.06084846	      0.88299238	     -0.00010445	     -0.21457458	      0.00564341	     -0.00066176	    110.75836457
      0.43597572	     -0.05849530	     -0.00021998	     -0.19978363	     -0.06084147	      0.88299157	     -0.00010465	     -0.21458009	      0.00563885	     -0.00065870	    111.57228977
      0.43721498	     -0.05851543	     -0.00022106	     -0.19980382	     -0.06083449	      0.88299075	     -0.00010485	     -0.21458537	      0.00563623	     -0.00065237	    110.80772241
      0.43845425	     -0.05853441	     -0.00022209	     -0.19982284	     -0.06082751	      0.88298995	     -0.00010506	     -0.21459041	      0.00563240	     -0.00064532	    111.62278729
      0.43969351	     -0.05855380	     -0.00022317	     -0.19984230	     -0.06082053	      0.88298915	     -0.00010528	     -0.21459519	      0.00563052	     -0.00063535	    110.85164505
      0.44093277	     -0.05857181	     -0.00022445	     -0.19986037	     -0.06081355	      0.88298837	     -0.00010550	     -0.21459968	      0.00562742	     -0.00062500	    111.66110952
      0.44217204	     -0.05858983	     -0.00022556	     -0.19987846	     -0.06080658	      0.88298761	     -0.00010573	     -0.21460388	      0.00562627	     -0.00061204	    110.87451467
      0.44341130	     -0.05860620	     -0.00022657	     -0.19989489	     -0.06079961	      0.88298686	     -0.00010596	     -0.21460773	      0.00562390	     -0.00059905	    111.67817676
      0.44465056	     -0.05862254	     -0.00022749	     -0.19991132	     -0.06079264	      0.88298612	     -0.00010620	     -0.21461125	      0.00562347	     -0.00058380	    110.88379459
      0.44588983	     -0.05863731	     -0.00022830	     -0.19992617	     -0.06078567	      0.88298541	     -0.00010644	     -0.21461439	      0.00562181	     -0.00056884	    111.68156519
      0.44712909	     -0.05865208	     -0.00022868	     -0.19994105	     -0.06077870	      0.88298471	     -0.00010669	     -0.21461717	      0.00562205	     -0.00055185	    110.87477104
      0.44836835	     -0.05866503	     -0.00022896	     -0.19995409	     -0.06077174	      0.88298404	     -0.00010695	     -0.21461954	      0.00562101	     -0.00053536	    111.66055768
      0.44960762	     -0.05867748	     -0.00022918	     -0.19996665	     -0.06076477	      0.88298339	     -0.00010721	     -0.21462151	      0.00562185	     -0.00051712	    110.85531713
      0.45084688	     -0.05868708	     -0.00022933	     -0.19997636	     -0.06075780	      0.88298276	     -0.00010748	     -0.21462304	      0.00562141	     -0.00049962	    111.66313230
      0.45208614	     -0.05869437	     -0.00022938	     -0.19998377	     -0.06075084	      0.88298215	     -0.00010775	     -0.21462408	      0.00562286	     -0.00048055	    110.89300949
      0.45332541	     -0.05869706	     -0.00022935	     -0.19998657	     -0.06074387	      0.88298157	     -0.00010803	     -0.21462455	      0.00562302	     -0.00046227	    111.74053443
      0.45456467	     -0.05869676	     -0.00022924	     -0.19998640	     -0.06073690	      0.88298101	     -0.00010831	     -0.21462440	      0.00562501	     -0.00044237	    110.99361938
      0.45580393	     -0.05869229	     -0.00022907	     -0.19998205	     -0.06072993	      0.88298047	     -0.00010861	     -0.21462356	      0.00562560	     -0.00042322	    111.84947969
      0.45704320	     -0.05868519	     -0.00022888	     -0.19997508	     -0.06072295	      0.88297996	     -0.00010890	     -0.21462203	      0.00562789	     -0.00040242	    111.11504357
      0.45828246	     -0.05867377	     -0.00022866	     -0.19996378	     -0.06071598	      0.88297947	     -0.00010921	     -0.21461975	      0.00562868	     -0.00038232	    111.99241404
      0.45952172	     -0.05865879	     -0.00022834	     -0.19994893	     -0.06070900	      0.88297901	     -0.00010952	     -0.21461670	      0.00563109	     -0.00036051	    111.28711868
      0.46076099	     -0.05863820	     -0.00022801	     -0.19992846	     -0.06070202	      0.88297858	     -0.00010984	     -0.21461282	      0.00563192	     -0.00033929	    112.22066900
      0.46200025	     -0.05861364	     -0.00022775	     -0.19990403	     -0.06069504	      0.88297817	     -0.00011017	     -0.21460806	      0.00563427	     -0.00031617	    111.56649491
      0.46323951	     -0.05858422	     -0.00022765	     -0.19987471	     -0.06068806	      0.88297779	     -0.00011051	     -0.21460239	      0.00563488	     -0.00029341	    112.53855276
      0.46447878	     -0.05855148	     -0.00022761	     -0.19984209	     -0.06068108	      0.88297745	     -0.00011085	     -0.21459582	      0.00563684	     -0.00026853	    111.90331074
      0.46571804	     -0.05851417	     -0.00022765	     -0.19980488	     -0.06067409	      0.88297713	     -0.00011120	     -0.21458831	      0.00563689	     -0.00024386	    112.90199986
      0.46695730	     -0.05847391	     -0.00022764	     -0.19976472	     -0.06066710	      0.88297684	     -0.00011155	     -0.21457989	      0.00563811	     -0.00021696	    112.27709993
      0.46819657	     -0.05842910	     -0.00022755	     -0.19972000	     -0.06066012	      0.88297659	     -0.00011192	     -0.21457053	      0.00563727	     -0.00019022	    113.29811957
      0.46943583	     -0.05838141	     -0.00022741	     -0.19967240	     -0.06065313	      0.88297637	     -0.00011229	     -0.21456027	      0.00563752	     -0.00016128	    112.70154059
      0.47067509	     -0.05833020	     -0.00022734	     -0.19962127	     -0.06064615	      0.88297619	     -0.00011267	     -0.21454910	      0.00563562	     -0.00013253	    113.74980283
      0.47191436	     -0.05827736	     -0.00022735	     -0.19956851	     -0.06063916	      0.88297604	     -0.00011305	     -0.21453706	      0.00563469	     -0.00010164	    113.17082574
      0.47315362	     -0.05822118	     -0.00022739	     -0.19951238	     -0.06063218	      0.88297594	     -0.00011345	     -0.21452419	      0.00563152	     -0.00007105	    114.24798474
      0.47439288	     -0.05816314	     -0.00022738	     -0.19945440	     -0.06062520	      0.88297587	     -0.00011384	     -0.21451051	      0.00562927	     -0.00003843	    113.68404547
      0.47563215	     -0.05810160	     -0.00022725	     -0.19939290	     -0.06061823	      0.88297584	     -0.00011425	     -0.21449603	      0.00562472	     -0.00000629	    114.77801865
      0.47687141	     -0.05803733	     -0.00022692	     -0.19932868	     -0.06061126	      0.88297586	     -0.00011466	     -0.21448077	      0.00562102	      0.00002768	    114.24260899
      0.47811067	     -0.05796876	     -0.00022639	     -0.19926015	     -0.06060430	      0.88297591	     -0.00011508	     -0.21446470	      0.00561496	      0.00006102	    115.36499803
      0.47934994	     -0.05789793	     -0.00022559	     -0.19918936	     -0.06059735	      0.88297601	     -0.00011551	     -0.21444784	      0.00560968	      0.00009600	    114.83198091
      0.48058920	     -0.05782337	     -0.00022457	     -0.19911481	     -0.06059040	      0.88297615	     -0.00011594	     -0.21443018	      0.00560197	      0.00013010	    115.96383966
      0.48182846	     -0.05774679	     -0.00022335	     -0.19903826	     -0.06058346	      0.88297633	     -0.00011637	     -0.21441176	      0.00559501	      0.00016558	    115.44783450
      0.48306773	     -0.05766708	     -0.00022212	     -0.19895855	     -0.06057653	      0.88297656	     -0.00011682	     -0.21439258	      0.00558558	      0.00019993	    116.60868010
      0.48430699	     -0.05758634	     -0.00022090	     -0.19887782	     -0.06056962	      0.88297683	     -0.00011727	     -0.21437270	      0.00557687	      0.00023546	    116.10950657
      0.48554625	     -0.05750347	     -0.00021967	     -0.19879493	     -0.06056271	      0.88297714	     -0.00011772	     -0.21435215	      0.00556560	      0.00026964	    117.26752560
      0.48678552	     -0.05742076	     -0.00021843	     -0.19871220	     -0.06055582	      0.88297750	     -0.00011819	     -0.21433098	      0.00555496	      0.00030471	    116.75177589
      0.48802478	     -0.05733657	     -0.00021724	     -0.19862797	     -0.06054894	      0.88297789	     -0.00011865	     -0.21430926	      0.00554173	      0.00033810	    117.91507877
      0.48926404	     -0.05725216	     -0.00021607	     -0.19854350	     -0.06054208	      0.88297833	     -0.00011913	     -0.21428702	      0.00552917	      0.00037209	    117.42260761
      0.49050331	     -0.05716562	     -0.00021495	     -0.19845689	     -0.06053524	      0.88297882	     -0.00011961	     -0.21426428	      0.00551406	      0.00040415	    118.61358353
      0.49174257	     -0.05707876	     -0.00021382	     -0.19836996	     -0.06052842	      0.88297934	     -0.00012009	     -0.21424107	      0.00549960	      0.00043661	    118.14518991
      0.49298183	     -0.05699005	     -0.00021240	     -0.19828117	     -0.06052161	      0.88297990	     -0.00012058	     -0.21421739	      0.00548255	      0.00046706	    119.35499800
      0.49422110	     -0.05690129	     -0.00021093	     -0.19819231	     -0.06051483	      0.88298049	     -0.00012108	     -0.21419327	      0.00546608	      0.00049784	    118.88361868
      0.49546036	     -0.05681050	     -0.00020943	     -0.19810141	     -0.06050807	      0.88298113	     -0.00012158	     -0.21416872	      0.00544694	      0.00052645	    120.10495310
      0.49669962	     -0.05671934	     -0.00020786	     -0.19801013	     -0.06050133	      0.88298180	     -0.00012209	     -0.21414376	      0.00542835	      0.00055521	    119.64869446
      0.49793889	     -0.05662656	     -0.00020629	     -0.19791722	     -0.06049461	      0.88298250	     -0.00012260	     -0.21411839	      0.00540707	      0.00058164	    120.88270949
      0.49917815	     -0.05653452	     -0.00020474	     -0.19782504	     -0.06048793	      0.88298324	     -0.00012312	     -0.21409266	      0.00538634	      0.00060805	    120.42786727
      0.50041741	     -0.05644150	     -0.00020325	     -0.19773186	     -0.06048126	      0.88298401	     -0.00012364	     -0.21406660	      0.00536292	      0.00063194	    121.67386210
      0.50165668	     -0.05634797	     -0.00020215	     -0.19763815	     -0.06047463	      0.88298481	     -0.00012417	     -0.21404025	      0.00534005	      0.00065568	    121.22570763
      0.50289594	     -0.05625481	     -0.00020138	     -0.19754480	     -0.06046803	      0.88298563	     -0.00012470	     -0.21401367	      0.00531448	      0.00067681	    122.46263484
      0.50413520	     -0.05616411	     -0.00020070	     -0.19745388	     -0.06046146	      0.88298649	     -0.00012524	     -0.21398694	      0.00528943	      0.00069764	    121.99539292
      0.50537447	     -0.05607406	     -0.00020011	     -0.19736360	     -0.06045492	      0.88298736	     -0.00012578	     -0.21396009	      0.00526169	      0.00071560	    123.24919754
      0.50661373	     -0.05598653	     -0.00019958	     -0.19727584	     -0.06044842	      0.88298826	     -0.00012633	     -0.21393319	      0.00523455	      0.00073300	    122.79677962
      0.50785299	     -0.05589971	     -0.00019910	     -0.19718876	     -0.06044195	      0.88298918	     -0.00012689	     -0.21390623	      0.00520476	      0.00074730	    124.06838749
      0.50909226	     -0.05581616	     -0.00019869	     -0.19710494	     -0.06043552	      0.88299011	     -0.00012744	     -0.21387929	      0.00517556	      0.00076081	    123.60436389
      0.51033152	     -0.05573404	     -0.00019835	     -0.19702254	     -0.06042912	      0.88299106	     -0.00012801	     -0.21385239	      0.00514374	      0.00077101	    124.87934824
      0.51157078	     -0.05565546	     -0.00019802	     -0.19694367	     -0.06042277	      0.88299202	     -0.00012857	     -0.21382558	      0.00511260	      0.00078019	    124.42685348
      0.51281005	     -0.05557859	     -0.00019762	     -0.19686649	     -0.06041645	      0.88299299	     -0.00012915	     -0.21379888	      0.00507893	      0.00078586	    125.73128511
      0.51404931	     -0.05550485	     -0.00019715	     -0.19679245	     -0.06041018	      0.88299397	     -0.00012972	     -0.21377233	      0.00504603	      0.00079042	    125.29705852
      0.51528857	     -0.05543183	     -0.00019661	     -0.19671911	     -0.06040395	      0.88299495	     -0.00013030	     -0.21374593	      0.00501068	      0.00079137	    126.62894497
      0.51652784	     -0.05536152	     -0.00019596	     -0.19664847	     -0.06039776	      0.88299593	     -0.00013088	     -0.21371968	      0.00497618	      0.00079113	    126.21628132
      0.51776710	     -0.05529161	     -0.00019526	     -0.19657822	     -0.06039162	      0.88299691	     -0.00013147	     -0.21369358	      0.00493929	      0.00078727	    127.58403696
      0.51900636	     -0.05522454	     -0.00019449	     -0.19651082	     -0.06038552	      0.88299788	     -0.00013206	     -0.21366766	      0.00490331	      0.00078223	    127.19204452
      0.52024563	     -0.05515774	     -0.00019365	     -0.19644367	     -0.06037946	      0.88299885	     -0.00013266	     -0.21364190	      0.00486501	      0.00077366	    128.58352996
      0.52148489	     -0.05509359	     -0.00019271	     -0.19637916	     -0.06037346	      0.88299980	     -0.00013325	     -0.21361632	      0.00482769	      0.00076403	    128.20129902
      0.52272415	     -0.05503007	     -0.00019171	     -0.19631528	     -0.06036750	      0.88300074	     -0.00013385	     -0.21359092	      0.00478810	      0.00075102	    129.61074456
      0.52396342	     -0.05496956	     -0.00019062	     -0.19625441	     -0.06036159	      0.88300166	     -0.00013446	     -0.21356573	      0.00474954	      0.00073713	    129.23790553
      0.52520268	     -0.05490939	     -0.00018953	     -0.19619386	     -0.06035573	      0.88300256	     -0.00013506	     -0.21354076	      0.00470871	      0.00072004	    130.68390961
      0.52644194	     -0.05485196	     -0.00018844	     -0.19613605	     -0.06034992	      0.88300345	     -0.00013567	     -0.21351600	      0.00466895	      0.00070233	    130.34115873
      0.52768121	     -0.05479486	     -0.00018743	     -0.19607855	     -0.06034416	      0.88300430	     -0.00013628	     -0.21349148	      0.00462697	      0.00068174	    131.82366493
      0.52892047	     -0.05474112	     -0.00018650	     -0.19602442	     -0.06033845	      0.88300514	     -0.00013689	     -0.21346720	      0.00458610	      0.00066088	    131.48942201
      0.53015973	     -0.05468871	     -0.00018597	     -0.19597158	     -0.06033279	      0.88300594	     -0.00013751	     -0.21344319	      0.00454303	      0.00063748	    132.98926133
      0.53139900	     -0.05464029	     -0.00018553	     -0.19592274	     -0.06032719	      0.88300672	     -0.00013812	     -0.21341950	      0.00450109	      0.00061416	    132.65614942
      0.53263826	     -0.05459326	     -0.00018474	     -0.19587529	     -0.06032164	      0.88300746	     -0.00013874	     -0.21339615	      0.00445692	      0.00058879	    134.16200501
      0.53387752	     -0.05455040	     -0.00018396	     -0.19583200	     -0.06031614	      0.88300818	     -0.00013936	     -0.21337317	      0.00441389	      0.00056394	    133.81832547
      0.53511679	     -0.05450916	     -0.00018335	     -0.19579031	     -0.06031070	      0.88300886	     -0.00013998	     -0.21335058	      0.00436873	      0.00053728	    135.33761038
      0.53635605	     -0.05447230	     -0.00018283	     -0.19575301	     -0.06030531	      0.88300951	     -0.00014061	     -0.21332843	      0.00432483	      0.00051135	    134.99682108
      0.53759531	     -0.05443659	     -0.00018220	     -0.19571685	     -0.06029998	      0.88301012	     -0.00014123	     -0.21330671	      0.00427892	      0.00048382	    136.51970167
      0.53883458	     -0.05440493	     -0.00018160	     -0.19568474	     -0.06029471	      0.88301071	     -0.00014186	     -0.21328548	      0.00423437	      0.00045726	    136.15707768
      0.54007384	     -0.05437402	     -0.00018173	     -0.19565335	     -0.06028949	      0.88301126	     -0.00014248	     -0.21326477	      0.00418784	      0.00042942	    137.66859907
      0.54131310	     -0.05434896	     -0.00018203	     -0.19562783	     -0.06028433	      0.88301177	     -0.00014311	     -0.21324466	      0.00414275	      0.00040286	    137.27652136
      0.54255237	     -0.05432543	     -0.00018221	     -0.19560381	     -0.06027922	      0.88301226	     -0.00014374	     -0.21322514	      0.00409578	      0.00037516	    138.77378941
      0.54379163	     -0.05430598	     -0.00018215	     -0.19558389	     -0.06027417	      0.88301270	     -0.00014436	     -0.21320622	      0.00405040	      0.00034881	    138.34324839
      0.54503089	     -0.05428735	     -0.00018202	     -0.19556479	     -0.06026918	      0.88301312	     -0.00014499	     -0.21318785	      0.00400330	      0.00032138	    139.82097984
      0.54627016	     -0.05427238	     -0.00018178	     -0.19554935	     -0.06026425	      0.88301350	     -0.00014562	     -0.21317002	      0.00395796	      0.00029535	    139.36895137
      0.54750942	     -0.05425745	     -0.00018166	     -0.19553395	     -0.06025937	      0.88301385	     -0.00014624	     -0.21315271	      0.00391105	      0.00026835	    140.81863697
      0.54874868	     -0.05424654	     -0.00018158	     -0.19552258	     -0.06025456	      0.88301417	     -0.00014687	     -0.21313591	      0.00386602	      0.00024289	    140.31005448
      0.54998795	     -0.05423626	     -0.00018156	     -0.19551183	     -0.06024979	      0.88301445	     -0.00014750	     -0.21311962	      0.00381952	      0.00021660	    141.71726472
      0.55122721	     -0.05422953	     -0.00018151	     -0.19550464	     -0.06024509	      0.88301470	     -0.00014812	     -0.21310382	      0.00377499	      0.00019200	    141.16048791
      0.55246647	     -0.05422318	     -0.00018153	     -0.19549782	     -0.06024044	      0.88301493	     -0.00014874	     -0.21308849	      0.00372906	      0.00016672	    142.52015431
      0.55370574	     -0.05422022	     -0.00018151	     -0.19549441	     -0.06023584	      0.88301512	     -0.00014936	     -0.21307363	      0.00368515	      0.00014327	    141.90516700
      0.55494500	     -0.05421732	     -0.00018155	     -0.19549105	     -0.06023131	      0.88301528	     -0.00014998	     -0.21305921	      0.00363988	      0.00011930	    143.21267426
      0.55618426	     -0.05421769	     -0.00018155	     -0.19549097	     -0.06022682	      0.88301542	     -0.00015060	     -0.21304522	      0.00359665	      0.00009731	    142.53171732
      0.55742353	     -0.05421808	     -0.00018161	     -0.19549090	     -0.06022239	      0.88301552	     -0.00015122	     -0.21303165	      0.00355207	      0.00007492	    143.78162715
      0.55866279	     -0.05422172	     -0.00018164	     -0.19549411	     -0.06021802	      0.88301560	     -0.00015184	     -0.21301848	      0.00350956	      0.00005461	    143.03940769
      0.55990205	     -0.05422549	     -0.00018176	     -0.19549743	     -0.06021369	      0.88301566	     -0.00015245	     -0.21300572	      0.00346572	      0.00003400	    144.23374036
      0.56114132	     -0.05423280	     -0.00018188	     -0.19550431	     -0.06020943	      0.88301569	     -0.00015306	     -0.21299335	      0.00342398	      0.00001551	    143.42579438
      0.56238058	     -0.05424029	     -0.00018209	     -0.19551135	     -0.06020521	      0.88301570	     -0.00015367	     -0.21298139	      0.00338092	     -0.00000326	    144.56876143
      0.56361984	     -0.05425114	     -0.00018228	     -0.19552177	     -0.06020105	      0.88301568	     -0.00015427	     -0.21296982	      0.00334000	     -0.00001989	    143.70915111
      0.56485911	     -0.05426203	     -0.00018256	     -0.19553223	     -0.06019693	      0.88301565	     -0.00015488	     -0.21295864	      0.00329777	     -0.00003682	    144.80419814
      0.56609837	     -0.05427635	     -0.00018283	     -0.19554613	     -0.06019287	      0.88301559	     -0.00015548	     -0.21294786	      0.00325769	     -0.00005164	    143.89364023
      0.56733763	     -0.05429071	     -0.00018320	     -0.19556006	     -0.06018886	      0.88301552	     -0.00015608	     -0.21293745	      0.00321635	     -0.00006680	    144.94433665
      0.56857690	     -0.05430840	     -0.00018356	     -0.19557734	     -0.06018490	      0.88301543	     -0.00015667	     -0.21292742	      0.00317719	     -0.00007989	    143.98447329
      0.56981616	     -0.05432600	     -0.00018402	     -0.19559451	     -0.06018099	      0.88301532	     -0.00015727	     -0.21291777	      0.00313677	     -0.00009337	    144.99378023
      0.57105542	     -0.05434688	     -0.00018446	     -0.19561499	     -0.06017712	      0.88301520	     -0.00015786	     -0.21290848	      0.00309855	     -0.00010485	    143.98990180
      0.57229469	     -0.05436753	     -0.00018499	     -0.19563523	     -0.06017331	      0.88301506	     -0.00015844	     -0.21289956	      0.00305909	     -0.00011680	    144.96025791
      0.57353395	     -0.05439121	     -0.00018549	     -0.19565852	     -0.06016954	      0.88301491	     -0.00015903	     -0.21289099	      0.00302185	     -0.00012683	    143.92125245
      0.57477321	     -0.05441445	     -0.00018610	     -0.19568135	     -0.06016582	      0.88301474	     -0.00015961	     -0.21288277	      0.00298339	     -0.00013740	    144.86005444
      0.57601248	     -0.05444055	     -0.00018671	     -0.19570707	     -0.06016214	      0.88301457	     -0.00016018	     -0.21287488	      0.00294715	     -0.00014613	    143.78963408
      0.57725174	     -0.05446601	     -0.00018742	     -0.19573213	     -0.06015851	      0.88301438	     -0.00016075	     -0.21286733	      0.00290968	     -0.00015549	    144.69719754
      0.57849100	     -0.05449389	     -0.00018809	     -0.19575963	     -0.06015493	      0.88301418	     -0.00016132	     -0.21286010	      0.00287445	     -0.00016308	    143.60280249
      0.57973027	     -0.05452087	     -0.00018887	     -0.19578622	     -0.06015139	      0.88301398	     -0.00016189	     -0.21285319	      0.00283798	     -0.00017137	    144.48278002
      0.58096953	     -0.05455034	     -0.00018965	     -0.19581533	     -0.06014790	      0.88301376	     -0.00016245	     -0.21284659	      0.00280374	     -0.00017797	    143.36495324
      0.58220879	     -0.05457877	     -0.00019053	     -0.19584339	     -0.06014444	      0.88301354	     -0.00016300	     -0.21284031	      0.00276826	     -0.00018535	    144.21953156
      0.58344806	     -0.05460941	     -0.00019140	     -0.19587366	     -0.06014103	      0.88301330	     -0.00016356	     -0.21283434	      0.00273500	     -0.00019113	    143.08754174
      0.58468732	     -0.05463878	     -0.00019238	     -0.19590266	     -0.06013766	      0.88301306	     -0.00016410	     -0.21282868	      0.00270047	     -0.00019776	    143.92247200
      0.58592658	     -0.05467011	     -0.00019337	     -0.19593364	     -0.06013434	      0.88301281	     -0.00016465	     -0.21282331	      0.00266814	     -0.00020286	    142.78211679
      0.58716585	     -0.05469980	     -0.00019447	     -0.19596297	     -0.06013105	      0.88301256	     -0.00016519	     -0.21281824	      0.00263453	     -0.00020886	    143.60134757
      0.58840511	     -0.05473105	     -0.00019555	     -0.19599388	     -0.06012781	      0.88301230	     -0.00016572	     -0.21281346	      0.00260310	     -0.00021338	    142.45431672
      0.58964437	     -0.05476042	     -0.00019671	     -0.19602289	     -0.06012460	      0.88301203	     -0.00016625	     -0.21280896	      0.00257036	     -0.00021884	    143.25526623
      0.59088364	     -0.05479103	     -0.00019783	     -0.19605317	     -0.06012144	      0.88301175	     -0.00016678	     -0.21280473	      0.00253977	     -0.00022283	    142.10175432
      0.59212290	     -0.05481956	     -0.00019903	     -0.19608135	     -0.06011831	      0.88301148	     -0.00016730	     -0.21280076	      0.00250785	     -0.00022778	    142.88111232
      0.59336216	     -0.05484922	     -0.00020016	     -0.19611069	     -0.06011522	      0.88301119	     -0.00016781	     -0.21279705	      0.00247805	     -0.00023128	    141.71538297
      0.59460143	     -0.05487687	     -0.00020136	     -0.19613799	     -0.06011217	      0.88301090	     -0.00016832	     -0.21279359	      0.00244688	     -0.00023577	    142.47176890
      0.59584069	     -0.05490587	     -0.00020253	     -0.19616668	     -0.06010915	      0.88301061	     -0.00016883	     -0.21279038	      0.00241780	     -0.00023885	    141.29599482
      0.59707995	     -0.05493308	     -0.00020378	     -0.19619355	     -0.06010618	      0.88301031	     -0.00016933	     -0.21278744	      0.00238734	     -0.00024296	    142.03225231
      0.59831922	     -0.05496165	     -0.00020500	     -0.19622182	     -0.06010323	      0.88301001	     -0.00016982	     -0.21278477	      0.00235897	     -0.00024571	    140.85280396
      0.59955848	     -0.05498828	     -0.00020635	     -0.19624812	     -0.06010033	      0.88300970	     -0.00017031	     -0.21278236	      0.00232920	     -0.00024953	    141.58191930
      0.60079774	     -0.05501617	     -0.00020769	     -0.19627570	     -0.06009746	      0.88300939	     -0.00017079	     -0.21278023	      0.00230151	     -0.00025202	    140.40607931
      0.60203701	     -0.05504188	     -0.00020916	     -0.19630108	     -0.06009463	      0.88300907	     -0.00017127	     -0.21277836	      0.00227242	     -0.00025555	    141.13307653
      0.60327627	     -0.05506878	     -0.00021063	     -0.19632768	     -0.06009183	      0.88300876	     -0.00017174	     -0.21277677	      0.00224538	     -0.00025771	    139.96255186
      0.60451553	     -0.05509509	     -0.00021228	     -0.19635367	     -0.06008906	      0.88300843	     -0.00017221	     -0.21277545	      0.00221690	     -0.00026090	    140.65941487
      0.60575480	     -0.05512519	     -0.00021393	     -0.19638347	     -0.06008633	      0.88300811	     -0.00017267	     -0.21277449	      0.00219041	     -0.00026280	    139.44169601
      0.60699406	     -0.05515670	     -0.00021566	     -0.19641466	     -0.06008363	      0.88300778	     -0.00017312	     -0.21277394	      0.00216243	     -0.00026598	    140.07498873
      0.60823332	     -0.05519332	     -0.00021730	     -0.19645098	     -0.06008097	      0.88300745	     -0.00017357	     -0.21277390	      0.00213646	     -0.00026827	    138.80911936
      0.60947259	     -0.05523277	     -0.00021898	     -0.19649012	     -0.06007834	      0.88300712	     -0.00017401	     -0.21277445	      0.00210910	     -0.00027232	    139.38739209
      0.61071185	     -0.05527819	     -0.00022054	     -0.19653525	     -0.06007574	      0.88300678	     -0.00017444	     -0.21277568	      0.00208388	     -0.00027603	    138.09235103
      0.61195111	     -0.05532562	     -0.00022206	     -0.19658237	     -0.06007318	      0.88300643	     -0.00017487	     -0.21277766	      0.00205747	     -0.00028206	    138.64807300
      0.61319038	     -0.05537732	     -0.00022336	     -0.19663381	     -0.06007064	      0.88300608	     -0.00017529	     -0.21278041	      0.00203338	     -0.00028822	    137.35935638
      0.61442964	     -0.05543064	     -0.00022458	     -0.19668684	     -0.06006814	      0.88300572	     -0.00017570	     -0.21278393	      0.00200827	     -0.00029709	    137.88310724
      0.61566890	     -0.05548890	     -0.00022560	     -0.19674485	     -0.06006566	      0.88300534	     -0.00017610	     -0.21278827	      0.00198560	     -0.00030646	    136.56933473
      0.61690817	     -0.05554915	     -0.00022660	     -0.19680484	     -0.06006322	      0.88300495	     -0.00017650	     -0.21279344	      0.00196202	     -0.00031888	    137.05779528
      0.61814743	     -0.05561348	     -0.00022738	     -0.19686894	     -0.06006080	      0.88300455	     -0.00017689	     -0.21279947	      0.00194103	     -0.00033209	    135.74390097
      0.61938669	     -0.05567817	     -0.00022804	     -0.19693340	     -0.06005841	      0.88300413	     -0.00017727	     -0.21280634	      0.00191927	     -0.00034853	    136.21413286
      0.62062596	     -0.05574546	     -0.00022841	     -0.19700048	     -0.06005604	      0.88300369	     -0.00017764	     -0.21281402	      0.00190020	     -0.00036581	    134.90309283
      0.62186522	     -0.05581192	     -0.00022861	     -0.19706674	     -0.06005370	      0.88300322	     -0.00017801	     -0.21282246	      0.00188045	     -0.00038629	    135.35456636
      0.62310448	     -0.05587989	     -0.00022851	     -0.19713454	     -0.06005138	      0.88300273	     -0.00017837	     -0.21283163	      0.00186342	     -0.00040751	    134.04551705
      0.62434375	     -0.05594662	     -0.00022832	     -0.19720110	     -0.06004908	      0.88300221	     -0.00017872	     -0.21284146	      0.00184573	     -0.00043172	    134.48551092
      0.62558301	     -0.05601472	     -0.00022798	     -0.19726905	     -0.06004680	      0.88300166	     -0.00017907	     -0.21285192	      0.00183076	     -0.00045640	    133.19857860
      0.62682227	     -0.05608173	     -0.00022773	     -0.19733591	     -0.06004454	      0.88300108	     -0.00017940	     -0.21286296	      0.00181512	     -0.00048373	    133.65165961
      0.62806154	     -0.05615033	     -0.00022748	     -0.19740438	     -0.06004230	      0.88300046	     -0.00017973	     -0.21287458	      0.00180213	     -0.00051111	    132.39966689
      0.62930080	     -0.05621760	     -0.00022737	     -0.19747151	     -0.06004008	      0.88299981	     -0.00018006	     -0.21288673	      0.00178841	     -0.00054069	    132.88018652
      0.63054006	     -0.05628554	     -0.00022721	     -0.19753935	     -0.06003787	      0.88299912	     -0.00018037	     -0.21289939	      0.00177726	     -0.00056983	    131.66980756
      0.63177933	     -0.05635201	     -0.00022719	     -0.19760570	     -0.06003567	      0.88299840	     -0.00018068	     -0.21291250	      0.00176533	     -0.00060066	    132.18523018
      0.63301859	     -0.05642006	     -0.00022723	     -0.19767365	     -0.06003349	      0.88299763	     -0.00018099	     -0.21292604	      0.00175594	     -0.00063059	    131.01377034
      0.63425785	     -0.05648753	     -0.00022749	     -0.19774101	     -0.06003132	      0.88299683	     -0.00018128	     -0.21294002	      0.00174573	     -0.00066177	    131.56731450
      0.63549712	     -0.05655667	     -0.00022779	     -0.19781007	     -0.06002916	      0.88299599	     -0.00018158	     -0.21295442	      0.00173805	     -0.00069163	    130.43526821
      0.63673638	     -0.05662522	     -0.00022822	     -0.19787853	     -0.06002701	      0.88299512	     -0.00018186	     -0.21296922	      0.00172957	     -0.00072237	    131.01860384
      0.63797564	     -0.05669533	     -0.00022865	     -0.19794857	     -0.06002488	      0.88299420	     -0.00018214	     -0.21298442	      0.00172365	     -0.00075148	    129.92385239
      0.63921491	     -0.05676468	     -0.00022927	     -0.19801785	     -0.06002274	      0.88299325	     -0.00018241	     -0.21300000	      0.00171700	     -0.00078115	    130.55660370
      0.64045417	     -0.05683547	     -0.00022995	     -0.19808859	     -0.06002062	      0.88299227	     -0.00018268	     -0.21301594	      0.00171298	     -0.00080887	    129.50976752
      0.64169343	     -0.05690568	     -0.00023079	     -0.19815873	     -0.06001850	      0.88299125	     -0.00018294	     -0.21303222	      0.00170829	     -0.00083685	    130.17794147
      0.64293270	     -0.05697748	     -0.00023162	     -0.19823050	     -0.06001638	      0.88299020	     -0.00018319	     -0.21304883	      0.00170625	     -0.00086261	    129.15445372
      0.64417196	     -0.05704878	     -0.00023254	     -0.19830177	     -0.06001427	      0.88298911	     -0.00018344	     -0.21306576	      0.00170357	     -0.00088843	    129.84047844
      0.64541122	     -0.05712137	     -0.00023340	     -0.19837434	     -0.06001216	      0.88298800	     -0.00018369	     -0.21308301	      0.00170359	     -0.00091188	    128.84514823
      0.64665049	     -0.05719292	     -0.00023434	     -0.19844588	     -0.06001005	      0.88298685	     -0.00018392	     -0.21310053	      0.00170302	     -0.00093522	    129.56184589
      0.64788975	     -0.05726562	     -0.00023522	     -0.19851859	     -0.06000794	      0.88298568	     -0.00018415	     -0.21311832	      0.00170519	     -0.00095605	    128.58565685
      0.64912901	     -0.05733727	     -0.00023614	     -0.19859024	     -0.06000582	      0.88298448	     -0.00018438	     -0.21313635	      0.00170684	     -0.00097665	    129.31341087
      0.65036828	     -0.05740911	     -0.00023697	     -0.19866212	     -0.06000370	      0.88298326	     -0.00018459	     -0.21315461	      0.00171127	     -0.00099463	    128.35390402
      0.65160754	     -0.05747839	     -0.00023795	     -0.19873143	     -0.06000158	      0.88298202	     -0.00018480	     -0.21317306	      0.00171518	     -0.00101225	    129.09029476
      0.65284680	     -0.05754820	     -0.00023882	     -0.19880130	     -0.05999945	      0.88298075	     -0.00018501	     -0.21319168	      0.00172187	     -0.00102715	    128.13692567
      0.65408607	     -0.05761619	     -0.00023970	     -0.19886935	     -0.05999731	      0.88297947	     -0.00018521	     -0.21321046	      0.00172806	     -0.00104164	    128.88480164
      0.65532533	     -0.05768439	     -0.00024051	     -0.19893763	     -0.05999517	      0.88297817	     -0.00018540	     -0.21322935	      0.00173702	     -0.00105337	    127.95434634
      0.65656459	     -0.05775077	     -0.00024131	     -0.19900410	     -0.05999301	      0.88297686	     -0.00018558	     -0.21324834	      0.00174547	     -0.00106465	    128.71887540
      0.65780386	     -0.05781691	     -0.00024182	     -0.19907035	     -0.05999084	      0.88297553	     -0.00018576	     -0.21326741	      0.00175665	     -0.00107309	    127.79897020
      0.65904312	     -0.05787838	     -0.00024271	     -0.19913192	     -0.05998866	      0.88297420	     -0.00018593	     -0.21328650	      0.00176726	     -0.00108099	    128.57706382
      0.66028238	     -0.05794052	     -0.00024406	     -0.19919419	     -0.05998646	      0.88297286	     -0.00018610	     -0.21330569	      0.00178048	     -0.00108580	    127.64471368
      0.66152165	     -0.05800117	     -0.00024552	     -0.19925494	     -0.05998424	      0.88297151	     -0.00018625	     -0.21332497	      0.00179305	     -0.00108993	    128.42514435
      0.66276091	     -0.05806077	     -0.00024682	     -0.19931468	     -0.05998201	      0.88297016	     -0.00018640	     -0.21334431	      0.00180824	     -0.00109108	    127.54452807
      0.66400017	     -0.05811685	     -0.00024801	     -0.19937090	     -0.05997976	      0.88296880	     -0.00018655	     -0.21336362	      0.00182278	     -0.00109160	    128.35362038
      0.66523944	     -0.05817104	     -0.00024898	     -0.19942525	     -0.05997749	      0.88296745	     -0.00018668	     -0.21338285	      0.00183990	     -0.00108914	    127.49530237
      0.66647870	     -0.05822130	     -0.00024989	     -0.19947568	     -0.05997520	      0.88296610	     -0.00018681	     -0.21340192	      0.00185631	     -0.00108606	    128.32633991
      0.66771796	     -0.05826977	     -0.00024986	     -0.19952436	     -0.05997289	      0.88296476	     -0.00018694	     -0.21342079	      0.00187519	     -0.00107986	    127.47148406
      0.66895723	     -0.05831491	     -0.00024958	     -0.19956971	     -0.05997056	      0.88296343	     -0.00018705	     -0.21343940	      0.00189320	     -0.00107285	    128.27866555
      0.67019649	     -0.05835885	     -0.00024920	     -0.19961388	     -0.05996820	      0.88296210	     -0.00018716	     -0.21345774	      0.00191359	     -0.00106280	    127.42871971
      0.67143575	     -0.05839960	     -0.00024892	     -0.19965485	     -0.05996581	      0.88296079	     -0.00018726	     -0.21347578	      0.00193311	     -0.00105212	    128.28923718
      0.67267502	     -0.05843868	     -0.00024865	     -0.19969418	     -0.05996341	      0.88295950	     -0.00018736	     -0.21349349	      0.00195502	     -0.00103850	    127.47700566
      0.67391428	     -0.05847419	     -0.00024848	     -0.19972993	     -0.05996097	      0.88295822	     -0.00018744	     -0.21351082	      0.00197602	     -0.00102433	    128.36870131
      0.67515354	     -0.05850801	     -0.00024830	     -0.19976400	     -0.05995851	      0.88295696	     -0.00018753	     -0.21352777	      0.00199932	     -0.00100729	    127.56988091
      0.67639281	     -0.05853804	     -0.00024816	     -0.19979428	     -0.05995602	      0.88295572	     -0.00018760	     -0.21354427	      0.00202162	     -0.00098976	    128.48018262
      0.67763207	     -0.05856607	     -0.00024796	     -0.19982258	     -0.05995350	      0.88295451	     -0.00018767	     -0.21356031	      0.00204614	     -0.00096946	    127.69074381
      0.67887133	     -0.05859031	     -0.00024780	     -0.19984708	     -0.05995095	      0.88295332	     -0.00018774	     -0.21357583	      0.00206958	     -0.00094878	    128.62090122
      0.68011060	     -0.05861306	     -0.00024763	     -0.19987012	     -0.05994836	      0.88295216	     -0.00018779	     -0.21359082	      0.00209515	     -0.00092542	    127.83799746
      0.68134986	     -0.05863243	     -0.00024744	     -0.19988975	     -0.05994575	      0.88295103	     -0.00018784	     -0.21360525	      0.00211954	     -0.00090168	    128.78069331
      0.68258912	     -0.05865026	     -0.00024717	     -0.19990788	     -0.05994311	      0.88294993	     -0.00018789	     -0.21361910	      0.00214596	     -0.00087535	    127.99474404
      0.68382839	     -0.05866508	     -0.00024691	     -0.19992298	     -0.05994044	      0.88294886	     -0.00018793	     -0.21363235	      0.00217112	     -0.00084887	    128.93814998
      0.68506765	     -0.05867897	     -0.00024659	     -0.19993717	     -0.05993773	      0.88294782	     -0.00018796	     -0.21364503	      0.00219822	     -0.00082006	    128.14651681
      0.68630691	     -0.05868938	     -0.00024645	     -0.19994786	     -0.05993499	      0.88294682	     -0.00018799	     -0.21365711	      0.00222397	     -0.00079140	    129.09573574
      0.68754618	     -0.05869850	     -0.00024670	     -0.19995728	     -0.05993222	      0.88294586	     -0.00018801	     -0.21366866	      0.00225157	     -0.00076066	    128.29602803
      0.68878544	     -0.05870591	     -0.00024707	     -0.19996496	     -0.05992941	      0.88294494	     -0.00018802	     -0.21367969	      0.00227774	     -0.00073034	    129.25181883
      0.69002470	     -0.05871242	     -0.00024736	     -0.19997177	     -0.05992657	      0.88294405	     -0.00018803	     -0.21369021	      0.00230575	     -0.00069832	    128.47783189
      0.69126397	     -0.05871577	     -0.00024762	     -0.19997541	     -0.05992369	      0.88294321	     -0.00018804	     -0.21370018	      0.00233235	     -0.00066707	    129.46716648
      0.69250323	     -0.05871624	     -0.00024724	     -0.19997619	     -0.05992079	      0.88294240	     -0.00018804	     -0.21370958	      0.00236075	     -0.00063437	    128.72518745
      0.69374249	     -0.05871218	     -0.00024698	     -0.19997243	     -0.05991784	      0.88294163	     -0.00018803	     -0.21371835	      0.00238770	     -0.00060259	    129.75510543
      0.69498176	     -0.05870366	     -0.00024677	     -0.19996423	     -0.05991487	      0.88294091	     -0.00018802	     -0.21372642	      0.00241639	     -0.00056940	    129.06615915
      0.69622102	     -0.05868768	     -0.00024613	     -0.19994856	     -0.05991186	      0.88294022	     -0.00018800	     -0.21373366	      0.00244355	     -0.00053704	    130.17425563
      0.69746028	     -0.05866504	     -0.00024503	     -0.19992626	     -0.05990881	      0.88293958	     -0.00018798	     -0.21373997	      0.00247232	     -0.00050300	    129.55005205
      0.69869955	     -0.05863320	     -0.00024378	     -0.19989474	     -0.05990573	      0.88293898	     -0.00018795	     -0.21374521	      0.00249937	     -0.00046945	    130.73188383
      0.69993881	     -0.05859339	     -0.00024230	     -0.19985528	     -0.05990262	      0.88293842	     -0.00018792	     -0.21374927	      0.00252782	     -0.00043386	    130.18241637
      0.70117807	     -0.05854433	     -0.00024073	     -0.19980654	     -0.05989947	      0.88293790	     -0.00018788	     -0.21375203	      0.00255430	     -0.00039833	    131.41960169
      0.70241734	     -0.05848863	     -0.00023900	     -0.19975118	     -0.05989628	      0.88293743	     -0.00018783	     -0.21375346	      0.00258186	     -0.00036034	    130.89453391
      0.70365660	     -0.05842508	     -0.00023739	     -0.19968795	     -0.05989307	      0.88293701	     -0.00018778	     -0.21375350	      0.00260713	     -0.00032205	    132.17086534
      0.70489586	     -0.05835589	     -0.00023590	     -0.19961908	     -0.05988982	      0.88293663	     -0.00018773	     -0.21375217	      0.00263321	     -0.00028099	    131.68718468
      0.70613513	     -0.05827947	     -0.00023467	     -0.19954295	     -0.05988654	      0.88293631	     -0.00018767	     -0.21374943	      0.00265672	     -0.00023935	    133.03285688
      0.70737439	     -0.05819782	     -0.00023359	     -0.19946159	     -0.05988324	      0.88293604	     -0.00018761	     -0.21374531	      0.00268080	     -0.00019470	    132.59085740
      0.70861365	     -0.05810962	     -0.00023269	     -0.19937365	     -0.05987990	      0.88293583	     -0.00018754	     -0.21373979	      0.00270205	     -0.00014930	    133.98063311
      0.70985292	     -0.05801663	     -0.00023178	     -0.19928092	     -0.05987654	      0.88293567	     -0.00018747	     -0.21373290	      0.00272361	     -0.00010083	    133.56044036
      0.71109218	     -0.05791735	     -0.00023095	     -0.19918187	     -0.05987315	      0.88293558	     -0.00018740	     -0.21372463	      0.00274212	     -0.00005164	    134.99939774
      0.71233144	     -0.05781416	     -0.00023011	     -0.19907891	     -0.05986974	      0.88293555	     -0.00018732	     -0.21371500	      0.00276076	      0.00000051	    134.60551755
      0.71357071	     -0.05770597	     -0.00022935	     -0.19897091	     -0.05986631	      0.88293558	     -0.00018723	     -0.21370403	      0.00277618	      0.00005317	    136.07719394
      0.71480997	     -0.05759563	     -0.00022860	     -0.19886077	     -0.05986286	      0.88293568	     -0.00018714	     -0.21369177	      0.00279159	      0.00010846	    135.68116789
      0.71604923	     -0.05748197	     -0.00022797	     -0.19874726	     -0.05985939	      0.88293585	     -0.00018705	     -0.21367829	      0.00280368	      0.00016383	    137.17229764
      0.71728850	     -0.05736748	     -0.00022735	     -0.19863292	     -0.05985591	      0.88293609	     -0.00018696	     -0.21366365	      0.00281569	      0.00022129	    136.77281722
      0.71852776	     -0.05725094	     -0.00022687	     -0.19851650	     -0.05985242	      0.88293640	     -0.00018686	     -0.21364792	      0.00282433	      0.00027820	    138.27200059
      0.71976702	     -0.05713500	     -0.00022641	     -0.19840067	     -0.05984891	      0.88293678	     -0.00018675	     -0.21363119	      0.00283288	      0.00033652	    137.85824451
      0.72100629	     -0.05701801	     -0.00022608	     -0.19828376	     -0.05984540	      0.88293723	     -0.00018665	     -0.21361353	      0.00283809	      0.00039355	    139.35513101
      0.72224555	     -0.05690279	     -0.00022572	     -0.19816861	     -0.05984188	      0.88293775	     -0.00018653	     -0.21359505	      0.00284324	      0.00045118	    138.91498088
      0.72348481	     -0.05678746	     -0.00022543	     -0.19805333	     -0.05983835	      0.88293835	     -0.00018642	     -0.21357581	      0.00284510	      0.00050663	    140.40155664
      0.72472408	     -0.05667367	     -0.00022511	     -0.19793958	     -0.05983482	      0.88293901	     -0.00018630	     -0.21355590	      0.00284702	      0.00056183	    139.97254667
      0.72596334	     -0.05655859	     -0.00022486	     -0.19782450	     -0.05983130	      0.88293974	     -0.00018618	     -0.21353536	      0.00284580	      0.00061410	    141.49430058
      0.72720260	     -0.05644443	     -0.00022455	     -0.19771035	     -0.05982777	      0.88294053	     -0.00018605	     -0.21351421	      0.00284476	      0.00066546	    141.07652869
      0.72844187	     -0.05632949	     -0.00022426	     -0.19759538	     -0.05982425	      0.88294139	     -0.00018593	     -0.21349249	      0.00284059	      0.00071331	    142.58042207
      0.72968113	     -0.05621605	     -0.00022382	     -0.19748191	     -0.05982073	      0.88294230	     -0.00018579	     -0.21347024	      0.00283664	      0.00075966	    142.13991823
      0.73092039	     -0.05610196	     -0.00022341	     -0.19736777	     -0.05981722	      0.88294327	     -0.00018566	     -0.21344748	      0.00282963	      0.00080197	    143.63614894
      0.73215966	     -0.05598950	     -0.00022292	     -0.19725525	     -0.05981372	      0.88294429	     -0.00018552	     -0.21342428	      0.00282289	      0.00084236	    143.18646757
      0.73339892	     -0.05587669	     -0.00022226	     -0.19714237	     -0.05981022	      0.88294535	     -0.00018538	     -0.21340066	      0.00281314	      0.00087833	    144.67394654
      0.73463818	     -0.05576636	     -0.00022141	     -0.19703195	     -0.05980674	      0.88294646	     -0.00018523	     -0.21337667	      0.00280368	      0.00091210	    144.18325174
      0.73587745	     -0.05565599	     -0.00022055	     -0.19692149	     -0.05980328	      0.88294761	     -0.00018508	     -0.21335238	      0.00279121	      0.00094115	    145.63366927
      0.73711671	     -0.05554833	     -0.00021961	     -0.19681371	     -0.05979983	      0.88294879	     -0.00018493	     -0.21332782	      0.00277908	      0.00096767	    145.12591985
      0.73835597	     -0.05544087	     -0.00021874	     -0.19670612	     -0.05979639	      0.88295001	     -0.00018478	     -0.21330304	      0.00276402	      0.00098922	    146.56243787
      0.73959524	     -0.05533612	     -0.00021786	     -0.19660123	     -0.05979297	      0.88295124	     -0.00018462	     -0.21327809	      0.00274938	      0.00100807	    146.04477907
      0.74083450	     -0.05523118	     -0.00021706	     -0.19649613	     -0.05978958	      0.88295250	     -0.00018446	     -0.21325300	      0.00273187	      0.00102189	    147.47402998
      0.74207376	     -0.05512817	     -0.00021617	     -0.19639297	     -0.05978620	      0.88295378	     -0.00018430	     -0.21322779	      0.00271482	      0.00103302	    146.94689432
      0.74331303	     -0.05502381	     -0.00021531	     -0.19628842	     -0.05978285	      0.88295506	     -0.00018414	     -0.21320245	      0.00269493	      0.00103924	    148.36213608
      0.74455229	     -0.05492086	     -0.00021471	     -0.19618527	     -0.05977952	      0.88295635	     -0.00018397	     -0.21317703	      0.00267548	      0.00104301	    147.78959864
      0.74579155	     -0.05481909	     -0.00021424	     -0.19608327	     -0.05977622	      0.88295764	     -0.00018380	     -0.21315158	      0.00265312	      0.00104207	    149.15578606
      0.74703082	     -0.05472119	     -0.00021373	     -0.19598515	     -0.05977295	      0.88295893	     -0.00018363	     -0.21312618	      0.00263123	      0.00103878	    148.54287833
      0.74827008	     -0.05462447	     -0.00021325	     -0.19588818	     -0.05976970	      0.88296022	     -0.00018346	     -0.21310085	      0.00260650	      0.00103086	    149.88048476
      0.74950934	     -0.05453229	     -0.00021269	     -0.19579574	     -0.05976649	      0.88296149	     -0.00018328	     -0.21307565	      0.00258232	      0.00102068	    149.23849516
      0.75074861	     -0.05444187	     -0.00021230	     -0.19570505	     -0.05976330	      0.88296274	     -0.00018310	     -0.21305061	      0.00255543	      0.00100607	    150.56893838
      0.75198787	     -0.05435590	     -0.00021209	     -0.19561880	     -0.05976015	      0.88296398	     -0.00018292	     -0.21302578	      0.00252918	      0.00098951	    149.91442587
      0.75322713	     -0.05427126	     -0.00021208	     -0.19553385	     -0.05975704	      0.88296520	     -0.00018274	     -0.21300118	      0.00250028	      0.00096883	    151.23519106
      0.75446640	     -0.05419103	     -0.00021206	     -0.19545332	     -0.05975395	      0.88296638	     -0.00018255	     -0.21297684	      0.00247208	      0.00094652	    150.55223466
      0.75570566	     -0.05411223	     -0.00021208	     -0.19537419	     -0.05975091	      0.88296754	     -0.00018237	     -0.21295278	      0.00244128	      0.00092038	    151.83864886
      0.75694492	     -0.05403869	     -0.00021205	     -0.19530032	     -0.05974790	      0.88296866	     -0.00018218	     -0.21292903	      0.00241124	      0.00089282	    151.10538824
      0.75818419	     -0.05396710	     -0.00021213	     -0.19522838	     -0.05974493	      0.88296975	     -0.00018199	     -0.21290564	      0.00237868	      0.00086162	    152.36060439
      0.75942345	     -0.05390153	     -0.00021230	     -0.19516247	     -0.05974201	      0.88297080	     -0.00018180	     -0.21288266	      0.00234701	      0.00082921	    151.59716133
      0.76066271	     -0.05383834	     -0.00021265	     -0.19509890	     -0.05973912	      0.88297180	     -0.00018161	     -0.21286012	      0.00231294	      0.00079338	    152.83120342
      0.76190198	     -0.05378070	     -0.00021296	     -0.19504091	     -0.05973627	      0.88297276	     -0.00018142	     -0.21283806	      0.00227988	      0.00075660	    152.02733352
      0.76314124	     -0.05372547	     -0.00021336	     -0.19498528	     -0.05973347	      0.88297368	     -0.00018122	     -0.21281648	      0.00224450	      0.00071664	    153.21931272
      0.76438050	     -0.05367574	     -0.00021371	     -0.19493518	     -0.05973071	      0.88297454	     -0.00018103	     -0.21279542	      0.00221022	      0.00067597	    152.37429698
      0.76561977	     -0.05362752	     -0.00021410	     -0.19488656	     -0.05972799	      0.88297535	     -0.00018083	     -0.21277487	      0.00217374	      0.00063240	    153.53979358
      0.76685903	     -0.05358397	     -0.00021430	     -0.19484262	     -0.05972532	      0.88297611	     -0.00018063	     -0.21275483	      0.00213846	      0.00058844	    152.65206327
      0.76809829	     -0.05354149	     -0.00021454	     -0.19479974	     -0.05972269	      0.88297681	     -0.00018043	     -0.21273528	      0.00210102	      0.00054192	    153.78551931
      0.76933756	     -0.05350355	     -0.00021467	     -0.19476141	     -0.05972011	      0.88297745	     -0.00018024	     -0.21271621	      0.00206486	      0.00049541	    152.86148649
      0.77057682	     -0.05346687	     -0.00021487	     -0.19472432	     -0.05971758	      0.88297804	     -0.00018004	     -0.21269763	      0.00202660	      0.00044674	    153.95234210
      0.77181608	     -0.05343518	     -0.00021493	     -0.19469224	     -0.05971509	      0.88297856	     -0.00017984	     -0.21267955	      0.00198964	      0.00039847	    152.96814556
      0.77305535	     -0.05340466	     -0.00021504	     -0.19466130	     -0.05971265	      0.88297902	     -0.00017964	     -0.21266196	      0.00195062	      0.00034839	    154.01901480
      0.77429461	     -0.05337898	     -0.00021504	     -0.19463521	     -0.05971025	      0.88297942	     -0.00017944	     -0.21264486	      0.00191296	      0.00029907	    152.99141034
      0.77553388	     -0.05335468	     -0.00021518	     -0.19461050	     -0.05970791	      0.88297976	     -0.00017924	     -0.21262828	      0.00187329	      0.00024832	    154.01048535
      0.77677314	     -0.05333544	     -0.00021498	     -0.19459085	     -0.05970561	      0.88298004	     -0.00017904	     -0.21261221	      0.00183503	      0.00019871	    152.96007850
      0.77801240	     -0.05331726	     -0.00021462	     -0.19457225	     -0.05970336	      0.88298025	     -0.00017884	     -0.21259666	      0.00179476	      0.00014820	    153.92769823
      0.77925167	     -0.05330373	     -0.00021418	     -0.19455831	     -0.05970116	      0.88298041	     -0.00017864	     -0.21258163	      0.00175594	      0.00009926	    152.83323531
      0.78049093	     -0.05329085	     -0.00021392	     -0.19454501	     -0.05969901	      0.88298050	     -0.00017844	     -0.21256710	      0.00171522	      0.00004969	    153.81040081
      0.78173019	     -0.05328241	     -0.00021361	     -0.19453616	     -0.05969691	      0.88298053	     -0.00017825	     -0.21255308	      0.00167606	      0.00000200	    152.70023325
      0.78296946	     -0.05327457	     -0.00021347	     -0.19452789	     -0.05969486	      0.88298050	     -0.00017805	     -0.21253955	      0.00163504	     -0.00004604	    153.65643304
      0.78420872	     -0.05327129	     -0.00021329	     -0.19452420	     -0.05969286	      0.88298042	     -0.00017785	     -0.21252652	      0.00159565	     -0.00009192	    152.51314063
      0.78544798	     -0.05326864	     -0.00021322	     -0.19452112	     -0.05969090	      0.88298028	     -0.00017766	     -0.21251398	      0.00155444	     -0.00013791	    153.43891808
      0.78668725	     -0.05327044	     -0.00021297	     -0.19452251	     -0.05968900	      0.88298008	     -0.00017747	     -0.21250192	      0.00151491	     -0.00018150	    152.25615565
      0.78792651	     -0.05327252	     -0.00021288	     -0.19452415	     -0.05968715	      0.88297983	     -0.00017728	     -0.21249035	      0.00147359	     -0.00022501	    153.14892032
      0.78916577	     -0.05327749	     -0.00021327	     -0.19452869	     -0.05968535	      0.88297952	     -0.00017709	     -0.21247928	      0.00143397	     -0.00026586	    151.92670717
      0.79040504	     -0.05328430	     -0.00021393	     -0.19453506	     -0.05968360	      0.88297917	     -0.00017690	     -0.21246874	      0.00139256	     -0.00030637	    152.77488327
      0.79164430	     -0.05329580	     -0.00021451	     -0.19454613	     -0.05968190	      0.88297876	     -0.00017671	     -0.21245875	      0.00135289	     -0.00034414	    151.52141755
      0.79288356	     -0.05330767	     -0.00021522	     -0.19455755	     -0.05968024	      0.88297831	     -0.00017653	     -0.21244929	      0.00131152	     -0.00038155	    152.35713577
      0.79412283	     -0.05332344	     -0.00021589	     -0.19457289	     -0.05967864	      0.88297782	     -0.00017635	     -0.21244033	      0.00127197	     -0.00041617	    151.07447710
      0.79536209	     -0.05333963	     -0.00021706	     -0.19458863	     -0.05967709	      0.88297728	     -0.00017617	     -0.21243188	      0.00123074	     -0.00045038	    151.87244274
      0.79660135	     -0.05336024	     -0.00021818	     -0.19460880	     -0.05967559	      0.88297671	     -0.00017599	     -0.21242392	      0.00119137	     -0.00048174	    150.53742676
      0.79784062	     -0.05338099	     -0.00021939	     -0.19462910	     -0.05967414	      0.88297609	     -0.00017581	     -0.21241645	      0.00115036	     -0.00051268	    151.30534623
      0.79907988	     -0.05340535	     -0.00022006	     -0.19465304	     -0.05967274	      0.88297544	     -0.00017564	     -0.21240944	      0.00111125	     -0.00054080	    149.95157959
      0.80031914	     -0.05343023	     -0.00022087	     -0.19467748	     -0.05967139	      0.88297475	     -0.00017546	     -0.21240291	      0.00107055	     -0.00056852	    150.69120311
      0.80155841	     -0.05345924	     -0.00022155	     -0.19470608	     -0.05967009	      0.88297403	     -0.00017529	     -0.21239683	      0.00103182	     -0.00059346	    149.31449356
      0.80279767	     -0.05348804	     -0.00022237	     -0.19473445	     -0.05966883	      0.88297328	     -0.00017513	     -0.21239120	      0.00099154	     -0.00061808	    150.04517843
      0.80403693	     -0.05352062	     -0.00022306	     -0.19476662	     -0.05966763	      0.88297250	     -0.00017496	     -0.21238598	      0.00095331	     -0.00063998	    148.65712047
      0.80527620	     -0.05355290	     -0.00022386	     -0.19479847	     -0.05966647	      0.88297169	     -0.00017480	     -0.21238117	      0.00091359	     -0.00066165	    149.37437285
      0.80651546	     -0.05358905	     -0.00022456	     -0.19483422	     -0.05966536	      0.88297086	     -0.00017463	     -0.21237675	      0.00087595	     -0.00068069	    147.97125982
      0.80775472	     -0.05362486	     -0.00022539	     -0.19486961	     -0.05966430	      0.88297000	     -0.00017447	     -0.21237271	      0.00083686	     -0.00069961	    148.67421191
      0.80899399	     -0.05366430	     -0.00022608	     -0.19490866	     -0.05966329	      0.88296913	     -0.00017432	     -0.21236904	      0.00079992	     -0.00071600	    147.26358588
      0.81023325	     -0.05370306	     -0.00022688	     -0.19494702	     -0.05966232	      0.88296823	     -0.00017416	     -0.21236571	      0.00076156	     -0.00073237	    147.95851679
      0.81147251	     -0.05374511	     -0.00022754	     -0.19498867	     -0.05966140	      0.88296731	     -0.00017401	     -0.21236272	      0.00072538	     -0.00074631	    146.54458338
      0.81271178	     -0.05378632	     -0.00022829	     -0.19502949	     -0.05966052	      0.88296638	     -0.00017386	     -0.21236005	      0.00068782	     -0.00076032	    147.23365075
      0.81395104	     -0.05383083	     -0.00022892	     -0.19507363	     -0.05965969	      0.88296543	     -0.00017372	     -0.21235769	      0.00065250	     -0.00077202	    145.81820589
      0.81519030	     -0.05387449	     -0.00022967	     -0.19511689	     -0.05965891	      0.88296447	     -0.00017358	     -0.21235561	      0.00061583	     -0.00078389	    146.50021810
      0.81642957	     -0.05392116	     -0.00023029	     -0.19516320	     -0.05965816	      0.88296349	     -0.00017344	     -0.21235383	      0.00058142	     -0.00079355	    145.08722053
      0.81766883	     -0.05396674	     -0.00023102	     -0.19520840	     -0.05965747	      0.88296250	     -0.00017330	     -0.21235231	      0.00054570	     -0.00080348	    145.76803976
      0.81890809	     -0.05401519	     -0.00023162	     -0.19525650	     -0.05965681	      0.88296150	     -0.00017317	     -0.21235104	      0.00051227	     -0.00081128	    144.36099938
      0.82014736	     -0.05406263	     -0.00023232	     -0.19530358	     -0.05965620	      0.88296049	     -0.00017304	     -0.21235002	      0.00047758	     -0.00081947	    145.03651614
      0.82138662	     -0.05411292	     -0.00023289	     -0.19535353	     -0.05965563	      0.88295947	     -0.00017291	     -0.21234925	      0.00044522	     -0.00082567	    143.63379563
      0.82262588	     -0.05416198	     -0.00023358	     -0.19540224	     -0.05965509	      0.88295844	     -0.00017278	     -0.21234869	      0.00041163	     -0.00083235	    144.30969785
      0.82386515	     -0.05421350	     -0.00023415	     -0.19545342	     -0.05965460	      0.88295741	     -0.00017266	     -0.21234835	      0.00038041	     -0.00083711	    142.91945890
      0.82510441	     -0.05426348	     -0.00023483	     -0.19550307	     -0.05965415	      0.88295636	     -0.00017255	     -0.21234821	      0.00034801	     -0.00084241	    143.59885160
      0.82634367	     -0.05431573	     -0.00023539	     -0.19555500	     -0.05965374	      0.88295532	     -0.00017243	     -0.21234825	      0.00031801	     -0.00084585	    142.22002021
      0.82758294	     -0.05436636	     -0.00023605	     -0.19560530	     -0.05965337	      0.88295427	     -0.00017232	     -0.21234846	      0.00028686	     -0.00084991	    142.90359006
      0.82882220	     -0.05441883	     -0.00023660	     -0.19565747	     -0.05965303	      0.88295321	     -0.00017222	     -0.21234883	      0.00025813	     -0.00085214	    141.54312511
      0.83006146	     -0.05446924	     -0.00023726	     -0.19570758	     -0.05965273	      0.88295216	     -0.00017212	     -0.21234932	      0.00022827	     -0.00085501	    142.23680682
      0.83130073	     -0.05452121	     -0.00023784	     -0.19575925	     -0.05965246	      0.88295109	     -0.00017202	     -0.21234994	      0.00020083	     -0.00085606	    140.90207112
      0.83253999	     -0.05457091	     -0.00023855	     -0.19580865	     -0.05965223	      0.88295003	     -0.00017193	     -0.21235065	      0.00017223	     -0.00085773	    141.60906771
      0.83377925	     -0.05462140	     -0.00023915	     -0.19585887	     -0.05965203	      0.88294897	     -0.00017184	     -0.21235144	      0.00014603	     -0.00085755	    140.29914274
      0.83501852	     -0.05466899	     -0.00023984	     -0.19590617	     -0.05965187	      0.88294791	     -0.00017175	     -0.21235230	      0.00011866	     -0.00085793	    141.01818991
      0.83625778	     -0.05471726	     -0.00024046	     -0.19595417	     -0.05965174	      0.88294684	     -0.00017167	     -0.21235322	      0.00009365	     -0.00085638	    139.73884109
      0.83749704	     -0.05476229	     -0.00024120	     -0.19599893	     -0.05965164	      0.88294578	     -0.00017159	     -0.21235417	      0.00006744	     -0.00085531	    140.48154420
      0.83873631	     -0.05480736	     -0.00024191	     -0.19604374	     -0.05965157	      0.88294473	     -0.00017152	     -0.21235514	      0.00004356	     -0.00085222	    139.23452817
      0.83997557	     -0.05484881	     -0.00024272	     -0.19608493	     -0.05965153	      0.88294367	     -0.00017146	     -0.21235609	      0.00001841	     -0.00084946	    139.98887942
      0.84121483	     -0.05488984	     -0.00024344	     -0.19612571	     -0.05965152	      0.88294262	     -0.00017139	     -0.21235702	     -0.00000449	     -0.00084455	    138.76569605
      0.84245410	     -0.05492689	     -0.00024426	     -0.19616250	     -0.05965154	      0.88294158	     -0.00017134	     -0.21235791	     -0.00002872	     -0.00083985	    139.52757661
      0.84369336	     -0.05496327	     -0.00024497	     -0.19619865	     -0.05965159	      0.88294054	     -0.00017129	     -0.21235874	     -0.00005078	     -0.00083285	    138.31700986
      0.84493262	     -0.05499561	     -0.00024574	     -0.19623074	     -0.05965167	      0.88293951	     -0.00017124	     -0.21235951	     -0.00007422	     -0.00082593	    139.07076471
      0.84617189	     -0.05502716	     -0.00024638	     -0.19626206	     -0.05965178	      0.88293850	     -0.00017120	     -0.21236021	     -0.00009557	     -0.00081661	    137.87387832
      0.84741115	     -0.05505461	     -0.00024707	     -0.19628928	     -0.05965191	      0.88293749	     -0.00017116	     -0.21236083	     -0.00011838	     -0.00080730	    138.62855824
      0.84865041	     -0.05508132	     -0.00024764	     -0.19631577	     -0.05965207	      0.88293650	     -0.00017113	     -0.21236137	     -0.00013916	     -0.00079554	    137.44513171
      0.84988968	     -0.05510413	     -0.00024830	     -0.19633834	     -0.05965225	      0.88293552	     -0.00017110	     -0.21236184	     -0.00016147	     -0.00078374	    138.19930621
      0.85112894	     -0.05512626	     -0.00024885	     -0.19636025	     -0.05965247	      0.88293455	     -0.00017108	     -0.21236225	     -0.00018181	     -0.00076949	    137.02973847
      0.85236820	     -0.05514450	     -0.00024947	     -0.19637826	     -0.05965271	      0.88293361	     -0.00017106	     -0.21236259	     -0.00020375	     -0.00075519	    137.78504798
      0.85360747	     -0.05516198	     -0.00024997	     -0.19639552	     -0.05965297	      0.88293268	     -0.00017105	     -0.21236288	     -0.00022378	     -0.00073844	    136.62836873
      0.85484673	     -0.05517543	     -0.00025053	     -0.19640874	     -0.05965326	      0.88293178	     -0.00017105	     -0.21236310	     -0.00024546	     -0.00072168	    137.38933196
      0.85608599	     -0.05518802	     -0.00025094	     -0.19642113	     -0.05965358	      0.88293090	     -0.00017105	     -0.21236327	     -0.00026530	     -0.00070251	    136.25036717
      0.85732526	     -0.05519683	     -0.00025143	     -0.19642971	     -0.05965392	      0.88293004	     -0.00017105	     -0.21236337	     -0.00028686	     -0.00068337	    137.01777911
      0.85856452	     -0.05520530	     -0.00025181	     -0.19643797	     -0.05965429	      0.88292920	     -0.00017106	     -0.21236342	     -0.00030668	     -0.00066188	    135.89042500
      0.85980378	     -0.05521061	     -0.00025230	     -0.19644304	     -0.05965468	      0.88292840	     -0.00017108	     -0.21236344	     -0.00032829	     -0.00064052	    136.66052319
      0.86104305	     -0.05521611	     -0.00025267	     -0.19644834	     -0.05965510	      0.88292762	     -0.00017110	     -0.21236343	     -0.00034821	     -0.00061693	    135.54061330
      0.86228231	     -0.05521888	     -0.00025311	     -0.19645088	     -0.05965555	      0.88292687	     -0.00017113	     -0.21236342	     -0.00036996	     -0.00059364	    136.31579631
      0.86352157	     -0.05522221	     -0.00025343	     -0.19645399	     -0.05965602	      0.88292615	     -0.00017116	     -0.21236344	     -0.00039007	     -0.00056832	    135.20786736
      0.86476084	     -0.05522387	     -0.00025387	     -0.19645542	     -0.05965651	      0.88292546	     -0.00017120	     -0.21236350	     -0.00041207	     -0.00054350	    135.98125961
      0.86600010	     -0.05522785	     -0.00025422	     -0.19645917	     -0.05965704	      0.88292480	     -0.00017124	     -0.21236367	     -0.00043249	     -0.00051691	    134.86791554
      0.86723936	     -0.05523163	     -0.00025469	     -0.19646271	     -0.05965759	      0.88292418	     -0.00017129	     -0.21236401	     -0.00045481	     -0.00049114	    135.63371090
      0.86847863	     -0.05523850	     -0.00025503	     -0.19646936	     -0.05965816	      0.88292359	     -0.00017134	     -0.21236457	     -0.00047552	     -0.00046397	    134.52405845
      0.86971789	     -0.05524541	     -0.00025540	     -0.19647603	     -0.05965877	      0.88292303	     -0.00017140	     -0.21236542	     -0.00049808	     -0.00043801	    135.29424816
      0.87095715	     -0.05525513	     -0.00025549	     -0.19648553	     -0.05965940	      0.88292250	     -0.00017146	     -0.21236659	     -0.00051899	     -0.00041105	    134.19394606
      0.87219642	     -0.05526476	     -0.00025547	     -0.19649493	     -0.05966005	      0.88292201	     -0.00017153	     -0.21236811	     -0.00054169	     -0.00038569	    134.96317455
      0.87343568	     -0.05527719	     -0.00025504	     -0.19650714	     -0.05966074	      0.88292154	     -0.00017160	     -0.21237002	     -0.00056268	     -0.00035974	    133.86553832
      0.87467494	     -0.05528908	     -0.00025440	     -0.19651881	     -0.05966145	      0.88292111	     -0.00017168	     -0.21237231	     -0.00058539	     -0.00033583	    134.63708018
      0.87591421	     -0.05530350	     -0.00025333	     -0.19653303	     -0.05966219	      0.88292071	     -0.00017175	     -0.21237502	     -0.00060630	     -0.00031174	    133.54856338
      0.87715347	     -0.05531753	     -0.00025210	     -0.19654686	     -0.05966295	      0.88292034	     -0.00017184	     -0.21237814	     -0.00062885	     -0.00029006	    134.32723558
      0.87839273	     -0.05533398	     -0.00025054	     -0.19656312	     -0.05966375	      0.88291999	     -0.00017193	     -0.21238169	     -0.00064954	     -0.00026854	    133.27561806
      0.87963200	     -0.05534981	     -0.00024893	     -0.19657875	     -0.05966457	      0.88291967	     -0.00017202	     -0.21238567	     -0.00067178	     -0.00024967	    134.08351938
      0.88087126	     -0.05536793	     -0.00024704	     -0.19659670	     -0.05966541	      0.88291938	     -0.00017211	     -0.21239008	     -0.00069209	     -0.00023115	    133.06255858
      0.88211052	     -0.05538575	     -0.00024518	     -0.19661434	     -0.05966628	      0.88291910	     -0.00017221	     -0.21239492	     -0.00071391	     -0.00021542	    133.88563938
      0.88334979	     -0.05540650	     -0.00024310	     -0.19663491	     -0.05966718	      0.88291884	     -0.00017232	     -0.21240021	     -0.00073376	     -0.00020018	    132.88447308
      0.88458905	     -0.05542711	     -0.00024107	     -0.19665534	     -0.05966810	      0.88291860	     -0.00017243	     -0.21240597	     -0.00075505	     -0.00018785	    133.72428440
      0.88582831	     -0.05545004	     -0.00023880	     -0.19667812	     -0.05966905	      0.88291838	     -0.00017254	     -0.21241220	     -0.00077433	     -0.00017608	    132.75567974
      0.88706758	     -0.05547229	     -0.00023662	     -0.19670019	     -0.05967002	      0.88291816	     -0.00017265	     -0.21241888	     -0.00079496	     -0.00016727	    133.62750792
      0.88830684	     -0.05549626	     -0.00023429	     -0.19672401	     -0.05967102	      0.88291796	     -0.00017278	     -0.21242601	     -0.00081352	     -0.00015899	    132.70956167
      0.88954610	     -0.05551911	     -0.00023210	     -0.19674670	     -0.05967204	      0.88291777	     -0.00017290	     -0.21243355	     -0.00083337	     -0.00015355	    133.61939629
      0.89078537	     -0.05554377	     -0.00022981	     -0.19677121	     -0.05967308	      0.88291758	     -0.00017303	     -0.21244149	     -0.00085111	     -0.00014850	    132.73071745
      0.89202463	     -0.05556795	     -0.00022772	     -0.19679524	     -0.05967415	      0.88291740	     -0.00017317	     -0.21244984	     -0.00087012	     -0.00014612	    133.65388294
      0.89326389	     -0.05559459	     -0.00022560	     -0.19682174	     -0.05967524	      0.88291722	     -0.00017331	     -0.21245858	     -0.00088700	     -0.00014395	    132.78159136
      0.89450316	     -0.05562126	     -0.00022372	     -0.19684826	     -0.05967635	      0.88291704	     -0.00017345	     -0.21246774	     -0.00090511	     -0.00014426	    133.71530156
      0.89574242	     -0.05565044	     -0.00022183	     -0.19687730	     -0.05967748	      0.88291686	     -0.00017360	     -0.21247732	     -0.00092106	     -0.00014461	    132.86059881
      0.89698168	     -0.05567939	     -0.00022018	     -0.19690611	     -0.05967863	      0.88291668	     -0.00017375	     -0.21248731	     -0.00093818	     -0.00014724	    133.81050461
      0.89822095	     -0.05571065	     -0.00021853	     -0.19693723	     -0.05967980	      0.88291650	     -0.00017391	     -0.21249772	     -0.00095307	     -0.00014968	    132.97526102
      0.89946021	     -0.05574183	     -0.00021712	     -0.19696827	     -0.05968100	      0.88291631	     -0.00017408	     -0.21250855	     -0.00096907	     -0.00015415	    133.93298861
      0.90069947	     -0.05577534	     -0.00021569	     -0.19700166	     -0.05968221	      0.88291612	     -0.00017425	     -0.21251978	     -0.00098281	     -0.00015818	    133.10697435
      0.90193874	     -0.05580824	     -0.00021444	     -0.19703443	     -0.05968343	      0.88291592	     -0.00017442	     -0.21253141	     -0.00099760	     -0.00016398	    134.07745856
      0.90317800	     -0.05584269	     -0.00021307	     -0.19706877	     -0.05968468	      0.88291571	     -0.00017459	     -0.21254343	     -0.00101008	     -0.00016907	    133.25995524
      0.90441726	     -0.05587631	     -0.00021182	     -0.19710227	     -0.05968594	      0.88291550	     -0.00017478	     -0.21255579	     -0.00102359	     -0.00017563	    134.22768693
      0.90565653	     -0.05591179	     -0.00021047	     -0.19713766	     -0.05968721	      0.88291527	     -0.00017496	     -0.21256850	     -0.00103478	     -0.00018122	    133.40697391
      0.90689579	     -0.05594686	     -0.00020925	     -0.19717262	     -0.05968850	      0.88291505	     -0.00017515	     -0.21258153	     -0.00104698	     -0.00018807	    134.37151953
      0.90813505	     -0.05598380	     -0.00020792	     -0.19720949	     -0.05968981	      0.88291481	     -0.00017534	     -0.21259491	     -0.00105685	     -0.00019376	    133.54990826
      0.90937432	     -0.05602005	     -0.00020671	     -0.19724565	     -0.05969112	      0.88291457	     -0.00017554	     -0.21260859	     -0.00106769	     -0.00020054	    134.51436532
      0.91061358	     -0.05605792	     -0.00020543	     -0.19728345	     -0.05969245	      0.88291431	     -0.00017574	     -0.21262259	     -0.00107615	     -0.00020598	    133.69638277
      0.91185284	     -0.05609526	     -0.00020432	     -0.19732072	     -0.05969379	      0.88291405	     -0.00017594	     -0.21263689	     -0.00108551	     -0.00021234	    134.65290047
      0.91309211	     -0.05613465	     -0.00020315	     -0.19736006	     -0.05969514	      0.88291379	     -0.00017615	     -0.21265148	     -0.00109246	     -0.00021722	    133.82137291
      0.91433137	     -0.05617380	     -0.00020214	     -0.19739915	     -0.05969650	      0.88291352	     -0.00017636	     -0.21266637	     -0.00110029	     -0.00022291	    134.75935500
      0.91557063	     -0.05621514	     -0.00020109	     -0.19744045	     -0.05969787	      0.88291324	     -0.00017658	     -0.21268157	     -0.00110569	     -0.00022704	    133.91259366
      0.91680990	     -0.05625661	     -0.00020024	     -0.19748187	     -0.05969924	      0.88291295	     -0.00017679	     -0.21269707	     -0.00111193	     -0.00023190	    134.82670486
      0.91804916	     -0.05630026	     -0.00019934	     -0.19752549	     -0.05970062	      0.88291266	     -0.00017701	     -0.21271289	     -0.00111569	     -0.00023516	    133.96110526
      0.91928842	     -0.05634296	     -0.00019853	     -0.19756816	     -0.05970201	      0.88291237	     -0.00017723	     -0.21272901	     -0.00112025	     -0.00023907	    134.85679383
      0.92052769	     -0.05638642	     -0.00019763	     -0.19761162	     -0.05970340	      0.88291207	     -0.00017746	     -0.21274541	     -0.00112232	     -0.00024127	    133.97343475
      0.92176695	     -0.05642880	     -0.00019699	     -0.19765398	     -0.05970479	      0.88291177	     -0.00017769	     -0.21276206	     -0.00112521	     -0.00024400	    134.82601704
      0.92300621	     -0.05647350	     -0.00019628	     -0.19769869	     -0.05970618	      0.88291147	     -0.00017792	     -0.21277899	     -0.00112564	     -0.00024492	    133.88947528
      0.92424548	     -0.05651761	     -0.00019565	     -0.19774280	     -0.05970758	      0.88291116	     -0.00017815	     -0.21279619	     -0.00112687	     -0.00024634	    134.70426266
      0.92548474	     -0.05656301	     -0.00019487	     -0.19778823	     -0.05970898	      0.88291086	     -0.00017838	     -0.21281363	     -0.00112562	     -0.00024593	    133.74797866
      0.92672400	     -0.05660737	     -0.00019418	     -0.19783261	     -0.05971037	      0.88291055	     -0.00017862	     -0.21283129	     -0.00112516	     -0.00024596	    134.54133172
      0.92796327	     -0.05665279	     -0.00019334	     -0.19787808	     -0.05971176	      0.88291025	     -0.00017885	     -0.21284915	     -0.00112222	     -0.00024413	    133.56638097
      0.92920253	     -0.05669416	     -0.00019327	     -0.19791948	     -0.05971315	      0.88290995	     -0.00017909	     -0.21286719	     -0.00112015	     -0.00024259	    134.34837710
      0.93044179	     -0.05673789	     -0.00019334	     -0.19796325	     -0.05971454	      0.88290965	     -0.00017933	     -0.21288544	     -0.00111572	     -0.00023889	    133.34377791
      0.93168106	     -0.05678009	     -0.00019330	     -0.19800549	     -0.05971592	      0.88290936	     -0.00017957	     -0.21290386	     -0.00111223	     -0.00023535	    134.11211951
      0.93292032	     -0.05682255	     -0.00019301	     -0.19804802	     -0.05971729	      0.88290907	     -0.00017981	     -0.21292243	     -0.00110643	     -0.00022965	    133.11551210
      0.93415958	     -0.05686300	     -0.00019274	     -0.19808853	     -0.05971866	      0.88290879	     -0.00018006	     -0.21294105	     -0.00110158	     -0.00022411	    133.88948857
      0.93539885	     -0.05690368	     -0.00019237	     -0.19812930	     -0.05972002	      0.88290851	     -0.00018030	     -0.21295971	     -0.00109444	     -0.00021643	    132.90923531
      0.93663811	     -0.05694209	     -0.00019209	     -0.19816779	     -0.05972138	      0.88290825	     -0.00018055	     -0.21297833	     -0.00108829	     -0.00020889	    133.70149191
      0.93787737	     -0.05698019	     -0.00019170	     -0.19820599	     -0.05972272	      0.88290800	     -0.00018079	     -0.21299689	     -0.00107988	     -0.00019915	    132.73182317
      0.93911664	     -0.05701580	     -0.00019138	     -0.19824170	     -0.05972405	      0.88290776	     -0.00018104	     -0.21301531	     -0.00107252	     -0.00018948	    133.53174124
      0.94035590	     -0.05705134	     -0.00019096	     -0.19827735	     -0.05972538	      0.88290753	     -0.00018129	     -0.21303358	     -0.00106300	     -0.00017756	    132.55759975
      0.94159516	     -0.05708462	     -0.00019063	     -0.19831074	     -0.05972669	      0.88290731	     -0.00018154	     -0.21305165	     -0.00105462	     -0.00016567	    133.35774033
      0.94283443	     -0.05711785	     -0.00018967	     -0.19834411	     -0.05972799	      0.88290712	     -0.00018179	     -0.21306950	     -0.00104419	     -0.00015143	    132.37620133
      0.94407369	     -0.05714868	     -0.00018837	     -0.19837507	     -0.05972928	      0.88290694	     -0.00018203	     -0.21308709	     -0.00103503	     -0.00013705	    133.13348687
      0.94531295	     -0.05717930	     -0.00018688	     -0.19840586	     -0.05973055	      0.88290678	     -0.00018228	     -0.21310441	     -0.00102392	     -0.00012034	    132.12772470
      0.94655222	     -0.05720769	     -0.00018546	     -0.19843440	     -0.05973182	      0.88290664	     -0.00018253	     -0.21312142	     -0.00101410	     -0.00010368	    132.91508656
      0.94779148	     -0.05723635	     -0.00018398	     -0.19846323	     -0.05973307	      0.88290652	     -0.00018279	     -0.21313811	     -0.00100232	     -0.00008486	    131.90856908
      0.94903074	     -0.05726337	     -0.00018265	     -0.19849041	     -0.05973430	      0.88290643	     -0.00018304	     -0.21315447	     -0.00099185	     -0.00006627	    132.68805548
      0.95027001	     -0.05729108	     -0.00018128	     -0.19851829	     -0.05973552	      0.88290636	     -0.00018329	     -0.21317051	     -0.00097946	     -0.00004571	    131.66551933
      0.95150927	     -0.05731731	     -0.00018004	     -0.19854468	     -0.05973673	      0.88290632	     -0.00018354	     -0.21318623	     -0.00096843	     -0.00002562	    132.43356471
      0.95274853	     -0.05734410	     -0.00017876	     -0.19857165	     -0.05973792	      0.88290630	     -0.00018379	     -0.21320162	     -0.00095551	     -0.00000382	    131.39863726
      0.95398780	     -0.05736875	     -0.00017728	     -0.19859648	     -0.05973910	      0.88290631	     -0.00018405	     -0.21321667	     -0.00094397	      0.00001728	    132.15863003
      0.95522706	     -0.05739436	     -0.00017573	     -0.19862227	     -0.05974026	      0.88290634	     -0.00018430	     -0.21323140	     -0.00093055	      0.00003990	    131.10059790
      0.95646632	     -0.05741873	     -0.00017432	     -0.19864682	     -0.05974141	      0.88290640	     -0.00018455	     -0.21324581	     -0.00091853	      0.00006158	    131.84497561
      0.95770559	     -0.05744378	     -0.00017286	     -0.19867206	     -0.05974254	      0.88290650	     -0.00018481	     -0.21325988	     -0.00090462	      0.00008455	    130.78397956
      0.95894485	     -0.05746696	     -0.00017182	     -0.19869542	     -0.05974365	      0.88290661	     -0.00018506	     -0.21327360	     -0.00089209	      0.00010641	    131.52334342
      0.96018411	     -0.05749031	     -0.00017095	     -0.19871897	     -0.05974475	      0.88290676	     -0.00018532	     -0.21328695	     -0.00087770	      0.00012942	    130.44939694
      0.96142338	     -0.05751122	     -0.00017027	     -0.19874005	     -0.05974583	      0.88290693	     -0.00018558	     -0.21329991	     -0.00086470	      0.00015115	    131.17953494
      0.96266264	     -0.05753117	     -0.00016997	     -0.19876019	     -0.05974689	      0.88290713	     -0.00018583	     -0.21331248	     -0.00084988	      0.00017391	    130.09738547
      0.96390190	     -0.05754984	     -0.00016989	     -0.19877902	     -0.05974793	      0.88290736	     -0.00018609	     -0.21332467	     -0.00083652	      0.00019525	    130.82290478
      0.96514117	     -0.05756847	     -0.00016981	     -0.19879783	     -0.05974896	      0.88290762	     -0.00018635	     -0.21333647	     -0.00082134	      0.00021741	    129.75478219
      0.96638043	     -0.05758472	     -0.00016989	     -0.19881426	     -0.05974997	      0.88290790	     -0.00018660	     -0.21334784	     -0.00080763	      0.00023795	    130.51046263
      0.96761969	     -0.05760065	     -0.00016998	     -0.19883037	     -0.05975096	      0.88290821	     -0.00018686	     -0.21335876	     -0.00079210	      0.00025915	    129.46676910
      0.96885896	     -0.05761424	     -0.00017024	     -0.19884413	     -0.05975194	      0.88290854	     -0.00018712	     -0.21336920	     -0.00077806	      0.00027858	    130.24836799
      0.97009822	     -0.05762753	     -0.00017053	     -0.19885761	     -0.05975289	      0.88290890	     -0.00018738	     -0.21337914	     -0.00076223	      0.00029854	    129.22786446
      0.97133748	     -0.05763847	     -0.00017098	     -0.19886872	     -0.05975383	      0.88290928	     -0.00018763	     -0.21338856	     -0.00074791	      0.00031662	    130.03478737
      0.97257675	     -0.05764909	     -0.00017144	     -0.19887952	     -0.05975474	      0.88290969	     -0.00018789	     -0.21339745	     -0.00073182	      0.00033511	    129.03792434
      0.97381601	     -0.05765719	     -0.00017203	     -0.19888779	     -0.05975564	      0.88291011	     -0.00018815	     -0.21340578	     -0.00071727	      0.00035161	    129.87241768
      0.97505527	     -0.05766495	     -0.00017260	     -0.19889574	     -0.05975652	      0.88291056	     -0.00018841	     -0.21341355	     -0.00070096	      0.00036844	    128.89675810
      0.97629454	     -0.05766984	     -0.00017325	     -0.19890080	     -0.05975738	      0.88291102	     -0.00018866	     -0.21342074	     -0.00068621	      0.00038320	    129.76141458
      0.97753380	     -0.05767314	     -0.00017379	     -0.19890430	     -0.05975822	      0.88291151	     -0.00018892	     -0.21342731	     -0.00066972	      0.00039824	    128.82538906
      0.97877306	     -0.05767259	     -0.00017432	     -0.19890392	     -0.05975904	      0.88291201	     -0.00018918	     -0.21343322	     -0.00065483	      0.00041123	    129.72870473
      0.98001233	     -0.05767051	     -0.00017474	     -0.19890205	     -0.05975984	      0.88291253	     -0.00018944	     -0.21343844	     -0.00063827	      0.00042455	    128.81509917
      0.98125159	     -0.05766508	     -0.00017520	     -0.19889680	     -0.05976062	      0.88291306	     -0.00018969	     -0.21344295	     -0.00062340	      0.00043587	    129.74101541
      0.98249085	     -0.05765843	     -0.00017558	     -0.19889035	     -0.05976139	      0.88291361	     -0.00018995	     -0.21344675	     -0.00060695	      0.00044757	    128.84735449
      0.98373012	     -0.05764848	     -0.00017594	     -0.19888057	     -0.05976213	      0.88291417	     -0.00019020	     -0.21344982	     -0.00059228	      0.00045731	    129.78716026
      0.98496938	     -0.05763753	     -0.00017624	     -0.19886982	     -0.05976285	      0.88291474	     -0.00019046	     -0.21345218	     -0.00057611	      0.00046747	    128.91044226
      0.98620864	     -0.05762410	     -0.00017666	     -0.19885657	     -0.05976356	      0.88291533	     -0.00019071	     -0.21345383	     -0.00056180	      0.00047570	    129.86332307
      0.98744791	     -0.05761063	     -0.00017706	     -0.19884328	     -0.05976424	      0.88291592	     -0.00019096	     -0.21345482	     -0.00054607	      0.00048436	    128.98936012
      0.98868717	     -0.05759533	     -0.00017762	     -0.19882815	     -0.05976491	      0.88291653	     -0.00019121	     -0.21345516	     -0.00053227	      0.00049107	    129.94867606
      0.98992643	     -0.05757990	     -0.00017820	     -0.19881290	     -0.05976556	      0.88291714	     -0.00019146	     -0.21345490	     -0.00051710	      0.00049819	    129.09872020
      0.99116570	     -0.05756217	     -0.00017888	     -0.19879532	     -0.05976620	      0.88291776	     -0.00019172	     -0.21345405	     -0.00050389	      0.00050335	    130.07941518
      0.99240496	     -0.05754453	     -0.00017956	     -0.19877786	     -0.05976681	      0.88291839	     -0.00019197	     -0.21345263	     -0.00048936	      0.00050893	    129.24015553
      0.99364422	     -0.05752517	     -0.00018034	     -0.19875864	     -0.05976741	      0.88291902	     -0.00019221	     -0.21345067	     -0.00047686	      0.00051252	    130.22605610
      0.99488349	     -0.05750575	     -0.00018105	     -0.19873939	     -0.05976799	      0.88291966	     -0.00019246	     -0.21344819	     -0.00046309	      0.00051648	    129.40139621
      0.99612275	     -0.05748353	     -0.00018175	     -0.19871731	     -0.05976856	      0.88292030	     -0.00019271	     -0.21344520	     -0.00045138	      0.00051842	    130.41394924
      0.99736201	     -0.05746011	     -0.00018232	     -0.19869405	     -0.05976911	      0.88292094	     -0.00019296	     -0.21344169	     -0.00043843	      0.00052076	    129.62365558
      0.99860128	     -0.05743386	     -0.00018294	     -0.19866792	     -0.05976965	      0.88292159	     -0.00019320	     -0.21343764	     -0.00042761	      0.00052118	    130.65533095
      0.99984054	     -0.05740753	     -0.00018354	     -0.19864174	     -0.05977017	      0.88292224	     -0.00019345	     -0.21343308	     -0.00041563	      0.00052210	    129.87026797
      1.00107980	     -0.05737934	     -0.00018424	     -0.19861368	     -0.05977068	      0.88292288	     -0.00019369	     -0.21342802	     -0.00040586	      0.00052113	    130.90035705
      1.00231907	     -0.05735135	     -0.00018487	     -0.19858582	     -0.05977117	      0.88292353	     -0.00019393	     -0.21342251	     -0.00039499	      0.00052069	    130.11951990
      1.00355833	     -0.05732136	     -0.00018555	     -0.19855594	     -0.05977166	      0.88292417	     -0.00019417	     -0.21341655	     -0.00038637	      0.00051837	    131.16221331
      1.00479759	     -0.05729162	     -0.00018626	     -0.19852632	     -0.05977213	      0.88292481	     -0.00019441	     -0.21341017	     -0.00037667	      0.00051660	    130.40341685
      1.00603686	     -0.05726006	     -0.00018701	     -0.19849486	     -0.05977259	      0.88292545	     -0.00019465	     -0.21340339	     -0.00036923	      0.00051298	    131.45287707
      1.00727612	     -0.05722830	     -0.00018763	     -0.19846321	     -0.05977305	      0.88292608	     -0.00019489	     -0.21339623	     -0.00036074	      0.00050992	    130.70275329
      1.00851538	     -0.05719433	     -0.00018824	     -0.19842934	     -0.05977349	      0.88292671	     -0.00019513	     -0.21338867	     -0.00035454	      0.00050505	    131.76419360
      1.00975465	     -0.05716016	     -0.00018873	     -0.19839527	     -0.05977392	      0.88292734	     -0.00019537	     -0.21338074	     -0.00034730	      0.00050078	    131.02541184
      1.01099391	     -0.05712396	     -0.00018922	     -0.19835914	     -0.05977435	      0.88292795	     -0.00019561	     -0.21337243	     -0.00034236	      0.00049473	    132.09871617
      1.01223317	     -0.05708858	     -0.00018969	     -0.19832385	     -0.05977477	      0.88292856	     -0.00019584	     -0.21336378	     -0.00033639	      0.00048929	    131.35594983
      1.01347244	     -0.05705171	     -0.00019017	     -0.19828705	     -0.05977519	      0.88292917	     -0.00019608	     -0.21335479	     -0.00033274	      0.00048206	    132.43341530
      1.01471170	     -0.05701512	     -0.00019054	     -0.19825053	     -0.05977560	      0.88292976	     -0.00019631	     -0.21334550	     -0.00032804	      0.00047542	    131.70292704
      1.01595096	     -0.05697695	     -0.00019093	     -0.19821242	     -0.05977600	      0.88293034	     -0.00019655	     -0.21333590	     -0.00032564	      0.00046696	    132.79538155
      1.01719023	     -0.05694015	     -0.00019134	     -0.19817569	     -0.05977640	      0.88293092	     -0.00019678	     -0.21332602	     -0.00032217	      0.00045907	    132.06818877
      1.01842949	     -0.05690258	     -0.00019182	     -0.19813815	     -0.05977680	      0.88293148	     -0.00019702	     -0.21331590	     -0.00032098	      0.00044930	    133.16492354
      1.01966875	     -0.05686493	     -0.00019255	     -0.19810055	     -0.05977720	      0.88293203	     -0.00019725	     -0.21330556	     -0.00031871	      0.00044009	    132.43280755
      1.02090802	     -0.05682769	     -0.00019344	     -0.19806333	     -0.05977759	      0.88293257	     -0.00019748	     -0.21329506	     -0.00031873	      0.00042898	    133.51487655
      1.02214728	     -0.05679277	     -0.00019437	     -0.19802844	     -0.05977799	      0.88293309	     -0.00019772	     -0.21328445	     -0.00031763	      0.00041833	    132.77593599
      1.02338654	     -0.05675804	     -0.00019536	     -0.19799371	     -0.05977838	      0.88293361	     -0.00019795	     -0.21327374	     -0.00031875	      0.00040566	    133.85741868
      1.02462581	     -0.05672584	     -0.00019626	     -0.19796153	     -0.05977878	      0.88293410	     -0.00019818	     -0.21326298	     -0.00031869	      0.00039330	    133.09370666
      1.02586507	     -0.05669428	     -0.00019725	     -0.19792996	     -0.05977917	      0.88293458	     -0.00019841	     -0.21325218	     -0.00032079	      0.00037877	    134.15759938
      1.02710433	     -0.05666590	     -0.00019815	     -0.19790159	     -0.05977957	      0.88293504	     -0.00019864	     -0.21324138	     -0.00032162	      0.00036444	    133.38500605
      1.02834360	     -0.05663806	     -0.00019915	     -0.19787373	     -0.05977997	      0.88293548	     -0.00019886	     -0.21323059	     -0.00032452	      0.00034783	    134.44897123
      1.02958286	     -0.05661310	     -0.00020018	     -0.19784876	     -0.05978037	      0.88293590	     -0.00019909	     -0.21321985	     -0.00032604	      0.00033133	    133.67071974
      1.03082212	     -0.05658893	     -0.00020126	     -0.19782457	     -0.05978078	      0.88293630	     -0.00019932	     -0.21320917	     -0.00032956	      0.00031248	    134.71494947
      1.03206139	     -0.05656761	     -0.00020241	     -0.19780323	     -0.05978119	      0.88293668	     -0.00019954	     -0.21319857	     -0.00033164	      0.00029364	    133.91435236
      1.03330065	     -0.05654683	     -0.00020372	     -0.19778242	     -0.05978160	      0.88293703	     -0.00019977	     -0.21318805	     -0.00033565	      0.00027238	    134.93850656
      1.03453991	     -0.05652873	     -0.00020496	     -0.19776430	     -0.05978202	      0.88293735	     -0.00019999	     -0.21317764	     -0.00033817	      0.00025110	    134.12262038
      1.03577918	     -0.05651120	     -0.00020633	     -0.19774672	     -0.05978244	      0.88293765	     -0.00020021	     -0.21316733	     -0.00034252	      0.00022736	    135.14542515
      1.03701844	     -0.05649677	     -0.00020777	     -0.19773226	     -0.05978287	      0.88293792	     -0.00020044	     -0.21315715	     -0.00034529	      0.00020362	    134.32089843
      1.03825770	     -0.05648301	     -0.00020931	     -0.19771846	     -0.05978330	      0.88293815	     -0.00020066	     -0.21314710	     -0.00034986	      0.00017747	    135.32268558
      1.03949697	     -0.05647163	     -0.00021046	     -0.19770705	     -0.05978373	      0.88293836	     -0.00020088	     -0.21313721	     -0.00035281	      0.00015138	    134.47078374
      1.04073623	     -0.05646124	     -0.00021170	     -0.19769661	     -0.05978417	      0.88293853	     -0.00020109	     -0.21312749	     -0.00035753	      0.00012296	    135.44609104
      1.04197549	     -0.05645389	     -0.00021298	     -0.19768923	     -0.05978462	      0.88293866	     -0.00020131	     -0.21311795	     -0.00036060	      0.00009466	    134.57968291
      1.04321476	     -0.05644691	     -0.00021434	     -0.19768220	     -0.05978507	      0.88293876	     -0.00020153	     -0.21310860	     -0.00036539	      0.00006413	    135.54473413
      1.04445402	     -0.05644236	     -0.00021563	     -0.19767761	     -0.05978552	      0.88293882	     -0.00020174	     -0.21309944	     -0.00036847	      0.00003386	    134.66200260
      1.04569328	     -0.05643801	     -0.00021699	     -0.19767322	     -0.05978598	      0.88293884	     -0.00020196	     -0.21309045	     -0.00037325	      0.00000150	    135.61079116
      1.04693255	     -0.05643616	     -0.00021832	     -0.19767133	     -0.05978645	      0.88293883	     -0.00020217	     -0.21308165	     -0.00037630	     -0.00003042	    134.71284994
      1.04817181	     -0.05643425	     -0.00021972	     -0.19766937	     -0.05978692	      0.88293877	     -0.00020238	     -0.21307301	     -0.00038102	     -0.00006425	    135.65058680
      1.04941107	     -0.05643446	     -0.00022109	     -0.19766954	     -0.05978739	      0.88293867	     -0.00020259	     -0.21306454	     -0.00038400	     -0.00009744	    134.74363715
      1.05065034	     -0.05643436	     -0.00022252	     -0.19766940	     -0.05978787	      0.88293852	     -0.00020280	     -0.21305622	     -0.00038863	     -0.00013231	    135.67076113
      1.05188960	     -0.05643632	     -0.00022393	     -0.19767131	     -0.05978835	      0.88293834	     -0.00020300	     -0.21304807	     -0.00039150	     -0.00016629	    134.75324463
      1.05312886	     -0.05643790	     -0.00022539	     -0.19767285	     -0.05978884	      0.88293811	     -0.00020321	     -0.21304005	     -0.00039604	     -0.00020171	    135.67037246
      1.05436813	     -0.05644148	     -0.00022683	     -0.19767638	     -0.05978933	      0.88293784	     -0.00020341	     -0.21303218	     -0.00039882	     -0.00023600	    134.74273799
      1.05560739	     -0.05644464	     -0.00022791	     -0.19767950	     -0.05978983	      0.88293753	     -0.00020362	     -0.21302445	     -0.00040328	     -0.00027142	    135.64944467
      1.05684665	     -0.05644969	     -0.00022880	     -0.19768452	     -0.05979033	      0.88293717	     -0.00020382	     -0.21301685	     -0.00040602	     -0.00030535	    134.69607730
      1.05808592	     -0.05645419	     -0.00022974	     -0.19768898	     -0.05979084	      0.88293677	     -0.00020402	     -0.21300939	     -0.00041047	     -0.00034016	    135.59533379
      1.05932518	     -0.05646055	     -0.00023070	     -0.19769532	     -0.05979135	      0.88293633	     -0.00020422	     -0.21300206	     -0.00041317	     -0.00037331	    134.65618638
      1.06056444	     -0.05646655	     -0.00023177	     -0.19770127	     -0.05979186	      0.88293584	     -0.00020442	     -0.21299486	     -0.00041753	     -0.00040714	    135.55719849
      1.06180371	     -0.05647463	     -0.00023289	     -0.19770932	     -0.05979238	      0.88293532	     -0.00020461	     -0.21298780	     -0.00042013	     -0.00043911	    134.61207888
      1.06304297	     -0.05648240	     -0.00023413	     -0.19771704	     -0.05979291	      0.88293475	     -0.00020481	     -0.21298088	     -0.00042440	     -0.00047157	    135.50683828
      1.06428223	     -0.05649222	     -0.00023539	     -0.19772683	     -0.05979343	      0.88293415	     -0.00020500	     -0.21297411	     -0.00042690	     -0.00050200	    134.55251707
      1.06552150	     -0.05650168	     -0.00023674	     -0.19773624	     -0.05979397	      0.88293351	     -0.00020520	     -0.21296749	     -0.00043107	     -0.00053277	    135.43853882
      1.06676076	     -0.05651176	     -0.00023837	     -0.19774627	     -0.05979450	      0.88293283	     -0.00020539	     -0.21296102	     -0.00043347	     -0.00056135	    134.47620366
      1.06800002	     -0.05652214	     -0.00024046	     -0.19775658	     -0.05979504	      0.88293212	     -0.00020558	     -0.21295475	     -0.00043759	     -0.00059000	    135.33258591
      1.06923929	     -0.05653519	     -0.00024260	     -0.19776958	     -0.05979559	      0.88293137	     -0.00020577	     -0.21294872	     -0.00043998	     -0.00061627	    134.34902820
      1.07047855	     -0.05654790	     -0.00024480	     -0.19778222	     -0.05979613	      0.88293059	     -0.00020596	     -0.21294291	     -0.00044404	     -0.00064260	    135.21566681
      1.07171781	     -0.05656236	     -0.00024691	     -0.19779662	     -0.05979669	      0.88292978	     -0.00020615	     -0.21293731	     -0.00044631	     -0.00066653	    134.23452742
      1.07295708	     -0.05657609	     -0.00024893	     -0.19781029	     -0.05979724	      0.88292894	     -0.00020633	     -0.21293191	     -0.00045022	     -0.00069047	    135.09299975
      1.07419634	     -0.05659147	     -0.00025086	     -0.19782562	     -0.05979780	      0.88292807	     -0.00020652	     -0.21292668	     -0.00045233	     -0.00071199	    134.09879841
      1.07543560	     -0.05660606	     -0.00025281	     -0.19784015	     -0.05979836	      0.88292717	     -0.00020670	     -0.21292160	     -0.00045606	     -0.00073353	    134.95151089
      1.07667487	     -0.05662225	     -0.00025471	     -0.19785630	     -0.05979893	      0.88292625	     -0.00020689	     -0.21291668	     -0.00045795	     -0.00075265	    133.95395118
      1.07791413	     -0.05663760	     -0.00025666	     -0.19787159	     -0.05979950	      0.88292531	     -0.00020707	     -0.21291189	     -0.00046144	     -0.00077181	    134.80067285
      1.07915339	     -0.05665436	     -0.00025861	     -0.19788830	     -0.05980007	      0.88292434	     -0.00020725	     -0.21290723	     -0.00046307	     -0.00078855	    133.79458267
      1.08039266	     -0.05666990	     -0.00026072	     -0.19790378	     -0.05980065	      0.88292335	     -0.00020743	     -0.21290269	     -0.00046631	     -0.00080532	    134.62849672
      1.08163192	     -0.05668731	     -0.00026283	     -0.19792114	     -0.05980123	      0.88292235	     -0.00020761	     -0.21289829	     -0.00046769	     -0.00081968	    133.60715714
      1.08287118	     -0.05670397	     -0.00026498	     -0.19793774	     -0.05980181	      0.88292132	     -0.00020779	     -0.21289402	     -0.00047066	     -0.00083412	    134.42618561
      1.08411045	     -0.05672219	     -0.00026709	     -0.19795592	     -0.05980239	      0.88292028	     -0.00020796	     -0.21288986	     -0.00047176	     -0.00084621	    133.39272861
      1.08534971	     -0.05673939	     -0.00026921	     -0.19797307	     -0.05980298	      0.88291922	     -0.00020814	     -0.21288582	     -0.00047445	     -0.00085845	    134.19871902
      1.08658897	     -0.05675789	     -0.00027129	     -0.19799153	     -0.05980357	      0.88291815	     -0.00020831	     -0.21288187	     -0.00047525	     -0.00086839	    133.15108506
      1.08782824	     -0.05677530	     -0.00027337	     -0.19800889	     -0.05980416	      0.88291707	     -0.00020848	     -0.21287802	     -0.00047764	     -0.00087853	    133.93819241
      1.08906750	     -0.05679400	     -0.00027543	     -0.19802755	     -0.05980475	      0.88291598	     -0.00020866	     -0.21287425	     -0.00047816	     -0.00088645	    132.87691439
      1.09030676	     -0.05681144	     -0.00027752	     -0.19804493	     -0.05980534	      0.88291487	     -0.00020882	     -0.21287055	     -0.00048027	     -0.00089463	    133.65116836
      1.09154603	     -0.05682993	     -0.00027958	     -0.19806340	     -0.05980594	      0.88291376	     -0.00020899	     -0.21286692	     -0.00048050	     -0.00090066	    132.57982070
      1.09278529	     -0.05684701	     -0.00028166	     -0.19808042	     -0.05980654	      0.88291264	     -0.00020916	     -0.21286336	     -0.00048234	     -0.00090700	    133.33700710
      1.09402455	     -0.05686490	     -0.00028371	     -0.19809828	     -0.05980713	      0.88291151	     -0.00020932	     -0.21285986	     -0.00048233	     -0.00091125	    132.25704939
      1.09526382	     -0.05688098	     -0.00028577	     -0.19811432	     -0.05980773	      0.88291038	     -0.00020949	     -0.21285642	     -0.00048395	     -0.00091586	    133.00113391
      1.09650308	     -0.05689749	     -0.00028780	     -0.19813080	     -0.05980833	      0.88290924	     -0.00020965	     -0.21285303	     -0.00048375	     -0.00091840	    131.91677664
      1.09774234	     -0.05691185	     -0.00028983	     -0.19814512	     -0.05980893	      0.88290810	     -0.00020981	     -0.21284968	     -0.00048521	     -0.00092134	    132.64697699
      1.09898161	     -0.05692635	     -0.00029179	     -0.19815959	     -0.05980953	      0.88290696	     -0.00020997	     -0.21284636	     -0.00048490	     -0.00092222	    131.55718137
      1.10022087	     -0.05693849	     -0.00029372	     -0.19817168	     -0.05981014	      0.88290582	     -0.00021013	     -0.21284307	     -0.00048631	     -0.00092352	    132.26912588
      1.10146013	     -0.05695061	     -0.00029555	     -0.19818378	     -0.05981074	      0.88290467	     -0.00021028	     -0.21283981	     -0.00048601	     -0.00092277	    131.17250694
      1.10269940	     -0.05696016	     -0.00029732	     -0.19819329	     -0.05981134	      0.88290353	     -0.00021044	     -0.21283658	     -0.00048747	     -0.00092243	    131.86687681
      1.10393866	     -0.05696947	     -0.00029899	     -0.19820258	     -0.05981195	      0.88290239	     -0.00021059	     -0.21283336	     -0.00048727	     -0.00092004	    130.76642209
      1.10517792	     -0.05697613	     -0.00030061	     -0.19820920	     -0.05981255	      0.88290125	     -0.00021074	     -0.21283016	     -0.00048889	     -0.00091804	    131.44583060
      1.10641719	     -0.05698258	     -0.00030213	     -0.19821562	     -0.05981316	      0.88290011	     -0.00021089	     -0.21282699	     -0.00048888	     -0.00091396	    130.34422991
      1.10765645	     -0.05698626	     -0.00030360	     -0.19821927	     -0.05981376	      0.88289898	     -0.00021104	     -0.21282383	     -0.00049074	     -0.00091024	    131.01706866
      1.10889571	     -0.05698945	     -0.00030498	     -0.19822243	     -0.05981437	      0.88289786	     -0.00021119	     -0.21282070	     -0.00049103	     -0.00090442	    129.92507995
      1.11013498	     -0.05698971	     -0.00030631	     -0.19822264	     -0.05981498	      0.88289674	     -0.00021133	     -0.21281758	     -0.00049322	     -0.00089892	    130.59898635
      1.11137424	     -0.05698938	     -0.00030755	     -0.19822229	     -0.05981559	      0.88289563	     -0.00021147	     -0.21281447	     -0.00049389	     -0.00089129	    129.52020165
      1.11261350	     -0.05698595	     -0.00030873	     -0.19821882	     -0.05981621	      0.88289453	     -0.00021161	     -0.21281137	     -0.00049650	     -0.00088396	    130.20246565
      1.11385277	     -0.05698176	     -0.00030981	     -0.19821460	     -0.05981682	      0.88289344	     -0.00021175	     -0.21280828	     -0.00049763	     -0.00087446	    129.14355400
      1.11509203	     -0.05697452	     -0.00031084	     -0.19820731	     -0.05981744	      0.88289237	     -0.00021189	     -0.21280518	     -0.00050076	     -0.00086522	    129.84019866
      1.11633129	     -0.05696678	     -0.00031180	     -0.19819954	     -0.05981806	      0.88289130	     -0.00021203	     -0.21280208	     -0.00050244	     -0.00085377	    128.80064211
      1.11757056	     -0.05695643	     -0.00031275	     -0.19818913	     -0.05981869	      0.88289025	     -0.00021216	     -0.21279899	     -0.00050615	     -0.00084256	    129.51021702
      1.11880982	     -0.05694639	     -0.00031366	     -0.19817904	     -0.05981932	      0.88288921	     -0.00021229	     -0.21279591	     -0.00050846	     -0.00082912	    128.48017812
      1.12004908	     -0.05693505	     -0.00031457	     -0.19816764	     -0.05981995	      0.88288819	     -0.00021242	     -0.21279289	     -0.00051285	     -0.00081593	    129.18559709
      1.12128835	     -0.05692575	     -0.00031543	     -0.19815829	     -0.05982059	      0.88288719	     -0.00021255	     -0.21278998	     -0.00051589	     -0.00080059	    128.14076505
      1.12252761	     -0.05691698	     -0.00031626	     -0.19814944	     -0.05982123	      0.88288621	     -0.00021268	     -0.21278725	     -0.00052106	     -0.00078569	    128.82386430
      1.12376687	     -0.05691191	     -0.00031699	     -0.19814431	     -0.05982188	      0.88288525	     -0.00021281	     -0.21278478	     -0.00052487	     -0.00076898	    127.75916845
      1.12500614	     -0.05690822	     -0.00031763	     -0.19814054	     -0.05982253	      0.88288430	     -0.00021294	     -0.21278266	     -0.00053072	     -0.00075311	    128.42827910
      1.12624540	     -0.05690800	     -0.00031808	     -0.19814026	     -0.05982319	      0.88288338	     -0.00021306	     -0.21278096	     -0.00053510	     -0.00073588	    127.36741703
      1.12748466	     -0.05690885	     -0.00031835	     -0.19814103	     -0.05982386	      0.88288248	     -0.00021319	     -0.21277970	     -0.00054134	     -0.00071995	    128.03418473
      1.12872393	     -0.05691356	     -0.00031842	     -0.19814567	     -0.05982453	      0.88288160	     -0.00021331	     -0.21277896	     -0.00054594	     -0.00070312	    126.97854692
      1.12996319	     -0.05691973	     -0.00031836	     -0.19815177	     -0.05982521	      0.88288073	     -0.00021344	     -0.21277877	     -0.00055223	     -0.00068804	    127.64477547
      1.13120245	     -0.05692958	     -0.00031814	     -0.19816156	     -0.05982590	      0.88287989	     -0.00021356	     -0.21277917	     -0.00055668	     -0.00067249	    126.60299958
      1.13244172	     -0.05694046	     -0.00031782	     -0.19817237	     -0.05982659	      0.88287907	     -0.00021368	     -0.21278018	     -0.00056264	     -0.00065904	    127.27543997
      1.13368098	     -0.05695456	     -0.00031734	     -0.19818641	     -0.05982729	      0.88287826	     -0.00021380	     -0.21278183	     -0.00056659	     -0.00064537	    126.24790189
      1.13492024	     -0.05696933	     -0.00031671	     -0.19820112	     -0.05982800	      0.88287747	     -0.00021392	     -0.21278411	     -0.00057190	     -0.00063402	    126.91254811
      1.13615951	     -0.05698691	     -0.00031586	     -0.19821866	     -0.05982871	      0.88287669	     -0.00021404	     -0.21278704	     -0.00057509	     -0.00062266	    125.89677666
      1.13739877	     -0.05700487	     -0.00031490	     -0.19823657	     -0.05982943	      0.88287592	     -0.00021416	     -0.21279061	     -0.00057955	     -0.00061375	    126.56984236
      1.13863803	     -0.05702560	     -0.00031377	     -0.19825727	     -0.05983015	      0.88287517	     -0.00021428	     -0.21279483	     -0.00058181	     -0.00060492	    125.57705812
      1.13987730	     -0.05704685	     -0.00031259	     -0.19827848	     -0.05983087	      0.88287442	     -0.00021440	     -0.21279969	     -0.00058524	     -0.00059861	    126.26491366
      1.14111656	     -0.05707081	     -0.00031131	     -0.19830242	     -0.05983160	      0.88287368	     -0.00021452	     -0.21280519	     -0.00058639	     -0.00059240	    125.30420189
      1.14235582	     -0.05709510	     -0.00031001	     -0.19832669	     -0.05983232	      0.88287295	     -0.00021464	     -0.21281133	     -0.00058861	     -0.00058869	    126.01827395
      1.14359509	     -0.05712186	     -0.00030860	     -0.19835344	     -0.05983305	      0.88287222	     -0.00021476	     -0.21281810	     -0.00058848	     -0.00058502	    125.08625426
      1.14483435	     -0.05714898	     -0.00030714	     -0.19838054	     -0.05983378	      0.88287150	     -0.00021489	     -0.21282550	     -0.00058935	     -0.00058376	    125.81582479
      1.14607361	     -0.05717874	     -0.00030558	     -0.19841031	     -0.05983451	      0.88287078	     -0.00021501	     -0.21283352	     -0.00058780	     -0.00058246	    124.91172954
      1.14731288	     -0.05720884	     -0.00030404	     -0.19844040	     -0.05983524	      0.88287005	     -0.00021513	     -0.21284214	     -0.00058715	     -0.00058347	    125.67482450
      1.14855214	     -0.05724134	     -0.00030245	     -0.19847293	     -0.05983597	      0.88286933	     -0.00021526	     -0.21285138	     -0.00058401	     -0.00058432	    124.80609943
      1.14979140	     -0.05727410	     -0.00030090	     -0.19850571	     -0.05983669	      0.88286861	     -0.00021538	     -0.21286120	     -0.00058171	     -0.00058730	    125.59743401
      1.15103067	     -0.05730941	     -0.00029932	     -0.19854105	     -0.05983741	      0.88286788	     -0.00021551	     -0.21287160	     -0.00057685	     -0.00058993	    124.75640377
      1.15226993	     -0.05734508	     -0.00029782	     -0.19857675	     -0.05983812	      0.88286714	     -0.00021564	     -0.21288257	     -0.00057274	     -0.00059451	    125.57709022
      1.15350920	     -0.05738318	     -0.00029632	     -0.19861490	     -0.05983883	      0.88286640	     -0.00021577	     -0.21289409	     -0.00056601	     -0.00059851	    124.76689713
      1.15474846	     -0.05742162	     -0.00029488	     -0.19865339	     -0.05983952	      0.88286566	     -0.00021591	     -0.21290616	     -0.00055995	     -0.00060422	    125.61209082
      1.15598772	     -0.05746225	     -0.00029341	     -0.19869409	     -0.05984021	      0.88286491	     -0.00021604	     -0.21291876	     -0.00055120	     -0.00060914	    124.82884895
      1.15722699	     -0.05750239	     -0.00029194	     -0.19873429	     -0.05984089	      0.88286415	     -0.00021618	     -0.21293185	     -0.00054305	     -0.00061551	    125.70790748
      1.15846625	     -0.05754436	     -0.00029046	     -0.19877636	     -0.05984156	      0.88286338	     -0.00021632	     -0.21294542	     -0.00053214	     -0.00062083	    124.95335928
      1.15970551	     -0.05758663	     -0.00028906	     -0.19881871	     -0.05984221	      0.88286261	     -0.00021646	     -0.21295944	     -0.00052176	     -0.00062736	    125.85112339
      1.16094478	     -0.05763145	     -0.00028768	     -0.19886364	     -0.05984285	      0.88286183	     -0.00021661	     -0.21297391	     -0.00050859	     -0.00063262	    125.10755935
      1.16218404	     -0.05767635	     -0.00028633	     -0.19890865	     -0.05984347	      0.88286104	     -0.00021676	     -0.21298883	     -0.00049591	     -0.00063888	    126.01782211
      1.16342330	     -0.05772313	     -0.00028493	     -0.19895556	     -0.05984408	      0.88286024	     -0.00021691	     -0.21300418	     -0.00048036	     -0.00064370	    125.28790968
      1.16466257	     -0.05776987	     -0.00028357	     -0.19900243	     -0.05984466	      0.88285944	     -0.00021706	     -0.21301993	     -0.00046523	     -0.00064934	    126.20746175
      1.16590183	     -0.05781854	     -0.00028218	     -0.19905126	     -0.05984523	      0.88285864	     -0.00021721	     -0.21303608	     -0.00044721	     -0.00065334	    125.48473613
      1.16714109	     -0.05786693	     -0.00028085	     -0.19909980	     -0.05984577	      0.88285782	     -0.00021737	     -0.21305260	     -0.00042957	     -0.00065795	    126.41200926
      1.16838036	     -0.05791699	     -0.00027952	     -0.19915004	     -0.05984629	      0.88285701	     -0.00021753	     -0.21306949	     -0.00040901	     -0.00066070	    125.69394543
      1.16961962	     -0.05796567	     -0.00027833	     -0.19919889	     -0.05984678	      0.88285619	     -0.00021769	     -0.21308671	     -0.00038880	     -0.00066385	    126.62332072
      1.17085888	     -0.05801559	     -0.00027719	     -0.19924901	     -0.05984725	      0.88285536	     -0.00021786	     -0.21310427	     -0.00036570	     -0.00066491	    125.89190378
      1.17209815	     -0.05806490	     -0.00027602	     -0.19929852	     -0.05984769	      0.88285454	     -0.00021803	     -0.21312214	     -0.00034297	     -0.00066619	    126.80173263
      1.17333741	     -0.05811520	     -0.00027471	     -0.19934905	     -0.05984810	      0.88285371	     -0.00021820	     -0.21314031	     -0.00031733	     -0.00066531	    126.06256651
      1.17457667	     -0.05816429	     -0.00027314	     -0.19939837	     -0.05984848	      0.88285289	     -0.00021837	     -0.21315872	     -0.00029206	     -0.00066453	    126.96651181
      1.17581594	     -0.05821430	     -0.00027145	     -0.19944864	     -0.05984882	      0.88285207	     -0.00021855	     -0.21317737	     -0.00026390	     -0.00066146	    126.21447700
      1.17705520	     -0.05826324	     -0.00026975	     -0.19949784	     -0.05984913	      0.88285125	     -0.00021873	     -0.21319622	     -0.00023612	     -0.00065840	    127.10564643
      1.17829446	     -0.05831267	     -0.00026799	     -0.19954755	     -0.05984941	      0.88285044	     -0.00021891	     -0.21321526	     -0.00020545	     -0.00065299	    126.35880122
      1.17953373	     -0.05835828	     -0.00026666	     -0.19959345	     -0.05984964	      0.88284963	     -0.00021910	     -0.21323444	     -0.00017516	     -0.00064748	    127.25133292
      1.18077299	     -0.05840505	     -0.00026591	     -0.19964050	     -0.05984984	      0.88284883	     -0.00021929	     -0.21325382	     -0.00014211	     -0.00063930	    126.47473492
      1.18201225	     -0.05845108	     -0.00026526	     -0.19968681	     -0.05985000	      0.88284804	     -0.00021948	     -0.21327341	     -0.00010954	     -0.00063080	    127.35095329
      1.18325152	     -0.05849737	     -0.00026462	     -0.19973340	     -0.05985011	      0.88284727	     -0.00021967	     -0.21329317	     -0.00007420	     -0.00061970	    126.60511164
      1.18449078	     -0.05854142	     -0.00026344	     -0.19977778	     -0.05985018	      0.88284651	     -0.00021987	     -0.21331303	     -0.00003934	     -0.00060822	    127.52438859
      1.18573004	     -0.05858468	     -0.00026168	     -0.19982138	     -0.05985021	      0.88284576	     -0.00022007	     -0.21333294	     -0.00000181	     -0.00059385	    126.75600029
      1.18696931	     -0.05862494	     -0.00025983	     -0.19986200	     -0.05985019	      0.88284504	     -0.00022028	     -0.21335282	      0.00003509	     -0.00057894	    127.67461612
      1.18820857	     -0.05866394	     -0.00025794	     -0.19990138	     -0.05985012	      0.88284433	     -0.00022049	     -0.21337261	      0.00007456	     -0.00056119	    126.97361103
      1.18944783	     -0.05869947	     -0.00025609	     -0.19993727	     -0.05985000	      0.88284365	     -0.00022070	     -0.21339224	      0.00011335	     -0.00054286	    127.93780280
      1.19068710	     -0.05873335	     -0.00025426	     -0.19997154	     -0.05984984	      0.88284299	     -0.00022091	     -0.21341165	      0.00015460	     -0.00052160	    127.26000877
      1.19192636	     -0.05876367	     -0.00025247	     -0.20000225	     -0.05984962	      0.88284235	     -0.00022113	     -0.21343078	      0.00019505	     -0.00049966	    128.24455570
      1.19316562	     -0.05879290	     -0.00025072	     -0.20003189	     -0.05984935	      0.88284175	     -0.00022135	     -0.21344958	      0.00023785	     -0.00047472	    127.56522070
      1.19440489	     -0.05881943	     -0.00024908	     -0.20005882	     -0.05984903	      0.88284118	     -0.00022158	     -0.21346804	      0.00027973	     -0.00044908	    128.55685540
      1.19564415	     -0.05884563	     -0.00024736	     -0.20008543	     -0.05984866	      0.88284064	     -0.00022181	     -0.21348613	      0.00032387	     -0.00042046	    127.88246589
      1.19688341	     -0.05886899	     -0.00024582	     -0.20010919	     -0.05984823	      0.88284013	     -0.00022204	     -0.21350381	      0.00036706	     -0.00039112	    128.89429437
      1.19812268	     -0.05889161	     -0.00024446	     -0.20013224	     -0.05984775	      0.88283967	     -0.00022228	     -0.21352109	      0.00041245	     -0.00035878	    128.22417899
      1.19936194	     -0.05891134	     -0.00024319	     -0.20015238	     -0.05984721	      0.88283925	     -0.00022252	     -0.21353791	      0.00045679	     -0.00032574	    129.24407777
      1.20060120	     -0.05893007	     -0.00024195	     -0.20017154	     -0.05984661	      0.88283886	     -0.00022277	     -0.21355428	      0.00050322	     -0.00028980	    128.56738001
      1.20184047	     -0.05894605	     -0.00024078	     -0.20018794	     -0.05984596	      0.88283853	     -0.00022302	     -0.21357015	      0.00054850	     -0.00025328	    129.57580703
      1.20307973	     -0.05896155	     -0.00023963	     -0.20020388	     -0.05984525	      0.88283824	     -0.00022327	     -0.21358553	      0.00059579	     -0.00021404	    128.85703185
      1.20431899	     -0.05897336	     -0.00023874	     -0.20021611	     -0.05984449	      0.88283800	     -0.00022353	     -0.21360040	      0.00064191	     -0.00017444	    129.81634879
      1.20555826	     -0.05898528	     -0.00023828	     -0.20022847	     -0.05984366	      0.88283781	     -0.00022380	     -0.21361483	      0.00068999	     -0.00013225	    129.02640867
      1.20679752	     -0.05899590	     -0.00023788	     -0.20023950	     -0.05984278	      0.88283767	     -0.00022406	     -0.21362882	      0.00073688	     -0.00008994	    129.93708254
      1.20803678	     -0.05900632	     -0.00023744	     -0.20025036	     -0.05984183	      0.88283758	     -0.00022433	     -0.21364240	      0.00078576	     -0.00004546	    129.12269427
      1.20927605	     -0.05901418	     -0.00023654	     -0.20025866	     -0.05984083	      0.88283756	     -0.00022461	     -0.21365550	      0.00083342	     -0.00000118	    130.01629518
      1.21051531	     -0.05902026	     -0.00023483	     -0.20026522	     -0.05983977	      0.88283758	     -0.00022488	     -0.21366812	      0.00088299	      0.00004505	    129.15321892
      1.21175457	     -0.05902321	     -0.00023298	     -0.20026863	     -0.05983864	      0.88283767	     -0.00022517	     -0.21368022	      0.00093125	      0.00009081	    130.01037040
      1.21299384	     -0.05902449	     -0.00023107	     -0.20027039	     -0.05983746	      0.88283781	     -0.00022545	     -0.21369175	      0.00098138	      0.00013817	    129.15172707
      1.21423310	     -0.05902147	     -0.00022942	     -0.20026784	     -0.05983621	      0.88283801	     -0.00022574	     -0.21370265	      0.00103016	      0.00018479	    130.02012867
      1.21547236	     -0.05901490	     -0.00022765	     -0.20026175	     -0.05983490	      0.88283827	     -0.00022603	     -0.21371285	      0.00108071	      0.00023287	    129.15792894
      1.21671163	     -0.05900263	     -0.00022579	     -0.20024995	     -0.05983353	      0.88283859	     -0.00022633	     -0.21372225	      0.00112979	      0.00028011	    130.01998427
      1.21795089	     -0.05898657	     -0.00022383	     -0.20023439	     -0.05983210	      0.88283896	     -0.00022663	     -0.21373080	      0.00118051	      0.00032869	    129.16152714
      1.21919015	     -0.05896470	     -0.00022179	     -0.20021300	     -0.05983061	      0.88283940	     -0.00022693	     -0.21373843	      0.00122960	      0.00037635	    130.01557230
      1.22042942	     -0.05893917	     -0.00021968	     -0.20018796	     -0.05982905	      0.88283990	     -0.00022724	     -0.21374511	      0.00128014	      0.00042530	    129.14119195
      1.22166868	     -0.05890729	     -0.00021759	     -0.20015656	     -0.05982744	      0.88284045	     -0.00022755	     -0.21375077	      0.00132889	      0.00047329	    130.01229186
      1.22290794	     -0.05887079	     -0.00021558	     -0.20012054	     -0.05982576	      0.88284107	     -0.00022787	     -0.21375537	      0.00137895	      0.00052261	    129.16914494
      1.22414721	     -0.05882834	     -0.00021377	     -0.20007856	     -0.05982402	      0.88284175	     -0.00022819	     -0.21375886	      0.00142703	      0.00057111	    130.05658652
      1.22538647	     -0.05878258	     -0.00021219	     -0.20003326	     -0.05982222	      0.88284249	     -0.00022852	     -0.21376124	      0.00147615	      0.00062107	    129.20981503
      1.22662573	     -0.05873152	     -0.00021084	     -0.19998264	     -0.05982036	      0.88284329	     -0.00022885	     -0.21376248	      0.00152303	      0.00067030	    130.10861756
      1.22786500	     -0.05867686	     -0.00020979	     -0.19992841	     -0.05981845	      0.88284415	     -0.00022918	     -0.21376260	      0.00157074	      0.00072108	    129.28221307
      1.22910426	     -0.05861650	     -0.00020899	     -0.19986846	     -0.05981647	      0.88284507	     -0.00022952	     -0.21376158	      0.00161604	      0.00077123	    130.22353610
      1.23034352	     -0.05855254	     -0.00020842	     -0.19980491	     -0.05981444	      0.88284606	     -0.00022986	     -0.21375939	      0.00166200	      0.00082304	    129.42615468
      1.23158279	     -0.05848308	     -0.00020808	     -0.19973583	     -0.05981235	      0.88284711	     -0.00023020	     -0.21375601	      0.00170535	      0.00087432	    130.39876857
      1.23282205	     -0.05841069	     -0.00020790	     -0.19966381	     -0.05981021	      0.88284823	     -0.00023056	     -0.21375147	      0.00174915	      0.00092733	    129.60481633
      1.23406131	     -0.05833388	     -0.00020781	     -0.19958736	     -0.05980802	      0.88284941	     -0.00023091	     -0.21374574	      0.00179014	      0.00097976	    130.56882381
      1.23530058	     -0.05825517	     -0.00020783	     -0.19950900	     -0.05980578	      0.88285066	     -0.00023127	     -0.21373888	      0.00183142	      0.00103376	    129.77070190
      1.23653984	     -0.05817268	     -0.00020804	     -0.19942683	     -0.05980348	      0.88285197	     -0.00023163	     -0.21373091	      0.00186977	      0.00108697	    130.76773017
      1.23777910	     -0.05808870	     -0.00020843	     -0.19934316	     -0.05980114	      0.88285335	     -0.00023200	     -0.21372186	      0.00190832	      0.00114152	    130.00385165
      1.23901837	     -0.05800099	     -0.00020899	     -0.19925573	     -0.05979875	      0.88285480	     -0.00023237	     -0.21371174	      0.00194385	      0.00119505	    131.05308888
      1.24025763	     -0.05791204	     -0.00020967	     -0.19916705	     -0.05979632	      0.88285632	     -0.00023274	     -0.21370061	      0.00197949	      0.00124965	    130.32041249
      1.24149689	     -0.05782015	     -0.00021046	     -0.19907542	     -0.05979385	      0.88285790	     -0.00023312	     -0.21368847	      0.00201199	      0.00130291	    131.40073178
      1.24273616	     -0.05772753	     -0.00021125	     -0.19898304	     -0.05979134	      0.88285955	     -0.00023350	     -0.21367538	      0.00204452	      0.00135688	    130.69242749
      1.24397542	     -0.05763118	     -0.00021199	     -0.19888691	     -0.05978878	      0.88286126	     -0.00023388	     -0.21366135	      0.00207384	      0.00140909	    131.81648118
      1.24521468	     -0.05753355	     -0.00021267	     -0.19878950	     -0.05978620	      0.88286304	     -0.00023427	     -0.21364642	      0.00210316	      0.00146161	    131.15552598
      1.24645395	     -0.05743293	     -0.00021333	     -0.19868906	     -0.05978357	      0.88286488	     -0.00023466	     -0.21363059	      0.00212925	      0.00151197	    132.32108348
      1.24769321	     -0.05733237	     -0.00021406	     -0.19858868	     -0.05978092	      0.88286679	     -0.00023506	     -0.21361392	      0.00215531	      0.00156222	    131.69281382
      1.24893247	     -0.05722981	     -0.00021481	     -0.19848627	     -0.05977823	      0.88286875	     -0.00023545	     -0.21359645	      0.00217813	      0.00160987	    132.88226295
      1.25017174	     -0.05712760	     -0.00021551	     -0.19838421	     -0.05977552	      0.88287078	     -0.00023585	     -0.21357825	      0.00220090	      0.00165696	    132.26977937
      1.25141100	     -0.05702334	     -0.00021614	     -0.19828007	     -0.05977278	      0.88287286	     -0.00023625	     -0.21355936	      0.00222040	      0.00170101	    133.48143700
      1.25265026	     -0.05691940	     -0.00021673	     -0.19817626	     -0.05977002	      0.88287499	     -0.00023666	     -0.21353981	      0.00223988	      0.00174406	    132.90000444
      1.25388953	     -0.05681324	     -0.00021726	     -0.19807018	     -0.05976723	      0.88287718	     -0.00023707	     -0.21351964	      0.00225611	      0.00178369	    134.14716514
      1.25512879	     -0.05670788	     -0.00021778	     -0.19796491	     -0.05976442	      0.88287941	     -0.00023748	     -0.21349888	      0.00227233	      0.00182198	    133.58634600
      1.25636805	     -0.05660121	     -0.00021838	     -0.19785830	     -0.05976160	      0.88288169	     -0.00023789	     -0.21347758	      0.00228531	      0.00185651	    134.85657800
      1.25760732	     -0.05649548	     -0.00021910	     -0.19775262	     -0.05975876	      0.88288401	     -0.00023831	     -0.21345578	      0.00229828	      0.00188945	    134.33391673
      1.25884658	     -0.05638845	     -0.00021987	     -0.19764560	     -0.05975591	      0.88288637	     -0.00023873	     -0.21343352	      0.00230800	      0.00191843	    135.62764800
      1.26008584	     -0.05628274	     -0.00022067	     -0.19753992	     -0.05975304	      0.88288877	     -0.00023915	     -0.21341083	      0.00231770	      0.00194562	    135.11889205
      1.26132511	     -0.05617575	     -0.00022150	     -0.19743291	     -0.05975016	      0.88289119	     -0.00023957	     -0.21338774	      0.00232416	      0.00196868	    136.43911100
      1.26256437	     -0.05607028	     -0.00022238	     -0.19732742	     -0.05974728	      0.88289365	     -0.00024000	     -0.21336430	      0.00233063	      0.00198980	    135.95204304
      1.26380363	     -0.05596386	     -0.00022323	     -0.19722095	     -0.05974439	      0.88289612	     -0.00024043	     -0.21334052	      0.00233387	      0.00200667	    137.28496587
      1.26504290	     -0.05585933	     -0.00022396	     -0.19711638	     -0.05974149	      0.88289862	     -0.00024086	     -0.21331645	      0.00233714	      0.00202151	    136.80379111
      1.26628216	     -0.05575387	     -0.00022472	     -0.19701084	     -0.05973860	      0.88290113	     -0.00024129	     -0.21329209	      0.00233722	      0.00203203	    138.15749211
      1.26752142	     -0.05565069	     -0.00022559	     -0.19690759	     -0.05973570	      0.88290366	     -0.00024173	     -0.21326750	      0.00233739	      0.00204053	    137.69522529
      1.26876069	     -0.05554772	     -0.00022661	     -0.19680450	     -0.05973281	      0.88290619	     -0.00024216	     -0.21324271	      0.00233441	      0.00204472	    139.06281288
      1.26999995	     -0.05544807	     -0.00022775	     -0.19670474	     -0.05972991	      0.88290872	     -0.00024260	     -0.21321777	      0.00233156	      0.00204689	    138.59315551
      1.27123921	     -0.05534889	     -0.00022890	     -0.19660541	     -0.05972703	      0.88291126	     -0.00024305	     -0.21319274	      0.00232562	      0.00204472	    139.95922974
      1.27247848	     -0.05525306	     -0.00023003	     -0.19650944	     -0.05972415	      0.88291379	     -0.00024349	     -0.21316765	      0.00231986	      0.00204049	    139.48112413
      1.27371774	     -0.05515790	     -0.00023068	     -0.19641412	     -0.05972128	      0.88291631	     -0.00024394	     -0.21314254	      0.00231103	      0.00203198	    140.84596569
      1.27495700	     -0.05506512	     -0.00023155	     -0.19632118	     -0.05971842	      0.88291883	     -0.00024439	     -0.21311747	      0.00230239	      0.00202151	    140.34400604
      1.27619627	     -0.05497433	     -0.00023267	     -0.19623019	     -0.05971558	      0.88292132	     -0.00024484	     -0.21309249	      0.00229073	      0.00200683	    141.67421878
      1.27743553	     -0.05488850	     -0.00023385	     -0.19614416	     -0.05971274	      0.88292380	     -0.00024529	     -0.21306770	      0.00227939	      0.00199015	    141.15127089
      1.27867479	     -0.05480431	     -0.00023506	     -0.19605974	     -0.05970993	      0.88292625	     -0.00024575	     -0.21304311	      0.00226519	      0.00196917	    142.50669532
      1.27991406	     -0.05472514	     -0.00023638	     -0.19598035	     -0.05970713	      0.88292868	     -0.00024621	     -0.21301877	      0.00225149	      0.00194618	    141.97722347
      1.28115332	     -0.05464813	     -0.00023780	     -0.19590309	     -0.05970435	      0.88293108	     -0.00024666	     -0.21299471	      0.00223506	      0.00191892	    143.32385598
      1.28239258	     -0.05457647	     -0.00023910	     -0.19583119	     -0.05970159	      0.88293344	     -0.00024713	     -0.21297096	      0.00221927	      0.00188977	    142.76927013
      1.28363185	     -0.05450703	     -0.00024052	     -0.19576148	     -0.05969885	      0.88293576	     -0.00024759	     -0.21294754	      0.00220087	      0.00185651	    144.08366269
      1.28487111	     -0.05444356	     -0.00024203	     -0.19569774	     -0.05969613	      0.88293804	     -0.00024805	     -0.21292449	      0.00218320	      0.00182152	    143.48249726
      1.28611037	     -0.05438244	     -0.00024358	     -0.19563633	     -0.05969344	      0.88294027	     -0.00024852	     -0.21290185	      0.00216305	      0.00178253	    144.77821432
      1.28734964	     -0.05432621	     -0.00024513	     -0.19557982	     -0.05969077	      0.88294245	     -0.00024898	     -0.21287964	      0.00214379	      0.00174193	    144.16014183
      1.28858890	     -0.05427151	     -0.00024667	     -0.19552481	     -0.05968813	      0.88294459	     -0.00024945	     -0.21285785	      0.00212217	      0.00169754	    145.44507382
      1.28982816	     -0.05422175	     -0.00024819	     -0.19547477	     -0.05968551	      0.88294666	     -0.00024992	     -0.21283650	      0.00210157	      0.00165178	    144.79427199
      1.29106743	     -0.05417356	     -0.00024970	     -0.19542626	     -0.05968292	      0.88294868	     -0.00025039	     -0.21281558	      0.00207867	      0.00160246	    146.05741367
      1.29230669	     -0.05413033	     -0.00025118	     -0.19538272	     -0.05968036	      0.88295063	     -0.00025085	     -0.21279513	      0.00205685	      0.00155206	    145.37390622
      1.29354595	     -0.05408837	     -0.00025258	     -0.19534045	     -0.05967782	      0.88295252	     -0.00025132	     -0.21277513	      0.00203282	      0.00149836	    146.62346362
      1.29478522	     -0.05405096	     -0.00025389	     -0.19530273	     -0.05967532	      0.88295435	     -0.00025180	     -0.21275559	      0.00200997	      0.00144385	    145.91963017
      1.29602448	     -0.05401481	     -0.00025519	     -0.19526625	     -0.05967284	      0.88295610	     -0.00025227	     -0.21273649	      0.00198496	      0.00138634	    147.16720422
      1.29726374	     -0.05398350	     -0.00025656	     -0.19523462	     -0.05967040	      0.88295778	     -0.00025274	     -0.21271786	      0.00196123	      0.00132835	    146.45753158
      1.29850301	     -0.05395345	     -0.00025799	     -0.19520424	     -0.05966798	      0.88295939	     -0.00025321	     -0.21269968	      0.00193540	      0.00126769	    147.71130547
      1.29974227	     -0.05392798	     -0.00025942	     -0.19517844	     -0.05966560	      0.88296092	     -0.00025368	     -0.21268197	      0.00191089	      0.00120693	    146.99063970
      1.30098153	     -0.05390336	     -0.00026084	     -0.19515348	     -0.05966325	      0.88296238	     -0.00025415	     -0.21266471	      0.00188430	      0.00114389	    148.24532274
      1.30222080	     -0.05388306	     -0.00026222	     -0.19513285	     -0.05966093	      0.88296376	     -0.00025462	     -0.21264791	      0.00185909	      0.00108112	    147.51158980
      1.30346006	     -0.05386339	     -0.00026357	     -0.19511283	     -0.05965864	      0.88296506	     -0.00025510	     -0.21263155	      0.00183187	      0.00101644	    148.76045812
      1.30469932	     -0.05384800	     -0.00026489	     -0.19509711	     -0.05965639	      0.88296628	     -0.00025557	     -0.21261563	      0.00180609	      0.00095241	    148.00934518
      1.30593859	     -0.05383325	     -0.00026622	     -0.19508201	     -0.05965417	      0.88296742	     -0.00025604	     -0.21260015	      0.00177837	      0.00088684	    149.25400252
      1.30717785	     -0.05382272	     -0.00026754	     -0.19507114	     -0.05965198	      0.88296848	     -0.00025651	     -0.21258510	      0.00175220	      0.00082230	    148.49075578
      1.30841711	     -0.05381263	     -0.00026889	     -0.19506071	     -0.05964983	      0.88296946	     -0.00025698	     -0.21257047	      0.00172414	      0.00075659	    149.73417119
      1.30965638	     -0.05380672	     -0.00027023	     -0.19505446	     -0.05964771	      0.88297036	     -0.00025745	     -0.21255628	      0.00169765	      0.00069229	    148.95482352
      1.31089564	     -0.05380131	     -0.00027161	     -0.19504869	     -0.05964562	      0.88297117	     -0.00025792	     -0.21254250	      0.00166930	      0.00062718	    150.18845359
      1.31213490	     -0.05380013	     -0.00027275	     -0.19504718	     -0.05964357	      0.88297191	     -0.00025839	     -0.21252915	      0.00164257	      0.00056384	    149.38741768
      1.31337417	     -0.05379944	     -0.00027348	     -0.19504615	     -0.05964155	      0.88297257	     -0.00025885	     -0.21251623	      0.00161393	      0.00050017	    150.59096065
      1.31461343	     -0.05380307	     -0.00027414	     -0.19504945	     -0.05963957	      0.88297315	     -0.00025932	     -0.21250373	      0.00158692	      0.00043864	    149.75354224
      1.31585269	     -0.05380685	     -0.00027489	     -0.19505289	     -0.05963762	      0.88297366	     -0.00025979	     -0.21249165	      0.00155809	      0.00037695	    150.95654420
      1.31709196	     -0.05381361	     -0.00027620	     -0.19505931	     -0.05963570	      0.88297409	     -0.00026025	     -0.21248003	      0.00153098	      0.00031768	    150.09340252
      1.31833122	     -0.05382226	     -0.00027770	     -0.19506760	     -0.05963382	      0.88297444	     -0.00026072	     -0.21246891	      0.00150210	      0.00025853	    151.25977907
      1.31957048	     -0.05383551	     -0.00027953	     -0.19508050	     -0.05963198	      0.88297473	     -0.00026118	     -0.21245829	      0.00147505	      0.00020196	    150.36912384
      1.32080975	     -0.05384897	     -0.00028119	     -0.19509360	     -0.05963017	      0.88297494	     -0.00026164	     -0.21244817	      0.00144633	      0.00014563	    151.51502611
      1.32204901	     -0.05386619	     -0.00028239	     -0.19511048	     -0.05962839	      0.88297509	     -0.00026211	     -0.21243854	      0.00141949	      0.00009202	    150.57921856
      1.32328827	     -0.05388346	     -0.00028369	     -0.19512741	     -0.05962665	      0.88297517	     -0.00026257	     -0.21242938	      0.00139102	      0.00003873	    151.70283691
      1.32452754	     -0.05390501	     -0.00028506	     -0.19514862	     -0.05962495	      0.88297519	     -0.00026303	     -0.21242071	      0.00136450	     -0.00001180	    150.74128455
      1.32576680	     -0.05392676	     -0.00028647	     -0.19517003	     -0.05962327	      0.88297514	     -0.00026349	     -0.21241250	      0.00133639	     -0.00006202	    151.85421871
      1.32700606	     -0.05395249	     -0.00028785	     -0.19519543	     -0.05962163	      0.88297504	     -0.00026395	     -0.21240475	      0.00131028	     -0.00010950	    150.88180572
      1.32824533	     -0.05397810	     -0.00028925	     -0.19522070	     -0.05962002	      0.88297487	     -0.00026440	     -0.21239742	      0.00128259	     -0.00015670	    151.98797390
      1.32948459	     -0.05400749	     -0.00029062	     -0.19524976	     -0.05961845	      0.88297465	     -0.00026486	     -0.21239051	      0.00125693	     -0.00020119	    151.00018496
      1.33072385	     -0.05403682	     -0.00029204	     -0.19527876	     -0.05961691	      0.88297437	     -0.00026531	     -0.21238399	      0.00122974	     -0.00024544	    152.09264952
      1.33196312	     -0.05407017	     -0.00029344	     -0.19531179	     -0.05961540	      0.88297404	     -0.00026577	     -0.21237787	      0.00120460	     -0.00028704	    151.08214835
      1.33320238	     -0.05410351	     -0.00029488	     -0.19534480	     -0.05961393	      0.88297366	     -0.00026622	     -0.21237213	      0.00117796	     -0.00032845	    152.15562382
      1.33444164	     -0.05414075	     -0.00029629	     -0.19538173	     -0.05961248	      0.88297323	     -0.00026667	     -0.21236678	      0.00115341	     -0.00036728	    151.12292379
      1.33568091	     -0.05417777	     -0.00029772	     -0.19541842	     -0.05961107	      0.88297275	     -0.00026712	     -0.21236180	      0.00112739	     -0.00040601	    152.18479543
      1.33692017	     -0.05421848	     -0.00029914	     -0.19545883	     -0.05960969	      0.88297222	     -0.00026757	     -0.21235719	      0.00110352	     -0.00044225	    151.14215509
      1.33815943	     -0.05425884	     -0.00030060	     -0.19549887	     -0.05960833	      0.88297165	     -0.00026802	     -0.21235293	      0.00107820	     -0.00047847	    152.20186187
      1.33939870	     -0.05430272	     -0.00030204	     -0.19554245	     -0.05960701	      0.88297104	     -0.00026846	     -0.21234902	      0.00105504	     -0.00051226	    151.15553898
      1.34063796	     -0.05434605	     -0.00030351	     -0.19558547	     -0.05960572	      0.88297038	     -0.00026891	     -0.21234544	      0.00103044	     -0.00054610	    152.21315945
      1.34187722	     -0.05439284	     -0.00030494	     -0.19563196	     -0.05960446	      0.88296969	     -0.00026935	     -0.21234219	      0.00100800	     -0.00057758	    151.16074795
      1.34311649	     -0.05443920	     -0.00030642	     -0.19567802	     -0.05960322	      0.88296895	     -0.00026980	     -0.21233926	      0.00098415	     -0.00060918	    152.21313039
      1.34435575	     -0.05448906	     -0.00030788	     -0.19572760	     -0.05960202	      0.88296818	     -0.00027024	     -0.21233665	      0.00096251	     -0.00063851	    151.15389011
      1.34559501	     -0.05453833	     -0.00030938	     -0.19577657	     -0.05960084	      0.88296737	     -0.00027068	     -0.21233435	      0.00093952	     -0.00066802	    152.19673817
      1.34683428	     -0.05459086	     -0.00031082	     -0.19582883	     -0.05959969	      0.88296652	     -0.00027111	     -0.21233235	      0.00091882	     -0.00069532	    151.12374861
      1.34807354	     -0.05464260	     -0.00031227	     -0.19588028	     -0.05959856	      0.88296565	     -0.00027155	     -0.21233066	      0.00089684	     -0.00072287	    152.15359104
      1.34931280	     -0.05469710	     -0.00031364	     -0.19593451	     -0.05959746	      0.88296473	     -0.00027199	     -0.21232925	      0.00087719	     -0.00074824	    151.07174856
      1.35055207	     -0.05475065	     -0.00031502	     -0.19598779	     -0.05959639	      0.88296379	     -0.00027242	     -0.21232812	      0.00085629	     -0.00077387	    152.08520419
      1.35179133	     -0.05480685	     -0.00031634	     -0.19604374	     -0.05959534	      0.88296282	     -0.00027285	     -0.21232726	      0.00083775	     -0.00079734	    150.98316449
      1.35303059	     -0.05486180	     -0.00031763	     -0.19609843	     -0.05959431	      0.88296181	     -0.00027328	     -0.21232665	      0.00081799	     -0.00082104	    151.97225755
      1.35426986	     -0.05491928	     -0.00031890	     -0.19615567	     -0.05959331	      0.88296078	     -0.00027371	     -0.21232630	      0.00080064	     -0.00084256	    150.85782967
      1.35550912	     -0.05497519	     -0.00032019	     -0.19621133	     -0.05959233	      0.88295973	     -0.00027414	     -0.21232616	      0.00078210	     -0.00086430	    151.83978769
      1.35674838	     -0.05503293	     -0.00032144	     -0.19626885	     -0.05959137	      0.88295864	     -0.00027456	     -0.21232624	      0.00076598	     -0.00088383	    150.72561848
      1.35798765	     -0.05508835	     -0.00032270	     -0.19632403	     -0.05959043	      0.88295754	     -0.00027498	     -0.21232650	      0.00074871	     -0.00090353	    151.70287551
      1.35922691	     -0.05514484	     -0.00032391	     -0.19638031	     -0.05958951	      0.88295640	     -0.00027540	     -0.21232691	      0.00073390	     -0.00092094	    150.58548232
      1.36046617	     -0.05519837	     -0.00032513	     -0.19643362	     -0.05958861	      0.88295525	     -0.00027582	     -0.21232743	      0.00071796	     -0.00093842	    151.54935036
      1.36170544	     -0.05525236	     -0.00032632	     -0.19648742	     -0.05958773	      0.88295408	     -0.00027624	     -0.21232805	      0.00070449	     -0.00095347	    150.42011182
      1.36294470	     -0.05530300	     -0.00032755	     -0.19653785	     -0.05958687	      0.88295289	     -0.00027666	     -0.21232873	      0.00068990	     -0.00096843	    151.35077265
      1.36418396	     -0.05535369	     -0.00032875	     -0.19658835	     -0.05958602	      0.88295168	     -0.00027707	     -0.21232946	      0.00067779	     -0.00098081	    150.19174441
      1.36542323	     -0.05540060	     -0.00033000	     -0.19663507	     -0.05958519	      0.88295046	     -0.00027748	     -0.21233020	      0.00066456	     -0.00099293	    151.08696594
      1.36666249	     -0.05544708	     -0.00033124	     -0.19668138	     -0.05958437	      0.88294922	     -0.00027789	     -0.21233094	      0.00065378	     -0.00100229	    149.91025197
      1.36790175	     -0.05548935	     -0.00033254	     -0.19672347	     -0.05958357	      0.88294797	     -0.00027829	     -0.21233166	      0.00064181	     -0.00101122	    150.77061762
      1.36914102	     -0.05553077	     -0.00033383	     -0.19676472	     -0.05958278	      0.88294672	     -0.00027870	     -0.21233234	      0.00063218	     -0.00101722	    149.57710682
      1.37038028	     -0.05556767	     -0.00033515	     -0.19680145	     -0.05958201	      0.88294545	     -0.00027910	     -0.21233296	      0.00062123	     -0.00102263	    150.40859158
      1.37161954	     -0.05560342	     -0.00033644	     -0.19683704	     -0.05958124	      0.88294418	     -0.00027950	     -0.21233351	      0.00061247	     -0.00102499	    149.20394047
      1.37285881	     -0.05563446	     -0.00033774	     -0.19686792	     -0.05958049	      0.88294291	     -0.00027990	     -0.21233396	      0.00060228	     -0.00102665	    150.01573759
      1.37409807	     -0.05566418	     -0.00033898	     -0.19689749	     -0.05957975	      0.88294164	     -0.00028030	     -0.21233432	      0.00059417	     -0.00102519	    148.80617242
      1.37533733	     -0.05568909	     -0.00034021	     -0.19692224	     -0.05957902	      0.88294037	     -0.00028069	     -0.21233456	      0.00058448	     -0.00102298	    149.60168055
      1.37657660	     -0.05571274	     -0.00034138	     -0.19694575	     -0.05957830	      0.88293911	     -0.00028108	     -0.21233469	      0.00057674	     -0.00101764	    148.38570899
      1.37781586	     -0.05573182	     -0.00034251	     -0.19696468	     -0.05957759	      0.88293785	     -0.00028147	     -0.21233470	      0.00056730	     -0.00101157	    149.16363823
      1.37905512	     -0.05575000	     -0.00034358	     -0.19698272	     -0.05957689	      0.88293660	     -0.00028186	     -0.21233459	      0.00055967	     -0.00100244	    147.93885149
      1.38029439	     -0.05576421	     -0.00034462	     -0.19699678	     -0.05957620	      0.88293536	     -0.00028224	     -0.21233437	      0.00055023	     -0.00099273	    148.69569356
      1.38153365	     -0.05577837	     -0.00034559	     -0.19701080	     -0.05957553	      0.88293414	     -0.00028262	     -0.21233406	      0.00054249	     -0.00098014	    147.45289434
      1.38277291	     -0.05579018	     -0.00034653	     -0.19702246	     -0.05957486	      0.88293294	     -0.00028300	     -0.21233371	      0.00053284	     -0.00096726	    148.15979748
      1.38401218	     -0.05580397	     -0.00034736	     -0.19703611	     -0.05957420	      0.88293175	     -0.00028338	     -0.21233337	      0.00052481	     -0.00095196	    146.86081543
      1.38525144	     -0.05581713	     -0.00034814	     -0.19704912	     -0.05957356	      0.88293058	     -0.00028376	     -0.21233312	      0.00051485	     -0.00093696	    147.51014448
      1.38649070	     -0.05583339	     -0.00034886	     -0.19706524	     -0.05957293	      0.88292942	     -0.00028413	     -0.21233304	      0.00050657	     -0.00092021	    146.18110456
      1.38772997	     -0.05584934	     -0.00034958	     -0.19708103	     -0.05957231	      0.88292829	     -0.00028450	     -0.21233319	      0.00049645	     -0.00090448	    146.80533444
      1.38896923	     -0.05586878	     -0.00035028	     -0.19710032	     -0.05957170	      0.88292718	     -0.00028487	     -0.21233364	      0.00048812	     -0.00088770	    145.45952249
      1.39020849	     -0.05588883	     -0.00035103	     -0.19712021	     -0.05957110	      0.88292609	     -0.00028523	     -0.21233444	      0.00047808	     -0.00087262	    146.04537922
      1.39144776	     -0.05591276	     -0.00035177	     -0.19714400	     -0.05957051	      0.88292502	     -0.00028559	     -0.21233566	      0.00046993	     -0.00085715	    144.68350329
      1.39268702	     -0.05593689	     -0.00035252	     -0.19716797	     -0.05956993	      0.88292397	     -0.00028596	     -0.21233734	      0.00046020	     -0.00084399	    145.24369017
      1.39392628	     -0.05596449	     -0.00035325	     -0.19719543	     -0.05956937	      0.88292293	     -0.00028631	     -0.21233950	      0.00045249	     -0.00083099	    143.87485366
      1.39516555	     -0.05599210	     -0.00035399	     -0.19722288	     -0.05956881	      0.88292191	     -0.00028667	     -0.21234217	      0.00044329	     -0.00082073	    144.41141209
      1.39640481	     -0.05602277	     -0.00035470	     -0.19725342	     -0.05956827	      0.88292090	     -0.00028702	     -0.21234536	      0.00043618	     -0.00081099	    143.04287385
      1.39764407	     -0.05605286	     -0.00035539	     -0.19728335	     -0.05956773	      0.88291989	     -0.00028737	     -0.21234907	      0.00042767	     -0.00080426	    143.56350090
      1.39888334	     -0.05608514	     -0.00035596	     -0.19731551	     -0.05956721	      0.88291890	     -0.00028772	     -0.21235329	      0.00042129	     -0.00079820	    142.19632904
      1.40012260	     -0.05611623	     -0.00035644	     -0.19734646	     -0.05956669	      0.88291791	     -0.00028806	     -0.21235800	      0.00041354	     -0.00079524	    142.70039260
      1.40136186	     -0.05614936	     -0.00035678	     -0.19737947	     -0.05956618	      0.88291693	     -0.00028840	     -0.21236320	      0.00040794	     -0.00079300	    141.33119867
      1.40260113	     -0.05618119	     -0.00035704	     -0.19741118	     -0.05956568	      0.88291595	     -0.00028874	     -0.21236885	      0.00040102	     -0.00079384	    141.82571458
      1.40384039	     -0.05621487	     -0.00035719	     -0.19744475	     -0.05956519	      0.88291496	     -0.00028907	     -0.21237496	      0.00039629	     -0.00079530	    140.46431958
      1.40507965	     -0.05624740	     -0.00035728	     -0.19747716	     -0.05956470	      0.88291398	     -0.00028940	     -0.21238149	      0.00039025	     -0.00079970	    140.95056067
      1.40631892	     -0.05628179	     -0.00035726	     -0.19751146	     -0.05956422	      0.88291298	     -0.00028973	     -0.21238846	      0.00038640	     -0.00080456	    139.59470199
      1.40755818	     -0.05631513	     -0.00035715	     -0.19754471	     -0.05956374	      0.88291198	     -0.00029006	     -0.21239584	      0.00038125	     -0.00081214	    140.06799100
      1.40879744	     -0.05635042	     -0.00035691	     -0.19757991	     -0.05956327	      0.88291097	     -0.00029038	     -0.21240363	      0.00037828	     -0.00081992	    138.70798251
      1.41003671	     -0.05638436	     -0.00035657	     -0.19761377	     -0.05956281	      0.88290995	     -0.00029070	     -0.21241181	      0.00037402	     -0.00083015	    139.17964558
      1.41127597	     -0.05641950	     -0.00035607	     -0.19764884	     -0.05956234	      0.88290891	     -0.00029102	     -0.21242037	      0.00037197	     -0.00084025	    137.83552999
      1.41251523	     -0.05645275	     -0.00035544	     -0.19768201	     -0.05956188	      0.88290786	     -0.00029133	     -0.21242927	      0.00036867	     -0.00085241	    138.31282738
      1.41375450	     -0.05648722	     -0.00035467	     -0.19771643	     -0.05956143	      0.88290680	     -0.00029164	     -0.21243849	      0.00036757	     -0.00086404	    136.97466773
      1.41499376	     -0.05652087	     -0.00035386	     -0.19775003	     -0.05956097	      0.88290572	     -0.00029195	     -0.21244801	      0.00036522	     -0.00087733	    137.44461709
      1.41623302	     -0.05655675	     -0.00035301	     -0.19778587	     -0.05956052	      0.88290463	     -0.00029226	     -0.21245785	      0.00036507	     -0.00088973	    136.11189509
      1.41747229	     -0.05659175	     -0.00035213	     -0.19782082	     -0.05956007	      0.88290351	     -0.00029256	     -0.21246801	      0.00036371	     -0.00090347	    136.59944477
      1.41871155	     -0.05662828	     -0.00035117	     -0.19785732	     -0.05955962	      0.88290239	     -0.00029286	     -0.21247848	      0.00036460	     -0.00091600	    135.29517277
      1.41995081	     -0.05666348	     -0.00035014	     -0.19789249	     -0.05955917	      0.88290124	     -0.00029316	     -0.21248924	      0.00036435	     -0.00092953	    135.79994753
      1.42119008	     -0.05670020	     -0.00034901	     -0.19792919	     -0.05955872	      0.88290008	     -0.00029345	     -0.21250027	      0.00036638	     -0.00094153	    134.51214085
      1.42242934	     -0.05673598	     -0.00034787	     -0.19796495	     -0.05955826	      0.88289891	     -0.00029375	     -0.21251157	      0.00036730	     -0.00095423	    135.03095406
      1.42366860	     -0.05677350	     -0.00034671	     -0.19800248	     -0.05955780	      0.88289772	     -0.00029404	     -0.21252314	      0.00037055	     -0.00096512	    133.76812975
      1.42490787	     -0.05680985	     -0.00034553	     -0.19803882	     -0.05955734	      0.88289652	     -0.00029433	     -0.21253496	      0.00037275	     -0.00097642	    134.30608557
      1.42614713	     -0.05684749	     -0.00034432	     -0.19807646	     -0.05955688	      0.88289530	     -0.00029462	     -0.21254703	      0.00037732	     -0.00098561	    133.06954805
      1.42738639	     -0.05688379	     -0.00034312	     -0.19811278	     -0.05955641	      0.88289407	     -0.00029490	     -0.21255932	      0.00038087	     -0.00099490	    133.62303998
      1.42862566	     -0.05692110	     -0.00034184	     -0.19815011	     -0.05955593	      0.88289284	     -0.00029519	     -0.21257183	      0.00038680	     -0.00100179	    132.40179852
      1.42986492	     -0.05695672	     -0.00034047	     -0.19818575	     -0.05955545	      0.88289159	     -0.00029547	     -0.21258453	      0.00039170	     -0.00100851	    132.95558996
      1.43110418	     -0.05699332	     -0.00033899	     -0.19822239	     -0.05955496	      0.88289034	     -0.00029576	     -0.21259741	      0.00039897	     -0.00101258	    131.74114863
      1.43234345	     -0.05702847	     -0.00033744	     -0.19825758	     -0.05955446	      0.88288908	     -0.00029604	     -0.21261047	      0.00040524	     -0.00101629	    132.29480628
      1.43358271	     -0.05706467	     -0.00033575	     -0.19829384	     -0.05955396	      0.88288782	     -0.00029632	     -0.21262369	      0.00041387	     -0.00101723	    131.08276536
      1.43482197	     -0.05709942	     -0.00033400	     -0.19832865	     -0.05955344	      0.88288656	     -0.00029661	     -0.21263707	      0.00042151	     -0.00101771	    131.64027169
      1.43606124	     -0.05713545	     -0.00033223	     -0.19836475	     -0.05955291	      0.88288530	     -0.00029689	     -0.21265062	      0.00043156	     -0.00101537	    130.44522259
      1.43730050	     -0.05717057	     -0.00033049	     -0.19839994	     -0.05955237	      0.88288404	     -0.00029717	     -0.21266431	      0.00044067	     -0.00101254	    131.01176524
      1.43853976	     -0.05720723	     -0.00032861	     -0.19843669	     -0.05955182	      0.88288279	     -0.00029746	     -0.21267819	      0.00045220	     -0.00100684	    129.83161039
      1.43977903	     -0.05724211	     -0.00032695	     -0.19847166	     -0.05955125	      0.88288155	     -0.00029774	     -0.21269224	      0.00046279	     -0.00100059	    130.40132340
      1.44101829	     -0.05727871	     -0.00032533	     -0.19850836	     -0.05955067	      0.88288031	     -0.00029803	     -0.21270649	      0.00047582	     -0.00099146	    129.23638656
      1.44225755	     -0.05731415	     -0.00032372	     -0.19854389	     -0.05955007	      0.88287909	     -0.00029832	     -0.21272093	      0.00048794	     -0.00098184	    129.81786291
      1.44349682	     -0.05735035	     -0.00032203	     -0.19858021	     -0.05954946	      0.88287788	     -0.00029861	     -0.21273554	      0.00050253	     -0.00096941	    128.67517425
      1.44473608	     -0.05738458	     -0.00032026	     -0.19861457	     -0.05954883	      0.88287669	     -0.00029890	     -0.21275029	      0.00051627	     -0.00095655	    129.27223163
      1.44597534	     -0.05741894	     -0.00031836	     -0.19864907	     -0.05954818	      0.88287551	     -0.00029919	     -0.21276515	      0.00053251	     -0.00094096	    128.14747605
      1.44721461	     -0.05745114	     -0.00031635	     -0.19868141	     -0.05954751	      0.88287435	     -0.00029949	     -0.21278007	      0.00054790	     -0.00092503	    128.74871180
      1.44845387	     -0.05748330	     -0.00031420	     -0.19871374	     -0.05954682	      0.88287322	     -0.00029978	     -0.21279504	      0.00056575	     -0.00090644	    127.63198681
      1.44969313	     -0.05751064	     -0.00031212	     -0.19874123	     -0.05954611	      0.88287211	     -0.00030008	     -0.21281004	      0.00058267	     -0.00088741	    128.24875041
      1.45093240	     -0.05754028	     -0.00030991	     -0.19877106	     -0.05954537	      0.88287102	     -0.00030038	     -0.21282511	      0.00060191	     -0.00086540	    127.07366461
      1.45217166	     -0.05756879	     -0.00030768	     -0.19879975	     -0.05954461	      0.88286996	     -0.00030069	     -0.21284027	      0.00062013	     -0.00084296	    127.67055508
      1.45341092	     -0.05759766	     -0.00030541	     -0.19882881	     -0.05954383	      0.88286893	     -0.00030099	     -0.21285549	      0.00064074	     -0.00081790	    126.57601211
      1.45465019	     -0.05762419	     -0.00030314	     -0.19885554	     -0.05954303	      0.88286794	     -0.00030130	     -0.21287071	      0.00066044	     -0.00079267	    127.21848972
      1.45588945	     -0.05765055	     -0.00030083	     -0.19888211	     -0.05954220	      0.88286697	     -0.00030161	     -0.21288591	      0.00068255	     -0.00076500	    126.14967750
      1.45712871	     -0.05767426	     -0.00029848	     -0.19890604	     -0.05954134	      0.88286604	     -0.00030193	     -0.21290101	      0.00070374	     -0.00073732	    126.80616719
      1.45836798	     -0.05769759	     -0.00029608	     -0.19892960	     -0.05954045	      0.88286514	     -0.00030225	     -0.21291598	      0.00072731	     -0.00070737	    125.74823959
      1.45960724	     -0.05771818	     -0.00029368	     -0.19895042	     -0.05953953	      0.88286429	     -0.00030257	     -0.21293077	      0.00074994	     -0.00067757	    126.41837032
      1.46084650	     -0.05773825	     -0.00029126	     -0.19897075	     -0.05953859	      0.88286347	     -0.00030290	     -0.21294535	      0.00077490	     -0.00064565	    125.37064259
      1.46208577	     -0.05775527	     -0.00028887	     -0.19898802	     -0.05953761	      0.88286269	     -0.00030323	     -0.21295966	      0.00079885	     -0.00061400	    126.05504711
      1.46332503	     -0.05777125	     -0.00028657	     -0.19900427	     -0.05953661	      0.88286195	     -0.00030356	     -0.21297367	      0.00082507	     -0.00058030	    125.02323655
      1.46456429	     -0.05778416	     -0.00028437	     -0.19901743	     -0.05953557	      0.88286125	     -0.00030390	     -0.21298733	      0.00085021	     -0.00054689	    125.72291717
      1.46580356	     -0.05779648	     -0.00028221	     -0.19903002	     -0.05953450	      0.88286059	     -0.00030424	     -0.21300062	      0.00087752	     -0.00051148	    124.69236065
      1.46704282	     -0.05780613	     -0.00028012	     -0.19903995	     -0.05953340	      0.88285998	     -0.00030459	     -0.21301351	      0.00090365	     -0.00047646	    125.39200134
      1.46828208	     -0.05781480	     -0.00027800	     -0.19904890	     -0.05953226	      0.88285941	     -0.00030495	     -0.21302597	      0.00093184	     -0.00043956	    124.36365926
      1.46952135	     -0.05782078	     -0.00027585	     -0.19905516	     -0.05953109	      0.88285889	     -0.00030530	     -0.21303798	      0.00095875	     -0.00040314	    125.06297304
      1.47076061	     -0.05782611	     -0.00027361	     -0.19906078	     -0.05952988	      0.88285841	     -0.00030567	     -0.21304952	      0.00098761	     -0.00036489	    124.02451935
      1.47199987	     -0.05782784	     -0.00027138	     -0.19906280	     -0.05952864	      0.88285798	     -0.00030604	     -0.21306054	      0.00101509	     -0.00032717	    124.73106718
      1.47323914	     -0.05782692	     -0.00026909	     -0.19906218	     -0.05952737	      0.88285760	     -0.00030641	     -0.21307102	      0.00104443	     -0.00028766	    123.72504348
      1.47447840	     -0.05782091	     -0.00026684	     -0.19905646	     -0.05952605	      0.88285727	     -0.00030679	     -0.21308086	      0.00107227	     -0.00024862	    124.47403690
      1.47571766	     -0.05781110	     -0.00026447	     -0.19904696	     -0.05952471	      0.88285699	     -0.00030717	     -0.21309003	      0.00110180	     -0.00020758	    123.48897344
      1.47695693	     -0.05779696	     -0.00026230	     -0.19903311	     -0.05952332	      0.88285676	     -0.00030756	     -0.21309850	      0.00112960	     -0.00016673	    124.23336666
      1.47819619	     -0.05778019	     -0.00026015	     -0.19901664	     -0.05952191	      0.88285658	     -0.00030796	     -0.21310623	      0.00115885	     -0.00012371	    123.24933974
      1.47943545	     -0.05775704	     -0.00025793	     -0.19899378	     -0.05952045	      0.88285645	     -0.00030836	     -0.21311319	      0.00118618	     -0.00008078	    124.02890581
      1.48067472	     -0.05773063	     -0.00025565	     -0.19896768	     -0.05951897	      0.88285638	     -0.00030877	     -0.21311936	      0.00121473	     -0.00003543	    123.03849192
      1.48191398	     -0.05769923	     -0.00025341	     -0.19893656	     -0.05951744	      0.88285636	     -0.00030918	     -0.21312471	      0.00124116	      0.00000995	    123.84603211
      1.48315324	     -0.05766462	     -0.00025131	     -0.19890223	     -0.05951589	      0.88285640	     -0.00030960	     -0.21312921	      0.00126872	      0.00005774	    122.93460707
      1.48439251	     -0.05762494	     -0.00024936	     -0.19886282	     -0.05951430	      0.88285650	     -0.00031003	     -0.21313282	      0.00129408	      0.00010562	    123.79878575
      1.48563177	     -0.05758229	     -0.00024748	     -0.19882044	     -0.05951268	      0.88285667	     -0.00031046	     -0.21313552	      0.00132040	      0.00015597	    122.90916101
      1.48687103	     -0.05753460	     -0.00024567	     -0.19877301	     -0.05951103	      0.88285689	     -0.00031090	     -0.21313728	      0.00134433	      0.00020641	    123.80120616
      1.48811030	     -0.05748375	     -0.00024384	     -0.19872242	     -0.05950935	      0.88285718	     -0.00031135	     -0.21313808	      0.00136909	      0.00025929	    122.93802559
      1.48934956	     -0.05742778	     -0.00024198	     -0.19866668	     -0.05950764	      0.88285753	     -0.00031180	     -0.21313789	      0.00139131	      0.00031218	    123.86541205
      1.49058882	     -0.05736952	     -0.00024012	     -0.19860866	     -0.05950590	      0.88285795	     -0.00031225	     -0.21313672	      0.00141422	      0.00036737	    123.01202483
      1.49182809	     -0.05730771	     -0.00023834	     -0.19854706	     -0.05950413	      0.88285844	     -0.00031272	     -0.21313456	      0.00143446	      0.00042237	    123.95093570
      1.49306735	     -0.05724497	     -0.00023665	     -0.19848454	     -0.05950234	      0.88285900	     -0.00031319	     -0.21313146	      0.00145527	      0.00047940	    123.10016389
      1.49430661	     -0.05717918	     -0.00023518	     -0.19841894	     -0.05950053	      0.88285963	     -0.00031367	     -0.21312744	      0.00147333	      0.00053592	    124.07210720
      1.49554588	     -0.05711225	     -0.00023388	     -0.19835219	     -0.05949869	      0.88286033	     -0.00031415	     -0.21312253	      0.00149193	      0.00059416	    123.25163855
      1.49678514	     -0.05704218	     -0.00023277	     -0.19828229	     -0.05949683	      0.88286110	     -0.00031464	     -0.21311673	      0.00150773	      0.00065164	    124.24681869
      1.49802440	     -0.05697224	     -0.00023182	     -0.19821250	     -0.05949495	      0.88286195	     -0.00031514	     -0.21311008	      0.00152400	      0.00071053	    123.41551073
      1.49926367	     -0.05690138	     -0.00023106	     -0.19814177	     -0.05949306	      0.88286286	     -0.00031564	     -0.21310263	      0.00153737	      0.00076821	    124.38586105
      1.50050293	     -0.05683144	     -0.00023036	     -0.19807195	     -0.05949114	      0.88286385	     -0.00031615	     -0.21309446	      0.00155116	      0.00082677	    123.53545703
      1.50174219	     -0.05675972	     -0.00022968	     -0.19800034	     -0.05948921	      0.88286491	     -0.00031667	     -0.21308559	      0.00156206	      0.00088353	    124.51297980
      1.50298146	     -0.05668832	     -0.00022903	     -0.19792904	     -0.05948727	      0.88286604	     -0.00031720	     -0.21307606	      0.00157342	      0.00094061	    123.67550092
      1.50422072	     -0.05661517	     -0.00022853	     -0.19785597	     -0.05948532	      0.88286724	     -0.00031773	     -0.21306587	      0.00158194	      0.00099541	    124.67121476
      1.50545998	     -0.05654279	     -0.00022821	     -0.19778366	     -0.05948335	      0.88286851	     -0.00031827	     -0.21305506	      0.00159092	      0.00105010	    123.83857795
      1.50669925	     -0.05646910	     -0.00022799	     -0.19771002	     -0.05948137	      0.88286984	     -0.00031881	     -0.21304365	      0.00159703	      0.00110212	    124.81625945
      1.50793851	     -0.05639676	     -0.00022780	     -0.19763774	     -0.05947939	      0.88287124	     -0.00031937	     -0.21303170	      0.00160355	      0.00115362	    123.95688724
      1.50917777	     -0.05632420	     -0.00022767	     -0.19756520	     -0.05947740	      0.88287270	     -0.00031993	     -0.21301924	      0.00160714	      0.00120198	    124.89527553
      1.51041704	     -0.05625345	     -0.00022750	     -0.19749447	     -0.05947541	      0.88287422	     -0.00032050	     -0.21300633	      0.00161114	      0.00124935	    124.00624955
      1.51165630	     -0.05618142	     -0.00022723	     -0.19742244	     -0.05947341	      0.88287580	     -0.00032107	     -0.21299301	      0.00161225	      0.00129314	    124.92954501
      1.51289556	     -0.05611079	     -0.00022696	     -0.19735182	     -0.05947141	      0.88287742	     -0.00032165	     -0.21297929	      0.00161381	      0.00133558	    124.03804372
      1.51413483	     -0.05603974	     -0.00022683	     -0.19728075	     -0.05946941	      0.88287910	     -0.00032224	     -0.21296520	      0.00161250	      0.00137415	    124.95378129
      1.51537409	     -0.05597160	     -0.00022688	     -0.19721259	     -0.05946741	      0.88288083	     -0.00032284	     -0.21295081	      0.00161164	      0.00141116	    124.04270964
      1.51661335	     -0.05590421	     -0.00022717	     -0.19714514	     -0.05946542	      0.88288260	     -0.00032344	     -0.21293618	      0.00160789	      0.00144408	    124.93048918
      1.51785262	     -0.05583937	     -0.00022761	     -0.19708025	     -0.05946343	      0.88288441	     -0.00032405	     -0.21292137	      0.00160463	      0.00147527	    124.01865847
      1.51909188	     -0.05577383	     -0.00022811	     -0.19701462	     -0.05946144	      0.88288625	     -0.00032467	     -0.21290638	      0.00159854	      0.00150227	    124.90777801
      1.52033114	     -0.05571025	     -0.00022864	     -0.19695097	     -0.05945947	      0.88288813	     -0.00032530	     -0.21289124	      0.00159298	      0.00152749	    123.99776454
      1.52157041	     -0.05564619	     -0.00022929	     -0.19688680	     -0.05945750	      0.88289004	     -0.00032593	     -0.21287596	      0.00158462	      0.00154854	    124.88971924
      1.52280967	     -0.05558353	     -0.00022998	     -0.19682404	     -0.05945554	      0.88289197	     -0.00032657	     -0.21286055	      0.00157681	      0.00156787	    124.00539469
      1.52404893	     -0.05551945	     -0.00023040	     -0.19675984	     -0.05945359	      0.88289392	     -0.00032721	     -0.21284500	      0.00156620	      0.00158322	    124.90267624
      1.52528820	     -0.05545699	     -0.00023074	     -0.19669727	     -0.05945166	      0.88289589	     -0.00032787	     -0.21282932	      0.00155609	      0.00159708	    124.00936334
      1.52652746	     -0.05539321	     -0.00023132	     -0.19663334	     -0.05944973	      0.88289788	     -0.00032853	     -0.21281352	      0.00154318	      0.00160710	    124.90415010
      1.52776673	     -0.05533167	     -0.00023201	     -0.19657166	     -0.05944783	      0.88289988	     -0.00032920	     -0.21279765	      0.00153079	      0.00161577	    124.02092323
      1.52900599	     -0.05526913	     -0.00023275	     -0.19650896	     -0.05944594	      0.88290188	     -0.00032987	     -0.21278172	      0.00151565	      0.00162073	    124.94480232
      1.53024525	     -0.05520776	     -0.00023348	     -0.19644743	     -0.05944407	      0.88290389	     -0.00033056	     -0.21276572	      0.00150112	      0.00162451	    124.11845107
      1.53148452	     -0.05514526	     -0.00023430	     -0.19638474	     -0.05944222	      0.88290591	     -0.00033125	     -0.21274965	      0.00148391	      0.00162480	    125.08043128
      1.53272378	     -0.05508484	     -0.00023518	     -0.19632413	     -0.05944039	      0.88290792	     -0.00033194	     -0.21273352	      0.00146734	      0.00162414	    124.27631414
      1.53396304	     -0.05502418	     -0.00023619	     -0.19626327	     -0.05943859	      0.88290993	     -0.00033265	     -0.21271734	      0.00144810	      0.00162019	    125.26411301
      1.53520231	     -0.05496554	     -0.00023729	     -0.19620443	     -0.05943680	      0.88291194	     -0.00033336	     -0.21270112	      0.00142956	      0.00161548	    124.50503614
      1.53644157	     -0.05490588	     -0.00023841	     -0.19614454	     -0.05943505	      0.88291393	     -0.00033408	     -0.21268487	      0.00140843	      0.00160774	    125.55074733
      1.53768083	     -0.05484735	     -0.00023954	     -0.19608579	     -0.05943331	      0.88291592	     -0.00033481	     -0.21266857	      0.00138806	      0.00159954	    124.84208714
      1.53892010	     -0.05478759	     -0.00024069	     -0.19602579	     -0.05943161	      0.88291790	     -0.00033554	     -0.21265219	      0.00136512	      0.00158862	    125.92196780
      1.54015936	     -0.05472958	     -0.00024175	     -0.19596754	     -0.05942993	      0.88291986	     -0.00033628	     -0.21263575	      0.00134293	      0.00157747	    125.22542871
      1.54139862	     -0.05467110	     -0.00024281	     -0.19590882	     -0.05942828	      0.88292180	     -0.00033703	     -0.21261926	      0.00131818	      0.00156374	    126.31554139
      1.54263789	     -0.05461566	     -0.00024389	     -0.19585312	     -0.05942666	      0.88292373	     -0.00033778	     -0.21260274	      0.00129421	      0.00154989	    125.62423659
      1.54387715	     -0.05456072	     -0.00024502	     -0.19579791	     -0.05942507	      0.88292564	     -0.00033854	     -0.21258624	      0.00126775	      0.00153353	    126.73400232
      1.54511641	     -0.05450870	     -0.00024614	     -0.19574562	     -0.05942352	      0.88292754	     -0.00033931	     -0.21256978	      0.00124215	      0.00151708	    126.06686511
      1.54635568	     -0.05445711	     -0.00024735	     -0.19569375	     -0.05942200	      0.88292940	     -0.00034008	     -0.21255339	      0.00121416	      0.00149815	    127.19947080
      1.54759494	     -0.05440911	     -0.00024853	     -0.19564547	     -0.05942051	      0.88293125	     -0.00034086	     -0.21253709	      0.00118712	      0.00147917	    126.53345684
      1.54883420	     -0.05436223	     -0.00024979	     -0.19559829	     -0.05941906	      0.88293307	     -0.00034165	     -0.21252092	      0.00115773	      0.00145771	    127.67176221
      1.55007347	     -0.05431917	     -0.00025105	     -0.19555494	     -0.05941764	      0.88293486	     -0.00034244	     -0.21250490	      0.00112938	      0.00143616	    127.01254803
      1.55131273	     -0.05427681	     -0.00025238	     -0.19551226	     -0.05941626	      0.88293663	     -0.00034324	     -0.21248907	      0.00109877	      0.00141211	    128.17413916
      1.55255199	     -0.05423789	     -0.00025365	     -0.19547305	     -0.05941491	      0.88293836	     -0.00034405	     -0.21247343	      0.00106928	      0.00138801	    127.51448037
      1.55379126	     -0.05420003	     -0.00025489	     -0.19543487	     -0.05941361	      0.88294007	     -0.00034486	     -0.21245799	      0.00103758	      0.00136144	    128.65616617
      1.55503052	     -0.05416686	     -0.00025607	     -0.19540139	     -0.05941234	      0.88294174	     -0.00034567	     -0.21244280	      0.00100704	      0.00133477	    127.96923825
      1.55626978	     -0.05413559	     -0.00025733	     -0.19536979	     -0.05941111	      0.88294337	     -0.00034650	     -0.21242790	      0.00097437	      0.00130554	    129.10870132
      1.55750905	     -0.05410914	     -0.00025866	     -0.19534302	     -0.05940993	      0.88294497	     -0.00034732	     -0.21241332	      0.00094296	      0.00127616	    128.43134956
      1.55874831	     -0.05408457	     -0.00026012	     -0.19531812	     -0.05940878	      0.88294653	     -0.00034816	     -0.21239908	      0.00090951	      0.00124421	    129.57507336
      1.55998757	     -0.05406457	     -0.00026149	     -0.19529778	     -0.05940767	      0.88294806	     -0.00034899	     -0.21238521	      0.00087739	      0.00121212	    128.88541127
      1.56122684	     -0.05404572	     -0.00026280	     -0.19527860	     -0.05940661	      0.88294954	     -0.00034984	     -0.21237171	      0.00084327	      0.00117744	    130.02873984
      1.56246610	     -0.05403073	     -0.00026397	     -0.19526327	     -0.05940558	      0.88295098	     -0.00035068	     -0.21235858	      0.00081054	      0.00114262	    129.34928340
      1.56370536	     -0.05401634	     -0.00026512	     -0.19524855	     -0.05940460	      0.88295237	     -0.00035153	     -0.21234582	      0.00077586	      0.00110529	    130.51161028
      1.56494463	     -0.05400548	     -0.00026617	     -0.19523736	     -0.05940366	      0.88295371	     -0.00035239	     -0.21233340	      0.00074264	      0.00106795	    129.84956545
      1.56618389	     -0.05399494	     -0.00026722	     -0.19522648	     -0.05940276	      0.88295501	     -0.00035325	     -0.21232133	      0.00070751	      0.00102825	    131.03377249
      1.56742315	     -0.05398788	     -0.00026820	     -0.19521909	     -0.05940190	      0.88295626	     -0.00035412	     -0.21230959	      0.00067387	      0.00098873	    130.37115138
      1.56866242	     -0.05398141	     -0.00026922	     -0.19521228	     -0.05940109	      0.88295746	     -0.00035498	     -0.21229819	      0.00063841	      0.00094707	    131.54041761
      1.56990168	     -0.05397863	     -0.00026977	     -0.19520918	     -0.05940032	      0.88295861	     -0.00035586	     -0.21228713	      0.00060455	      0.00090589	    130.86494369
      1.57114094	     -0.05397612	     -0.00027010	     -0.19520633	     -0.05939959	      0.88295971	     -0.00035673	     -0.21227641	      0.00056892	      0.00086294	    132.01021965
      1.57238021	     -0.05397709	     -0.00027033	     -0.19520699	     -0.05939891	      0.88296075	     -0.00035762	     -0.21226603	      0.00053493	      0.00082074	    131.30369759
      1.57361947	     -0.05397845	     -0.00027063	     -0.19520802	     -0.05939827	      0.88296174	     -0.00035850	     -0.21225599	      0.00049927	      0.00077695	    132.44704525
      1.57485873	     -0.05398341	     -0.00027090	     -0.19521267	     -0.05939767	      0.88296268	     -0.00035939	     -0.21224630	      0.00046539	      0.00073412	    131.71926892
      1.57609800	     -0.05398877	     -0.00027126	     -0.19521770	     -0.05939711	      0.88296356	     -0.00036028	     -0.21223695	      0.00042996	      0.00068993	    132.83815829
      1.57733726	     -0.05399610	     -0.00027205	     -0.19522471	     -0.05939660	      0.88296439	     -0.00036117	     -0.21222796	      0.00039637	      0.00064699	    132.07152893
      1.57857652	     -0.05400509	     -0.00027315	     -0.19523337	     -0.05939613	      0.88296516	     -0.00036207	     -0.21221938	      0.00036126	      0.00060302	    133.13209198
      1.57981579	     -0.05401778	     -0.00027434	     -0.19524573	     -0.05939571	      0.88296588	     -0.00036297	     -0.21221122	      0.00032806	      0.00056054	    132.31965613
      1.58105505	     -0.05403005	     -0.00027504	     -0.19525768	     -0.05939532	      0.88296655	     -0.00036387	     -0.21220347	      0.00029340	      0.00051722	    133.35535004
      1.58229431	     -0.05404594	     -0.00027565	     -0.19527326	     -0.05939498	      0.88296717	     -0.00036478	     -0.21219611	      0.00026071	      0.00047552	    132.50867091
      1.58353358	     -0.05406187	     -0.00027627	     -0.19528887	     -0.05939468	      0.88296773	     -0.00036568	     -0.21218914	      0.00022665	      0.00043303	    133.52360140
      1.58477284	     -0.05408076	     -0.00027683	     -0.19530747	     -0.05939442	      0.88296824	     -0.00036659	     -0.21218254	      0.00019468	      0.00039222	    132.65002779
      1.58601210	     -0.05409934	     -0.00027751	     -0.19532574	     -0.05939419	      0.88296870	     -0.00036751	     -0.21217629	      0.00016141	      0.00035069	    133.63798853
      1.58725137	     -0.05412125	     -0.00027811	     -0.19534736	     -0.05939401	      0.88296911	     -0.00036842	     -0.21217040	      0.00013026	      0.00031089	    132.73136692
      1.58849063	     -0.05414295	     -0.00027874	     -0.19536877	     -0.05939387	      0.88296947	     -0.00036934	     -0.21216484	      0.00009784	      0.00027039	    133.68857700
      1.58972989	     -0.05416770	     -0.00027925	     -0.19539324	     -0.05939377	      0.88296978	     -0.00037025	     -0.21215959	      0.00006758	      0.00023164	    132.74682923
      1.59096916	     -0.05419208	     -0.00027978	     -0.19541733	     -0.05939371	      0.88297004	     -0.00037117	     -0.21215466	      0.00003607	      0.00019220	    133.66886843
      1.59220842	     -0.05421938	     -0.00028021	     -0.19544437	     -0.05939368	      0.88297026	     -0.00037210	     -0.21215001	      0.00000675	      0.00015453	    132.69248727
      1.59344768	     -0.05424636	     -0.00028068	     -0.19547107	     -0.05939369	      0.88297043	     -0.00037302	     -0.21214565	     -0.00002382	      0.00011618	    133.58173719
      1.59468695	     -0.05427638	     -0.00028109	     -0.19550084	     -0.05939374	      0.88297055	     -0.00037394	     -0.21214156	     -0.00005219	      0.00007960	    132.57267333
      1.59592621	     -0.05430611	     -0.00028157	     -0.19553031	     -0.05939382	      0.88297062	     -0.00037487	     -0.21213774	     -0.00008181	      0.00004233	    133.42874745
      1.59716547	     -0.05433879	     -0.00028198	     -0.19556274	     -0.05939394	      0.88297065	     -0.00037580	     -0.21213419	     -0.00010921	      0.00000682	    132.38706350
      1.59840474	     -0.05437100	     -0.00028245	     -0.19559470	     -0.05939409	      0.88297064	     -0.00037673	     -0.21213090	     -0.00013785	     -0.00002938	    133.21144956
      1.59964400	     -0.05440597	     -0.00028283	     -0.19562943	     -0.05939428	      0.88297058	     -0.00037766	     -0.21212787	     -0.00016425	     -0.00006384	    132.13924722
      1.60088326	     -0.05444032	     -0.00028328	     -0.19566354	     -0.05939450	      0.88297048	     -0.00037859	     -0.21212507	     -0.00019188	     -0.00009901	    132.93372919
      1.60212253	     -0.05447727	     -0.00028364	     -0.19570026	     -0.05939475	      0.88297034	     -0.00037952	     -0.21212251	     -0.00021727	     -0.00013244	    131.83556380
      1.60336179	     -0.05451359	     -0.00028407	     -0.19573635	     -0.05939504	      0.88297015	     -0.00038046	     -0.21212018	     -0.00024390	     -0.00016660	    132.59836204
      1.60460105	     -0.05455244	     -0.00028443	     -0.19577499	     -0.05939536	      0.88296993	     -0.00038139	     -0.21211808	     -0.00026829	     -0.00019904	    131.47102746
      1.60584032	     -0.05459076	     -0.00028489	     -0.19581309	     -0.05939571	      0.88296966	     -0.00038233	     -0.21211620	     -0.00029391	     -0.00023222	    132.20283813
      1.60707958	     -0.05463158	     -0.00028529	     -0.19585370	     -0.05939608	      0.88296935	     -0.00038326	     -0.21211454	     -0.00031728	     -0.00026370	    131.05354774
      1.60831884	     -0.05467153	     -0.00028579	     -0.19589343	     -0.05939649	      0.88296901	     -0.00038420	     -0.21211310	     -0.00034187	     -0.00029593	    131.76448016
      1.60955811	     -0.05471357	     -0.00028623	     -0.19593528	     -0.05939693	      0.88296862	     -0.00038514	     -0.21211186	     -0.00036420	     -0.00032645	    130.59881778
      1.61079737	     -0.05475442	     -0.00028673	     -0.19597592	     -0.05939740	      0.88296820	     -0.00038608	     -0.21211080	     -0.00038777	     -0.00035768	    131.28536556
      1.61203663	     -0.05479740	     -0.00028717	     -0.19601872	     -0.05939789	      0.88296773	     -0.00038702	     -0.21210993	     -0.00040910	     -0.00038716	    130.09755562
      1.61327590	     -0.05483942	     -0.00028772	     -0.19606053	     -0.05939841	      0.88296724	     -0.00038796	     -0.21210923	     -0.00043170	     -0.00041733	    130.75969956
      1.61451516	     -0.05488347	     -0.00028825	     -0.19610441	     -0.05939896	      0.88296670	     -0.00038890	     -0.21210870	     -0.00045208	     -0.00044572	    129.55691798
      1.61575442	     -0.05492635	     -0.00028893	     -0.19614710	     -0.05939953	      0.88296613	     -0.00038985	     -0.21210833	     -0.00047374	     -0.00047476	    130.20386977
      1.61699369	     -0.05497105	     -0.00028960	     -0.19619162	     -0.05940013	      0.88296552	     -0.00039079	     -0.21210812	     -0.00049321	     -0.00050198	    128.99064328
      1.61823295	     -0.05501450	     -0.00029045	     -0.19623488	     -0.05940076	      0.88296489	     -0.00039173	     -0.21210805	     -0.00051397	     -0.00052980	    129.62253204
      1.61947221	     -0.05505972	     -0.00029137	     -0.19627993	     -0.05940141	      0.88296421	     -0.00039268	     -0.21210811	     -0.00053254	     -0.00055576	    128.40753615
      1.62071148	     -0.05510357	     -0.00029250	     -0.19632359	     -0.05940208	      0.88296351	     -0.00039362	     -0.21210831	     -0.00055241	     -0.00058228	    129.03277525
      1.62195074	     -0.05514883	     -0.00029372	     -0.19636868	     -0.05940277	      0.88296277	     -0.00039457	     -0.21210863	     -0.00057011	     -0.00060688	    127.82093290
      1.62319000	     -0.05519231	     -0.00029515	     -0.19641197	     -0.05940349	      0.88296200	     -0.00039551	     -0.21210907	     -0.00058915	     -0.00063197	    128.43953235
      1.62442927	     -0.05523678	     -0.00029667	     -0.19645628	     -0.05940423	      0.88296121	     -0.00039646	     -0.21210961	     -0.00060605	     -0.00065507	    127.23217408
      1.62566853	     -0.05527917	     -0.00029842	     -0.19649849	     -0.05940499	      0.88296038	     -0.00039740	     -0.21211024	     -0.00062433	     -0.00067859	    127.84896957
      1.62690779	     -0.05532220	     -0.00030025	     -0.19654135	     -0.05940578	      0.88295952	     -0.00039835	     -0.21211096	     -0.00064051	     -0.00070003	    126.65516817
      1.62814706	     -0.05536290	     -0.00030231	     -0.19658187	     -0.05940658	      0.88295864	     -0.00039929	     -0.21211174	     -0.00065811	     -0.00072180	    127.27344679
      1.62938632	     -0.05540392	     -0.00030446	     -0.19662272	     -0.05940741	      0.88295774	     -0.00040024	     -0.21211259	     -0.00067367	     -0.00074140	    126.09550223
      1.63062558	     -0.05544226	     -0.00030681	     -0.19666087	     -0.05940825	      0.88295681	     -0.00040118	     -0.21211349	     -0.00069070	     -0.00076123	    126.71915515
      1.63186485	     -0.05548042	     -0.00030920	     -0.19669886	     -0.05940912	      0.88295585	     -0.00040213	     -0.21211444	     -0.00070575	     -0.00077879	    125.56236399
      1.63310411	     -0.05551544	     -0.00031175	     -0.19673370	     -0.05941000	      0.88295488	     -0.00040307	     -0.21211543	     -0.00072232	     -0.00079645	    126.19478920
      1.63434337	     -0.05554988	     -0.00031427	     -0.19676797	     -0.05941091	      0.88295388	     -0.00040401	     -0.21211643	     -0.00073698	     -0.00081173	    125.06121357
      1.63558264	     -0.05558096	     -0.00031692	     -0.19679886	     -0.05941183	      0.88295286	     -0.00040495	     -0.21211745	     -0.00075322	     -0.00082701	    125.70166629
      1.63682190	     -0.05561131	     -0.00031953	     -0.19682904	     -0.05941277	      0.88295183	     -0.00040589	     -0.21211848	     -0.00076761	     -0.00083978	    124.59173832
      1.63806116	     -0.05563824	     -0.00032224	     -0.19685579	     -0.05941374	      0.88295078	     -0.00040683	     -0.21211951	     -0.00078366	     -0.00085246	    125.24186058
      1.63930043	     -0.05566440	     -0.00032490	     -0.19688178	     -0.05941472	      0.88294972	     -0.00040777	     -0.21212054	     -0.00079792	     -0.00086255	    124.15160251
      1.64053969	     -0.05568715	     -0.00032766	     -0.19690435	     -0.05941571	      0.88294864	     -0.00040870	     -0.21212157	     -0.00081391	     -0.00087245	    124.81455367
      1.64177895	     -0.05570908	     -0.00033036	     -0.19692611	     -0.05941673	      0.88294756	     -0.00040963	     -0.21212261	     -0.00082819	     -0.00087969	    123.75071346
      1.64301822	     -0.05572758	     -0.00033313	     -0.19694441	     -0.05941777	      0.88294646	     -0.00041056	     -0.21212365	     -0.00084426	     -0.00088670	    124.42442333
      1.64425748	     -0.05574520	     -0.00033579	     -0.19696186	     -0.05941882	      0.88294536	     -0.00041148	     -0.21212469	     -0.00085867	     -0.00089102	    123.38151401
      1.64549674	     -0.05575938	     -0.00033849	     -0.19697585	     -0.05941990	      0.88294425	     -0.00041241	     -0.21212574	     -0.00087492	     -0.00089510	    124.07845993
      1.64673601	     -0.05577257	     -0.00034103	     -0.19698886	     -0.05942099	      0.88294314	     -0.00041333	     -0.21212679	     -0.00088960	     -0.00089649	    123.06539908
      1.64797527	     -0.05578227	     -0.00034351	     -0.19699837	     -0.05942210	      0.88294203	     -0.00041424	     -0.21212783	     -0.00090622	     -0.00089768	    123.77612373
      1.64921453	     -0.05579112	     -0.00034575	     -0.19700705	     -0.05942324	      0.88294092	     -0.00041515	     -0.21212887	     -0.00092137	     -0.00089633	    122.78287632
      1.65045380	     -0.05579717	     -0.00034792	     -0.19701290	     -0.05942439	      0.88293981	     -0.00041606	     -0.21212992	     -0.00093853	     -0.00089497	    123.51374162
      1.65169306	     -0.05580397	     -0.00034992	     -0.19701952	     -0.05942556	      0.88293870	     -0.00041696	     -0.21213099	     -0.00095430	     -0.00089135	    122.53478427
      1.65293232	     -0.05581036	     -0.00035198	     -0.19702570	     -0.05942676	      0.88293760	     -0.00041786	     -0.21213214	     -0.00097214	     -0.00088817	    123.26595760
      1.65417159	     -0.05581967	     -0.00035405	     -0.19703482	     -0.05942797	      0.88293650	     -0.00041875	     -0.21213347	     -0.00098856	     -0.00088326	    122.28899767
      1.65541085	     -0.05583010	     -0.00035629	     -0.19704503	     -0.05942921	      0.88293541	     -0.00041965	     -0.21213504	     -0.00100691	     -0.00087939	    123.01561346
      1.65665011	     -0.05584430	     -0.00035860	     -0.19705902	     -0.05943047	      0.88293432	     -0.00042053	     -0.21213695	     -0.00102361	     -0.00087442	    122.04534611
      1.65788938	     -0.05585988	     -0.00036117	     -0.19707437	     -0.05943175	      0.88293324	     -0.00042141	     -0.21213925	     -0.00104201	     -0.00087108	    122.78128904
      1.65912864	     -0.05587913	     -0.00036387	     -0.19709340	     -0.05943305	      0.88293217	     -0.00042229	     -0.21214201	     -0.00105857	     -0.00086716	    121.82761757
      1.66036790	     -0.05589918	     -0.00036677	     -0.19711321	     -0.05943437	      0.88293109	     -0.00042317	     -0.21214526	     -0.00107665	     -0.00086530	    122.55795419
      1.66160717	     -0.05592266	     -0.00036968	     -0.19713647	     -0.05943571	      0.88293002	     -0.00042403	     -0.21214903	     -0.00109278	     -0.00086325	    121.59442760
      1.66284643	     -0.05594742	     -0.00037276	     -0.19716099	     -0.05943708	      0.88292895	     -0.00042490	     -0.21215334	     -0.00111033	     -0.00086363	    122.29813997
      1.66408569	     -0.05597580	     -0.00037587	     -0.19718914	     -0.05943847	      0.88292788	     -0.00042576	     -0.21215823	     -0.00112581	     -0.00086416	    121.32790104
      1.66532496	     -0.05600498	     -0.00037913	     -0.19721807	     -0.05943987	      0.88292681	     -0.00042661	     -0.21216371	     -0.00114258	     -0.00086738	    122.01686142
      1.66656422	     -0.05603681	     -0.00038234	     -0.19724967	     -0.05944130	      0.88292573	     -0.00042746	     -0.21216979	     -0.00115715	     -0.00087091	    121.04406592
      1.66780348	     -0.05606856	     -0.00038561	     -0.19728119	     -0.05944274	      0.88292465	     -0.00042830	     -0.21217645	     -0.00117290	     -0.00087720	    121.72447765
      1.66904275	     -0.05610249	     -0.00038880	     -0.19731491	     -0.05944420	      0.88292356	     -0.00042914	     -0.21218367	     -0.00118641	     -0.00088380	    120.74949596
      1.67028201	     -0.05613650	     -0.00039202	     -0.19734869	     -0.05944568	      0.88292246	     -0.00042997	     -0.21219145	     -0.00120105	     -0.00089312	    121.40543383
      1.67152127	     -0.05617264	     -0.00039512	     -0.19738463	     -0.05944718	      0.88292134	     -0.00043079	     -0.21219979	     -0.00121340	     -0.00090267	    120.41857236
      1.67276054	     -0.05620891	     -0.00039823	     -0.19742067	     -0.05944869	      0.88292022	     -0.00043161	     -0.21220865	     -0.00122681	     -0.00091483	    121.04737673
      1.67399980	     -0.05624752	     -0.00040121	     -0.19745909	     -0.05945022	      0.88291908	     -0.00043241	     -0.21221806	     -0.00123786	     -0.00092707	    120.03770510
      1.67523906	     -0.05628582	     -0.00040414	     -0.19749720	     -0.05945176	      0.88291792	     -0.00043322	     -0.21222800	     -0.00124988	     -0.00094174	    120.65225713
      1.67647833	     -0.05632580	     -0.00040686	     -0.19753700	     -0.05945331	      0.88291674	     -0.00043401	     -0.21223844	     -0.00125949	     -0.00095629	    119.63211756
      1.67771759	     -0.05636535	     -0.00040947	     -0.19757638	     -0.05945488	      0.88291555	     -0.00043480	     -0.21224937	     -0.00127004	     -0.00097302	    120.21871914
      1.67895685	     -0.05640688	     -0.00041184	     -0.19761776	     -0.05945646	      0.88291433	     -0.00043558	     -0.21226078	     -0.00127817	     -0.00098941	    119.17736225
      1.68019612	     -0.05644845	     -0.00041417	     -0.19765916	     -0.05945805	      0.88291309	     -0.00043635	     -0.21227265	     -0.00128724	     -0.00100778	    119.74793739
      1.68143538	     -0.05649195	     -0.00041640	     -0.19770253	     -0.05945965	      0.88291183	     -0.00043711	     -0.21228500	     -0.00129386	     -0.00102558	    118.70764064
      1.68267464	     -0.05653510	     -0.00041864	     -0.19774553	     -0.05946126	      0.88291055	     -0.00043787	     -0.21229779	     -0.00130137	     -0.00104507	    119.28277429
      1.68391391	     -0.05657979	     -0.00042077	     -0.19779010	     -0.05946287	      0.88290924	     -0.00043861	     -0.21231102	     -0.00130645	     -0.00106367	    118.24495153
      1.68515317	     -0.05662386	     -0.00042290	     -0.19783404	     -0.05946450	      0.88290791	     -0.00043935	     -0.21232465	     -0.00131244	     -0.00108362	    118.81575222
      1.68639243	     -0.05666893	     -0.00042490	     -0.19787901	     -0.05946613	      0.88290656	     -0.00044008	     -0.21233867	     -0.00131603	     -0.00110230	    117.78218568
      1.68763170	     -0.05671292	     -0.00042686	     -0.19792288	     -0.05946776	      0.88290518	     -0.00044080	     -0.21235303	     -0.00132055	     -0.00112194	    118.35313440
      1.68887096	     -0.05675791	     -0.00042867	     -0.19796779	     -0.05946940	      0.88290378	     -0.00044151	     -0.21236773	     -0.00132266	     -0.00113995	    117.31735313
      1.69011022	     -0.05680193	     -0.00043044	     -0.19801171	     -0.05947104	      0.88290236	     -0.00044222	     -0.21238272	     -0.00132573	     -0.00115855	    117.88841043
      1.69134949	     -0.05684697	     -0.00043206	     -0.19805669	     -0.05947268	      0.88290091	     -0.00044291	     -0.21239799	     -0.00132643	     -0.00117518	    116.85183882
      1.69258875	     -0.05689120	     -0.00043363	     -0.19810083	     -0.05947433	      0.88289944	     -0.00044360	     -0.21241353	     -0.00132810	     -0.00119210	    117.42068853
      1.69382801	     -0.05693625	     -0.00043504	     -0.19814583	     -0.05947597	      0.88289796	     -0.00044427	     -0.21242932	     -0.00132742	     -0.00120677	    116.38792851
      1.69506728	     -0.05698008	     -0.00043637	     -0.19818960	     -0.05947762	      0.88289645	     -0.00044494	     -0.21244533	     -0.00132773	     -0.00122146	    116.96686408
      1.69630654	     -0.05702446	     -0.00043754	     -0.19823395	     -0.05947926	      0.88289493	     -0.00044560	     -0.21246155	     -0.00132571	     -0.00123365	    115.94598322
      1.69754580	     -0.05706777	     -0.00043869	     -0.19827721	     -0.05948090	      0.88289339	     -0.00044624	     -0.21247795	     -0.00132469	     -0.00124564	    116.53722827
      1.69878507	     -0.05711188	     -0.00043973	     -0.19832130	     -0.05948254	      0.88289184	     -0.00044688	     -0.21249453	     -0.00132135	     -0.00125493	    115.53065527
      1.70002433	     -0.05715488	     -0.00044054	     -0.19836428	     -0.05948418	      0.88289028	     -0.00044751	     -0.21251126	     -0.00131900	     -0.00126384	    116.12945475
      1.70126359	     -0.05719853	     -0.00044116	     -0.19840792	     -0.05948581	      0.88288871	     -0.00044813	     -0.21252814	     -0.00131433	     -0.00126990	    115.12651681
      1.70250286	     -0.05724122	     -0.00044174	     -0.19845061	     -0.05948744	      0.88288714	     -0.00044875	     -0.21254515	     -0.00131063	     -0.00127549	    115.73823517
      1.70374212	     -0.05728470	     -0.00044224	     -0.19849410	     -0.05948906	      0.88288555	     -0.00044935	     -0.21256230	     -0.00130458	     -0.00127817	    114.76441210
      1.70498138	     -0.05732644	     -0.00044287	     -0.19853584	     -0.05949067	      0.88288397	     -0.00044994	     -0.21257957	     -0.00129949	     -0.00128031	    115.39284948
      1.70622065	     -0.05736965	     -0.00044351	     -0.19857908	     -0.05949228	      0.88288238	     -0.00045053	     -0.21259698	     -0.00129208	     -0.00127944	    114.40726010
      1.70745991	     -0.05741234	     -0.00044413	     -0.19862178	     -0.05949388	      0.88288080	     -0.00045111	     -0.21261454	     -0.00128563	     -0.00127800	    115.02741585
      1.70869917	     -0.05745585	     -0.00044459	     -0.19866533	     -0.05949546	      0.88287922	     -0.00045167	     -0.21263226	     -0.00127680	     -0.00127359	    114.06406535
      1.70993844	     -0.05749836	     -0.00044500	     -0.19870787	     -0.05949704	      0.88287764	     -0.00045223	     -0.21265010	     -0.00126889	     -0.00126860	    114.69787475
      1.71117770	     -0.05754150	     -0.00044512	     -0.19875107	     -0.05949861	      0.88287607	     -0.00045278	     -0.21266806	     -0.00125860	     -0.00126059	    113.74505943
      1.71241696	     -0.05758354	     -0.00044447	     -0.19879317	     -0.05950016	      0.88287452	     -0.00045332	     -0.21268613	     -0.00124930	     -0.00125181	    114.37910628
      1.71365623	     -0.05762414	     -0.00044377	     -0.19883386	     -0.05950170	      0.88287297	     -0.00045385	     -0.21270429	     -0.00123769	     -0.00123982	    113.41918040
      1.71489549	     -0.05766390	     -0.00044352	     -0.19887369	     -0.05950323	      0.88287144	     -0.00045438	     -0.21272258	     -0.00122712	     -0.00122688	    114.05598925
      1.71613475	     -0.05770483	     -0.00044316	     -0.19891471	     -0.05950474	      0.88286993	     -0.00045489	     -0.21274105	     -0.00121423	     -0.00121068	    113.12825446
      1.71737402	     -0.05774409	     -0.00044275	     -0.19895405	     -0.05950624	      0.88286844	     -0.00045540	     -0.21275963	     -0.00120225	     -0.00119368	    113.82788538
      1.71861328	     -0.05778262	     -0.00044212	     -0.19899270	     -0.05950772	      0.88286698	     -0.00045590	     -0.21277829	     -0.00118786	     -0.00117349	    112.95299788
      1.71985254	     -0.05781865	     -0.00044133	     -0.19902884	     -0.05950919	      0.88286553	     -0.00045638	     -0.21279695	     -0.00117435	     -0.00115251	    113.68604571
      1.72109181	     -0.05785371	     -0.00044030	     -0.19906404	     -0.05951063	      0.88286412	     -0.00045686	     -0.21281557	     -0.00115844	     -0.00112841	    112.82908342
      1.72233107	     -0.05788625	     -0.00043924	     -0.19909671	     -0.05951206	      0.88286274	     -0.00045734	     -0.21283407	     -0.00114339	     -0.00110357	    113.59415113
      1.72357033	     -0.05791797	     -0.00043798	     -0.19912859	     -0.05951346	      0.88286139	     -0.00045780	     -0.21285243	     -0.00112594	     -0.00107565	    112.76609663
      1.72480960	     -0.05794731	     -0.00043660	     -0.19915809	     -0.05951485	      0.88286007	     -0.00045825	     -0.21287060	     -0.00110941	     -0.00104711	    113.55813027
      1.72604886	     -0.05797595	     -0.00043497	     -0.19918690	     -0.05951621	      0.88285879	     -0.00045870	     -0.21288856	     -0.00109054	     -0.00101564	    112.74063512
      1.72728812	     -0.05800213	     -0.00043321	     -0.19921326	     -0.05951755	      0.88285755	     -0.00045914	     -0.21290626	     -0.00107263	     -0.00098373	    113.55004022
      1.72852739	     -0.05802741	     -0.00043121	     -0.19923874	     -0.05951887	      0.88285636	     -0.00045957	     -0.21292368	     -0.00105241	     -0.00094912	    112.74392763
      1.72976665	     -0.05805036	     -0.00042913	     -0.19926190	     -0.05952016	      0.88285520	     -0.00045999	     -0.21294078	     -0.00103313	     -0.00091432	    113.57444410
      1.73100591	     -0.05807284	     -0.00042691	     -0.19928459	     -0.05952143	      0.88285409	     -0.00046041	     -0.21295755	     -0.00101156	     -0.00087709	    112.77869850
      1.73224518	     -0.05809359	     -0.00042471	     -0.19930556	     -0.05952267	      0.88285303	     -0.00046081	     -0.21297397	     -0.00099096	     -0.00083997	    113.62215538
      1.73348444	     -0.05811435	     -0.00042246	     -0.19932655	     -0.05952388	      0.88285201	     -0.00046121	     -0.21299004	     -0.00096809	     -0.00080073	    112.82980259
      1.73472370	     -0.05813356	     -0.00042030	     -0.19934599	     -0.05952507	      0.88285104	     -0.00046161	     -0.21300574	     -0.00094621	     -0.00076190	    113.68347148
      1.73596297	     -0.05815270	     -0.00041812	     -0.19936537	     -0.05952623	      0.88285012	     -0.00046200	     -0.21302108	     -0.00092209	     -0.00072125	    112.89662804
      1.73720223	     -0.05817017	     -0.00041633	     -0.19938308	     -0.05952736	      0.88284925	     -0.00046238	     -0.21303604	     -0.00089901	     -0.00068126	    113.76061236
      1.73844149	     -0.05818741	     -0.00041470	     -0.19940056	     -0.05952846	      0.88284844	     -0.00046275	     -0.21305061	     -0.00087376	     -0.00063964	    112.97324041
      1.73968076	     -0.05820317	     -0.00041304	     -0.19941657	     -0.05952952	      0.88284767	     -0.00046312	     -0.21306478	     -0.00084961	     -0.00059885	    113.84314285
      1.74092002	     -0.05821826	     -0.00041098	     -0.19943192	     -0.05953056	      0.88284695	     -0.00046348	     -0.21307852	     -0.00082333	     -0.00055654	    113.07300576
      1.74215928	     -0.05823098	     -0.00040896	     -0.19944491	     -0.05953156	      0.88284629	     -0.00046384	     -0.21309181	     -0.00079822	     -0.00051510	    113.94961961
      1.74339855	     -0.05824278	     -0.00040705	     -0.19945697	     -0.05953254	      0.88284568	     -0.00046419	     -0.21310464	     -0.00077104	     -0.00047223	    113.20700423
      1.74463781	     -0.05825056	     -0.00040576	     -0.19946501	     -0.05953348	      0.88284512	     -0.00046453	     -0.21311697	     -0.00074505	     -0.00043029	    114.14677627
      1.74587707	     -0.05825686	     -0.00040489	     -0.19947158	     -0.05953438	      0.88284461	     -0.00046487	     -0.21312882	     -0.00071708	     -0.00038681	    113.44238043
      1.74711634	     -0.05825886	     -0.00040425	     -0.19947383	     -0.05953525	      0.88284416	     -0.00046520	     -0.21314013	     -0.00069042	     -0.00034407	    114.43170348
      1.74835560	     -0.05825574	     -0.00040313	     -0.19947099	     -0.05953609	      0.88284376	     -0.00046553	     -0.21315082	     -0.00066192	     -0.00029956	    113.79411427
      1.74959486	     -0.05824613	     -0.00040189	     -0.19946165	     -0.05953690	      0.88284342	     -0.00046585	     -0.21316077	     -0.00063492	     -0.00025543	    114.82568078
      1.75083413	     -0.05823108	     -0.00040041	     -0.19944689	     -0.05953767	      0.88284313	     -0.00046617	     -0.21316989	     -0.00060635	     -0.00020916	    114.21152603
      1.75207339	     -0.05820962	     -0.00039883	     -0.19942572	     -0.05953840	      0.88284290	     -0.00046648	     -0.21317807	     -0.00057956	     -0.00016296	    115.27248985
      1.75331265	     -0.05818270	     -0.00039690	     -0.19939910	     -0.05953910	      0.88284272	     -0.00046679	     -0.21318527	     -0.00055143	     -0.00011436	    114.67381605
      1.75455192	     -0.05814911	     -0.00039477	     -0.19936580	     -0.05953977	      0.88284261	     -0.00046709	     -0.21319140	     -0.00052533	     -0.00006562	    115.76393963
      1.75579118	     -0.05811056	     -0.00039245	     -0.19932756	     -0.05954040	      0.88284256	     -0.00046739	     -0.21319644	     -0.00049812	     -0.00001431	    115.19375227
      1.75703044	     -0.05806615	     -0.00039016	     -0.19928343	     -0.05954100	      0.88284258	     -0.00046768	     -0.21320035	     -0.00047315	      0.00003732	    116.32142753
      1.75826971	     -0.05801753	     -0.00038776	     -0.19923510	     -0.05954158	      0.88284266	     -0.00046796	     -0.21320312	     -0.00044731	      0.00009167	    115.76106036
      1.75950897	     -0.05796368	     -0.00038540	     -0.19918153	     -0.05954211	      0.88284280	     -0.00046824	     -0.21320474	     -0.00042394	      0.00014642	    116.90467033
      1.76074823	     -0.05790627	     -0.00038284	     -0.19912440	     -0.05954263	      0.88284302	     -0.00046852	     -0.21320524	     -0.00039991	      0.00020388	    116.33377882
      1.76198750	     -0.05784431	     -0.00038020	     -0.19906271	     -0.05954311	      0.88284331	     -0.00046879	     -0.21320460	     -0.00037853	      0.00026159	    117.47401572
      1.76322676	     -0.05777974	     -0.00037738	     -0.19899841	     -0.05954356	      0.88284367	     -0.00046906	     -0.21320286	     -0.00035664	      0.00032175	    116.89282512
      1.76446602	     -0.05771208	     -0.00037463	     -0.19893099	     -0.05954399	      0.88284411	     -0.00046932	     -0.21320006	     -0.00033750	      0.00038182	    118.03417391
      1.76570529	     -0.05764341	     -0.00037188	     -0.19886255	     -0.05954440	      0.88284462	     -0.00046958	     -0.21319627	     -0.00031790	      0.00044391	    117.44528551
      1.76694455	     -0.05757245	     -0.00036928	     -0.19879181	     -0.05954478	      0.88284521	     -0.00046984	     -0.21319152	     -0.00030107	      0.00050542	    118.59123858
      1.76818381	     -0.05750038	     -0.00036665	     -0.19871996	     -0.05954515	      0.88284587	     -0.00047009	     -0.21318588	     -0.00028377	      0.00056843	    118.01052119
      1.76942308	     -0.05742533	     -0.00036411	     -0.19864510	     -0.05954549	      0.88284661	     -0.00047034	     -0.21317935	     -0.00026926	      0.00063036	    119.17633329
      1.77066234	     -0.05734916	     -0.00036157	     -0.19856912	     -0.05954581	      0.88284743	     -0.00047059	     -0.21317199	     -0.00025428	      0.00069333	    118.61026594
      1.77190160	     -0.05727098	     -0.00035930	     -0.19849110	     -0.05954612	      0.88284833	     -0.00047083	     -0.21316380	     -0.00024209	      0.00075477	    119.78681969
      1.77314087	     -0.05719286	     -0.00035715	     -0.19841314	     -0.05954641	      0.88284931	     -0.00047108	     -0.21315485	     -0.00022942	      0.00081677	    119.22366107
      1.77438013	     -0.05711373	     -0.00035529	     -0.19833414	     -0.05954669	      0.88285036	     -0.00047132	     -0.21314519	     -0.00021953	      0.00087676	    120.39826828
      1.77561939	     -0.05703511	     -0.00035351	     -0.19825564	     -0.05954696	      0.88285148	     -0.00047156	     -0.21313489	     -0.00020916	      0.00093679	    119.83875499
      1.77685866	     -0.05695530	     -0.00035193	     -0.19817592	     -0.05954721	      0.88285268	     -0.00047180	     -0.21312398	     -0.00020154	      0.00099429	    121.02443839
      1.77809792	     -0.05687648	     -0.00035042	     -0.19809719	     -0.05954745	      0.88285394	     -0.00047203	     -0.21311251	     -0.00019342	      0.00105136	    120.46585872
      1.77933718	     -0.05679754	     -0.00034919	     -0.19801832	     -0.05954769	      0.88285528	     -0.00047227	     -0.21310052	     -0.00018806	      0.00110540	    121.64327745
      1.78057645	     -0.05672036	     -0.00034800	     -0.19794120	     -0.05954792	      0.88285668	     -0.00047250	     -0.21308811	     -0.00018219	      0.00115855	    121.07014586
      1.78181571	     -0.05664288	     -0.00034699	     -0.19786376	     -0.05954814	      0.88285815	     -0.00047273	     -0.21307529	     -0.00017905	      0.00120821	    122.24083883
      1.78305497	     -0.05656643	     -0.00034598	     -0.19778734	     -0.05954836	      0.88285968	     -0.00047297	     -0.21306212	     -0.00017531	      0.00125654	    121.68315725
      1.78429424	     -0.05648874	     -0.00034506	     -0.19770966	     -0.05954858	      0.88286126	     -0.00047320	     -0.21304859	     -0.00017419	      0.00130105	    122.86623110
      1.78553350	     -0.05641212	     -0.00034409	     -0.19763306	     -0.05954879	      0.88286290	     -0.00047343	     -0.21303474	     -0.00017245	      0.00134394	    122.30208257
      1.78677276	     -0.05633524	     -0.00034330	     -0.19755616	     -0.05954901	      0.88286459	     -0.00047366	     -0.21302058	     -0.00017331	      0.00138278	    123.47276588
      1.78801203	     -0.05626018	     -0.00034258	     -0.19748109	     -0.05954922	      0.88286633	     -0.00047389	     -0.21300616	     -0.00017350	      0.00141979	    122.90239532
      1.78925129	     -0.05618554	     -0.00034196	     -0.19740641	     -0.05954944	      0.88286811	     -0.00047412	     -0.21299152	     -0.00017629	      0.00145261	    124.05774886
      1.79049055	     -0.05611345	     -0.00034112	     -0.19733428	     -0.05954966	      0.88286993	     -0.00047436	     -0.21297672	     -0.00017846	      0.00148355	    123.45256621
      1.79172982	     -0.05604146	     -0.00034049	     -0.19726224	     -0.05954988	      0.88287178	     -0.00047459	     -0.21296177	     -0.00018324	      0.00151021	    124.58761334
      1.79296908	     -0.05597051	     -0.00034011	     -0.19719123	     -0.05955011	      0.88287367	     -0.00047482	     -0.21294674	     -0.00018737	      0.00153493	    123.98278264
      1.79420834	     -0.05589942	     -0.00033980	     -0.19712005	     -0.05955035	      0.88287559	     -0.00047506	     -0.21293163	     -0.00019407	      0.00155538	    125.12180658
      1.79544761	     -0.05582949	     -0.00033933	     -0.19705005	     -0.05955059	      0.88287753	     -0.00047529	     -0.21291646	     -0.00020005	      0.00157389	    124.52742729
      1.79668687	     -0.05575893	     -0.00033895	     -0.19697938	     -0.05955085	      0.88287949	     -0.00047553	     -0.21290120	     -0.00020855	      0.00158817	    125.68080243
      1.79792613	     -0.05569046	     -0.00033855	     -0.19691081	     -0.05955111	      0.88288146	     -0.00047577	     -0.21288588	     -0.00021630	      0.00160061	    125.08427957
      1.79916540	     -0.05562222	     -0.00033814	     -0.19684246	     -0.05955138	      0.88288345	     -0.00047601	     -0.21287051	     -0.00022654	      0.00160895	    126.23242310
      1.80040466	     -0.05555535	     -0.00033754	     -0.19677547	     -0.05955167	      0.88288545	     -0.00047625	     -0.21285509	     -0.00023601	      0.00161562	    125.63472530
      1.80164392	     -0.05548750	     -0.00033690	     -0.19670749	     -0.05955197	      0.88288745	     -0.00047649	     -0.21283960	     -0.00024796	      0.00161836	    126.79105206
      1.80288319	     -0.05542180	     -0.00033621	     -0.19664167	     -0.05955229	      0.88288946	     -0.00047674	     -0.21282407	     -0.00025912	      0.00161961	    126.18961488
      1.80412245	     -0.05535682	     -0.00033570	     -0.19657653	     -0.05955261	      0.88289147	     -0.00047699	     -0.21280851	     -0.00027274	      0.00161714	    127.33497917
      1.80536171	     -0.05529495	     -0.00033508	     -0.19651452	     -0.05955296	      0.88289347	     -0.00047724	     -0.21279299	     -0.00028557	      0.00161333	    126.70368278
      1.80660098	     -0.05523393	     -0.00033449	     -0.19645334	     -0.05955332	      0.88289546	     -0.00047749	     -0.21277751	     -0.00030083	      0.00160589	    127.82819424
      1.80784024	     -0.05517678	     -0.00033386	     -0.19639603	     -0.05955371	      0.88289745	     -0.00047775	     -0.21276214	     -0.00031524	      0.00159718	    127.17638605
      1.80907950	     -0.05512165	     -0.00033343	     -0.19634071	     -0.05955411	      0.88289942	     -0.00047801	     -0.21274691	     -0.00033199	      0.00158492	    128.28308754
      1.81031877	     -0.05507044	     -0.00033298	     -0.19628932	     -0.05955453	      0.88290138	     -0.00047827	     -0.21273188	     -0.00034779	      0.00157148	    127.61949706
      1.81155803	     -0.05502050	     -0.00033267	     -0.19623918	     -0.05955497	      0.88290331	     -0.00047854	     -0.21271706	     -0.00036583	      0.00155459	    128.71998994
      1.81279729	     -0.05497446	     -0.00033243	     -0.19619295	     -0.05955543	      0.88290523	     -0.00047881	     -0.21270247	     -0.00038280	      0.00153670	    128.04071036
      1.81403656	     -0.05492982	     -0.00033233	     -0.19614809	     -0.05955592	      0.88290712	     -0.00047908	     -0.21268814	     -0.00040195	      0.00151557	    129.12457461
      1.81527582	     -0.05488887	     -0.00033213	     -0.19610693	     -0.05955643	      0.88290898	     -0.00047936	     -0.21267408	     -0.00041998	      0.00149362	    128.42030554
      1.81651508	     -0.05484874	     -0.00033198	     -0.19606658	     -0.05955696	      0.88291082	     -0.00047964	     -0.21266028	     -0.00044012	      0.00146860	    129.49057039
      1.81775435	     -0.05481186	     -0.00033174	     -0.19602948	     -0.05955752	      0.88291262	     -0.00047993	     -0.21264676	     -0.00045907	      0.00144296	    128.77475861
      1.81899361	     -0.05477604	     -0.00033159	     -0.19599343	     -0.05955810	      0.88291440	     -0.00048021	     -0.21263351	     -0.00048008	      0.00141450	    129.82306944
      1.82023287	     -0.05474391	     -0.00033136	     -0.19596109	     -0.05955871	      0.88291613	     -0.00048051	     -0.21262055	     -0.00049986	      0.00138565	    129.07565252
      1.82147214	     -0.05471299	     -0.00033129	     -0.19592992	     -0.05955934	      0.88291783	     -0.00048081	     -0.21260789	     -0.00052166	      0.00135420	    130.10828696
      1.82271140	     -0.05468576	     -0.00033124	     -0.19590246	     -0.05956000	      0.88291949	     -0.00048111	     -0.21259554	     -0.00054215	      0.00132263	    129.34653866
      1.82395066	     -0.05465950	     -0.00033136	     -0.19587595	     -0.05956069	      0.88292111	     -0.00048141	     -0.21258350	     -0.00056461	      0.00128875	    130.36417572
      1.82518993	     -0.05463674	     -0.00033143	     -0.19585295	     -0.05956140	      0.88292268	     -0.00048173	     -0.21257179	     -0.00058573	      0.00125507	    129.57653381
      1.82642919	     -0.05461484	     -0.00033156	     -0.19583080	     -0.05956214	      0.88292422	     -0.00048204	     -0.21256040	     -0.00060880	      0.00121937	    130.56653976
      1.82766845	     -0.05459656	     -0.00033160	     -0.19581228	     -0.05956291	      0.88292570	     -0.00048236	     -0.21254935	     -0.00063049	      0.00118411	    129.74804625
      1.82890772	     -0.05457916	     -0.00033170	     -0.19579462	     -0.05956370	      0.88292715	     -0.00048269	     -0.21253862	     -0.00065409	      0.00114705	    130.72037937
      1.83014698	     -0.05456533	     -0.00033175	     -0.19578054	     -0.05956453	      0.88292855	     -0.00048302	     -0.21252824	     -0.00067622	      0.00111066	    129.88679285
      1.83138624	     -0.05455216	     -0.00033190	     -0.19576711	     -0.05956538	      0.88292990	     -0.00048336	     -0.21251819	     -0.00070018	      0.00107267	    130.85299779
      1.83262551	     -0.05454222	     -0.00033199	     -0.19575692	     -0.05956626	      0.88293121	     -0.00048370	     -0.21250849	     -0.00072262	      0.00103557	    130.00911359
      1.83386477	     -0.05453264	     -0.00033219	     -0.19574708	     -0.05956717	      0.88293247	     -0.00048405	     -0.21249911	     -0.00074684	      0.00099713	    130.96587355
      1.83510403	     -0.05452608	     -0.00033229	     -0.19574027	     -0.05956811	      0.88293368	     -0.00048440	     -0.21249005	     -0.00076949	      0.00095982	    130.10458903
      1.83634330	     -0.05451937	     -0.00033168	     -0.19573331	     -0.05956908	      0.88293485	     -0.00048476	     -0.21248132	     -0.00079394	      0.00092149	    131.04203398
      1.83758256	     -0.05451609	     -0.00033088	     -0.19572980	     -0.05957008	      0.88293596	     -0.00048512	     -0.21247291	     -0.00081683	      0.00088467	    130.13741497
      1.83882182	     -0.05451303	     -0.00033013	     -0.19572650	     -0.05957111	      0.88293704	     -0.00048549	     -0.21246483	     -0.00084149	      0.00084702	    131.05841507
      1.84006109	     -0.05451303	     -0.00032957	     -0.19572627	     -0.05957216	      0.88293806	     -0.00048587	     -0.21245707	     -0.00086449	      0.00081097	    130.16009735
      1.84130035	     -0.05451192	     -0.00032950	     -0.19572490	     -0.05957325	      0.88293905	     -0.00048625	     -0.21244961	     -0.00088920	      0.00077427	    131.07092300
      1.84253961	     -0.05451469	     -0.00032972	     -0.19572743	     -0.05957437	      0.88293998	     -0.00048664	     -0.21244252	     -0.00091229	      0.00073946	    130.13022498
      1.84377888	     -0.05451836	     -0.00033009	     -0.19573082	     -0.05957551	      0.88294088	     -0.00048704	     -0.21243580	     -0.00093708	      0.00070412	    131.01670937
      1.84501814	     -0.05452528	     -0.00033039	     -0.19573750	     -0.05957669	      0.88294173	     -0.00048744	     -0.21242947	     -0.00096012	      0.00067065	    130.07167945
      1.84625740	     -0.05453236	     -0.00033074	     -0.19574432	     -0.05957789	      0.88294254	     -0.00048785	     -0.21242348	     -0.00098475	      0.00063665	    130.94356110
      1.84749667	     -0.05454248	     -0.00033100	     -0.19575420	     -0.05957913	      0.88294331	     -0.00048826	     -0.21241785	     -0.00100757	      0.00060452	    129.97154918
      1.84873593	     -0.05455260	     -0.00033121	     -0.19576406	     -0.05958039	      0.88294404	     -0.00048868	     -0.21241253	     -0.00103196	      0.00057187	    130.81631773
      1.84997519	     -0.05456525	     -0.00033134	     -0.19577649	     -0.05958169	      0.88294473	     -0.00048911	     -0.21240754	     -0.00105450	      0.00054111	    129.80697236
      1.85121446	     -0.05457826	     -0.00033162	     -0.19578924	     -0.05958301	      0.88294538	     -0.00048954	     -0.21240286	     -0.00107859	      0.00050983	    130.60915067
      1.85245372	     -0.05459464	     -0.00033186	     -0.19580539	     -0.05958436	      0.88294599	     -0.00048998	     -0.21239850	     -0.00110078	      0.00048040	    129.56672623
      1.85369298	     -0.05461120	     -0.00033218	     -0.19582170	     -0.05958574	      0.88294657	     -0.00049042	     -0.21239447	     -0.00112446	      0.00045038	    130.34426629
      1.85493225	     -0.05463082	     -0.00033244	     -0.19584109	     -0.05958714	      0.88294711	     -0.00049088	     -0.21239075	     -0.00114620	      0.00042216	    129.27685372
      1.85617151	     -0.05465047	     -0.00033277	     -0.19586051	     -0.05958858	      0.88294762	     -0.00049134	     -0.21238733	     -0.00116940	      0.00039329	    130.02663702
      1.85741077	     -0.05467303	     -0.00033304	     -0.19588285	     -0.05959004	      0.88294809	     -0.00049180	     -0.21238422	     -0.00119060	      0.00036616	    128.93156984
      1.85865004	     -0.05469548	     -0.00033337	     -0.19590507	     -0.05959153	      0.88294852	     -0.00049227	     -0.21238139	     -0.00121323	      0.00033833	    129.64970695
      1.85988930	     -0.05472072	     -0.00033363	     -0.19593010	     -0.05959305	      0.88294893	     -0.00049275	     -0.21237884	     -0.00123383	      0.00031220	    128.52941988
      1.86112856	     -0.05474568	     -0.00033396	     -0.19595484	     -0.05959459	      0.88294930	     -0.00049324	     -0.21237656	     -0.00125581	      0.00028531	    129.22859307
      1.86236783	     -0.05477310	     -0.00033423	     -0.19598205	     -0.05959616	      0.88294963	     -0.00049373	     -0.21237453	     -0.00127575	      0.00026008	    128.10061717
      1.86360709	     -0.05479980	     -0.00033457	     -0.19600853	     -0.05959775	      0.88294994	     -0.00049423	     -0.21237275	     -0.00129706	      0.00023407	    128.79624480
      1.86484635	     -0.05482861	     -0.00033484	     -0.19603715	     -0.05959937	      0.88295022	     -0.00049473	     -0.21237119	     -0.00131633	      0.00020972	    127.67009132
      1.86608562	     -0.05485642	     -0.00033517	     -0.19606475	     -0.05960102	      0.88295046	     -0.00049525	     -0.21236982	     -0.00133698	      0.00018459	    128.37146437
      1.86732488	     -0.05488603	     -0.00033540	     -0.19609418	     -0.05960269	      0.88295067	     -0.00049576	     -0.21236865	     -0.00135561	      0.00016111	    127.25552886
      1.86856414	     -0.05491457	     -0.00033569	     -0.19612251	     -0.05960438	      0.88295086	     -0.00049629	     -0.21236763	     -0.00137566	      0.00013688	    127.96792707
      1.86980341	     -0.05494485	     -0.00033592	     -0.19615261	     -0.05960609	      0.88295101	     -0.00049682	     -0.21236677	     -0.00139369	      0.00011432	    126.88397537
      1.87104267	     -0.05497368	     -0.00033621	     -0.19618125	     -0.05960783	      0.88295114	     -0.00049736	     -0.21236604	     -0.00141319	      0.00009101	    127.65430588
      1.87228193	     -0.05500388	     -0.00033645	     -0.19621128	     -0.05960960	      0.88295124	     -0.00049790	     -0.21236542	     -0.00143078	      0.00006940	    126.64217979
      1.87352120	     -0.05503247	     -0.00033680	     -0.19623968	     -0.05961138	      0.88295131	     -0.00049845	     -0.21236488	     -0.00145000	      0.00004710	    127.49645401
      1.87476046	     -0.05506242	     -0.00033711	     -0.19626945	     -0.05961319	      0.88295136	     -0.00049901	     -0.21236442	     -0.00146750	      0.00002655	    126.57091259
      1.87599972	     -0.05509084	     -0.00033752	     -0.19629768	     -0.05961502	      0.88295138	     -0.00049958	     -0.21236401	     -0.00148678	      0.00000532	    127.51545059
      1.87723899	     -0.05512083	     -0.00033793	     -0.19632749	     -0.05961687	      0.88295137	     -0.00050015	     -0.21236365	     -0.00150440	     -0.00001418	    126.67530310
      1.87847825	     -0.05514958	     -0.00033850	     -0.19635605	     -0.05961875	      0.88295134	     -0.00050072	     -0.21236334	     -0.00152381	     -0.00003437	    127.70274406
      1.87971751	     -0.05518012	     -0.00033914	     -0.19638641	     -0.05962065	      0.88295129	     -0.00050131	     -0.21236308	     -0.00154152	     -0.00005285	    126.93416147
      1.88095678	     -0.05520955	     -0.00034000	     -0.19641564	     -0.05962257	      0.88295121	     -0.00050190	     -0.21236288	     -0.00156096	     -0.00007206	    128.02835227
      1.88219604	     -0.05524069	     -0.00034099	     -0.19644659	     -0.05962452	      0.88295111	     -0.00050249	     -0.21236274	     -0.00157862	     -0.00008957	    127.32074162
      1.88343530	     -0.05527046	     -0.00034224	     -0.19647616	     -0.05962648	      0.88295099	     -0.00050310	     -0.21236265	     -0.00159794	     -0.00010780	    128.47444561
      1.88467457	     -0.05530152	     -0.00034365	     -0.19650703	     -0.05962848	      0.88295084	     -0.00050371	     -0.21236263	     -0.00161543	     -0.00012432	    127.81800019
      1.88591383	     -0.05533085	     -0.00034536	     -0.19653614	     -0.05963049	      0.88295068	     -0.00050432	     -0.21236265	     -0.00163454	     -0.00014152	    129.01216348
      1.88715309	     -0.05536118	     -0.00034725	     -0.19656628	     -0.05963253	      0.88295049	     -0.00050495	     -0.21236272	     -0.00165177	     -0.00015694	    128.38606509
      1.88839236	     -0.05538950	     -0.00034945	     -0.19659438	     -0.05963458	      0.88295029	     -0.00050558	     -0.21236282	     -0.00167058	     -0.00017297	    129.60323417
      1.88963162	     -0.05541837	     -0.00035182	     -0.19662304	     -0.05963667	      0.88295007	     -0.00050622	     -0.21236296	     -0.00168749	     -0.00018713	    128.99811473
      1.89087088	     -0.05544480	     -0.00035446	     -0.19664925	     -0.05963877	      0.88294983	     -0.00050686	     -0.21236311	     -0.00170595	     -0.00020179	    130.22819168
      1.89211015	     -0.05547145	     -0.00035724	     -0.19667570	     -0.05964089	      0.88294957	     -0.00050752	     -0.21236329	     -0.00172248	     -0.00021448	    129.63162901
      1.89334941	     -0.05549541	     -0.00036026	     -0.19669943	     -0.05964304	      0.88294929	     -0.00050817	     -0.21236347	     -0.00174053	     -0.00022758	    130.86060141
      1.89458867	     -0.05551933	     -0.00036339	     -0.19672315	     -0.05964521	      0.88294900	     -0.00050884	     -0.21236365	     -0.00175664	     -0.00023863	    130.26382322
      1.89582794	     -0.05554039	     -0.00036674	     -0.19674399	     -0.05964739	      0.88294870	     -0.00050951	     -0.21236383	     -0.00177427	     -0.00025000	    131.48499950
      1.89706720	     -0.05556120	     -0.00037016	     -0.19676459	     -0.05964960	      0.88294839	     -0.00051019	     -0.21236401	     -0.00178999	     -0.00025925	    130.88503009
      1.89830646	     -0.05557890	     -0.00037376	     -0.19678207	     -0.05965183	      0.88294806	     -0.00051087	     -0.21236418	     -0.00180729	     -0.00026873	    132.09890188
      1.89954573	     -0.05559610	     -0.00037737	     -0.19679906	     -0.05965408	      0.88294772	     -0.00051156	     -0.21236434	     -0.00182273	     -0.00027603	    131.49060958
      1.90078499	     -0.05560998	     -0.00038112	     -0.19681272	     -0.05965635	      0.88294737	     -0.00051225	     -0.21236447	     -0.00183980	     -0.00028351	    132.69202633
      1.90202426	     -0.05562315	     -0.00038482	     -0.19682568	     -0.05965864	      0.88294702	     -0.00051295	     -0.21236459	     -0.00185505	     -0.00028875	    132.07314843
      1.90326352	     -0.05563290	     -0.00038861	     -0.19683521	     -0.05966095	      0.88294666	     -0.00051366	     -0.21236468	     -0.00187197	     -0.00029413	    133.25501432
      1.90450278	     -0.05564206	     -0.00039233	     -0.19684416	     -0.05966328	      0.88294629	     -0.00051436	     -0.21236475	     -0.00188714	     -0.00029723	    132.60661631
      1.90574205	     -0.05564809	     -0.00039611	     -0.19684997	     -0.05966563	      0.88294592	     -0.00051508	     -0.21236479	     -0.00190403	     -0.00030046	    133.75043343
      1.90698131	     -0.05565367	     -0.00039978	     -0.19685536	     -0.05966800	      0.88294555	     -0.00051579	     -0.21236482	     -0.00191919	     -0.00030142	    133.06237419
      1.90822057	     -0.05565623	     -0.00040346	     -0.19685769	     -0.05967038	      0.88294517	     -0.00051651	     -0.21236483	     -0.00193611	     -0.00030256	    134.16161207
      1.90945984	     -0.05565879	     -0.00040701	     -0.19686005	     -0.05967279	      0.88294480	     -0.00051723	     -0.21236485	     -0.00195133	     -0.00030152	    133.41452345
      1.91069910	     -0.05565911	     -0.00041060	     -0.19686015	     -0.05967522	      0.88294443	     -0.00051796	     -0.21236488	     -0.00196832	     -0.00030078	    134.44891748
      1.91193836	     -0.05566026	     -0.00041403	     -0.19686111	     -0.05967767	      0.88294406	     -0.00051869	     -0.21236497	     -0.00198357	     -0.00029807	    133.62490714
      1.91317763	     -0.05565980	     -0.00041739	     -0.19686043	     -0.05968014	      0.88294369	     -0.00051942	     -0.21236513	     -0.00200056	     -0.00029597	    134.57674040
      1.91441689	     -0.05566122	     -0.00042056	     -0.19686165	     -0.05968263	      0.88294332	     -0.00052015	     -0.21236541	     -0.00201580	     -0.00029229	    133.66945756
      1.91565615	     -0.05566320	     -0.00042380	     -0.19686341	     -0.05968514	      0.88294296	     -0.00052088	     -0.21236586	     -0.00203275	     -0.00028974	    134.52780743
      1.91689542	     -0.05566925	     -0.00042701	     -0.19686927	     -0.05968767	      0.88294261	     -0.00052162	     -0.21236657	     -0.00204791	     -0.00028623	    133.54064574
      1.91813468	     -0.05567687	     -0.00043038	     -0.19687667	     -0.05969021	      0.88294225	     -0.00052236	     -0.21236763	     -0.00206470	     -0.00028451	    134.33196236
      1.91937394	     -0.05568907	     -0.00043381	     -0.19688865	     -0.05969278	      0.88294190	     -0.00052310	     -0.21236910	     -0.00207958	     -0.00028250	    133.29362694
      1.92061321	     -0.05570358	     -0.00043749	     -0.19690293	     -0.05969537	      0.88294155	     -0.00052384	     -0.21237106	     -0.00209595	     -0.00028293	    134.02444492
      1.92185247	     -0.05572319	     -0.00044124	     -0.19692233	     -0.05969798	      0.88294120	     -0.00052459	     -0.21237358	     -0.00211031	     -0.00028371	    132.93495972
      1.92309173	     -0.05574513	     -0.00044519	     -0.19694404	     -0.05970060	      0.88294085	     -0.00052533	     -0.21237671	     -0.00212604	     -0.00028750	    133.60361162
      1.92433100	     -0.05577195	     -0.00044919	     -0.19697063	     -0.05970324	      0.88294049	     -0.00052608	     -0.21238050	     -0.00213961	     -0.00029216	    132.47215823
      1.92557026	     -0.05580073	     -0.00045334	     -0.19699918	     -0.05970591	      0.88294012	     -0.00052683	     -0.21238499	     -0.00215442	     -0.00030030	    133.08701058
      1.92680952	     -0.05583402	     -0.00045751	     -0.19703225	     -0.05970858	      0.88293974	     -0.00052758	     -0.21239019	     -0.00216696	     -0.00030968	    131.91805542
      1.92804879	     -0.05586918	     -0.00046181	     -0.19706718	     -0.05971128	      0.88293935	     -0.00052833	     -0.21239613	     -0.00218061	     -0.00032280	    132.47513578
      1.92928805	     -0.05590878	     -0.00046609	     -0.19710656	     -0.05971399	      0.88293894	     -0.00052908	     -0.21240283	     -0.00219190	     -0.00033736	    131.26121465
      1.93052731	     -0.05595013	     -0.00047043	     -0.19714769	     -0.05971671	      0.88293851	     -0.00052983	     -0.21241030	     -0.00220421	     -0.00035578	    131.75678297
      1.93176658	     -0.05599557	     -0.00047471	     -0.19719292	     -0.05971945	      0.88293806	     -0.00053058	     -0.21241856	     -0.00221406	     -0.00037569	    130.50588241
      1.93300584	     -0.05604241	     -0.00047902	     -0.19723955	     -0.05972220	      0.88293758	     -0.00053133	     -0.21242760	     -0.00222484	     -0.00039944	    130.94808178
      1.93424510	     -0.05609302	     -0.00048320	     -0.19728997	     -0.05972496	      0.88293707	     -0.00053208	     -0.21243743	     -0.00223310	     -0.00042456	    129.65902621
      1.93548437	     -0.05614463	     -0.00048734	     -0.19734139	     -0.05972773	      0.88293653	     -0.00053283	     -0.21244804	     -0.00224221	     -0.00045337	    130.05148137
      1.93672363	     -0.05619983	     -0.00049136	     -0.19739642	     -0.05973052	      0.88293595	     -0.00053358	     -0.21245941	     -0.00224872	     -0.00048334	    128.73905523
      1.93796289	     -0.05625647	     -0.00049543	     -0.19745288	     -0.05973331	      0.88293533	     -0.00053432	     -0.21247155	     -0.00225602	     -0.00051672	    129.09792651
      1.93920216	     -0.05631666	     -0.00049937	     -0.19751291	     -0.05973611	      0.88293466	     -0.00053507	     -0.21248447	     -0.00226068	     -0.00055095	    127.76601665
      1.94044142	     -0.05637793	     -0.00050324	     -0.19757402	     -0.05973891	      0.88293396	     -0.00053581	     -0.21249813	     -0.00226607	     -0.00058823	    128.08920313
      1.94168068	     -0.05644243	     -0.00050695	     -0.19763840	     -0.05974172	      0.88293321	     -0.00053655	     -0.21251255	     -0.00226877	     -0.00062599	    126.74440546
      1.94291995	     -0.05650760	     -0.00051059	     -0.19770343	     -0.05974454	      0.88293241	     -0.00053728	     -0.21252769	     -0.00227214	     -0.00066640	    127.05534534
      1.94415921	     -0.05657541	     -0.00051403	     -0.19777113	     -0.05974735	      0.88293156	     -0.00053802	     -0.21254354	     -0.00227277	     -0.00070686	    125.70827027
      1.94539847	     -0.05664343	     -0.00051738	     -0.19783905	     -0.05975017	      0.88293065	     -0.00053875	     -0.21256006	     -0.00227401	     -0.00074952	    126.01150206
      1.94663774	     -0.05671390	     -0.00052057	     -0.19790944	     -0.05975299	      0.88292970	     -0.00053948	     -0.21257722	     -0.00227247	     -0.00079174	    124.67070295
      1.94787700	     -0.05678458	     -0.00052372	     -0.19798003	     -0.05975580	      0.88292869	     -0.00054020	     -0.21259499	     -0.00227152	     -0.00083566	    124.97364091
      1.94911626	     -0.05685749	     -0.00052672	     -0.19805289	     -0.05975862	      0.88292763	     -0.00054092	     -0.21261336	     -0.00226776	     -0.00087865	    123.63685330
      1.95035553	     -0.05693072	     -0.00052969	     -0.19812606	     -0.05976142	      0.88292651	     -0.00054164	     -0.21263229	     -0.00226457	     -0.00092286	    123.93566188
      1.95159479	     -0.05700668	     -0.00053257	     -0.19820198	     -0.05976423	      0.88292534	     -0.00054235	     -0.21265178	     -0.00225856	     -0.00096570	    122.60262025
      1.95283405	     -0.05708366	     -0.00053545	     -0.19827893	     -0.05976702	      0.88292412	     -0.00054306	     -0.21267182	     -0.00225309	     -0.00100936	    122.89181500
      1.95407332	     -0.05716325	     -0.00053820	     -0.19835851	     -0.05976981	      0.88292284	     -0.00054377	     -0.21269241	     -0.00224481	     -0.00105130	    121.56050040
      1.95531258	     -0.05724299	     -0.00054089	     -0.19843824	     -0.05977259	      0.88292151	     -0.00054447	     -0.21271351	     -0.00223701	     -0.00109375	    121.85444281
      1.95655184	     -0.05732471	     -0.00054342	     -0.19851998	     -0.05977535	      0.88292013	     -0.00054516	     -0.21273512	     -0.00222635	     -0.00113417	    120.53206105
      1.95779111	     -0.05740666	     -0.00054594	     -0.19860194	     -0.05977811	      0.88291870	     -0.00054585	     -0.21275721	     -0.00221614	     -0.00117481	    120.82606916
      1.95903037	     -0.05749117	     -0.00054840	     -0.19868650	     -0.05978085	      0.88291722	     -0.00054654	     -0.21277976	     -0.00220303	     -0.00121316	    119.50452439
      1.96026963	     -0.05757646	     -0.00055064	     -0.19877184	     -0.05978357	      0.88291569	     -0.00054722	     -0.21280276	     -0.00219037	     -0.00125149	    119.77989432
      1.96150890	     -0.05766434	     -0.00055271	     -0.19885979	     -0.05978627	      0.88291412	     -0.00054790	     -0.21282624	     -0.00217480	     -0.00128732	    118.44113982
      1.96274816	     -0.05775306	     -0.00055476	     -0.19894859	     -0.05978896	      0.88291250	     -0.00054857	     -0.21285017	     -0.00215964	     -0.00132299	    118.69544229
      1.96398742	     -0.05784427	     -0.00055671	     -0.19903990	     -0.05979162	      0.88291084	     -0.00054924	     -0.21287456	     -0.00214152	     -0.00135609	    117.36152388
      1.96522669	     -0.05793611	     -0.00055866	     -0.19913184	     -0.05979427	      0.88290914	     -0.00054990	     -0.21289939	     -0.00212372	     -0.00138895	    117.60687757
      1.96646595	     -0.05802937	     -0.00056064	     -0.19922524	     -0.05979689	      0.88290740	     -0.00055056	     -0.21292467	     -0.00210289	     -0.00141914	    116.27985371
      1.96770521	     -0.05812329	     -0.00056281	     -0.19931927	     -0.05979948	      0.88290562	     -0.00055121	     -0.21295039	     -0.00208235	     -0.00144896	    116.50879581
      1.96894448	     -0.05821975	     -0.00056460	     -0.19941589	     -0.05980205	      0.88290381	     -0.00055185	     -0.21297657	     -0.00205877	     -0.00147599	    115.17528879
      1.97018374	     -0.05831646	     -0.00056551	     -0.19951278	     -0.05980458	      0.88290197	     -0.00055249	     -0.21300320	     -0.00203551	     -0.00150238	    115.37342518
      1.97142300	     -0.05841401	     -0.00056595	     -0.19961055	     -0.05980709	      0.88290009	     -0.00055312	     -0.21303023	     -0.00200923	     -0.00152578	    114.03082923
      1.97266227	     -0.05851019	     -0.00056617	     -0.19970694	     -0.05980956	      0.88289818	     -0.00055375	     -0.21305760	     -0.00198315	     -0.00154858	    114.25748572
      1.97390153	     -0.05860411	     -0.00056664	     -0.19980110	     -0.05981200	      0.88289625	     -0.00055437	     -0.21308528	     -0.00195394	     -0.00156832	    112.96480224
      1.97514079	     -0.05869848	     -0.00056765	     -0.19989571	     -0.05981441	      0.88289430	     -0.00055498	     -0.21311330	     -0.00192496	     -0.00158714	    113.15852277
      1.97638006	     -0.05879516	     -0.00056855	     -0.19999264	     -0.05981677	      0.88289232	     -0.00055558	     -0.21314171	     -0.00189292	     -0.00160272	    111.84135619
      1.97761932	     -0.05889192	     -0.00056935	     -0.20008965	     -0.05981910	      0.88289032	     -0.00055618	     -0.21317047	     -0.00186106	     -0.00161754	    112.05356432
      1.97885858	     -0.05898970	     -0.00056998	     -0.20018773	     -0.05982138	      0.88288831	     -0.00055677	     -0.21319957	     -0.00182605	     -0.00162926	    110.76571035
      1.98009785	     -0.05908619	     -0.00057068	     -0.20028451	     -0.05982363	      0.88288629	     -0.00055735	     -0.21322893	     -0.00179113	     -0.00164025	    111.00840929
      1.98133711	     -0.05918200	     -0.00057112	     -0.20038064	     -0.05982582	      0.88288425	     -0.00055793	     -0.21325851	     -0.00175298	     -0.00164810	    109.76084279
      1.98257637	     -0.05927549	     -0.00057138	     -0.20047446	     -0.05982797	      0.88288220	     -0.00055849	     -0.21328819	     -0.00171489	     -0.00165517	    110.02493947
      1.98381564	     -0.05936833	     -0.00057144	     -0.20056767	     -0.05983007	      0.88288015	     -0.00055905	     -0.21331793	     -0.00167362	     -0.00165904	    108.79345918
      1.98505490	     -0.05945930	     -0.00057140	     -0.20065900	     -0.05983212	      0.88287809	     -0.00055960	     -0.21334767	     -0.00163248	     -0.00166208	    109.06660931
      1.98629416	     -0.05954924	     -0.00057114	     -0.20074934	     -0.05983412	      0.88287603	     -0.00056014	     -0.21337737	     -0.00158824	     -0.00166187	    107.84790452
      1.98753343	     -0.05963641	     -0.00057072	     -0.20083690	     -0.05983606	      0.88287397	     -0.00056067	     -0.21340694	     -0.00154420	     -0.00166075	    108.13826302
      1.98877269	     -0.05972226	     -0.00056991	     -0.20092319	     -0.05983794	      0.88287192	     -0.00056120	     -0.21343636	     -0.00149714	     -0.00165627	    106.93569475
      1.99001195	     -0.05980539	     -0.00056828	     -0.20100678	     -0.05983977	      0.88286987	     -0.00056171	     -0.21346556	     -0.00145041	     -0.00165068	    107.23068143
      1.99125122	     -0.05988632	     -0.00056623	     -0.20108819	     -0.05984153	      0.88286783	     -0.00056221	     -0.21349448	     -0.00140083	     -0.00164156	    106.03474568
      1.99249048	     -0.05996345	     -0.00056398	     -0.20116581	     -0.05984324	      0.88286580	     -0.00056271	     -0.21352305	     -0.00135166	     -0.00163133	    106.37419239
      1.99372974	     -0.06003858	     -0.00056144	     -0.20124146	     -0.05984488	      0.88286378	     -0.00056319	     -0.21355121	     -0.00129966	     -0.00161753	    105.22837889
      1.99496901	     -0.06010952	     -0.00055886	     -0.20131293	     -0.05984646	      0.88286179	     -0.00056367	     -0.21357887	     -0.00124812	     -0.00160247	    105.60614787
      1.99620827	     -0.06017578	     -0.00055685	     -0.20137972	     -0.05984798	      0.88285981	     -0.00056413	     -0.21360604	     -0.00119391	     -0.00158368	    104.47016269
      1.99744753	     -0.06024080	     -0.00055490	     -0.20144526	     -0.05984942	      0.88285786	     -0.00056459	     -0.21363273	     -0.00114037	     -0.00156357	    104.84254612
      1.99868680	     -0.06030395	     -0.00055275	     -0.20150896	     -0.05985080	      0.88285594	     -0.00056503	     -0.21365895	     -0.00108428	     -0.00153988	    103.72353260
      1.99992606	     -0.06036350	     -0.00055042	     -0.20156907	     -0.05985211	      0.88285405	     -0.00056547	     -0.21368461	     -0.00102888	     -0.00151511	    104.13892818
      2.00116532	     -0.06042057	     -0.00054780	     -0.20162672	     -0.05985335	      0.88285219	     -0.00056590	     -0.21370968	     -0.00097097	     -0.00148700	    103.04433292
      2.00240459	     -0.06047442	     -0.00054537	     -0.20168114	     -0.05985452	      0.88285036	     -0.00056631	     -0.21373410	     -0.00091385	     -0.00145798	    103.47226823
      2.00364385	     -0.06052636	     -0.00054265	     -0.20173367	     -0.05985561	      0.88284857	     -0.00056672	     -0.21375784	     -0.00085437	     -0.00142578	    102.37905598
      2.00488311	     -0.06057553	     -0.00053960	     -0.20178345	     -0.05985664	      0.88284683	     -0.00056712	     -0.21378089	     -0.00079576	     -0.00139296	    102.82991605
      2.00612238	     -0.06062307	     -0.00053622	     -0.20183160	     -0.05985758	      0.88284512	     -0.00056751	     -0.21380323	     -0.00073485	     -0.00135722	    101.75085183
      2.00736164	     -0.06066805	     -0.00053283	     -0.20187720	     -0.05985846	      0.88284346	     -0.00056789	     -0.21382486	     -0.00067488	     -0.00132118	    102.22289776
      2.00860090	     -0.06071085	     -0.00052952	     -0.20192064	     -0.05985926	      0.88284185	     -0.00056826	     -0.21384577	     -0.00061264	     -0.00128259	    101.19441195
      2.00984017	     -0.06075162	     -0.00052627	     -0.20196204	     -0.05985998	      0.88284029	     -0.00056862	     -0.21386596	     -0.00055137	     -0.00124395	    101.70164858
      2.01107943	     -0.06078998	     -0.00052304	     -0.20200104	     -0.05986062	      0.88283877	     -0.00056897	     -0.21388544	     -0.00048790	     -0.00120300	    100.70851651
      2.01231869	     -0.06082550	     -0.00051990	     -0.20203720	     -0.05986119	      0.88283730	     -0.00056931	     -0.21390417	     -0.00042545	     -0.00116224	    101.24712934
      2.01355796	     -0.06085736	     -0.00051695	     -0.20206970	     -0.05986167	      0.88283589	     -0.00056964	     -0.21392216	     -0.00036089	     -0.00111936	    100.28601354
      2.01479722	     -0.06088620	     -0.00051409	     -0.20209919	     -0.05986208	      0.88283453	     -0.00056997	     -0.21393938	     -0.00029744	     -0.00107684	    100.85727199
      2.01603648	     -0.06091218	     -0.00051115	     -0.20212583	     -0.05986241	      0.88283322	     -0.00057028	     -0.21395581	     -0.00023194	     -0.00103239	     99.94232274
      2.01727575	     -0.06093404	     -0.00050832	     -0.20214833	     -0.05986266	      0.88283197	     -0.00057058	     -0.21397139	     -0.00016762	     -0.00098844	    100.58402988
      2.01851501	     -0.06095229	     -0.00050563	     -0.20216725	     -0.05986283	      0.88283077	     -0.00057088	     -0.21398607	     -0.00010132	     -0.00094261	     99.74617159
      2.01975427	     -0.06096495	     -0.00050286	     -0.20218056	     -0.05986291	      0.88282963	     -0.00057117	     -0.21399981	     -0.00003631	     -0.00089720	    100.46223632
      2.02099354	     -0.06097208	     -0.00050008	     -0.20218837	     -0.05986291	      0.88282855	     -0.00057144	     -0.21401253	      0.00003048	     -0.00084969	     99.69312907
      2.02223280	     -0.06097153	     -0.00049733	     -0.20218849	     -0.05986284	      0.88282753	     -0.00057171	     -0.21402412	      0.00009574	     -0.00080232	    100.48957122
      2.02347206	     -0.06096290	     -0.00049449	     -0.20218054	     -0.05986268	      0.88282656	     -0.00057197	     -0.21403449	      0.00016256	     -0.00075250	     99.80767682
      2.02471133	     -0.06094480	     -0.00049159	     -0.20216311	     -0.05986243	      0.88282566	     -0.00057222	     -0.21404346	      0.00022760	     -0.00070241	    100.68740281
      2.02595059	     -0.06091723	     -0.00048841	     -0.20213623	     -0.05986211	      0.88282482	     -0.00057247	     -0.21405096	      0.00029388	     -0.00064939	    100.08623426
      2.02718985	     -0.06087991	     -0.00048514	     -0.20209958	     -0.05986171	      0.88282405	     -0.00057270	     -0.21405684	      0.00035804	     -0.00059560	    101.03103820
      2.02842912	     -0.06083354	     -0.00048170	     -0.20205391	     -0.05986122	      0.88282335	     -0.00057293	     -0.21406107	      0.00042307	     -0.00053846	    100.47212659
      2.02966838	     -0.06077800	     -0.00047822	     -0.20199903	     -0.05986066	      0.88282272	     -0.00057315	     -0.21406356	      0.00048564	     -0.00048023	    101.47248477
      2.03090764	     -0.06071458	     -0.00047464	     -0.20193629	     -0.05986002	      0.88282216	     -0.00057336	     -0.21406430	      0.00054879	     -0.00041845	    100.95341748
      2.03214691	     -0.06064370	     -0.00047113	     -0.20186607	     -0.05985930	      0.88282168	     -0.00057356	     -0.21406329	      0.00060921	     -0.00035554	    101.99912504
      2.03338617	     -0.06056674	     -0.00046759	     -0.20178976	     -0.05985851	      0.88282128	     -0.00057376	     -0.21406057	      0.00066996	     -0.00028920	    101.50831402
      2.03462543	     -0.06048372	     -0.00046419	     -0.20170737	     -0.05985764	      0.88282096	     -0.00057394	     -0.21405617	      0.00072778	     -0.00022196	    102.60054063
      2.03586470	     -0.06039575	     -0.00046083	     -0.20162003	     -0.05985670	      0.88282073	     -0.00057413	     -0.21405016	      0.00078580	     -0.00015163	    102.14767043
      2.03710396	     -0.06030294	     -0.00045755	     -0.20152781	     -0.05985570	      0.88282059	     -0.00057430	     -0.21404257	      0.00084076	     -0.00008083	    103.28317201
      2.03834322	     -0.06020636	     -0.00045421	     -0.20143183	     -0.05985462	      0.88282053	     -0.00057447	     -0.21403349	      0.00089580	     -0.00000743	    102.85295117
      2.03958249	     -0.06010568	     -0.00045097	     -0.20133171	     -0.05985348	      0.88282057	     -0.00057463	     -0.21402297	      0.00094768	      0.00006586	    104.01758302
      2.04082175	     -0.06000205	     -0.00044775	     -0.20122864	     -0.05985227	      0.88282070	     -0.00057479	     -0.21401109	      0.00099962	      0.00014108	    103.62170109
      2.04206101	     -0.05989547	     -0.00044481	     -0.20112259	     -0.05985100	      0.88282092	     -0.00057494	     -0.21399791	      0.00104840	      0.00021551	    104.82581105
      2.04330028	     -0.05978659	     -0.00044201	     -0.20101423	     -0.05984967	      0.88282123	     -0.00057509	     -0.21398351	      0.00109724	      0.00029123	    104.46975054
      2.04453954	     -0.05967467	     -0.00043942	     -0.20090280	     -0.05984828	      0.88282164	     -0.00057523	     -0.21396792	      0.00114291	      0.00036552	    105.71683015
      2.04577880	     -0.05956084	     -0.00043692	     -0.20078945	     -0.05984684	      0.88282214	     -0.00057536	     -0.21395123	      0.00118866	      0.00044046	    105.39426116
      2.04701807	     -0.05944472	     -0.00043471	     -0.20067378	     -0.05984534	      0.88282273	     -0.00057549	     -0.21393347	      0.00123125	      0.00051333	    106.67788815
      2.04825733	     -0.05932723	     -0.00043263	     -0.20055673	     -0.05984379	      0.88282341	     -0.00057562	     -0.21391472	      0.00127389	      0.00058624	    106.38614140
      2.04949659	     -0.05920712	     -0.00043073	     -0.20043703	     -0.05984218	      0.88282418	     -0.00057574	     -0.21389501	      0.00131336	      0.00065653	    107.69436523
      2.05073586	     -0.05908482	     -0.00042878	     -0.20031514	     -0.05984053	      0.88282504	     -0.00057585	     -0.21387441	      0.00135287	      0.00072640	    107.41872046
      2.05197512	     -0.05895998	     -0.00042687	     -0.20019068	     -0.05983883	      0.88282598	     -0.00057596	     -0.21385293	      0.00138916	      0.00079319	    108.74635137
      2.05321438	     -0.05883364	     -0.00042488	     -0.20006471	     -0.05983709	      0.88282700	     -0.00057606	     -0.21383061	      0.00142547	      0.00085908	    108.49304064
      2.05445365	     -0.05870569	     -0.00042308	     -0.19993710	     -0.05983530	      0.88282811	     -0.00057616	     -0.21380749	      0.00145855	      0.00092143	    109.85368321
      2.05569291	     -0.05857758	     -0.00042139	     -0.19980933	     -0.05983347	      0.88282929	     -0.00057625	     -0.21378364	      0.00149163	      0.00098247	    109.62373139
      2.05693217	     -0.05844838	     -0.00041991	     -0.19968043	     -0.05983161	      0.88283054	     -0.00057634	     -0.21375910	      0.00152149	      0.00103962	    111.00820061
      2.05817144	     -0.05831765	     -0.00041856	     -0.19955000	     -0.05982970	      0.88283186	     -0.00057642	     -0.21373393	      0.00155136	      0.00109514	    110.80654438
      2.05941070	     -0.05818531	     -0.00041751	     -0.19941792	     -0.05982776	      0.88283325	     -0.00057650	     -0.21370815	      0.00157798	      0.00114657	    112.21578655
      2.06064996	     -0.05805250	     -0.00041628	     -0.19928536	     -0.05982579	      0.88283471	     -0.00057657	     -0.21368183	      0.00160458	      0.00119623	    112.02734951
      2.06188923	     -0.05791828	     -0.00041486	     -0.19915138	     -0.05982379	      0.88283622	     -0.00057664	     -0.21365498	      0.00162787	      0.00124169	    113.44827959
      2.06312849	     -0.05778461	     -0.00041328	     -0.19901794	     -0.05982176	      0.88283778	     -0.00057670	     -0.21362767	      0.00165111	      0.00128522	    113.25592151
      2.06436775	     -0.05765030	     -0.00041179	     -0.19888382	     -0.05981970	      0.88283940	     -0.00057676	     -0.21359992	      0.00167109	      0.00132430	    114.71857028
      2.06560702	     -0.05751625	     -0.00041020	     -0.19874997	     -0.05981761	      0.88284106	     -0.00057681	     -0.21357177	      0.00169110	      0.00136125	    114.56747897
      2.06684628	     -0.05738133	     -0.00040862	     -0.19861522	     -0.05981551	      0.88284277	     -0.00057685	     -0.21354323	      0.00170791	      0.00139362	    116.06895793
      2.06808554	     -0.05724753	     -0.00040686	     -0.19848159	     -0.05981338	      0.88284452	     -0.00057690	     -0.21351434	      0.00172478	      0.00142382	    115.92514419
      2.06932481	     -0.05711364	     -0.00040512	     -0.19834783	     -0.05981123	      0.88284630	     -0.00057693	     -0.21348511	      0.00173843	      0.00144940	    117.43789111
      2.07056407	     -0.05698121	     -0.00040326	     -0.19821554	     -0.05980907	      0.88284811	     -0.00057696	     -0.21345562	      0.00175213	      0.00147276	    117.29771646
      2.07180333	     -0.05684907	     -0.00040148	     -0.19808350	     -0.05980689	      0.88284995	     -0.00057699	     -0.21342587	      0.00176263	      0.00149147	    118.82442437
      2.07304260	     -0.05671952	     -0.00039965	     -0.19795405	     -0.05980470	      0.88285181	     -0.00057701	     -0.21339595	      0.00177322	      0.00150796	    118.66943828
      2.07428186	     -0.05659196	     -0.00039804	     -0.19782656	     -0.05980250	      0.88285368	     -0.00057703	     -0.21336590	      0.00178065	      0.00151981	    120.18434333
      2.07552112	     -0.05646824	     -0.00039648	     -0.19770290	     -0.05980029	      0.88285557	     -0.00057704	     -0.21333581	      0.00178827	      0.00152943	    120.00254628
      2.07676039	     -0.05634657	     -0.00039505	     -0.19758125	     -0.05979807	      0.88285747	     -0.00057705	     -0.21330574	      0.00179284	      0.00153442	    121.50378572
      2.07799965	     -0.05622843	     -0.00039356	     -0.19746315	     -0.05979584	      0.88285937	     -0.00057706	     -0.21327574	      0.00179771	      0.00153722	    121.29786041
      2.07923891	     -0.05611014	     -0.00039245	     -0.19734485	     -0.05979362	      0.88286128	     -0.00057706	     -0.21324586	      0.00179965	      0.00153552	    122.79698452
      2.08047818	     -0.05599656	     -0.00039122	     -0.19723126	     -0.05979138	      0.88286318	     -0.00057706	     -0.21321618	      0.00180191	      0.00153199	    122.52369558
      2.08171744	     -0.05588542	     -0.00039003	     -0.19712009	     -0.05978915	      0.88286507	     -0.00057705	     -0.21318676	      0.00180124	      0.00152427	    123.97597758
      2.08295670	     -0.05577874	     -0.00038864	     -0.19701339	     -0.05978692	      0.88286696	     -0.00057704	     -0.21315763	      0.00180105	      0.00151483	    123.71487010
      2.08419597	     -0.05567366	     -0.00038738	     -0.19690825	     -0.05978469	      0.88286883	     -0.00057703	     -0.21312878	      0.00179812	      0.00150139	    125.18454001
      2.08543523	     -0.05557215	     -0.00038608	     -0.19680668	     -0.05978246	      0.88287068	     -0.00057701	     -0.21310023	      0.00179580	      0.00148649	    124.90613899
      2.08667449	     -0.05547274	     -0.00038495	     -0.19670719	     -0.05978024	      0.88287251	     -0.00057699	     -0.21307198	      0.00179082	      0.00146783	    126.35273246
      2.08791376	     -0.05537827	     -0.00038395	     -0.19661264	     -0.05977802	      0.88287432	     -0.00057696	     -0.21304408	      0.00178651	      0.00144795	    126.03492316
      2.08915302	     -0.05528740	     -0.00038329	     -0.19652166	     -0.05977581	      0.88287610	     -0.00057693	     -0.21301656	      0.00177960	      0.00142458	    127.43762635
      2.09039228	     -0.05520185	     -0.00038274	     -0.19643601	     -0.05977361	      0.88287785	     -0.00057690	     -0.21298948	      0.00177344	      0.00140023	    127.07438039
      2.09163155	     -0.05511888	     -0.00038239	     -0.19635289	     -0.05977142	      0.88287957	     -0.00057687	     -0.21296287	      0.00176476	      0.00137263	    128.45302783
      2.09287081	     -0.05504036	     -0.00038202	     -0.19627424	     -0.05976924	      0.88288125	     -0.00057684	     -0.21293675	      0.00175694	      0.00134435	    128.05035775
      2.09411007	     -0.05496407	     -0.00038184	     -0.19619780	     -0.05976707	      0.88288290	     -0.00057680	     -0.21291110	      0.00174667	      0.00131316	    129.39672164
      2.09534934	     -0.05489257	     -0.00038171	     -0.19612615	     -0.05976491	      0.88288450	     -0.00057676	     -0.21288595	      0.00173732	      0.00128163	    128.94284667
      2.09658860	     -0.05482340	     -0.00038166	     -0.19605680	     -0.05976276	      0.88288607	     -0.00057671	     -0.21286130	      0.00172560	      0.00124750	    130.25276405
      2.09782786	     -0.05475858	     -0.00038151	     -0.19599182	     -0.05976063	      0.88288760	     -0.00057667	     -0.21283718	      0.00171488	      0.00121330	    129.76095408
      2.09906713	     -0.05469596	     -0.00038140	     -0.19592902	     -0.05975851	      0.88288908	     -0.00057662	     -0.21281357	      0.00170186	      0.00117677	    131.02884461
      2.10030639	     -0.05463866	     -0.00038118	     -0.19587154	     -0.05975641	      0.88289051	     -0.00057657	     -0.21279050	      0.00168990	      0.00114040	    130.46552954
      2.10154565	     -0.05458488	     -0.00038105	     -0.19581757	     -0.05975433	      0.88289190	     -0.00057652	     -0.21276800	      0.00167567	      0.00110188	    131.66551299
      2.10278492	     -0.05453705	     -0.00038090	     -0.19576954	     -0.05975226	      0.88289324	     -0.00057646	     -0.21274612	      0.00166261	      0.00106365	    131.04021004
      2.10402418	     -0.05449212	     -0.00038087	     -0.19572440	     -0.05975021	      0.88289454	     -0.00057641	     -0.21272487	      0.00164741	      0.00102341	    132.19839008
      2.10526344	     -0.05445193	     -0.00038051	     -0.19568402	     -0.05974817	      0.88289578	     -0.00057635	     -0.21270427	      0.00163348	      0.00098370	    131.52692206
      2.10650271	     -0.05441429	     -0.00038021	     -0.19564617	     -0.05974616	      0.88289697	     -0.00057629	     -0.21268433	      0.00161750	      0.00094226	    132.63879499
      2.10774197	     -0.05438150	     -0.00037989	     -0.19561317	     -0.05974416	      0.88289812	     -0.00057623	     -0.21266504	      0.00160290	      0.00090162	    131.91919753
      2.10898123	     -0.05435045	     -0.00037966	     -0.19558191	     -0.05974219	      0.88289921	     -0.00057616	     -0.21264639	      0.00158632	      0.00085952	    133.00064831
      2.11022050	     -0.05432375	     -0.00037895	     -0.19555501	     -0.05974023	      0.88290025	     -0.00057610	     -0.21262836	      0.00157114	      0.00081856	    132.24380419
      2.11145976	     -0.05429641	     -0.00037854	     -0.19552745	     -0.05973829	      0.88290124	     -0.00057604	     -0.21261094	      0.00155396	      0.00077671	    133.24873856
      2.11269902	     -0.05427525	     -0.00037831	     -0.19550608	     -0.05973638	      0.88290217	     -0.00057597	     -0.21259419	      0.00153812	      0.00073649	    132.39871301
      2.11393829	     -0.05425617	     -0.00037863	     -0.19548677	     -0.05973448	      0.88290306	     -0.00057590	     -0.21257812	      0.00152032	      0.00069557	    133.38153629
      2.11517755	     -0.05424157	     -0.00037884	     -0.19547194	     -0.05973261	      0.88290390	     -0.00057583	     -0.21256270	      0.00150399	      0.00065644	    132.50797930
      2.11641681	     -0.05422822	     -0.00037911	     -0.19545835	     -0.05973076	      0.88290469	     -0.00057577	     -0.21254791	      0.00148578	      0.00061676	    133.45847658
      2.11765608	     -0.05421849	     -0.00037949	     -0.19544839	     -0.05972893	      0.88290543	     -0.00057570	     -0.21253373	      0.00146911	      0.00057903	    132.54113854
      2.11889534	     -0.05421065	     -0.00037998	     -0.19544030	     -0.05972712	      0.88290612	     -0.00057563	     -0.21252017	      0.00145059	      0.00054090	    133.43703503
      2.12013460	     -0.05420727	     -0.00038037	     -0.19543668	     -0.05972533	      0.88290677	     -0.00057556	     -0.21250721	      0.00143365	      0.00050484	    132.46348379
      2.12137387	     -0.05420512	     -0.00038067	     -0.19543429	     -0.05972356	      0.88290737	     -0.00057549	     -0.21249483	      0.00141489	      0.00046851	    133.31026403
      2.12261313	     -0.05420721	     -0.00038088	     -0.19543615	     -0.05972182	      0.88290793	     -0.00057542	     -0.21248303	      0.00139774	      0.00043438	    132.27962689
      2.12385239	     -0.05421051	     -0.00038116	     -0.19543921	     -0.05972010	      0.88290845	     -0.00057535	     -0.21247177	      0.00137879	      0.00040007	    133.07284776
      2.12509166	     -0.05421819	     -0.00038139	     -0.19544666	     -0.05971840	      0.88290893	     -0.00057528	     -0.21246107	      0.00136148	      0.00036802	    131.98520144
      2.12633092	     -0.05422703	     -0.00038170	     -0.19545526	     -0.05971673	      0.88290936	     -0.00057522	     -0.21245090	      0.00134240	      0.00033586	    132.72200395
      2.12757018	     -0.05424007	     -0.00038194	     -0.19546807	     -0.05971508	      0.88290976	     -0.00057515	     -0.21244126	      0.00132499	      0.00030601	    131.57879403
      2.12880945	     -0.05425410	     -0.00038225	     -0.19548186	     -0.05971345	      0.88291012	     -0.00057509	     -0.21243215	      0.00130585	      0.00027608	    132.26497906
      2.13004871	     -0.05427236	     -0.00038251	     -0.19549989	     -0.05971184	      0.88291045	     -0.00057502	     -0.21242356	      0.00128846	      0.00024847	    131.07076959
      2.13128797	     -0.05429154	     -0.00038286	     -0.19551883	     -0.05971025	      0.88291074	     -0.00057496	     -0.21241547	      0.00126940	      0.00022076	    131.71239675
      2.13252724	     -0.05431451	     -0.00038313	     -0.19554157	     -0.05970869	      0.88291099	     -0.00057490	     -0.21240788	      0.00125217	      0.00019536	    130.47973606
      2.13376650	     -0.05433795	     -0.00038345	     -0.19556477	     -0.05970715	      0.88291122	     -0.00057484	     -0.21240077	      0.00123333	      0.00016983	    131.08453382
      2.13500576	     -0.05436525	     -0.00038372	     -0.19559186	     -0.05970563	      0.88291142	     -0.00057479	     -0.21239413	      0.00121637	      0.00014657	    129.81397421
      2.13624503	     -0.05439321	     -0.00038406	     -0.19561959	     -0.05970414	      0.88291158	     -0.00057474	     -0.21238794	      0.00119788	      0.00012311	    130.38298940
      2.13748429	     -0.05442487	     -0.00038437	     -0.19565104	     -0.05970266	      0.88291172	     -0.00057469	     -0.21238221	      0.00118136	      0.00010183	    129.09023510
      2.13872355	     -0.05445678	     -0.00038474	     -0.19568272	     -0.05970121	      0.88291183	     -0.00057464	     -0.21237692	      0.00116337	      0.00008027	    129.64389431
      2.13996282	     -0.05449218	     -0.00038507	     -0.19571791	     -0.05969978	      0.88291192	     -0.00057460	     -0.21237206	      0.00114744	      0.00006079	    128.33851283
      2.14120208	     -0.05452768	     -0.00038548	     -0.19575320	     -0.05969837	      0.88291199	     -0.00057456	     -0.21236760	      0.00113013	      0.00004089	    128.88445315
      2.14244134	     -0.05456632	     -0.00038585	     -0.19579165	     -0.05969698	      0.88291202	     -0.00057452	     -0.21236355	      0.00111497	      0.00002296	    127.58351231
      2.14368061	     -0.05460498	     -0.00038632	     -0.19583009	     -0.05969560	      0.88291204	     -0.00057449	     -0.21235987	      0.00109849	      0.00000449	    128.12806726
      2.14491987	     -0.05464680	     -0.00038683	     -0.19587172	     -0.05969425	      0.88291204	     -0.00057447	     -0.21235657	      0.00108422	     -0.00001216	    126.83609452
      2.14615913	     -0.05468842	     -0.00038752	     -0.19591314	     -0.05969292	      0.88291201	     -0.00057444	     -0.21235361	      0.00106873	     -0.00002948	    127.38655146
      2.14739840	     -0.05473298	     -0.00038832	     -0.19595751	     -0.05969160	      0.88291196	     -0.00057443	     -0.21235099	      0.00105551	     -0.00004509	    126.10705365
      2.14863766	     -0.05477723	     -0.00038936	     -0.19600157	     -0.05969030	      0.88291190	     -0.00057441	     -0.21234870	      0.00104111	     -0.00006149	    126.65711899
      2.14987692	     -0.05482427	     -0.00039054	     -0.19604843	     -0.05968902	      0.88291181	     -0.00057441	     -0.21234671	      0.00102902	     -0.00007629	    125.38741331
      2.15111619	     -0.05487076	     -0.00039199	     -0.19609472	     -0.05968775	      0.88291171	     -0.00057441	     -0.21234503	      0.00101577	     -0.00009198	    125.93901921
      2.15235545	     -0.05491966	     -0.00039362	     -0.19614345	     -0.05968650	      0.88291159	     -0.00057441	     -0.21234363	      0.00100487	     -0.00010618	    124.68099478
      2.15359471	     -0.05496773	     -0.00039555	     -0.19619133	     -0.05968526	      0.88291145	     -0.00057443	     -0.21234249	      0.00099286	     -0.00012134	    125.22827088
      2.15483398	     -0.05501793	     -0.00039768	     -0.19624136	     -0.05968404	      0.88291129	     -0.00057445	     -0.21234163	      0.00098318	     -0.00013508	    123.97866528
      2.15607324	     -0.05506686	     -0.00040010	     -0.19629011	     -0.05968283	      0.88291111	     -0.00057448	     -0.21234100	      0.00097236	     -0.00014982	    124.51975449
      2.15731250	     -0.05511732	     -0.00040271	     -0.19634040	     -0.05968163	      0.88291092	     -0.00057451	     -0.21234062	      0.00096386	     -0.00016315	    123.28160976
      2.15855177	     -0.05516596	     -0.00040558	     -0.19638886	     -0.05968044	      0.88291070	     -0.00057456	     -0.21234045	      0.00095419	     -0.00017746	    123.81785288
      2.15979103	     -0.05521524	     -0.00040857	     -0.19643798	     -0.05967926	      0.88291048	     -0.00057461	     -0.21234048	      0.00094679	     -0.00019030	    122.59808966
      2.16103029	     -0.05526168	     -0.00041177	     -0.19648424	     -0.05967809	      0.88291023	     -0.00057467	     -0.21234066	      0.00093818	     -0.00020403	    123.13959800
      2.16226956	     -0.05530782	     -0.00041507	     -0.19653023	     -0.05967694	      0.88290997	     -0.00057473	     -0.21234099	      0.00093178	     -0.00021612	    121.94661710
      2.16350882	     -0.05535056	     -0.00041855	     -0.19657280	     -0.05967579	      0.88290970	     -0.00057481	     -0.21234141	      0.00092409	     -0.00022889	    122.49456991
      2.16474808	     -0.05539255	     -0.00042208	     -0.19661465	     -0.05967464	      0.88290941	     -0.00057489	     -0.21234191	      0.00091850	     -0.00023980	    121.32291698
      2.16598735	     -0.05543082	     -0.00042575	     -0.19665275	     -0.05967351	      0.88290910	     -0.00057498	     -0.21234245	      0.00091151	     -0.00025113	    121.87676651
      2.16722661	     -0.05546805	     -0.00042943	     -0.19668984	     -0.05967238	      0.88290878	     -0.00057508	     -0.21234302	      0.00090650	     -0.00026037	    120.72974150
      2.16846587	     -0.05550152	     -0.00043320	     -0.19672315	     -0.05967126	      0.88290846	     -0.00057519	     -0.21234360	      0.00089998	     -0.00026980	    121.28887978
      2.16970514	     -0.05553399	     -0.00043694	     -0.19675548	     -0.05967015	      0.88290812	     -0.00057531	     -0.21234418	      0.00089534	     -0.00027693	    120.16067627
      2.17094440	     -0.05556268	     -0.00044071	     -0.19678402	     -0.05966905	      0.88290777	     -0.00057543	     -0.21234475	      0.00088907	     -0.00028408	    120.72727994
      2.17218366	     -0.05559046	     -0.00044440	     -0.19681166	     -0.05966795	      0.88290741	     -0.00057557	     -0.21234532	      0.00088458	     -0.00028878	    119.61723916
      2.17342293	     -0.05561495	     -0.00044810	     -0.19683600	     -0.05966686	      0.88290705	     -0.00057571	     -0.21234587	      0.00087841	     -0.00029341	    120.18393153
      2.17466219	     -0.05563902	     -0.00045163	     -0.19685994	     -0.05966577	      0.88290669	     -0.00057586	     -0.21234643	      0.00087393	     -0.00029557	    119.07433101
      2.17590145	     -0.05566035	     -0.00045506	     -0.19688112	     -0.05966469	      0.88290632	     -0.00057601	     -0.21234701	      0.00086772	     -0.00029774	    119.62791092
      2.17714072	     -0.05568235	     -0.00045831	     -0.19690300	     -0.05966362	      0.88290595	     -0.00057618	     -0.21234764	      0.00086318	     -0.00029766	    118.50786725
      2.17837998	     -0.05570329	     -0.00046149	     -0.19692380	     -0.05966255	      0.88290558	     -0.00057635	     -0.21234836	      0.00085688	     -0.00029790	    119.03279854
      2.17961924	     -0.05572693	     -0.00046457	     -0.19694731	     -0.05966149	      0.88290521	     -0.00057653	     -0.21234925	      0.00085227	     -0.00029631	    117.89119477
      2.18085851	     -0.05575142	     -0.00046775	     -0.19697166	     -0.05966044	      0.88290485	     -0.00057672	     -0.21235039	      0.00084597	     -0.00029559	    118.38907546
      2.18209777	     -0.05577956	     -0.00047097	     -0.19699966	     -0.05965940	      0.88290448	     -0.00057692	     -0.21235187	      0.00084147	     -0.00029363	    117.25168100
      2.18333703	     -0.05580862	     -0.00047434	     -0.19702858	     -0.05965836	      0.88290412	     -0.00057713	     -0.21235375	      0.00083544	     -0.00029310	    117.74133511
      2.18457630	     -0.05584099	     -0.00047774	     -0.19706081	     -0.05965732	      0.88290376	     -0.00057734	     -0.21235609	      0.00083137	     -0.00029184	    116.60883585
      2.18581556	     -0.05587441	     -0.00048127	     -0.19709408	     -0.05965630	      0.88290339	     -0.00057756	     -0.21235892	      0.00082593	     -0.00029247	    117.07863375
      2.18705482	     -0.05591147	     -0.00048486	     -0.19713101	     -0.05965528	      0.88290303	     -0.00057779	     -0.21236230	      0.00082257	     -0.00029279	    115.94092472
      2.18829409	     -0.05594906	     -0.00048849	     -0.19716846	     -0.05965426	      0.88290267	     -0.00057803	     -0.21236624	      0.00081795	     -0.00029538	    116.38900353
      2.18953335	     -0.05598917	     -0.00049207	     -0.19720843	     -0.05965325	      0.88290230	     -0.00057828	     -0.21237076	      0.00081551	     -0.00029796	    115.25130009
      2.19077261	     -0.05602885	     -0.00049563	     -0.19724798	     -0.05965224	      0.88290193	     -0.00057853	     -0.21237585	      0.00081192	     -0.00030300	    115.68420669
      2.19201188	     -0.05607036	     -0.00049912	     -0.19728937	     -0.05965123	      0.88290155	     -0.00057879	     -0.21238149	      0.00081059	     -0.00030817	    114.55177786
      2.19325114	     -0.05611130	     -0.00050260	     -0.19733019	     -0.05965023	      0.88290116	     -0.00057906	     -0.21238766	      0.00080816	     -0.00031583	    114.96707085
      2.19449040	     -0.05615468	     -0.00050599	     -0.19737346	     -0.05964923	      0.88290077	     -0.00057934	     -0.21239436	      0.00080798	     -0.00032362	    113.81737527
      2.19572967	     -0.05619824	     -0.00050936	     -0.19741690	     -0.05964823	      0.88290036	     -0.00057962	     -0.21240161	      0.00080670	     -0.00033392	    114.20131761
      2.19696893	     -0.05624429	     -0.00051262	     -0.19746286	     -0.05964723	      0.88289994	     -0.00057991	     -0.21240940	      0.00080771	     -0.00034434	    113.04297195
      2.19820819	     -0.05629027	     -0.00051583	     -0.19750874	     -0.05964623	      0.88289950	     -0.00058021	     -0.21241773	      0.00080770	     -0.00035726	    113.41303199
      2.19944746	     -0.05633825	     -0.00051888	     -0.19755665	     -0.05964523	      0.88289905	     -0.00058051	     -0.21242661	      0.00081003	     -0.00037024	    112.25847515
      2.20068672	     -0.05638606	     -0.00052186	     -0.19760437	     -0.05964422	      0.88289859	     -0.00058082	     -0.21243600	      0.00081140	     -0.00038561	    112.61782853
      2.20192598	     -0.05643623	     -0.00052475	     -0.19765448	     -0.05964321	      0.88289810	     -0.00058114	     -0.21244590	      0.00081515	     -0.00040093	    111.46455206
      2.20316525	     -0.05648635	     -0.00052761	     -0.19770453	     -0.05964220	      0.88289759	     -0.00058147	     -0.21245632	      0.00081797	     -0.00041849	    111.82764497
      2.20440451	     -0.05653845	     -0.00053042	     -0.19775659	     -0.05964118	      0.88289706	     -0.00058180	     -0.21246723	      0.00082323	     -0.00043579	    110.69258227
      2.20564377	     -0.05659013	     -0.00053321	     -0.19780821	     -0.05964016	      0.88289651	     -0.00058214	     -0.21247861	      0.00082760	     -0.00045506	    111.06875538
      2.20688304	     -0.05664331	     -0.00053591	     -0.19786136	     -0.05963913	      0.88289593	     -0.00058249	     -0.21249045	      0.00083440	     -0.00047379	    109.95383369
      2.20812230	     -0.05669557	     -0.00053854	     -0.19791359	     -0.05963809	      0.88289533	     -0.00058284	     -0.21250270	      0.00084033	     -0.00049417	    110.34667131
      2.20936156	     -0.05674889	     -0.00054104	     -0.19796691	     -0.05963705	      0.88289471	     -0.00058320	     -0.21251534	      0.00084870	     -0.00051368	    109.25236700
      2.21060083	     -0.05680111	     -0.00054347	     -0.19801912	     -0.05963599	      0.88289406	     -0.00058356	     -0.21252833	      0.00085623	     -0.00053450	    109.66640704
      2.21184009	     -0.05685431	     -0.00054579	     -0.19807233	     -0.05963492	      0.88289339	     -0.00058393	     -0.21254163	      0.00086619	     -0.00055412	    108.59329547
      2.21307935	     -0.05690653	     -0.00054805	     -0.19812456	     -0.05963385	      0.88289269	     -0.00058431	     -0.21255523	      0.00087531	     -0.00057472	    109.02446199
      2.21431862	     -0.05695948	     -0.00055020	     -0.19817754	     -0.05963275	      0.88289196	     -0.00058469	     -0.21256910	      0.00088687	     -0.00059381	    107.97592181
      2.21555788	     -0.05701111	     -0.00055228	     -0.19822920	     -0.05963165	      0.88289121	     -0.00058508	     -0.21258320	      0.00089758	     -0.00061358	    108.43812209
      2.21679714	     -0.05706348	     -0.00055429	     -0.19828162	     -0.05963053	      0.88289044	     -0.00058547	     -0.21259751	      0.00091067	     -0.00063153	    107.42059581
      2.21803641	     -0.05711466	     -0.00055627	     -0.19833284	     -0.05962939	      0.88288965	     -0.00058587	     -0.21261201	      0.00092287	     -0.00064990	    107.91819450
      2.21927567	     -0.05716594	     -0.00055816	     -0.19838419	     -0.05962824	      0.88288883	     -0.00058628	     -0.21262667	      0.00093740	     -0.00066618	    106.95823397
      2.22051493	     -0.05721479	     -0.00055993	     -0.19843310	     -0.05962707	      0.88288800	     -0.00058669	     -0.21264144	      0.00095089	     -0.00068261	    107.53179689
      2.22175420	     -0.05726314	     -0.00056144	     -0.19848155	     -0.05962588	      0.88288714	     -0.00058711	     -0.21265627	      0.00096653	     -0.00069664	    106.61984031
      2.22299346	     -0.05730969	     -0.00056290	     -0.19852818	     -0.05962467	      0.88288627	     -0.00058753	     -0.21267114	      0.00098104	     -0.00071056	    107.22500258
      2.22423272	     -0.05735694	     -0.00056435	     -0.19857553	     -0.05962345	      0.88288538	     -0.00058796	     -0.21268604	      0.00099768	     -0.00072193	    106.35494651
      2.22547199	     -0.05740301	     -0.00056585	     -0.19862169	     -0.05962220	      0.88288448	     -0.00058839	     -0.21270096	      0.00101316	     -0.00073308	    107.00810522
      2.22671125	     -0.05744925	     -0.00056732	     -0.19866804	     -0.05962094	      0.88288357	     -0.00058883	     -0.21271592	      0.00103075	     -0.00074159	    106.18670490
      2.22795051	     -0.05749346	     -0.00056881	     -0.19871236	     -0.05961965	      0.88288264	     -0.00058928	     -0.21273087	      0.00104719	     -0.00074977	    106.89484339
      2.22918978	     -0.05753736	     -0.00057026	     -0.19875637	     -0.05961834	      0.88288171	     -0.00058973	     -0.21274581	      0.00106570	     -0.00075522	    106.11823510
      2.23042904	     -0.05757847	     -0.00057178	     -0.19879760	     -0.05961701	      0.88288077	     -0.00059018	     -0.21276070	      0.00108301	     -0.00076023	    106.86594284
      2.23166830	     -0.05761918	     -0.00057338	     -0.19883843	     -0.05961565	      0.88287983	     -0.00059064	     -0.21277555	      0.00110235	     -0.00076239	    106.12776022
      2.23290757	     -0.05765824	     -0.00057430	     -0.19887763	     -0.05961428	      0.88287888	     -0.00059111	     -0.21279033	      0.00112039	     -0.00076391	    106.88957588
      2.23414683	     -0.05769721	     -0.00057496	     -0.19891676	     -0.05961288	      0.88287794	     -0.00059158	     -0.21280507	      0.00114035	     -0.00076241	    106.15204106
      2.23538609	     -0.05773396	     -0.00057551	     -0.19895366	     -0.05961145	      0.88287699	     -0.00059205	     -0.21281974	      0.00115899	     -0.00076036	    106.95133780
      2.23662536	     -0.05777019	     -0.00057600	     -0.19899006	     -0.05961000	      0.88287605	     -0.00059253	     -0.21283431	      0.00117958	     -0.00075545	    106.27709343
      2.23786462	     -0.05780415	     -0.00057648	     -0.19902418	     -0.05960853	      0.88287512	     -0.00059301	     -0.21284877	      0.00119886	     -0.00075007	    107.12654961
      2.23910388	     -0.05783762	     -0.00057693	     -0.19905783	     -0.05960703	      0.88287419	     -0.00059350	     -0.21286311	      0.00122006	     -0.00074188	    106.49114409
      2.24034315	     -0.05786906	     -0.00057740	     -0.19908943	     -0.05960551	      0.88287328	     -0.00059399	     -0.21287731	      0.00123994	     -0.00073329	    107.36994612
      2.24158241	     -0.05789812	     -0.00057832	     -0.19911867	     -0.05960396	      0.88287238	     -0.00059449	     -0.21289139	      0.00126172	     -0.00072190	    106.75686413
      2.24282167	     -0.05792691	     -0.00057952	     -0.19914762	     -0.05960238	      0.88287149	     -0.00059499	     -0.21290540	      0.00128214	     -0.00071000	    107.61755028
      2.24406094	     -0.05795645	     -0.00058065	     -0.19917733	     -0.05960078	      0.88287062	     -0.00059549	     -0.21291939	      0.00130444	     -0.00069537	    106.99348241
      2.24530020	     -0.05798454	     -0.00058170	     -0.19920560	     -0.05959915	      0.88286977	     -0.00059600	     -0.21293333	      0.00132547	     -0.00068048	    107.88115755
      2.24653946	     -0.05801246	     -0.00058258	     -0.19923371	     -0.05959749	      0.88286894	     -0.00059650	     -0.21294722	      0.00134851	     -0.00066305	    107.26132712
      2.24777873	     -0.05803793	     -0.00058336	     -0.19925936	     -0.05959581	      0.88286812	     -0.00059701	     -0.21296099	      0.00137035	     -0.00064550	    108.15133898
      2.24901799	     -0.05806238	     -0.00058392	     -0.19928403	     -0.05959409	      0.88286734	     -0.00059752	     -0.21297463	      0.00139425	     -0.00062548	    107.52634107
      2.25025725	     -0.05808382	     -0.00058424	     -0.19930567	     -0.05959235	      0.88286657	     -0.00059804	     -0.21298807	      0.00141700	     -0.00060541	    108.41754242
      2.25149652	     -0.05810405	     -0.00058428	     -0.19932613	     -0.05959058	      0.88286584	     -0.00059855	     -0.21300127	      0.00144178	     -0.00058296	    107.77398742
      2.25273578	     -0.05812160	     -0.00058408	     -0.19934391	     -0.05958878	      0.88286513	     -0.00059907	     -0.21301420	      0.00146536	     -0.00056055	    108.64420799
      2.25397504	     -0.05813833	     -0.00058361	     -0.19936090	     -0.05958695	      0.88286445	     -0.00059959	     -0.21302684	      0.00149093	     -0.00053592	    107.97298446
      2.25521431	     -0.05815263	     -0.00058291	     -0.19937543	     -0.05958508	      0.88286380	     -0.00060011	     -0.21303916	      0.00151524	     -0.00051151	    108.82263522
      2.25645357	     -0.05816616	     -0.00058194	     -0.19938924	     -0.05958319	      0.88286318	     -0.00060063	     -0.21305115	      0.00154150	     -0.00048508	    108.12870290
      2.25769283	     -0.05817723	     -0.00058078	     -0.19940057	     -0.05958127	      0.88286260	     -0.00060115	     -0.21306278	      0.00156648	     -0.00045908	    108.96965503
      2.25893210	     -0.05818771	     -0.00057943	     -0.19941133	     -0.05957931	      0.88286205	     -0.00060167	     -0.21307404	      0.00159336	     -0.00043127	    108.25524026
      2.26017136	     -0.05819606	     -0.00057801	     -0.19941996	     -0.05957732	      0.88286153	     -0.00060219	     -0.21308492	      0.00161892	     -0.00040411	    109.08378344
      2.26141062	     -0.05820402	     -0.00057691	     -0.19942820	     -0.05957529	      0.88286104	     -0.00060271	     -0.21309541	      0.00164635	     -0.00037533	    108.35826128
      2.26264989	     -0.05820983	     -0.00057549	     -0.19943429	     -0.05957324	      0.88286060	     -0.00060324	     -0.21310549	      0.00167239	     -0.00034735	    109.18513946
      2.26388915	     -0.05821542	     -0.00057368	     -0.19944018	     -0.05957115	      0.88286018	     -0.00060376	     -0.21311516	      0.00170018	     -0.00031784	    108.45917536
      2.26512841	     -0.05821916	     -0.00057190	     -0.19944421	     -0.05956902	      0.88285981	     -0.00060428	     -0.21312439	      0.00172652	     -0.00028920	    109.30766948
      2.26636768	     -0.05822197	     -0.00057023	     -0.19944731	     -0.05956687	      0.88285947	     -0.00060481	     -0.21313319	      0.00175459	     -0.00025912	    108.61645390
      2.26760694	     -0.05822142	     -0.00056867	     -0.19944705	     -0.05956468	      0.88285917	     -0.00060534	     -0.21314151	      0.00178115	     -0.00022994	    109.50879758
      2.26884620	     -0.05821841	     -0.00056708	     -0.19944435	     -0.05956245	      0.88285890	     -0.00060586	     -0.21314930	      0.00180936	     -0.00019926	    108.84395688
      2.27008547	     -0.05821081	     -0.00056554	     -0.19943704	     -0.05956019	      0.88285867	     -0.00060639	     -0.21315648	      0.00183594	     -0.00016937	    109.77189952
      2.27132473	     -0.05819930	     -0.00056394	     -0.19942583	     -0.05955790	      0.88285848	     -0.00060692	     -0.21316301	      0.00186402	     -0.00013779	    109.14634636
      2.27256399	     -0.05818135	     -0.00056228	     -0.19940818	     -0.05955557	      0.88285833	     -0.00060744	     -0.21316878	      0.00189032	     -0.00010672	    110.13338885
      2.27380326	     -0.05815863	     -0.00056053	     -0.19938576	     -0.05955322	      0.88285822	     -0.00060797	     -0.21317372	      0.00191793	     -0.00007363	    109.54155681
      2.27504252	     -0.05812905	     -0.00055886	     -0.19935647	     -0.05955082	      0.88285815	     -0.00060850	     -0.21317775	      0.00194351	     -0.00004068	    110.55996471
      2.27628178	     -0.05809389	     -0.00055687	     -0.19932162	     -0.05954840	      0.88285812	     -0.00060903	     -0.21318086	      0.00197008	     -0.00000527	    109.98568484
      2.27752105	     -0.05805300	     -0.00055478	     -0.19928102	     -0.05954594	      0.88285813	     -0.00060956	     -0.21318302	      0.00199434	      0.00003039	    111.03740518
      2.27876031	     -0.05800726	     -0.00055246	     -0.19923557	     -0.05954345	      0.88285819	     -0.00061008	     -0.21318418	      0.00201940	      0.00006873	    110.50386698
      2.27999958	     -0.05795537	     -0.00055002	     -0.19918397	     -0.05954094	      0.88285830	     -0.00061061	     -0.21318429	      0.00204195	      0.00010748	    111.61668376
      2.28123884	     -0.05789939	     -0.00054739	     -0.19912828	     -0.05953839	      0.88285846	     -0.00061114	     -0.21318332	      0.00206513	      0.00014904	    111.10221582
      2.28247810	     -0.05783838	     -0.00054467	     -0.19906753	     -0.05953582	      0.88285867	     -0.00061166	     -0.21318126	      0.00208561	      0.00019106	    112.24657510
      2.28371737	     -0.05777398	     -0.00054182	     -0.19900340	     -0.05953322	      0.88285894	     -0.00061219	     -0.21317811	      0.00210657	      0.00023586	    111.75009078
      2.28495663	     -0.05770482	     -0.00053893	     -0.19893449	     -0.05953060	      0.88285926	     -0.00061271	     -0.21317386	      0.00212471	      0.00028103	    112.93323887
      2.28619589	     -0.05763290	     -0.00053589	     -0.19886282	     -0.05952796	      0.88285964	     -0.00061323	     -0.21316854	      0.00214321	      0.00032883	    112.45244996
      2.28743516	     -0.05755706	     -0.00053278	     -0.19878720	     -0.05952529	      0.88286007	     -0.00061375	     -0.21316214	      0.00215873	      0.00037675	    113.66240531
      2.28867442	     -0.05747854	     -0.00052943	     -0.19870891	     -0.05952261	      0.88286057	     -0.00061427	     -0.21315471	      0.00217448	      0.00042695	    113.19092600
      2.28991368	     -0.05739620	     -0.00052604	     -0.19862678	     -0.05951990	      0.88286113	     -0.00061479	     -0.21314621	      0.00218719	      0.00047686	    114.42745002
      2.29115295	     -0.05731253	     -0.00052265	     -0.19854332	     -0.05951718	      0.88286175	     -0.00061531	     -0.21313672	      0.00220012	      0.00052863	    113.96352596
      2.29239221	     -0.05722655	     -0.00051936	     -0.19845751	     -0.05951445	      0.88286244	     -0.00061582	     -0.21312626	      0.00221002	      0.00057966	    115.20009803
      2.29363147	     -0.05714021	     -0.00051603	     -0.19837134	     -0.05951171	      0.88286319	     -0.00061634	     -0.21311490	      0.00222013	      0.00063206	    114.71770222
      2.29487074	     -0.05705222	     -0.00051276	     -0.19828349	     -0.05950895	      0.88286401	     -0.00061685	     -0.21310268	      0.00222719	      0.00068314	    115.94669323
      2.29611000	     -0.05696436	     -0.00050950	     -0.19819577	     -0.05950619	      0.88286488	     -0.00061737	     -0.21308968	      0.00223449	      0.00073498	    115.46760670
      2.29734926	     -0.05687476	     -0.00050638	     -0.19810628	     -0.05950341	      0.88286583	     -0.00061788	     -0.21307592	      0.00223879	      0.00078492	    116.71697663
      2.29858853	     -0.05678462	     -0.00050323	     -0.19801624	     -0.05950064	      0.88286683	     -0.00061839	     -0.21306145	      0.00224339	      0.00083509	    116.25087970
      2.29982779	     -0.05669235	     -0.00050012	     -0.19792405	     -0.05949785	      0.88286790	     -0.00061890	     -0.21304628	      0.00224506	      0.00088287	    117.50410744
      2.30106705	     -0.05660054	     -0.00049694	     -0.19783232	     -0.05949507	      0.88286902	     -0.00061941	     -0.21303046	      0.00224706	      0.00093039	    117.01304920
      2.30230632	     -0.05650807	     -0.00049378	     -0.19773990	     -0.05949229	      0.88287020	     -0.00061991	     -0.21301402	      0.00224611	      0.00097499	    118.23214534
      2.30354558	     -0.05641723	     -0.00049056	     -0.19764911	     -0.05948950	      0.88287144	     -0.00062042	     -0.21299705	      0.00224553	      0.00101877	    117.71079038
      2.30478484	     -0.05632659	     -0.00048747	     -0.19755849	     -0.05948672	      0.88287272	     -0.00062092	     -0.21297961	      0.00224205	      0.00105907	    118.91212105
      2.30602411	     -0.05623792	     -0.00048442	     -0.19746984	     -0.05948395	      0.88287406	     -0.00062142	     -0.21296178	      0.00223902	      0.00109806	    118.38316253
      2.30726337	     -0.05614933	     -0.00048168	     -0.19738123	     -0.05948118	      0.88287544	     -0.00062192	     -0.21294360	      0.00223316	      0.00113313	    119.57294997
      2.30850263	     -0.05606394	     -0.00047927	     -0.19729582	     -0.05947841	      0.88287687	     -0.00062241	     -0.21292517	      0.00222778	      0.00116654	    119.00777331
      2.30974190	     -0.05598037	     -0.00047708	     -0.19721219	     -0.05947566	      0.88287833	     -0.00062291	     -0.21290657	      0.00221961	      0.00119567	    120.16086354
      2.31098116	     -0.05589982	     -0.00047486	     -0.19713159	     -0.05947291	      0.88287983	     -0.00062340	     -0.21288787	      0.00221198	      0.00122275	    119.57608101
      2.31222042	     -0.05581984	     -0.00047271	     -0.19705153	     -0.05947017	      0.88288136	     -0.00062389	     -0.21286908	      0.00220166	      0.00124524	    120.71551966
      2.31345969	     -0.05574228	     -0.00047050	     -0.19697389	     -0.05946745	      0.88288292	     -0.00062437	     -0.21285023	      0.00219199	      0.00126546	    120.11718688
      2.31469895	     -0.05566518	     -0.00046834	     -0.19689669	     -0.05946474	      0.88288450	     -0.00062485	     -0.21283133	      0.00217970	      0.00128097	    121.24429085
      2.31593821	     -0.05559111	     -0.00046591	     -0.19682253	     -0.05946205	      0.88288609	     -0.00062533	     -0.21281241	      0.00216811	      0.00129419	    120.62165523
      2.31717748	     -0.05551808	     -0.00046354	     -0.19674937	     -0.05945937	      0.88288770	     -0.00062581	     -0.21279350	      0.00215391	      0.00130273	    121.71509706
      2.31841674	     -0.05544857	     -0.00046107	     -0.19667976	     -0.05945671	      0.88288932	     -0.00062628	     -0.21277463	      0.00214046	      0.00130900	    121.06424375
      2.31965600	     -0.05537993	     -0.00045873	     -0.19661097	     -0.05945407	      0.88289094	     -0.00062674	     -0.21275582	      0.00212449	      0.00131064	    122.15597656
      2.32089527	     -0.05531418	     -0.00045644	     -0.19654509	     -0.05945144	      0.88289257	     -0.00062721	     -0.21273709	      0.00210934	      0.00131020	    121.49970078
      2.32213453	     -0.05524960	     -0.00045435	     -0.19648034	     -0.05944884	      0.88289419	     -0.00062767	     -0.21271844	      0.00209168	      0.00130537	    122.56872739
      2.32337379	     -0.05518788	     -0.00045214	     -0.19641847	     -0.05944626	      0.88289580	     -0.00062812	     -0.21269993	      0.00207483	      0.00129869	    121.87866188
      2.32461306	     -0.05512587	     -0.00044986	     -0.19635627	     -0.05944370	      0.88289741	     -0.00062857	     -0.21268152	      0.00205547	      0.00128790	    122.93180304
      2.32585232	     -0.05506557	     -0.00044739	     -0.19629581	     -0.05944116	      0.88289899	     -0.00062902	     -0.21266321	      0.00203696	      0.00127558	    122.23654470
      2.32709158	     -0.05500496	     -0.00044493	     -0.19623501	     -0.05943865	      0.88290056	     -0.00062946	     -0.21264498	      0.00201596	      0.00125953	    123.28579671
      2.32833085	     -0.05494633	     -0.00044230	     -0.19617619	     -0.05943617	      0.88290212	     -0.00062990	     -0.21262683	      0.00199581	      0.00124237	    122.57260121
      2.32957011	     -0.05488721	     -0.00043963	     -0.19611687	     -0.05943371	      0.88290364	     -0.00063034	     -0.21260875	      0.00197321	      0.00122190	    123.61429403
      2.33080937	     -0.05483002	     -0.00043686	     -0.19605948	     -0.05943128	      0.88290514	     -0.00063077	     -0.21259074	      0.00195150	      0.00120075	    122.90264309
      2.33204864	     -0.05477281	     -0.00043418	     -0.19600206	     -0.05942887	      0.88290662	     -0.00063119	     -0.21257281	      0.00192739	      0.00117673	    123.95016713
      2.33328790	     -0.05471838	     -0.00043147	     -0.19594741	     -0.05942650	      0.88290806	     -0.00063161	     -0.21255498	      0.00190419	      0.00115250	    123.22905955
      2.33452716	     -0.05466459	     -0.00042886	     -0.19589339	     -0.05942415	      0.88290947	     -0.00063202	     -0.21253727	      0.00187858	      0.00112582	    124.26877333
      2.33576643	     -0.05461366	     -0.00042616	     -0.19584222	     -0.05942184	      0.88291085	     -0.00063243	     -0.21251971	      0.00185393	      0.00109929	    123.54016064
      2.33700569	     -0.05456327	     -0.00042364	     -0.19579157	     -0.05941956	      0.88291220	     -0.00063284	     -0.21250231	      0.00182693	      0.00107068	    124.58247364
      2.33824495	     -0.05451560	     -0.00042100	     -0.19574366	     -0.05941731	      0.88291351	     -0.00063324	     -0.21248509	      0.00180097	      0.00104260	    123.85286515
      2.33948422	     -0.05446784	     -0.00041836	     -0.19569564	     -0.05941510	      0.88291478	     -0.00063363	     -0.21246804	      0.00177274	      0.00101277	    124.90279971
      2.34072348	     -0.05442219	     -0.00041564	     -0.19564972	     -0.05941292	      0.88291602	     -0.00063402	     -0.21245116	      0.00174566	      0.00098378	    124.18821028
      2.34196274	     -0.05437660	     -0.00041313	     -0.19560385	     -0.05941077	      0.88291722	     -0.00063441	     -0.21243445	      0.00171640	      0.00095339	    125.26446632
      2.34320201	     -0.05433419	     -0.00041073	     -0.19556116	     -0.05940866	      0.88291838	     -0.00063479	     -0.21241792	      0.00168831	      0.00092424	    124.55030062
      2.34444127	     -0.05429304	     -0.00040851	     -0.19551971	     -0.05940659	      0.88291951	     -0.00063516	     -0.21240160	      0.00165806	      0.00089401	    125.60110356
      2.34568053	     -0.05425581	     -0.00040624	     -0.19548220	     -0.05940455	      0.88292060	     -0.00063553	     -0.21238552	      0.00162900	      0.00086521	    124.85449022
      2.34691980	     -0.05422015	     -0.00040414	     -0.19544622	     -0.05940255	      0.88292165	     -0.00063589	     -0.21236972	      0.00159784	      0.00083542	    125.89668751
      2.34815906	     -0.05418811	     -0.00040206	     -0.19541387	     -0.05940059	      0.88292267	     -0.00063625	     -0.21235423	      0.00156799	      0.00080713	    125.15742651
      2.34939832	     -0.05415703	     -0.00040018	     -0.19538247	     -0.05939867	      0.88292365	     -0.00063660	     -0.21233905	      0.00153616	      0.00077796	    126.21880124
      2.35063759	     -0.05412952	     -0.00039835	     -0.19535465	     -0.05939678	      0.88292460	     -0.00063695	     -0.21232418	      0.00150575	      0.00075040	    125.48098519
      2.35187685	     -0.05410315	     -0.00039671	     -0.19532794	     -0.05939494	      0.88292551	     -0.00063729	     -0.21230965	      0.00147344	      0.00072206	    126.53388438
      2.35311611	     -0.05407990	     -0.00039497	     -0.19530437	     -0.05939313	      0.88292639	     -0.00063762	     -0.21229545	      0.00144264	      0.00069536	    125.78429791
      2.35435538	     -0.05405720	     -0.00039327	     -0.19528133	     -0.05939136	      0.88292723	     -0.00063795	     -0.21228156	      0.00141004	      0.00066789	    126.82438985
      2.35559464	     -0.05403850	     -0.00039154	     -0.19526230	     -0.05938963	      0.88292804	     -0.00063828	     -0.21226801	      0.00137904	      0.00064206	    126.04256421
      2.35683390	     -0.05402153	     -0.00039001	     -0.19524500	     -0.05938795	      0.88292882	     -0.00063859	     -0.21225481	      0.00134631	      0.00061538	    127.05685556
      2.35807317	     -0.05400877	     -0.00038852	     -0.19523190	     -0.05938630	      0.88292957	     -0.00063891	     -0.21224198	      0.00131529	      0.00059026	    126.25383281
      2.35931243	     -0.05399710	     -0.00038722	     -0.19521989	     -0.05938469	      0.88293029	     -0.00063921	     -0.21222952	      0.00128265	      0.00056422	    127.25774225
      2.36055169	     -0.05398900	     -0.00038595	     -0.19521145	     -0.05938312	      0.88293097	     -0.00063951	     -0.21221745	      0.00125183	      0.00053971	    126.44050407
      2.36179096	     -0.05398142	     -0.00038477	     -0.19520353	     -0.05938159	      0.88293162	     -0.00063981	     -0.21220575	      0.00121946	      0.00051429	    127.42477100
      2.36303022	     -0.05397540	     -0.00038363	     -0.19519717	     -0.05938009	      0.88293225	     -0.00064010	     -0.21219442	      0.00118892	      0.00049046	    126.58421154
      2.36426948	     -0.05397106	     -0.00038255	     -0.19519248	     -0.05937864	      0.88293284	     -0.00064038	     -0.21218349	      0.00115680	      0.00046595	    127.52205825
      2.36550875	     -0.05397015	     -0.00038122	     -0.19519124	     -0.05937723	      0.88293340	     -0.00064066	     -0.21217299	      0.00112649	      0.00044323	    126.62669774
      2.36674801	     -0.05396930	     -0.00037999	     -0.19519005	     -0.05937585	      0.88293394	     -0.00064093	     -0.21216288	      0.00109464	      0.00041979	    127.56169425
      2.36798727	     -0.05397115	     -0.00037872	     -0.19519158	     -0.05937451	      0.88293444	     -0.00064120	     -0.21215314	      0.00106472	      0.00039807	    126.67463877
      2.36922654	     -0.05397283	     -0.00037759	     -0.19519293	     -0.05937321	      0.88293492	     -0.00064146	     -0.21214372	      0.00103333	      0.00037562	    127.60000133
      2.37046580	     -0.05397675	     -0.00037657	     -0.19519652	     -0.05937195	      0.88293537	     -0.00064171	     -0.21213462	      0.00100388	      0.00035490	    126.69257803
      2.37170506	     -0.05398111	     -0.00037576	     -0.19520054	     -0.05937072	      0.88293580	     -0.00064196	     -0.21212583	      0.00097298	      0.00033346	    127.59294908
      2.37294433	     -0.05398854	     -0.00037534	     -0.19520765	     -0.05936954	      0.88293620	     -0.00064221	     -0.21211736	      0.00094401	      0.00031376	    126.66286566
      2.37418359	     -0.05399607	     -0.00037502	     -0.19521483	     -0.05936838	      0.88293658	     -0.00064244	     -0.21210918	      0.00091357	      0.00029334	    127.54305872
      2.37542285	     -0.05400643	     -0.00037466	     -0.19522486	     -0.05936727	      0.88293693	     -0.00064268	     -0.21210130	      0.00088510	      0.00027461	    126.59891101
      2.37666212	     -0.05401662	     -0.00037442	     -0.19523472	     -0.05936619	      0.88293726	     -0.00064291	     -0.21209370	      0.00085519	      0.00025510	    127.47354389
      2.37790138	     -0.05402949	     -0.00037416	     -0.19524727	     -0.05936515	      0.88293756	     -0.00064313	     -0.21208637	      0.00082726	      0.00023724	    126.52152688
      2.37914064	     -0.05404213	     -0.00037391	     -0.19525957	     -0.05936414	      0.88293785	     -0.00064335	     -0.21207930	      0.00079790	      0.00021858	    127.38965669
      2.38037991	     -0.05405736	     -0.00037359	     -0.19527449	     -0.05936317	      0.88293811	     -0.00064356	     -0.21207249	      0.00077052	      0.00020155	    126.42624810
      2.38161917	     -0.05407217	     -0.00037336	     -0.19528898	     -0.05936223	      0.88293835	     -0.00064377	     -0.21206592	      0.00074170	      0.00018369	    127.29108879
      2.38285843	     -0.05408931	     -0.00037309	     -0.19530581	     -0.05936133	      0.88293856	     -0.00064397	     -0.21205958	      0.00071489	      0.00016741	    126.33684279
      2.38409770	     -0.05410579	     -0.00037293	     -0.19532197	     -0.05936046	      0.88293876	     -0.00064417	     -0.21205345	      0.00068662	      0.00015028	    127.21817886
      2.38533696	     -0.05412453	     -0.00037276	     -0.19534041	     -0.05935963	      0.88293894	     -0.00064437	     -0.21204754	      0.00066032	      0.00013473	    126.28142494
      2.38657622	     -0.05414268	     -0.00037273	     -0.19535825	     -0.05935883	      0.88293909	     -0.00064456	     -0.21204183	      0.00063250	      0.00011834	    127.18072365
      2.38781549	     -0.05416310	     -0.00037267	     -0.19537836	     -0.05935806	      0.88293923	     -0.00064474	     -0.21203631	      0.00060660	      0.00010353	    126.26450448
      2.38905475	     -0.05418271	     -0.00037274	     -0.19539766	     -0.05935733	      0.88293935	     -0.00064492	     -0.21203098	      0.00057913	      0.00008788	    127.18917030
      2.39029401	     -0.05420426	     -0.00037275	     -0.19541892	     -0.05935662	      0.88293945	     -0.00064510	     -0.21202583	      0.00055353	      0.00007383	    126.29498064
      2.39153328	     -0.05422469	     -0.00037287	     -0.19543904	     -0.05935595	      0.88293953	     -0.00064527	     -0.21202085	      0.00052635	      0.00005895	    127.24864811
      2.39277254	     -0.05424691	     -0.00037295	     -0.19546097	     -0.05935532	      0.88293960	     -0.00064544	     -0.21201602	      0.00050101	      0.00004570	    126.38158524
      2.39401180	     -0.05426787	     -0.00037311	     -0.19548162	     -0.05935471	      0.88293964	     -0.00064560	     -0.21201133	      0.00047407	      0.00003166	    127.35950735
      2.39525107	     -0.05429055	     -0.00037323	     -0.19550402	     -0.05935414	      0.88293968	     -0.00064576	     -0.21200677	      0.00044898	      0.00001928	    126.51216552
      2.39649033	     -0.05431215	     -0.00037348	     -0.19552531	     -0.05935360	      0.88293969	     -0.00064591	     -0.21200234	      0.00042230	      0.00000613	    127.51154585
      2.39772959	     -0.05433552	     -0.00037373	     -0.19554839	     -0.05935309	      0.88293969	     -0.00064607	     -0.21199804	      0.00039747	     -0.00000532	    126.68692416
      2.39896886	     -0.05435743	     -0.00037411	     -0.19557001	     -0.05935262	      0.88293968	     -0.00064621	     -0.21199385	      0.00037105	     -0.00001750	    127.71665703
      2.40020812	     -0.05438102	     -0.00037449	     -0.19559331	     -0.05935217	      0.88293965	     -0.00064636	     -0.21198979	      0.00034646	     -0.00002793	    126.91072381
      2.40144738	     -0.05440335	     -0.00037501	     -0.19561534	     -0.05935176	      0.88293961	     -0.00064650	     -0.21198583	      0.00032026	     -0.00003905	    127.94994584
      2.40268665	     -0.05442755	     -0.00037555	     -0.19563925	     -0.05935138	      0.88293955	     -0.00064664	     -0.21198199	      0.00029592	     -0.00004842	    127.15504951
      2.40392591	     -0.05445054	     -0.00037626	     -0.19566195	     -0.05935103	      0.88293949	     -0.00064677	     -0.21197827	      0.00026999	     -0.00005846	    128.22144074
      2.40516517	     -0.05447512	     -0.00037706	     -0.19568624	     -0.05935071	      0.88293941	     -0.00064691	     -0.21197466	      0.00024591	     -0.00006675	    127.45032963
      2.40640444	     -0.05449815	     -0.00037806	     -0.19570897	     -0.05935042	      0.88293932	     -0.00064704	     -0.21197116	      0.00022025	     -0.00007570	    128.52716786
      2.40764370	     -0.05452223	     -0.00037917	     -0.19573276	     -0.05935016	      0.88293922	     -0.00064717	     -0.21196775	      0.00019650	     -0.00008286	    127.77284783
      2.40888296	     -0.05454425	     -0.00038052	     -0.19575449	     -0.05934993	      0.88293912	     -0.00064729	     -0.21196440	      0.00017119	     -0.00009062	    128.87238559
      2.41012223	     -0.05456704	     -0.00038202	     -0.19577698	     -0.05934974	      0.88293900	     -0.00064741	     -0.21196112	      0.00014780	     -0.00009651	    128.12000450
      2.41136149	     -0.05458770	     -0.00038378	     -0.19579735	     -0.05934957	      0.88293888	     -0.00064754	     -0.21195788	      0.00012288	     -0.00010293	    129.20202878
      2.41260075	     -0.05460931	     -0.00038573	     -0.19581867	     -0.05934943	      0.88293875	     -0.00064766	     -0.21195469	      0.00009990	     -0.00010743	    128.42176855
      2.41384002	     -0.05462896	     -0.00038800	     -0.19583801	     -0.05934932	      0.88293861	     -0.00064778	     -0.21195154	      0.00007544	     -0.00011242	    129.47242427
      2.41507928	     -0.05464910	     -0.00039043	     -0.19585787	     -0.05934924	      0.88293847	     -0.00064789	     -0.21194843	      0.00005297	     -0.00011544	    128.67974303
      2.41631854	     -0.05466637	     -0.00039311	     -0.19587483	     -0.05934919	      0.88293832	     -0.00064801	     -0.21194534	      0.00002899	     -0.00011892	    129.71957991
      2.41755781	     -0.05468342	     -0.00039590	     -0.19589158	     -0.05934917	      0.88293817	     -0.00064813	     -0.21194226	      0.00000695	     -0.00012040	    128.91325892
      2.41879707	     -0.05469760	     -0.00039895	     -0.19590546	     -0.05934918	      0.88293802	     -0.00064825	     -0.21193918	     -0.00001663	     -0.00012231	    129.92589799
      2.42003633	     -0.05471199	     -0.00040213	     -0.19591956	     -0.05934921	      0.88293787	     -0.00064836	     -0.21193609	     -0.00003832	     -0.00012221	    129.09452082
      2.42127560	     -0.05472374	     -0.00040559	     -0.19593100	     -0.05934927	      0.88293772	     -0.00064848	     -0.21193300	     -0.00006161	     -0.00012254	    130.07671442
      2.42251486	     -0.05473541	     -0.00040914	     -0.19594238	     -0.05934936	      0.88293757	     -0.00064859	     -0.21192992	     -0.00008303	     -0.00012089	    129.22006201
      2.42375412	     -0.05474404	     -0.00041288	     -0.19595070	     -0.05934948	      0.88293742	     -0.00064871	     -0.21192684	     -0.00010608	     -0.00011970	    130.17154856
      2.42499339	     -0.05475246	     -0.00041665	     -0.19595883	     -0.05934962	      0.88293727	     -0.00064882	     -0.21192376	     -0.00012731	     -0.00011657	    129.29412923
      2.42623265	     -0.05475783	     -0.00042057	     -0.19596389	     -0.05934980	      0.88293713	     -0.00064894	     -0.21192067	     -0.00015025	     -0.00011396	    130.21982144
      2.42747191	     -0.05476296	     -0.00042449	     -0.19596872	     -0.05935000	      0.88293699	     -0.00064905	     -0.21191760	     -0.00017147	     -0.00010948	    129.32559119
      2.42871118	     -0.05476488	     -0.00042853	     -0.19597034	     -0.05935022	      0.88293686	     -0.00064917	     -0.21191452	     -0.00019448	     -0.00010560	    130.23514159
      2.42995044	     -0.05476668	     -0.00043254	     -0.19597184	     -0.05935048	      0.88293673	     -0.00064929	     -0.21191145	     -0.00021586	     -0.00009996	    129.32948226
      2.43118970	     -0.05476560	     -0.00043664	     -0.19597045	     -0.05935076	      0.88293661	     -0.00064940	     -0.21190839	     -0.00023913	     -0.00009504	    130.22272657
      2.43242897	     -0.05476444	     -0.00044067	     -0.19596899	     -0.05935107	      0.88293650	     -0.00064952	     -0.21190534	     -0.00026085	     -0.00008849	    129.30540587
      2.43366823	     -0.05476027	     -0.00044472	     -0.19596452	     -0.05935141	      0.88293639	     -0.00064964	     -0.21190232	     -0.00028452	     -0.00008280	    130.18791723
      2.43490749	     -0.05475618	     -0.00044869	     -0.19596014	     -0.05935177	      0.88293629	     -0.00064976	     -0.21189933	     -0.00030671	     -0.00007563	    129.26324926
      2.43614676	     -0.05474924	     -0.00045272	     -0.19595288	     -0.05935217	      0.88293620	     -0.00064987	     -0.21189637	     -0.00033092	     -0.00006947	    130.13868407
      2.43738602	     -0.05474254	     -0.00045665	     -0.19594588	     -0.05935259	      0.88293612	     -0.00064999	     -0.21189345	     -0.00035370	     -0.00006194	    129.20287782
      2.43862528	     -0.05473342	     -0.00046063	     -0.19593645	     -0.05935305	      0.88293605	     -0.00065012	     -0.21189057	     -0.00037854	     -0.00005556	    130.06397474
      2.43986455	     -0.05472489	     -0.00046451	     -0.19592762	     -0.05935353	      0.88293598	     -0.00065024	     -0.21188777	     -0.00040200	     -0.00004797	    129.11797708
      2.44110381	     -0.05471393	     -0.00046843	     -0.19591634	     -0.05935404	      0.88293593	     -0.00065036	     -0.21188503	     -0.00042754	     -0.00004166	    129.97662141
      2.44234307	     -0.05470361	     -0.00047224	     -0.19590572	     -0.05935459	      0.88293588	     -0.00065049	     -0.21188238	     -0.00045170	     -0.00003427	    129.02439838
      2.44358234	     -0.05469091	     -0.00047605	     -0.19589269	     -0.05935516	      0.88293584	     -0.00065062	     -0.21187982	     -0.00047798	     -0.00002831	    129.87944149
      2.44482160	     -0.05467875	     -0.00047973	     -0.19588023	     -0.05935577	      0.88293581	     -0.00065074	     -0.21187735	     -0.00050292	     -0.00002139	    128.92342449
      2.44606086	     -0.05466430	     -0.00048340	     -0.19586544	     -0.05935641	      0.88293579	     -0.00065088	     -0.21187496	     -0.00053000	     -0.00001599	    129.77378238
      2.44730013	     -0.05465053	     -0.00048692	     -0.19585137	     -0.05935708	      0.88293577	     -0.00065101	     -0.21187267	     -0.00055577	     -0.00000974	    128.81074181
      2.44853939	     -0.05463455	     -0.00049039	     -0.19583506	     -0.05935779	      0.88293576	     -0.00065115	     -0.21187048	     -0.00058371	     -0.00000512	    129.65660256
      2.44977865	     -0.05461978	     -0.00049372	     -0.19581998	     -0.05935853	      0.88293576	     -0.00065129	     -0.21186839	     -0.00061036	      0.00000023	    128.68027056
      2.45101792	     -0.05460363	     -0.00049705	     -0.19580350	     -0.05935930	      0.88293576	     -0.00065143	     -0.21186642	     -0.00063918	      0.00000380	    129.51258202
      2.45225718	     -0.05458930	     -0.00050024	     -0.19578885	     -0.05936011	      0.88293577	     -0.00065158	     -0.21186461	     -0.00066672	      0.00000792	    128.51929456
      2.45349644	     -0.05457469	     -0.00050344	     -0.19577391	     -0.05936096	      0.88293578	     -0.00065173	     -0.21186297	     -0.00069642	      0.00001006	    129.32377170
      2.45473571	     -0.05456386	     -0.00050660	     -0.19576276	     -0.05936184	      0.88293580	     -0.00065188	     -0.21186157	     -0.00072482	      0.00001247	    128.29776676
      2.45597497	     -0.05455396	     -0.00050979	     -0.19575251	     -0.05936276	      0.88293581	     -0.00065204	     -0.21186047	     -0.00075535	      0.00001255	    129.07030089
      2.45721423	     -0.05454827	     -0.00051284	     -0.19574648	     -0.05936371	      0.88293583	     -0.00065220	     -0.21185974	     -0.00078448	      0.00001253	    128.00327279
      2.45845350	     -0.05454405	     -0.00051583	     -0.19574192	     -0.05936470	      0.88293584	     -0.00065236	     -0.21185942	     -0.00081565	      0.00000973	    128.72610287
      2.45969276	     -0.05454494	     -0.00051873	     -0.19574249	     -0.05936573	      0.88293585	     -0.00065253	     -0.21185959	     -0.00084529	      0.00000634	    127.62463731
      2.46093202	     -0.05454822	     -0.00052170	     -0.19574541	     -0.05936680	      0.88293586	     -0.00065271	     -0.21186030	     -0.00087679	     -0.00000029	    128.30972459
      2.46217129	     -0.05455678	     -0.00052462	     -0.19575364	     -0.05936790	      0.88293585	     -0.00065289	     -0.21186162	     -0.00090661	     -0.00000794	    127.18190186
      2.46341055	     -0.05456747	     -0.00052763	     -0.19576398	     -0.05936905	      0.88293583	     -0.00065308	     -0.21186359	     -0.00093812	     -0.00001921	    127.83396326
      2.46464981	     -0.05458309	     -0.00053059	     -0.19577926	     -0.05937023	      0.88293580	     -0.00065327	     -0.21186626	     -0.00096780	     -0.00003179	    126.68673937
      2.46588908	     -0.05460017	     -0.00053362	     -0.19579599	     -0.05937145	      0.88293575	     -0.00065347	     -0.21186962	     -0.00099903	     -0.00004820	    127.30811072
      2.46712834	     -0.05462143	     -0.00053660	     -0.19581693	     -0.05937270	      0.88293568	     -0.00065367	     -0.21187371	     -0.00102829	     -0.00006602	    126.14519090
      2.46836760	     -0.05464388	     -0.00053959	     -0.19583904	     -0.05937400	      0.88293559	     -0.00065388	     -0.21187852	     -0.00105898	     -0.00008767	    126.71971480
      2.46960687	     -0.05467088	     -0.00054252	     -0.19586571	     -0.05937533	      0.88293547	     -0.00065410	     -0.21188407	     -0.00108763	     -0.00011070	    125.51935731
      2.47084613	     -0.05469962	     -0.00054550	     -0.19589412	     -0.05937669	      0.88293531	     -0.00065432	     -0.21189038	     -0.00111763	     -0.00013749	    126.03898279
      2.47208539	     -0.05473300	     -0.00054840	     -0.19592718	     -0.05937810	      0.88293512	     -0.00065455	     -0.21189747	     -0.00114552	     -0.00016557	    124.80163245
      2.47332466	     -0.05476788	     -0.00055131	     -0.19596174	     -0.05937953	      0.88293490	     -0.00065478	     -0.21190535	     -0.00117469	     -0.00019728	    125.27350141
      2.47456392	     -0.05480667	     -0.00055413	     -0.19600023	     -0.05938101	      0.88293464	     -0.00065502	     -0.21191402	     -0.00120166	     -0.00023005	    124.01868954
      2.47580318	     -0.05484605	     -0.00055691	     -0.19603929	     -0.05938251	      0.88293433	     -0.00065527	     -0.21192347	     -0.00122981	     -0.00026616	    124.45952839
      2.47704245	     -0.05488909	     -0.00055959	     -0.19608205	     -0.05938405	      0.88293398	     -0.00065553	     -0.21193369	     -0.00125570	     -0.00030299	    123.18997096
      2.47828171	     -0.05493323	     -0.00056227	     -0.19612590	     -0.05938563	      0.88293358	     -0.00065579	     -0.21194467	     -0.00128272	     -0.00034276	    123.59807481
      2.47952097	     -0.05498062	     -0.00056481	     -0.19617302	     -0.05938723	      0.88293313	     -0.00065606	     -0.21195640	     -0.00130745	     -0.00038284	    122.31711790
      2.48076024	     -0.05502782	     -0.00056722	     -0.19621994	     -0.05938887	      0.88293263	     -0.00065634	     -0.21196885	     -0.00133326	     -0.00042540	    122.70856397
      2.48199950	     -0.05507718	     -0.00056938	     -0.19626905	     -0.05939053	      0.88293207	     -0.00065662	     -0.21198198	     -0.00135673	     -0.00046779	    121.42512560
      2.48323876	     -0.05512659	     -0.00057143	     -0.19631822	     -0.05939223	      0.88293147	     -0.00065691	     -0.21199576	     -0.00138124	     -0.00051217	    121.79901940
      2.48447803	     -0.05517901	     -0.00057337	     -0.19637040	     -0.05939396	      0.88293080	     -0.00065721	     -0.21201017	     -0.00140337	     -0.00055590	    120.51199114
      2.48571729	     -0.05523117	     -0.00057524	     -0.19642233	     -0.05939571	      0.88293009	     -0.00065752	     -0.21202520	     -0.00142643	     -0.00060118	    120.88976795
      2.48695655	     -0.05528555	     -0.00057703	     -0.19647651	     -0.05939749	      0.88292931	     -0.00065784	     -0.21204080	     -0.00144703	     -0.00064532	    119.62333078
      2.48819582	     -0.05534003	     -0.00057885	     -0.19653078	     -0.05939930	      0.88292849	     -0.00065816	     -0.21205697	     -0.00146850	     -0.00069048	    120.00187505
      2.48943508	     -0.05539776	     -0.00058067	     -0.19658832	     -0.05940113	      0.88292760	     -0.00065850	     -0.21207369	     -0.00148750	     -0.00073402	    118.74060645
      2.49067434	     -0.05545626	     -0.00058257	     -0.19664662	     -0.05940298	      0.88292667	     -0.00065884	     -0.21209096	     -0.00150734	     -0.00077815	    119.12099665
      2.49191361	     -0.05551756	     -0.00058441	     -0.19670773	     -0.05940486	      0.88292568	     -0.00065919	     -0.21210879	     -0.00152467	     -0.00082026	    117.87924995
      2.49315287	     -0.05557897	     -0.00058623	     -0.19676897	     -0.05940676	      0.88292463	     -0.00065955	     -0.21212714	     -0.00154278	     -0.00086256	    118.27737541
      2.49439213	     -0.05564294	     -0.00058797	     -0.19683278	     -0.05940869	      0.88292354	     -0.00065992	     -0.21214601	     -0.00155834	     -0.00090246	    117.05770752
      2.49563140	     -0.05570655	     -0.00058963	     -0.19689624	     -0.05941063	      0.88292240	     -0.00066030	     -0.21216535	     -0.00157463	     -0.00094219	    117.48017142
      2.49687066	     -0.05577138	     -0.00059108	     -0.19696094	     -0.05941259	      0.88292121	     -0.00066068	     -0.21218514	     -0.00158832	     -0.00097918	    116.29537331
      2.49810992	     -0.05583469	     -0.00059232	     -0.19702412	     -0.05941456	      0.88291997	     -0.00066108	     -0.21220530	     -0.00160270	     -0.00101566	    116.74355556
      2.49934919	     -0.05589877	     -0.00059330	     -0.19708810	     -0.05941656	      0.88291869	     -0.00066148	     -0.21222580	     -0.00161446	     -0.00104907	    115.58609489
      2.50058845	     -0.05596172	     -0.00059416	     -0.19715096	     -0.05941857	      0.88291737	     -0.00066190	     -0.21224658	     -0.00162692	     -0.00108166	    116.05865485
      2.50182771	     -0.05602622	     -0.00059483	     -0.19721539	     -0.05942059	      0.88291601	     -0.00066232	     -0.21226762	     -0.00163679	     -0.00111091	    114.91748176
      2.50306698	     -0.05609022	     -0.00059534	     -0.19727932	     -0.05942262	      0.88291462	     -0.00066276	     -0.21228892	     -0.00164738	     -0.00113915	    115.40252786
      2.50430624	     -0.05615555	     -0.00059544	     -0.19734461	     -0.05942467	      0.88291319	     -0.00066320	     -0.21231045	     -0.00165539	     -0.00116387	    114.28066841
      2.50554550	     -0.05621963	     -0.00059534	     -0.19740866	     -0.05942673	      0.88291173	     -0.00066365	     -0.21233218	     -0.00166412	     -0.00118740	    114.79064343
      2.50678477	     -0.05628461	     -0.00059502	     -0.19747362	     -0.05942879	      0.88291025	     -0.00066412	     -0.21235410	     -0.00167026	     -0.00120730	    113.69739185
      2.50802403	     -0.05634831	     -0.00059454	     -0.19753732	     -0.05943087	      0.88290874	     -0.00066459	     -0.21237615	     -0.00167712	     -0.00122595	    114.23518589
      2.50926329	     -0.05641263	     -0.00059386	     -0.19760165	     -0.05943295	      0.88290721	     -0.00066507	     -0.21239831	     -0.00168140	     -0.00124089	    113.17300962
      2.51050256	     -0.05647548	     -0.00059307	     -0.19766451	     -0.05943504	      0.88290566	     -0.00066556	     -0.21242056	     -0.00168638	     -0.00125453	    113.74319268
      2.51174182	     -0.05653804	     -0.00059195	     -0.19772713	     -0.05943713	      0.88290410	     -0.00066607	     -0.21244285	     -0.00168878	     -0.00126439	    112.70701431
      2.51298108	     -0.05659790	     -0.00059013	     -0.19778704	     -0.05943922	      0.88290253	     -0.00066658	     -0.21246516	     -0.00169199	     -0.00127267	    113.29088181
      2.51422035	     -0.05665706	     -0.00058791	     -0.19784629	     -0.05944132	      0.88290095	     -0.00066710	     -0.21248745	     -0.00169274	     -0.00127695	    112.26644718
      2.51545961	     -0.05671312	     -0.00058551	     -0.19790244	     -0.05944342	      0.88289937	     -0.00066763	     -0.21250963	     -0.00169430	     -0.00127966	    112.89849818
      2.51669887	     -0.05676804	     -0.00058290	     -0.19795747	     -0.05944552	      0.88289778	     -0.00066818	     -0.21253166	     -0.00169338	     -0.00127840	    111.92555329
      2.51793814	     -0.05681991	     -0.00058017	     -0.19800945	     -0.05944762	      0.88289620	     -0.00066873	     -0.21255348	     -0.00169331	     -0.00127555	    112.59427997
      2.51917740	     -0.05687000	     -0.00057740	     -0.19805968	     -0.05944971	      0.88289462	     -0.00066930	     -0.21257506	     -0.00169088	     -0.00126873	    111.64965080
      2.52041666	     -0.05691611	     -0.00057520	     -0.19810590	     -0.05945181	      0.88289305	     -0.00066987	     -0.21259639	     -0.00168951	     -0.00126022	    112.33755595
      2.52165593	     -0.05696310	     -0.00057295	     -0.19815303	     -0.05945390	      0.88289150	     -0.00067046	     -0.21261752	     -0.00168595	     -0.00124767	    111.39559374
      2.52289519	     -0.05700729	     -0.00057053	     -0.19819735	     -0.05945599	      0.88288996	     -0.00067105	     -0.21263840	     -0.00168348	     -0.00123365	    112.12054328
      2.52413445	     -0.05705015	     -0.00056783	     -0.19824037	     -0.05945807	      0.88288844	     -0.00067166	     -0.21265900	     -0.00167880	     -0.00121588	    111.22563044
      2.52537372	     -0.05708965	     -0.00056493	     -0.19828002	     -0.05946015	      0.88288695	     -0.00067228	     -0.21267923	     -0.00167522	     -0.00119689	    111.99012398
      2.52661298	     -0.05712807	     -0.00056183	     -0.19831862	     -0.05946222	      0.88288548	     -0.00067291	     -0.21269907	     -0.00166947	     -0.00117441	    111.11416428
      2.52785224	     -0.05716383	     -0.00055864	     -0.19835454	     -0.05946429	      0.88288404	     -0.00067355	     -0.21271848	     -0.00166486	     -0.00115099	    111.89047623
      2.52909151	     -0.05719904	     -0.00055535	     -0.19838994	     -0.05946635	      0.88288263	     -0.00067420	     -0.21273746	     -0.00165813	     -0.00112438	    111.02254987
      2.53033077	     -0.05723179	     -0.00055230	     -0.19842286	     -0.05946840	      0.88288125	     -0.00067487	     -0.21275598	     -0.00165256	     -0.00109710	    111.80554460
      2.53157003	     -0.05726403	     -0.00054927	     -0.19845530	     -0.05947044	      0.88287991	     -0.00067554	     -0.21277404	     -0.00164490	     -0.00106686	    110.93757661
      2.53280930	     -0.05729387	     -0.00054616	     -0.19848532	     -0.05947248	      0.88287861	     -0.00067623	     -0.21279163	     -0.00163843	     -0.00103625	    111.73880583
      2.53404856	     -0.05732333	     -0.00054296	     -0.19851498	     -0.05947450	      0.88287734	     -0.00067693	     -0.21280874	     -0.00162987	     -0.00100304	    110.88841456
      2.53528782	     -0.05735064	     -0.00053977	     -0.19854249	     -0.05947652	      0.88287612	     -0.00067764	     -0.21282536	     -0.00162249	     -0.00096985	    111.69204292
      2.53652709	     -0.05737760	     -0.00053648	     -0.19856967	     -0.05947852	      0.88287494	     -0.00067836	     -0.21284151	     -0.00161296	     -0.00093444	    110.83716148
      2.53776635	     -0.05740239	     -0.00053319	     -0.19859466	     -0.05948052	      0.88287381	     -0.00067910	     -0.21285717	     -0.00160455	     -0.00089938	    111.63636354
      2.53900561	     -0.05742688	     -0.00052986	     -0.19861937	     -0.05948250	      0.88287271	     -0.00067984	     -0.21287235	     -0.00159397	     -0.00086241	    110.77831112
      2.54024488	     -0.05744921	     -0.00052658	     -0.19864191	     -0.05948447	      0.88287167	     -0.00068060	     -0.21288703	     -0.00158448	     -0.00082608	    111.57390201
      2.54148414	     -0.05747087	     -0.00052324	     -0.19866380	     -0.05948643	      0.88287067	     -0.00068137	     -0.21290122	     -0.00157284	     -0.00078809	    110.71833033
      2.54272340	     -0.05748986	     -0.00051990	     -0.19868301	     -0.05948837	      0.88286971	     -0.00068215	     -0.21291491	     -0.00156231	     -0.00075097	    111.51439754
      2.54396267	     -0.05750770	     -0.00051650	     -0.19870109	     -0.05949030	      0.88286881	     -0.00068295	     -0.21292807	     -0.00154964	     -0.00071240	    110.66818142
      2.54520193	     -0.05752247	     -0.00051309	     -0.19871610	     -0.05949221	      0.88286795	     -0.00068375	     -0.21294068	     -0.00153812	     -0.00067486	    111.47381084
      2.54644119	     -0.05753568	     -0.00050958	     -0.19872955	     -0.05949411	      0.88286713	     -0.00068457	     -0.21295273	     -0.00152453	     -0.00063600	    110.63897342
      2.54768046	     -0.05754574	     -0.00050573	     -0.19873986	     -0.05949599	      0.88286637	     -0.00068540	     -0.21296417	     -0.00151216	     -0.00059824	    111.45566090
      2.54891972	     -0.05755393	     -0.00050164	     -0.19874832	     -0.05949785	      0.88286565	     -0.00068624	     -0.21297501	     -0.00149783	     -0.00055913	    110.62352836
      2.55015898	     -0.05755810	     -0.00049736	     -0.19875275	     -0.05949970	      0.88286498	     -0.00068709	     -0.21298519	     -0.00148482	     -0.00052111	    111.45202856
      2.55139825	     -0.05755984	     -0.00049289	     -0.19875477	     -0.05950153	      0.88286436	     -0.00068796	     -0.21299471	     -0.00146994	     -0.00048177	    110.65504941
      2.55263751	     -0.05755709	     -0.00048842	     -0.19875229	     -0.05950335	      0.88286379	     -0.00068883	     -0.21300352	     -0.00145646	     -0.00044348	    111.51898463
      2.55387677	     -0.05755066	     -0.00048378	     -0.19874614	     -0.05950514	      0.88286326	     -0.00068972	     -0.21301157	     -0.00144121	     -0.00040379	    110.76408800
      2.55511604	     -0.05753865	     -0.00047912	     -0.19873440	     -0.05950692	      0.88286279	     -0.00069062	     -0.21301880	     -0.00142748	     -0.00036504	    111.68761148
      2.55635530	     -0.05752104	     -0.00047443	     -0.19871708	     -0.05950868	      0.88286236	     -0.00069152	     -0.21302515	     -0.00141214	     -0.00032469	    111.03712711
      2.55759456	     -0.05749458	     -0.00046975	     -0.19869089	     -0.05951042	      0.88286198	     -0.00069244	     -0.21303048	     -0.00139849	     -0.00028491	    112.09845275
      2.55883383	     -0.05745965	     -0.00046486	     -0.19865625	     -0.05951214	      0.88286165	     -0.00069337	     -0.21303466	     -0.00138347	     -0.00024300	    111.56078308
      2.56007309	     -0.05741604	     -0.00045990	     -0.19861292	     -0.05951385	      0.88286138	     -0.00069431	     -0.21303759	     -0.00137051	     -0.00020110	    112.70112531
      2.56131235	     -0.05736656	     -0.00045495	     -0.19856371	     -0.05951554	      0.88286116	     -0.00069526	     -0.21303922	     -0.00135660	     -0.00015663	    112.21439454
      2.56255162	     -0.05731065	     -0.00045016	     -0.19850805	     -0.05951721	      0.88286099	     -0.00069623	     -0.21303954	     -0.00134509	     -0.00011184	    113.42289735
      2.56379088	     -0.05725015	     -0.00044544	     -0.19844780	     -0.05951887	      0.88286088	     -0.00069720	     -0.21303859	     -0.00133289	     -0.00006425	    112.98532866
      2.56503014	     -0.05718415	     -0.00044087	     -0.19838202	     -0.05952052	      0.88286083	     -0.00069818	     -0.21303637	     -0.00132333	     -0.00001625	    114.26169102
      2.56626941	     -0.05711427	     -0.00043637	     -0.19831236	     -0.05952215	      0.88286084	     -0.00069918	     -0.21303293	     -0.00131325	      0.00003458	    113.88882494
      2.56750867	     -0.05703976	     -0.00043201	     -0.19823804	     -0.05952378	      0.88286092	     -0.00070018	     -0.21302828	     -0.00130601	      0.00008577	    115.23747309
      2.56874793	     -0.05696295	     -0.00042772	     -0.19816143	     -0.05952539	      0.88286106	     -0.00070119	     -0.21302250	     -0.00129844	      0.00013960	    114.91040679
      2.56998720	     -0.05688317	     -0.00042365	     -0.19808180	     -0.05952700	      0.88286126	     -0.00070222	     -0.21301564	     -0.00129386	      0.00019349	    116.32671779
      2.57122646	     -0.05680218	     -0.00041970	     -0.19800096	     -0.05952860	      0.88286154	     -0.00070325	     -0.21300779	     -0.00128904	      0.00024963	    116.05616642
      2.57246572	     -0.05671841	     -0.00041597	     -0.19791731	     -0.05953019	      0.88286188	     -0.00070429	     -0.21299899	     -0.00128722	      0.00030538	    117.55162379
      2.57370499	     -0.05663332	     -0.00041232	     -0.19783233	     -0.05953179	      0.88286230	     -0.00070534	     -0.21298930	     -0.00128513	      0.00036291	    117.34926804
      2.57494425	     -0.05654537	     -0.00040880	     -0.19774446	     -0.05953338	      0.88286278	     -0.00070640	     -0.21297875	     -0.00128602	      0.00041958	    118.90862080
      2.57618351	     -0.05645625	     -0.00040526	     -0.19765543	     -0.05953497	      0.88286334	     -0.00070747	     -0.21296739	     -0.00128663	      0.00047756	    118.74454637
      2.57742278	     -0.05636482	     -0.00040168	     -0.19756405	     -0.05953657	      0.88286396	     -0.00070855	     -0.21295524	     -0.00129021	      0.00053419	    120.35592558
      2.57866204	     -0.05627336	     -0.00039790	     -0.19747265	     -0.05953817	      0.88286466	     -0.00070963	     -0.21294236	     -0.00129351	      0.00059170	    120.21295594
      2.57990130	     -0.05618064	     -0.00039424	     -0.19737996	     -0.05953978	      0.88286543	     -0.00071072	     -0.21292882	     -0.00129981	      0.00064735	    121.85796180
      2.58114057	     -0.05608889	     -0.00039066	     -0.19728824	     -0.05954139	      0.88286627	     -0.00071183	     -0.21291468	     -0.00130580	      0.00070327	    121.75092482
      2.58237983	     -0.05599731	     -0.00038725	     -0.19719665	     -0.05954302	      0.88286717	     -0.00071293	     -0.21290001	     -0.00131471	      0.00075676	    123.43620817
      2.58361909	     -0.05590667	     -0.00038393	     -0.19710600	     -0.05954465	      0.88286814	     -0.00071405	     -0.21288488	     -0.00132320	      0.00081001	    123.36802775
      2.58485836	     -0.05581467	     -0.00038071	     -0.19701396	     -0.05954630	      0.88286918	     -0.00071517	     -0.21286931	     -0.00133454	      0.00086039	    125.10229184
      2.58609762	     -0.05572378	     -0.00037748	     -0.19692303	     -0.05954796	      0.88287027	     -0.00071631	     -0.21285334	     -0.00134541	      0.00091012	    125.05422311
      2.58733688	     -0.05563298	     -0.00037447	     -0.19683216	     -0.05954963	      0.88287143	     -0.00071744	     -0.21283700	     -0.00135911	      0.00095654	    126.81520000
      2.58857615	     -0.05554472	     -0.00037157	     -0.19674382	     -0.05955133	      0.88287264	     -0.00071859	     -0.21282037	     -0.00137229	      0.00100187	    126.77056381
      2.58981541	     -0.05545681	     -0.00036879	     -0.19665581	     -0.05955304	      0.88287391	     -0.00071974	     -0.21280351	     -0.00138822	      0.00104347	    128.54112752
      2.59105467	     -0.05537105	     -0.00036595	     -0.19656995	     -0.05955477	      0.88287523	     -0.00072090	     -0.21278645	     -0.00140351	      0.00108358	    128.49292426
      2.59229394	     -0.05528551	     -0.00036323	     -0.19648427	     -0.05955652	      0.88287660	     -0.00072206	     -0.21276923	     -0.00142139	      0.00111958	    130.28292185
      2.59353320	     -0.05520273	     -0.00036053	     -0.19640136	     -0.05955829	      0.88287801	     -0.00072323	     -0.21275189	     -0.00143847	      0.00115378	    130.23367427
      2.59477246	     -0.05512160	     -0.00035805	     -0.19632008	     -0.05956008	      0.88287945	     -0.00072440	     -0.21273447	     -0.00145805	      0.00118360	    132.00554239
      2.59601173	     -0.05504436	     -0.00035562	     -0.19624269	     -0.05956190	      0.88288094	     -0.00072558	     -0.21271705	     -0.00147668	      0.00121132	    131.91384330
      2.59725099	     -0.05496837	     -0.00035330	     -0.19616652	     -0.05956374	      0.88288245	     -0.00072676	     -0.21269966	     -0.00149765	      0.00123442	    133.66621404
      2.59849025	     -0.05489571	     -0.00035084	     -0.19609369	     -0.05956561	      0.88288400	     -0.00072795	     -0.21268236	     -0.00151755	      0.00125525	    133.53867763
      2.59972952	     -0.05482466	     -0.00034841	     -0.19602244	     -0.05956751	      0.88288556	     -0.00072915	     -0.21266514	     -0.00153971	      0.00127129	    135.26229736
      2.60096878	     -0.05475832	     -0.00034594	     -0.19595592	     -0.05956943	      0.88288715	     -0.00073034	     -0.21264808	     -0.00156074	      0.00128487	    135.08794107
      2.60220804	     -0.05469481	     -0.00034369	     -0.19589220	     -0.05957138	      0.88288875	     -0.00073155	     -0.21263123	     -0.00158395	      0.00129348	    136.79226514
      2.60344731	     -0.05463648	     -0.00034164	     -0.19583366	     -0.05957335	      0.88289035	     -0.00073275	     -0.21261465	     -0.00160589	      0.00129954	    136.59697191
      2.60468657	     -0.05458013	     -0.00033974	     -0.19577708	     -0.05957536	      0.88289196	     -0.00073396	     -0.21259837	     -0.00162988	      0.00130064	    138.30164788
      2.60592583	     -0.05452752	     -0.00033772	     -0.19572424	     -0.05957739	      0.88289358	     -0.00073517	     -0.21258240	     -0.00165248	      0.00129926	    138.09748995
      2.60716510	     -0.05447618	     -0.00033580	     -0.19567266	     -0.05957946	      0.88289518	     -0.00073639	     -0.21256673	     -0.00167704	      0.00129303	    139.79991002
      2.60840436	     -0.05442937	     -0.00033383	     -0.19562562	     -0.05958155	      0.88289678	     -0.00073761	     -0.21255138	     -0.00170016	      0.00128449	    139.55659195
      2.60964362	     -0.05438524	     -0.00033210	     -0.19558124	     -0.05958367	      0.88289836	     -0.00073883	     -0.21253639	     -0.00172518	      0.00127130	    141.22947640
      2.61088289	     -0.05434646	     -0.00033046	     -0.19554221	     -0.05958582	      0.88289993	     -0.00074005	     -0.21252180	     -0.00174865	      0.00125598	    140.95901960
      2.61212215	     -0.05431020	     -0.00032901	     -0.19550569	     -0.05958801	      0.88290147	     -0.00074128	     -0.21250764	     -0.00177394	      0.00123625	    142.61746811
      2.61336141	     -0.05427925	     -0.00032744	     -0.19547449	     -0.05959022	      0.88290299	     -0.00074251	     -0.21249396	     -0.00179762	      0.00121471	    142.30823041
      2.61460068	     -0.05425108	     -0.00032608	     -0.19544605	     -0.05959246	      0.88290448	     -0.00074374	     -0.21248078	     -0.00182305	      0.00118907	    143.93324363
      2.61583994	     -0.05422781	     -0.00032468	     -0.19542252	     -0.05959474	      0.88290594	     -0.00074497	     -0.21246813	     -0.00184678	      0.00116190	    143.59292364
      2.61707920	     -0.05420628	     -0.00032327	     -0.19540072	     -0.05959704	      0.88290736	     -0.00074621	     -0.21245601	     -0.00187216	      0.00113097	    145.20762075
      2.61831847	     -0.05418890	     -0.00032134	     -0.19538308	     -0.05959938	      0.88290874	     -0.00074744	     -0.21244440	     -0.00189580	      0.00109904	    144.82484513
      2.61955773	     -0.05417250	     -0.00031948	     -0.19536642	     -0.05960174	      0.88291008	     -0.00074868	     -0.21243329	     -0.00192109	      0.00106387	    146.40171602
      2.62079699	     -0.05415880	     -0.00031794	     -0.19535247	     -0.05960414	      0.88291138	     -0.00074991	     -0.21242269	     -0.00194458	      0.00102814	    145.98899208
      2.62203626	     -0.05414722	     -0.00031674	     -0.19534062	     -0.05960656	      0.88291263	     -0.00075115	     -0.21241263	     -0.00196966	      0.00098967	    147.54385807
      2.62327552	     -0.05413955	     -0.00031580	     -0.19533268	     -0.05960902	      0.88291383	     -0.00075239	     -0.21240310	     -0.00199287	      0.00095112	    147.11532341
      2.62451478	     -0.05413280	     -0.00031505	     -0.19532564	     -0.05961150	      0.88291499	     -0.00075363	     -0.21239408	     -0.00201761	      0.00091029	    148.66664397
      2.62575405	     -0.05412961	     -0.00031425	     -0.19532220	     -0.05961402	      0.88291609	     -0.00075487	     -0.21238556	     -0.00204044	      0.00086985	    148.21406902
      2.62699331	     -0.05412681	     -0.00031366	     -0.19531911	     -0.05961656	      0.88291714	     -0.00075611	     -0.21237752	     -0.00206478	      0.00082760	    149.75084878
      2.62823257	     -0.05412724	     -0.00031310	     -0.19531927	     -0.05961913	      0.88291814	     -0.00075735	     -0.21236995	     -0.00208723	      0.00078620	    149.26596837
      2.62947184	     -0.05412835	     -0.00031271	     -0.19532010	     -0.05962173	      0.88291909	     -0.00075859	     -0.21236284	     -0.00211122	      0.00074344	    150.78292686
      2.63071110	     -0.05413287	     -0.00031225	     -0.19532436	     -0.05962437	      0.88291998	     -0.00075983	     -0.21235619	     -0.00213329	      0.00070191	    150.27270667
      2.63195036	     -0.05413796	     -0.00031197	     -0.19532917	     -0.05962702	      0.88292083	     -0.00076107	     -0.21234998	     -0.00215687	      0.00065938	    151.77147553
      2.63318963	     -0.05414657	     -0.00031150	     -0.19533751	     -0.05962971	      0.88292162	     -0.00076231	     -0.21234422	     -0.00217851	      0.00061846	    151.22313730
      2.63442889	     -0.05415584	     -0.00031120	     -0.19534651	     -0.05963242	      0.88292236	     -0.00076355	     -0.21233888	     -0.00220165	      0.00057687	    152.68551732
      2.63566815	     -0.05416864	     -0.00031083	     -0.19535905	     -0.05963517	      0.88292305	     -0.00076479	     -0.21233398	     -0.00222280	      0.00053714	    152.09661734
      2.63690742	     -0.05418209	     -0.00031067	     -0.19537222	     -0.05963793	      0.88292369	     -0.00076602	     -0.21232950	     -0.00224541	      0.00049697	    153.53239404
      2.63814668	     -0.05419916	     -0.00031047	     -0.19538904	     -0.05964073	      0.88292428	     -0.00076726	     -0.21232546	     -0.00226596	      0.00045888	    152.90011769
      2.63938594	     -0.05421697	     -0.00031047	     -0.19540658	     -0.05964355	      0.88292483	     -0.00076849	     -0.21232183	     -0.00228792	      0.00042051	    154.29550131
      2.64062521	     -0.05423851	     -0.00031041	     -0.19542787	     -0.05964640	      0.88292533	     -0.00076972	     -0.21231863	     -0.00230778	      0.00038434	    153.61033427
      2.64186447	     -0.05426097	     -0.00031055	     -0.19545007	     -0.05964927	      0.88292578	     -0.00077095	     -0.21231586	     -0.00232901	      0.00034799	    154.95641743
      2.64310373	     -0.05428749	     -0.00031064	     -0.19547634	     -0.05965217	      0.88292619	     -0.00077217	     -0.21231352	     -0.00234809	      0.00031387	    154.20922620
      2.64434300	     -0.05431511	     -0.00031093	     -0.19550370	     -0.05965509	      0.88292656	     -0.00077340	     -0.21231162	     -0.00236849	      0.00027957	    155.49887454
      2.64558226	     -0.05434675	     -0.00031115	     -0.19553510	     -0.05965804	      0.88292689	     -0.00077462	     -0.21231017	     -0.00238669	      0.00024748	    154.68613978
      2.64682152	     -0.05437937	     -0.00031153	     -0.19556747	     -0.05966101	      0.88292717	     -0.00077584	     -0.21230916	     -0.00240616	      0.00021515	    155.91249304
      2.64806079	     -0.05441596	     -0.00031182	     -0.19560383	     -0.05966400	      0.88292742	     -0.00077705	     -0.21230860	     -0.00242336	      0.00018494	    155.02415032
      2.64930005	     -0.05445369	     -0.00031229	     -0.19564132	     -0.05966702	      0.88292763	     -0.00077826	     -0.21230849	     -0.00244176	      0.00015442	    156.17280228
      2.65053931	     -0.05449547	     -0.00031268	     -0.19568288	     -0.05967005	      0.88292780	     -0.00077947	     -0.21230884	     -0.00245780	      0.00012592	    155.19927690
      2.65177858	     -0.05453831	     -0.00031323	     -0.19572549	     -0.05967311	      0.88292794	     -0.00078068	     -0.21230963	     -0.00247496	      0.00009697	    156.25849504
      2.65301784	     -0.05458526	     -0.00031370	     -0.19577223	     -0.05967619	      0.88292804	     -0.00078188	     -0.21231089	     -0.00248967	      0.00006991	    155.19515031
      2.65425711	     -0.05463326	     -0.00031433	     -0.19582002	     -0.05967928	      0.88292811	     -0.00078308	     -0.21231259	     -0.00250541	      0.00004226	    156.16695571
      2.65549637	     -0.05468532	     -0.00031486	     -0.19587189	     -0.05968239	      0.88292815	     -0.00078428	     -0.21231474	     -0.00251867	      0.00001634	    155.01389501
      2.65673563	     -0.05473832	     -0.00031553	     -0.19592469	     -0.05968552	      0.88292815	     -0.00078547	     -0.21231735	     -0.00253293	     -0.00001033	    155.90203474
      2.65797490	     -0.05479514	     -0.00031612	     -0.19598133	     -0.05968867	      0.88292813	     -0.00078666	     -0.21232039	     -0.00254466	     -0.00003543	    154.67474899
      2.65921416	     -0.05485274	     -0.00031685	     -0.19603875	     -0.05969183	      0.88292807	     -0.00078784	     -0.21232387	     -0.00255737	     -0.00006144	    155.48338820
[truncated: 350,813 more chars]
