# Supplementary material for: A Neural Controller Model Considering the Vestibulospinal Tract in Human Postural Control
Source: Front Comput Neurosci. 2022 Feb 25;16:785099. doi: 10.3389/fncom.2022.785099 (PMC8913724; doi:10.3389/fncom.2022.785099)
Supplement: Supplementary file 8 [file Data_Sheet_3.zip › SimulationResults/VST+/1.495/opt_8/jiang_CoPpositon_pos.sto]

CoP
version=1
nRows=4001
nColumns=11
inDegrees=no

This file contains CoP trajectory (of origin) and orientations.

Units are S.I. units (seconds, meters, Newtons, ...)
Angles are in degrees.

endheader
time	cop-x	cop-z	cop-x-calcn-r	com-x	com-y	com-z	com-x-calcn-r	com-x-vel	com-y-vel	s_torques
      0.00048091	     -0.06554700	     -0.00032388	     -0.20674629	     -0.06321768	      0.88294046	     -0.00014789	     -0.21772585	      0.00000609	      0.00004619	    112.93579636
      0.00096181	     -0.06510510	     -0.00032789	     -0.20630463	     -0.06321767	      0.88294049	     -0.00014788	     -0.21771399	      0.00001918	      0.00010234	    126.30995544
      0.00170219	     -0.06465548	     -0.00033180	     -0.20585534	     -0.06321765	      0.88294060	     -0.00014786	     -0.21768738	      0.00003495	      0.00020166	    105.64954950
      0.00244256	     -0.06442480	     -0.00033394	     -0.20562489	     -0.06321762	      0.88294079	     -0.00014781	     -0.21765648	      0.00004002	      0.00030949	     84.73836014
      0.00375445	     -0.06435987	     -0.00033520	     -0.20556020	     -0.06321757	      0.88294133	     -0.00014771	     -0.21760333	      0.00003136	      0.00050335	     65.70137591
      0.00548858	     -0.06457060	     -0.00033500	     -0.20577122	     -0.06321753	      0.88294241	     -0.00014752	     -0.21754905	      0.00001692	      0.00073564	     56.99337221
      0.00719821	     -0.06482589	     -0.00033471	     -0.20602702	     -0.06321750	      0.88294383	     -0.00014730	     -0.21751399	      0.00002365	      0.00092019	     55.55660561
      0.00890785	     -0.06500458	     -0.00033489	     -0.20620645	     -0.06321744	      0.88294553	     -0.00014704	     -0.21749046	      0.00005494	      0.00105849	     57.09627108
      0.01027084	     -0.06509593	     -0.00033542	     -0.20629853	     -0.06321734	      0.88294703	     -0.00014681	     -0.21747540	      0.00009620	      0.00113928	     58.30531602
      0.01163383	     -0.06514177	     -0.00033611	     -0.20634519	     -0.06321717	      0.88294862	     -0.00014657	     -0.21746143	      0.00014612	      0.00119733	     60.25671590
      0.01344593	     -0.06516410	     -0.00033712	     -0.20636866	     -0.06321684	      0.88295084	     -0.00014623	     -0.21744263	      0.00022255	      0.00124467	     61.87602389
      0.01525802	     -0.06514803	     -0.00033799	     -0.20635374	     -0.06321636	      0.88295312	     -0.00014586	     -0.21742297	      0.00030364	      0.00126326	     64.50367029
      0.01657606	     -0.06512953	     -0.00033882	     -0.20633610	     -0.06321592	      0.88295478	     -0.00014558	     -0.21740805	      0.00036514	      0.00126177	     64.17195864
      0.01789411	     -0.06509635	     -0.00033925	     -0.20630376	     -0.06321540	      0.88295644	     -0.00014529	     -0.21739291	      0.00042575	      0.00124956	     64.99077764
      0.01981400	     -0.06503872	     -0.00033978	     -0.20624732	     -0.06321450	      0.88295881	     -0.00014485	     -0.21737067	      0.00051305	      0.00121563	     64.85737321
      0.02141178	     -0.06497691	     -0.00033999	     -0.20618648	     -0.06321362	      0.88296072	     -0.00014446	     -0.21735233	      0.00058355	      0.00117575	     65.25631639
      0.02264995	     -0.06492611	     -0.00034015	     -0.20613641	     -0.06321287	      0.88296215	     -0.00014415	     -0.21733829	      0.00063624	      0.00113829	     64.66663130
      0.02388812	     -0.06487124	     -0.00034022	     -0.20608226	     -0.06321205	      0.88296354	     -0.00014382	     -0.21732457	      0.00068810	      0.00109760	     64.23743300
      0.02512630	     -0.06481562	     -0.00034024	     -0.20602732	     -0.06321116	      0.88296487	     -0.00014349	     -0.21731120	      0.00073744	      0.00105265	     63.93666561
      0.02636447	     -0.06475861	     -0.00034020	     -0.20597101	     -0.06321022	      0.88296614	     -0.00014315	     -0.21729823	      0.00078606	      0.00100582	     63.36112090
      0.02760264	     -0.06470187	     -0.00034012	     -0.20591493	     -0.06320922	      0.88296736	     -0.00014280	     -0.21728568	      0.00083238	      0.00095632	     63.08140809
      0.02884081	     -0.06464570	     -0.00034001	     -0.20585943	     -0.06320816	      0.88296851	     -0.00014244	     -0.21727356	      0.00087787	      0.00090603	     62.56908846
      0.03035031	     -0.06457988	     -0.00033984	     -0.20579440	     -0.06320679	      0.88296983	     -0.00014199	     -0.21725939	      0.00093059	      0.00084290	     62.40641481
      0.03155798	     -0.06452955	     -0.00033969	     -0.20574469	     -0.06320565	      0.88297082	     -0.00014162	     -0.21724855	      0.00097248	      0.00079300	     61.87091854
      0.03276565	     -0.06448272	     -0.00033952	     -0.20569847	     -0.06320445	      0.88297174	     -0.00014124	     -0.21723814	      0.00101214	      0.00074216	     61.99139912
      0.03397332	     -0.06443899	     -0.00033935	     -0.20565536	     -0.06320320	      0.88297261	     -0.00014085	     -0.21722819	      0.00105171	      0.00069246	     61.71671148
      0.03518099	     -0.06439932	     -0.00033918	     -0.20561629	     -0.06320191	      0.88297342	     -0.00014046	     -0.21721867	      0.00108981	      0.00064283	     61.87268853
      0.03675378	     -0.06435340	     -0.00033897	     -0.20557115	     -0.06320015	      0.88297438	     -0.00013994	     -0.21720695	      0.00113920	      0.00058020	     61.60709582
      0.03790009	     -0.06432420	     -0.00033882	     -0.20554253	     -0.06319883	      0.88297502	     -0.00013955	     -0.21719884	      0.00117366	      0.00053494	     62.05907115
      0.03904640	     -0.06429826	     -0.00033869	     -0.20551716	     -0.06319746	      0.88297561	     -0.00013915	     -0.21719111	      0.00120860	      0.00049151	     61.96697687
      0.04044516	     -0.06427203	     -0.00033855	     -0.20549162	     -0.06319574	      0.88297626	     -0.00013866	     -0.21718214	      0.00125014	      0.00043938	     62.34708045
      0.04184392	     -0.06425021	     -0.00033836	     -0.20547050	     -0.06319397	      0.88297684	     -0.00013816	     -0.21717367	      0.00129224	      0.00038974	     62.11060995
      0.04305698	     -0.06423494	     -0.00033811	     -0.20545582	     -0.06319238	      0.88297728	     -0.00013771	     -0.21716669	      0.00132751	      0.00034733	     62.68490025
      0.04427004	     -0.06422212	     -0.00033778	     -0.20544362	     -0.06319074	      0.88297768	     -0.00013726	     -0.21716003	      0.00136382	      0.00030729	     62.45654834
      0.04548310	     -0.06421303	     -0.00033739	     -0.20543512	     -0.06318907	      0.88297803	     -0.00013681	     -0.21715367	      0.00139921	      0.00026780	     62.88800012
      0.04669616	     -0.06420579	     -0.00033698	     -0.20542850	     -0.06318735	      0.88297833	     -0.00013635	     -0.21714761	      0.00143538	      0.00023034	     62.77455795
      0.04816861	     -0.06420022	     -0.00033648	     -0.20542367	     -0.06318520	      0.88297864	     -0.00013578	     -0.21714058	      0.00147857	      0.00018612	     63.22705836
      0.04942097	     -0.06419653	     -0.00033609	     -0.20542062	     -0.06318333	      0.88297885	     -0.00013529	     -0.21713488	      0.00151645	      0.00015109	     62.86502261
      0.05067332	     -0.06419483	     -0.00033575	     -0.20541956	     -0.06318141	      0.88297902	     -0.00013479	     -0.21712938	      0.00155326	      0.00011672	     63.35941707
      0.05192567	     -0.06419278	     -0.00033557	     -0.20541815	     -0.06317944	      0.88297914	     -0.00013429	     -0.21712406	      0.00159131	      0.00008498	     63.06408723
      0.05317803	     -0.06419249	     -0.00033546	     -0.20541849	     -0.06317742	      0.88297923	     -0.00013378	     -0.21711889	      0.00162840	      0.00005413	     63.49293896
      0.05443038	     -0.06419156	     -0.00033533	     -0.20541820	     -0.06317536	      0.88297928	     -0.00013326	     -0.21711387	      0.00166655	      0.00002593	     63.19729982
      0.05568274	     -0.06419211	     -0.00033514	     -0.20541939	     -0.06317325	      0.88297929	     -0.00013274	     -0.21710895	      0.00170375	     -0.00000128	     63.56035998
      0.05693509	     -0.06419188	     -0.00033495	     -0.20541980	     -0.06317109	      0.88297928	     -0.00013222	     -0.21710418	      0.00174186	     -0.00002592	     63.28118890
      0.05818745	     -0.06419318	     -0.00033476	     -0.20542172	     -0.06316889	      0.88297923	     -0.00013169	     -0.21709951	      0.00177905	     -0.00004952	     63.60780039
      0.05943980	     -0.06419307	     -0.00033470	     -0.20542225	     -0.06316663	      0.88297915	     -0.00013115	     -0.21709498	      0.00181701	     -0.00007061	     63.35789605
      0.06069215	     -0.06419426	     -0.00033479	     -0.20542408	     -0.06316433	      0.88297905	     -0.00013061	     -0.21709055	      0.00185402	     -0.00009058	     63.64772779
      0.06194451	     -0.06419385	     -0.00033486	     -0.20542429	     -0.06316199	      0.88297893	     -0.00013006	     -0.21708626	      0.00189172	     -0.00010807	     63.41046387
      0.06319686	     -0.06419405	     -0.00033467	     -0.20542512	     -0.06315960	      0.88297878	     -0.00012951	     -0.21708206	      0.00192852	     -0.00012443	     63.69078445
      0.06444922	     -0.06419258	     -0.00033442	     -0.20542428	     -0.06315716	      0.88297862	     -0.00012895	     -0.21707800	      0.00196601	     -0.00013835	     63.46515595
      0.06570157	     -0.06419230	     -0.00033416	     -0.20542463	     -0.06315467	      0.88297844	     -0.00012839	     -0.21707403	      0.00200260	     -0.00015120	     63.73528544
      0.06695393	     -0.06418997	     -0.00033393	     -0.20542293	     -0.06315214	      0.88297824	     -0.00012782	     -0.21707018	      0.00203986	     -0.00016170	     63.52396699
      0.06820628	     -0.06418819	     -0.00033365	     -0.20542177	     -0.06314956	      0.88297803	     -0.00012725	     -0.21706638	      0.00207622	     -0.00017115	     63.78101208
      0.06945864	     -0.06418461	     -0.00033339	     -0.20541883	     -0.06314694	      0.88297781	     -0.00012667	     -0.21706266	      0.00211320	     -0.00017832	     63.55704634
      0.07071099	     -0.06418212	     -0.00033309	     -0.20541696	     -0.06314427	      0.88297758	     -0.00012609	     -0.21705896	      0.00214924	     -0.00018451	     63.80238863
      0.07196334	     -0.06417763	     -0.00033275	     -0.20541310	     -0.06314156	      0.88297735	     -0.00012550	     -0.21705531	      0.00218586	     -0.00018853	     63.57690746
      0.07321570	     -0.06417424	     -0.00033236	     -0.20541033	     -0.06313880	      0.88297711	     -0.00012491	     -0.21705167	      0.00222155	     -0.00019171	     63.81496828
      0.07446805	     -0.06416908	     -0.00033202	     -0.20540580	     -0.06313599	      0.88297687	     -0.00012431	     -0.21704807	      0.00225782	     -0.00019286	     63.58600986
      0.07572041	     -0.06416486	     -0.00033165	     -0.20540219	     -0.06313314	      0.88297663	     -0.00012371	     -0.21704444	      0.00229316	     -0.00019328	     63.82579991
      0.07697276	     -0.06415897	     -0.00033129	     -0.20539693	     -0.06313025	      0.88297639	     -0.00012311	     -0.21704082	      0.00232908	     -0.00019181	     63.58918685
      0.07822512	     -0.06415474	     -0.00033095	     -0.20539331	     -0.06312731	      0.88297615	     -0.00012250	     -0.21703716	      0.00236406	     -0.00018976	     63.82369673
      0.07947747	     -0.06414904	     -0.00033065	     -0.20538823	     -0.06312433	      0.88297591	     -0.00012188	     -0.21703350	      0.00239962	     -0.00018601	     63.58082803
      0.08072983	     -0.06413928	     -0.00033036	     -0.20537909	     -0.06312130	      0.88297568	     -0.00012126	     -0.21702974	      0.00243449	     -0.00018197	     64.09629196
      0.08198218	     -0.06410058	     -0.00033012	     -0.20534100	     -0.06311823	      0.88297546	     -0.00012064	     -0.21702541	      0.00247049	     -0.00017616	     64.58213148
      0.08323453	     -0.06403861	     -0.00032981	     -0.20527962	     -0.06311511	      0.88297524	     -0.00012002	     -0.21701970	      0.00250468	     -0.00016837	     65.53920461
      0.08448689	     -0.06397642	     -0.00032937	     -0.20521798	     -0.06311196	      0.88297504	     -0.00011939	     -0.21701266	      0.00253659	     -0.00015632	     65.76131391
      0.08573924	     -0.06394151	     -0.00032891	     -0.20518355	     -0.06310876	      0.88297485	     -0.00011875	     -0.21700518	      0.00256383	     -0.00014182	     66.40195464
      0.08699160	     -0.06394212	     -0.00032860	     -0.20518460	     -0.06310554	      0.88297469	     -0.00011812	     -0.21699866	      0.00258859	     -0.00012551	     66.74856930
      0.08824395	     -0.06398074	     -0.00032837	     -0.20522363	     -0.06310228	      0.88297454	     -0.00011749	     -0.21699433	      0.00261089	     -0.00011133	     67.90753755
      0.08949631	     -0.06404775	     -0.00032830	     -0.20529102	     -0.06309900	      0.88297441	     -0.00011686	     -0.21699317	      0.00263421	     -0.00010075	     69.11791140
      0.09074866	     -0.06413740	     -0.00032845	     -0.20538104	     -0.06309568	      0.88297428	     -0.00011623	     -0.21699564	      0.00265868	     -0.00009740	     71.07163137
      0.09200102	     -0.06423786	     -0.00032875	     -0.20548190	     -0.06309233	      0.88297416	     -0.00011560	     -0.21700199	      0.00268712	     -0.00010176	     73.04551581
      0.09325337	     -0.06434413	     -0.00032910	     -0.20558858	     -0.06308895	      0.88297402	     -0.00011497	     -0.21701210	      0.00271879	     -0.00011619	     75.36375073
      0.09450572	     -0.06444743	     -0.00032944	     -0.20569233	     -0.06308552	      0.88297386	     -0.00011435	     -0.21702575	      0.00275577	     -0.00013995	     77.43901160
      0.09575808	     -0.06454639	     -0.00032974	     -0.20579177	     -0.06308205	      0.88297367	     -0.00011373	     -0.21704259	      0.00279668	     -0.00017430	     79.33328327
      0.09701043	     -0.06463472	     -0.00032988	     -0.20588063	     -0.06307852	      0.88297342	     -0.00011312	     -0.21706225	      0.00284309	     -0.00021748	     80.70566526
      0.09826279	     -0.06471114	     -0.00032987	     -0.20595762	     -0.06307492	      0.88297312	     -0.00011250	     -0.21708428	      0.00289325	     -0.00026976	     81.54874225
      0.09951514	     -0.06477171	     -0.00032984	     -0.20601880	     -0.06307127	      0.88297274	     -0.00011189	     -0.21710828	      0.00294839	     -0.00032855	     81.74920172
      0.10076750	     -0.06481652	     -0.00032889	     -0.20606426	     -0.06306754	      0.88297229	     -0.00011129	     -0.21713378	      0.00300658	     -0.00039352	     81.40000194
      0.10201985	     -0.06484403	     -0.00032823	     -0.20609248	     -0.06306373	      0.88297176	     -0.00011069	     -0.21716043	      0.00306888	     -0.00046153	     80.50062588
      0.10327221	     -0.06485665	     -0.00032738	     -0.20610583	     -0.06305985	      0.88297114	     -0.00011009	     -0.21718776	      0.00313326	     -0.00053195	     79.32748623
      0.10452456	     -0.06485075	     -0.00032626	     -0.20610070	     -0.06305588	      0.88297043	     -0.00010950	     -0.21721541	      0.00320080	     -0.00060166	     77.96745882
      0.10577691	     -0.06482528	     -0.00032516	     -0.20607603	     -0.06305183	      0.88296963	     -0.00010891	     -0.21724289	      0.00326949	     -0.00066997	     76.81817283
      0.10702927	     -0.06478414	     -0.00032372	     -0.20603572	     -0.06304769	      0.88296875	     -0.00010832	     -0.21727000	      0.00334008	     -0.00073331	     75.59793225
      0.10828162	     -0.06473272	     -0.00032227	     -0.20598514	     -0.06304347	      0.88296779	     -0.00010774	     -0.21729645	      0.00341053	     -0.00079142	     74.98306307
      0.10953398	     -0.06467199	     -0.00032104	     -0.20592528	     -0.06303915	      0.88296677	     -0.00010716	     -0.21732208	      0.00348203	     -0.00084172	     74.41557144
      0.11078633	     -0.06460654	     -0.00031971	     -0.20586069	     -0.06303475	      0.88296569	     -0.00010659	     -0.21734665	      0.00355269	     -0.00088444	     74.68415263
      0.11203869	     -0.06453719	     -0.00031861	     -0.20579222	     -0.06303025	      0.88296456	     -0.00010602	     -0.21737008	      0.00362386	     -0.00091757	     74.83653917
      0.11329104	     -0.06446990	     -0.00031766	     -0.20572580	     -0.06302567	      0.88296340	     -0.00010546	     -0.21739222	      0.00369382	     -0.00094205	     75.83106547
      0.11454339	     -0.06440204	     -0.00031705	     -0.20565881	     -0.06302100	      0.88296221	     -0.00010490	     -0.21741313	      0.00376400	     -0.00095662	     76.40529697
      0.11579575	     -0.06434280	     -0.00031633	     -0.20560044	     -0.06301624	      0.88296100	     -0.00010435	     -0.21743286	      0.00383273	     -0.00096272	     77.70086371
      0.11704810	     -0.06428991	     -0.00031562	     -0.20554842	     -0.06301140	      0.88295980	     -0.00010381	     -0.21745153	      0.00390161	     -0.00095976	     78.28337030
      0.11830046	     -0.06424647	     -0.00031503	     -0.20550583	     -0.06300647	      0.88295860	     -0.00010327	     -0.21746913	      0.00396924	     -0.00094983	     79.56014067
      0.11955281	     -0.06420821	     -0.00031437	     -0.20546844	     -0.06300146	      0.88295742	     -0.00010274	     -0.21748576	      0.00403735	     -0.00093258	     79.91634973
      0.12080517	     -0.06417783	     -0.00031392	     -0.20543890	     -0.06299636	      0.88295627	     -0.00010221	     -0.21750137	      0.00410455	     -0.00091016	     80.92056387
      0.12205752	     -0.06415240	     -0.00031347	     -0.20541434	     -0.06299118	      0.88295514	     -0.00010170	     -0.21751602	      0.00417251	     -0.00088225	     80.87448288
      0.12330988	     -0.06413467	     -0.00031306	     -0.20539745	     -0.06298591	      0.88295406	     -0.00010119	     -0.21752970	      0.00423973	     -0.00085111	     81.46913721
      0.12456223	     -0.06411882	     -0.00031305	     -0.20538245	     -0.06298056	      0.88295301	     -0.00010069	     -0.21754250	      0.00430787	     -0.00081641	     81.03999962
      0.12581458	     -0.06411003	     -0.00031267	     -0.20537451	     -0.06297512	      0.88295201	     -0.00010019	     -0.21755446	      0.00437531	     -0.00078003	     81.26247086
      0.12706694	     -0.06410494	     -0.00031219	     -0.20537027	     -0.06296960	      0.88295106	     -0.00009970	     -0.21756570	      0.00444361	     -0.00074155	     80.53420730
      0.12831929	     -0.06410411	     -0.00031170	     -0.20537029	     -0.06296399	      0.88295016	     -0.00009923	     -0.21757624	      0.00451127	     -0.00070313	     80.57864481
      0.12957165	     -0.06410329	     -0.00031114	     -0.20537032	     -0.06295830	      0.88294930	     -0.00009875	     -0.21758611	      0.00457995	     -0.00066424	     79.80240289
      0.13082400	     -0.06410523	     -0.00031051	     -0.20537309	     -0.06295252	      0.88294849	     -0.00009829	     -0.21759531	      0.00464801	     -0.00062675	     79.77718604
      0.13207636	     -0.06410658	     -0.00030982	     -0.20537530	     -0.06294666	      0.88294773	     -0.00009783	     -0.21760390	      0.00471698	     -0.00058985	     79.02337398
      0.13332871	     -0.06410972	     -0.00030912	     -0.20537927	     -0.06294071	      0.88294701	     -0.00009739	     -0.21761192	      0.00478519	     -0.00055529	     79.00670312
      0.13458107	     -0.06411218	     -0.00030839	     -0.20538257	     -0.06293467	      0.88294634	     -0.00009695	     -0.21761949	      0.00485416	     -0.00052225	     78.33013269
      0.13583342	     -0.06411653	     -0.00030764	     -0.20538774	     -0.06292855	      0.88294570	     -0.00009652	     -0.21762666	      0.00492220	     -0.00049235	     78.35227028
      0.13708577	     -0.06411943	     -0.00030646	     -0.20539148	     -0.06292234	      0.88294511	     -0.00009610	     -0.21763359	      0.00499084	     -0.00046462	     77.78932791
      0.13833813	     -0.06412394	     -0.00030557	     -0.20539680	     -0.06291605	      0.88294454	     -0.00009568	     -0.21764033	      0.00505841	     -0.00044056	     77.88808750
      0.13959048	     -0.06412674	     -0.00030501	     -0.20540041	     -0.06290967	      0.88294400	     -0.00009528	     -0.21764699	      0.00512644	     -0.00041904	     77.43725391
      0.14084284	     -0.06412963	     -0.00030444	     -0.20540410	     -0.06290321	      0.88294349	     -0.00009488	     -0.21765359	      0.00519328	     -0.00040140	     77.59544278
      0.14209519	     -0.06413002	     -0.00030390	     -0.20540528	     -0.06289666	      0.88294299	     -0.00009449	     -0.21766018	      0.00526050	     -0.00038643	     77.22967609
      0.14334755	     -0.06413011	     -0.00030346	     -0.20540615	     -0.06289003	      0.88294252	     -0.00009412	     -0.21766677	      0.00532648	     -0.00037534	     77.43227907
      0.14459990	     -0.06412759	     -0.00030307	     -0.20540441	     -0.06288332	      0.88294205	     -0.00009375	     -0.21767340	      0.00539279	     -0.00036679	     77.12053805
      0.14585226	     -0.06412467	     -0.00030269	     -0.20540224	     -0.06287653	      0.88294160	     -0.00009339	     -0.21768006	      0.00545780	     -0.00036190	     77.34433762
      0.14710461	     -0.06411899	     -0.00030210	     -0.20539733	     -0.06286965	      0.88294115	     -0.00009304	     -0.21768680	      0.00552308	     -0.00035920	     77.06514362
      0.14835696	     -0.06411240	     -0.00030142	     -0.20539150	     -0.06286269	      0.88294070	     -0.00009270	     -0.21769355	      0.00558702	     -0.00035974	     77.31546582
      0.14960932	     -0.06410286	     -0.00030064	     -0.20538271	     -0.06285566	      0.88294025	     -0.00009237	     -0.21770035	      0.00565126	     -0.00036203	     77.07398722
      0.15086167	     -0.06409288	     -0.00029998	     -0.20537346	     -0.06284854	      0.88293979	     -0.00009205	     -0.21770715	      0.00571422	     -0.00036712	     77.36810443
      0.15211403	     -0.06408001	     -0.00029930	     -0.20536134	     -0.06284134	      0.88293933	     -0.00009173	     -0.21771398	      0.00577751	     -0.00037341	     77.17198741
      0.15336638	     -0.06406668	     -0.00029856	     -0.20534873	     -0.06283407	      0.88293885	     -0.00009143	     -0.21772076	      0.00583956	     -0.00038191	     77.52677266
      0.15461874	     -0.06404926	     -0.00029799	     -0.20533204	     -0.06282672	      0.88293837	     -0.00009114	     -0.21772752	      0.00590196	     -0.00039105	     77.36987691
      0.15587109	     -0.06403324	     -0.00029723	     -0.20531673	     -0.06281929	      0.88293787	     -0.00009085	     -0.21773423	      0.00596308	     -0.00040179	     77.76114626
      0.15712344	     -0.06401620	     -0.00029632	     -0.20530041	     -0.06281178	      0.88293736	     -0.00009058	     -0.21774092	      0.00602453	     -0.00041266	     77.62715711
      0.15837580	     -0.06400067	     -0.00029549	     -0.20528559	     -0.06280420	      0.88293684	     -0.00009032	     -0.21774753	      0.00608480	     -0.00042477	     78.09737495
      0.15962815	     -0.06398512	     -0.00029444	     -0.20527075	     -0.06279654	      0.88293630	     -0.00009006	     -0.21775410	      0.00614557	     -0.00043670	     78.02027494
      0.16088051	     -0.06397162	     -0.00029352	     -0.20525795	     -0.06278881	      0.88293574	     -0.00008982	     -0.21776055	      0.00620532	     -0.00044952	     78.53561619
      0.16213286	     -0.06395891	     -0.00029270	     -0.20524594	     -0.06278100	      0.88293517	     -0.00008959	     -0.21776694	      0.00626583	     -0.00046189	     78.45615515
      0.16338522	     -0.06394987	     -0.00029224	     -0.20523759	     -0.06277311	      0.88293459	     -0.00008937	     -0.21777325	      0.00632556	     -0.00047498	     79.12963132
      0.16463757	     -0.06393865	     -0.00029211	     -0.20522705	     -0.06276515	      0.88293398	     -0.00008916	     -0.21777950	      0.00638565	     -0.00048744	     79.46374008
      0.16588993	     -0.06392649	     -0.00029239	     -0.20521554	     -0.06275712	      0.88293337	     -0.00008896	     -0.21778560	      0.00644338	     -0.00050044	     80.70943531
      0.16714228	     -0.06391168	     -0.00029229	     -0.20520137	     -0.06274902	      0.88293273	     -0.00008877	     -0.21779148	      0.00649937	     -0.00051267	     81.53509303
      0.16839463	     -0.06389710	     -0.00029219	     -0.20518738	     -0.06274084	      0.88293208	     -0.00008859	     -0.21779701	      0.00655150	     -0.00052548	     83.23610778
      0.16964699	     -0.06388158	     -0.00029203	     -0.20517244	     -0.06273261	      0.88293141	     -0.00008842	     -0.21780221	      0.00660155	     -0.00053775	     84.42413335
      0.17089934	     -0.06386815	     -0.00029190	     -0.20515955	     -0.06272431	      0.88293073	     -0.00008826	     -0.21780703	      0.00664846	     -0.00055075	     86.46801981
      0.17215170	     -0.06385481	     -0.00029177	     -0.20514674	     -0.06271595	      0.88293004	     -0.00008812	     -0.21781155	      0.00669450	     -0.00056315	     87.91589691
      0.17340405	     -0.06384232	     -0.00029172	     -0.20513476	     -0.06270754	      0.88292932	     -0.00008798	     -0.21781570	      0.00673870	     -0.00057599	     90.22553705
      0.17465641	     -0.06382675	     -0.00029152	     -0.20511969	     -0.06269908	      0.88292859	     -0.00008786	     -0.21781944	      0.00678317	     -0.00058761	     91.88920535
      0.17590876	     -0.06380774	     -0.00029137	     -0.20510118	     -0.06269055	      0.88292785	     -0.00008774	     -0.21782262	      0.00682666	     -0.00059872	     94.41242348
      0.17716112	     -0.06378023	     -0.00029120	     -0.20507417	     -0.06268198	      0.88292710	     -0.00008763	     -0.21782505	      0.00687102	     -0.00060737	     96.24258559
      0.17841347	     -0.06374347	     -0.00029108	     -0.20503791	     -0.06267334	      0.88292633	     -0.00008754	     -0.21782643	      0.00691484	     -0.00061398	     98.92510764
      0.17966582	     -0.06369123	     -0.00029090	     -0.20498619	     -0.06266466	      0.88292556	     -0.00008745	     -0.21782647	      0.00695989	     -0.00061627	    100.88405234
      0.18091818	     -0.06362179	     -0.00029043	     -0.20491726	     -0.06265591	      0.88292479	     -0.00008737	     -0.21782472	      0.00700463	     -0.00061426	    103.70968914
      0.18217053	     -0.06353090	     -0.00028966	     -0.20482691	     -0.06264711	      0.88292402	     -0.00008730	     -0.21782081	      0.00705063	     -0.00060550	    105.72124736
      0.18342289	     -0.06342050	     -0.00028822	     -0.20471706	     -0.06263825	      0.88292327	     -0.00008724	     -0.21781432	      0.00709614	     -0.00059003	    108.53940381
      0.18467524	     -0.06329184	     -0.00028588	     -0.20458897	     -0.06262934	      0.88292255	     -0.00008719	     -0.21780510	      0.00714244	     -0.00056547	    110.39239490
      0.18592760	     -0.06315179	     -0.00028368	     -0.20444946	     -0.06262036	      0.88292186	     -0.00008714	     -0.21779307	      0.00718760	     -0.00053232	    112.98034672
      0.18717995	     -0.06300250	     -0.00028256	     -0.20430070	     -0.06261133	      0.88292122	     -0.00008711	     -0.21777833	      0.00723297	     -0.00048897	    114.50279545
      0.18843231	     -0.06285044	     -0.00028167	     -0.20414916	     -0.06260225	      0.88292064	     -0.00008708	     -0.21776103	      0.00727663	     -0.00043663	    116.72549862
      0.18968466	     -0.06269817	     -0.00028099	     -0.20399738	     -0.06259311	      0.88292013	     -0.00008706	     -0.21774153	      0.00732008	     -0.00037457	    117.87700756
      0.19093701	     -0.06254948	     -0.00028074	     -0.20384916	     -0.06258391	      0.88291971	     -0.00008704	     -0.21772008	      0.00736161	     -0.00030486	    119.80112359
      0.19218937	     -0.06240433	     -0.00028051	     -0.20370447	     -0.06257467	      0.88291937	     -0.00008703	     -0.21769704	      0.00740282	     -0.00022733	    120.63627767
      0.19344172	     -0.06226647	     -0.00028031	     -0.20356704	     -0.06256537	      0.88291914	     -0.00008703	     -0.21767264	      0.00744204	     -0.00014454	    122.27086468
      0.19469408	     -0.06213529	     -0.00028012	     -0.20343630	     -0.06255603	      0.88291901	     -0.00008704	     -0.21764721	      0.00748103	     -0.00005674	    122.84549409
      0.19594643	     -0.06201283	     -0.00027992	     -0.20331424	     -0.06254664	      0.88291900	     -0.00008705	     -0.21762097	      0.00751822	      0.00003335	    124.24602442
      0.19719879	     -0.06189704	     -0.00027960	     -0.20319886	     -0.06253720	      0.88291910	     -0.00008707	     -0.21759415	      0.00755541	      0.00012542	    124.60727145
      0.19845114	     -0.06178937	     -0.00027922	     -0.20309157	     -0.06252771	      0.88291931	     -0.00008709	     -0.21756687	      0.00759104	      0.00021679	    125.81075100
      0.19970350	     -0.06168749	     -0.00027876	     -0.20299008	     -0.06251818	      0.88291964	     -0.00008712	     -0.21753929	      0.00762692	      0.00030732	    125.99747413
      0.20095585	     -0.06159178	     -0.00027831	     -0.20289474	     -0.06250861	      0.88292008	     -0.00008715	     -0.21751144	      0.00766145	      0.00039459	    127.04920740
      0.20220820	     -0.06149988	     -0.00027788	     -0.20280322	     -0.06249899	      0.88292063	     -0.00008719	     -0.21748342	      0.00769639	      0.00047879	    127.09143418
      0.20346056	     -0.06141195	     -0.00027747	     -0.20271564	     -0.06248933	      0.88292128	     -0.00008724	     -0.21745519	      0.00773005	      0.00055784	    127.99906913
      0.20471291	     -0.06132567	     -0.00027706	     -0.20262972	     -0.06247963	      0.88292202	     -0.00008729	     -0.21742677	      0.00776411	      0.00063230	    127.90572680
      0.20596527	     -0.06124170	     -0.00027663	     -0.20254609	     -0.06246989	      0.88292286	     -0.00008734	     -0.21739812	      0.00779678	      0.00070043	    128.65857019
      0.20721762	     -0.06115832	     -0.00027617	     -0.20246306	     -0.06246010	      0.88292377	     -0.00008740	     -0.21736924	      0.00782969	      0.00076307	    128.41879466
      0.20846998	     -0.06107653	     -0.00027572	     -0.20238159	     -0.06245028	      0.88292476	     -0.00008746	     -0.21734008	      0.00786101	      0.00081874	    129.01802527
      0.20972233	     -0.06099490	     -0.00027537	     -0.20230029	     -0.06244041	      0.88292582	     -0.00008753	     -0.21731069	      0.00789233	      0.00086857	    128.64335034
      0.21097468	     -0.06091478	     -0.00027497	     -0.20222048	     -0.06243051	      0.88292694	     -0.00008760	     -0.21728101	      0.00792184	      0.00091130	    129.10761130
      0.21222704	     -0.06083453	     -0.00027402	     -0.20214054	     -0.06242057	      0.88292810	     -0.00008767	     -0.21725109	      0.00795113	      0.00094830	    128.61576534
      0.21347939	     -0.06075374	     -0.00027331	     -0.20206003	     -0.06241060	      0.88292931	     -0.00008775	     -0.21722092	      0.00797835	      0.00097852	    128.94577703
      0.21473175	     -0.06067380	     -0.00027261	     -0.20198038	     -0.06240059	      0.88293055	     -0.00008783	     -0.21719058	      0.00800513	      0.00100334	    128.35158135
      0.21598410	     -0.06059463	     -0.00027192	     -0.20190147	     -0.06239055	      0.88293182	     -0.00008791	     -0.21716006	      0.00802976	      0.00102171	    128.64496718
      0.21723646	     -0.06051361	     -0.00027118	     -0.20182070	     -0.06238048	      0.88293311	     -0.00008800	     -0.21712937	      0.00805396	      0.00103519	    128.06206166
      0.21848881	     -0.06042992	     -0.00027027	     -0.20173725	     -0.06237038	      0.88293441	     -0.00008809	     -0.21709842	      0.00807594	      0.00104300	    128.37352345
      0.21974117	     -0.06034429	     -0.00026952	     -0.20165184	     -0.06236025	      0.88293572	     -0.00008819	     -0.21706725	      0.00809733	      0.00104694	    127.76849955
      0.22099352	     -0.06025816	     -0.00026893	     -0.20156591	     -0.06235010	      0.88293703	     -0.00008829	     -0.21703582	      0.00811633	      0.00104620	    128.06660341
      0.22224587	     -0.06016955	     -0.00026855	     -0.20147749	     -0.06233992	      0.88293834	     -0.00008839	     -0.21700415	      0.00813465	      0.00104252	    127.49924294
      0.22349823	     -0.06007999	     -0.00026826	     -0.20138809	     -0.06232972	      0.88293964	     -0.00008849	     -0.21697219	      0.00815051	      0.00103518	    127.84745698
      0.22475058	     -0.05998837	     -0.00026821	     -0.20129662	     -0.06231951	      0.88294093	     -0.00008860	     -0.21693995	      0.00816564	      0.00102593	    127.34059616
      0.22600294	     -0.05989612	     -0.00026846	     -0.20120448	     -0.06230927	      0.88294221	     -0.00008871	     -0.21690742	      0.00817824	      0.00101410	    127.74060580
      0.22725529	     -0.05980232	     -0.00026862	     -0.20111079	     -0.06229902	      0.88294347	     -0.00008883	     -0.21687466	      0.00819000	      0.00100144	    127.24470311
      0.22850765	     -0.05970711	     -0.00026867	     -0.20101567	     -0.06228876	      0.88294472	     -0.00008894	     -0.21684161	      0.00819917	      0.00098713	    127.69252802
      0.22976000	     -0.05960911	     -0.00026850	     -0.20091775	     -0.06227849	      0.88294594	     -0.00008906	     -0.21680829	      0.00820750	      0.00097291	    127.26774264
      0.23101236	     -0.05950932	     -0.00026774	     -0.20081803	     -0.06226820	      0.88294715	     -0.00008918	     -0.21677464	      0.00821323	      0.00095803	    127.77989770
      0.23226471	     -0.05940758	     -0.00026692	     -0.20071635	     -0.06225791	      0.88294834	     -0.00008931	     -0.21674069	      0.00821811	      0.00094411	    127.40982933
      0.23351706	     -0.05930457	     -0.00026599	     -0.20061337	     -0.06224762	      0.88294952	     -0.00008944	     -0.21670639	      0.00822040	      0.00093036	    128.00382350
      0.23476942	     -0.05919910	     -0.00026508	     -0.20050794	     -0.06223732	      0.88295067	     -0.00008957	     -0.21667177	      0.00822184	      0.00091842	    127.69269673
      0.23602177	     -0.05909330	     -0.00026413	     -0.20040213	     -0.06222703	      0.88295182	     -0.00008970	     -0.21663678	      0.00822066	      0.00090729	    128.33165730
      0.23727413	     -0.05898681	     -0.00026317	     -0.20029564	     -0.06221673	      0.88295295	     -0.00008984	     -0.21660151	      0.00821862	      0.00089842	    128.05267550
      0.23852648	     -0.05888212	     -0.00026241	     -0.20019091	     -0.06220644	      0.88295407	     -0.00008997	     -0.21656599	      0.00821398	      0.00089066	    128.72887429
      0.23977884	     -0.05877764	     -0.00026161	     -0.20008638	     -0.06219616	      0.88295518	     -0.00009011	     -0.21653029	      0.00820852	      0.00088530	    128.48616529
      0.24103119	     -0.05867410	     -0.00026072	     -0.19998277	     -0.06218589	      0.88295629	     -0.00009026	     -0.21649441	      0.00820053	      0.00088120	    129.20335312
      0.24228355	     -0.05857013	     -0.00025976	     -0.19987873	     -0.06217562	      0.88295739	     -0.00009040	     -0.21645839	      0.00819182	      0.00087964	    128.99926639
      0.24353590	     -0.05846717	     -0.00025879	     -0.19977567	     -0.06216537	      0.88295849	     -0.00009055	     -0.21642220	      0.00818071	      0.00087929	    129.77294029
      0.24478825	     -0.05836410	     -0.00025789	     -0.19967249	     -0.06215513	      0.88295959	     -0.00009070	     -0.21638590	      0.00816900	      0.00088136	    129.61418549
      0.24604061	     -0.05826256	     -0.00025686	     -0.19957082	     -0.06214491	      0.88296070	     -0.00009086	     -0.21634946	      0.00815499	      0.00088453	    130.42500914
      0.24729296	     -0.05816136	     -0.00025589	     -0.19946949	     -0.06213471	      0.88296181	     -0.00009101	     -0.21631293	      0.00814046	      0.00089000	    130.28149378
      0.24854532	     -0.05806194	     -0.00025495	     -0.19936991	     -0.06212452	      0.88296293	     -0.00009117	     -0.21627630	      0.00812369	      0.00089640	    131.11370160
      0.24979767	     -0.05796409	     -0.00025407	     -0.19927190	     -0.06211436	      0.88296405	     -0.00009133	     -0.21623964	      0.00810648	      0.00090481	    130.97044812
      0.25105003	     -0.05786938	     -0.00025305	     -0.19917699	     -0.06210422	      0.88296519	     -0.00009149	     -0.21620298	      0.00808708	      0.00091376	    131.78757871
      0.25230238	     -0.05777709	     -0.00025211	     -0.19908452	     -0.06209410	      0.88296634	     -0.00009166	     -0.21616640	      0.00806733	      0.00092423	    131.61792471
      0.25355474	     -0.05768861	     -0.00025119	     -0.19899582	     -0.06208401	      0.88296751	     -0.00009183	     -0.21612997	      0.00804548	      0.00093473	    132.40316627
      0.25480709	     -0.05760469	     -0.00025024	     -0.19891168	     -0.06207395	      0.88296869	     -0.00009200	     -0.21609380	      0.00802337	      0.00094616	    132.17173858
      0.25605944	     -0.05752617	     -0.00024921	     -0.19883293	     -0.06206392	      0.88296988	     -0.00009217	     -0.21605795	      0.00799933	      0.00095686	    132.91261865
      0.25731180	     -0.05745224	     -0.00024806	     -0.19875876	     -0.06205391	      0.88297108	     -0.00009235	     -0.21602251	      0.00797527	      0.00096767	    132.64549604
      0.25856415	     -0.05738426	     -0.00024622	     -0.19869055	     -0.06204394	      0.88297230	     -0.00009252	     -0.21598752	      0.00794950	      0.00097702	    133.32528759
      0.25981651	     -0.05732143	     -0.00024511	     -0.19862746	     -0.06203400	      0.88297353	     -0.00009270	     -0.21595313	      0.00792388	      0.00098584	    132.96608908
      0.26106886	     -0.05726721	     -0.00024417	     -0.19857296	     -0.06202410	      0.88297477	     -0.00009288	     -0.21591943	      0.00789677	      0.00099240	    133.58177893
      0.26232122	     -0.05721924	     -0.00024346	     -0.19852472	     -0.06201422	      0.88297602	     -0.00009307	     -0.21588653	      0.00787020	      0.00099753	    133.21439808
      0.26357357	     -0.05717736	     -0.00024286	     -0.19848255	     -0.06200438	      0.88297727	     -0.00009326	     -0.21585440	      0.00784256	      0.00099968	    133.82890675
      0.26482592	     -0.05714025	     -0.00024237	     -0.19844516	     -0.06199458	      0.88297852	     -0.00009344	     -0.21582308	      0.00781576	      0.00099981	    133.43894598
      0.26607828	     -0.05710857	     -0.00024188	     -0.19841319	     -0.06198481	      0.88297977	     -0.00009364	     -0.21579252	      0.00778814	      0.00099646	    134.00824554
      0.26733063	     -0.05708162	     -0.00024148	     -0.19838595	     -0.06197507	      0.88298101	     -0.00009383	     -0.21576275	      0.00776158	      0.00099069	    133.56064200
      0.26858299	     -0.05706012	     -0.00024088	     -0.19836416	     -0.06196537	      0.88298225	     -0.00009402	     -0.21573375	      0.00773437	      0.00098108	    134.06239775
      0.26983534	     -0.05704168	     -0.00024036	     -0.19834545	     -0.06195570	      0.88298347	     -0.00009422	     -0.21570555	      0.00770830	      0.00096886	    133.53260607
      0.27108770	     -0.05702946	     -0.00023996	     -0.19833293	     -0.06194606	      0.88298467	     -0.00009442	     -0.21567817	      0.00768161	      0.00095268	    133.93659990
      0.27234005	     -0.05702217	     -0.00023967	     -0.19832537	     -0.06193646	      0.88298585	     -0.00009462	     -0.21565167	      0.00765619	      0.00093367	    133.34744518
      0.27359241	     -0.05701974	     -0.00023936	     -0.19832266	     -0.06192689	      0.88298701	     -0.00009483	     -0.21562599	      0.00763034	      0.00091051	    133.71502947
      0.27484476	     -0.05702117	     -0.00023912	     -0.19832383	     -0.06191735	      0.88298813	     -0.00009503	     -0.21560115	      0.00760591	      0.00088447	    133.08127300
      0.27609711	     -0.05702677	     -0.00023887	     -0.19832915	     -0.06190784	      0.88298922	     -0.00009524	     -0.21557708	      0.00758116	      0.00085437	    133.39174385
      0.27734947	     -0.05703585	     -0.00023858	     -0.19833798	     -0.06189836	      0.88299027	     -0.00009545	     -0.21555380	      0.00755788	      0.00082159	    132.70589272
      0.27860182	     -0.05704844	     -0.00023828	     -0.19835031	     -0.06188891	      0.88299128	     -0.00009566	     -0.21553122	      0.00753432	      0.00078508	    132.96397553
      0.27985418	     -0.05706360	     -0.00023807	     -0.19836524	     -0.06187948	      0.88299224	     -0.00009587	     -0.21550936	      0.00751225	      0.00074627	    132.23299515
      0.28110653	     -0.05708168	     -0.00023794	     -0.19838307	     -0.06187009	      0.88299315	     -0.00009609	     -0.21548816	      0.00748989	      0.00070419	    132.43967133
      0.28235889	     -0.05710180	     -0.00023790	     -0.19840296	     -0.06186072	      0.88299400	     -0.00009630	     -0.21546762	      0.00746899	      0.00066038	    131.66411301
      0.28361124	     -0.05712427	     -0.00023782	     -0.19842519	     -0.06185138	      0.88299480	     -0.00009652	     -0.21544768	      0.00744777	      0.00061387	    131.82593417
      0.28486360	     -0.05714825	     -0.00023779	     -0.19844896	     -0.06184207	      0.88299554	     -0.00009674	     -0.21542834	      0.00742797	      0.00056623	    131.01245752
      0.28611595	     -0.05717446	     -0.00023775	     -0.19847495	     -0.06183278	      0.88299622	     -0.00009696	     -0.21540953	      0.00740780	      0.00051654	    131.13056356
      0.28736830	     -0.05720212	     -0.00023781	     -0.19850240	     -0.06182351	      0.88299683	     -0.00009718	     -0.21539128	      0.00738902	      0.00046637	    130.28022010
      0.28862066	     -0.05723188	     -0.00023788	     -0.19853195	     -0.06181427	      0.88299739	     -0.00009741	     -0.21537354	      0.00736982	      0.00041480	    130.36304717
      0.28987301	     -0.05726283	     -0.00023807	     -0.19856271	     -0.06180505	      0.88299787	     -0.00009763	     -0.21535631	      0.00735195	      0.00036342	    129.48856062
      0.29112537	     -0.05729540	     -0.00023827	     -0.19859507	     -0.06179586	      0.88299829	     -0.00009786	     -0.21533956	      0.00733363	      0.00031133	    129.54732674
      0.29237772	     -0.05732857	     -0.00023819	     -0.19862807	     -0.06178668	      0.88299865	     -0.00009809	     -0.21532329	      0.00731657	      0.00026018	    128.65484934
      0.29363008	     -0.05736218	     -0.00023815	     -0.19866149	     -0.06177753	      0.88299895	     -0.00009832	     -0.21530744	      0.00729897	      0.00020910	    128.67863014
      0.29488243	     -0.05739637	     -0.00023856	     -0.19869550	     -0.06176840	      0.88299918	     -0.00009855	     -0.21529206	      0.00728253	      0.00015972	    127.75655146
      0.29613479	     -0.05743252	     -0.00023906	     -0.19873146	     -0.06175929	      0.88299935	     -0.00009879	     -0.21527714	      0.00726548	      0.00011106	    127.77429458
      0.29738714	     -0.05746929	     -0.00023960	     -0.19876806	     -0.06175020	      0.88299946	     -0.00009902	     -0.21526268	      0.00724964	      0.00006465	    126.86168409
      0.29863949	     -0.05750661	     -0.00024031	     -0.19880520	     -0.06174113	      0.88299951	     -0.00009926	     -0.21524861	      0.00723322	      0.00001954	    126.89306244
      0.29989185	     -0.05754354	     -0.00024140	     -0.19884196	     -0.06173209	      0.88299951	     -0.00009950	     -0.21523492	      0.00721800	     -0.00002273	    125.98659421
      0.30114420	     -0.05758045	     -0.00024209	     -0.19887870	     -0.06172306	      0.88299945	     -0.00009974	     -0.21522155	      0.00720219	     -0.00006320	    126.01257517
      0.30239656	     -0.05761739	     -0.00024266	     -0.19891549	     -0.06171405	      0.88299935	     -0.00009998	     -0.21520853	      0.00718757	     -0.00010039	    125.10287731
      0.30364891	     -0.05765523	     -0.00024324	     -0.19895317	     -0.06170505	      0.88299920	     -0.00010022	     -0.21519582	      0.00717236	     -0.00013545	    125.13817748
      0.30490127	     -0.05769272	     -0.00024395	     -0.19899051	     -0.06169608	      0.88299901	     -0.00010047	     -0.21518342	      0.00715840	     -0.00016700	    124.25149037
      0.30615362	     -0.05773044	     -0.00024469	     -0.19902808	     -0.06168712	      0.88299878	     -0.00010071	     -0.21517128	      0.00714391	     -0.00019618	    124.30328950
      0.30740598	     -0.05776727	     -0.00024549	     -0.19906477	     -0.06167819	      0.88299852	     -0.00010096	     -0.21515939	      0.00713069	     -0.00022166	    123.42918436
      0.30865833	     -0.05780409	     -0.00024625	     -0.19910145	     -0.06166926	      0.88299823	     -0.00010121	     -0.21514768	      0.00711696	     -0.00024465	    123.48932727
      0.30991068	     -0.05784006	     -0.00024706	     -0.19913730	     -0.06166036	      0.88299791	     -0.00010146	     -0.21513617	      0.00710453	     -0.00026387	    122.62262075
      0.31116304	     -0.05787612	     -0.00024783	     -0.19917323	     -0.06165147	      0.88299757	     -0.00010171	     -0.21512480	      0.00709161	     -0.00028060	    122.68473874
      0.31241539	     -0.05791134	     -0.00024866	     -0.19920834	     -0.06164260	      0.88299721	     -0.00010196	     -0.21511358	      0.00708002	     -0.00029362	    121.82049123
      0.31366775	     -0.05794668	     -0.00024943	     -0.19924357	     -0.06163374	      0.88299684	     -0.00010221	     -0.21510246	      0.00706795	     -0.00030426	    121.88332508
      0.31492010	     -0.05798119	     -0.00025025	     -0.19927797	     -0.06162489	      0.88299645	     -0.00010247	     -0.21509147	      0.00705722	     -0.00031137	    121.02187846
      0.31617246	     -0.05801561	     -0.00025099	     -0.19931230	     -0.06161606	      0.88299606	     -0.00010272	     -0.21508055	      0.00704601	     -0.00031632	    121.08418010
      0.31742481	     -0.05804886	     -0.00025173	     -0.19934545	     -0.06160724	      0.88299566	     -0.00010298	     -0.21506972	      0.00703616	     -0.00031798	    120.22537231
      0.31867716	     -0.05808166	     -0.00025237	     -0.19937817	     -0.06159844	      0.88299526	     -0.00010324	     -0.21505892	      0.00702585	     -0.00031774	    120.29325695
      0.31992952	     -0.05811291	     -0.00025300	     -0.19940934	     -0.06158965	      0.88299486	     -0.00010350	     -0.21504817	      0.00701689	     -0.00031449	    119.44786641
      0.32118187	     -0.05814328	     -0.00025352	     -0.19943964	     -0.06158086	      0.88299447	     -0.00010376	     -0.21503741	      0.00700747	     -0.00030966	    119.52859728
      0.32243423	     -0.05817166	     -0.00025402	     -0.19946796	     -0.06157209	      0.88299409	     -0.00010402	     -0.21502666	      0.00699937	     -0.00030211	    118.70211987
      0.32368658	     -0.05819876	     -0.00025439	     -0.19949499	     -0.06156333	      0.88299372	     -0.00010428	     -0.21501585	      0.00699074	     -0.00029329	    118.79989143
      0.32493894	     -0.05822343	     -0.00025473	     -0.19951962	     -0.06155458	      0.88299336	     -0.00010454	     -0.21500500	      0.00698338	     -0.00028208	    117.99921702
      0.32619129	     -0.05824643	     -0.00025495	     -0.19954256	     -0.06154584	      0.88299301	     -0.00010480	     -0.21499407	      0.00697542	     -0.00026989	    118.11574610
      0.32744365	     -0.05826667	     -0.00025513	     -0.19956276	     -0.06153711	      0.88299268	     -0.00010507	     -0.21498305	      0.00696862	     -0.00025561	    117.34308303
      0.32869600	     -0.05828496	     -0.00025519	     -0.19958100	     -0.06152839	      0.88299237	     -0.00010533	     -0.21497191	      0.00696113	     -0.00024064	    117.48191191
      0.32994835	     -0.05830027	     -0.00025524	     -0.19959628	     -0.06151967	      0.88299208	     -0.00010559	     -0.21496067	      0.00695471	     -0.00022386	    116.74235151
      0.33120071	     -0.05831347	     -0.00025519	     -0.19960945	     -0.06151097	      0.88299181	     -0.00010585	     -0.21494928	      0.00694748	     -0.00020667	    116.90408798
      0.33245306	     -0.05832355	     -0.00025513	     -0.19961950	     -0.06150227	      0.88299156	     -0.00010612	     -0.21493777	      0.00694121	     -0.00018793	    116.19508019
      0.33370542	     -0.05833144	     -0.00025484	     -0.19962735	     -0.06149358	      0.88299134	     -0.00010638	     -0.21492611	      0.00693404	     -0.00016903	    116.37697072
      0.33495777	     -0.05833619	     -0.00025420	     -0.19963209	     -0.06148490	      0.88299114	     -0.00010665	     -0.21491431	      0.00692769	     -0.00014870	    115.68490580
      0.33621013	     -0.05833879	     -0.00025343	     -0.19963467	     -0.06147623	      0.88299097	     -0.00010691	     -0.21490236	      0.00692028	     -0.00012835	    115.87591103
      0.33746248	     -0.05833826	     -0.00025271	     -0.19963412	     -0.06146757	      0.88299082	     -0.00010717	     -0.21489029	      0.00691363	     -0.00010686	    115.21960107
      0.33871484	     -0.05833419	     -0.00025233	     -0.19963001	     -0.06145892	      0.88299070	     -0.00010744	     -0.21487808	      0.00690588	     -0.00008556	    115.44262702
      0.33996719	     -0.05832830	     -0.00025219	     -0.19962409	     -0.06145027	      0.88299061	     -0.00010770	     -0.21486581	      0.00689877	     -0.00006325	    114.80012787
      0.34121954	     -0.05832099	     -0.00025204	     -0.19961673	     -0.06144164	      0.88299054	     -0.00010797	     -0.21485346	      0.00689048	     -0.00004135	    115.03460023
      0.34247190	     -0.05831088	     -0.00025194	     -0.19960658	     -0.06143301	      0.88299050	     -0.00010823	     -0.21484107	      0.00688279	     -0.00001872	    114.42854901
      0.34372425	     -0.05829887	     -0.00025177	     -0.19959452	     -0.06142440	      0.88299049	     -0.00010850	     -0.21482860	      0.00687387	      0.00000325	    114.68591996
      0.34497661	     -0.05828383	     -0.00025164	     -0.19957943	     -0.06141580	      0.88299051	     -0.00010877	     -0.21481608	      0.00686550	      0.00002574	    114.10564190
      0.34622896	     -0.05826698	     -0.00025144	     -0.19956253	     -0.06140720	      0.88299056	     -0.00010903	     -0.21480345	      0.00685585	      0.00004738	    114.37829273
      0.34748132	     -0.05824727	     -0.00025130	     -0.19954276	     -0.06139862	      0.88299063	     -0.00010930	     -0.21479075	      0.00684671	      0.00006938	    113.81707284
      0.34873367	     -0.05822607	     -0.00025113	     -0.19952149	     -0.06139006	      0.88299073	     -0.00010956	     -0.21477795	      0.00683626	      0.00009038	    114.10435107
      0.34998603	     -0.05820236	     -0.00025106	     -0.19949773	     -0.06138150	      0.88299086	     -0.00010983	     -0.21476508	      0.00682625	      0.00011160	    113.56198101
      0.35123838	     -0.05817749	     -0.00025100	     -0.19947278	     -0.06137296	      0.88299101	     -0.00011010	     -0.21475212	      0.00681489	      0.00013170	    113.86687317
      0.35249073	     -0.05815046	     -0.00025105	     -0.19944567	     -0.06136443	      0.88299119	     -0.00011036	     -0.21473912	      0.00680395	      0.00015190	    113.34197205
      0.35374309	     -0.05812301	     -0.00025114	     -0.19941813	     -0.06135592	      0.88299139	     -0.00011063	     -0.21472605	      0.00679161	      0.00017090	    113.65670280
      0.35499544	     -0.05809431	     -0.00025135	     -0.19938935	     -0.06134742	      0.88299162	     -0.00011090	     -0.21471299	      0.00677964	      0.00018990	    113.13702643
      0.35624780	     -0.05806608	     -0.00025158	     -0.19936102	     -0.06133894	      0.88299186	     -0.00011117	     -0.21469993	      0.00676624	      0.00020757	    113.45229659
      0.35750015	     -0.05803810	     -0.00025196	     -0.19933294	     -0.06133047	      0.88299214	     -0.00011144	     -0.21468697	      0.00675318	      0.00022510	    112.92410525
      0.35875251	     -0.05801166	     -0.00025233	     -0.19930638	     -0.06132202	      0.88299243	     -0.00011171	     -0.21467412	      0.00673866	      0.00024112	    113.22900304
      0.36000486	     -0.05798525	     -0.00025267	     -0.19927986	     -0.06131359	      0.88299274	     -0.00011198	     -0.21466148	      0.00672449	      0.00025678	    112.69561647
      0.36125721	     -0.05795986	     -0.00025285	     -0.19925435	     -0.06130518	      0.88299307	     -0.00011225	     -0.21464902	      0.00670890	      0.00027072	    112.99353230
      0.36250957	     -0.05793455	     -0.00025292	     -0.19922892	     -0.06129679	      0.88299342	     -0.00011252	     -0.21463681	      0.00669369	      0.00028407	    112.44988060
      0.36376192	     -0.05791092	     -0.00025283	     -0.19920517	     -0.06128842	      0.88299378	     -0.00011279	     -0.21462485	      0.00667710	      0.00029547	    112.73247058
      0.36501428	     -0.05788777	     -0.00025268	     -0.19918190	     -0.06128007	      0.88299416	     -0.00011306	     -0.21461320	      0.00666096	      0.00030605	    112.18601606
      0.36626663	     -0.05786613	     -0.00025238	     -0.19916013	     -0.06127173	      0.88299455	     -0.00011333	     -0.21460185	      0.00664350	      0.00031447	    112.46537916
      0.36751899	     -0.05784491	     -0.00025201	     -0.19913880	     -0.06126342	      0.88299494	     -0.00011360	     -0.21459086	      0.00662655	      0.00032189	    111.91340539
      0.36877134	     -0.05782558	     -0.00025150	     -0.19911933	     -0.06125514	      0.88299535	     -0.00011388	     -0.21458021	      0.00660835	      0.00032698	    112.18147327
      0.37002370	     -0.05780715	     -0.00025096	     -0.19910078	     -0.06124687	      0.88299576	     -0.00011415	     -0.21456996	      0.00659070	      0.00033092	    111.61837636
      0.37127605	     -0.05779092	     -0.00025032	     -0.19908442	     -0.06123863	      0.88299618	     -0.00011442	     -0.21456011	      0.00657186	      0.00033240	    111.87701803
      0.37252840	     -0.05777581	     -0.00024969	     -0.19906919	     -0.06123041	      0.88299660	     -0.00011470	     -0.21455070	      0.00655364	      0.00033261	    111.30989069
      0.37378076	     -0.05776313	     -0.00024901	     -0.19905637	     -0.06122222	      0.88299701	     -0.00011498	     -0.21454174	      0.00653429	      0.00033027	    111.56458086
      0.37503311	     -0.05775153	     -0.00024834	     -0.19904464	     -0.06121404	      0.88299742	     -0.00011526	     -0.21453327	      0.00651563	      0.00032662	    110.99836108
      0.37628547	     -0.05774194	     -0.00024759	     -0.19903492	     -0.06120590	      0.88299783	     -0.00011554	     -0.21452527	      0.00649591	      0.00032040	    111.25528916
      0.37753782	     -0.05773298	     -0.00024683	     -0.19902583	     -0.06119777	      0.88299822	     -0.00011582	     -0.21451776	      0.00647694	      0.00031287	    110.69597278
      0.37879018	     -0.05772569	     -0.00024598	     -0.19901841	     -0.06118967	      0.88299861	     -0.00011610	     -0.21451070	      0.00645697	      0.00030284	    110.96313136
      0.38004253	     -0.05771932	     -0.00024516	     -0.19901191	     -0.06118160	      0.88299898	     -0.00011639	     -0.21450413	      0.00643781	      0.00029159	    110.40872857
      0.38129489	     -0.05771520	     -0.00024431	     -0.19900766	     -0.06117355	      0.88299934	     -0.00011667	     -0.21449801	      0.00641770	      0.00027793	    110.68211953
      0.38254724	     -0.05771231	     -0.00024355	     -0.19900464	     -0.06116553	      0.88299968	     -0.00011697	     -0.21449239	      0.00639844	      0.00026315	    110.14210138
      0.38379959	     -0.05771213	     -0.00024282	     -0.19900432	     -0.06115752	      0.88300000	     -0.00011726	     -0.21448725	      0.00637831	      0.00024608	    110.42720969
      0.38505195	     -0.05771344	     -0.00024216	     -0.19900551	     -0.06114955	      0.88300029	     -0.00011755	     -0.21448262	      0.00635909	      0.00022804	    109.89861158
      0.38630430	     -0.05771691	     -0.00024146	     -0.19900884	     -0.06114160	      0.88300057	     -0.00011785	     -0.21447849	      0.00633908	      0.00020785	    110.20532648
      0.38755666	     -0.05772167	     -0.00024076	     -0.19901348	     -0.06113367	      0.88300081	     -0.00011815	     -0.21447486	      0.00632005	      0.00018683	    109.68843091
      0.38880901	     -0.05772940	     -0.00024007	     -0.19902108	     -0.06112577	      0.88300103	     -0.00011846	     -0.21447172	      0.00630029	      0.00016379	    110.00750258
      0.39006137	     -0.05773902	     -0.00023948	     -0.19903058	     -0.06111789	      0.88300122	     -0.00011876	     -0.21446912	      0.00628158	      0.00014006	    109.51844544
      0.39131372	     -0.05775139	     -0.00023891	     -0.19904283	     -0.06111004	      0.88300138	     -0.00011907	     -0.21446703	      0.00626217	      0.00011444	    109.87308942
      0.39256608	     -0.05776510	     -0.00023841	     -0.19905642	     -0.06110220	      0.88300151	     -0.00011939	     -0.21446547	      0.00624385	      0.00008830	    109.42582133
      0.39381843	     -0.05777982	     -0.00023836	     -0.19907101	     -0.06109440	      0.88300160	     -0.00011970	     -0.21446441	      0.00622484	      0.00006053	    109.81987614
      0.39507078	     -0.05779790	     -0.00023861	     -0.19908897	     -0.06108661	      0.88300166	     -0.00012002	     -0.21446395	      0.00620687	      0.00003256	    109.38050704
      0.39632314	     -0.05781974	     -0.00023893	     -0.19911067	     -0.06107885	      0.88300169	     -0.00012034	     -0.21446409	      0.00618823	      0.00000315	    109.79210469
      0.39757549	     -0.05784318	     -0.00023926	     -0.19913399	     -0.06107111	      0.88300167	     -0.00012067	     -0.21446486	      0.00617073	     -0.00002640	    109.39508678
      0.39882785	     -0.05786904	     -0.00023950	     -0.19915973	     -0.06106340	      0.88300162	     -0.00012100	     -0.21446620	      0.00615269	     -0.00005727	    109.83291426
      0.40008020	     -0.05789593	     -0.00023971	     -0.19918651	     -0.06105570	      0.88300153	     -0.00012134	     -0.21446811	      0.00613592	     -0.00008815	    109.45812248
      0.40133256	     -0.05792495	     -0.00023980	     -0.19921542	     -0.06104803	      0.88300140	     -0.00012168	     -0.21447054	      0.00611874	     -0.00012018	    109.92621852
      0.40258491	     -0.05795490	     -0.00023957	     -0.19924529	     -0.06104037	      0.88300123	     -0.00012202	     -0.21447351	      0.00610288	     -0.00015187	    109.56853578
      0.40383727	     -0.05798637	     -0.00023931	     -0.19927667	     -0.06103274	      0.88300102	     -0.00012236	     -0.21447695	      0.00608665	     -0.00018433	    110.04879066
      0.40508962	     -0.05801817	     -0.00023912	     -0.19930840	     -0.06102513	      0.88300077	     -0.00012272	     -0.21448085	      0.00607183	     -0.00021614	    109.70823233
      0.40634197	     -0.05805231	     -0.00023899	     -0.19934246	     -0.06101753	      0.88300047	     -0.00012307	     -0.21448518	      0.00605671	     -0.00024844	    110.17829564
      0.40759433	     -0.05808727	     -0.00023895	     -0.19937736	     -0.06100996	      0.88300014	     -0.00012343	     -0.21448996	      0.00604306	     -0.00027988	    109.82319770
      0.40884668	     -0.05812355	     -0.00023891	     -0.19941358	     -0.06100240	      0.88299977	     -0.00012380	     -0.21449515	      0.00602919	     -0.00031158	    110.29363891
      0.41009904	     -0.05815981	     -0.00023893	     -0.19944980	     -0.06099486	      0.88299936	     -0.00012417	     -0.21450074	      0.00601688	     -0.00034215	    109.92825790
      0.41135139	     -0.05819677	     -0.00023896	     -0.19948671	     -0.06098733	      0.88299892	     -0.00012455	     -0.21450667	      0.00600444	     -0.00037272	    110.38970241
      0.41260375	     -0.05823303	     -0.00023905	     -0.19952294	     -0.06097982	      0.88299843	     -0.00012493	     -0.21451291	      0.00599363	     -0.00040185	    110.01807411
      0.41385610	     -0.05826984	     -0.00023914	     -0.19955972	     -0.06097232	      0.88299791	     -0.00012532	     -0.21451941	      0.00598274	     -0.00043065	    110.45720217
      0.41510845	     -0.05830616	     -0.00023928	     -0.19959603	     -0.06096483	      0.88299735	     -0.00012571	     -0.21452617	      0.00597347	     -0.00045774	    110.05985113
      0.41636081	     -0.05834281	     -0.00023947	     -0.19963268	     -0.06095735	      0.88299676	     -0.00012611	     -0.21453311	      0.00596410	     -0.00048423	    110.49075087
      0.41761316	     -0.05837836	     -0.00023969	     -0.19966823	     -0.06094989	      0.88299614	     -0.00012652	     -0.21454024	      0.00595636	     -0.00050875	    110.08115424
      0.41886552	     -0.05841374	     -0.00023986	     -0.19970362	     -0.06094244	      0.88299549	     -0.00012693	     -0.21454747	      0.00594849	     -0.00053241	    110.50297540
      0.42011787	     -0.05844782	     -0.00024000	     -0.19973772	     -0.06093499	      0.88299481	     -0.00012735	     -0.21455479	      0.00594222	     -0.00055381	    110.09432666
      0.42137023	     -0.05848091	     -0.00024018	     -0.19977084	     -0.06092755	      0.88299410	     -0.00012777	     -0.21456211	      0.00593580	     -0.00057404	    110.53287401
      0.42262258	     -0.05851207	     -0.00024048	     -0.19980204	     -0.06092012	      0.88299337	     -0.00012820	     -0.21456941	      0.00593094	     -0.00059170	    110.13216130
      0.42387494	     -0.05854265	     -0.00024093	     -0.19983265	     -0.06091270	      0.88299262	     -0.00012864	     -0.21457662	      0.00592586	     -0.00060791	    110.58136546
      0.42512729	     -0.05857145	     -0.00024153	     -0.19986151	     -0.06090528	      0.88299185	     -0.00012908	     -0.21458374	      0.00592227	     -0.00062130	    110.18638870
      0.42637964	     -0.05859893	     -0.00024212	     -0.19988904	     -0.06089786	      0.88299107	     -0.00012953	     -0.21459068	      0.00591835	     -0.00063301	    110.64112841
      0.42763200	     -0.05862398	     -0.00024267	     -0.19991415	     -0.06089045	      0.88299027	     -0.00012999	     -0.21459744	      0.00591581	     -0.00064172	    110.23958070
      0.42888435	     -0.05864731	     -0.00024332	     -0.19993755	     -0.06088305	      0.88298946	     -0.00013045	     -0.21460395	      0.00591283	     -0.00064863	    110.68286246
      0.43013671	     -0.05866898	     -0.00024439	     -0.19995928	     -0.06087564	      0.88298864	     -0.00013092	     -0.21461024	      0.00591109	     -0.00065242	    110.25673171
      0.43138906	     -0.05869096	     -0.00024549	     -0.19998132	     -0.06086824	      0.88298783	     -0.00013139	     -0.21461631	      0.00590881	     -0.00065440	    110.69484620
      0.43264142	     -0.05871104	     -0.00024616	     -0.20000149	     -0.06086084	      0.88298701	     -0.00013187	     -0.21462217	      0.00590776	     -0.00065338	    110.27779797
      0.43389377	     -0.05873132	     -0.00024678	     -0.20002184	     -0.06085345	      0.88298619	     -0.00013236	     -0.21462779	      0.00590618	     -0.00065070	    110.71918088
      0.43514613	     -0.05875049	     -0.00024736	     -0.20004111	     -0.06084605	      0.88298538	     -0.00013285	     -0.21463316	      0.00590582	     -0.00064527	    110.29682604
      0.43639848	     -0.05876958	     -0.00024785	     -0.20006029	     -0.06083865	      0.88298457	     -0.00013335	     -0.21463825	      0.00590493	     -0.00063848	    110.73938310
      0.43765083	     -0.05878755	     -0.00024831	     -0.20007837	     -0.06083126	      0.88298378	     -0.00013386	     -0.21464305	      0.00590527	     -0.00062927	    110.31194538
      0.43890319	     -0.05880541	     -0.00024911	     -0.20009633	     -0.06082386	      0.88298300	     -0.00013437	     -0.21464753	      0.00590509	     -0.00061902	    110.75457191
      0.44015554	     -0.05882196	     -0.00024962	     -0.20011299	     -0.06081647	      0.88298223	     -0.00013489	     -0.21465170	      0.00590612	     -0.00060663	    110.31886768
      0.44140790	     -0.05883820	     -0.00024977	     -0.20012934	     -0.06080907	      0.88298148	     -0.00013542	     -0.21465549	      0.00590659	     -0.00059347	    110.74276984
      0.44266025	     -0.05885316	     -0.00024978	     -0.20014443	     -0.06080167	      0.88298074	     -0.00013595	     -0.21465893	      0.00590827	     -0.00057848	    110.29773958
      0.44391261	     -0.05886768	     -0.00024975	     -0.20015908	     -0.06079427	      0.88298003	     -0.00013649	     -0.21466196	      0.00590943	     -0.00056310	    110.73198860
      0.44516496	     -0.05888066	     -0.00024973	     -0.20017220	     -0.06078687	      0.88297934	     -0.00013704	     -0.21466460	      0.00591183	     -0.00054623	    110.28965482
      0.44641732	     -0.05889291	     -0.00024974	     -0.20018457	     -0.06077947	      0.88297866	     -0.00013759	     -0.21466679	      0.00591371	     -0.00052927	    110.73141599
      0.44766967	     -0.05890275	     -0.00024977	     -0.20019456	     -0.06077206	      0.88297801	     -0.00013815	     -0.21466856	      0.00591680	     -0.00051105	    110.30150870
      0.44892202	     -0.05891060	     -0.00024974	     -0.20020255	     -0.06076465	      0.88297738	     -0.00013872	     -0.21466981	      0.00591933	     -0.00049289	    110.75572785
      0.45017438	     -0.05891455	     -0.00024967	     -0.20020665	     -0.06075723	      0.88297678	     -0.00013930	     -0.21467053	      0.00592303	     -0.00047357	    110.35260015
      0.45142673	     -0.05891562	     -0.00024962	     -0.20020786	     -0.06074981	      0.88297620	     -0.00013988	     -0.21467062	      0.00592610	     -0.00045432	    110.84108861
      0.45267909	     -0.05891261	     -0.00024961	     -0.20020501	     -0.06074239	      0.88297564	     -0.00014047	     -0.21467006	      0.00593024	     -0.00043385	    110.46057681
      0.45393144	     -0.05890586	     -0.00024952	     -0.20019840	     -0.06073496	      0.88297511	     -0.00014107	     -0.21466877	      0.00593364	     -0.00041336	    110.97564046
      0.45518380	     -0.05889349	     -0.00024937	     -0.20018619	     -0.06072752	      0.88297460	     -0.00014168	     -0.21466670	      0.00593799	     -0.00039152	    110.63293138
      0.45643615	     -0.05887738	     -0.00024919	     -0.20017022	     -0.06072009	      0.88297413	     -0.00014230	     -0.21466378	      0.00594144	     -0.00036949	    111.17328474
      0.45768851	     -0.05885645	     -0.00024900	     -0.20014945	     -0.06071264	      0.88297368	     -0.00014292	     -0.21466000	      0.00594565	     -0.00034595	    110.84665039
      0.45894086	     -0.05883199	     -0.00024869	     -0.20012513	     -0.06070519	      0.88297326	     -0.00014355	     -0.21465531	      0.00594880	     -0.00032211	    111.40096161
      0.46019321	     -0.05880243	     -0.00024832	     -0.20009573	     -0.06069774	      0.88297287	     -0.00014419	     -0.21464971	      0.00595256	     -0.00029669	    111.10168896
      0.46144557	     -0.05876877	     -0.00024798	     -0.20006221	     -0.06069029	      0.88297252	     -0.00014484	     -0.21464315	      0.00595518	     -0.00027088	    111.71352605
      0.46269792	     -0.05873032	     -0.00024773	     -0.20002390	     -0.06068283	      0.88297220	     -0.00014549	     -0.21463562	      0.00595831	     -0.00024336	    111.45232357
      0.46395028	     -0.05868881	     -0.00024751	     -0.19998251	     -0.06067536	      0.88297191	     -0.00014615	     -0.21462712	      0.00596012	     -0.00021533	    112.08285239
      0.46520263	     -0.05864304	     -0.00024728	     -0.19993687	     -0.06066790	      0.88297166	     -0.00014683	     -0.21461766	      0.00596226	     -0.00018555	    111.83787490
      0.46645499	     -0.05859438	     -0.00024707	     -0.19988832	     -0.06066043	      0.88297144	     -0.00014751	     -0.21460724	      0.00596295	     -0.00015529	    112.50246614
      0.46770734	     -0.05854162	     -0.00024687	     -0.19983567	     -0.06065296	      0.88297127	     -0.00014819	     -0.21459590	      0.00596390	     -0.00012333	    112.28697249
      0.46895969	     -0.05848666	     -0.00024665	     -0.19978080	     -0.06064549	      0.88297114	     -0.00014889	     -0.21458362	      0.00596331	     -0.00009098	    112.96655067
      0.47021205	     -0.05842866	     -0.00024643	     -0.19972290	     -0.06063803	      0.88297104	     -0.00014959	     -0.21457046	      0.00596289	     -0.00005709	    112.75760356
      0.47146440	     -0.05836846	     -0.00024613	     -0.19966277	     -0.06063056	      0.88297099	     -0.00015030	     -0.21455643	      0.00596086	     -0.00002302	    113.46284005
      0.47271676	     -0.05830543	     -0.00024589	     -0.19959982	     -0.06062309	      0.88297099	     -0.00015102	     -0.21454159	      0.00595895	      0.00001237	    113.27934730
      0.47396911	     -0.05824098	     -0.00024570	     -0.19953543	     -0.06061563	      0.88297102	     -0.00015175	     -0.21452593	      0.00595538	      0.00004770	    114.01065830
      0.47522147	     -0.05817364	     -0.00024551	     -0.19946815	     -0.06060818	      0.88297111	     -0.00015248	     -0.21450952	      0.00595188	      0.00008412	    113.84839096
      0.47647382	     -0.05810369	     -0.00024510	     -0.19939823	     -0.06060073	      0.88297123	     -0.00015322	     -0.21449233	      0.00594666	      0.00012025	    114.60003182
      0.47772618	     -0.05802937	     -0.00024441	     -0.19932396	     -0.06059328	      0.88297141	     -0.00015397	     -0.21447438	      0.00594144	      0.00015722	    114.45842194
      0.47897853	     -0.05795257	     -0.00024353	     -0.19924719	     -0.06058585	      0.88297163	     -0.00015473	     -0.21445563	      0.00593445	      0.00019367	    115.22928717
      0.48023088	     -0.05787295	     -0.00024263	     -0.19916759	     -0.06057842	      0.88297189	     -0.00015549	     -0.21443613	      0.00592741	      0.00023073	    115.10013301
      0.48148324	     -0.05779191	     -0.00024165	     -0.19908656	     -0.06057100	      0.88297220	     -0.00015626	     -0.21441588	      0.00591854	      0.00026702	    115.88136212
      0.48273559	     -0.05770799	     -0.00024058	     -0.19900266	     -0.06056360	      0.88297256	     -0.00015704	     -0.21439496	      0.00590960	      0.00030367	    115.76385179
      0.48398795	     -0.05762249	     -0.00023937	     -0.19891715	     -0.06055620	      0.88297296	     -0.00015782	     -0.21437333	      0.00589879	      0.00033928	    116.55768447
      0.48524030	     -0.05753480	     -0.00023810	     -0.19882944	     -0.06054882	      0.88297341	     -0.00015861	     -0.21435107	      0.00588786	      0.00037499	    116.44429578
      0.48649266	     -0.05744618	     -0.00023677	     -0.19874078	     -0.06054145	      0.88297390	     -0.00015941	     -0.21432818	      0.00587503	      0.00040940	    117.25092651
      0.48774501	     -0.05735577	     -0.00023543	     -0.19865034	     -0.06053410	      0.88297444	     -0.00016021	     -0.21430472	      0.00586204	      0.00044364	    117.14530055
      0.48899737	     -0.05726523	     -0.00023405	     -0.19855974	     -0.06052677	      0.88297501	     -0.00016102	     -0.21428071	      0.00584711	      0.00047633	    117.95431701
      0.49024972	     -0.05717412	     -0.00023275	     -0.19846857	     -0.06051946	      0.88297563	     -0.00016183	     -0.21425622	      0.00583200	      0.00050857	    117.84343939
      0.49150207	     -0.05708314	     -0.00023145	     -0.19837750	     -0.06051217	      0.88297629	     -0.00016265	     -0.21423128	      0.00581495	      0.00053896	    118.66364499
      0.49275443	     -0.05699048	     -0.00022996	     -0.19828475	     -0.06050489	      0.88297698	     -0.00016348	     -0.21420595	      0.00579776	      0.00056868	    118.57140356
      0.49400678	     -0.05689671	     -0.00022795	     -0.19819088	     -0.06049765	      0.88297771	     -0.00016431	     -0.21418016	      0.00577861	      0.00059646	    119.41159884
      0.49525914	     -0.05680070	     -0.00022587	     -0.19809477	     -0.06049042	      0.88297847	     -0.00016515	     -0.21415397	      0.00575929	      0.00062353	    119.33861827
      0.49651149	     -0.05670411	     -0.00022378	     -0.19799806	     -0.06048322	      0.88297927	     -0.00016599	     -0.21412733	      0.00573799	      0.00064860	    120.20146696
      0.49776385	     -0.05660702	     -0.00022182	     -0.19790084	     -0.06047605	      0.88298010	     -0.00016684	     -0.21410032	      0.00571649	      0.00067289	    120.13050569
      0.49901620	     -0.05651080	     -0.00021992	     -0.19780447	     -0.06046890	      0.88298095	     -0.00016769	     -0.21407295	      0.00569298	      0.00069505	    120.99401380
      0.50026856	     -0.05641454	     -0.00021810	     -0.19770805	     -0.06046179	      0.88298184	     -0.00016855	     -0.21404531	      0.00566926	      0.00071628	    120.92324632
      0.50152091	     -0.05631792	     -0.00021659	     -0.19761124	     -0.06045471	      0.88298275	     -0.00016941	     -0.21401740	      0.00564354	      0.00073524	    121.79978537
      0.50277326	     -0.05622247	     -0.00021546	     -0.19751559	     -0.06044765	      0.88298368	     -0.00017028	     -0.21398934	      0.00561762	      0.00075322	    121.70510442
      0.50402562	     -0.05612956	     -0.00021442	     -0.19742245	     -0.06044064	      0.88298463	     -0.00017115	     -0.21396118	      0.00558968	      0.00076880	    122.56898419
      0.50527797	     -0.05603794	     -0.00021347	     -0.19733060	     -0.06043365	      0.88298561	     -0.00017203	     -0.21393298	      0.00556160	      0.00078315	    122.49072649
      0.50653033	     -0.05594846	     -0.00021250	     -0.19724087	     -0.06042671	      0.88298659	     -0.00017291	     -0.21390475	      0.00553158	      0.00079488	    123.36944246
      0.50778268	     -0.05586047	     -0.00021159	     -0.19715262	     -0.06041980	      0.88298760	     -0.00017380	     -0.21387655	      0.00550148	      0.00080517	    123.29981754
      0.50903504	     -0.05577507	     -0.00021076	     -0.19706695	     -0.06041293	      0.88298861	     -0.00017469	     -0.21384838	      0.00546951	      0.00081267	    124.19715698
      0.51028739	     -0.05569153	     -0.00021003	     -0.19698312	     -0.06040610	      0.88298963	     -0.00017558	     -0.21382030	      0.00543751	      0.00081861	    124.13313666
      0.51153974	     -0.05561105	     -0.00020923	     -0.19690234	     -0.06039931	      0.88299066	     -0.00017648	     -0.21379233	      0.00540368	      0.00082164	    125.04399315
      0.51279210	     -0.05553259	     -0.00020839	     -0.19682358	     -0.06039256	      0.88299169	     -0.00017738	     -0.21376451	      0.00536990	      0.00082304	    124.99740463
      0.51404445	     -0.05545619	     -0.00020744	     -0.19674685	     -0.06038586	      0.88299272	     -0.00017829	     -0.21373682	      0.00533437	      0.00082149	    125.93611472
      0.51529681	     -0.05538067	     -0.00020642	     -0.19667101	     -0.06037920	      0.88299375	     -0.00017920	     -0.21370929	      0.00529894	      0.00081830	    125.91267572
      0.51654916	     -0.05530684	     -0.00020524	     -0.19659685	     -0.06037259	      0.88299477	     -0.00018011	     -0.21368189	      0.00526182	      0.00081219	    126.87163234
      0.51780152	     -0.05523410	     -0.00020402	     -0.19652378	     -0.06036602	      0.88299578	     -0.00018102	     -0.21365466	      0.00522487	      0.00080449	    126.85759665
      0.51905387	     -0.05516373	     -0.00020275	     -0.19645305	     -0.06035950	      0.88299678	     -0.00018194	     -0.21362758	      0.00518630	      0.00079397	    127.83069161
      0.52030623	     -0.05509492	     -0.00020147	     -0.19638389	     -0.06035303	      0.88299777	     -0.00018286	     -0.21360070	      0.00514795	      0.00078198	    127.82349741
      0.52155858	     -0.05502827	     -0.00020016	     -0.19631687	     -0.06034661	      0.88299874	     -0.00018378	     -0.21357401	      0.00510801	      0.00076732	    128.82176122
      0.52281093	     -0.05496351	     -0.00019904	     -0.19625174	     -0.06034024	      0.88299969	     -0.00018471	     -0.21354756	      0.00506834	      0.00075140	    128.84193801
      0.52406329	     -0.05490107	     -0.00019799	     -0.19618891	     -0.06033392	      0.88300062	     -0.00018563	     -0.21352134	      0.00502710	      0.00073307	    129.87877154
      0.52531564	     -0.05484055	     -0.00019711	     -0.19612800	     -0.06032765	      0.88300152	     -0.00018656	     -0.21349540	      0.00498615	      0.00071377	    129.92448669
      0.52656800	     -0.05478258	     -0.00019624	     -0.19606961	     -0.06032143	      0.88300241	     -0.00018749	     -0.21346972	      0.00494363	      0.00069238	    130.98494122
      0.52782035	     -0.05472715	     -0.00019553	     -0.19601376	     -0.06031526	      0.88300326	     -0.00018842	     -0.21344437	      0.00490139	      0.00067029	    131.04186241
      0.52907271	     -0.05467423	     -0.00019484	     -0.19596042	     -0.06030915	      0.88300408	     -0.00018935	     -0.21341934	      0.00485762	      0.00064635	    132.13734121
      0.53032506	     -0.05462323	     -0.00019424	     -0.19590899	     -0.06030310	      0.88300488	     -0.00019029	     -0.21339467	      0.00481418	      0.00062200	    132.22249856
      0.53157742	     -0.05457494	     -0.00019371	     -0.19586024	     -0.06029710	      0.88300564	     -0.00019122	     -0.21337034	      0.00476925	      0.00059616	    133.34094959
      0.53282977	     -0.05452915	     -0.00019281	     -0.19581402	     -0.06029115	      0.88300637	     -0.00019216	     -0.21334640	      0.00472463	      0.00057040	    133.40742131
      0.53408212	     -0.05448629	     -0.00019178	     -0.19577070	     -0.06028526	      0.88300707	     -0.00019309	     -0.21332285	      0.00467855	      0.00054349	    134.51218365
      0.53533448	     -0.05444654	     -0.00019087	     -0.19573051	     -0.06027943	      0.88300773	     -0.00019403	     -0.21329974	      0.00463294	      0.00051675	    134.59091560
      0.53658683	     -0.05441027	     -0.00018995	     -0.19569377	     -0.06027366	      0.88300836	     -0.00019497	     -0.21327708	      0.00458603	      0.00048897	    135.70969204
      0.53783919	     -0.05437743	     -0.00018903	     -0.19566047	     -0.06026795	      0.88300896	     -0.00019590	     -0.21325493	      0.00453974	      0.00046152	    135.77764448
      0.53909154	     -0.05434694	     -0.00018860	     -0.19562950	     -0.06026229	      0.88300952	     -0.00019684	     -0.21323331	      0.00449228	      0.00043325	    136.88929143
      0.54034390	     -0.05432055	     -0.00018874	     -0.19560263	     -0.06025669	      0.88301004	     -0.00019777	     -0.21321233	      0.00444556	      0.00040565	    136.90459909
      0.54159625	     -0.05429762	     -0.00018883	     -0.19557920	     -0.06025116	      0.88301053	     -0.00019871	     -0.21319199	      0.00439780	      0.00037747	    137.97599292
      0.54284861	     -0.05427712	     -0.00018877	     -0.19555821	     -0.06024568	      0.88301099	     -0.00019964	     -0.21317229	      0.00435093	      0.00035006	    137.97823376
      0.54410096	     -0.05425847	     -0.00018851	     -0.19553907	     -0.06024026	      0.88301141	     -0.00020057	     -0.21315316	      0.00430318	      0.00032221	    139.03001384
      0.54535331	     -0.05424149	     -0.00018825	     -0.19552162	     -0.06023490	      0.88301180	     -0.00020150	     -0.21313458	      0.00425647	      0.00029529	    138.99989597
      0.54660567	     -0.05422587	     -0.00018799	     -0.19550552	     -0.06022960	      0.88301215	     -0.00020243	     -0.21311651	      0.00420900	      0.00026811	    140.01710074
      0.54785802	     -0.05421225	     -0.00018793	     -0.19549142	     -0.06022436	      0.88301247	     -0.00020336	     -0.21309895	      0.00416266	      0.00024207	    139.93037619
      0.54911038	     -0.05420080	     -0.00018784	     -0.19547949	     -0.06021917	      0.88301276	     -0.00020428	     -0.21308187	      0.00411562	      0.00021599	    140.89322446
      0.55036273	     -0.05419135	     -0.00018784	     -0.19546956	     -0.06021405	      0.88301301	     -0.00020521	     -0.21306529	      0.00406978	      0.00019120	    140.75388911
      0.55161509	     -0.05418376	     -0.00018779	     -0.19546149	     -0.06020898	      0.88301323	     -0.00020613	     -0.21304917	      0.00402329	      0.00016650	    141.67519381
      0.55286744	     -0.05417803	     -0.00018784	     -0.19545529	     -0.06020397	      0.88301343	     -0.00020705	     -0.21303351	      0.00397802	      0.00014324	    141.48922405
      0.55411980	     -0.05417389	     -0.00018785	     -0.19545067	     -0.06019902	      0.88301359	     -0.00020796	     -0.21301828	      0.00393211	      0.00012020	    142.37109152
      0.55537215	     -0.05417143	     -0.00018796	     -0.19544775	     -0.06019412	      0.88301373	     -0.00020888	     -0.21300349	      0.00388744	      0.00009872	    142.13758857
      0.55662450	     -0.05417057	     -0.00018801	     -0.19544642	     -0.06018928	      0.88301384	     -0.00020979	     -0.21298911	      0.00384215	      0.00007756	    142.97019993
      0.55787686	     -0.05417150	     -0.00018812	     -0.19544689	     -0.06018450	      0.88301393	     -0.00021069	     -0.21297514	      0.00379813	      0.00005802	    142.67531525
      0.55912921	     -0.05417403	     -0.00018816	     -0.19544895	     -0.06017977	      0.88301399	     -0.00021160	     -0.21296156	      0.00375354	      0.00003883	    143.44499067
      0.56038157	     -0.05417840	     -0.00018828	     -0.19545287	     -0.06017509	      0.88301402	     -0.00021250	     -0.21294839	      0.00371031	      0.00002127	    143.08471582
      0.56163392	     -0.05418464	     -0.00018836	     -0.19545866	     -0.06017047	      0.88301404	     -0.00021339	     -0.21293560	      0.00366658	      0.00000405	    143.79393710
      0.56288628	     -0.05419298	     -0.00018857	     -0.19546655	     -0.06016591	      0.88301403	     -0.00021429	     -0.21292323	      0.00362427	     -0.00001158	    143.37028199
      0.56413863	     -0.05420296	     -0.00018876	     -0.19547609	     -0.06016140	      0.88301401	     -0.00021518	     -0.21291123	      0.00358149	     -0.00002691	    144.02613035
      0.56539098	     -0.05421470	     -0.00018905	     -0.19548739	     -0.06015694	      0.88301397	     -0.00021606	     -0.21289965	      0.00354015	     -0.00004069	    143.54965534
      0.56664334	     -0.05422791	     -0.00018931	     -0.19550016	     -0.06015253	      0.88301391	     -0.00021694	     -0.21288843	      0.00349834	     -0.00005422	    144.15463281
      0.56789569	     -0.05424290	     -0.00018971	     -0.19551472	     -0.06014817	      0.88301383	     -0.00021782	     -0.21287760	      0.00345796	     -0.00006627	    143.62683338
      0.56914805	     -0.05425935	     -0.00019009	     -0.19553074	     -0.06014387	      0.88301374	     -0.00021869	     -0.21286713	      0.00341710	     -0.00007813	    144.18473339
      0.57040040	     -0.05427750	     -0.00019060	     -0.19554846	     -0.06013961	      0.88301364	     -0.00021956	     -0.21285704	      0.00337768	     -0.00008860	    143.60924263
      0.57165276	     -0.05429708	     -0.00019109	     -0.19556762	     -0.06013541	      0.88301352	     -0.00022042	     -0.21284730	      0.00333778	     -0.00009898	    144.12222591
      0.57290511	     -0.05431833	     -0.00019173	     -0.19558846	     -0.06013125	      0.88301339	     -0.00022128	     -0.21283793	      0.00329932	     -0.00010807	    143.50863004
      0.57415747	     -0.05434092	     -0.00019240	     -0.19561062	     -0.06012715	      0.88301325	     -0.00022213	     -0.21282890	      0.00326040	     -0.00011721	    143.98973685
      0.57540982	     -0.05436502	     -0.00019327	     -0.19563431	     -0.06012309	      0.88301310	     -0.00022298	     -0.21282024	      0.00322295	     -0.00012518	    143.34716581
      0.57666217	     -0.05439018	     -0.00019421	     -0.19565906	     -0.06011907	      0.88301294	     -0.00022382	     -0.21281191	      0.00318505	     -0.00013329	    143.80308835
      0.57791453	     -0.05441642	     -0.00019535	     -0.19568490	     -0.06011511	      0.88301276	     -0.00022466	     -0.21280393	      0.00314860	     -0.00014033	    143.13390538
      0.57916688	     -0.05444327	     -0.00019650	     -0.19571134	     -0.06011119	      0.88301258	     -0.00022549	     -0.21279628	      0.00311170	     -0.00014759	    143.56147917
      0.58041924	     -0.05447097	     -0.00019786	     -0.19573864	     -0.06010731	      0.88301240	     -0.00022632	     -0.21278896	      0.00307626	     -0.00015386	    142.87237839
      0.58167159	     -0.05449928	     -0.00019929	     -0.19576655	     -0.06010348	      0.88301220	     -0.00022714	     -0.21278195	      0.00304035	     -0.00016044	    143.27953572
      0.58292395	     -0.05452829	     -0.00020093	     -0.19579517	     -0.06009970	      0.88301199	     -0.00022796	     -0.21277528	      0.00300590	     -0.00016611	    142.57507615
      0.58417630	     -0.05455757	     -0.00020261	     -0.19582405	     -0.06009596	      0.88301178	     -0.00022877	     -0.21276890	      0.00297097	     -0.00017217	    142.96586875
      0.58542866	     -0.05458723	     -0.00020447	     -0.19585333	     -0.06009226	      0.88301156	     -0.00022958	     -0.21276285	      0.00293746	     -0.00017740	    142.24766459
      0.58668101	     -0.05461685	     -0.00020634	     -0.19588255	     -0.06008860	      0.88301134	     -0.00023038	     -0.21275708	      0.00290346	     -0.00018308	    142.61844899
      0.58793336	     -0.05464654	     -0.00020835	     -0.19591187	     -0.06008498	      0.88301110	     -0.00023118	     -0.21275162	      0.00287086	     -0.00018797	    141.88605194
      0.58918572	     -0.05467612	     -0.00021037	     -0.19594106	     -0.06008141	      0.88301087	     -0.00023197	     -0.21274644	      0.00283774	     -0.00019335	    142.23673029
      0.59043807	     -0.05470561	     -0.00021252	     -0.19597018	     -0.06007787	      0.88301062	     -0.00023275	     -0.21274155	      0.00280599	     -0.00019799	    141.49495027
      0.59169043	     -0.05473472	     -0.00021466	     -0.19599892	     -0.06007438	      0.88301037	     -0.00023353	     -0.21273692	      0.00277372	     -0.00020315	    141.83178258
      0.59294278	     -0.05476346	     -0.00021692	     -0.19602729	     -0.06007093	      0.88301011	     -0.00023430	     -0.21273259	      0.00274280	     -0.00020759	    141.08507927
      0.59419514	     -0.05479168	     -0.00021915	     -0.19605514	     -0.06006751	      0.88300985	     -0.00023507	     -0.21272850	      0.00271131	     -0.00021255	    141.40917212
      0.59544749	     -0.05481942	     -0.00022149	     -0.19608252	     -0.06006413	      0.88300958	     -0.00023583	     -0.21272469	      0.00268114	     -0.00021679	    140.65685526
      0.59669985	     -0.05484653	     -0.00022380	     -0.19610927	     -0.06006080	      0.88300931	     -0.00023658	     -0.21272113	      0.00265036	     -0.00022156	    140.97089901
      0.59795220	     -0.05487293	     -0.00022622	     -0.19613532	     -0.06005750	      0.88300903	     -0.00023732	     -0.21271783	      0.00262087	     -0.00022560	    140.22571489
      0.59920455	     -0.05489813	     -0.00022861	     -0.19616016	     -0.06005423	      0.88300874	     -0.00023806	     -0.21271476	      0.00259076	     -0.00023010	    140.54788382
      0.60045691	     -0.05492239	     -0.00023108	     -0.19618407	     -0.06005101	      0.88300845	     -0.00023880	     -0.21271192	      0.00256191	     -0.00023376	    139.80609053
      0.60170926	     -0.05494595	     -0.00023350	     -0.19620729	     -0.06004782	      0.88300816	     -0.00023952	     -0.21270930	      0.00253239	     -0.00023779	    140.11626057
      0.60296162	     -0.05496926	     -0.00023597	     -0.19623026	     -0.06004466	      0.88300786	     -0.00024024	     -0.21270693	      0.00250405	     -0.00024094	    139.35908002
      0.60421397	     -0.05499348	     -0.00023838	     -0.19625412	     -0.06004154	      0.88300755	     -0.00024095	     -0.21270481	      0.00247497	     -0.00024449	    139.62939396
      0.60546633	     -0.05501965	     -0.00024084	     -0.19627997	     -0.06003846	      0.88300724	     -0.00024165	     -0.21270302	      0.00244702	     -0.00024731	    138.82736006
      0.60671868	     -0.05504833	     -0.00024323	     -0.19630830	     -0.06003542	      0.88300693	     -0.00024235	     -0.21270161	      0.00241835	     -0.00025081	    139.05130999
      0.60797104	     -0.05507994	     -0.00024560	     -0.19633957	     -0.06003240	      0.88300662	     -0.00024303	     -0.21270069	      0.00239085	     -0.00025398	    138.21310881
      0.60922339	     -0.05511482	     -0.00024785	     -0.19637412	     -0.06002943	      0.88300629	     -0.00024371	     -0.21270030	      0.00236273	     -0.00025831	    138.40008321
      0.61047574	     -0.05515298	     -0.00025009	     -0.19641196	     -0.06002649	      0.88300597	     -0.00024438	     -0.21270052	      0.00233593	     -0.00026283	    137.54477862
      0.61172810	     -0.05519477	     -0.00025223	     -0.19645343	     -0.06002358	      0.88300564	     -0.00024504	     -0.21270140	      0.00230866	     -0.00026901	    137.70628709
      0.61298045	     -0.05524020	     -0.00025435	     -0.19649854	     -0.06002070	      0.88300529	     -0.00024570	     -0.21270301	      0.00228289	     -0.00027586	    136.82709023
      0.61423281	     -0.05528879	     -0.00025628	     -0.19654682	     -0.06001786	      0.88300494	     -0.00024634	     -0.21270536	      0.00225680	     -0.00028487	    136.96056012
      0.61548516	     -0.05534025	     -0.00025817	     -0.19659799	     -0.06001505	      0.88300458	     -0.00024698	     -0.21270851	      0.00223236	     -0.00029497	    136.07651629
      0.61673752	     -0.05539446	     -0.00025992	     -0.19665191	     -0.06001227	      0.88300420	     -0.00024761	     -0.21271245	      0.00220776	     -0.00030754	    136.19451789
      0.61798987	     -0.05545056	     -0.00026162	     -0.19670773	     -0.06000952	      0.88300381	     -0.00024823	     -0.21271719	      0.00218493	     -0.00032143	    135.31002096
      0.61924222	     -0.05550863	     -0.00026319	     -0.19676553	     -0.06000680	      0.88300340	     -0.00024884	     -0.21272270	      0.00216203	     -0.00033791	    135.41308317
      0.62049458	     -0.05556850	     -0.00026477	     -0.19682515	     -0.06000410	      0.88300296	     -0.00024944	     -0.21272900	      0.00214096	     -0.00035574	    134.52643847
      0.62174693	     -0.05562996	     -0.00026626	     -0.19688635	     -0.06000143	      0.88300251	     -0.00025003	     -0.21273605	      0.00211988	     -0.00037609	    134.62852208
      0.62299929	     -0.05569255	     -0.00026776	     -0.19694870	     -0.05999879	      0.88300202	     -0.00025062	     -0.21274386	      0.00210063	     -0.00039765	    133.76151214
      0.62425164	     -0.05575662	     -0.00026916	     -0.19701254	     -0.05999617	      0.88300151	     -0.00025119	     -0.21275237	      0.00208135	     -0.00042152	    133.86646761
      0.62550400	     -0.05582098	     -0.00027053	     -0.19707669	     -0.05999358	      0.88300096	     -0.00025176	     -0.21276160	      0.00206386	     -0.00044636	    133.02981532
      0.62675635	     -0.05588541	     -0.00027179	     -0.19714091	     -0.05999100	      0.88300039	     -0.00025232	     -0.21277147	      0.00204635	     -0.00047318	    133.17900828
      0.62800871	     -0.05594973	     -0.00027305	     -0.19720503	     -0.05998845	      0.88299978	     -0.00025287	     -0.21278195	      0.00203063	     -0.00050053	    132.38410581
      0.62926106	     -0.05601478	     -0.00027424	     -0.19726988	     -0.05998592	      0.88299913	     -0.00025341	     -0.21279300	      0.00201483	     -0.00052943	    132.55451923
      0.63051341	     -0.05607989	     -0.00027539	     -0.19733483	     -0.05998340	      0.88299845	     -0.00025394	     -0.21280461	      0.00200077	     -0.00055845	    131.79006051
      0.63176577	     -0.05614533	     -0.00027644	     -0.19740009	     -0.05998091	      0.88299774	     -0.00025446	     -0.21281674	      0.00198663	     -0.00058862	    131.99456355
      0.63301812	     -0.05621060	     -0.00027745	     -0.19746522	     -0.05997843	      0.88299698	     -0.00025498	     -0.21282937	      0.00197425	     -0.00061851	    131.26781848
      0.63427048	     -0.05627646	     -0.00027842	     -0.19753092	     -0.05997596	      0.88299619	     -0.00025548	     -0.21284247	      0.00196184	     -0.00064915	    131.50856329
      0.63552283	     -0.05634238	     -0.00027944	     -0.19759671	     -0.05997351	      0.88299535	     -0.00025598	     -0.21285603	      0.00195124	     -0.00067911	    130.82037175
      0.63677519	     -0.05640886	     -0.00028044	     -0.19766305	     -0.05997108	      0.88299448	     -0.00025647	     -0.21287001	      0.00194068	     -0.00070943	    131.09436144
      0.63802754	     -0.05647558	     -0.00028151	     -0.19772966	     -0.05996865	      0.88299358	     -0.00025695	     -0.21288441	      0.00193198	     -0.00073869	    130.43529136
      0.63927990	     -0.05654327	     -0.00028259	     -0.19779724	     -0.05996624	      0.88299263	     -0.00025743	     -0.21289921	      0.00192337	     -0.00076798	    130.73258302
      0.64053225	     -0.05661115	     -0.00028372	     -0.19786503	     -0.05996383	      0.88299165	     -0.00025790	     -0.21291441	      0.00191665	     -0.00079593	    130.10120949
      0.64178460	     -0.05668020	     -0.00028486	     -0.19793398	     -0.05996144	      0.88299064	     -0.00025835	     -0.21292997	      0.00191007	     -0.00082364	    130.41972407
      0.64303696	     -0.05675011	     -0.00028610	     -0.19800382	     -0.05995905	      0.88298959	     -0.00025880	     -0.21294593	      0.00190544	     -0.00084982	    129.80614826
      0.64428931	     -0.05682108	     -0.00028734	     -0.19807471	     -0.05995666	      0.88298851	     -0.00025925	     -0.21296225	      0.00190099	     -0.00087561	    130.14404221
      0.64554167	     -0.05689211	     -0.00028857	     -0.19814570	     -0.05995428	      0.88298740	     -0.00025968	     -0.21297893	      0.00189854	     -0.00089973	    129.55446909
      0.64679402	     -0.05696378	     -0.00028980	     -0.19821731	     -0.05995191	      0.88298626	     -0.00026011	     -0.21299594	      0.00189635	     -0.00092334	    129.91717427
      0.64804638	     -0.05703535	     -0.00029111	     -0.19828886	     -0.05994953	      0.88298509	     -0.00026053	     -0.21301326	      0.00189620	     -0.00094517	    129.35513546
      0.64929873	     -0.05710728	     -0.00029246	     -0.19836076	     -0.05994716	      0.88298389	     -0.00026094	     -0.21303086	      0.00189635	     -0.00096634	    129.74127085
      0.65055109	     -0.05717837	     -0.00029383	     -0.19843185	     -0.05994478	      0.88298267	     -0.00026134	     -0.21304873	      0.00189857	     -0.00098558	    129.20180123
      0.65180344	     -0.05724896	     -0.00029515	     -0.19850243	     -0.05994240	      0.88298142	     -0.00026174	     -0.21306679	      0.00190108	     -0.00100403	    129.60103056
      0.65305579	     -0.05731750	     -0.00029659	     -0.19857099	     -0.05994002	      0.88298016	     -0.00026213	     -0.21308505	      0.00190566	     -0.00102041	    129.07249663
      0.65430815	     -0.05738551	     -0.00029809	     -0.19863903	     -0.05993763	      0.88297887	     -0.00026251	     -0.21310345	      0.00191050	     -0.00103584	    129.46699655
      0.65556050	     -0.05745170	     -0.00029953	     -0.19870526	     -0.05993523	      0.88297756	     -0.00026288	     -0.21312199	      0.00191737	     -0.00104910	    128.95033301
      0.65681286	     -0.05751645	     -0.00030067	     -0.19877006	     -0.05993283	      0.88297624	     -0.00026325	     -0.21314059	      0.00192448	     -0.00106130	    129.36870807
      0.65806521	     -0.05757897	     -0.00030176	     -0.19883266	     -0.05993041	      0.88297490	     -0.00026361	     -0.21315923	      0.00193357	     -0.00107118	    128.86292752
      0.65931757	     -0.05763986	     -0.00030284	     -0.19889363	     -0.05992799	      0.88297356	     -0.00026396	     -0.21317783	      0.00194287	     -0.00107991	    129.30300196
      0.66056992	     -0.05769742	     -0.00030414	     -0.19895128	     -0.05992555	      0.88297220	     -0.00026430	     -0.21319640	      0.00195410	     -0.00108621	    128.82628401
      0.66182227	     -0.05775236	     -0.00030614	     -0.19900630	     -0.05992309	      0.88297084	     -0.00026463	     -0.21321492	      0.00196542	     -0.00109106	    129.25849643
      0.66307463	     -0.05780686	     -0.00030830	     -0.19906089	     -0.05992062	      0.88296947	     -0.00026496	     -0.21323345	      0.00197854	     -0.00109324	    128.76208387
      0.66432698	     -0.05786051	     -0.00031048	     -0.19911464	     -0.05991814	      0.88296810	     -0.00026528	     -0.21325195	      0.00199170	     -0.00109400	    129.20943515
      0.66557934	     -0.05791184	     -0.00031260	     -0.19916608	     -0.05991563	      0.88296673	     -0.00026559	     -0.21327041	      0.00200666	     -0.00109217	    128.74584220
      0.66683169	     -0.05796088	     -0.00031372	     -0.19921525	     -0.05991311	      0.88296536	     -0.00026590	     -0.21328873	      0.00202161	     -0.00108882	    129.20173715
      0.66808405	     -0.05800668	     -0.00031445	     -0.19926122	     -0.05991057	      0.88296400	     -0.00026619	     -0.21330689	      0.00203824	     -0.00108273	    128.71871231
      0.66933640	     -0.05805031	     -0.00031506	     -0.19930502	     -0.05990801	      0.88296265	     -0.00026648	     -0.21332480	      0.00205480	     -0.00107517	    129.19673100
      0.67058876	     -0.05809129	     -0.00031563	     -0.19934617	     -0.05990542	      0.88296131	     -0.00026676	     -0.21334245	      0.00207304	     -0.00106503	    128.76683512
      0.67184111	     -0.05813003	     -0.00031612	     -0.19938509	     -0.05990281	      0.88295999	     -0.00026704	     -0.21335979	      0.00209120	     -0.00105355	    129.26707170
      0.67309346	     -0.05816542	     -0.00031656	     -0.19942069	     -0.05990018	      0.88295868	     -0.00026730	     -0.21337679	      0.00211099	     -0.00103957	    128.85543722
      0.67434582	     -0.05819857	     -0.00031697	     -0.19945404	     -0.05989753	      0.88295738	     -0.00026756	     -0.21339338	      0.00213062	     -0.00102433	    129.38638986
      0.67559817	     -0.05822861	     -0.00031737	     -0.19948430	     -0.05989485	      0.88295611	     -0.00026781	     -0.21340957	      0.00215175	     -0.00100666	    129.00494555
      0.67685053	     -0.05825637	     -0.00031770	     -0.19951227	     -0.05989214	      0.88295486	     -0.00026805	     -0.21342528	      0.00217263	     -0.00098780	    129.54687712
      0.67810288	     -0.05828094	     -0.00031796	     -0.19953708	     -0.05988940	      0.88295364	     -0.00026829	     -0.21344053	      0.00219493	     -0.00096660	    129.16001307
      0.67935524	     -0.05830297	     -0.00031823	     -0.19955933	     -0.05988664	      0.88295244	     -0.00026852	     -0.21345526	      0.00221685	     -0.00094429	    129.72419371
      0.68060759	     -0.05832184	     -0.00031838	     -0.19957844	     -0.05988385	      0.88295127	     -0.00026874	     -0.21346945	      0.00224009	     -0.00091976	    129.36782833
      0.68185995	     -0.05833856	     -0.00031837	     -0.19959541	     -0.05988103	      0.88295014	     -0.00026895	     -0.21348306	      0.00226287	     -0.00089431	    129.93063433
      0.68311230	     -0.05835272	     -0.00031816	     -0.19960982	     -0.05987818	      0.88294903	     -0.00026915	     -0.21349611	      0.00228689	     -0.00086686	    129.54781395
      0.68436465	     -0.05836538	     -0.00031775	     -0.19962275	     -0.05987530	      0.88294797	     -0.00026935	     -0.21350855	      0.00231035	     -0.00083872	    130.12772163
      0.68561701	     -0.05837588	     -0.00031727	     -0.19963351	     -0.05987239	      0.88294693	     -0.00026954	     -0.21352041	      0.00233495	     -0.00080890	    129.78130955
      0.68686936	     -0.05838513	     -0.00031671	     -0.19964303	     -0.05986945	      0.88294594	     -0.00026972	     -0.21353167	      0.00235897	     -0.00077875	    130.35151246
      0.68812172	     -0.05839215	     -0.00031609	     -0.19965032	     -0.05986648	      0.88294498	     -0.00026990	     -0.21354237	      0.00238413	     -0.00074725	    129.96738690
      0.68937407	     -0.05839763	     -0.00031540	     -0.19965608	     -0.05986348	      0.88294407	     -0.00027007	     -0.21355247	      0.00240862	     -0.00071578	    130.56598219
      0.69062643	     -0.05839915	     -0.00031525	     -0.19965787	     -0.05986045	      0.88294319	     -0.00027023	     -0.21356200	      0.00243414	     -0.00068331	    130.24526739
      0.69187878	     -0.05840045	     -0.00031555	     -0.19965942	     -0.05985739	      0.88294236	     -0.00027039	     -0.21357098	      0.00245895	     -0.00065107	    130.80963100
      0.69313114	     -0.05839732	     -0.00031529	     -0.19965657	     -0.05985429	      0.88294156	     -0.00027054	     -0.21357943	      0.00248477	     -0.00061799	    130.45630981
      0.69438349	     -0.05839038	     -0.00031481	     -0.19964991	     -0.05985116	      0.88294081	     -0.00027068	     -0.21358724	      0.00250983	     -0.00058532	    131.11686010
      0.69563584	     -0.05837804	     -0.00031385	     -0.19963786	     -0.05984800	      0.88294010	     -0.00027082	     -0.21359437	      0.00253581	     -0.00055187	    130.91408668
      0.69688820	     -0.05836038	     -0.00031272	     -0.19962049	     -0.05984481	      0.88293943	     -0.00027095	     -0.21360068	      0.00256103	     -0.00051867	    131.59977083
      0.69814055	     -0.05833482	     -0.00031151	     -0.19959524	     -0.05984159	      0.88293880	     -0.00027107	     -0.21360609	      0.00258710	     -0.00048443	    131.38044335
      0.69939291	     -0.05830142	     -0.00031025	     -0.19956213	     -0.05983833	      0.88293821	     -0.00027119	     -0.21361044	      0.00261218	     -0.00045012	    132.20522566
      0.70089575	     -0.05825283	     -0.00030876	     -0.19951390	     -0.05983439	      0.88293757	     -0.00027133	     -0.21361417	      0.00264319	     -0.00040717	    131.70038507
      0.70239859	     -0.05818734	     -0.00030712	     -0.19944876	     -0.05983039	      0.88293699	     -0.00027145	     -0.21361609	      0.00267172	     -0.00036302	    133.33845298
      0.70385205	     -0.05812123	     -0.00030565	     -0.19938298	     -0.05982649	      0.88293649	     -0.00027157	     -0.21361613	      0.00270019	     -0.00031793	    132.90251379
      0.70505308	     -0.05805708	     -0.00030459	     -0.19931908	     -0.05982323	      0.88293614	     -0.00027166	     -0.21361483	      0.00272161	     -0.00027967	    134.00005875
      0.70625411	     -0.05798778	     -0.00030344	     -0.19925004	     -0.05981995	      0.88293582	     -0.00027175	     -0.21361231	      0.00274324	     -0.00023919	    133.89114219
      0.70745514	     -0.05791290	     -0.00030226	     -0.19917540	     -0.05981664	      0.88293556	     -0.00027183	     -0.21360853	      0.00276307	     -0.00019768	    134.73124433
      0.70903817	     -0.05780657	     -0.00030049	     -0.19906939	     -0.05981225	      0.88293529	     -0.00027193	     -0.21360165	      0.00278857	     -0.00014002	    134.60387441
      0.71041540	     -0.05770421	     -0.00029882	     -0.19896728	     -0.05980839	      0.88293514	     -0.00027201	     -0.21359387	      0.00280765	     -0.00008815	    136.14971139
      0.71179263	     -0.05760076	     -0.00029727	     -0.19886407	     -0.05980452	      0.88293505	     -0.00027208	     -0.21358445	      0.00282683	     -0.00003361	    135.56398687
      0.71316986	     -0.05748465	     -0.00029568	     -0.19874817	     -0.05980061	      0.88293504	     -0.00027215	     -0.21357344	      0.00284292	      0.00002280	    136.65621375
      0.71431437	     -0.05739063	     -0.00029450	     -0.19865431	     -0.05979735	      0.88293510	     -0.00027221	     -0.21356307	      0.00285474	      0.00007018	    137.72976162
      0.71545888	     -0.05729241	     -0.00029333	     -0.19855625	     -0.05979408	      0.88293521	     -0.00027226	     -0.21355169	      0.00286623	      0.00011944	    137.69869142
      0.71660339	     -0.05719197	     -0.00029207	     -0.19845594	     -0.05979079	      0.88293537	     -0.00027231	     -0.21353932	      0.00287558	      0.00016876	    138.61101173
      0.71804956	     -0.05706229	     -0.00029043	     -0.19832642	     -0.05978662	      0.88293566	     -0.00027236	     -0.21352233	      0.00288632	      0.00023256	    138.67292692
      0.71921435	     -0.05695601	     -0.00028914	     -0.19822024	     -0.05978326	      0.88293596	     -0.00027240	     -0.21350758	      0.00289234	      0.00028358	    139.88617005
      0.72037914	     -0.05684962	     -0.00028789	     -0.19811394	     -0.05977989	      0.88293632	     -0.00027244	     -0.21349196	      0.00289799	      0.00033546	    139.83980429
      0.72154392	     -0.05674364	     -0.00028679	     -0.19800803	     -0.05977651	      0.88293674	     -0.00027248	     -0.21347554	      0.00290137	      0.00038630	    140.79523936
      0.72296205	     -0.05661585	     -0.00028557	     -0.19788031	     -0.05977239	      0.88293733	     -0.00027252	     -0.21345460	      0.00290456	      0.00044807	    140.76082334
      0.72411017	     -0.05651241	     -0.00028469	     -0.19777689	     -0.05976906	      0.88293788	     -0.00027254	     -0.21343695	      0.00290458	      0.00049625	    141.99234375
      0.72525829	     -0.05640971	     -0.00028382	     -0.19767421	     -0.05976572	      0.88293847	     -0.00027257	     -0.21341873	      0.00290440	      0.00054404	    141.96493672
      0.72640641	     -0.05630726	     -0.00028308	     -0.19757176	     -0.05976239	      0.88293912	     -0.00027259	     -0.21339998	      0.00290219	      0.00058962	    142.86647788
      0.72787001	     -0.05617725	     -0.00028221	     -0.19744173	     -0.05975814	      0.88294003	     -0.00027262	     -0.21337537	      0.00289851	      0.00064584	    142.91728260
      0.72901935	     -0.05607430	     -0.00028157	     -0.19733874	     -0.05975482	      0.88294079	     -0.00027264	     -0.21335550	      0.00289325	      0.00068702	    144.13259030
      0.73016869	     -0.05597184	     -0.00028090	     -0.19723624	     -0.05975149	      0.88294161	     -0.00027265	     -0.21333519	      0.00288783	      0.00072684	    144.12685394
      0.73131802	     -0.05586907	     -0.00028029	     -0.19713341	     -0.05974818	      0.88294246	     -0.00027267	     -0.21331444	      0.00288049	      0.00076369	    145.00520125
      0.73279346	     -0.05573839	     -0.00027937	     -0.19700265	     -0.05974394	      0.88294362	     -0.00027268	     -0.21328723	      0.00287019	      0.00080800	    145.00980397
      0.73393481	     -0.05563706	     -0.00027836	     -0.19690124	     -0.05974067	      0.88294456	     -0.00027269	     -0.21326578	      0.00285985	      0.00083864	    146.17213392
      0.73507615	     -0.05553792	     -0.00027725	     -0.19680200	     -0.05973741	      0.88294554	     -0.00027269	     -0.21324402	      0.00284934	      0.00086736	    146.12947473
      0.73621750	     -0.05543949	     -0.00027618	     -0.19670347	     -0.05973416	      0.88294654	     -0.00027270	     -0.21322201	      0.00283700	      0.00089259	    146.91085593
      0.73772683	     -0.05531178	     -0.00027469	     -0.19657561	     -0.05972989	      0.88294791	     -0.00027270	     -0.21319257	      0.00281982	      0.00092196	    146.89084518
      0.73886111	     -0.05521551	     -0.00027362	     -0.19647921	     -0.05972670	      0.88294897	     -0.00027271	     -0.21317024	      0.00280472	      0.00093984	    148.00285432
      0.73999538	     -0.05512108	     -0.00027277	     -0.19638464	     -0.05972353	      0.88295004	     -0.00027270	     -0.21314776	      0.00278957	      0.00095538	    147.97679567
      0.74112965	     -0.05502736	     -0.00027225	     -0.19629075	     -0.05972038	      0.88295113	     -0.00027270	     -0.21312519	      0.00277278	      0.00096731	    148.68296187
      0.74267610	     -0.05490360	     -0.00027159	     -0.19616675	     -0.05971611	      0.88295264	     -0.00027270	     -0.21309437	      0.00274907	      0.00097915	    148.63911423
      0.74380078	     -0.05481345	     -0.00027118	     -0.19607641	     -0.05971303	      0.88295374	     -0.00027269	     -0.21307194	      0.00272977	      0.00098357	    149.69340732
      0.74492546	     -0.05472608	     -0.00027067	     -0.19598885	     -0.05970997	      0.88295485	     -0.00027269	     -0.21304951	      0.00271047	      0.00098568	    149.66857086
      0.74605014	     -0.05463983	     -0.00027015	     -0.19590238	     -0.05970693	      0.88295596	     -0.00027268	     -0.21302710	      0.00268971	      0.00098431	    150.28878484
      0.74763865	     -0.05452314	     -0.00026919	     -0.19578539	     -0.05970268	      0.88295752	     -0.00027267	     -0.21299555	      0.00265960	      0.00097789	    150.21210656
      0.74874687	     -0.05444234	     -0.00026868	     -0.19570437	     -0.05969975	      0.88295860	     -0.00027266	     -0.21297363	      0.00263674	      0.00096949	    151.17601670
      0.74985509	     -0.05436504	     -0.00026818	     -0.19562683	     -0.05969684	      0.88295967	     -0.00027265	     -0.21295181	      0.00261394	      0.00095901	    151.15952577
      0.75119915	     -0.05427343	     -0.00026785	     -0.19553491	     -0.05969334	      0.88296094	     -0.00027263	     -0.21292554	      0.00258459	      0.00094220	    151.91447551
      0.75254321	     -0.05418748	     -0.00026759	     -0.19544865	     -0.05968989	      0.88296220	     -0.00027262	     -0.21289950	      0.00255503	      0.00092232	    151.51827506
      0.75388726	     -0.05410224	     -0.00026755	     -0.19536307	     -0.05968648	      0.88296342	     -0.00027260	     -0.21287378	      0.00252311	      0.00089826	    152.69347381
      0.75523132	     -0.05402391	     -0.00026719	     -0.19528440	     -0.05968311	      0.88296461	     -0.00027258	     -0.21284837	      0.00249165	      0.00087155	    151.98364028
      0.75657538	     -0.05394451	     -0.00026711	     -0.19520465	     -0.05967978	      0.88296576	     -0.00027256	     -0.21282333	      0.00245764	      0.00084095	    153.28087218
      0.75791944	     -0.05387239	     -0.00026655	     -0.19513218	     -0.05967650	      0.88296687	     -0.00027254	     -0.21279865	      0.00242409	      0.00080793	    152.76069373
      0.75912717	     -0.05380834	     -0.00026640	     -0.19506780	     -0.05967359	      0.88296783	     -0.00027252	     -0.21277684	      0.00239205	      0.00077504	    153.74016706
      0.76033491	     -0.05374951	     -0.00026599	     -0.19500864	     -0.05967072	      0.88296874	     -0.00027250	     -0.21275538	      0.00236050	      0.00074078	    153.26806375
      0.76154265	     -0.05369219	     -0.00026577	     -0.19495097	     -0.05966789	      0.88296962	     -0.00027248	     -0.21273429	      0.00232726	      0.00070364	    154.09344952
      0.76275039	     -0.05363879	     -0.00026539	     -0.19489723	     -0.05966510	      0.88297044	     -0.00027246	     -0.21271358	      0.00229441	      0.00066531	    153.72117857
      0.76395813	     -0.05358712	     -0.00026516	     -0.19484520	     -0.05966235	      0.88297122	     -0.00027244	     -0.21269325	      0.00226011	      0.00062456	    154.41382073
      0.76516587	     -0.05353974	     -0.00026494	     -0.19479746	     -0.05965964	      0.88297195	     -0.00027242	     -0.21267332	      0.00222610	      0.00058289	    154.08810601
      0.76637361	     -0.05349466	     -0.00026489	     -0.19475201	     -0.05965697	      0.88297263	     -0.00027239	     -0.21265381	      0.00219082	      0.00053925	    154.66938761
      0.76758135	     -0.05345367	     -0.00026481	     -0.19471064	     -0.05965435	      0.88297325	     -0.00027237	     -0.21263473	      0.00215578	      0.00049498	    154.37248135
      0.76878909	     -0.05341480	     -0.00026480	     -0.19467139	     -0.05965177	      0.88297382	     -0.00027235	     -0.21261609	      0.00211964	      0.00044916	    154.85233860
      0.77027360	     -0.05337227	     -0.00026466	     -0.19462839	     -0.05964865	      0.88297445	     -0.00027232	     -0.21259378	      0.00207570	      0.00039235	    154.13018756
      0.77149732	     -0.05333751	     -0.00026473	     -0.19459324	     -0.05964613	      0.88297490	     -0.00027230	     -0.21257590	      0.00203773	      0.00034408	    155.18596812
      0.77272105	     -0.05330804	     -0.00026454	     -0.19456338	     -0.05964366	      0.88297529	     -0.00027227	     -0.21255844	      0.00200085	      0.00029619	    154.51470267
      0.77394478	     -0.05328039	     -0.00026458	     -0.19453532	     -0.05964124	      0.88297562	     -0.00027225	     -0.21254146	      0.00196253	      0.00024713	    155.22772167
      0.77516850	     -0.05325780	     -0.00026460	     -0.19451233	     -0.05963886	      0.88297590	     -0.00027223	     -0.21252496	      0.00192501	      0.00019863	    154.62946542
      0.77639223	     -0.05323688	     -0.00026440	     -0.19449101	     -0.05963653	      0.88297611	     -0.00027221	     -0.21250897	      0.00188623	      0.00014941	    155.23983233
      0.77761596	     -0.05322004	     -0.00026385	     -0.19447378	     -0.05963424	      0.88297626	     -0.00027219	     -0.21249347	      0.00184818	      0.00010121	    154.60136194
      0.77883968	     -0.05320427	     -0.00026341	     -0.19445759	     -0.05963201	      0.88297636	     -0.00027217	     -0.21247847	      0.00180893	      0.00005266	    155.16160578
      0.78006341	     -0.05319228	     -0.00026287	     -0.19444521	     -0.05962982	      0.88297639	     -0.00027216	     -0.21246395	      0.00177046	      0.00000535	    154.54314011
      0.78128714	     -0.05318109	     -0.00026248	     -0.19443362	     -0.05962767	      0.88297637	     -0.00027214	     -0.21244990	      0.00173090	     -0.00004202	    155.06499057
      0.78251086	     -0.05317367	     -0.00026201	     -0.19442579	     -0.05962558	      0.88297629	     -0.00027213	     -0.21243631	      0.00169218	     -0.00008792	    154.44100852
      0.78373459	     -0.05316698	     -0.00026169	     -0.19441870	     -0.05962353	      0.88297615	     -0.00027212	     -0.21242318	      0.00165245	     -0.00013357	    154.90924973
      0.78495831	     -0.05316413	     -0.00026118	     -0.19441545	     -0.05962153	      0.88297596	     -0.00027211	     -0.21241049	      0.00161354	     -0.00017752	    154.27589281
      0.78618204	     -0.05316043	     -0.00026118	     -0.19441133	     -0.05961958	      0.88297572	     -0.00027210	     -0.21239826	      0.00157368	     -0.00022090	    154.68094195
      0.78740577	     -0.05316191	     -0.00026131	     -0.19441239	     -0.05961768	      0.88297542	     -0.00027209	     -0.21238653	      0.00153461	     -0.00026229	    153.99967634
      0.78862949	     -0.05316457	     -0.00026162	     -0.19441463	     -0.05961583	      0.88297508	     -0.00027209	     -0.21237533	      0.00149464	     -0.00030291	    154.35085358
      0.78985322	     -0.05317117	     -0.00026182	     -0.19442081	     -0.05961402	      0.88297468	     -0.00027208	     -0.21236462	      0.00145551	     -0.00034150	    153.67843041
      0.79107695	     -0.05317788	     -0.00026225	     -0.19442709	     -0.05961227	      0.88297424	     -0.00027208	     -0.21235442	      0.00141559	     -0.00037924	    153.98931047
      0.79230067	     -0.05318863	     -0.00026262	     -0.19443743	     -0.05961056	      0.88297376	     -0.00027208	     -0.21234470	      0.00137652	     -0.00041486	    153.28645452
      0.79352440	     -0.05320004	     -0.00026315	     -0.19444840	     -0.05960890	      0.88297323	     -0.00027209	     -0.21233547	      0.00133669	     -0.00044955	    153.54811926
      0.79474813	     -0.05321516	     -0.00026356	     -0.19446311	     -0.05960729	      0.88297266	     -0.00027209	     -0.21232670	      0.00129772	     -0.00048211	    152.82905898
      0.79597185	     -0.05323045	     -0.00026407	     -0.19447798	     -0.05960572	      0.88297205	     -0.00027210	     -0.21231839	      0.00125804	     -0.00051368	    153.04921949
      0.79719558	     -0.05324931	     -0.00026451	     -0.19449642	     -0.05960421	      0.88297140	     -0.00027211	     -0.21231053	      0.00121924	     -0.00054305	    152.29730472
      0.79841931	     -0.05326889	     -0.00026508	     -0.19451558	     -0.05960274	      0.88297072	     -0.00027212	     -0.21230312	      0.00117976	     -0.00057137	    152.46768012
      0.79964303	     -0.05329216	     -0.00026553	     -0.19453844	     -0.05960132	      0.88297000	     -0.00027214	     -0.21229614	      0.00114120	     -0.00059754	    151.69974211
      0.80086676	     -0.05331579	     -0.00026615	     -0.19456165	     -0.05959995	      0.88296926	     -0.00027215	     -0.21228960	      0.00110204	     -0.00062271	    151.84998547
      0.80209049	     -0.05334287	     -0.00026663	     -0.19458832	     -0.05959862	      0.88296848	     -0.00027217	     -0.21228347	      0.00106386	     -0.00064580	    151.06993609
      0.80331421	     -0.05336999	     -0.00026727	     -0.19461503	     -0.05959734	      0.88296768	     -0.00027220	     -0.21227774	      0.00102512	     -0.00066795	    151.19883123
      0.80453794	     -0.05340045	     -0.00026777	     -0.19464509	     -0.05959611	      0.88296685	     -0.00027222	     -0.21227239	      0.00098739	     -0.00068808	    150.40854798
      0.80576167	     -0.05343086	     -0.00026841	     -0.19467508	     -0.05959493	      0.88296599	     -0.00027225	     -0.21226742	      0.00094914	     -0.00070735	    150.52260051
      0.80698539	     -0.05346445	     -0.00026892	     -0.19470828	     -0.05959379	      0.88296512	     -0.00027229	     -0.21226279	      0.00091193	     -0.00072469	    149.72951817
      0.80820912	     -0.05349794	     -0.00026959	     -0.19474137	     -0.05959270	      0.88296422	     -0.00027232	     -0.21225851	      0.00087426	     -0.00074128	    149.83673417
      0.80943285	     -0.05353460	     -0.00027014	     -0.19477764	     -0.05959165	      0.88296330	     -0.00027236	     -0.21225456	      0.00083767	     -0.00075607	    149.04359526
      0.81065657	     -0.05357111	     -0.00027084	     -0.19481375	     -0.05959065	      0.88296237	     -0.00027241	     -0.21225095	      0.00080069	     -0.00077022	    149.13998880
      0.81188030	     -0.05361064	     -0.00027140	     -0.19485290	     -0.05958969	      0.88296142	     -0.00027245	     -0.21224763	      0.00076484	     -0.00078271	    148.34150629
      0.81310402	     -0.05364986	     -0.00027209	     -0.19489173	     -0.05958877	      0.88296045	     -0.00027250	     -0.21224464	      0.00072865	     -0.00079468	    148.42730912
      0.81432775	     -0.05369197	     -0.00027263	     -0.19493347	     -0.05958790	      0.88295947	     -0.00027256	     -0.21224193	      0.00069362	     -0.00080510	    147.62818060
      0.81555148	     -0.05373350	     -0.00027329	     -0.19497463	     -0.05958708	      0.88295848	     -0.00027261	     -0.21223951	      0.00065827	     -0.00081512	    147.71166168
      0.81677520	     -0.05377751	     -0.00027378	     -0.19501828	     -0.05958629	      0.88295748	     -0.00027267	     -0.21223736	      0.00062411	     -0.00082370	    146.91883815
      0.81799893	     -0.05382087	     -0.00027440	     -0.19506127	     -0.05958555	      0.88295647	     -0.00027274	     -0.21223546	      0.00058967	     -0.00083199	    147.00054637
      0.81922266	     -0.05386687	     -0.00027488	     -0.19510692	     -0.05958485	      0.88295544	     -0.00027281	     -0.21223381	      0.00055647	     -0.00083896	    146.20893198
      0.82044638	     -0.05391218	     -0.00027548	     -0.19515187	     -0.05958419	      0.88295441	     -0.00027288	     -0.21223240	      0.00052303	     -0.00084573	    146.28464160
      0.82167011	     -0.05395984	     -0.00027594	     -0.19519919	     -0.05958357	      0.88295338	     -0.00027296	     -0.21223122	      0.00049086	     -0.00085127	    145.49965230
      0.82289384	     -0.05400669	     -0.00027654	     -0.19524570	     -0.05958299	      0.88295233	     -0.00027304	     -0.21223027	      0.00045848	     -0.00085671	    145.57496253
      0.82411756	     -0.05405578	     -0.00027699	     -0.19529446	     -0.05958244	      0.88295128	     -0.00027312	     -0.21222951	      0.00042741	     -0.00086100	    144.79877268
      0.82534129	     -0.05410364	     -0.00027756	     -0.19534200	     -0.05958194	      0.88295022	     -0.00027321	     -0.21222897	      0.00039619	     -0.00086528	    144.88359032
      0.82656502	     -0.05415335	     -0.00027799	     -0.19539139	     -0.05958147	      0.88294916	     -0.00027331	     -0.21222859	      0.00036631	     -0.00086848	    144.12142417
      0.82778874	     -0.05420179	     -0.00027855	     -0.19543952	     -0.05958104	      0.88294810	     -0.00027341	     -0.21222839	      0.00033631	     -0.00087171	    144.21060538
      0.82901247	     -0.05425196	     -0.00027900	     -0.19548939	     -0.05958065	      0.88294703	     -0.00027351	     -0.21222834	      0.00030766	     -0.00087390	    143.46826564
      0.83023620	     -0.05430021	     -0.00027959	     -0.19553733	     -0.05958029	      0.88294596	     -0.00027362	     -0.21222843	      0.00027886	     -0.00087613	    143.57946438
      0.83145992	     -0.05434956	     -0.00028009	     -0.19558639	     -0.05957997	      0.88294489	     -0.00027373	     -0.21222863	      0.00025136	     -0.00087728	    142.86534727
      0.83268365	     -0.05439649	     -0.00028075	     -0.19563303	     -0.05957968	      0.88294381	     -0.00027384	     -0.21222893	      0.00022369	     -0.00087842	    143.00705998
      0.83390738	     -0.05444401	     -0.00028130	     -0.19568026	     -0.05957942	      0.88294274	     -0.00027397	     -0.21222929	      0.00019729	     -0.00087842	    142.32672884
      0.83513110	     -0.05448844	     -0.00028197	     -0.19572441	     -0.05957919	      0.88294166	     -0.00027409	     -0.21222971	      0.00017068	     -0.00087830	    142.49530681
      0.83635483	     -0.05453295	     -0.00028256	     -0.19576866	     -0.05957900	      0.88294059	     -0.00027422	     -0.21223014	      0.00014531	     -0.00087694	    141.84199999
      0.83757856	     -0.05457398	     -0.00028328	     -0.19580941	     -0.05957884	      0.88293951	     -0.00027436	     -0.21223058	      0.00011970	     -0.00087532	    142.02401611
      0.83880228	     -0.05461484	     -0.00028394	     -0.19585001	     -0.05957871	      0.88293845	     -0.00027450	     -0.21223100	      0.00009529	     -0.00087229	    141.38500621
      0.84002601	     -0.05465237	     -0.00028477	     -0.19588727	     -0.05957861	      0.88293738	     -0.00027465	     -0.21223142	      0.00007062	     -0.00086888	    141.57503330
      0.84124974	     -0.05468931	     -0.00028554	     -0.19592396	     -0.05957853	      0.88293632	     -0.00027480	     -0.21223178	      0.00004710	     -0.00086393	    140.95688629
      0.84247346	     -0.05472249	     -0.00028646	     -0.19595688	     -0.05957849	      0.88293527	     -0.00027496	     -0.21223211	      0.00002325	     -0.00085843	    141.15866328
      0.84369719	     -0.05475489	     -0.00028731	     -0.19598903	     -0.05957848	      0.88293422	     -0.00027512	     -0.21223236	      0.00000048	     -0.00085127	    140.55839716
      0.84492091	     -0.05478359	     -0.00028832	     -0.19601748	     -0.05957849	      0.88293318	     -0.00027529	     -0.21223256	     -0.00002271	     -0.00084344	    140.76848923
      0.84614464	     -0.05481163	     -0.00028926	     -0.19604527	     -0.05957853	      0.88293216	     -0.00027547	     -0.21223268	     -0.00004488	     -0.00083385	    140.17736051
      0.84736837	     -0.05483596	     -0.00029033	     -0.19606935	     -0.05957860	      0.88293114	     -0.00027565	     -0.21223275	     -0.00006753	     -0.00082353	    140.38902882
      0.84859209	     -0.05485957	     -0.00029130	     -0.19609271	     -0.05957870	      0.88293014	     -0.00027583	     -0.21223274	     -0.00008924	     -0.00081140	    139.80560793
      0.84981582	     -0.05487944	     -0.00029240	     -0.19611233	     -0.05957882	      0.88292916	     -0.00027603	     -0.21223268	     -0.00011148	     -0.00079852	    140.02042172
      0.85103955	     -0.05489870	     -0.00029339	     -0.19613135	     -0.05957897	      0.88292819	     -0.00027623	     -0.21223256	     -0.00013284	     -0.00078382	    139.43724628
      0.85226327	     -0.05491428	     -0.00029448	     -0.19614668	     -0.05957914	      0.88292724	     -0.00027643	     -0.21223239	     -0.00015480	     -0.00076837	    139.65122621
      0.85348700	     -0.05492882	     -0.00029542	     -0.19616098	     -0.05957935	      0.88292631	     -0.00027664	     -0.21223216	     -0.00017594	     -0.00075111	    139.08058889
      0.85471073	     -0.05493953	     -0.00029645	     -0.19617145	     -0.05957958	      0.88292540	     -0.00027686	     -0.21223189	     -0.00019776	     -0.00073312	    139.29592996
      0.85593445	     -0.05494969	     -0.00029737	     -0.19618137	     -0.05957983	      0.88292451	     -0.00027709	     -0.21223155	     -0.00021881	     -0.00071333	    138.72448123
      0.85715818	     -0.05495670	     -0.00029841	     -0.19618814	     -0.05958011	      0.88292365	     -0.00027732	     -0.21223118	     -0.00024058	     -0.00069285	    138.93495298
      0.85838191	     -0.05496361	     -0.00029932	     -0.19619481	     -0.05958042	      0.88292282	     -0.00027755	     -0.21223077	     -0.00026165	     -0.00067065	    138.36038280
      0.85960563	     -0.05496768	     -0.00030033	     -0.19619862	     -0.05958075	      0.88292201	     -0.00027779	     -0.21223038	     -0.00028352	     -0.00064783	    138.56767220
      0.86082936	     -0.05497206	     -0.00030123	     -0.19620276	     -0.05958111	      0.88292123	     -0.00027804	     -0.21222998	     -0.00030478	     -0.00062338	    137.99378916
      0.86205309	     -0.05497419	     -0.00030223	     -0.19620464	     -0.05958150	      0.88292049	     -0.00027830	     -0.21222964	     -0.00032690	     -0.00059844	    138.20118699
      0.86327681	     -0.05497772	     -0.00030309	     -0.19620792	     -0.05958191	      0.88291977	     -0.00027856	     -0.21222935	     -0.00034847	     -0.00057205	    137.62407040
      0.86450054	     -0.05498050	     -0.00030407	     -0.19621044	     -0.05958235	      0.88291909	     -0.00027883	     -0.21222920	     -0.00037094	     -0.00054541	    137.82732616
      0.86572427	     -0.05498571	     -0.00030493	     -0.19621541	     -0.05958282	      0.88291844	     -0.00027910	     -0.21222922	     -0.00039286	     -0.00051763	    137.25949779
      0.86694799	     -0.05499026	     -0.00030583	     -0.19621970	     -0.05958331	      0.88291782	     -0.00027938	     -0.21222947	     -0.00041563	     -0.00048995	    137.48597095
      0.86817172	     -0.05499708	     -0.00030647	     -0.19622626	     -0.05958384	      0.88291724	     -0.00027966	     -0.21222996	     -0.00043777	     -0.00046151	    136.93673409
      0.86939545	     -0.05500409	     -0.00030708	     -0.19623302	     -0.05958439	      0.88291669	     -0.00027995	     -0.21223076	     -0.00046074	     -0.00043357	    137.17181203
      0.87061917	     -0.05501406	     -0.00030739	     -0.19624274	     -0.05958496	      0.88291618	     -0.00028024	     -0.21223190	     -0.00048307	     -0.00040531	    136.64346321
      0.87184290	     -0.05502388	     -0.00030758	     -0.19625231	     -0.05958557	      0.88291570	     -0.00028054	     -0.21223341	     -0.00050618	     -0.00037802	    136.91433173
      0.87306662	     -0.05503635	     -0.00030743	     -0.19626455	     -0.05958620	      0.88291525	     -0.00028084	     -0.21223531	     -0.00052858	     -0.00035084	    136.41988493
      0.87429035	     -0.05504856	     -0.00030717	     -0.19627652	     -0.05958686	      0.88291484	     -0.00028115	     -0.21223763	     -0.00055169	     -0.00032505	    136.72815569
      0.87551408	     -0.05506332	     -0.00030654	     -0.19629105	     -0.05958755	      0.88291446	     -0.00028146	     -0.21224036	     -0.00057401	     -0.00029977	    136.26965436
      0.87673780	     -0.05507728	     -0.00030579	     -0.19630478	     -0.05958827	      0.88291410	     -0.00028178	     -0.21224352	     -0.00059696	     -0.00027623	    136.61744392
      0.87796153	     -0.05509334	     -0.00030471	     -0.19632063	     -0.05958901	      0.88291378	     -0.00028210	     -0.21224709	     -0.00061902	     -0.00025352	    136.20206562
      0.87918526	     -0.05510870	     -0.00030356	     -0.19633577	     -0.05958978	      0.88291348	     -0.00028242	     -0.21225109	     -0.00064160	     -0.00023282	    136.58342818
      0.88040898	     -0.05512617	     -0.00030216	     -0.19635303	     -0.05959058	      0.88291321	     -0.00028275	     -0.21225550	     -0.00066322	     -0.00021314	    136.20886820
      0.88163271	     -0.05514231	     -0.00030074	     -0.19636896	     -0.05959141	      0.88291296	     -0.00028309	     -0.21226033	     -0.00068534	     -0.00019559	    136.63611844
      0.88285644	     -0.05516011	     -0.00029915	     -0.19638656	     -0.05959226	      0.88291273	     -0.00028342	     -0.21226553	     -0.00070647	     -0.00017910	    136.30765292
      0.88408016	     -0.05517704	     -0.00029766	     -0.19640329	     -0.05959314	      0.88291252	     -0.00028377	     -0.21227112	     -0.00072806	     -0.00016473	    136.76766927
      0.88530389	     -0.05519645	     -0.00029608	     -0.19642250	     -0.05959404	      0.88291233	     -0.00028412	     -0.21227710	     -0.00074863	     -0.00015138	    136.45889269
      0.88652762	     -0.05521545	     -0.00029464	     -0.19644131	     -0.05959497	      0.88291215	     -0.00028447	     -0.21228347	     -0.00076962	     -0.00014011	    136.93402955
      0.88775134	     -0.05523737	     -0.00029316	     -0.19646304	     -0.05959592	      0.88291198	     -0.00028483	     -0.21229025	     -0.00078952	     -0.00012981	    136.63443889
      0.88897507	     -0.05525906	     -0.00029184	     -0.19648453	     -0.05959690	      0.88291183	     -0.00028519	     -0.21229746	     -0.00080973	     -0.00012153	    137.11592786
      0.89019880	     -0.05528353	     -0.00029047	     -0.19650881	     -0.05959791	      0.88291169	     -0.00028556	     -0.21230508	     -0.00082875	     -0.00011415	    136.82683512
      0.89142252	     -0.05530776	     -0.00028926	     -0.19653286	     -0.05959893	      0.88291155	     -0.00028593	     -0.21231315	     -0.00084799	     -0.00010870	    137.31533101
      0.89264625	     -0.05533423	     -0.00028796	     -0.19655915	     -0.05959998	      0.88291142	     -0.00028631	     -0.21232163	     -0.00086596	     -0.00010407	    137.04116555
      0.89386998	     -0.05535996	     -0.00028680	     -0.19658470	     -0.05960105	      0.88291129	     -0.00028669	     -0.21233053	     -0.00088409	     -0.00010124	    137.54887534
      0.89509370	     -0.05538810	     -0.00028560	     -0.19661268	     -0.05960214	      0.88291117	     -0.00028708	     -0.21233982	     -0.00090093	     -0.00009905	    137.28440432
      0.89631743	     -0.05541594	     -0.00028455	     -0.19664035	     -0.05960326	      0.88291105	     -0.00028747	     -0.21234952	     -0.00091793	     -0.00009849	    137.78700278
      0.89754116	     -0.05544618	     -0.00028341	     -0.19667043	     -0.05960439	      0.88291093	     -0.00028786	     -0.21235961	     -0.00093358	     -0.00009844	    137.50411017
      0.89876488	     -0.05547596	     -0.00028240	     -0.19670005	     -0.05960554	      0.88291081	     -0.00028826	     -0.21237010	     -0.00094926	     -0.00009989	    137.99609879
      0.89998861	     -0.05550778	     -0.00028136	     -0.19673173	     -0.05960671	      0.88291069	     -0.00028867	     -0.21238096	     -0.00096346	     -0.00010168	    137.72052461
      0.90121233	     -0.05553831	     -0.00028045	     -0.19676211	     -0.05960790	      0.88291056	     -0.00028908	     -0.21239219	     -0.00097765	     -0.00010476	    138.22437466
      0.90243606	     -0.05557064	     -0.00027950	     -0.19679431	     -0.05960910	      0.88291043	     -0.00028949	     -0.21240375	     -0.00099037	     -0.00010792	    137.94614794
      0.90365979	     -0.05560226	     -0.00027876	     -0.19682580	     -0.05961032	      0.88291030	     -0.00028991	     -0.21241564	     -0.00100308	     -0.00011213	    138.43525003
      0.90488351	     -0.05563624	     -0.00027802	     -0.19685966	     -0.05961156	      0.88291016	     -0.00029033	     -0.21242785	     -0.00101431	     -0.00011619	    138.14005401
      0.90610724	     -0.05566969	     -0.00027747	     -0.19689298	     -0.05961281	      0.88291001	     -0.00029076	     -0.21244040	     -0.00102554	     -0.00012106	    138.61946220
      0.90733097	     -0.05570528	     -0.00027689	     -0.19692847	     -0.05961407	      0.88290986	     -0.00029119	     -0.21245327	     -0.00103533	     -0.00012555	    138.31984070
      0.90855469	     -0.05574012	     -0.00027643	     -0.19696320	     -0.05961534	      0.88290970	     -0.00029162	     -0.21246646	     -0.00104515	     -0.00013063	    138.79159196
      0.90977842	     -0.05577720	     -0.00027593	     -0.19700018	     -0.05961662	      0.88290954	     -0.00029206	     -0.21247996	     -0.00105355	     -0.00013517	    138.48384278
      0.91100215	     -0.05581365	     -0.00027556	     -0.19703654	     -0.05961792	      0.88290937	     -0.00029250	     -0.21249377	     -0.00106199	     -0.00014014	    138.95128846
      0.91222587	     -0.05585240	     -0.00027515	     -0.19707521	     -0.05961922	      0.88290920	     -0.00029295	     -0.21250789	     -0.00106900	     -0.00014441	    138.63045650
      0.91344960	     -0.05589041	     -0.00027486	     -0.19711313	     -0.05962054	      0.88290902	     -0.00029339	     -0.21252233	     -0.00107598	     -0.00014898	    139.07967591
      0.91467333	     -0.05593077	     -0.00027447	     -0.19715342	     -0.05962186	      0.88290883	     -0.00029384	     -0.21253705	     -0.00108148	     -0.00015271	    138.72385985
      0.91589705	     -0.05597072	     -0.00027410	     -0.19719332	     -0.05962318	      0.88290864	     -0.00029430	     -0.21255210	     -0.00108693	     -0.00015662	    139.12246525
      0.91712078	     -0.05601276	     -0.00027357	     -0.19723531	     -0.05962452	      0.88290845	     -0.00029475	     -0.21256743	     -0.00109087	     -0.00015963	    138.72874894
      0.91834451	     -0.05605393	     -0.00027309	     -0.19727643	     -0.05962585	      0.88290825	     -0.00029521	     -0.21258307	     -0.00109472	     -0.00016277	    139.10669832
      0.91956823	     -0.05609668	     -0.00027248	     -0.19731915	     -0.05962719	      0.88290805	     -0.00029567	     -0.21259897	     -0.00109707	     -0.00016492	    138.69715231
      0.92079196	     -0.05613790	     -0.00027190	     -0.19736035	     -0.05962854	      0.88290785	     -0.00029613	     -0.21261512	     -0.00109936	     -0.00016708	    139.06433662
      0.92201569	     -0.05618029	     -0.00027121	     -0.19740272	     -0.05962988	      0.88290764	     -0.00029660	     -0.21263149	     -0.00110018	     -0.00016813	    138.64749860
      0.92323941	     -0.05622102	     -0.00027062	     -0.19744345	     -0.05963123	      0.88290744	     -0.00029707	     -0.21264807	     -0.00110100	     -0.00016906	    138.99846487
      0.92446314	     -0.05626325	     -0.00027013	     -0.19748568	     -0.05963258	      0.88290723	     -0.00029753	     -0.21266483	     -0.00110040	     -0.00016874	    138.55261293
      0.92568687	     -0.05630509	     -0.00026974	     -0.19752752	     -0.05963392	      0.88290703	     -0.00029800	     -0.21268183	     -0.00109983	     -0.00016823	    138.87390826
      0.92691059	     -0.05634871	     -0.00026925	     -0.19757115	     -0.05963527	      0.88290682	     -0.00029848	     -0.21269902	     -0.00109785	     -0.00016645	    138.41602277
      0.92813432	     -0.05639073	     -0.00026878	     -0.19761319	     -0.05963661	      0.88290662	     -0.00029895	     -0.21271640	     -0.00109587	     -0.00016446	    138.74203244
      0.92935805	     -0.05643363	     -0.00026815	     -0.19765612	     -0.05963795	      0.88290642	     -0.00029942	     -0.21273392	     -0.00109246	     -0.00016119	    138.27954282
      0.93058177	     -0.05647369	     -0.00026749	     -0.19769623	     -0.05963928	      0.88290622	     -0.00029990	     -0.21275156	     -0.00108906	     -0.00015763	    138.60571440
      0.93180550	     -0.05651297	     -0.00026733	     -0.19773555	     -0.05964061	      0.88290603	     -0.00030038	     -0.21276928	     -0.00108430	     -0.00015248	    138.11706703
      0.93302922	     -0.05655225	     -0.00026736	     -0.19777486	     -0.05964194	      0.88290585	     -0.00030086	     -0.21278714	     -0.00107967	     -0.00014678	    138.40563593
      0.93425295	     -0.05659274	     -0.00026732	     -0.19781541	     -0.05964326	      0.88290568	     -0.00030134	     -0.21280511	     -0.00107373	     -0.00013947	    137.92125587
      0.93547668	     -0.05663075	     -0.00026725	     -0.19785347	     -0.05964457	      0.88290551	     -0.00030182	     -0.21282315	     -0.00106791	     -0.00013163	    138.23334817
      0.93670040	     -0.05666843	     -0.00026697	     -0.19789123	     -0.05964587	      0.88290535	     -0.00030230	     -0.21284118	     -0.00106079	     -0.00012218	    137.76142353
      0.93792413	     -0.05670319	     -0.00026666	     -0.19792606	     -0.05964716	      0.88290521	     -0.00030278	     -0.21285914	     -0.00105382	     -0.00011215	    138.08708613
      0.93914786	     -0.05673799	     -0.00026624	     -0.19796095	     -0.05964845	      0.88290508	     -0.00030326	     -0.21287698	     -0.00104560	     -0.00010048	    137.62131391
      0.94037158	     -0.05677022	     -0.00026585	     -0.19799327	     -0.05964972	      0.88290496	     -0.00030374	     -0.21289466	     -0.00103761	     -0.00008821	    137.94809603
      0.94159531	     -0.05680241	     -0.00026503	     -0.19802557	     -0.05965099	      0.88290487	     -0.00030422	     -0.21291214	     -0.00102845	     -0.00007425	    137.47546726
      0.94281904	     -0.05683163	     -0.00026368	     -0.19805491	     -0.05965224	      0.88290478	     -0.00030471	     -0.21292939	     -0.00101969	     -0.00005950	    137.77876158
      0.94404276	     -0.05686072	     -0.00026212	     -0.19808414	     -0.05965348	      0.88290472	     -0.00030519	     -0.21294636	     -0.00100990	     -0.00004297	    137.28341279
      0.94526649	     -0.05688738	     -0.00026059	     -0.19811093	     -0.05965471	      0.88290468	     -0.00030567	     -0.21296304	     -0.00100051	     -0.00002581	    137.59521758
      0.94649022	     -0.05691460	     -0.00025901	     -0.19813829	     -0.05965593	      0.88290466	     -0.00030616	     -0.21297940	     -0.00099011	     -0.00000705	    137.10066896
      0.94771394	     -0.05693966	     -0.00025750	     -0.19816350	     -0.05965714	      0.88290466	     -0.00030664	     -0.21299546	     -0.00098014	      0.00001214	    137.40771795
      0.94893767	     -0.05696540	     -0.00025595	     -0.19818939	     -0.05965833	      0.88290469	     -0.00030712	     -0.21301118	     -0.00096918	      0.00003271	    136.90368078
      0.95016140	     -0.05698922	     -0.00025449	     -0.19821335	     -0.05965951	      0.88290474	     -0.00030761	     -0.21302657	     -0.00095869	      0.00005349	    137.19740545
      0.95138512	     -0.05701388	     -0.00025301	     -0.19823817	     -0.05966067	      0.88290482	     -0.00030810	     -0.21304163	     -0.00094723	      0.00007539	    136.67787717
      0.95260885	     -0.05703671	     -0.00025165	     -0.19826115	     -0.05966183	      0.88290493	     -0.00030858	     -0.21305636	     -0.00093624	      0.00009724	    136.95430223
      0.95383258	     -0.05706037	     -0.00025035	     -0.19828496	     -0.05966297	      0.88290506	     -0.00030907	     -0.21307075	     -0.00092430	      0.00011997	    136.41496444
      0.95505630	     -0.05708154	     -0.00024906	     -0.19830630	     -0.05966409	      0.88290522	     -0.00030956	     -0.21308480	     -0.00091286	      0.00014245	    136.66495668
      0.95628003	     -0.05710411	     -0.00024778	     -0.19832902	     -0.05966520	      0.88290541	     -0.00031005	     -0.21309852	     -0.00090052	      0.00016564	    136.09301278
      0.95750376	     -0.05712503	     -0.00024673	     -0.19835010	     -0.05966629	      0.88290562	     -0.00031053	     -0.21311192	     -0.00088869	      0.00018835	    136.32174570
      0.95872748	     -0.05714680	     -0.00024571	     -0.19837203	     -0.05966737	      0.88290587	     -0.00031102	     -0.21312499	     -0.00087594	      0.00021152	    135.74778098
      0.95995121	     -0.05716659	     -0.00024483	     -0.19839197	     -0.05966844	      0.88290614	     -0.00031151	     -0.21313771	     -0.00086370	      0.00023400	    135.96523031
      0.96117493	     -0.05718699	     -0.00024391	     -0.19841254	     -0.05966949	      0.88290644	     -0.00031200	     -0.21315007	     -0.00085054	      0.00025673	    135.38014358
      0.96239866	     -0.05720517	     -0.00024304	     -0.19843088	     -0.05967052	      0.88290677	     -0.00031250	     -0.21316205	     -0.00083790	      0.00027859	    135.58667154
      0.96362239	     -0.05722373	     -0.00024223	     -0.19844961	     -0.05967154	      0.88290712	     -0.00031299	     -0.21317361	     -0.00082435	      0.00030057	    134.99605024
      0.96484611	     -0.05724006	     -0.00024158	     -0.19846610	     -0.05967254	      0.88290750	     -0.00031348	     -0.21318477	     -0.00081134	      0.00032153	    135.19585977
      0.96606984	     -0.05725627	     -0.00024103	     -0.19848248	     -0.05967352	      0.88290791	     -0.00031397	     -0.21319549	     -0.00079745	      0.00034246	    134.60955888
      0.96729357	     -0.05726933	     -0.00024094	     -0.19849569	     -0.05967449	      0.88290834	     -0.00031447	     -0.21320580	     -0.00078416	      0.00036227	    134.80942328
      0.96851729	     -0.05728328	     -0.00024094	     -0.19850980	     -0.05967544	      0.88290880	     -0.00031496	     -0.21321567	     -0.00077007	      0.00038196	    134.23047801
      0.96974102	     -0.05729485	     -0.00024107	     -0.19852153	     -0.05967638	      0.88290928	     -0.00031545	     -0.21322511	     -0.00075658	      0.00040037	    134.45125025
      0.97096475	     -0.05730643	     -0.00024118	     -0.19853327	     -0.05967729	      0.88290978	     -0.00031595	     -0.21323408	     -0.00074231	      0.00041851	    133.90611896
      0.97218847	     -0.05731525	     -0.00024137	     -0.19854225	     -0.05967819	      0.88291030	     -0.00031644	     -0.21324257	     -0.00072864	      0.00043525	    134.15698004
      0.97341220	     -0.05732382	     -0.00024155	     -0.19855098	     -0.05967908	      0.88291084	     -0.00031694	     -0.21325054	     -0.00071419	      0.00045160	    133.64950279
      0.97463593	     -0.05732957	     -0.00024183	     -0.19855689	     -0.05967994	      0.88291140	     -0.00031743	     -0.21325797	     -0.00070036	      0.00046648	    133.93468125
      0.97585965	     -0.05733521	     -0.00024212	     -0.19856269	     -0.05968079	      0.88291198	     -0.00031793	     -0.21326484	     -0.00068577	      0.00048091	    133.45938180
      0.97708338	     -0.05733827	     -0.00024251	     -0.19856590	     -0.05968162	      0.88291258	     -0.00031842	     -0.21327116	     -0.00067183	      0.00049381	    133.76818609
      0.97830711	     -0.05734097	     -0.00024287	     -0.19856877	     -0.05968243	      0.88291319	     -0.00031892	     -0.21327689	     -0.00065719	      0.00050622	    133.32310388
      0.97953083	     -0.05734047	     -0.00024323	     -0.19856843	     -0.05968323	      0.88291382	     -0.00031941	     -0.21328204	     -0.00064323	      0.00051709	    133.65609183
      0.98075456	     -0.05733901	     -0.00024344	     -0.19856713	     -0.05968401	      0.88291446	     -0.00031990	     -0.21328656	     -0.00062863	      0.00052748	    133.23666965
      0.98197829	     -0.05733373	     -0.00024355	     -0.19856202	     -0.05968477	      0.88291511	     -0.00032040	     -0.21329044	     -0.00061477	      0.00053637	    133.58949087
      0.98320201	     -0.05732754	     -0.00024346	     -0.19855601	     -0.05968551	      0.88291577	     -0.00032089	     -0.21329365	     -0.00060034	      0.00054478	    133.18822861
      0.98442574	     -0.05731866	     -0.00024334	     -0.19854729	     -0.05968624	      0.88291644	     -0.00032138	     -0.21329621	     -0.00058672	      0.00055168	    133.54312106
      0.98589678	     -0.05730843	     -0.00024303	     -0.19853728	     -0.05968709	      0.88291726	     -0.00032197	     -0.21329842	     -0.00056950	      0.00055922	    132.70375724
      0.98736782	     -0.05729240	     -0.00024307	     -0.19852143	     -0.05968791	      0.88291809	     -0.00032256	     -0.21329975	     -0.00055426	      0.00056461	    133.89477751
      0.98859175	     -0.05728242	     -0.00024295	     -0.19851162	     -0.05968858	      0.88291878	     -0.00032305	     -0.21330017	     -0.00054013	      0.00056871	    132.99745004
      0.98981569	     -0.05726906	     -0.00024320	     -0.19849841	     -0.05968924	      0.88291948	     -0.00032354	     -0.21330007	     -0.00052747	      0.00057117	    133.54353429
      0.99142285	     -0.05725359	     -0.00024338	     -0.19848314	     -0.05969007	      0.88292040	     -0.00032419	     -0.21329912	     -0.00051007	      0.00057339	    132.83011432
      0.99259198	     -0.05723809	     -0.00024380	     -0.19846777	     -0.05969066	      0.88292107	     -0.00032465	     -0.21329791	     -0.00049891	      0.00057339	    133.67764734
      0.99376111	     -0.05722386	     -0.00024397	     -0.19845368	     -0.05969124	      0.88292174	     -0.00032512	     -0.21329622	     -0.00048695	      0.00057315	    133.31696608
      0.99493024	     -0.05720711	     -0.00024415	     -0.19843706	     -0.05969180	      0.88292241	     -0.00032558	     -0.21329409	     -0.00047594	      0.00057149	    133.68970673
      0.99645365	     -0.05718577	     -0.00024424	     -0.19841590	     -0.05969252	      0.88292328	     -0.00032619	     -0.21329065	     -0.00046125	      0.00056853	    133.14630501
      0.99767843	     -0.05716523	     -0.00024454	     -0.19839549	     -0.05969307	      0.88292397	     -0.00032667	     -0.21328737	     -0.00045098	      0.00056450	    133.96825675
      0.99890321	     -0.05714603	     -0.00024471	     -0.19837641	     -0.05969362	      0.88292466	     -0.00032716	     -0.21328362	     -0.00043989	      0.00056029	    133.44136184
      1.00012798	     -0.05712350	     -0.00024505	     -0.19835400	     -0.05969415	      0.88292534	     -0.00032764	     -0.21327945	     -0.00043018	      0.00055461	    134.02724321
      1.00172151	     -0.05709451	     -0.00024521	     -0.19832517	     -0.05969483	      0.88292622	     -0.00032827	     -0.21327334	     -0.00041705	      0.00054661	    133.32106078
      1.00300191	     -0.05706584	     -0.00024553	     -0.19829661	     -0.05969536	      0.88292691	     -0.00032878	     -0.21326791	     -0.00040856	      0.00053872	    134.40656959
      1.00428230	     -0.05703921	     -0.00024551	     -0.19827010	     -0.05969587	      0.88292760	     -0.00032928	     -0.21326197	     -0.00039910	      0.00053084	    133.74447267
      1.00556270	     -0.05700872	     -0.00024582	     -0.19823971	     -0.05969638	      0.88292827	     -0.00032979	     -0.21325559	     -0.00039144	      0.00052173	    134.49593128
      1.00720650	     -0.05697289	     -0.00024592	     -0.19820403	     -0.05969701	      0.88292912	     -0.00033044	     -0.21324675	     -0.00038108	      0.00050968	    133.65186349
      1.00845649	     -0.05694034	     -0.00024643	     -0.19817155	     -0.05969749	      0.88292975	     -0.00033093	     -0.21323962	     -0.00037546	      0.00049938	    134.81700095
      1.00970647	     -0.05691122	     -0.00024644	     -0.19814252	     -0.05969795	      0.88293037	     -0.00033142	     -0.21323210	     -0.00036904	      0.00048914	    134.37987683
      1.01095646	     -0.05687821	     -0.00024657	     -0.19810959	     -0.05969841	      0.88293097	     -0.00033191	     -0.21322425	     -0.00036415	      0.00047779	    135.00358813
      1.01220645	     -0.05684641	     -0.00024643	     -0.19807787	     -0.05969886	      0.88293156	     -0.00033240	     -0.21321604	     -0.00035899	      0.00046646	    134.67363650
      1.01345643	     -0.05681179	     -0.00024641	     -0.19804331	     -0.05969931	      0.88293214	     -0.00033289	     -0.21320751	     -0.00035527	      0.00045404	    135.27265465
      1.01470642	     -0.05677763	     -0.00024652	     -0.19800922	     -0.05969975	      0.88293270	     -0.00033338	     -0.21319864	     -0.00035129	      0.00044174	    134.92258027
      1.01595640	     -0.05674234	     -0.00024695	     -0.19797398	     -0.05970019	      0.88293324	     -0.00033387	     -0.21318954	     -0.00034881	      0.00042842	    135.52905854
      1.01720639	     -0.05670917	     -0.00024734	     -0.19794085	     -0.05970062	      0.88293377	     -0.00033436	     -0.21318019	     -0.00034607	      0.00041520	    135.20388139
      1.01845637	     -0.05667394	     -0.00024783	     -0.19790565	     -0.05970105	      0.88293428	     -0.00033485	     -0.21317065	     -0.00034476	      0.00040094	    135.81975731
      1.01970636	     -0.05664111	     -0.00024815	     -0.19787285	     -0.05970148	      0.88293477	     -0.00033534	     -0.21316090	     -0.00034315	      0.00038680	    135.46027922
      1.02095635	     -0.05660707	     -0.00024851	     -0.19783884	     -0.05970191	      0.88293525	     -0.00033583	     -0.21315099	     -0.00034299	      0.00037159	    136.08112724
      1.02220633	     -0.05657567	     -0.00024874	     -0.19780746	     -0.05970234	      0.88293570	     -0.00033632	     -0.21314092	     -0.00034247	      0.00035642	    135.72521704
      1.02345632	     -0.05654328	     -0.00024911	     -0.19777508	     -0.05970277	      0.88293614	     -0.00033681	     -0.21313073	     -0.00034333	      0.00034008	    136.34268992
      1.02470630	     -0.05651374	     -0.00024940	     -0.19774554	     -0.05970320	      0.88293655	     -0.00033730	     -0.21312042	     -0.00034375	      0.00032372	    135.96547777
      1.02595629	     -0.05648334	     -0.00024981	     -0.19771514	     -0.05970363	      0.88293695	     -0.00033779	     -0.21311005	     -0.00034551	      0.00030608	    136.58310067
      1.02720627	     -0.05645695	     -0.00025019	     -0.19768875	     -0.05970406	      0.88293732	     -0.00033827	     -0.21309961	     -0.00034679	      0.00028834	    136.18285870
      1.02845626	     -0.05643155	     -0.00025075	     -0.19766333	     -0.05970450	      0.88293767	     -0.00033876	     -0.21308920	     -0.00034935	      0.00026917	    136.75926405
      1.02970625	     -0.05641072	     -0.00025128	     -0.19764249	     -0.05970494	      0.88293799	     -0.00033925	     -0.21307884	     -0.00035133	      0.00024968	    136.32458651
      1.03095623	     -0.05639016	     -0.00025201	     -0.19762190	     -0.05970538	      0.88293829	     -0.00033974	     -0.21306859	     -0.00035448	      0.00022854	    136.91484377
      1.03220622	     -0.05637322	     -0.00025269	     -0.19760494	     -0.05970582	      0.88293856	     -0.00034022	     -0.21305845	     -0.00035690	      0.00020696	    136.49052301
      1.03345620	     -0.05635578	     -0.00025353	     -0.19758746	     -0.05970627	      0.88293881	     -0.00034071	     -0.21304842	     -0.00036039	      0.00018368	    137.08021783
      1.03470619	     -0.05634270	     -0.00025449	     -0.19757435	     -0.05970672	      0.88293902	     -0.00034120	     -0.21303851	     -0.00036309	      0.00015997	    136.61709961
      1.03595617	     -0.05633037	     -0.00025577	     -0.19756197	     -0.05970718	      0.88293920	     -0.00034168	     -0.21302876	     -0.00036686	      0.00013454	    137.17030316
      1.03720616	     -0.05632225	     -0.00025682	     -0.19755381	     -0.05970764	      0.88293936	     -0.00034217	     -0.21301921	     -0.00036980	      0.00010867	    136.68825969
      1.03845615	     -0.05631430	     -0.00025808	     -0.19754580	     -0.05970810	      0.88293948	     -0.00034265	     -0.21300988	     -0.00037373	      0.00008110	    137.23060072
      1.03970613	     -0.05630994	     -0.00025924	     -0.19754140	     -0.05970857	      0.88293956	     -0.00034314	     -0.21300075	     -0.00037676	      0.00005312	    136.73202250
      1.04095612	     -0.05630489	     -0.00026051	     -0.19753630	     -0.05970905	      0.88293961	     -0.00034362	     -0.21299184	     -0.00038073	      0.00002350	    137.26793781
      1.04220610	     -0.05630288	     -0.00026169	     -0.19753424	     -0.05970952	      0.88293962	     -0.00034411	     -0.21298309	     -0.00038375	     -0.00000642	    136.76246038
      1.04345609	     -0.05630012	     -0.00026300	     -0.19753143	     -0.05971001	      0.88293959	     -0.00034459	     -0.21297453	     -0.00038769	     -0.00003784	    137.28069552
      1.04470607	     -0.05630068	     -0.00026424	     -0.19753194	     -0.05971049	      0.88293952	     -0.00034508	     -0.21296612	     -0.00039065	     -0.00006939	    136.75064026
      1.04595606	     -0.05630047	     -0.00026563	     -0.19753167	     -0.05971098	      0.88293942	     -0.00034556	     -0.21295789	     -0.00039452	     -0.00010228	    137.25473661
      1.04720605	     -0.05630330	     -0.00026697	     -0.19753446	     -0.05971148	      0.88293927	     -0.00034605	     -0.21294982	     -0.00039739	     -0.00013512	    136.71744424
      1.04845603	     -0.05630503	     -0.00026847	     -0.19753613	     -0.05971198	      0.88293908	     -0.00034653	     -0.21294191	     -0.00040116	     -0.00016907	    137.21467119
      1.04970602	     -0.05630958	     -0.00026991	     -0.19754063	     -0.05971248	      0.88293885	     -0.00034702	     -0.21293413	     -0.00040393	     -0.00020274	    136.66666309
      1.05095600	     -0.05631290	     -0.00027150	     -0.19754389	     -0.05971299	      0.88293857	     -0.00034750	     -0.21292650	     -0.00040760	     -0.00023728	    137.15587576
      1.05220599	     -0.05631890	     -0.00027303	     -0.19754985	     -0.05971350	      0.88293825	     -0.00034798	     -0.21291899	     -0.00041027	     -0.00027128	    136.59989189
      1.05345597	     -0.05632370	     -0.00027471	     -0.19755458	     -0.05971401	      0.88293789	     -0.00034847	     -0.21291163	     -0.00041385	     -0.00030591	    137.07942659
      1.05470596	     -0.05633133	     -0.00027633	     -0.19756216	     -0.05971453	      0.88293749	     -0.00034895	     -0.21290438	     -0.00041643	     -0.00033976	    136.51329792
      1.05595595	     -0.05633770	     -0.00027797	     -0.19756848	     -0.05971506	      0.88293704	     -0.00034943	     -0.21289727	     -0.00041992	     -0.00037402	    136.98685919
      1.05720593	     -0.05634674	     -0.00027915	     -0.19757747	     -0.05971558	      0.88293655	     -0.00034992	     -0.21289027	     -0.00042246	     -0.00040717	    136.40500092
      1.05845592	     -0.05635443	     -0.00028038	     -0.19758512	     -0.05971611	      0.88293602	     -0.00035040	     -0.21288340	     -0.00042595	     -0.00044042	    136.86097873
      1.05970590	     -0.05636473	     -0.00028151	     -0.19759537	     -0.05971665	      0.88293545	     -0.00035088	     -0.21287665	     -0.00042846	     -0.00047244	    136.28180004
      1.06095589	     -0.05637357	     -0.00028277	     -0.19760417	     -0.05971718	      0.88293484	     -0.00035137	     -0.21287002	     -0.00043187	     -0.00050443	    136.74785804
      1.06220587	     -0.05638507	     -0.00028397	     -0.19761563	     -0.05971773	      0.88293419	     -0.00035185	     -0.21286349	     -0.00043428	     -0.00053502	    136.16720725
      1.06345586	     -0.05639483	     -0.00028541	     -0.19762534	     -0.05971827	      0.88293351	     -0.00035233	     -0.21285710	     -0.00043758	     -0.00056544	    136.62652051
      1.06470584	     -0.05640632	     -0.00028726	     -0.19763677	     -0.05971882	      0.88293278	     -0.00035281	     -0.21285083	     -0.00043991	     -0.00059420	    136.02721664
      1.06595583	     -0.05641790	     -0.00028938	     -0.19764828	     -0.05971937	      0.88293202	     -0.00035329	     -0.21284478	     -0.00044319	     -0.00062254	    136.46172405
      1.06720582	     -0.05643248	     -0.00029141	     -0.19766281	     -0.05971993	      0.88293122	     -0.00035377	     -0.21283892	     -0.00044549	     -0.00064916	    135.86174607
      1.06845580	     -0.05644545	     -0.00029354	     -0.19767571	     -0.05972049	      0.88293040	     -0.00035425	     -0.21283325	     -0.00044867	     -0.00067533	    136.31319396
      1.06970579	     -0.05646069	     -0.00029554	     -0.19769089	     -0.05972105	      0.88292954	     -0.00035473	     -0.21282774	     -0.00045083	     -0.00069972	    135.71710891
      1.07095577	     -0.05647429	     -0.00029763	     -0.19770443	     -0.05972161	      0.88292865	     -0.00035521	     -0.21282238	     -0.00045386	     -0.00072359	    136.15974163
      1.07220576	     -0.05649038	     -0.00029959	     -0.19772046	     -0.05972218	      0.88292773	     -0.00035569	     -0.21281715	     -0.00045585	     -0.00074563	    135.55223490
      1.07345574	     -0.05650481	     -0.00030161	     -0.19773483	     -0.05972275	      0.88292678	     -0.00035616	     -0.21281205	     -0.00045870	     -0.00076713	    135.98809080
      1.07470573	     -0.05652160	     -0.00030342	     -0.19775157	     -0.05972333	      0.88292581	     -0.00035664	     -0.21280706	     -0.00046051	     -0.00078678	    135.37353464
      1.07595572	     -0.05653645	     -0.00030537	     -0.19776636	     -0.05972391	      0.88292482	     -0.00035711	     -0.21280219	     -0.00046318	     -0.00080585	    135.79879914
      1.07720570	     -0.05655366	     -0.00030732	     -0.19778352	     -0.05972449	      0.88292380	     -0.00035759	     -0.21279743	     -0.00046480	     -0.00082306	    135.17164854
      1.07845569	     -0.05656938	     -0.00030943	     -0.19779918	     -0.05972507	      0.88292276	     -0.00035806	     -0.21279281	     -0.00046726	     -0.00083972	    135.58943400
      1.07970567	     -0.05658725	     -0.00031144	     -0.19781700	     -0.05972565	      0.88292170	     -0.00035853	     -0.21278828	     -0.00046865	     -0.00085455	    134.96434693
      1.08095566	     -0.05660324	     -0.00031359	     -0.19783292	     -0.05972624	      0.88292062	     -0.00035901	     -0.21278387	     -0.00047086	     -0.00086884	    135.37691946
      1.08220564	     -0.05662151	     -0.00031565	     -0.19785115	     -0.05972683	      0.88291953	     -0.00035948	     -0.21277955	     -0.00047198	     -0.00088133	    134.73943669
      1.08345563	     -0.05663806	     -0.00031782	     -0.19786763	     -0.05972742	      0.88291842	     -0.00035995	     -0.21277532	     -0.00047393	     -0.00089332	    135.13349351
      1.08470562	     -0.05665657	     -0.00031989	     -0.19788610	     -0.05972801	      0.88291730	     -0.00036042	     -0.21277117	     -0.00047479	     -0.00090357	    134.48805526
      1.08595560	     -0.05667289	     -0.00032204	     -0.19790237	     -0.05972861	      0.88291616	     -0.00036088	     -0.21276710	     -0.00047646	     -0.00091338	    134.86987622
      1.08720559	     -0.05669121	     -0.00032405	     -0.19792064	     -0.05972920	      0.88291501	     -0.00036135	     -0.21276309	     -0.00047704	     -0.00092148	    134.20555625
      1.08845557	     -0.05670761	     -0.00032616	     -0.19793699	     -0.05972980	      0.88291386	     -0.00036182	     -0.21275914	     -0.00047845	     -0.00092921	    134.56495086
      1.08970556	     -0.05672585	     -0.00032817	     -0.19795518	     -0.05973040	      0.88291269	     -0.00036229	     -0.21275524	     -0.00047877	     -0.00093533	    133.89217863
      1.09095554	     -0.05674178	     -0.00033033	     -0.19797107	     -0.05973100	      0.88291152	     -0.00036275	     -0.21275140	     -0.00047991	     -0.00094113	    134.24389911
      1.09220553	     -0.05675935	     -0.00033242	     -0.19798859	     -0.05973160	      0.88291034	     -0.00036321	     -0.21274760	     -0.00047998	     -0.00094537	    133.56478998
      1.09345552	     -0.05677435	     -0.00033464	     -0.19800354	     -0.05973220	      0.88290916	     -0.00036368	     -0.21274384	     -0.00048090	     -0.00094934	    133.90518302
      1.09470550	     -0.05679057	     -0.00033675	     -0.19801972	     -0.05973280	      0.88290797	     -0.00036414	     -0.21274010	     -0.00048078	     -0.00095178	    133.21881668
      1.09595549	     -0.05680397	     -0.00033898	     -0.19803306	     -0.05973340	      0.88290678	     -0.00036460	     -0.21273640	     -0.00048154	     -0.00095399	    133.54724646
      1.09720547	     -0.05681849	     -0.00034112	     -0.19804754	     -0.05973400	      0.88290558	     -0.00036506	     -0.21273271	     -0.00048131	     -0.00095470	    132.85271648
      1.09845546	     -0.05683006	     -0.00034339	     -0.19805907	     -0.05973461	      0.88290439	     -0.00036552	     -0.21272905	     -0.00048201	     -0.00095522	    133.16742708
      1.09970544	     -0.05684265	     -0.00034558	     -0.19807161	     -0.05973521	      0.88290320	     -0.00036598	     -0.21272540	     -0.00048176	     -0.00095429	    132.46636771
      1.10095543	     -0.05685208	     -0.00034788	     -0.19808100	     -0.05973581	      0.88290200	     -0.00036643	     -0.21272178	     -0.00048249	     -0.00095319	    132.76737321
      1.10220542	     -0.05686227	     -0.00035007	     -0.19809115	     -0.05973641	      0.88290081	     -0.00036689	     -0.21271818	     -0.00048234	     -0.00095066	    132.05725225
      1.10345540	     -0.05686913	     -0.00035233	     -0.19809795	     -0.05973702	      0.88289963	     -0.00036734	     -0.21271461	     -0.00048322	     -0.00094797	    132.33967493
      1.10470539	     -0.05687656	     -0.00035444	     -0.19810533	     -0.05973762	      0.88289844	     -0.00036779	     -0.21271105	     -0.00048329	     -0.00094386	    131.61828350
      1.10595537	     -0.05688058	     -0.00035663	     -0.19810930	     -0.05973823	      0.88289727	     -0.00036825	     -0.21270753	     -0.00048445	     -0.00093960	    131.88633067
      1.10720536	     -0.05688513	     -0.00035867	     -0.19811380	     -0.05973883	      0.88289610	     -0.00036870	     -0.21270403	     -0.00048482	     -0.00093391	    131.15974248
      1.10845534	     -0.05688615	     -0.00036078	     -0.19811477	     -0.05973944	      0.88289493	     -0.00036915	     -0.21270056	     -0.00048631	     -0.00092805	    131.42106950
      1.10970533	     -0.05688765	     -0.00036275	     -0.19811622	     -0.05974005	      0.88289378	     -0.00036959	     -0.21269712	     -0.00048705	     -0.00092074	    130.69694564
      1.11095532	     -0.05688544	     -0.00036477	     -0.19811395	     -0.05974066	      0.88289263	     -0.00037004	     -0.21269371	     -0.00048896	     -0.00091324	    130.96374603
      1.11220530	     -0.05688331	     -0.00036662	     -0.19811176	     -0.05974127	      0.88289149	     -0.00037048	     -0.21269032	     -0.00049017	     -0.00090425	    130.25615898
      1.11345529	     -0.05687716	     -0.00036851	     -0.19810555	     -0.05974188	      0.88289037	     -0.00037093	     -0.21268695	     -0.00049260	     -0.00089499	    130.54098211
      1.11470527	     -0.05687106	     -0.00037024	     -0.19809938	     -0.05974250	      0.88288926	     -0.00037137	     -0.21268358	     -0.00049438	     -0.00088419	    129.85698863
      1.11595526	     -0.05686105	     -0.00037200	     -0.19808930	     -0.05974312	      0.88288816	     -0.00037181	     -0.21268022	     -0.00049743	     -0.00087309	    130.16141975
      1.11720524	     -0.05685137	     -0.00037360	     -0.19807955	     -0.05974374	      0.88288708	     -0.00037225	     -0.21267685	     -0.00049985	     -0.00086039	    129.49563190
      1.11845523	     -0.05683842	     -0.00037524	     -0.19806653	     -0.05974437	      0.88288601	     -0.00037269	     -0.21267350	     -0.00050358	     -0.00084736	    129.81193041
      1.11970521	     -0.05682720	     -0.00037677	     -0.19805523	     -0.05974500	      0.88288496	     -0.00037313	     -0.21267018	     -0.00050675	     -0.00083271	    129.14965754
      1.12095520	     -0.05681487	     -0.00037838	     -0.19804282	     -0.05974564	      0.88288393	     -0.00037357	     -0.21266697	     -0.00051129	     -0.00081777	    129.45044879
      1.12220519	     -0.05680594	     -0.00037982	     -0.19803380	     -0.05974628	      0.88288292	     -0.00037400	     -0.21266392	     -0.00051533	     -0.00080136	    128.77117580
      1.12345517	     -0.05679687	     -0.00038122	     -0.19802464	     -0.05974693	      0.88288192	     -0.00037444	     -0.21266112	     -0.00052074	     -0.00078490	    129.05141867
      1.12470516	     -0.05679208	     -0.00038233	     -0.19801976	     -0.05974758	      0.88288095	     -0.00037487	     -0.21265863	     -0.00052559	     -0.00076734	    128.35851255
      1.12595514	     -0.05678780	     -0.00038335	     -0.19801538	     -0.05974824	      0.88288001	     -0.00037531	     -0.21265654	     -0.00053165	     -0.00075016	    128.63368599
      1.12720513	     -0.05678809	     -0.00038405	     -0.19801558	     -0.05974891	      0.88287908	     -0.00037574	     -0.21265489	     -0.00053697	     -0.00073238	    127.94261713
      1.12845511	     -0.05678900	     -0.00038464	     -0.19801640	     -0.05974959	      0.88287817	     -0.00037617	     -0.21265375	     -0.00054331	     -0.00071548	    128.21928602
      1.12970510	     -0.05679434	     -0.00038494	     -0.19802165	     -0.05975027	      0.88287729	     -0.00037660	     -0.21265315	     -0.00054871	     -0.00069846	    127.54397780
      1.13095509	     -0.05679995	     -0.00038519	     -0.19802717	     -0.05975096	      0.88287643	     -0.00037703	     -0.21265315	     -0.00055494	     -0.00068277	    127.83526814
      1.13220507	     -0.05681001	     -0.00038523	     -0.19803715	     -0.05975165	      0.88287558	     -0.00037746	     -0.21265374	     -0.00056002	     -0.00066733	    127.17305600
      1.13345506	     -0.05682041	     -0.00038523	     -0.19804746	     -0.05975236	      0.88287476	     -0.00037790	     -0.21265498	     -0.00056573	     -0.00065355	    127.46159661
      1.13470504	     -0.05683496	     -0.00038500	     -0.19806194	     -0.05975307	      0.88287395	     -0.00037833	     -0.21265687	     -0.00057013	     -0.00064032	    126.80836791
      1.13595503	     -0.05684943	     -0.00038477	     -0.19807634	     -0.05975378	      0.88287316	     -0.00037876	     -0.21265943	     -0.00057502	     -0.00062896	    127.10024051
      1.13720501	     -0.05686807	     -0.00038436	     -0.19809490	     -0.05975451	      0.88287238	     -0.00037919	     -0.21266266	     -0.00057848	     -0.00061827	    126.44886875
      1.13845500	     -0.05688700	     -0.00038397	     -0.19811377	     -0.05975523	      0.88287161	     -0.00037962	     -0.21266659	     -0.00058232	     -0.00060956	    126.73217924
      1.13970499	     -0.05690988	     -0.00038341	     -0.19813659	     -0.05975596	      0.88287085	     -0.00038005	     -0.21267120	     -0.00058462	     -0.00060160	    126.09457410
      1.14095497	     -0.05693269	     -0.00038287	     -0.19815935	     -0.05975669	      0.88287010	     -0.00038049	     -0.21267653	     -0.00058715	     -0.00059564	    126.38657302
      1.14220496	     -0.05695890	     -0.00038212	     -0.19818552	     -0.05975743	      0.88286936	     -0.00038092	     -0.21268254	     -0.00058805	     -0.00059041	    125.76728579
      1.14345494	     -0.05698433	     -0.00038135	     -0.19821092	     -0.05975816	      0.88286863	     -0.00038136	     -0.21268923	     -0.00058911	     -0.00058713	    126.08352545
      1.14470493	     -0.05701295	     -0.00038039	     -0.19823952	     -0.05975890	      0.88286790	     -0.00038180	     -0.21269656	     -0.00058851	     -0.00058447	    125.49303718
      1.14595491	     -0.05704126	     -0.00037943	     -0.19826781	     -0.05975963	      0.88286717	     -0.00038223	     -0.21270455	     -0.00058803	     -0.00058363	    125.82527027
      1.14720490	     -0.05707314	     -0.00037833	     -0.19829968	     -0.05976037	      0.88286644	     -0.00038267	     -0.21271316	     -0.00058584	     -0.00058333	    125.26428509
      1.14845489	     -0.05710434	     -0.00037728	     -0.19833087	     -0.05976110	      0.88286571	     -0.00038312	     -0.21272241	     -0.00058369	     -0.00058470	    125.63556852
      1.14970487	     -0.05713835	     -0.00037612	     -0.19836490	     -0.05976183	      0.88286497	     -0.00038356	     -0.21273225	     -0.00057977	     -0.00058642	    125.12212378
      1.15095486	     -0.05717119	     -0.00037503	     -0.19839775	     -0.05976255	      0.88286424	     -0.00038400	     -0.21274267	     -0.00057583	     -0.00058956	    125.53200938
      1.15220484	     -0.05720697	     -0.00037385	     -0.19843355	     -0.05976327	      0.88286350	     -0.00038445	     -0.21275362	     -0.00057005	     -0.00059277	    125.05068984
      1.15345483	     -0.05724227	     -0.00037276	     -0.19846889	     -0.05976397	      0.88286276	     -0.00038490	     -0.21276513	     -0.00056420	     -0.00059714	    125.48274701
      1.15470481	     -0.05728092	     -0.00037162	     -0.19850758	     -0.05976468	      0.88286201	     -0.00038536	     -0.21277715	     -0.00055649	     -0.00060135	    125.02725604
      1.15595480	     -0.05731951	     -0.00037062	     -0.19854622	     -0.05976537	      0.88286125	     -0.00038581	     -0.21278971	     -0.00054866	     -0.00060650	    125.48457103
      1.15720479	     -0.05736171	     -0.00036957	     -0.19858848	     -0.05976605	      0.88286049	     -0.00038627	     -0.21280279	     -0.00053888	     -0.00061131	    125.05197581
      1.15845477	     -0.05740368	     -0.00036859	     -0.19863051	     -0.05976671	      0.88285972	     -0.00038673	     -0.21281641	     -0.00052890	     -0.00061690	    125.53099082
      1.15970476	     -0.05744871	     -0.00036756	     -0.19867563	     -0.05976737	      0.88285895	     -0.00038719	     -0.21283053	     -0.00051688	     -0.00062198	    125.13345183
      1.16095474	     -0.05749227	     -0.00036657	     -0.19871928	     -0.05976801	      0.88285817	     -0.00038766	     -0.21284514	     -0.00050454	     -0.00062766	    125.65333774
      1.16220473	     -0.05753780	     -0.00036547	     -0.19876491	     -0.05976863	      0.88285738	     -0.00038813	     -0.21286018	     -0.00049007	     -0.00063260	    125.28775131
      1.16345471	     -0.05758161	     -0.00036443	     -0.19880884	     -0.05976923	      0.88285659	     -0.00038861	     -0.21287562	     -0.00047523	     -0.00063786	    125.83072101
      1.16470470	     -0.05762769	     -0.00036336	     -0.19885505	     -0.05976981	      0.88285579	     -0.00038908	     -0.21289141	     -0.00045825	     -0.00064212	    125.48367043
      1.16595469	     -0.05767281	     -0.00036243	     -0.19890030	     -0.05977038	      0.88285498	     -0.00038956	     -0.21290756	     -0.00044090	     -0.00064646	    126.03129973
      1.16720467	     -0.05772098	     -0.00036151	     -0.19894862	     -0.05977092	      0.88285417	     -0.00039005	     -0.21292405	     -0.00042142	     -0.00064958	    125.68084562
      1.16845466	     -0.05776870	     -0.00036074	     -0.19899650	     -0.05977143	      0.88285336	     -0.00039054	     -0.21294090	     -0.00040155	     -0.00065262	    126.22369056
      1.16970464	     -0.05781938	     -0.00035996	     -0.19904735	     -0.05977192	      0.88285254	     -0.00039103	     -0.21295810	     -0.00037955	     -0.00065430	    125.87502556
      1.17095463	     -0.05786871	     -0.00035928	     -0.19909686	     -0.05977238	      0.88285172	     -0.00039153	     -0.21297564	     -0.00035714	     -0.00065575	    126.43069695
      1.17220461	     -0.05791874	     -0.00035867	     -0.19914708	     -0.05977281	      0.88285090	     -0.00039203	     -0.21299350	     -0.00033258	     -0.00065565	    126.09501086
      1.17345460	     -0.05796764	     -0.00035792	     -0.19919619	     -0.05977321	      0.88285008	     -0.00039253	     -0.21301166	     -0.00030766	     -0.00065508	    126.63317044
      1.17470458	     -0.05801848	     -0.00035699	     -0.19924725	     -0.05977358	      0.88284927	     -0.00039304	     -0.21303009	     -0.00028065	     -0.00065282	    126.28084822
      1.17595457	     -0.05806722	     -0.00035603	     -0.19929623	     -0.05977391	      0.88284845	     -0.00039355	     -0.21304879	     -0.00025327	     -0.00065005	    126.83243961
      1.17720456	     -0.05811716	     -0.00035497	     -0.19934642	     -0.05977421	      0.88284764	     -0.00039406	     -0.21306769	     -0.00022378	     -0.00064552	    126.49674790
      1.17845454	     -0.05816445	     -0.00035393	     -0.19939397	     -0.05977447	      0.88284684	     -0.00039458	     -0.21308676	     -0.00019390	     -0.00064036	    127.05681865
      1.17970453	     -0.05821242	     -0.00035279	     -0.19944222	     -0.05977469	      0.88284604	     -0.00039511	     -0.21310596	     -0.00016193	     -0.00063327	    126.72380396
      1.18095451	     -0.05825619	     -0.00035185	     -0.19948627	     -0.05977488	      0.88284526	     -0.00039563	     -0.21312524	     -0.00012965	     -0.00062534	    127.27443406
      1.18220450	     -0.05829953	     -0.00035151	     -0.19952989	     -0.05977502	      0.88284448	     -0.00039616	     -0.21314462	     -0.00009547	     -0.00061513	    126.91796456
      1.18345448	     -0.05834138	     -0.00035054	     -0.19957204	     -0.05977512	      0.88284372	     -0.00039670	     -0.21316412	     -0.00006117	     -0.00060364	    127.45524408
      1.18470447	     -0.05838378	     -0.00034918	     -0.19961477	     -0.05977517	      0.88284297	     -0.00039724	     -0.21318371	     -0.00002507	     -0.00058960	    127.08329627
      1.18595446	     -0.05842324	     -0.00034778	     -0.19965455	     -0.05977518	      0.88284224	     -0.00039778	     -0.21320333	      0.00001114	     -0.00057423	    127.63070512
      1.18720444	     -0.05846303	     -0.00034630	     -0.19969469	     -0.05977514	      0.88284154	     -0.00039832	     -0.21322292	      0.00004917	     -0.00055641	    127.30108711
      1.18845443	     -0.05849916	     -0.00034484	     -0.19973117	     -0.05977506	      0.88284085	     -0.00039887	     -0.21324245	      0.00008729	     -0.00053731	    127.88742627
      1.18970441	     -0.05853421	     -0.00034327	     -0.19976659	     -0.05977492	      0.88284020	     -0.00039943	     -0.21326182	      0.00012715	     -0.00051574	    127.60338464
      1.19095440	     -0.05856466	     -0.00034174	     -0.19979741	     -0.05977474	      0.88283956	     -0.00039999	     -0.21328097	      0.00016697	     -0.00049284	    128.23460026
      1.19220438	     -0.05859492	     -0.00034023	     -0.19982805	     -0.05977450	      0.88283896	     -0.00040055	     -0.21329982	      0.00020838	     -0.00046743	    127.96774034
      1.19345437	     -0.05862198	     -0.00033886	     -0.19985549	     -0.05977422	      0.88283840	     -0.00040112	     -0.21331838	      0.00024962	     -0.00044068	    128.60486711
      1.19470436	     -0.05864871	     -0.00033754	     -0.19988262	     -0.05977388	      0.88283786	     -0.00040169	     -0.21333660	      0.00029236	     -0.00041147	    128.34257845
      1.19595434	     -0.05867134	     -0.00033637	     -0.19990563	     -0.05977349	      0.88283737	     -0.00040227	     -0.21335446	      0.00033489	     -0.00038092	    128.99539300
      1.19720433	     -0.05869358	     -0.00033523	     -0.19992827	     -0.05977304	      0.88283691	     -0.00040285	     -0.21337189	      0.00037886	     -0.00034786	    128.74298592
      1.19845431	     -0.05871258	     -0.00033406	     -0.19994767	     -0.05977254	      0.88283650	     -0.00040344	     -0.21338888	      0.00042255	     -0.00031344	    129.40418282
      1.19970430	     -0.05873098	     -0.00033283	     -0.19996648	     -0.05977198	      0.88283613	     -0.00040403	     -0.21340538	      0.00046757	     -0.00027651	    129.14027487
      1.20095428	     -0.05874581	     -0.00033165	     -0.19998172	     -0.05977137	      0.88283581	     -0.00040463	     -0.21342139	      0.00051219	     -0.00023828	    129.77492941
      1.20220427	     -0.05876081	     -0.00033043	     -0.19999714	     -0.05977070	      0.88283554	     -0.00040523	     -0.21343688	      0.00055808	     -0.00019773	    129.46463640
      1.20345426	     -0.05877288	     -0.00032925	     -0.20000963	     -0.05976998	      0.88283531	     -0.00040584	     -0.21345186	      0.00060357	     -0.00015612	    130.04965054
      1.20470424	     -0.05878552	     -0.00032805	     -0.20002269	     -0.05976919	      0.88283515	     -0.00040645	     -0.21346631	      0.00065033	     -0.00011249	    129.68697917
      1.20595423	     -0.05879521	     -0.00032688	     -0.20003281	     -0.05976835	      0.88283503	     -0.00040707	     -0.21348026	      0.00069669	     -0.00006813	    130.22611588
      1.20720421	     -0.05880359	     -0.00032590	     -0.20004163	     -0.05976745	      0.88283498	     -0.00040769	     -0.21349369	      0.00074431	     -0.00002204	    129.82436360
      1.20845420	     -0.05880948	     -0.00032477	     -0.20004794	     -0.05976649	      0.88283498	     -0.00040831	     -0.21350664	      0.00079139	      0.00002460	    130.29364458
      1.20970418	     -0.05881617	     -0.00032352	     -0.20005508	     -0.05976547	      0.88283504	     -0.00040895	     -0.21351912	      0.00083956	      0.00007271	    129.82607616
      1.21095417	     -0.05881917	     -0.00032264	     -0.20005851	     -0.05976439	      0.88283516	     -0.00040958	     -0.21353112	      0.00088715	      0.00012090	    130.29521038
      1.21220416	     -0.05881966	     -0.00032117	     -0.20005946	     -0.05976325	      0.88283534	     -0.00041022	     -0.21354256	      0.00093585	      0.00017018	    129.83776887
      1.21345414	     -0.05881506	     -0.00031958	     -0.20005532	     -0.05976205	      0.88283559	     -0.00041087	     -0.21355339	      0.00098392	      0.00021931	    130.30088137
      1.21470413	     -0.05880803	     -0.00031784	     -0.20004875	     -0.05976079	      0.88283589	     -0.00041152	     -0.21356352	      0.00103299	      0.00026928	    129.85417859
      1.21595411	     -0.05879436	     -0.00031594	     -0.20003555	     -0.05975947	      0.88283626	     -0.00041217	     -0.21357290	      0.00108135	      0.00031887	    130.32992584
      1.21720410	     -0.05877783	     -0.00031385	     -0.20001949	     -0.05975809	      0.88283669	     -0.00041283	     -0.21358142	      0.00113061	      0.00036914	    129.86506442
      1.21845408	     -0.05875492	     -0.00031162	     -0.19999705	     -0.05975665	      0.88283718	     -0.00041350	     -0.21358905	      0.00117900	      0.00041891	    130.33561240
      1.21970407	     -0.05872834	     -0.00030938	     -0.19997095	     -0.05975514	      0.88283774	     -0.00041417	     -0.21359569	      0.00122812	      0.00046933	    129.90106457
      1.22095406	     -0.05869492	     -0.00030730	     -0.19993799	     -0.05975358	      0.88283835	     -0.00041485	     -0.21360133	      0.00127621	      0.00051931	    130.38966945
      1.22220404	     -0.05865786	     -0.00030531	     -0.19990139	     -0.05975195	      0.88283903	     -0.00041553	     -0.21360588	      0.00132482	      0.00057005	    129.95656829
      1.22345403	     -0.05861408	     -0.00030353	     -0.19985806	     -0.05975027	      0.88283978	     -0.00041621	     -0.21360933	      0.00137213	      0.00062050	    130.45696964
      1.22470401	     -0.05856739	     -0.00030187	     -0.19981181	     -0.05974852	      0.88284059	     -0.00041691	     -0.21361165	      0.00141969	      0.00067183	    130.03310190
      1.22595400	     -0.05851459	     -0.00030036	     -0.19975943	     -0.05974672	      0.88284146	     -0.00041760	     -0.21361284	      0.00146571	      0.00072294	    130.52383505
      1.22720398	     -0.05845954	     -0.00029900	     -0.19970481	     -0.05974486	      0.88284239	     -0.00041830	     -0.21361288	      0.00151178	      0.00077497	    130.08263271
      1.22845397	     -0.05839861	     -0.00029787	     -0.19964427	     -0.05974294	      0.88284340	     -0.00041901	     -0.21361179	      0.00155611	      0.00082679	    130.60602344
      1.22970395	     -0.05833438	     -0.00029681	     -0.19958044	     -0.05974097	      0.88284446	     -0.00041973	     -0.21360954	      0.00160032	      0.00087951	    130.23248423
      1.23095394	     -0.05826342	     -0.00029589	     -0.19950985	     -0.05973894	      0.88284559	     -0.00042044	     -0.21360610	      0.00164268	      0.00093207	    130.78786972
      1.23220393	     -0.05818933	     -0.00029505	     -0.19943613	     -0.05973686	      0.88284679	     -0.00042117	     -0.21360145	      0.00168476	      0.00098562	    130.40101607
      1.23345391	     -0.05810944	     -0.00029436	     -0.19935659	     -0.05973473	      0.88284806	     -0.00042190	     -0.21359560	      0.00172478	      0.00103901	    130.97885504
      1.23470390	     -0.05802771	     -0.00029383	     -0.19927520	     -0.05973255	      0.88284939	     -0.00042263	     -0.21358853	      0.00176430	      0.00109329	    130.65634373
      1.23595388	     -0.05794071	     -0.00029349	     -0.19918851	     -0.05973032	      0.88285079	     -0.00042337	     -0.21358030	      0.00180164	      0.00114730	    131.25288930
      1.23720387	     -0.05785193	     -0.00029331	     -0.19910003	     -0.05972804	      0.88285226	     -0.00042411	     -0.21357090	      0.00183839	      0.00120214	    130.90456384
      1.23845385	     -0.05775902	     -0.00029338	     -0.19900739	     -0.05972572	      0.88285380	     -0.00042486	     -0.21356038	      0.00187275	      0.00125657	    131.54575972
      1.23996051	     -0.05764774	     -0.00029361	     -0.19889642	     -0.05972287	      0.88285574	     -0.00042577	     -0.21354626	      0.00191330	      0.00132274	    130.79514325
      1.24146717	     -0.05752909	     -0.00029434	     -0.19877804	     -0.05971996	      0.88285778	     -0.00042669	     -0.21353071	      0.00194968	      0.00138822	    132.15909880
      1.24304489	     -0.05740951	     -0.00029497	     -0.19865872	     -0.05971686	      0.88286002	     -0.00042766	     -0.21351290	      0.00198673	      0.00145619	    131.84123164
      1.24439179	     -0.05729953	     -0.00029570	     -0.19854894	     -0.05971416	      0.88286202	     -0.00042849	     -0.21349664	      0.00201555	      0.00151327	    132.34547168
      1.24573868	     -0.05719610	     -0.00029654	     -0.19844568	     -0.05971143	      0.88286410	     -0.00042933	     -0.21347937	      0.00204259	      0.00156898	    132.62929205
      1.24708558	     -0.05708627	     -0.00029723	     -0.19833602	     -0.05970866	      0.88286625	     -0.00043017	     -0.21346127	      0.00206793	      0.00162328	    132.58867615
      1.24825205	     -0.05699017	     -0.00029761	     -0.19824005	     -0.05970623	      0.88286817	     -0.00043090	     -0.21344485	      0.00208821	      0.00166928	    132.79394551
      1.24941852	     -0.05689398	     -0.00029805	     -0.19814396	     -0.05970379	      0.88287014	     -0.00043164	     -0.21342781	      0.00210667	      0.00171287	    133.57378036
      1.25103882	     -0.05676061	     -0.00029867	     -0.19801073	     -0.05970036	      0.88287297	     -0.00043266	     -0.21340320	      0.00213101	      0.00177111	    133.36206316
      1.25210460	     -0.05667117	     -0.00029905	     -0.19792136	     -0.05969808	      0.88287487	     -0.00043334	     -0.21338644	      0.00214452	      0.00180675	    134.29040739
      1.25317039	     -0.05658201	     -0.00029941	     -0.19783226	     -0.05969578	      0.88287682	     -0.00043403	     -0.21336925	      0.00215762	      0.00184131	    134.28895495
      1.25459752	     -0.05646170	     -0.00029985	     -0.19771202	     -0.05969269	      0.88287948	     -0.00043494	     -0.21334561	      0.00217263	      0.00188413	    134.99510392
      1.25600515	     -0.05634298	     -0.00030021	     -0.19759335	     -0.05968963	      0.88288216	     -0.00043585	     -0.21332162	      0.00218617	      0.00192357	    134.65176435
      1.25714033	     -0.05624535	     -0.00030051	     -0.19749572	     -0.05968714	      0.88288436	     -0.00043659	     -0.21330180	      0.00219434	      0.00195194	    135.77603684
      1.25827552	     -0.05614800	     -0.00030077	     -0.19739838	     -0.05968464	      0.88288659	     -0.00043733	     -0.21328159	      0.00220229	      0.00197877	    135.66724000
      1.25941070	     -0.05605063	     -0.00030099	     -0.19730101	     -0.05968214	      0.88288885	     -0.00043808	     -0.21326101	      0.00220817	      0.00200250	    136.38030130
      1.26090403	     -0.05592332	     -0.00030129	     -0.19717367	     -0.05967884	      0.88289186	     -0.00043906	     -0.21323343	      0.00221469	      0.00203053	    136.33289537
      1.26205125	     -0.05582511	     -0.00030156	     -0.19707542	     -0.05967630	      0.88289420	     -0.00043981	     -0.21321188	      0.00221717	      0.00204835	    137.37541175
      1.26319846	     -0.05572813	     -0.00030180	     -0.19697839	     -0.05967375	      0.88289656	     -0.00044058	     -0.21319007	      0.00221929	      0.00206431	    137.29301458
      1.26434568	     -0.05563171	     -0.00030203	     -0.19688190	     -0.05967120	      0.88289893	     -0.00044134	     -0.21316801	      0.00221934	      0.00207689	    138.03441896
      1.26582866	     -0.05550956	     -0.00030236	     -0.19675965	     -0.05966791	      0.88290202	     -0.00044233	     -0.21313921	      0.00221832	      0.00208967	    137.96430007
      1.26696584	     -0.05541604	     -0.00030275	     -0.19666603	     -0.05966539	      0.88290440	     -0.00044309	     -0.21311695	      0.00221508	      0.00209558	    139.03895047
      1.26810302	     -0.05532436	     -0.00030313	     -0.19657425	     -0.05966288	      0.88290679	     -0.00044386	     -0.21309456	      0.00221161	      0.00209952	    139.00217909
      1.26924019	     -0.05523301	     -0.00030353	     -0.19648277	     -0.05966036	      0.88290918	     -0.00044462	     -0.21307206	      0.00220627	      0.00210010	    139.73443363
      1.27076056	     -0.05511252	     -0.00030454	     -0.19636209	     -0.05965702	      0.88291237	     -0.00044566	     -0.21304188	      0.00219802	      0.00209724	    139.72549951
      1.27189244	     -0.05502443	     -0.00030557	     -0.19627384	     -0.05965453	      0.88291474	     -0.00044643	     -0.21301940	      0.00218954	      0.00209134	    140.75510583
      1.27302432	     -0.05493958	     -0.00030626	     -0.19618882	     -0.05965206	      0.88291710	     -0.00044720	     -0.21299697	      0.00218083	      0.00208353	    140.73962806
      1.27415621	     -0.05485591	     -0.00030682	     -0.19610498	     -0.05964960	      0.88291946	     -0.00044797	     -0.21297460	      0.00217037	      0.00207257	    141.41201988
      1.27571255	     -0.05474575	     -0.00030762	     -0.19599455	     -0.05964623	      0.88292267	     -0.00044904	     -0.21294400	      0.00215500	      0.00205378	    141.40400956
      1.27683455	     -0.05466817	     -0.00030827	     -0.19591677	     -0.05964382	      0.88292496	     -0.00044981	     -0.21292208	      0.00214178	      0.00203657	    142.41996195
      1.27795656	     -0.05459469	     -0.00030881	     -0.19584309	     -0.05964142	      0.88292724	     -0.00045059	     -0.21290032	      0.00212852	      0.00201752	    142.42756003
      1.27907856	     -0.05452261	     -0.00030934	     -0.19577079	     -0.05963904	      0.88292949	     -0.00045137	     -0.21287873	      0.00211380	      0.00199546	    143.05302058
      1.28068301	     -0.05442481	     -0.00031001	     -0.19567267	     -0.05963567	      0.88293266	     -0.00045248	     -0.21284817	      0.00209195	      0.00196015	    143.05196121
      1.28178553	     -0.05435892	     -0.00031050	     -0.19560654	     -0.05963337	      0.88293481	     -0.00045325	     -0.21282742	      0.00207511	      0.00193247	    143.99419664
      1.28288805	     -0.05429743	     -0.00031098	     -0.19554482	     -0.05963109	      0.88293692	     -0.00045402	     -0.21280688	      0.00205833	      0.00190312	    144.01309598
      1.28424620	     -0.05422499	     -0.00031181	     -0.19547207	     -0.05962831	      0.88293948	     -0.00045497	     -0.21278194	      0.00203601	      0.00186328	    144.76072234
      1.28560436	     -0.05415963	     -0.00031275	     -0.19540639	     -0.05962556	      0.88294198	     -0.00045593	     -0.21275745	      0.00201357	      0.00182072	    144.41036607
      1.28696252	     -0.05409646	     -0.00031392	     -0.19534288	     -0.05962285	      0.88294442	     -0.00045688	     -0.21273348	      0.00198886	      0.00177429	    145.61716327
      1.28832068	     -0.05404257	     -0.00031483	     -0.19528866	     -0.05962016	      0.88294680	     -0.00045784	     -0.21271006	      0.00196492	      0.00172553	    144.78821896
      1.28967883	     -0.05398898	     -0.00031611	     -0.19523470	     -0.05961751	      0.88294911	     -0.00045880	     -0.21268728	      0.00193847	      0.00167308	    146.17564821
      1.29103699	     -0.05394248	     -0.00031695	     -0.19518785	     -0.05961490	      0.88295134	     -0.00045976	     -0.21266508	      0.00191268	      0.00161815	    145.88265700
      1.29239515	     -0.05389570	     -0.00031786	     -0.19514071	     -0.05961232	      0.88295350	     -0.00046072	     -0.21264344	      0.00188529	      0.00155995	    146.92195560
      1.29357526	     -0.05385932	     -0.00031848	     -0.19510403	     -0.05961010	      0.88295531	     -0.00046156	     -0.21262506	      0.00186216	      0.00150811	    146.43422128
      1.29475536	     -0.05382422	     -0.00031917	     -0.19506862	     -0.05960792	      0.88295706	     -0.00046240	     -0.21260707	      0.00183762	      0.00145387	    147.22694176
      1.29593547	     -0.05379301	     -0.00031988	     -0.19503709	     -0.05960577	      0.88295874	     -0.00046324	     -0.21258948	      0.00181338	      0.00139851	    147.16334520
      1.29742017	     -0.05375809	     -0.00032079	     -0.19500176	     -0.05960310	      0.88296077	     -0.00046430	     -0.21256794	      0.00178160	      0.00132620	    148.01540490
      1.29862230	     -0.05373314	     -0.00032161	     -0.19497648	     -0.05960097	      0.88296233	     -0.00046515	     -0.21255101	      0.00175653	      0.00126686	    147.50532184
      1.29982443	     -0.05370966	     -0.00032240	     -0.19495266	     -0.05959888	      0.88296381	     -0.00046601	     -0.21253450	      0.00173012	      0.00120564	    148.32650408
      1.30133148	     -0.05368570	     -0.00032345	     -0.19492828	     -0.05959629	      0.88296557	     -0.00046708	     -0.21251443	      0.00169784	      0.00112812	    147.93234202
      1.30246633	     -0.05366827	     -0.00032415	     -0.19491053	     -0.05959438	      0.88296682	     -0.00046789	     -0.21249974	      0.00167223	      0.00106829	    148.93937288
      1.30360119	     -0.05365347	     -0.00032492	     -0.19489541	     -0.05959250	      0.88296800	     -0.00046870	     -0.21248542	      0.00164750	      0.00100860	    148.76664067
      1.30473604	     -0.05364126	     -0.00032569	     -0.19488288	     -0.05959064	      0.88296911	     -0.00046951	     -0.21247147	      0.00162207	      0.00094803	    149.26992918
      1.30632005	     -0.05362769	     -0.00032686	     -0.19486886	     -0.05958810	      0.88297054	     -0.00047064	     -0.21245261	      0.00158714	      0.00086364	    149.03830858
      1.30743092	     -0.05361996	     -0.00032763	     -0.19486081	     -0.05958635	      0.88297147	     -0.00047143	     -0.21243980	      0.00156164	      0.00080387	    149.85751469
      1.30854178	     -0.05361376	     -0.00032850	     -0.19485429	     -0.05958463	      0.88297233	     -0.00047223	     -0.21242733	      0.00153688	      0.00074485	    149.72633232
      1.30989749	     -0.05360994	     -0.00032959	     -0.19485007	     -0.05958257	      0.88297329	     -0.00047319	     -0.21241257	      0.00150587	      0.00067256	    150.33174505
      1.31125321	     -0.05360916	     -0.00033079	     -0.19484890	     -0.05958055	      0.88297415	     -0.00047416	     -0.21239834	      0.00147561	      0.00060144	    149.84311149
      1.31260893	     -0.05360886	     -0.00033157	     -0.19484820	     -0.05957857	      0.88297492	     -0.00047513	     -0.21238459	      0.00144385	      0.00053045	    150.98476357
      1.31381408	     -0.05361165	     -0.00033266	     -0.19485065	     -0.05957684	      0.88297552	     -0.00047598	     -0.21237283	      0.00141683	      0.00046925	    150.29309163
      1.31501923	     -0.05361661	     -0.00033372	     -0.19485525	     -0.05957515	      0.88297605	     -0.00047684	     -0.21236154	      0.00138854	      0.00040847	    151.01527393
      1.31657204	     -0.05362928	     -0.00033529	     -0.19486746	     -0.05957303	      0.88297663	     -0.00047795	     -0.21234772	      0.00135312	      0.00033245	    150.51433267
      1.31766672	     -0.05363844	     -0.00033625	     -0.19487630	     -0.05957156	      0.88297696	     -0.00047873	     -0.21233844	      0.00132713	      0.00027949	    151.39952014
      1.31876141	     -0.05364931	     -0.00033704	     -0.19488685	     -0.05957012	      0.88297724	     -0.00047951	     -0.21232954	      0.00130207	      0.00022821	    151.23029857
      1.32014811	     -0.05366691	     -0.00033821	     -0.19490405	     -0.05956834	      0.88297751	     -0.00048050	     -0.21231882	      0.00126979	      0.00016432	    151.73445603
      1.32153586	     -0.05368838	     -0.00033972	     -0.19492511	     -0.05956660	      0.88297769	     -0.00048148	     -0.21230875	      0.00123852	      0.00010278	    151.14006556
      1.32292362	     -0.05371046	     -0.00034103	     -0.19494678	     -0.05956490	      0.88297780	     -0.00048247	     -0.21229926	      0.00120594	      0.00004233	    152.35852375
      1.32408153	     -0.05373182	     -0.00034227	     -0.19496781	     -0.05956352	      0.88297782	     -0.00048329	     -0.21229178	      0.00118053	     -0.00000564	    151.48848362
      1.32523944	     -0.05375416	     -0.00034340	     -0.19498982	     -0.05956217	      0.88297778	     -0.00048411	     -0.21228467	      0.00115421	     -0.00005310	    152.08437561
      1.32686789	     -0.05379040	     -0.00034510	     -0.19502560	     -0.05956032	      0.88297764	     -0.00048527	     -0.21227531	      0.00111854	     -0.00011711	    151.66003612
      1.32800515	     -0.05381600	     -0.00034622	     -0.19505088	     -0.05955906	      0.88297749	     -0.00048607	     -0.21226918	      0.00109303	     -0.00016073	    152.37919659
      1.32914240	     -0.05384364	     -0.00034739	     -0.19507821	     -0.05955783	      0.88297728	     -0.00048688	     -0.21226338	      0.00106852	     -0.00020244	    152.05359702
      1.33052214	     -0.05387974	     -0.00034877	     -0.19511392	     -0.05955638	      0.88297697	     -0.00048785	     -0.21225677	      0.00103833	     -0.00025193	    152.53488738
      1.33190188	     -0.05391964	     -0.00035022	     -0.19515345	     -0.05955496	      0.88297658	     -0.00048882	     -0.21225065	      0.00100965	     -0.00029896	    151.59755232
      1.33328162	     -0.05395764	     -0.00035150	     -0.19519107	     -0.05955359	      0.88297614	     -0.00048979	     -0.21224498	      0.00097976	     -0.00034501	    152.79937471
      1.33447468	     -0.05399589	     -0.00035277	     -0.19522900	     -0.05955244	      0.88297571	     -0.00049063	     -0.21224043	      0.00095585	     -0.00038262	    151.90308080
      1.33566773	     -0.05403369	     -0.00035399	     -0.19526648	     -0.05955131	      0.88297523	     -0.00049147	     -0.21223620	      0.00093108	     -0.00041977	    152.52678803
      1.33686079	     -0.05407355	     -0.00035525	     -0.19530604	     -0.05955021	      0.88297471	     -0.00049230	     -0.21223230	      0.00090748	     -0.00045512	    152.09226513
      1.33805385	     -0.05411461	     -0.00035649	     -0.19534678	     -0.05954915	      0.88297414	     -0.00049314	     -0.21222871	      0.00088358	     -0.00048972	    152.43324505
      1.33958891	     -0.05416997	     -0.00035811	     -0.19540176	     -0.05954781	      0.88297336	     -0.00049420	     -0.21222453	      0.00085425	     -0.00053189	    151.69209041
      1.34070495	     -0.05421016	     -0.00035921	     -0.19544166	     -0.05954687	      0.88297275	     -0.00049498	     -0.21222177	      0.00083219	     -0.00056197	    152.47311021
      1.34182100	     -0.05425188	     -0.00036037	     -0.19548311	     -0.05954595	      0.88297210	     -0.00049575	     -0.21221926	      0.00081145	     -0.00059041	    152.09498328
      1.34317073	     -0.05430458	     -0.00036172	     -0.19553547	     -0.05954488	      0.88297128	     -0.00049668	     -0.21221653	      0.00078613	     -0.00062416	    152.48962881
      1.34452046	     -0.05435909	     -0.00036311	     -0.19558967	     -0.05954383	      0.88297042	     -0.00049761	     -0.21221416	      0.00076228	     -0.00065599	    151.73527372
      1.34587019	     -0.05441363	     -0.00036436	     -0.19564388	     -0.05954282	      0.88296951	     -0.00049854	     -0.21221211	      0.00073758	     -0.00068736	    152.68945991
      1.34704351	     -0.05446331	     -0.00036556	     -0.19569329	     -0.05954197	      0.88296869	     -0.00049934	     -0.21221059	      0.00071810	     -0.00071271	    151.76555415
      1.34821682	     -0.05451297	     -0.00036667	     -0.19574268	     -0.05954113	      0.88296784	     -0.00050014	     -0.21220930	      0.00069799	     -0.00073792	    152.27548414
      1.34979015	     -0.05458267	     -0.00036819	     -0.19581204	     -0.05954006	      0.88296665	     -0.00050121	     -0.21220796	      0.00067289	     -0.00076977	    151.57250790
      1.35089609	     -0.05463142	     -0.00036920	     -0.19586055	     -0.05953932	      0.88296579	     -0.00050195	     -0.21220725	      0.00065487	     -0.00079176	    152.20033629
      1.35200203	     -0.05468112	     -0.00037027	     -0.19591001	     -0.05953861	      0.88296490	     -0.00050270	     -0.21220676	      0.00063820	     -0.00081235	    151.78903644
      1.35338214	     -0.05474450	     -0.00037159	     -0.19597310	     -0.05953774	      0.88296376	     -0.00050362	     -0.21220640	      0.00061741	     -0.00083754	    152.08166104
      1.35476226	     -0.05480876	     -0.00037300	     -0.19603709	     -0.05953690	      0.88296259	     -0.00050454	     -0.21220634	      0.00059836	     -0.00086094	    151.19379929
      1.35614237	     -0.05487097	     -0.00037437	     -0.19609901	     -0.05953609	      0.88296139	     -0.00050545	     -0.21220651	      0.00057850	     -0.00088398	    152.23564867
      1.35728969	     -0.05492370	     -0.00037567	     -0.19615153	     -0.05953543	      0.88296036	     -0.00050621	     -0.21220680	      0.00056425	     -0.00090117	    151.18489014
      1.35843701	     -0.05497525	     -0.00037697	     -0.19620286	     -0.05953480	      0.88295932	     -0.00050696	     -0.21220722	      0.00054943	     -0.00091829	    151.60574858
      1.36001246	     -0.05504626	     -0.00037887	     -0.19627359	     -0.05953395	      0.88295786	     -0.00050799	     -0.21220797	      0.00053102	     -0.00093973	    150.89392824
      1.36116648	     -0.05509629	     -0.00038034	     -0.19632340	     -0.05953334	      0.88295676	     -0.00050875	     -0.21220861	      0.00051735	     -0.00095481	    151.43432362
      1.36232049	     -0.05514524	     -0.00038189	     -0.19637215	     -0.05953275	      0.88295565	     -0.00050949	     -0.21220932	      0.00050523	     -0.00096811	    150.84867332
      1.36347450	     -0.05519314	     -0.00038353	     -0.19641985	     -0.05953217	      0.88295453	     -0.00051024	     -0.21221007	      0.00049305	     -0.00098079	    151.02826976
      1.36501556	     -0.05525458	     -0.00038586	     -0.19648104	     -0.05953143	      0.88295301	     -0.00051123	     -0.21221111	      0.00047851	     -0.00099527	    150.21270430
      1.36613478	     -0.05529638	     -0.00038761	     -0.19652265	     -0.05953090	      0.88295189	     -0.00051194	     -0.21221185	      0.00046758	     -0.00100492	    150.74180501
      1.36725400	     -0.05533565	     -0.00038947	     -0.19656174	     -0.05953038	      0.88295076	     -0.00051265	     -0.21221257	      0.00045805	     -0.00101261	    150.22453170
      1.36837322	     -0.05537323	     -0.00039138	     -0.19659914	     -0.05952987	      0.88294962	     -0.00051336	     -0.21221323	      0.00044843	     -0.00101939	    150.31622935
      1.37000951	     -0.05542371	     -0.00039431	     -0.19664938	     -0.05952915	      0.88294795	     -0.00051439	     -0.21221410	      0.00043574	     -0.00102621	    149.56303564
      1.37110111	     -0.05545457	     -0.00039625	     -0.19668006	     -0.05952868	      0.88294682	     -0.00051507	     -0.21221456	      0.00042684	     -0.00102947	    149.96471319
      1.37219271	     -0.05548272	     -0.00039827	     -0.19670805	     -0.05952822	      0.88294570	     -0.00051575	     -0.21221496	      0.00041899	     -0.00103070	    149.51384581
      1.37358206	     -0.05551636	     -0.00040085	     -0.19674148	     -0.05952764	      0.88294427	     -0.00051661	     -0.21221534	      0.00040872	     -0.00103069	    149.61600092
      1.37496539	     -0.05554648	     -0.00040348	     -0.19677140	     -0.05952708	      0.88294284	     -0.00051747	     -0.21221559	      0.00039966	     -0.00102774	    148.64608004
      1.37634872	     -0.05557117	     -0.00040597	     -0.19679588	     -0.05952654	      0.88294142	     -0.00051831	     -0.21221567	      0.00038934	     -0.00102318	    149.41974753
      1.37753058	     -0.05559070	     -0.00040823	     -0.19681525	     -0.05952608	      0.88294022	     -0.00051903	     -0.21221562	      0.00038212	     -0.00101657	    148.31142645
      1.37871245	     -0.05560632	     -0.00041036	     -0.19683070	     -0.05952563	      0.88293902	     -0.00051975	     -0.21221546	      0.00037381	     -0.00100899	    148.64434346
      1.38036275	     -0.05562622	     -0.00041331	     -0.19685036	     -0.05952503	      0.88293737	     -0.00052074	     -0.21221505	      0.00036323	     -0.00099522	    147.67132185
      1.38142120	     -0.05563578	     -0.00041505	     -0.19685977	     -0.05952465	      0.88293632	     -0.00052137	     -0.21221468	      0.00035545	     -0.00098537	    148.11990684
      1.38247964	     -0.05564452	     -0.00041675	     -0.19686837	     -0.05952427	      0.88293528	     -0.00052199	     -0.21221426	      0.00034834	     -0.00097393	    147.65812233
      1.38393689	     -0.05565710	     -0.00041908	     -0.19688074	     -0.05952377	      0.88293387	     -0.00052285	     -0.21221362	      0.00033785	     -0.00095721	    147.58201267
      1.38537409	     -0.05567106	     -0.00042150	     -0.19689450	     -0.05952330	      0.88293251	     -0.00052369	     -0.21221308	      0.00032813	     -0.00093901	    146.48203512
      1.38664835	     -0.05568382	     -0.00042367	     -0.19690705	     -0.05952288	      0.88293133	     -0.00052443	     -0.21221273	      0.00031807	     -0.00092295	    147.01032327
      1.38792262	     -0.05570101	     -0.00042610	     -0.19692406	     -0.05952248	      0.88293016	     -0.00052516	     -0.21221264	      0.00030946	     -0.00090593	    145.75347133
      1.38919689	     -0.05571777	     -0.00042852	     -0.19694061	     -0.05952210	      0.88292902	     -0.00052589	     -0.21221288	      0.00029951	     -0.00088982	    146.18625587
      1.39079755	     -0.05574623	     -0.00043181	     -0.19696882	     -0.05952163	      0.88292761	     -0.00052680	     -0.21221375	      0.00028862	     -0.00086982	    144.72242219
      1.39182548	     -0.05576318	     -0.00043387	     -0.19698560	     -0.05952133	      0.88292672	     -0.00052738	     -0.21221469	      0.00028052	     -0.00085839	    145.32828275
      1.39285341	     -0.05578221	     -0.00043593	     -0.19700447	     -0.05952105	      0.88292584	     -0.00052796	     -0.21221593	      0.00027344	     -0.00084718	    144.83343618
      1.39437327	     -0.05581228	     -0.00043892	     -0.19703430	     -0.05952064	      0.88292457	     -0.00052880	     -0.21221834	      0.00026280	     -0.00083273	    144.60356146
      1.39586604	     -0.05584348	     -0.00044179	     -0.19706527	     -0.05952026	      0.88292333	     -0.00052963	     -0.21222140	      0.00025354	     -0.00082029	    143.42782971
      1.39702369	     -0.05586695	     -0.00044390	     -0.19708856	     -0.05951997	      0.88292239	     -0.00053026	     -0.21222421	      0.00024551	     -0.00081296	    143.83068887
      1.39818134	     -0.05589103	     -0.00044600	     -0.19711247	     -0.05951969	      0.88292145	     -0.00053089	     -0.21222742	      0.00023889	     -0.00080642	    143.03400723
      1.39933899	     -0.05591618	     -0.00044805	     -0.19713745	     -0.05951941	      0.88292052	     -0.00053151	     -0.21223100	      0.00023188	     -0.00080204	    143.01240325
      1.40084126	     -0.05594917	     -0.00045070	     -0.19717023	     -0.05951907	      0.88291932	     -0.00053232	     -0.21223623	      0.00022417	     -0.00079811	    141.96830619
      1.40200474	     -0.05597467	     -0.00045267	     -0.19719557	     -0.05951882	      0.88291839	     -0.00053293	     -0.21224069	      0.00021755	     -0.00079744	    142.25972085
      1.40316822	     -0.05600068	     -0.00045467	     -0.19722142	     -0.05951857	      0.88291746	     -0.00053354	     -0.21224553	      0.00021233	     -0.00079755	    141.45498987
      1.40433170	     -0.05602786	     -0.00045660	     -0.19724843	     -0.05951832	      0.88291653	     -0.00053415	     -0.21225074	      0.00020673	     -0.00079973	    141.43494431
      1.40583088	     -0.05606303	     -0.00045900	     -0.19728342	     -0.05951802	      0.88291533	     -0.00053493	     -0.21225801	      0.00020097	     -0.00080399	    140.36874290
      1.40702598	     -0.05609066	     -0.00046071	     -0.19731090	     -0.05951778	      0.88291437	     -0.00053554	     -0.21226421	      0.00019571	     -0.00080951	    140.67864437
      1.40822108	     -0.05611918	     -0.00046240	     -0.19733929	     -0.05951755	      0.88291340	     -0.00053614	     -0.21227079	      0.00019197	     -0.00081554	    139.76526117
      1.40941619	     -0.05614839	     -0.00046391	     -0.19736835	     -0.05951732	      0.88291242	     -0.00053674	     -0.21227773	      0.00018775	     -0.00082337	    139.80425032
      1.41090645	     -0.05618548	     -0.00046566	     -0.19740530	     -0.05951704	      0.88291118	     -0.00053749	     -0.21228691	      0.00018412	     -0.00083399	    138.62434170
      1.41217912	     -0.05621561	     -0.00046699	     -0.19743529	     -0.05951681	      0.88291011	     -0.00053812	     -0.21229514	      0.00018021	     -0.00084477	    139.08572833
      1.41345178	     -0.05624859	     -0.00046841	     -0.19746815	     -0.05951658	      0.88290903	     -0.00053874	     -0.21230376	      0.00017827	     -0.00085552	    137.86268269
      1.41472445	     -0.05627982	     -0.00046965	     -0.19749926	     -0.05951636	      0.88290794	     -0.00053935	     -0.21231275	      0.00017551	     -0.00086754	    138.17275518
      1.41631095	     -0.05632302	     -0.00047116	     -0.19754233	     -0.05951608	      0.88290655	     -0.00054012	     -0.21232449	      0.00017424	     -0.00088238	    136.70443528
      1.41739467	     -0.05634919	     -0.00047194	     -0.19756841	     -0.05951589	      0.88290559	     -0.00054063	     -0.21233282	      0.00017246	     -0.00089334	    137.30015086
      1.41847840	     -0.05637688	     -0.00047270	     -0.19759602	     -0.05951571	      0.88290461	     -0.00054114	     -0.21234137	      0.00017208	     -0.00090367	    136.71480551
      1.41991098	     -0.05641479	     -0.00047361	     -0.19763383	     -0.05951546	      0.88290331	     -0.00054181	     -0.21235302	      0.00017155	     -0.00091768	    136.59953378
      1.42130109	     -0.05645257	     -0.00047440	     -0.19767153	     -0.05951522	      0.88290202	     -0.00054245	     -0.21236473	      0.00017254	     -0.00093032	    135.51247088
      1.42254871	     -0.05648592	     -0.00047496	     -0.19770479	     -0.05951501	      0.88290085	     -0.00054302	     -0.21237554	      0.00017271	     -0.00094196	    135.94865706
      1.42379634	     -0.05652060	     -0.00047546	     -0.19773942	     -0.05951479	      0.88289967	     -0.00054359	     -0.21238665	      0.00017488	     -0.00095212	    134.83947847
      1.42504397	     -0.05655427	     -0.00047581	     -0.19777303	     -0.05951457	      0.88289848	     -0.00054415	     -0.21239804	      0.00017634	     -0.00096240	    135.18813199
      1.42629160	     -0.05658951	     -0.00047610	     -0.19780822	     -0.05951435	      0.88289727	     -0.00054471	     -0.21240971	      0.00017943	     -0.00097126	    134.39340651
      1.42753923	     -0.05662444	     -0.00047631	     -0.19784311	     -0.05951412	      0.88289605	     -0.00054526	     -0.21242163	      0.00018229	     -0.00097978	    134.53168707
      1.42878685	     -0.05665932	     -0.00047646	     -0.19787795	     -0.05951389	      0.88289483	     -0.00054581	     -0.21243382	      0.00018666	     -0.00098652	    133.70731422
      1.43003448	     -0.05669486	     -0.00047655	     -0.19791346	     -0.05951366	      0.88289359	     -0.00054635	     -0.21244623	      0.00019068	     -0.00099278	    133.92651244
      1.43128211	     -0.05673088	     -0.00047658	     -0.19794946	     -0.05951342	      0.88289235	     -0.00054690	     -0.21245891	      0.00019641	     -0.00099693	    132.99182836
      1.43252974	     -0.05676714	     -0.00047650	     -0.19798571	     -0.05951317	      0.88289111	     -0.00054743	     -0.21247183	      0.00020163	     -0.00100052	    133.30481023
      1.43377736	     -0.05680372	     -0.00047632	     -0.19802229	     -0.05951291	      0.88288986	     -0.00054797	     -0.21248500	      0.00020872	     -0.00100185	    132.35150792
      1.43502499	     -0.05683953	     -0.00047590	     -0.19805810	     -0.05951265	      0.88288861	     -0.00054850	     -0.21249839	      0.00021530	     -0.00100251	    132.69248377
      1.43627262	     -0.05687492	     -0.00047519	     -0.19809352	     -0.05951238	      0.88288736	     -0.00054903	     -0.21251198	      0.00022377	     -0.00100074	    131.74869325
      1.43752025	     -0.05690923	     -0.00047435	     -0.19812785	     -0.05951209	      0.88288611	     -0.00054956	     -0.21252573	      0.00023172	     -0.00099819	    132.11075080
      1.43876787	     -0.05694389	     -0.00047354	     -0.19816255	     -0.05951180	      0.88288487	     -0.00055008	     -0.21253965	      0.00024161	     -0.00099309	    131.15351036
      1.44001550	     -0.05697851	     -0.00047274	     -0.19819722	     -0.05951149	      0.88288363	     -0.00055061	     -0.21255372	      0.00025095	     -0.00098719	    131.53836893
      1.44126313	     -0.05701337	     -0.00047196	     -0.19823213	     -0.05951117	      0.88288240	     -0.00055113	     -0.21256797	      0.00026229	     -0.00097871	    130.58714829
      1.44251076	     -0.05704719	     -0.00047117	     -0.19826600	     -0.05951084	      0.88288119	     -0.00055165	     -0.21258236	      0.00027310	     -0.00096947	    131.02070214
      1.44375839	     -0.05708080	     -0.00047049	     -0.19829968	     -0.05951049	      0.88287999	     -0.00055218	     -0.21259689	      0.00028603	     -0.00095756	    130.02594917
      1.44500601	     -0.05711402	     -0.00046992	     -0.19833297	     -0.05951012	      0.88287880	     -0.00055270	     -0.21261156	      0.00029831	     -0.00094498	    130.49967008
      1.44625364	     -0.05714797	     -0.00046928	     -0.19836701	     -0.05950974	      0.88287763	     -0.00055322	     -0.21262640	      0.00031281	     -0.00092977	    129.45608165
      1.44750127	     -0.05718046	     -0.00046828	     -0.19839958	     -0.05950934	      0.88287648	     -0.00055374	     -0.21264136	      0.00032655	     -0.00091413	    130.02283596
      1.44874890	     -0.05721363	     -0.00046663	     -0.19843288	     -0.05950893	      0.88287535	     -0.00055426	     -0.21265642	      0.00034267	     -0.00089567	    128.85267597
      1.44999652	     -0.05724511	     -0.00046491	     -0.19846449	     -0.05950849	      0.88287424	     -0.00055478	     -0.21267156	      0.00035778	     -0.00087687	    129.51576618
      1.45124415	     -0.05727739	     -0.00046310	     -0.19849691	     -0.05950803	      0.88287316	     -0.00055531	     -0.21268676	      0.00037541	     -0.00085543	    128.35360260
      1.45249178	     -0.05730653	     -0.00046139	     -0.19852620	     -0.05950755	      0.88287211	     -0.00055583	     -0.21270197	      0.00039204	     -0.00083380	    129.04426712
      1.45373941	     -0.05733458	     -0.00046024	     -0.19855440	     -0.05950705	      0.88287108	     -0.00055636	     -0.21271723	      0.00041113	     -0.00080953	    127.88896174
      1.45498704	     -0.05736175	     -0.00045924	     -0.19858171	     -0.05950653	      0.88287009	     -0.00055688	     -0.21273253	      0.00042916	     -0.00078504	    128.56841280
      1.45623466	     -0.05738987	     -0.00045826	     -0.19861000	     -0.05950598	      0.88286913	     -0.00055741	     -0.21274786	      0.00044967	     -0.00075807	    127.42995902
      1.45748229	     -0.05741518	     -0.00045733	     -0.19863546	     -0.05950541	      0.88286820	     -0.00055794	     -0.21276316	      0.00046917	     -0.00073107	    128.16819387
      1.45872992	     -0.05744006	     -0.00045639	     -0.19866053	     -0.05950481	      0.88286730	     -0.00055847	     -0.21277839	      0.00049115	     -0.00070170	    127.07298694
      1.45997755	     -0.05746184	     -0.00045549	     -0.19868248	     -0.05950418	      0.88286645	     -0.00055901	     -0.21279347	      0.00051207	     -0.00067232	    127.81907243
      1.46122517	     -0.05748314	     -0.00045445	     -0.19870399	     -0.05950353	      0.88286563	     -0.00055955	     -0.21280835	      0.00053540	     -0.00064061	    126.72467519
      1.46247280	     -0.05750105	     -0.00045337	     -0.19872209	     -0.05950285	      0.88286485	     -0.00056008	     -0.21282298	      0.00055759	     -0.00060899	    127.49183968
      1.46372043	     -0.05751854	     -0.00045216	     -0.19873980	     -0.05950214	      0.88286411	     -0.00056063	     -0.21283733	      0.00058211	     -0.00057516	    126.41225805
      1.46496806	     -0.05753282	     -0.00045089	     -0.19875430	     -0.05950140	      0.88286341	     -0.00056117	     -0.21285135	      0.00060544	     -0.00054157	    127.17647605
      1.46621569	     -0.05754684	     -0.00044949	     -0.19876855	     -0.05950062	      0.88286276	     -0.00056172	     -0.21286501	      0.00063102	     -0.00050591	    126.08939176
      1.46746331	     -0.05755792	     -0.00044808	     -0.19877986	     -0.05949982	      0.88286215	     -0.00056227	     -0.21287829	      0.00065533	     -0.00047065	    126.86567955
      1.46871094	     -0.05756888	     -0.00044657	     -0.19879108	     -0.05949899	      0.88286159	     -0.00056282	     -0.21289116	      0.00068178	     -0.00043351	    125.78536907
      1.46995857	     -0.05757687	     -0.00044508	     -0.19879931	     -0.05949812	      0.88286107	     -0.00056338	     -0.21290362	      0.00070688	     -0.00039696	    126.55602173
      1.47120620	     -0.05758465	     -0.00044407	     -0.19880734	     -0.05949722	      0.88286060	     -0.00056394	     -0.21291564	      0.00073408	     -0.00035866	    125.47427250
      1.47245382	     -0.05758904	     -0.00044316	     -0.19881198	     -0.05949629	      0.88286017	     -0.00056450	     -0.21292720	      0.00075985	     -0.00032100	    126.27884797
      1.47370145	     -0.05759225	     -0.00044227	     -0.19881544	     -0.05949533	      0.88285980	     -0.00056507	     -0.21293826	      0.00078762	     -0.00028161	    125.23243916
      1.47494908	     -0.05759074	     -0.00044136	     -0.19881418	     -0.05949433	      0.88285947	     -0.00056564	     -0.21294877	      0.00081387	     -0.00024285	    126.05759531
      1.47619671	     -0.05758613	     -0.00044024	     -0.19880984	     -0.05949329	      0.88285919	     -0.00056622	     -0.21295868	      0.00084199	     -0.00020230	    125.03572315
      1.47744433	     -0.05757524	     -0.00043858	     -0.19879921	     -0.05949223	      0.88285896	     -0.00056680	     -0.21296787	      0.00086838	     -0.00016218	    125.90089031
      1.47869196	     -0.05756109	     -0.00043672	     -0.19878535	     -0.05949113	      0.88285879	     -0.00056738	     -0.21297629	      0.00089642	     -0.00011996	    124.89775074
      1.47993959	     -0.05754147	     -0.00043473	     -0.19876601	     -0.05948999	      0.88285866	     -0.00056797	     -0.21298389	      0.00092253	     -0.00007797	    125.76832426
      1.48118722	     -0.05752025	     -0.00043263	     -0.19874507	     -0.05948882	      0.88285859	     -0.00056857	     -0.21299069	      0.00095006	     -0.00003373	    124.75544675
      1.48243485	     -0.05749420	     -0.00043061	     -0.19871928	     -0.05948762	      0.88285858	     -0.00056917	     -0.21299669	      0.00097545	      0.00001038	    125.64645900
      1.48368247	     -0.05746526	     -0.00042851	     -0.19869063	     -0.05948639	      0.88285862	     -0.00056977	     -0.21300187	      0.00100210	      0.00005676	    124.66899405
      1.48493010	     -0.05743088	     -0.00042637	     -0.19865651	     -0.05948512	      0.88285872	     -0.00057039	     -0.21300618	      0.00102645	      0.00010303	    125.58020491
      1.48617773	     -0.05739424	     -0.00042417	     -0.19862014	     -0.05948383	      0.88285888	     -0.00057100	     -0.21300962	      0.00105191	      0.00015156	    124.60968479
      1.48742536	     -0.05735182	     -0.00042220	     -0.19857797	     -0.05948250	      0.88285910	     -0.00057162	     -0.21301215	      0.00107491	      0.00019995	    125.56117147
      1.48867298	     -0.05730765	     -0.00042039	     -0.19853405	     -0.05948114	      0.88285938	     -0.00057225	     -0.21301381	      0.00109887	      0.00025060	    124.60943283
      1.48992061	     -0.05725980	     -0.00041869	     -0.19848642	     -0.05947976	      0.88285972	     -0.00057288	     -0.21301460	      0.00112023	      0.00030104	    125.56793610
      1.49116824	     -0.05721091	     -0.00041694	     -0.19843776	     -0.05947835	      0.88286013	     -0.00057352	     -0.21301453	      0.00114242	      0.00035356	    124.62116878
      1.49241587	     -0.05715817	     -0.00041525	     -0.19838523	     -0.05947691	      0.88286061	     -0.00057416	     -0.21301361	      0.00116191	      0.00040563	    125.60930749
      1.49366350	     -0.05710388	     -0.00041354	     -0.19833116	     -0.05947545	      0.88286115	     -0.00057481	     -0.21301183	      0.00118217	      0.00045956	    124.69526049
      1.49491112	     -0.05704540	     -0.00041181	     -0.19827287	     -0.05947396	      0.88286175	     -0.00057547	     -0.21300917	      0.00119966	      0.00051282	    125.70394406
      1.49615875	     -0.05698627	     -0.00040995	     -0.19821394	     -0.05947245	      0.88286243	     -0.00057613	     -0.21300564	      0.00121782	      0.00056770	    124.76241171
      1.49740638	     -0.05692429	     -0.00040806	     -0.19815213	     -0.05947093	      0.88286317	     -0.00057680	     -0.21300126	      0.00123310	      0.00062153	    125.76004889
      1.49865401	     -0.05686182	     -0.00040607	     -0.19808984	     -0.05946938	      0.88286398	     -0.00057748	     -0.21299607	      0.00124903	      0.00067652	    124.82346869
      1.49990163	     -0.05679583	     -0.00040401	     -0.19802400	     -0.05946781	      0.88286486	     -0.00057816	     -0.21299004	      0.00126208	      0.00073004	    125.83280755
      1.50114926	     -0.05672997	     -0.00040187	     -0.19795831	     -0.05946623	      0.88286580	     -0.00057885	     -0.21298321	      0.00127576	      0.00078431	    124.87957781
      1.50239689	     -0.05666280	     -0.00039997	     -0.19789127	     -0.05946463	      0.88286681	     -0.00057955	     -0.21297562	      0.00128652	      0.00083662	    125.87972302
      1.50364452	     -0.05659695	     -0.00039832	     -0.19782555	     -0.05946302	      0.88286789	     -0.00058026	     -0.21296734	      0.00129793	      0.00088921	    124.93902076
      1.50489215	     -0.05652951	     -0.00039697	     -0.19775820	     -0.05946139	      0.88286903	     -0.00058097	     -0.21295841	      0.00130645	      0.00093943	    125.95339679
      1.50613977	     -0.05646432	     -0.00039576	     -0.19769311	     -0.05945976	      0.88287023	     -0.00058169	     -0.21294889	      0.00131560	      0.00098954	    124.97801925
      1.50738740	     -0.05639861	     -0.00039466	     -0.19762747	     -0.05945811	      0.88287150	     -0.00058241	     -0.21293883	      0.00132179	      0.00103680	    125.94722529
      1.50863503	     -0.05633481	     -0.00039358	     -0.19756374	     -0.05945646	      0.88287282	     -0.00058315	     -0.21292829	      0.00132863	      0.00108341	    124.95691116
      1.50988266	     -0.05626958	     -0.00039257	     -0.19749855	     -0.05945480	      0.88287420	     -0.00058389	     -0.21291729	      0.00133257	      0.00112671	    125.92346357
      1.51113028	     -0.05620574	     -0.00039160	     -0.19743477	     -0.05945313	      0.88287563	     -0.00058464	     -0.21290586	      0.00133720	      0.00116899	    124.93547808
      1.51237791	     -0.05614032	     -0.00039075	     -0.19736937	     -0.05945146	      0.88287711	     -0.00058540	     -0.21289400	      0.00133895	      0.00120766	    125.89434264
      1.51362554	     -0.05607646	     -0.00038992	     -0.19730554	     -0.05944979	      0.88287864	     -0.00058617	     -0.21288174	      0.00134136	      0.00124509	    124.88878559
      1.51487317	     -0.05601144	     -0.00038921	     -0.19724051	     -0.05944812	      0.88288022	     -0.00058695	     -0.21286911	      0.00134085	      0.00127872	    125.82395924
      1.51612079	     -0.05594767	     -0.00038851	     -0.19717675	     -0.05944644	      0.88288183	     -0.00058773	     -0.21285613	      0.00134099	      0.00131098	    124.81608801
      1.51736842	     -0.05588243	     -0.00038791	     -0.19711149	     -0.05944477	      0.88288349	     -0.00058852	     -0.21284282	      0.00133821	      0.00133937	    125.74260215
      1.51861605	     -0.05581850	     -0.00038752	     -0.19704753	     -0.05944310	      0.88288518	     -0.00058932	     -0.21282921	      0.00133603	      0.00136638	    124.71347963
      1.51986368	     -0.05575442	     -0.00038733	     -0.19698340	     -0.05944144	      0.88288690	     -0.00059013	     -0.21281536	      0.00133087	      0.00138949	    125.61748972
      1.52111131	     -0.05569339	     -0.00038720	     -0.19692231	     -0.05943978	      0.88288864	     -0.00059095	     -0.21280132	      0.00132632	      0.00141119	    124.57118170
      1.52235893	     -0.05563132	     -0.00038721	     -0.19686016	     -0.05943813	      0.88289042	     -0.00059178	     -0.21278713	      0.00131881	      0.00142894	    125.48687452
      1.52360656	     -0.05557034	     -0.00038717	     -0.19679910	     -0.05943649	      0.88289221	     -0.00059261	     -0.21277279	      0.00131198	      0.00144534	    124.48182891
      1.52485419	     -0.05550750	     -0.00038720	     -0.19673617	     -0.05943486	      0.88289402	     -0.00059345	     -0.21275828	      0.00130223	      0.00145796	    125.42530883
      1.52610182	     -0.05544650	     -0.00038722	     -0.19667506	     -0.05943324	      0.88289585	     -0.00059430	     -0.21274361	      0.00129317	      0.00146941	    124.43470697
      1.52734944	     -0.05538448	     -0.00038704	     -0.19661292	     -0.05943164	      0.88289768	     -0.00059516	     -0.21272879	      0.00128115	      0.00147729	    125.39060161
      1.52859707	     -0.05532502	     -0.00038671	     -0.19655335	     -0.05943004	      0.88289953	     -0.00059603	     -0.21271386	      0.00126980	      0.00148420	    124.40349595
      1.52984470	     -0.05526496	     -0.00038642	     -0.19649316	     -0.05942847	      0.88290139	     -0.00059691	     -0.21269883	      0.00125554	      0.00148766	    125.38652463
      1.53109233	     -0.05520683	     -0.00038615	     -0.19643489	     -0.05942691	      0.88290324	     -0.00059780	     -0.21268373	      0.00124203	      0.00149027	    124.45996507
      1.53233996	     -0.05514734	     -0.00038608	     -0.19637525	     -0.05942537	      0.88290510	     -0.00059869	     -0.21266853	      0.00122572	      0.00148963	    125.50944235
      1.53358758	     -0.05508961	     -0.00038598	     -0.19631736	     -0.05942385	      0.88290696	     -0.00059960	     -0.21265326	      0.00121023	      0.00148838	    124.62301489
      1.53483521	     -0.05503043	     -0.00038587	     -0.19625801	     -0.05942235	      0.88290882	     -0.00060051	     -0.21263791	      0.00119195	      0.00148407	    125.69911803
      1.53608284	     -0.05497322	     -0.00038567	     -0.19620062	     -0.05942088	      0.88291066	     -0.00060143	     -0.21262247	      0.00117455	      0.00147934	    124.83695794
      1.53733047	     -0.05491475	     -0.00038555	     -0.19614196	     -0.05941942	      0.88291251	     -0.00060236	     -0.21260696	      0.00115440	      0.00147172	    125.95607352
      1.53857809	     -0.05485837	     -0.00038537	     -0.19608539	     -0.05941800	      0.88291434	     -0.00060329	     -0.21259138	      0.00113518	      0.00146385	    125.12796500
      1.53982572	     -0.05480067	     -0.00038522	     -0.19602749	     -0.05941659	      0.88291616	     -0.00060424	     -0.21257574	      0.00111327	      0.00145327	    126.28094714
      1.54107335	     -0.05474528	     -0.00038494	     -0.19597190	     -0.05941522	      0.88291796	     -0.00060519	     -0.21256003	      0.00109233	      0.00144261	    125.46929149
      1.54232098	     -0.05468967	     -0.00038469	     -0.19591606	     -0.05941387	      0.88291976	     -0.00060615	     -0.21254429	      0.00106874	      0.00142934	    126.63178254
      1.54356861	     -0.05463746	     -0.00038429	     -0.19586364	     -0.05941255	      0.88292153	     -0.00060712	     -0.21252855	      0.00104617	      0.00141600	    125.82350003
      1.54481623	     -0.05458488	     -0.00038388	     -0.19581083	     -0.05941126	      0.88292329	     -0.00060810	     -0.21251283	      0.00102104	      0.00140000	    127.01389780
      1.54606386	     -0.05453547	     -0.00038346	     -0.19576120	     -0.05941000	      0.88292502	     -0.00060909	     -0.21249714	      0.00099708	      0.00138391	    126.23578864
      1.54731149	     -0.05448593	     -0.00038312	     -0.19571141	     -0.05940877	      0.88292674	     -0.00061008	     -0.21248151	      0.00097067	      0.00136521	    127.45225320
      1.54855912	     -0.05444014	     -0.00038264	     -0.19566538	     -0.05940758	      0.88292843	     -0.00061108	     -0.21246596	      0.00094553	      0.00134644	    126.67252230
      1.54980674	     -0.05439460	     -0.00038221	     -0.19561958	     -0.05940642	      0.88293010	     -0.00061209	     -0.21245051	      0.00091801	      0.00132502	    127.89586880
      1.55105437	     -0.05435312	     -0.00038182	     -0.19557786	     -0.05940529	      0.88293174	     -0.00061311	     -0.21243519	      0.00089185	      0.00130349	    127.13583191
      1.55230200	     -0.05431220	     -0.00038171	     -0.19553666	     -0.05940419	      0.88293335	     -0.00061413	     -0.21242002	      0.00086343	      0.00127935	    128.38719671
      1.55354963	     -0.05427517	     -0.00038170	     -0.19549937	     -0.05940313	      0.88293493	     -0.00061517	     -0.21240503	      0.00083643	      0.00125524	    127.64536638
      1.55479725	     -0.05423812	     -0.00038184	     -0.19546203	     -0.05940211	      0.88293648	     -0.00061621	     -0.21239022	      0.00080720	      0.00122867	    128.90700621
      1.55604488	     -0.05420495	     -0.00038187	     -0.19542859	     -0.05940112	      0.88293800	     -0.00061725	     -0.21237560	      0.00077936	      0.00120225	    128.15091114
      1.55729251	     -0.05417239	     -0.00038194	     -0.19539574	     -0.05940016	      0.88293948	     -0.00061831	     -0.21236119	      0.00074923	      0.00117346	    129.39486785
      1.55854014	     -0.05414512	     -0.00038191	     -0.19536818	     -0.05939925	      0.88294092	     -0.00061937	     -0.21234703	      0.00072051	      0.00114481	    128.61236734
      1.55978777	     -0.05411911	     -0.00038185	     -0.19534188	     -0.05939837	      0.88294233	     -0.00062044	     -0.21233317	      0.00068951	      0.00111369	    129.85812402
      1.56103539	     -0.05409790	     -0.00038166	     -0.19532038	     -0.05939752	      0.88294370	     -0.00062152	     -0.21231961	      0.00065993	      0.00108261	    129.09607910
      1.56228302	     -0.05407759	     -0.00038153	     -0.19529976	     -0.05939672	      0.88294503	     -0.00062260	     -0.21230639	      0.00062815	      0.00104900	    130.37016833
      1.56353065	     -0.05406186	     -0.00038134	     -0.19528374	     -0.05939596	      0.88294632	     -0.00062369	     -0.21229351	      0.00059789	      0.00101543	    129.62287498
      1.56477828	     -0.05404653	     -0.00038124	     -0.19526810	     -0.05939523	      0.88294757	     -0.00062479	     -0.21228097	      0.00056557	      0.00097939	    130.91343495
      1.56602590	     -0.05403524	     -0.00038106	     -0.19525651	     -0.05939454	      0.88294877	     -0.00062589	     -0.21226877	      0.00053493	      0.00094353	    130.18621395
      1.56727353	     -0.05402391	     -0.00038097	     -0.19524488	     -0.05939390	      0.88294992	     -0.00062700	     -0.21225690	      0.00050228	      0.00090540	    131.49105228
      1.56852116	     -0.05401657	     -0.00038081	     -0.19523723	     -0.05939329	      0.88295103	     -0.00062811	     -0.21224536	      0.00047135	      0.00086766	    130.75171571
      1.56976879	     -0.05400918	     -0.00038074	     -0.19522952	     -0.05939272	      0.88295208	     -0.00062923	     -0.21223414	      0.00043851	      0.00082788	    132.05211187
      1.57101642	     -0.05400562	     -0.00038058	     -0.19522567	     -0.05939219	      0.88295309	     -0.00063036	     -0.21222325	      0.00040746	      0.00078873	    131.29840484
      1.57226404	     -0.05400195	     -0.00038052	     -0.19522169	     -0.05939171	      0.88295405	     -0.00063149	     -0.21221267	      0.00037457	      0.00074777	    132.57919279
      1.57351167	     -0.05400059	     -0.00038026	     -0.19522002	     -0.05939126	      0.88295496	     -0.00063262	     -0.21220243	      0.00034353	      0.00070783	    131.79793475
      1.57475930	     -0.05399970	     -0.00037981	     -0.19521883	     -0.05939085	      0.88295582	     -0.00063376	     -0.21219256	      0.00031064	      0.00066660	    133.02088321
      1.57600693	     -0.05400331	     -0.00037926	     -0.19522214	     -0.05939048	      0.88295662	     -0.00063491	     -0.21218310	      0.00027965	      0.00062667	    132.19891585
      1.57725455	     -0.05400677	     -0.00037879	     -0.19522531	     -0.05939015	      0.88295738	     -0.00063606	     -0.21217404	      0.00024692	      0.00058553	    133.43438313
      1.57850218	     -0.05401382	     -0.00037824	     -0.19523207	     -0.05938987	      0.88295808	     -0.00063721	     -0.21216536	      0.00021623	      0.00054581	    132.60445826
      1.57974981	     -0.05402023	     -0.00037774	     -0.19523818	     -0.05938962	      0.88295874	     -0.00063837	     -0.21215703	      0.00018392	      0.00050502	    133.81820619
      1.58099744	     -0.05402964	     -0.00037734	     -0.19524731	     -0.05938941	      0.88295935	     -0.00063953	     -0.21214903	      0.00015373	      0.00046581	    132.95013772
      1.58224507	     -0.05403896	     -0.00037739	     -0.19525633	     -0.05938923	      0.88295990	     -0.00064070	     -0.21214138	      0.00012196	      0.00042571	    134.11352995
      1.58349269	     -0.05405211	     -0.00037732	     -0.19526919	     -0.05938910	      0.88296041	     -0.00064186	     -0.21213406	      0.00009240	      0.00038732	    133.19098614
      1.58474032	     -0.05406473	     -0.00037720	     -0.19528152	     -0.05938900	      0.88296087	     -0.00064303	     -0.21212707	      0.00006133	      0.00034811	    134.32318097
      1.58598795	     -0.05408087	     -0.00037693	     -0.19529739	     -0.05938895	      0.88296128	     -0.00064421	     -0.21212040	      0.00003252	      0.00031070	    133.35816223
      1.58723558	     -0.05409637	     -0.00037673	     -0.19531261	     -0.05938892	      0.88296164	     -0.00064539	     -0.21211402	      0.00000224	      0.00027252	    134.44464217
      1.58848320	     -0.05411542	     -0.00037642	     -0.19533139	     -0.05938894	      0.88296196	     -0.00064657	     -0.21210794	     -0.00002574	      0.00023617	    133.43924731
      1.58973083	     -0.05413385	     -0.00037621	     -0.19534955	     -0.05938899	      0.88296223	     -0.00064775	     -0.21210214	     -0.00005517	      0.00019909	    134.48982727
      1.59097846	     -0.05415575	     -0.00037591	     -0.19537121	     -0.05938908	      0.88296246	     -0.00064893	     -0.21209663	     -0.00008230	      0.00016385	    133.44477977
      1.59222609	     -0.05417698	     -0.00037571	     -0.19539217	     -0.05938920	      0.88296264	     -0.00065012	     -0.21209138	     -0.00011087	      0.00012790	    134.45474864
      1.59347371	     -0.05420162	     -0.00037540	     -0.19541656	     -0.05938935	      0.88296278	     -0.00065131	     -0.21208641	     -0.00013712	      0.00009378	    133.37239675
      1.59472134	     -0.05422544	     -0.00037519	     -0.19544013	     -0.05938954	      0.88296287	     -0.00065250	     -0.21208170	     -0.00016479	      0.00005895	    134.34713856
      1.59596897	     -0.05425249	     -0.00037485	     -0.19546695	     -0.05938976	      0.88296293	     -0.00065369	     -0.21207724	     -0.00019012	      0.00002594	    133.23077845
      1.59721660	     -0.05427867	     -0.00037461	     -0.19549289	     -0.05939001	      0.88296294	     -0.00065489	     -0.21207303	     -0.00021688	     -0.00000781	    134.17074939
      1.59846423	     -0.05430817	     -0.00037426	     -0.19552216	     -0.05939030	      0.88296291	     -0.00065608	     -0.21206906	     -0.00024130	     -0.00003975	    133.02211960
      1.59971185	     -0.05433676	     -0.00037404	     -0.19555051	     -0.05939062	      0.88296284	     -0.00065728	     -0.21206533	     -0.00026714	     -0.00007245	    133.93052999
      1.60095948	     -0.05436838	     -0.00037370	     -0.19558192	     -0.05939097	      0.88296273	     -0.00065848	     -0.21206184	     -0.00029065	     -0.00010336	    132.75187284
      1.60220711	     -0.05439890	     -0.00037348	     -0.19561221	     -0.05939134	      0.88296258	     -0.00065967	     -0.21205857	     -0.00031557	     -0.00013505	    133.62702965
      1.60345474	     -0.05443263	     -0.00037317	     -0.19564573	     -0.05939175	      0.88296239	     -0.00066087	     -0.21205552	     -0.00033815	     -0.00016495	    132.41548285
      1.60470236	     -0.05446561	     -0.00037299	     -0.19567848	     -0.05939219	      0.88296217	     -0.00066207	     -0.21205271	     -0.00036216	     -0.00019565	    133.25897063
      1.60594999	     -0.05450158	     -0.00037273	     -0.19571426	     -0.05939265	      0.88296190	     -0.00066328	     -0.21205012	     -0.00038381	     -0.00022461	    132.02699272
      1.60719762	     -0.05453637	     -0.00037259	     -0.19574884	     -0.05939315	      0.88296161	     -0.00066448	     -0.21204775	     -0.00040688	     -0.00025441	    132.84887670
      1.60844525	     -0.05457398	     -0.00037237	     -0.19578625	     -0.05939367	      0.88296127	     -0.00066568	     -0.21204559	     -0.00042758	     -0.00028248	    131.59734882
      1.60969288	     -0.05461045	     -0.00037229	     -0.19582252	     -0.05939422	      0.88296090	     -0.00066688	     -0.21204365	     -0.00044971	     -0.00031138	    132.39341026
      1.61094050	     -0.05464972	     -0.00037213	     -0.19586160	     -0.05939479	      0.88296049	     -0.00066809	     -0.21204191	     -0.00046949	     -0.00033856	    131.12196004
      1.61218813	     -0.05468781	     -0.00037214	     -0.19589950	     -0.05939539	      0.88296005	     -0.00066929	     -0.21204036	     -0.00049068	     -0.00036660	    131.89563828
      1.61343576	     -0.05472845	     -0.00037208	     -0.19593996	     -0.05939601	      0.88295958	     -0.00067050	     -0.21203900	     -0.00050951	     -0.00039293	    130.61027099
      1.61468339	     -0.05476777	     -0.00037220	     -0.19597909	     -0.05939666	      0.88295907	     -0.00067170	     -0.21203782	     -0.00052979	     -0.00042010	    131.36159645
      1.61593101	     -0.05480958	     -0.00037232	     -0.19602073	     -0.05939733	      0.88295853	     -0.00067290	     -0.21203682	     -0.00054772	     -0.00044553	    130.06183980
      1.61717864	     -0.05485009	     -0.00037269	     -0.19606105	     -0.05939803	      0.88295796	     -0.00067411	     -0.21203598	     -0.00056710	     -0.00047179	    130.79585165
      1.61842627	     -0.05489293	     -0.00037311	     -0.19610373	     -0.05939875	      0.88295736	     -0.00067531	     -0.21203531	     -0.00058414	     -0.00049629	    129.48981344
      1.61967390	     -0.05493437	     -0.00037383	     -0.19614498	     -0.05939949	      0.88295672	     -0.00067651	     -0.21203479	     -0.00060263	     -0.00052158	    130.20910786
      1.62092153	     -0.05497796	     -0.00037466	     -0.19618839	     -0.05940025	      0.88295606	     -0.00067771	     -0.21203443	     -0.00061880	     -0.00054507	    128.90253717
      1.62216915	     -0.05501987	     -0.00037585	     -0.19623012	     -0.05940103	      0.88295536	     -0.00067892	     -0.21203421	     -0.00063643	     -0.00056931	    129.61672105
      1.62341678	     -0.05506358	     -0.00037719	     -0.19627365	     -0.05940184	      0.88295464	     -0.00068012	     -0.21203412	     -0.00065177	     -0.00059169	    128.31625612
      1.62466441	     -0.05510525	     -0.00037891	     -0.19631514	     -0.05940266	      0.88295389	     -0.00068132	     -0.21203417	     -0.00066861	     -0.00061474	    129.02370913
      1.62591204	     -0.05514829	     -0.00038078	     -0.19635800	     -0.05940350	      0.88295310	     -0.00068252	     -0.21203433	     -0.00068321	     -0.00063586	    127.72939589
      1.62715966	     -0.05518891	     -0.00038303	     -0.19639843	     -0.05940437	      0.88295230	     -0.00068372	     -0.21203460	     -0.00069935	     -0.00065756	    128.43425451
      1.62840729	     -0.05523027	     -0.00038540	     -0.19643962	     -0.05940525	      0.88295147	     -0.00068491	     -0.21203497	     -0.00071329	     -0.00067722	    127.15527967
      1.62965492	     -0.05526872	     -0.00038813	     -0.19647787	     -0.05940615	      0.88295061	     -0.00068611	     -0.21203541	     -0.00072882	     -0.00069733	    127.86315072
      1.63090255	     -0.05530756	     -0.00039097	     -0.19651652	     -0.05940706	      0.88294973	     -0.00068731	     -0.21203593	     -0.00074221	     -0.00071525	    126.60326783
      1.63215017	     -0.05534343	     -0.00039417	     -0.19655219	     -0.05940800	      0.88294882	     -0.00068850	     -0.21203651	     -0.00075727	     -0.00073348	    127.31171129
      1.63339780	     -0.05537954	     -0.00039747	     -0.19658811	     -0.05940895	      0.88294790	     -0.00068970	     -0.21203714	     -0.00077028	     -0.00074938	    126.06783774
      1.63464543	     -0.05541241	     -0.00040109	     -0.19662077	     -0.05940992	      0.88294695	     -0.00069089	     -0.21203783	     -0.00078504	     -0.00076544	    126.77906799
      1.63589306	     -0.05544521	     -0.00040477	     -0.19665338	     -0.05941091	      0.88294599	     -0.00069208	     -0.21203858	     -0.00079783	     -0.00077903	    125.55653688
      1.63714069	     -0.05547469	     -0.00040874	     -0.19668265	     -0.05941192	      0.88294501	     -0.00069327	     -0.21203936	     -0.00081246	     -0.00079265	    126.27740686
      1.63838831	     -0.05550405	     -0.00041272	     -0.19671181	     -0.05941294	      0.88294401	     -0.00069445	     -0.21204020	     -0.00082519	     -0.00080370	    125.07748263
      1.63963594	     -0.05553005	     -0.00041693	     -0.19673759	     -0.05941398	      0.88294300	     -0.00069563	     -0.21204108	     -0.00083982	     -0.00081470	    125.80971669
      1.64088357	     -0.05555576	     -0.00042110	     -0.19676310	     -0.05941503	      0.88294198	     -0.00069682	     -0.21204201	     -0.00085261	     -0.00082306	    124.63653680
      1.64213120	     -0.05557811	     -0.00042546	     -0.19678522	     -0.05941610	      0.88294095	     -0.00069799	     -0.21204299	     -0.00086733	     -0.00083130	    125.38681813
      1.64337882	     -0.05560011	     -0.00042975	     -0.19680701	     -0.05941720	      0.88293991	     -0.00069917	     -0.21204402	     -0.00088027	     -0.00083687	    124.24344333
      1.64462645	     -0.05561873	     -0.00043417	     -0.19682541	     -0.05941830	      0.88293886	     -0.00070034	     -0.21204510	     -0.00089520	     -0.00084230	    125.00634292
      1.64587408	     -0.05563711	     -0.00043841	     -0.19684358	     -0.05941943	      0.88293781	     -0.00070150	     -0.21204624	     -0.00090840	     -0.00084506	    123.87671688
      1.64712171	     -0.05565231	     -0.00044262	     -0.19685856	     -0.05942057	      0.88293675	     -0.00070266	     -0.21204744	     -0.00092365	     -0.00084777	    124.63362772
      1.64836934	     -0.05566746	     -0.00044651	     -0.19687349	     -0.05942173	      0.88293569	     -0.00070382	     -0.21204870	     -0.00093724	     -0.00084803	    123.50514453
      1.64961696	     -0.05567995	     -0.00045041	     -0.19688576	     -0.05942291	      0.88293464	     -0.00070497	     -0.21205004	     -0.00095289	     -0.00084854	    124.26008535
      1.65086459	     -0.05569421	     -0.00045414	     -0.19689981	     -0.05942411	      0.88293358	     -0.00070612	     -0.21205148	     -0.00096684	     -0.00084696	    123.12335390
      1.65211222	     -0.05570855	     -0.00045810	     -0.19691391	     -0.05942532	      0.88293252	     -0.00070727	     -0.21205311	     -0.00098281	     -0.00084608	    123.86752137
      1.65335985	     -0.05572659	     -0.00046206	     -0.19693174	     -0.05942656	      0.88293147	     -0.00070840	     -0.21205500	     -0.00099701	     -0.00084367	    122.73371405
      1.65460747	     -0.05574555	     -0.00046626	     -0.19695045	     -0.05942781	      0.88293042	     -0.00070954	     -0.21205723	     -0.00101311	     -0.00084257	    123.47284076
      1.65585510	     -0.05576828	     -0.00047049	     -0.19697295	     -0.05942909	      0.88292937	     -0.00071067	     -0.21205988	     -0.00102732	     -0.00084054	    122.37490097
      1.65710273	     -0.05579196	     -0.00047505	     -0.19699637	     -0.05943038	      0.88292832	     -0.00071179	     -0.21206298	     -0.00104330	     -0.00084037	    123.14202209
      1.65835036	     -0.05581961	     -0.00047968	     -0.19702377	     -0.05943169	      0.88292727	     -0.00071290	     -0.21206659	     -0.00105728	     -0.00083976	    122.06295958
      1.65959799	     -0.05584808	     -0.00048460	     -0.19705198	     -0.05943302	      0.88292622	     -0.00071402	     -0.21207074	     -0.00107287	     -0.00084144	    122.83619669
      1.66084561	     -0.05588027	     -0.00048955	     -0.19708391	     -0.05943436	      0.88292517	     -0.00071512	     -0.21207547	     -0.00108630	     -0.00084303	    121.78015934
      1.66209324	     -0.05591308	     -0.00049472	     -0.19711646	     -0.05943573	      0.88292412	     -0.00071622	     -0.21208078	     -0.00110123	     -0.00084719	    122.55678342
      1.66334087	     -0.05594915	     -0.00049985	     -0.19715227	     -0.05943711	      0.88292306	     -0.00071731	     -0.21208671	     -0.00111392	     -0.00085148	    121.50356951
      1.66458850	     -0.05598528	     -0.00050507	     -0.19718814	     -0.05943851	      0.88292199	     -0.00071840	     -0.21209323	     -0.00112799	     -0.00085848	    122.24869567
      1.66583612	     -0.05602391	     -0.00051013	     -0.19722653	     -0.05943992	      0.88292091	     -0.00071948	     -0.21210035	     -0.00113965	     -0.00086569	    121.18427974
      1.66708375	     -0.05606222	     -0.00051525	     -0.19726459	     -0.05944135	      0.88291983	     -0.00072055	     -0.21210805	     -0.00115255	     -0.00087562	    121.91515462
      1.66833138	     -0.05610318	     -0.00052024	     -0.19730532	     -0.05944280	      0.88291873	     -0.00072161	     -0.21211632	     -0.00116301	     -0.00088569	    120.84036641
      1.66957901	     -0.05614418	     -0.00052535	     -0.19734608	     -0.05944426	      0.88291762	     -0.00072266	     -0.21212516	     -0.00117464	     -0.00089836	    121.54667294
      1.67082663	     -0.05618811	     -0.00053029	     -0.19738979	     -0.05944573	      0.88291649	     -0.00072371	     -0.21213458	     -0.00118379	     -0.00091103	    120.44386976
      1.67207426	     -0.05623322	     -0.00053527	     -0.19743466	     -0.05944721	      0.88291534	     -0.00072475	     -0.21214459	     -0.00119406	     -0.00092618	    121.09981239
      1.67332189	     -0.05628211	     -0.00054011	     -0.19748335	     -0.05944871	      0.88291418	     -0.00072578	     -0.21215522	     -0.00120179	     -0.00094125	    119.98248080
      1.67456952	     -0.05633087	     -0.00054493	     -0.19753189	     -0.05945021	      0.88291299	     -0.00072679	     -0.21216647	     -0.00121058	     -0.00095869	    120.63764753
      1.67581715	     -0.05638131	     -0.00054945	     -0.19758215	     -0.05945173	      0.88291179	     -0.00072780	     -0.21217831	     -0.00121674	     -0.00097586	    119.53015836
      1.67706477	     -0.05643084	     -0.00055391	     -0.19763149	     -0.05945325	      0.88291056	     -0.00072880	     -0.21219069	     -0.00122392	     -0.00099513	    120.18451087
      1.67831240	     -0.05648249	     -0.00055810	     -0.19768298	     -0.05945478	      0.88290930	     -0.00072979	     -0.21220359	     -0.00122847	     -0.00101383	    119.06702655
      1.67956003	     -0.05653393	     -0.00056223	     -0.19773425	     -0.05945632	      0.88290803	     -0.00073077	     -0.21221699	     -0.00123404	     -0.00103435	    119.70187574
      1.68080766	     -0.05658724	     -0.00056610	     -0.19778742	     -0.05945786	      0.88290672	     -0.00073174	     -0.21223089	     -0.00123698	     -0.00105407	    118.58203439
      1.68205528	     -0.05663969	     -0.00056993	     -0.19783973	     -0.05945940	      0.88290539	     -0.00073270	     -0.21224525	     -0.00124089	     -0.00107534	    119.21626774
      1.68330291	     -0.05669400	     -0.00057354	     -0.19789392	     -0.05946095	      0.88290404	     -0.00073365	     -0.21226005	     -0.00124214	     -0.00109549	    118.09480040
      1.68455054	     -0.05674813	     -0.00057716	     -0.19794792	     -0.05946250	      0.88290266	     -0.00073458	     -0.21227528	     -0.00124436	     -0.00111687	    118.71357088
      1.68579817	     -0.05680450	     -0.00058065	     -0.19800418	     -0.05946406	      0.88290125	     -0.00073551	     -0.21229094	     -0.00124395	     -0.00113684	    117.58504481
      1.68704580	     -0.05686043	     -0.00058415	     -0.19806001	     -0.05946561	      0.88289982	     -0.00073643	     -0.21230702	     -0.00124450	     -0.00115771	    118.20321730
      1.68829342	     -0.05691768	     -0.00058743	     -0.19811718	     -0.05946716	      0.88289837	     -0.00073733	     -0.21232349	     -0.00124245	     -0.00117683	    117.08183063
      1.68954105	     -0.05697359	     -0.00059062	     -0.19817300	     -0.05946871	      0.88289689	     -0.00073822	     -0.21234032	     -0.00124140	     -0.00119653	    117.69369504
      1.69078868	     -0.05703026	     -0.00059356	     -0.19822962	     -0.05947026	      0.88289538	     -0.00073910	     -0.21235748	     -0.00123775	     -0.00121415	    116.57579065
      1.69203631	     -0.05708538	     -0.00059647	     -0.19828467	     -0.05947180	      0.88289386	     -0.00073997	     -0.21237491	     -0.00123507	     -0.00123204	    117.19631989
      1.69328393	     -0.05714134	     -0.00059914	     -0.19834060	     -0.05947334	      0.88289231	     -0.00074083	     -0.21239261	     -0.00122977	     -0.00124752	    116.08322951
      1.69453156	     -0.05719605	     -0.00060162	     -0.19839527	     -0.05947487	      0.88289074	     -0.00074168	     -0.21241053	     -0.00122548	     -0.00126294	    116.70272543
      1.69577919	     -0.05725150	     -0.00060386	     -0.19845070	     -0.05947639	      0.88288916	     -0.00074251	     -0.21242868	     -0.00121864	     -0.00127568	    115.59204367
      1.69702682	     -0.05730560	     -0.00060604	     -0.19850479	     -0.05947791	      0.88288756	     -0.00074334	     -0.21244701	     -0.00121280	     -0.00128817	    116.21151143
      1.69827445	     -0.05736049	     -0.00060803	     -0.19855968	     -0.05947942	      0.88288595	     -0.00074415	     -0.21246553	     -0.00120439	     -0.00129786	    115.11414334
      1.69952207	     -0.05741390	     -0.00061005	     -0.19861310	     -0.05948092	      0.88288432	     -0.00074495	     -0.21248420	     -0.00119696	     -0.00130718	    115.74713963
      1.70076970	     -0.05746821	     -0.00061195	     -0.19866743	     -0.05948240	      0.88288269	     -0.00074574	     -0.21250303	     -0.00118694	     -0.00131357	    114.66390685
      1.70201733	     -0.05752139	     -0.00061392	     -0.19872064	     -0.05948388	      0.88288104	     -0.00074652	     -0.21252199	     -0.00117791	     -0.00131947	    115.30391620
      1.70326496	     -0.05757501	     -0.00061572	     -0.19877430	     -0.05948534	      0.88287939	     -0.00074728	     -0.21254109	     -0.00116634	     -0.00132231	    114.23076335
      1.70451258	     -0.05762639	     -0.00061761	     -0.19882571	     -0.05948679	      0.88287774	     -0.00074804	     -0.21256029	     -0.00115579	     -0.00132453	    114.87021090
      1.70576021	     -0.05767818	     -0.00061953	     -0.19887756	     -0.05948822	      0.88287609	     -0.00074879	     -0.21257960	     -0.00114273	     -0.00132353	    113.79625598
      1.70700784	     -0.05772888	     -0.00062077	     -0.19892831	     -0.05948964	      0.88287444	     -0.00074952	     -0.21259902	     -0.00113076	     -0.00132160	    114.43461178
      1.70825547	     -0.05777991	     -0.00062165	     -0.19897943	     -0.05949104	      0.88287280	     -0.00075024	     -0.21261855	     -0.00111635	     -0.00131615	    113.35621024
      1.70950309	     -0.05782902	     -0.00062248	     -0.19902863	     -0.05949243	      0.88287116	     -0.00075095	     -0.21263815	     -0.00110301	     -0.00130969	    114.01457511
      1.71075072	     -0.05787828	     -0.00062312	     -0.19907799	     -0.05949380	      0.88286953	     -0.00075166	     -0.21265780	     -0.00108718	     -0.00129973	    112.97952528
      1.71199835	     -0.05792600	     -0.00062373	     -0.19912581	     -0.05949514	      0.88286791	     -0.00075235	     -0.21267748	     -0.00107238	     -0.00128877	    113.65941783
      1.71324598	     -0.05797170	     -0.00062493	     -0.19917162	     -0.05949647	      0.88286631	     -0.00075303	     -0.21269722	     -0.00105511	     -0.00127421	    112.63950217
      1.71449361	     -0.05801827	     -0.00062642	     -0.19921829	     -0.05949778	      0.88286473	     -0.00075369	     -0.21271707	     -0.00103892	     -0.00125849	    113.31072004
      1.71574123	     -0.05806565	     -0.00062768	     -0.19926580	     -0.05949906	      0.88286318	     -0.00075435	     -0.21273707	     -0.00102024	     -0.00123925	    112.31405461
      1.71698886	     -0.05811083	     -0.00062880	     -0.19931109	     -0.05950032	      0.88286164	     -0.00075500	     -0.21275714	     -0.00100255	     -0.00121907	    113.04498315
      1.71823649	     -0.05815518	     -0.00062959	     -0.19935559	     -0.05950156	      0.88286014	     -0.00075563	     -0.21277725	     -0.00098230	     -0.00119554	    112.09228245
      1.71948412	     -0.05819620	     -0.00063021	     -0.19939676	     -0.05950277	      0.88285866	     -0.00075626	     -0.21279729	     -0.00096299	     -0.00117118	    112.87654212
      1.72073174	     -0.05823575	     -0.00063053	     -0.19943650	     -0.05950396	      0.88285722	     -0.00075687	     -0.21281721	     -0.00094114	     -0.00114352	    111.96530985
      1.72197937	     -0.05827194	     -0.00063073	     -0.19947286	     -0.05950512	      0.88285581	     -0.00075747	     -0.21283695	     -0.00092027	     -0.00111509	    112.78469645
      1.72322700	     -0.05830647	     -0.00063058	     -0.19950759	     -0.05950626	      0.88285443	     -0.00075806	     -0.21285644	     -0.00089693	     -0.00108343	    111.89769068
      1.72447463	     -0.05833742	     -0.00063023	     -0.19953875	     -0.05950736	      0.88285310	     -0.00075864	     -0.21287562	     -0.00087463	     -0.00105108	    112.73984306
      1.72572226	     -0.05836689	     -0.00062951	     -0.19956845	     -0.05950844	      0.88285181	     -0.00075921	     -0.21289447	     -0.00084990	     -0.00101566	    111.86235322
      1.72696988	     -0.05839330	     -0.00062863	     -0.19959509	     -0.05950948	      0.88285057	     -0.00075977	     -0.21291293	     -0.00082627	     -0.00097975	    112.71847158
      1.72821751	     -0.05841885	     -0.00062745	     -0.19962090	     -0.05951050	      0.88284937	     -0.00076032	     -0.21293099	     -0.00080029	     -0.00094101	    111.84528012
      1.72946514	     -0.05844188	     -0.00062620	     -0.19964417	     -0.05951148	      0.88284822	     -0.00076086	     -0.21294863	     -0.00077545	     -0.00090205	    112.71408441
      1.73071277	     -0.05846440	     -0.00062495	     -0.19966696	     -0.05951243	      0.88284712	     -0.00076139	     -0.21296586	     -0.00074830	     -0.00086058	    111.84803802
      1.73196039	     -0.05848468	     -0.00062397	     -0.19968750	     -0.05951335	      0.88284607	     -0.00076190	     -0.21298264	     -0.00072231	     -0.00081915	    112.72999415
      1.73320802	     -0.05850469	     -0.00062234	     -0.19970780	     -0.05951423	      0.88284508	     -0.00076241	     -0.21299899	     -0.00069406	     -0.00077539	    111.86447939
      1.73445565	     -0.05852266	     -0.00062068	     -0.19972605	     -0.05951508	      0.88284414	     -0.00076291	     -0.21301489	     -0.00066702	     -0.00073197	    112.75300210
      1.73570328	     -0.05854036	     -0.00061896	     -0.19974406	     -0.05951590	      0.88284325	     -0.00076340	     -0.21303034	     -0.00063772	     -0.00068662	    111.91594090
      1.73695091	     -0.05855570	     -0.00061740	     -0.19975969	     -0.05951668	      0.88284242	     -0.00076388	     -0.21304534	     -0.00060963	     -0.00064195	    112.84137488
      1.73819853	     -0.05857004	     -0.00061581	     -0.19977434	     -0.05951742	      0.88284165	     -0.00076436	     -0.21305985	     -0.00057929	     -0.00059560	    112.03517645
      1.73944616	     -0.05858150	     -0.00061439	     -0.19978610	     -0.05951812	      0.88284094	     -0.00076482	     -0.21307386	     -0.00055021	     -0.00055012	    112.98528074
      1.74069379	     -0.05859215	     -0.00061295	     -0.19979707	     -0.05951879	      0.88284028	     -0.00076528	     -0.21308734	     -0.00051894	     -0.00050308	    112.20623688
      1.74194142	     -0.05859972	     -0.00061173	     -0.19980494	     -0.05951942	      0.88283968	     -0.00076573	     -0.21310025	     -0.00048900	     -0.00045692	    113.18644258
      1.74318904	     -0.05860411	     -0.00061051	     -0.19980965	     -0.05952001	      0.88283914	     -0.00076617	     -0.21311257	     -0.00045702	     -0.00040917	    112.44566018
      1.74443667	     -0.05860172	     -0.00060976	     -0.19980757	     -0.05952056	      0.88283866	     -0.00076660	     -0.21312422	     -0.00042651	     -0.00036213	    113.46914748
      1.74568430	     -0.05859567	     -0.00060890	     -0.19980184	     -0.05952107	      0.88283824	     -0.00076703	     -0.21313517	     -0.00039416	     -0.00031325	    112.76404947
      1.74693193	     -0.05858323	     -0.00060797	     -0.19978972	     -0.05952154	      0.88283788	     -0.00076744	     -0.21314531	     -0.00036353	     -0.00026484	    113.83090120
      1.74817955	     -0.05856538	     -0.00060670	     -0.19977220	     -0.05952198	      0.88283758	     -0.00076785	     -0.21315457	     -0.00033129	     -0.00021436	    113.16249396
      1.74942718	     -0.05854037	     -0.00060518	     -0.19974752	     -0.05952237	      0.88283734	     -0.00076825	     -0.21316285	     -0.00030101	     -0.00016411	    114.26061079
      1.75067481	     -0.05850984	     -0.00060327	     -0.19971733	     -0.05952273	      0.88283717	     -0.00076865	     -0.21317009	     -0.00026939	     -0.00011153	    113.61203243
      1.75192244	     -0.05847219	     -0.00060114	     -0.19968002	     -0.05952305	      0.88283706	     -0.00076904	     -0.21317621	     -0.00023995	     -0.00005896	    114.74565650
      1.75317007	     -0.05842884	     -0.00059855	     -0.19963703	     -0.05952333	      0.88283702	     -0.00076942	     -0.21318118	     -0.00020940	     -0.00000385	    114.12441800
      1.75441769	     -0.05837867	     -0.00059558	     -0.19958720	     -0.05952357	      0.88283705	     -0.00076979	     -0.21318495	     -0.00018130	      0.00005149	    115.29145132
      1.75566532	     -0.05832401	     -0.00059241	     -0.19953289	     -0.05952378	      0.88283715	     -0.00077015	     -0.21318755	     -0.00015235	      0.00010956	    114.68609651
      1.75691295	     -0.05826329	     -0.00058916	     -0.19947250	     -0.05952395	      0.88283733	     -0.00077051	     -0.21318893	     -0.00012607	      0.00016797	    115.87661025
      1.75816058	     -0.05819821	     -0.00058550	     -0.19940776	     -0.05952409	      0.88283757	     -0.00077087	     -0.21318910	     -0.00009914	      0.00022907	    115.26618152
      1.75940820	     -0.05812722	     -0.00058165	     -0.19933709	     -0.05952420	      0.88283790	     -0.00077121	     -0.21318804	     -0.00007507	      0.00029034	    116.47706433
      1.76065583	     -0.05805236	     -0.00057754	     -0.19926256	     -0.05952428	      0.88283830	     -0.00077155	     -0.21318575	     -0.00005047	      0.00035407	    115.88801437
      1.76190346	     -0.05797269	     -0.00057344	     -0.19918319	     -0.05952433	      0.88283878	     -0.00077189	     -0.21318225	     -0.00002881	      0.00041768	    117.12231569
      1.76315109	     -0.05789040	     -0.00056922	     -0.19910121	     -0.05952435	      0.88283934	     -0.00077222	     -0.21317757	     -0.00000671	      0.00048342	    116.53774535
      1.76439872	     -0.05780437	     -0.00056512	     -0.19901545	     -0.05952435	      0.88283999	     -0.00077254	     -0.21317174	      0.00001236	      0.00054867	    117.77714496
      1.76564634	     -0.05771682	     -0.00056093	     -0.19892817	     -0.05952432	      0.88284071	     -0.00077287	     -0.21316482	      0.00003178	      0.00061559	    117.18303276
      1.76689397	     -0.05762659	     -0.00055693	     -0.19883819	     -0.05952427	      0.88284152	     -0.00077318	     -0.21315685	      0.00004811	      0.00068151	    118.42123515
      1.76814160	     -0.05753604	     -0.00055297	     -0.19874788	     -0.05952420	      0.88284242	     -0.00077350	     -0.21314792	      0.00006479	      0.00074857	    117.81645843
      1.76938923	     -0.05744381	     -0.00054928	     -0.19865586	     -0.05952411	      0.88284339	     -0.00077381	     -0.21313807	      0.00007837	      0.00081406	    119.04815094
      1.77063685	     -0.05735173	     -0.00054563	     -0.19856397	     -0.05952400	      0.88284445	     -0.00077412	     -0.21312739	      0.00009228	      0.00088013	    118.43960967
      1.77188448	     -0.05725818	     -0.00054224	     -0.19847059	     -0.05952388	      0.88284559	     -0.00077442	     -0.21311591	      0.00010311	      0.00094405	    119.67536884
      1.77313211	     -0.05716502	     -0.00053886	     -0.19837760	     -0.05952375	      0.88284680	     -0.00077472	     -0.21310371	      0.00011431	      0.00100796	    119.06970068
      1.77437974	     -0.05707081	     -0.00053568	     -0.19828352	     -0.05952360	      0.88284810	     -0.00077503	     -0.21309083	      0.00012247	      0.00106916	    120.29734326
      1.77562737	     -0.05697756	     -0.00053252	     -0.19819041	     -0.05952344	      0.88284947	     -0.00077533	     -0.21307732	      0.00013105	      0.00112975	    119.68931609
      1.77687499	     -0.05688315	     -0.00052958	     -0.19809610	     -0.05952327	      0.88285092	     -0.00077562	     -0.21306323	      0.00013663	      0.00118711	    120.92458337
      1.77812262	     -0.05678991	     -0.00052665	     -0.19800295	     -0.05952310	      0.88285243	     -0.00077592	     -0.21304861	      0.00014266	      0.00124342	    120.31945521
      1.77937025	     -0.05669592	     -0.00052398	     -0.19790903	     -0.05952292	      0.88285402	     -0.00077622	     -0.21303348	      0.00014572	      0.00129605	    121.55787907
      1.78061788	     -0.05660337	     -0.00052134	     -0.19781654	     -0.05952273	      0.88285567	     -0.00077651	     -0.21301792	      0.00014928	      0.00134725	    120.95645826
      1.78186550	     -0.05651019	     -0.00051897	     -0.19772340	     -0.05952255	      0.88285738	     -0.00077681	     -0.21300194	      0.00014990	      0.00139446	    122.20090984
      1.78311313	     -0.05641868	     -0.00051662	     -0.19763192	     -0.05952236	      0.88285915	     -0.00077710	     -0.21298560	      0.00015103	      0.00143996	    121.60031601
      1.78436076	     -0.05632658	     -0.00051445	     -0.19753981	     -0.05952217	      0.88286097	     -0.00077740	     -0.21296893	      0.00014926	      0.00148123	    122.84434612
      1.78560839	     -0.05623658	     -0.00051223	     -0.19744982	     -0.05952199	      0.88286284	     -0.00077769	     -0.21295196	      0.00014804	      0.00152057	    122.23269998
      1.78685601	     -0.05614573	     -0.00051026	     -0.19735893	     -0.05952180	      0.88286476	     -0.00077798	     -0.21293474	      0.00014394	      0.00155546	    123.46760576
      1.78810364	     -0.05605700	     -0.00050851	     -0.19727018	     -0.05952163	      0.88286672	     -0.00077828	     -0.21291734	      0.00014042	      0.00158828	    122.84491909
      1.78935127	     -0.05596842	     -0.00050693	     -0.19718153	     -0.05952146	      0.88286872	     -0.00077857	     -0.21289980	      0.00013406	      0.00161655	    124.07876709
      1.79059890	     -0.05588164	     -0.00050521	     -0.19709470	     -0.05952129	      0.88287075	     -0.00077887	     -0.21288215	      0.00012834	      0.00164264	    123.46716548
      1.79184653	     -0.05579398	     -0.00050358	     -0.19700695	     -0.05952114	      0.88287282	     -0.00077916	     -0.21286437	      0.00011984	      0.00166416	    124.72058117
      1.79309415	     -0.05570851	     -0.00050178	     -0.19692140	     -0.05952099	      0.88287491	     -0.00077946	     -0.21284647	      0.00011202	      0.00168358	    124.11368384
      1.79434178	     -0.05562272	     -0.00050017	     -0.19683550	     -0.05952086	      0.88287702	     -0.00077976	     -0.21282847	      0.00010143	      0.00169858	    125.36831620
      1.79558941	     -0.05553984	     -0.00049815	     -0.19675253	     -0.05952074	      0.88287914	     -0.00078006	     -0.21281039	      0.00009151	      0.00171169	    124.74432929
      1.79683704	     -0.05545701	     -0.00049617	     -0.19666957	     -0.05952063	      0.88288129	     -0.00078036	     -0.21279227	      0.00007877	      0.00172057	    125.96467449
      1.79808466	     -0.05537678	     -0.00049399	     -0.19658922	     -0.05952054	      0.88288344	     -0.00078067	     -0.21277414	      0.00006670	      0.00172768	    125.31778144
      1.79933229	     -0.05529652	     -0.00049193	     -0.19650882	     -0.05952047	      0.88288560	     -0.00078097	     -0.21275599	      0.00005188	      0.00173065	    126.55332787
      1.80057992	     -0.05521910	     -0.00048982	     -0.19643126	     -0.05952041	      0.88288776	     -0.00078128	     -0.21273787	      0.00003784	      0.00173198	    125.92120983
      1.80182755	     -0.05514193	     -0.00048790	     -0.19635392	     -0.05952037	      0.88288992	     -0.00078160	     -0.21271978	      0.00002112	      0.00172935	    127.16450603
      1.80307518	     -0.05506760	     -0.00048579	     -0.19627943	     -0.05952036	      0.88289207	     -0.00078191	     -0.21270176	      0.00000521	      0.00172526	    126.51520716
      1.80432280	     -0.05499334	     -0.00048366	     -0.19620499	     -0.05952036	      0.88289422	     -0.00078223	     -0.21268379	     -0.00001332	      0.00171738	    127.73876760
      1.80557043	     -0.05492285	     -0.00048138	     -0.19613432	     -0.05952039	      0.88289636	     -0.00078255	     -0.21266593	     -0.00003098	      0.00170816	    127.06153498
      1.80681806	     -0.05485379	     -0.00047928	     -0.19606506	     -0.05952044	      0.88289848	     -0.00078288	     -0.21264820	     -0.00005122	      0.00169528	    128.26764074
      1.80806569	     -0.05478939	     -0.00047713	     -0.19600047	     -0.05952052	      0.88290059	     -0.00078321	     -0.21263066	     -0.00007053	      0.00168117	    127.56876742
      1.80931331	     -0.05472663	     -0.00047516	     -0.19593749	     -0.05952062	      0.88290267	     -0.00078354	     -0.21261335	     -0.00009233	      0.00166350	    128.76087473
      1.81056094	     -0.05466843	     -0.00047316	     -0.19587907	     -0.05952075	      0.88290474	     -0.00078388	     -0.21259631	     -0.00011310	      0.00164471	    128.05356608
      1.81180857	     -0.05461192	     -0.00047138	     -0.19582231	     -0.05952090	      0.88290677	     -0.00078422	     -0.21257955	     -0.00013626	      0.00162251	    129.23927458
      1.81305620	     -0.05455987	     -0.00046955	     -0.19577003	     -0.05952109	      0.88290878	     -0.00078457	     -0.21256311	     -0.00015827	      0.00159936	    128.52078617
      1.81430383	     -0.05450855	     -0.00046784	     -0.19571846	     -0.05952130	      0.88291076	     -0.00078492	     -0.21254699	     -0.00018257	      0.00157298	    129.70702619
      1.81555145	     -0.05446105	     -0.00046604	     -0.19567071	     -0.05952154	      0.88291271	     -0.00078528	     -0.21253118	     -0.00020563	      0.00154589	    128.97893591
      1.81679908	     -0.05441388	     -0.00046441	     -0.19562328	     -0.05952181	      0.88291462	     -0.00078564	     -0.21251568	     -0.00023089	      0.00151583	    130.15700482
      1.81804671	     -0.05437061	     -0.00046261	     -0.19557976	     -0.05952212	      0.88291649	     -0.00078601	     -0.21250049	     -0.00025483	      0.00148535	    129.40131951
      1.81929434	     -0.05432841	     -0.00046098	     -0.19553728	     -0.05952245	      0.88291832	     -0.00078638	     -0.21248560	     -0.00028093	      0.00145213	    130.55525802
      1.82054196	     -0.05429081	     -0.00045940	     -0.19549942	     -0.05952282	      0.88292012	     -0.00078676	     -0.21247105	     -0.00030564	      0.00141873	    129.78315055
      1.82178959	     -0.05425456	     -0.00045809	     -0.19546288	     -0.05952322	      0.88292186	     -0.00078715	     -0.21245686	     -0.00033243	      0.00138285	    130.92128004
      1.82303722	     -0.05422245	     -0.00045668	     -0.19543050	     -0.05952365	      0.88292357	     -0.00078754	     -0.21244303	     -0.00035778	      0.00134704	    130.12058073
      1.82428485	     -0.05419077	     -0.00045534	     -0.19539853	     -0.05952411	      0.88292522	     -0.00078794	     -0.21242955	     -0.00038517	      0.00130901	    131.23346673
      1.82553247	     -0.05416355	     -0.00045387	     -0.19537103	     -0.05952461	      0.88292683	     -0.00078834	     -0.21241644	     -0.00041107	      0.00127128	    130.39173892
      1.82678010	     -0.05413759	     -0.00045258	     -0.19534478	     -0.05952514	      0.88292839	     -0.00078875	     -0.21240371	     -0.00043898	      0.00123153	    131.47120925
      1.82802773	     -0.05411614	     -0.00045125	     -0.19532304	     -0.05952570	      0.88292991	     -0.00078917	     -0.21239137	     -0.00046533	      0.00119229	    130.60222490
      1.82927536	     -0.05409528	     -0.00045009	     -0.19530188	     -0.05952630	      0.88293137	     -0.00078959	     -0.21237942	     -0.00049361	      0.00115125	    131.66727416
      1.83052299	     -0.05407830	     -0.00044885	     -0.19528460	     -0.05952693	      0.88293278	     -0.00079002	     -0.21236787	     -0.00052025	      0.00111097	    130.78006395
      1.83177061	     -0.05406119	     -0.00044766	     -0.19526719	     -0.05952760	      0.88293414	     -0.00079045	     -0.21235670	     -0.00054876	      0.00106919	    131.83042737
      1.83301824	     -0.05404760	     -0.00044615	     -0.19525332	     -0.05952830	      0.88293545	     -0.00079090	     -0.21234590	     -0.00057561	      0.00102850	    130.91411185
      1.83426587	     -0.05403439	     -0.00044481	     -0.19523981	     -0.05952904	      0.88293671	     -0.00079135	     -0.21233547	     -0.00060435	      0.00098662	    131.93916678
      1.83551350	     -0.05402347	     -0.00044378	     -0.19522860	     -0.05952981	      0.88293791	     -0.00079180	     -0.21232542	     -0.00063143	      0.00094614	    130.99748455
      1.83676112	     -0.05401390	     -0.00044314	     -0.19521871	     -0.05953061	      0.88293907	     -0.00079226	     -0.21231578	     -0.00066040	      0.00090482	    131.97436874
      1.83800875	     -0.05400853	     -0.00044231	     -0.19521304	     -0.05953145	      0.88294017	     -0.00079273	     -0.21230657	     -0.00068766	      0.00086516	    130.99050493
      1.83925638	     -0.05400313	     -0.00044111	     -0.19520734	     -0.05953233	      0.88294122	     -0.00079321	     -0.21229778	     -0.00071680	      0.00082487	    131.96091942
      1.84050401	     -0.05400132	     -0.00043970	     -0.19520525	     -0.05953324	      0.88294223	     -0.00079369	     -0.21228938	     -0.00074417	      0.00078647	    130.94396638
      1.84175164	     -0.05399905	     -0.00043849	     -0.19520268	     -0.05953419	      0.88294319	     -0.00079418	     -0.21228136	     -0.00077335	      0.00074753	    131.90051168
      1.84299926	     -0.05400076	     -0.00043731	     -0.19520409	     -0.05953517	      0.88294410	     -0.00079468	     -0.21227371	     -0.00080070	      0.00071057	    130.85657766
      1.84424689	     -0.05400275	     -0.00043629	     -0.19520578	     -0.05953619	      0.88294496	     -0.00079518	     -0.21226645	     -0.00082983	      0.00067311	    131.78695652
      1.84549452	     -0.05400874	     -0.00043531	     -0.19521148	     -0.05953724	      0.88294578	     -0.00079569	     -0.21225956	     -0.00085705	      0.00063767	    130.71155722
      1.84674215	     -0.05401480	     -0.00043481	     -0.19521723	     -0.05953833	      0.88294655	     -0.00079621	     -0.21225305	     -0.00088600	      0.00060181	    131.60923913
      1.84798977	     -0.05402476	     -0.00043421	     -0.19522689	     -0.05953945	      0.88294728	     -0.00079674	     -0.21224691	     -0.00091300	      0.00056803	    130.48877059
      1.84923740	     -0.05403483	     -0.00043376	     -0.19523665	     -0.05954061	      0.88294797	     -0.00079727	     -0.21224113	     -0.00094169	      0.00053382	    131.35831729
      1.85048503	     -0.05404880	     -0.00043323	     -0.19525034	     -0.05954180	      0.88294861	     -0.00079781	     -0.21223571	     -0.00096834	      0.00050165	    130.21009906
      1.85173266	     -0.05406282	     -0.00043275	     -0.19526405	     -0.05954302	      0.88294922	     -0.00079836	     -0.21223065	     -0.00099662	      0.00046902	    131.05562587
      1.85298029	     -0.05408082	     -0.00043214	     -0.19528177	     -0.05954428	      0.88294978	     -0.00079891	     -0.21222594	     -0.00102280	      0.00043840	    129.87251994
      1.85422791	     -0.05409889	     -0.00043169	     -0.19529954	     -0.05954558	      0.88295031	     -0.00079947	     -0.21222160	     -0.00105057	      0.00040723	    130.69198768
      1.85547554	     -0.05412076	     -0.00043116	     -0.19532112	     -0.05954690	      0.88295080	     -0.00080004	     -0.21221760	     -0.00107617	      0.00037797	    129.49438664
      1.85672317	     -0.05414234	     -0.00043077	     -0.19534241	     -0.05954826	      0.88295125	     -0.00080062	     -0.21221396	     -0.00110327	      0.00034806	    130.30014939
      1.85797080	     -0.05416732	     -0.00043029	     -0.19536712	     -0.05954966	      0.88295167	     -0.00080120	     -0.21221064	     -0.00112816	      0.00031997	    129.09456043
      1.85921842	     -0.05419167	     -0.00042997	     -0.19539119	     -0.05955108	      0.88295205	     -0.00080179	     -0.21220765	     -0.00115452	      0.00029116	    129.89996166
      1.86046605	     -0.05421923	     -0.00042957	     -0.19541849	     -0.05955254	      0.88295240	     -0.00080239	     -0.21220495	     -0.00117862	      0.00026410	    128.69445212
      1.86171368	     -0.05424591	     -0.00042929	     -0.19544489	     -0.05955402	      0.88295271	     -0.00080299	     -0.21220255	     -0.00120419	      0.00023625	    129.50127754
      1.86296131	     -0.05427544	     -0.00042893	     -0.19547417	     -0.05955554	      0.88295299	     -0.00080361	     -0.21220041	     -0.00122751	      0.00021010	    128.30376992
      1.86420893	     -0.05430388	     -0.00042869	     -0.19550233	     -0.05955709	      0.88295323	     -0.00080423	     -0.21219851	     -0.00125230	      0.00018312	    129.11689971
      1.86545656	     -0.05433493	     -0.00042836	     -0.19553313	     -0.05955866	      0.88295345	     -0.00080485	     -0.21219685	     -0.00127484	      0.00015781	    127.93269527
      1.86670419	     -0.05436461	     -0.00042813	     -0.19556255	     -0.05956027	      0.88295363	     -0.00080548	     -0.21219540	     -0.00129889	      0.00013167	    128.76708376
      1.86795182	     -0.05439664	     -0.00042780	     -0.19559434	     -0.05956190	      0.88295378	     -0.00080612	     -0.21219415	     -0.00132072	      0.00010720	    127.62645240
      1.86919945	     -0.05442691	     -0.00042756	     -0.19562436	     -0.05956356	      0.88295389	     -0.00080677	     -0.21219307	     -0.00134415	      0.00008189	    128.51350094
      1.87044707	     -0.05445936	     -0.00042723	     -0.19565658	     -0.05956526	      0.88295398	     -0.00080743	     -0.21219214	     -0.00136549	      0.00005828	    127.43232616
      1.87169470	     -0.05449003	     -0.00042703	     -0.19568701	     -0.05956697	      0.88295404	     -0.00080809	     -0.21219135	     -0.00138855	      0.00003386	    128.38745685
      1.87294233	     -0.05452290	     -0.00042676	     -0.19571964	     -0.05956872	      0.88295407	     -0.00080875	     -0.21219069	     -0.00140964	      0.00001116	    127.38136066
      1.87418996	     -0.05455423	     -0.00042667	     -0.19575073	     -0.05957049	      0.88295407	     -0.00080943	     -0.21219014	     -0.00143254	     -0.00001232	    128.41268473
      1.87543758	     -0.05458794	     -0.00042656	     -0.19578420	     -0.05957229	      0.88295404	     -0.00081011	     -0.21218970	     -0.00145354	     -0.00003407	    127.48012858
      1.87668521	     -0.05462015	     -0.00042665	     -0.19581616	     -0.05957412	      0.88295398	     -0.00081079	     -0.21218936	     -0.00147636	     -0.00005660	    128.58459646
      1.87793284	     -0.05465475	     -0.00042681	     -0.19585053	     -0.05957598	      0.88295390	     -0.00081149	     -0.21218913	     -0.00149725	     -0.00007740	    127.72331626
      1.87918047	     -0.05468791	     -0.00042726	     -0.19588342	     -0.05957786	      0.88295379	     -0.00081219	     -0.21218901	     -0.00151992	     -0.00009897	    128.89613852
      1.88042810	     -0.05472326	     -0.00042784	     -0.19591854	     -0.05957977	      0.88295365	     -0.00081289	     -0.21218898	     -0.00154061	     -0.00011879	    128.09908364
      1.88167572	     -0.05475690	     -0.00042880	     -0.19595192	     -0.05958170	      0.88295349	     -0.00081361	     -0.21218905	     -0.00156301	     -0.00013934	    129.33230860
      1.88292335	     -0.05479240	     -0.00042996	     -0.19598717	     -0.05958367	      0.88295330	     -0.00081433	     -0.21218922	     -0.00158335	     -0.00015808	    128.58813127
      1.88417098	     -0.05482595	     -0.00043154	     -0.19602045	     -0.05958565	      0.88295310	     -0.00081505	     -0.21218946	     -0.00160537	     -0.00017746	    129.85900600
      1.88541861	     -0.05486109	     -0.00043338	     -0.19605533	     -0.05958767	      0.88295286	     -0.00081579	     -0.21218977	     -0.00162530	     -0.00019492	    129.14198448
      1.88666623	     -0.05489405	     -0.00043568	     -0.19608802	     -0.05958971	      0.88295261	     -0.00081653	     -0.21219015	     -0.00164683	     -0.00021292	    130.43321060
      1.88791386	     -0.05492821	     -0.00043824	     -0.19612191	     -0.05959178	      0.88295233	     -0.00081728	     -0.21219060	     -0.00166619	     -0.00022889	    129.73785434
      1.88916149	     -0.05495988	     -0.00044125	     -0.19615330	     -0.05959387	      0.88295204	     -0.00081804	     -0.21219109	     -0.00168710	     -0.00024529	    131.03801914
      1.89040912	     -0.05499234	     -0.00044447	     -0.19618549	     -0.05959599	      0.88295172	     -0.00081880	     -0.21219163	     -0.00170585	     -0.00025955	    130.35688794
      1.89165675	     -0.05502180	     -0.00044810	     -0.19621466	     -0.05959813	      0.88295139	     -0.00081957	     -0.21219220	     -0.00172618	     -0.00027412	    131.66768679
      1.89290437	     -0.05505154	     -0.00045190	     -0.19624413	     -0.05960029	      0.88295104	     -0.00082035	     -0.21219280	     -0.00174441	     -0.00028646	    131.00090877
      1.89415200	     -0.05507808	     -0.00045610	     -0.19627038	     -0.05960248	      0.88295067	     -0.00082113	     -0.21219340	     -0.00176425	     -0.00029900	    132.31749910
      1.89539963	     -0.05510479	     -0.00046046	     -0.19629682	     -0.05960469	      0.88295029	     -0.00082192	     -0.21219401	     -0.00178200	     -0.00030923	    131.65988031
      1.89664726	     -0.05512805	     -0.00046518	     -0.19631978	     -0.05960693	      0.88294990	     -0.00082272	     -0.21219461	     -0.00180142	     -0.00031956	    132.98020478
      1.89789488	     -0.05515102	     -0.00046998	     -0.19634247	     -0.05960919	      0.88294950	     -0.00082353	     -0.21219521	     -0.00181881	     -0.00032748	    132.32049029
      1.89914251	     -0.05517015	     -0.00047504	     -0.19636131	     -0.05961147	      0.88294908	     -0.00082434	     -0.21219578	     -0.00183792	     -0.00033542	    133.63456151
      1.90039014	     -0.05518887	     -0.00048011	     -0.19637975	     -0.05961377	      0.88294866	     -0.00082515	     -0.21219633	     -0.00185504	     -0.00034087	    132.96939430
      1.90163777	     -0.05520386	     -0.00048541	     -0.19639445	     -0.05961610	      0.88294823	     -0.00082597	     -0.21219684	     -0.00187394	     -0.00034629	    134.26905104
      1.90288539	     -0.05521855	     -0.00049068	     -0.19640886	     -0.05961845	      0.88294780	     -0.00082680	     -0.21219733	     -0.00189094	     -0.00034920	    133.58340607
      1.90413302	     -0.05522954	     -0.00049612	     -0.19641956	     -0.05962082	      0.88294736	     -0.00082763	     -0.21219779	     -0.00190978	     -0.00035206	    134.85811396
      1.90538065	     -0.05524028	     -0.00050146	     -0.19643002	     -0.05962321	      0.88294692	     -0.00082846	     -0.21219822	     -0.00192677	     -0.00035243	    134.14255980
      1.90662828	     -0.05524745	     -0.00050694	     -0.19643689	     -0.05962563	      0.88294648	     -0.00082930	     -0.21219863	     -0.00194563	     -0.00035282	    135.38580846
      1.90787591	     -0.05525453	     -0.00051229	     -0.19644369	     -0.05962807	      0.88294604	     -0.00083014	     -0.21219903	     -0.00196267	     -0.00035079	    134.63377735
      1.90912353	     -0.05525831	     -0.00051774	     -0.19644718	     -0.05963053	      0.88294561	     -0.00083099	     -0.21219941	     -0.00198162	     -0.00034890	    135.83762660
      1.91037116	     -0.05526250	     -0.00052304	     -0.19645109	     -0.05963301	      0.88294517	     -0.00083183	     -0.21219980	     -0.00199877	     -0.00034477	    135.03008013
      1.91161879	     -0.05526409	     -0.00052839	     -0.19645239	     -0.05963552	      0.88294475	     -0.00083268	     -0.21220022	     -0.00201785	     -0.00034098	    136.16195950
      1.91286642	     -0.05526672	     -0.00053348	     -0.19645475	     -0.05963804	      0.88294432	     -0.00083354	     -0.21220069	     -0.00203512	     -0.00033528	    135.26875870
      1.91411404	     -0.05526758	     -0.00053858	     -0.19645533	     -0.05964059	      0.88294391	     -0.00083439	     -0.21220124	     -0.00205429	     -0.00033035	    136.31401336
      1.91536167	     -0.05527093	     -0.00054353	     -0.19645840	     -0.05964317	      0.88294350	     -0.00083525	     -0.21220193	     -0.00207159	     -0.00032403	    135.34163917
      1.91660930	     -0.05527470	     -0.00054872	     -0.19646187	     -0.05964577	      0.88294310	     -0.00083611	     -0.21220280	     -0.00209070	     -0.00031906	    136.30766277
      1.91785693	     -0.05528336	     -0.00055398	     -0.19647025	     -0.05964838	      0.88294270	     -0.00083697	     -0.21220398	     -0.00210785	     -0.00031334	    135.25517101
      1.91910456	     -0.05529415	     -0.00055960	     -0.19648074	     -0.05965103	      0.88294232	     -0.00083783	     -0.21220553	     -0.00212671	     -0.00030968	    136.13614976
      1.92035218	     -0.05531056	     -0.00056530	     -0.19649685	     -0.05965369	      0.88294193	     -0.00083870	     -0.21220758	     -0.00214349	     -0.00030596	    135.01593086
      1.92159981	     -0.05532904	     -0.00057132	     -0.19651503	     -0.05965638	      0.88294155	     -0.00083956	     -0.21221018	     -0.00216182	     -0.00030498	    135.82879580
      1.92284744	     -0.05535290	     -0.00057735	     -0.19653858	     -0.05965908	      0.88294117	     -0.00084043	     -0.21221341	     -0.00217794	     -0.00030456	    134.65408819
      1.92409507	     -0.05537855	     -0.00058364	     -0.19656392	     -0.05966181	      0.88294079	     -0.00084130	     -0.21221729	     -0.00219546	     -0.00030743	    135.40626434
      1.92534269	     -0.05540905	     -0.00058992	     -0.19659412	     -0.05966456	      0.88294040	     -0.00084217	     -0.21222188	     -0.00221064	     -0.00031134	    134.19226875
      1.92659032	     -0.05544088	     -0.00059639	     -0.19662564	     -0.05966733	      0.88294001	     -0.00084304	     -0.21222717	     -0.00222712	     -0.00031889	    134.88545526
      1.92783795	     -0.05547746	     -0.00060276	     -0.19666191	     -0.05967012	      0.88293961	     -0.00084390	     -0.21223321	     -0.00224117	     -0.00032775	    133.62240230
      1.92908558	     -0.05551527	     -0.00060926	     -0.19669942	     -0.05967292	      0.88293919	     -0.00084477	     -0.21223999	     -0.00225643	     -0.00034047	    134.25499407
      1.93033321	     -0.05555726	     -0.00061559	     -0.19674113	     -0.05967575	      0.88293876	     -0.00084564	     -0.21224754	     -0.00226918	     -0.00035463	    132.95650504
      1.93158083	     -0.05560021	     -0.00062196	     -0.19678379	     -0.05967859	      0.88293831	     -0.00084651	     -0.21225584	     -0.00228305	     -0.00037269	    133.53007438
      1.93282846	     -0.05564747	     -0.00062814	     -0.19683077	     -0.05968144	      0.88293783	     -0.00084737	     -0.21226492	     -0.00229434	     -0.00039218	    132.19196552
      1.93407609	     -0.05569604	     -0.00063436	     -0.19687907	     -0.05968431	      0.88293732	     -0.00084823	     -0.21227476	     -0.00230668	     -0.00041549	    132.71141149
      1.93532372	     -0.05574901	     -0.00064041	     -0.19693179	     -0.05968720	      0.88293679	     -0.00084909	     -0.21228539	     -0.00231637	     -0.00044012	    131.34463855
      1.93657134	     -0.05580251	     -0.00064643	     -0.19698503	     -0.05969009	      0.88293622	     -0.00084995	     -0.21229680	     -0.00232702	     -0.00046836	    131.83321155
      1.93781897	     -0.05585925	     -0.00065216	     -0.19704154	     -0.05969300	      0.88293562	     -0.00085081	     -0.21230897	     -0.00233498	     -0.00049764	    130.45033251
      1.93906660	     -0.05591640	     -0.00065779	     -0.19709845	     -0.05969592	      0.88293498	     -0.00085166	     -0.21232188	     -0.00234386	     -0.00053022	    130.89868314
      1.94031423	     -0.05597702	     -0.00066314	     -0.19715887	     -0.05969885	      0.88293430	     -0.00085251	     -0.21233551	     -0.00235001	     -0.00056349	    129.49615145
      1.94156185	     -0.05603818	     -0.00066843	     -0.19721982	     -0.05970178	      0.88293357	     -0.00085335	     -0.21234985	     -0.00235702	     -0.00059973	    129.91685563
      1.94280948	     -0.05610271	     -0.00067348	     -0.19728416	     -0.05970473	      0.88293280	     -0.00085419	     -0.21236489	     -0.00236125	     -0.00063630	    128.50648229
      1.94405711	     -0.05616788	     -0.00067852	     -0.19734914	     -0.05970768	      0.88293198	     -0.00085503	     -0.21238061	     -0.00236628	     -0.00067545	    128.91086699
      1.94530474	     -0.05623636	     -0.00068337	     -0.19741746	     -0.05971063	      0.88293112	     -0.00085586	     -0.21239702	     -0.00236849	     -0.00071451	    127.50321855
      1.94655237	     -0.05630552	     -0.00068824	     -0.19748647	     -0.05971359	      0.88293020	     -0.00085669	     -0.21241408	     -0.00237144	     -0.00075571	    127.89823561
      1.94779999	     -0.05637851	     -0.00069294	     -0.19755932	     -0.05971655	      0.88292923	     -0.00085751	     -0.21243181	     -0.00237155	     -0.00079642	    126.48098697
      1.94904762	     -0.05645257	     -0.00069768	     -0.19763323	     -0.05971951	      0.88292821	     -0.00085833	     -0.21245020	     -0.00237237	     -0.00083887	    126.86422129
      1.95029525	     -0.05652996	     -0.00070226	     -0.19771052	     -0.05972246	      0.88292714	     -0.00085914	     -0.21246925	     -0.00237028	     -0.00088045	    125.45707808
      1.95154288	     -0.05660746	     -0.00070683	     -0.19778790	     -0.05972542	      0.88292601	     -0.00085995	     -0.21248892	     -0.00236884	     -0.00092338	    125.84424537
      1.95279050	     -0.05668751	     -0.00071120	     -0.19786786	     -0.05972837	      0.88292484	     -0.00086075	     -0.21250919	     -0.00236444	     -0.00096503	    124.44647661
      1.95403813	     -0.05676781	     -0.00071558	     -0.19794808	     -0.05973132	      0.88292361	     -0.00086155	     -0.21253002	     -0.00236066	     -0.00100766	    124.82658333
      1.95528576	     -0.05685081	     -0.00071981	     -0.19803102	     -0.05973426	      0.88292232	     -0.00086234	     -0.21255141	     -0.00235391	     -0.00104868	    123.43941682
      1.95653339	     -0.05693404	     -0.00072410	     -0.19811419	     -0.05973720	      0.88292099	     -0.00086313	     -0.21257333	     -0.00234770	     -0.00109039	    123.82417109
      1.95778102	     -0.05702023	     -0.00072818	     -0.19820035	     -0.05974012	      0.88291960	     -0.00086391	     -0.21259577	     -0.00233845	     -0.00113024	    122.44931310
      1.95902864	     -0.05710667	     -0.00073214	     -0.19828676	     -0.05974303	      0.88291817	     -0.00086468	     -0.21261871	     -0.00232971	     -0.00117052	    122.82207989
      1.96027627	     -0.05719527	     -0.00073592	     -0.19837536	     -0.05974593	      0.88291668	     -0.00086545	     -0.21264214	     -0.00231789	     -0.00120873	    121.45380708
      1.96152390	     -0.05728365	     -0.00073975	     -0.19846374	     -0.05974882	      0.88291515	     -0.00086621	     -0.21266602	     -0.00230650	     -0.00124722	    121.83342684
      1.96277153	     -0.05737428	     -0.00074351	     -0.19855440	     -0.05975169	      0.88291357	     -0.00086697	     -0.21269034	     -0.00229195	     -0.00128348	    120.47874400
      1.96401915	     -0.05746513	     -0.00074737	     -0.19864527	     -0.05975454	      0.88291195	     -0.00086771	     -0.21271507	     -0.00227775	     -0.00131987	    120.84850917
      1.96526678	     -0.05755869	     -0.00075117	     -0.19873889	     -0.05975737	      0.88291028	     -0.00086845	     -0.21274023	     -0.00226035	     -0.00135391	    119.49239185
      1.96651441	     -0.05765241	     -0.00075507	     -0.19883266	     -0.05976018	      0.88290857	     -0.00086918	     -0.21276579	     -0.00224325	     -0.00138797	    119.85726560
      1.96776204	     -0.05774823	     -0.00075842	     -0.19892857	     -0.05976296	      0.88290682	     -0.00086991	     -0.21279175	     -0.00222292	     -0.00141949	    118.51482958
      1.96900967	     -0.05784361	     -0.00076105	     -0.19902406	     -0.05976572	      0.88290503	     -0.00087062	     -0.21281809	     -0.00220296	     -0.00145059	    118.83517413
      1.97025729	     -0.05793991	     -0.00076346	     -0.19912049	     -0.05976846	      0.88290320	     -0.00087133	     -0.21284478	     -0.00217984	     -0.00147886	    117.46973530
      1.97150492	     -0.05803605	     -0.00076598	     -0.19921677	     -0.05977116	      0.88290134	     -0.00087203	     -0.21287182	     -0.00215704	     -0.00150669	    117.79478546
      1.97275255	     -0.05813428	     -0.00076828	     -0.19931517	     -0.05977384	      0.88289944	     -0.00087271	     -0.21289923	     -0.00213100	     -0.00153166	    116.44491249
      1.97400018	     -0.05823209	     -0.00077043	     -0.19941314	     -0.05977648	      0.88289752	     -0.00087339	     -0.21292698	     -0.00210522	     -0.00155618	    116.76965723
      1.97524780	     -0.05833164	     -0.00077228	     -0.19951289	     -0.05977909	      0.88289556	     -0.00087405	     -0.21295504	     -0.00207615	     -0.00157783	    115.42190346
      1.97649543	     -0.05842831	     -0.00077456	     -0.19960976	     -0.05978166	      0.88289358	     -0.00087471	     -0.21298340	     -0.00204726	     -0.00159895	    115.74262975
      1.97774306	     -0.05852743	     -0.00077724	     -0.19970909	     -0.05978420	      0.88289157	     -0.00087535	     -0.21301214	     -0.00201515	     -0.00161681	    114.37005695
      1.97899069	     -0.05862763	     -0.00077986	     -0.19980950	     -0.05978669	      0.88288955	     -0.00087598	     -0.21304128	     -0.00198330	     -0.00163391	    114.66812740
      1.98023831	     -0.05872873	     -0.00078206	     -0.19991085	     -0.05978914	      0.88288750	     -0.00087660	     -0.21307081	     -0.00194813	     -0.00164786	    113.33417607
      1.98148594	     -0.05882796	     -0.00078394	     -0.20001034	     -0.05979155	      0.88288543	     -0.00087720	     -0.21310062	     -0.00191309	     -0.00166108	    113.66533155
      1.98273357	     -0.05892690	     -0.00078532	     -0.20010958	     -0.05979392	      0.88288335	     -0.00087779	     -0.21313066	     -0.00187469	     -0.00167111	    112.35272286
      1.98398120	     -0.05902349	     -0.00078635	     -0.20020647	     -0.05979623	      0.88288126	     -0.00087837	     -0.21316083	     -0.00183642	     -0.00168034	    112.69595552
      1.98522883	     -0.05911937	     -0.00078690	     -0.20030269	     -0.05979850	      0.88287916	     -0.00087893	     -0.21319107	     -0.00179481	     -0.00168629	    111.40166693
      1.98647645	     -0.05921279	     -0.00078712	     -0.20039646	     -0.05980071	      0.88287706	     -0.00087948	     -0.21322130	     -0.00175337	     -0.00169136	    111.75667830
      1.98772408	     -0.05930497	     -0.00078607	     -0.20048905	     -0.05980287	      0.88287494	     -0.00088001	     -0.21325148	     -0.00170873	     -0.00169298	    110.47012483
      1.98897171	     -0.05939385	     -0.00078444	     -0.20057835	     -0.05980498	      0.88287283	     -0.00088052	     -0.21328151	     -0.00166442	     -0.00169351	    110.81484290
      1.99021934	     -0.05948142	     -0.00078245	     -0.20066636	     -0.05980702	      0.88287072	     -0.00088102	     -0.21331135	     -0.00161698	     -0.00169047	    109.53769134
      1.99146696	     -0.05956590	     -0.00078025	     -0.20075131	     -0.05980901	      0.88286861	     -0.00088151	     -0.21334093	     -0.00156991	     -0.00168631	    109.93395793
      1.99271459	     -0.05964838	     -0.00077766	     -0.20083427	     -0.05981094	      0.88286651	     -0.00088198	     -0.21337021	     -0.00151974	     -0.00167855	    108.69182951
      1.99396222	     -0.05972691	     -0.00077534	     -0.20091329	     -0.05981280	      0.88286443	     -0.00088243	     -0.21339911	     -0.00146999	     -0.00166959	    109.12185872
      1.99520985	     -0.05980294	     -0.00077258	     -0.20098984	     -0.05981461	      0.88286235	     -0.00088287	     -0.21342757	     -0.00141725	     -0.00165693	    107.89174391
      1.99645748	     -0.05987453	     -0.00076955	     -0.20106195	     -0.05981634	      0.88286029	     -0.00088329	     -0.21345552	     -0.00136507	     -0.00164303	    108.34767156
      1.99770510	     -0.05994336	     -0.00076611	     -0.20113134	     -0.05981801	      0.88285825	     -0.00088370	     -0.21348291	     -0.00131004	     -0.00162544	    107.13713164
      1.99895273	     -0.06000578	     -0.00076311	     -0.20119430	     -0.05981961	      0.88285624	     -0.00088409	     -0.21350969	     -0.00125577	     -0.00160654	    107.60181947
      2.00020036	     -0.06006853	     -0.00075977	     -0.20125762	     -0.05982114	      0.88285425	     -0.00088446	     -0.21353592	     -0.00119889	     -0.00158380	    106.36721154
      2.00144799	     -0.06012868	     -0.00075622	     -0.20131833	     -0.05982260	      0.88285228	     -0.00088482	     -0.21356158	     -0.00114292	     -0.00155982	    106.83235109
      2.00269561	     -0.06018720	     -0.00075204	     -0.20137745	     -0.05982399	      0.88285035	     -0.00088516	     -0.21358666	     -0.00108441	     -0.00153226	    105.63067660
      2.00394324	     -0.06024255	     -0.00074776	     -0.20143341	     -0.05982531	      0.88284846	     -0.00088549	     -0.21361110	     -0.00102683	     -0.00150375	    106.13130753
      2.00519087	     -0.06029629	     -0.00074328	     -0.20148776	     -0.05982655	      0.88284660	     -0.00088580	     -0.21363490	     -0.00096672	     -0.00147199	    104.96871999
      2.00643850	     -0.06034714	     -0.00073880	     -0.20153923	     -0.05982772	      0.88284479	     -0.00088610	     -0.21365801	     -0.00090757	     -0.00143960	    105.50306409
      2.00768613	     -0.06039645	     -0.00073422	     -0.20158918	     -0.05982882	      0.88284301	     -0.00088638	     -0.21368043	     -0.00084594	     -0.00140427	    104.37058230
      2.00893375	     -0.06044279	     -0.00072974	     -0.20163615	     -0.05982983	      0.88284128	     -0.00088665	     -0.21370212	     -0.00078534	     -0.00136862	    104.94240900
      2.01018138	     -0.06048740	     -0.00072514	     -0.20168141	     -0.05983078	      0.88283960	     -0.00088690	     -0.21372309	     -0.00072232	     -0.00133030	    103.84288899
      2.01142901	     -0.06052834	     -0.00072069	     -0.20172299	     -0.05983164	      0.88283796	     -0.00088714	     -0.21374329	     -0.00066040	     -0.00129192	    104.44676178
      2.01267664	     -0.06056729	     -0.00071621	     -0.20176261	     -0.05983242	      0.88283638	     -0.00088736	     -0.21376275	     -0.00059616	     -0.00125108	    103.37592434
      2.01392426	     -0.06060297	     -0.00071179	     -0.20179894	     -0.05983313	      0.88283484	     -0.00088757	     -0.21378141	     -0.00053311	     -0.00121039	    104.00929410
      2.01517189	     -0.06063565	     -0.00070723	     -0.20183230	     -0.05983375	      0.88283336	     -0.00088776	     -0.21379929	     -0.00046783	     -0.00116744	    102.97970558
      2.01641952	     -0.06066482	     -0.00070273	     -0.20186213	     -0.05983429	      0.88283193	     -0.00088794	     -0.21381634	     -0.00040381	     -0.00112476	    103.65241931
      2.01766715	     -0.06069009	     -0.00069835	     -0.20188808	     -0.05983476	      0.88283055	     -0.00088810	     -0.21383255	     -0.00033765	     -0.00107985	    102.67993275
      2.01891477	     -0.06071156	     -0.00069411	     -0.20191022	     -0.05983514	      0.88282923	     -0.00088825	     -0.21384787	     -0.00027285	     -0.00103516	    103.40555047
      2.02016240	     -0.06072960	     -0.00068969	     -0.20192895	     -0.05983544	      0.88282797	     -0.00088839	     -0.21386229	     -0.00020604	     -0.00098821	    102.49358227
      2.02141003	     -0.06074236	     -0.00068556	     -0.20194239	     -0.05983565	      0.88282677	     -0.00088851	     -0.21387574	     -0.00014072	     -0.00094145	    103.30022655
      2.02265766	     -0.06074935	     -0.00068135	     -0.20195007	     -0.05983579	      0.88282562	     -0.00088861	     -0.21388815	     -0.00007349	     -0.00089236	    102.47896907
      2.02390529	     -0.06074845	     -0.00067710	     -0.20194986	     -0.05983584	      0.88282454	     -0.00088870	     -0.21389940	     -0.00000790	     -0.00084333	    103.36620550
      2.02515291	     -0.06073979	     -0.00067260	     -0.20194190	     -0.05983581	      0.88282352	     -0.00088878	     -0.21390938	      0.00005937	     -0.00079177	    102.61762897
      2.02640054	     -0.06072152	     -0.00066792	     -0.20192434	     -0.05983569	      0.88282257	     -0.00088885	     -0.21391797	      0.00012476	     -0.00074002	    103.59604614
      2.02764817	     -0.06069422	     -0.00066299	     -0.20189775	     -0.05983549	      0.88282168	     -0.00088890	     -0.21392508	      0.00019157	     -0.00068538	    102.92629215
      2.02889580	     -0.06065660	     -0.00065794	     -0.20186084	     -0.05983521	      0.88282085	     -0.00088893	     -0.21393058	      0.00025616	     -0.00063016	    103.96272471
      2.03014342	     -0.06060990	     -0.00065252	     -0.20181486	     -0.05983485	      0.88282010	     -0.00088896	     -0.21393441	      0.00032181	     -0.00057178	    103.32990444
      2.03139105	     -0.06055393	     -0.00064710	     -0.20175959	     -0.05983441	      0.88281943	     -0.00088897	     -0.21393648	      0.00038490	     -0.00051264	    104.41478687
      2.03263868	     -0.06049044	     -0.00064150	     -0.20169681	     -0.05983389	      0.88281883	     -0.00088896	     -0.21393682	      0.00044873	     -0.00045023	    103.81522671
      2.03388631	     -0.06041935	     -0.00063599	     -0.20162640	     -0.05983329	      0.88281830	     -0.00088895	     -0.21393539	      0.00050973	     -0.00038708	    104.93434366
      2.03513394	     -0.06034190	     -0.00063039	     -0.20154964	     -0.05983262	      0.88281786	     -0.00088892	     -0.21393225	      0.00057125	     -0.00032080	    104.37220691
      2.03638156	     -0.06025799	     -0.00062496	     -0.20146639	     -0.05983187	      0.88281750	     -0.00088889	     -0.21392741	      0.00062976	     -0.00025400	    105.53048786
      2.03762919	     -0.06016958	     -0.00061952	     -0.20137863	     -0.05983105	      0.88281723	     -0.00088884	     -0.21392095	      0.00068864	     -0.00018440	    104.98751257
      2.03887682	     -0.06007672	     -0.00061435	     -0.20128640	     -0.05983015	      0.88281704	     -0.00088878	     -0.21391293	      0.00074437	     -0.00011471	    106.16891145
      2.04012445	     -0.05998038	     -0.00060921	     -0.20119068	     -0.05982919	      0.88281695	     -0.00088870	     -0.21390345	      0.00080037	     -0.00004274	    105.65734800
      2.04137207	     -0.05987997	     -0.00060438	     -0.20109086	     -0.05982816	      0.88281694	     -0.00088862	     -0.21389255	      0.00085318	      0.00002875	    106.88499578
      2.04261970	     -0.05977678	     -0.00059971	     -0.20098825	     -0.05982706	      0.88281702	     -0.00088853	     -0.21388033	      0.00090624	      0.00010193	    106.42128068
      2.04386733	     -0.05967013	     -0.00059548	     -0.20088214	     -0.05982590	      0.88281719	     -0.00088843	     -0.21386682	      0.00095610	      0.00017407	    107.69984375
      2.04511496	     -0.05956063	     -0.00059135	     -0.20077318	     -0.05982468	      0.88281745	     -0.00088832	     -0.21385211	      0.00100617	      0.00024739	    107.28197291
      2.04636259	     -0.05944748	     -0.00058723	     -0.20066054	     -0.05982339	      0.88281781	     -0.00088819	     -0.21383620	      0.00105298	      0.00031922	    108.59190815
      2.04761021	     -0.05933220	     -0.00058307	     -0.20054576	     -0.05982205	      0.88281825	     -0.00088806	     -0.21381917	      0.00109993	      0.00039178	    108.18107563
      2.04885784	     -0.05921375	     -0.00057911	     -0.20042779	     -0.05982065	      0.88281878	     -0.00088792	     -0.21380106	      0.00114357	      0.00046229	    109.50704039
      2.05010547	     -0.05909354	     -0.00057519	     -0.20030804	     -0.05981919	      0.88281940	     -0.00088777	     -0.21378196	      0.00118732	      0.00053296	    109.12096374
      2.05135310	     -0.05897167	     -0.00057161	     -0.20018660	     -0.05981769	      0.88282011	     -0.00088761	     -0.21376190	      0.00122773	      0.00060106	    110.46939461
      2.05260072	     -0.05884880	     -0.00056811	     -0.20006416	     -0.05981613	      0.88282090	     -0.00088744	     -0.21374099	      0.00126824	      0.00066881	    110.11300533
      2.05384835	     -0.05872371	     -0.00056487	     -0.19993946	     -0.05981452	      0.88282178	     -0.00088726	     -0.21371924	      0.00130541	      0.00073357	    111.50102216
      2.05509598	     -0.05859804	     -0.00056173	     -0.19981418	     -0.05981287	      0.88282273	     -0.00088707	     -0.21369671	      0.00134271	      0.00079759	    111.17662235
      2.05634361	     -0.05846965	     -0.00055911	     -0.19968614	     -0.05981118	      0.88282377	     -0.00088688	     -0.21367344	      0.00137665	      0.00085825	    112.60516805
      2.05759123	     -0.05834134	     -0.00055667	     -0.19955816	     -0.05980944	      0.88282488	     -0.00088667	     -0.21364951	      0.00141069	      0.00091789	    112.29296096
      2.05883886	     -0.05821167	     -0.00055448	     -0.19942879	     -0.05980766	      0.88282606	     -0.00088646	     -0.21362496	      0.00144133	      0.00097394	    113.73872428
      2.06008649	     -0.05808106	     -0.00055227	     -0.19929848	     -0.05980584	      0.88282731	     -0.00088623	     -0.21359983	      0.00147205	      0.00102874	    113.46130500
      2.06133412	     -0.05794911	     -0.00055016	     -0.19916680	     -0.05980399	      0.88282862	     -0.00088600	     -0.21357414	      0.00149937	      0.00107971	    114.93336601
      2.06258175	     -0.05781716	     -0.00054780	     -0.19903512	     -0.05980210	      0.88283000	     -0.00088575	     -0.21354793	      0.00152674	      0.00112919	    114.66728753
      2.06382937	     -0.05768348	     -0.00054540	     -0.19890168	     -0.05980018	      0.88283144	     -0.00088550	     -0.21352122	      0.00155069	      0.00117456	    116.18278626
      2.06507700	     -0.05754912	     -0.00054239	     -0.19876758	     -0.05979823	      0.88283293	     -0.00088524	     -0.21349404	      0.00157467	      0.00121819	    115.97162237
      2.06632463	     -0.05741336	     -0.00053917	     -0.19863203	     -0.05979625	      0.88283448	     -0.00088497	     -0.21346636	      0.00159518	      0.00125759	    117.53245756
      2.06757226	     -0.05727843	     -0.00053580	     -0.19849733	     -0.05979425	      0.88283607	     -0.00088469	     -0.21343825	      0.00161566	      0.00129510	    117.34626369
      2.06881988	     -0.05714305	     -0.00053266	     -0.19836212	     -0.05979222	      0.88283770	     -0.00088441	     -0.21340975	      0.00163271	      0.00132817	    118.97014212
      2.07006751	     -0.05700899	     -0.00052945	     -0.19822824	     -0.05979017	      0.88283938	     -0.00088411	     -0.21338091	      0.00164980	      0.00135923	    118.81576025
      2.07131514	     -0.05687522	     -0.00052648	     -0.19809461	     -0.05978811	      0.88284109	     -0.00088381	     -0.21335176	      0.00166352	      0.00138579	    120.46777408
      2.07256277	     -0.05674399	     -0.00052353	     -0.19796352	     -0.05978602	      0.88284284	     -0.00088349	     -0.21332239	      0.00167737	      0.00141029	    120.32198216
      2.07381040	     -0.05661361	     -0.00052085	     -0.19783324	     -0.05978392	      0.88284461	     -0.00088317	     -0.21329283	      0.00168791	      0.00143027	    121.99411265
      2.07505802	     -0.05648590	     -0.00051807	     -0.19770563	     -0.05978181	      0.88284641	     -0.00088284	     -0.21326315	      0.00169864	      0.00144817	    121.84292845
      2.07630565	     -0.05635947	     -0.00051554	     -0.19757927	     -0.05977969	      0.88284822	     -0.00088251	     -0.21323339	      0.00170610	      0.00146155	    123.52443616
      2.07755328	     -0.05623693	     -0.00051297	     -0.19745678	     -0.05977755	      0.88285005	     -0.00088216	     -0.21320362	      0.00171382	      0.00147290	    123.35969349
      2.07880091	     -0.05611451	     -0.00051112	     -0.19733439	     -0.05977541	      0.88285190	     -0.00088181	     -0.21317389	      0.00171832	      0.00147988	    125.02774530
      2.08004853	     -0.05599836	     -0.00050950	     -0.19721824	     -0.05977327	      0.88285375	     -0.00088145	     -0.21314433	      0.00172314	      0.00148501	    124.80545284
      2.08129616	     -0.05588590	     -0.00050823	     -0.19710575	     -0.05977111	      0.88285560	     -0.00088108	     -0.21311503	      0.00172488	      0.00148576	    126.43534633
      2.08254379	     -0.05577832	     -0.00050686	     -0.19699815	     -0.05976896	      0.88285745	     -0.00088071	     -0.21308604	      0.00172716	      0.00148459	    126.19669518
      2.08379142	     -0.05567199	     -0.00050504	     -0.19689178	     -0.05976681	      0.88285930	     -0.00088032	     -0.21305737	      0.00172655	      0.00147920	    127.82200656
      2.08503905	     -0.05556888	     -0.00050294	     -0.19678864	     -0.05976465	      0.88286114	     -0.00087993	     -0.21302899	      0.00172662	      0.00147216	    127.54635622
      2.08628667	     -0.05546710	     -0.00050108	     -0.19668681	     -0.05976250	      0.88286297	     -0.00087954	     -0.21300089	      0.00172391	      0.00146113	    129.15711805
      2.08753430	     -0.05536930	     -0.00049936	     -0.19658894	     -0.05976035	      0.88286479	     -0.00087914	     -0.21297310	      0.00172198	      0.00144872	    128.86195330
      2.08878193	     -0.05527378	     -0.00049800	     -0.19649334	     -0.05975820	      0.88286659	     -0.00087873	     -0.21294563	      0.00171736	      0.00143266	    130.43474240
      2.09002956	     -0.05518331	     -0.00049668	     -0.19640278	     -0.05975606	      0.88286836	     -0.00087831	     -0.21291852	      0.00171357	      0.00141553	    130.07699475
      2.09127718	     -0.05509577	     -0.00049566	     -0.19631512	     -0.05975393	      0.88287012	     -0.00087789	     -0.21289180	      0.00170712	      0.00139500	    131.59091328
      2.09252481	     -0.05501401	     -0.00049467	     -0.19623324	     -0.05975180	      0.88287184	     -0.00087746	     -0.21286554	      0.00170157	      0.00137362	    131.16168067
      2.09377244	     -0.05493487	     -0.00049392	     -0.19615396	     -0.05974969	      0.88287354	     -0.00087703	     -0.21283976	      0.00169344	      0.00134906	    132.62554786
      2.09502007	     -0.05486010	     -0.00049294	     -0.19607906	     -0.05974758	      0.88287521	     -0.00087659	     -0.21281447	      0.00168631	      0.00132390	    132.13425393
      2.09626769	     -0.05478702	     -0.00049207	     -0.19600583	     -0.05974548	      0.88287685	     -0.00087614	     -0.21278965	      0.00167668	      0.00129581	    133.55324988
      2.09751532	     -0.05471879	     -0.00049114	     -0.19593746	     -0.05974339	      0.88287844	     -0.00087569	     -0.21276533	      0.00166813	      0.00126739	    133.01303119
      2.09876295	     -0.05465305	     -0.00049048	     -0.19587154	     -0.05974132	      0.88288001	     -0.00087524	     -0.21274150	      0.00165714	      0.00123635	    134.38372284
      2.10001058	     -0.05459245	     -0.00048949	     -0.19581078	     -0.05973926	      0.88288153	     -0.00087477	     -0.21271822	      0.00164727	      0.00120529	    133.77205432
      2.10125821	     -0.05453464	     -0.00048864	     -0.19575279	     -0.05973721	      0.88288301	     -0.00087430	     -0.21269550	      0.00163498	      0.00117189	    135.07059241
      2.10250583	     -0.05448216	     -0.00048769	     -0.19570013	     -0.05973518	      0.88288445	     -0.00087383	     -0.21267337	      0.00162388	      0.00113871	    134.38896803
      2.10375346	     -0.05443233	     -0.00048688	     -0.19565012	     -0.05973316	      0.88288585	     -0.00087335	     -0.21265184	      0.00161045	      0.00110340	    135.63760728
      2.10500109	     -0.05438840	     -0.00048597	     -0.19560600	     -0.05973116	      0.88288721	     -0.00087287	     -0.21263093	      0.00159832	      0.00106849	    134.89315798
      2.10624872	     -0.05434699	     -0.00048527	     -0.19556439	     -0.05972917	      0.88288852	     -0.00087238	     -0.21261064	      0.00158396	      0.00103162	    136.09406264
      2.10749634	     -0.05431083	     -0.00048448	     -0.19552803	     -0.05972721	      0.88288978	     -0.00087188	     -0.21259100	      0.00157101	      0.00099536	    135.30017584
      2.10874397	     -0.05427653	     -0.00048391	     -0.19549351	     -0.05972525	      0.88289100	     -0.00087139	     -0.21257198	      0.00155592	      0.00095739	    136.46329902
      2.10999160	     -0.05424724	     -0.00048328	     -0.19546402	     -0.05972332	      0.88289217	     -0.00087088	     -0.21255358	      0.00154232	      0.00092030	    135.61818224
      2.11123923	     -0.05421776	     -0.00048324	     -0.19543430	     -0.05972141	      0.88289330	     -0.00087037	     -0.21253580	      0.00152661	      0.00088185	    136.73728196
      2.11248686	     -0.05419425	     -0.00048324	     -0.19541057	     -0.05971951	      0.88289437	     -0.00086986	     -0.21251869	      0.00151234	      0.00084481	    135.80816505
      2.11373448	     -0.05417312	     -0.00048303	     -0.19538919	     -0.05971763	      0.88289540	     -0.00086934	     -0.21250228	      0.00149589	      0.00080696	    136.83118336
      2.11498211	     -0.05415687	     -0.00048261	     -0.19537273	     -0.05971578	      0.88289639	     -0.00086882	     -0.21248656	      0.00148093	      0.00077075	    135.85493485
      2.11622974	     -0.05414113	     -0.00048254	     -0.19535674	     -0.05971394	      0.88289733	     -0.00086830	     -0.21247149	      0.00146391	      0.00073383	    136.86272209
      2.11747737	     -0.05413065	     -0.00048241	     -0.19534602	     -0.05971212	      0.88289822	     -0.00086777	     -0.21245709	      0.00144847	      0.00069872	    135.84122738
      2.11872499	     -0.05412154	     -0.00048269	     -0.19533666	     -0.05971033	      0.88289907	     -0.00086724	     -0.21244332	      0.00143103	      0.00066306	    136.80420987
      2.11997262	     -0.05411711	     -0.00048305	     -0.19533199	     -0.05970855	      0.88289988	     -0.00086670	     -0.21243019	      0.00141520	      0.00062941	    135.73178086
      2.12122025	     -0.05411374	     -0.00048356	     -0.19532836	     -0.05970680	      0.88290064	     -0.00086617	     -0.21241766	      0.00139737	      0.00059538	    136.64208374
      2.12246788	     -0.05411493	     -0.00048393	     -0.19532930	     -0.05970506	      0.88290136	     -0.00086563	     -0.21240572	      0.00138119	      0.00056349	    135.51646302
      2.12371551	     -0.05411716	     -0.00048447	     -0.19533126	     -0.05970335	      0.88290205	     -0.00086508	     -0.21239436	      0.00136307	      0.00053133	    136.37970004
      2.12496313	     -0.05412398	     -0.00048479	     -0.19533784	     -0.05970166	      0.88290269	     -0.00086454	     -0.21238357	      0.00134666	      0.00050138	    135.19776719
      2.12621076	     -0.05413173	     -0.00048513	     -0.19534533	     -0.05969999	      0.88290330	     -0.00086399	     -0.21237333	      0.00132833	      0.00047126	    135.99911839
      2.12745839	     -0.05414405	     -0.00048531	     -0.19535741	     -0.05969835	      0.88290387	     -0.00086344	     -0.21236365	      0.00131174	      0.00044341	    134.75123658
      2.12870602	     -0.05415721	     -0.00048564	     -0.19537031	     -0.05969672	      0.88290440	     -0.00086289	     -0.21235450	      0.00129326	      0.00041540	    135.50709549
      2.12995364	     -0.05417499	     -0.00048587	     -0.19538785	     -0.05969512	      0.88290490	     -0.00086233	     -0.21234589	      0.00127660	      0.00038970	    134.20971992
      2.13120127	     -0.05419364	     -0.00048629	     -0.19540625	     -0.05969354	      0.88290537	     -0.00086178	     -0.21233781	      0.00125808	      0.00036382	    134.92182688
      2.13244890	     -0.05421668	     -0.00048656	     -0.19542904	     -0.05969198	      0.88290581	     -0.00086122	     -0.21233025	      0.00124142	      0.00034025	    133.57863668
      2.13369653	     -0.05424012	     -0.00048697	     -0.19545223	     -0.05969044	      0.88290622	     -0.00086066	     -0.21232319	      0.00122295	      0.00031647	    134.25124012
      2.13494415	     -0.05426766	     -0.00048722	     -0.19547954	     -0.05968893	      0.88290660	     -0.00086011	     -0.21231664	      0.00120641	      0.00029497	    132.86630160
      2.13619178	     -0.05429551	     -0.00048759	     -0.19550714	     -0.05968743	      0.88290696	     -0.00085955	     -0.21231056	      0.00118813	      0.00027320	    133.50143207
      2.13743941	     -0.05432752	     -0.00048780	     -0.19553893	     -0.05968596	      0.88290729	     -0.00085899	     -0.21230496	      0.00117185	      0.00025364	    132.07979986
      2.13868704	     -0.05435974	     -0.00048814	     -0.19557091	     -0.05968451	      0.88290759	     -0.00085843	     -0.21229981	      0.00115391	      0.00023372	    132.68358559
      2.13993467	     -0.05439604	     -0.00048835	     -0.19560699	     -0.05968308	      0.88290787	     -0.00085787	     -0.21229513	      0.00113807	      0.00021591	    131.23636143
      2.14118229	     -0.05443245	     -0.00048871	     -0.19564317	     -0.05968167	      0.88290813	     -0.00085731	     -0.21229088	      0.00112064	      0.00019761	    131.81858205
      2.14242992	     -0.05447265	     -0.00048898	     -0.19568315	     -0.05968028	      0.88290837	     -0.00085676	     -0.21228706	      0.00110541	      0.00018129	    130.36187078
      2.14367755	     -0.05451265	     -0.00048946	     -0.19572293	     -0.05967891	      0.88290858	     -0.00085620	     -0.21228365	      0.00108868	      0.00016437	    130.93062543
      2.14492518	     -0.05455625	     -0.00048990	     -0.19576632	     -0.05967756	      0.88290878	     -0.00085565	     -0.21228063	      0.00107425	      0.00014929	    129.46787332
      2.14617280	     -0.05459955	     -0.00049063	     -0.19580940	     -0.05967623	      0.88290895	     -0.00085509	     -0.21227800	      0.00105839	      0.00013347	    130.03089687
      2.14742043	     -0.05464628	     -0.00049144	     -0.19585593	     -0.05967492	      0.88290911	     -0.00085454	     -0.21227572	      0.00104489	      0.00011936	    128.57730625
      2.14866806	     -0.05469244	     -0.00049264	     -0.19590187	     -0.05967363	      0.88290925	     -0.00085400	     -0.21227379	      0.00103002	      0.00010437	    129.14380292
      2.14991569	     -0.05474162	     -0.00049401	     -0.19595086	     -0.05967235	      0.88290937	     -0.00085345	     -0.21227220	      0.00101756	      0.00009097	    127.70428963
      2.15116332	     -0.05478993	     -0.00049583	     -0.19599895	     -0.05967109	      0.88290948	     -0.00085291	     -0.21227090	      0.00100378	      0.00007660	    128.27138059
      2.15241094	     -0.05484100	     -0.00049786	     -0.19604982	     -0.05966985	      0.88290956	     -0.00085237	     -0.21226990	      0.00099245	      0.00006374	    126.84380005
      2.15365857	     -0.05489095	     -0.00050034	     -0.19609956	     -0.05966861	      0.88290964	     -0.00085184	     -0.21226918	      0.00097980	      0.00004983	    127.40688416
      2.15490620	     -0.05494331	     -0.00050304	     -0.19615172	     -0.05966740	      0.88290969	     -0.00085131	     -0.21226872	      0.00096960	      0.00003736	    125.99159219
      2.15615383	     -0.05499419	     -0.00050618	     -0.19620239	     -0.05966620	      0.88290973	     -0.00085079	     -0.21226851	      0.00095811	      0.00002379	    126.55043350
      2.15740145	     -0.05504711	     -0.00050953	     -0.19625511	     -0.05966501	      0.88290975	     -0.00085028	     -0.21226853	      0.00094907	      0.00001161	    125.15025592
      2.15864908	     -0.05509818	     -0.00051330	     -0.19630598	     -0.05966383	      0.88290976	     -0.00084976	     -0.21226877	      0.00093873	     -0.00000169	    125.70703076
      2.15989671	     -0.05515079	     -0.00051723	     -0.19635839	     -0.05966266	      0.88290975	     -0.00084926	     -0.21226922	      0.00093083	     -0.00001361	    124.32438854
      2.16114434	     -0.05520096	     -0.00052150	     -0.19640835	     -0.05966151	      0.88290972	     -0.00084876	     -0.21226985	      0.00092159	     -0.00002664	    124.88381124
      2.16239197	     -0.05525172	     -0.00052584	     -0.19645892	     -0.05966036	      0.88290968	     -0.00084827	     -0.21227066	      0.00091473	     -0.00003824	    123.52995840
      2.16363959	     -0.05529917	     -0.00053045	     -0.19650618	     -0.05965923	      0.88290963	     -0.00084778	     -0.21227160	      0.00090649	     -0.00005087	    124.09752128
      2.16488722	     -0.05534637	     -0.00053504	     -0.19655319	     -0.05965810	      0.88290955	     -0.00084731	     -0.21227265	      0.00090055	     -0.00006196	    122.77366018
      2.16613485	     -0.05538970	     -0.00053982	     -0.19659633	     -0.05965698	      0.88290947	     -0.00084683	     -0.21227378	      0.00089315	     -0.00007390	    123.34706426
      2.16738248	     -0.05543247	     -0.00054455	     -0.19663893	     -0.05965587	      0.88290937	     -0.00084637	     -0.21227495	      0.00088796	     -0.00008409	    122.04707161
      2.16863010	     -0.05547125	     -0.00054941	     -0.19667753	     -0.05965477	      0.88290926	     -0.00084591	     -0.21227616	      0.00088121	     -0.00009493	    122.62427830
      2.16987773	     -0.05550914	     -0.00055415	     -0.19671525	     -0.05965367	      0.88290914	     -0.00084546	     -0.21227739	      0.00087655	     -0.00010380	    121.34970657
      2.17112536	     -0.05554293	     -0.00055897	     -0.19674886	     -0.05965258	      0.88290900	     -0.00084501	     -0.21227861	      0.00087024	     -0.00011309	    121.93274030
      2.17237299	     -0.05557593	     -0.00056361	     -0.19678171	     -0.05965150	      0.88290885	     -0.00084457	     -0.21227982	      0.00086592	     -0.00012022	    120.67473431
      2.17362061	     -0.05560522	     -0.00056829	     -0.19681083	     -0.05965042	      0.88290870	     -0.00084413	     -0.21228102	      0.00085984	     -0.00012761	    121.25635886
      2.17486824	     -0.05563413	     -0.00057275	     -0.19683959	     -0.05964935	      0.88290854	     -0.00084371	     -0.21228223	      0.00085565	     -0.00013274	    120.00965877
      2.17611587	     -0.05565983	     -0.00057714	     -0.19686513	     -0.05964829	      0.88290837	     -0.00084328	     -0.21228343	      0.00084965	     -0.00013809	    120.57887914
      2.17736350	     -0.05568625	     -0.00058124	     -0.19689140	     -0.05964723	      0.88290819	     -0.00084287	     -0.21228467	      0.00084547	     -0.00014126	    119.32181251
      2.17861113	     -0.05571144	     -0.00058530	     -0.19691644	     -0.05964618	      0.88290802	     -0.00084246	     -0.21228598	      0.00083943	     -0.00014486	    119.86001212
      2.17985875	     -0.05573894	     -0.00058912	     -0.19694380	     -0.05964513	      0.88290783	     -0.00084205	     -0.21228746	      0.00083521	     -0.00014663	    118.59264885
      2.18110638	     -0.05576598	     -0.00059291	     -0.19697069	     -0.05964410	      0.88290765	     -0.00084165	     -0.21228913	      0.00082920	     -0.00014928	    119.11477449
      2.18235401	     -0.05579602	     -0.00059651	     -0.19700059	     -0.05964306	      0.88290746	     -0.00084126	     -0.21229109	      0.00082512	     -0.00015058	    117.84965797
      2.18360164	     -0.05582632	     -0.00060018	     -0.19703074	     -0.05964204	      0.88290727	     -0.00084087	     -0.21229338	      0.00081939	     -0.00015327	    118.36104623
      2.18484926	     -0.05585973	     -0.00060372	     -0.19706402	     -0.05964102	      0.88290708	     -0.00084049	     -0.21229606	      0.00081573	     -0.00015511	    117.10832011
      2.18609689	     -0.05589318	     -0.00060734	     -0.19709733	     -0.05964000	      0.88290688	     -0.00084012	     -0.21229916	      0.00081056	     -0.00015880	    117.61335321
      2.18734452	     -0.05592979	     -0.00061089	     -0.19713381	     -0.05963899	      0.88290668	     -0.00083975	     -0.21230272	      0.00080757	     -0.00016204	    116.37011769
      2.18859215	     -0.05596681	     -0.00061459	     -0.19717069	     -0.05963799	      0.88290648	     -0.00083939	     -0.21230677	      0.00080319	     -0.00016747	    116.86123432
      2.18983978	     -0.05600689	     -0.00061825	     -0.19721064	     -0.05963699	      0.88290627	     -0.00083903	     -0.21231135	      0.00080109	     -0.00017276	    115.62764162
      2.19108740	     -0.05604660	     -0.00062200	     -0.19725021	     -0.05963599	      0.88290605	     -0.00083868	     -0.21231646	      0.00079769	     -0.00018046	    116.11260322
      2.19233503	     -0.05608872	     -0.00062566	     -0.19729221	     -0.05963500	      0.88290582	     -0.00083833	     -0.21232210	      0.00079663	     -0.00018814	    114.88882201
      2.19358266	     -0.05613067	     -0.00062936	     -0.19733404	     -0.05963400	      0.88290558	     -0.00083799	     -0.21232827	      0.00079430	     -0.00019830	    115.34931938
      2.19483029	     -0.05617520	     -0.00063292	     -0.19737846	     -0.05963301	      0.88290532	     -0.00083766	     -0.21233499	      0.00079434	     -0.00020852	    114.12225312
      2.19607791	     -0.05621913	     -0.00063646	     -0.19742227	     -0.05963202	      0.88290505	     -0.00083733	     -0.21234223	      0.00079315	     -0.00022125	    114.57064888
      2.19732554	     -0.05626484	     -0.00063979	     -0.19746789	     -0.05963103	      0.88290477	     -0.00083701	     -0.21235001	      0.00079436	     -0.00023401	    113.35127469
      2.19857317	     -0.05631001	     -0.00064309	     -0.19751295	     -0.05963004	      0.88290447	     -0.00083670	     -0.21235828	      0.00079440	     -0.00024922	    113.78450537
      2.19982080	     -0.05635829	     -0.00064626	     -0.19756115	     -0.05962905	      0.88290415	     -0.00083639	     -0.21236707	      0.00079688	     -0.00026439	    112.55557664
      2.20106843	     -0.05640648	     -0.00064940	     -0.19760926	     -0.05962805	      0.88290381	     -0.00083608	     -0.21237639	      0.00079823	     -0.00028195	    112.97767570
      2.20231605	     -0.05645663	     -0.00065233	     -0.19765934	     -0.05962706	      0.88290345	     -0.00083578	     -0.21238623	      0.00080208	     -0.00029939	    111.76262421
      2.20356368	     -0.05650644	     -0.00065522	     -0.19770908	     -0.05962605	      0.88290306	     -0.00083549	     -0.21239657	      0.00080487	     -0.00031907	    112.18555925
      2.20481131	     -0.05655905	     -0.00065797	     -0.19776165	     -0.05962505	      0.88290265	     -0.00083520	     -0.21240740	      0.00081018	     -0.00033848	    110.97766871
      2.20605894	     -0.05661177	     -0.00066071	     -0.19781432	     -0.05962403	      0.88290221	     -0.00083492	     -0.21241874	      0.00081445	     -0.00036000	    111.40716636
      2.20730656	     -0.05666679	     -0.00066333	     -0.19786931	     -0.05962301	      0.88290175	     -0.00083464	     -0.21243057	      0.00082129	     -0.00038108	    110.23038750
      2.20855419	     -0.05672115	     -0.00066592	     -0.19792364	     -0.05962199	      0.88290126	     -0.00083437	     -0.21244287	      0.00082714	     -0.00040405	    110.69471886
      2.20980182	     -0.05677706	     -0.00066829	     -0.19797954	     -0.05962095	      0.88290074	     -0.00083410	     -0.21245561	      0.00083556	     -0.00042633	    109.55584095
      2.21104945	     -0.05683157	     -0.00067057	     -0.19803404	     -0.05961990	      0.88290020	     -0.00083384	     -0.21246875	      0.00084297	     -0.00045025	    110.05039168
      2.21229707	     -0.05688691	     -0.00067266	     -0.19808939	     -0.05961884	      0.88289962	     -0.00083358	     -0.21248225	      0.00085294	     -0.00047320	    108.94824219
      2.21354470	     -0.05694034	     -0.00067470	     -0.19814283	     -0.05961777	      0.88289902	     -0.00083333	     -0.21249606	      0.00086194	     -0.00049744	    109.48293233
      2.21479233	     -0.05699414	     -0.00067659	     -0.19819667	     -0.05961669	      0.88289838	     -0.00083308	     -0.21251013	      0.00087352	     -0.00052035	    108.42342099
      2.21603996	     -0.05704609	     -0.00067848	     -0.19824864	     -0.05961560	      0.88289772	     -0.00083284	     -0.21252442	      0.00088414	     -0.00054417	    108.99712788
      2.21728759	     -0.05709868	     -0.00068028	     -0.19830129	     -0.05961448	      0.88289702	     -0.00083260	     -0.21253891	      0.00089726	     -0.00056628	    107.98564853
      2.21853521	     -0.05714968	     -0.00068210	     -0.19835234	     -0.05961336	      0.88289630	     -0.00083237	     -0.21255355	      0.00090934	     -0.00058894	    108.60609820
      2.21978284	     -0.05720127	     -0.00068364	     -0.19840400	     -0.05961221	      0.88289556	     -0.00083214	     -0.21256835	      0.00092383	     -0.00060955	    107.63771680
      2.22103047	     -0.05725061	     -0.00068513	     -0.19845340	     -0.05961105	      0.88289478	     -0.00083192	     -0.21258326	      0.00093719	     -0.00063040	    108.31083241
      2.22227810	     -0.05729972	     -0.00068651	     -0.19850260	     -0.05960987	      0.88289398	     -0.00083170	     -0.21259825	      0.00095290	     -0.00064892	    107.41083461
      2.22352572	     -0.05734637	     -0.00068791	     -0.19854933	     -0.05960868	      0.88289316	     -0.00083149	     -0.21261327	      0.00096741	     -0.00066741	    108.16052156
      2.22477335	     -0.05739270	     -0.00068926	     -0.19859576	     -0.05960746	      0.88289232	     -0.00083128	     -0.21262831	      0.00098417	     -0.00068331	    107.33800743
      2.22602098	     -0.05743619	     -0.00069068	     -0.19863934	     -0.05960622	      0.88289146	     -0.00083108	     -0.21264331	      0.00099961	     -0.00069893	    108.16986483
      2.22726861	     -0.05747923	     -0.00069205	     -0.19868249	     -0.05960496	      0.88289058	     -0.00083088	     -0.21265825	      0.00101719	     -0.00071170	    107.41382405
      2.22851624	     -0.05751991	     -0.00069349	     -0.19872327	     -0.05960368	      0.88288968	     -0.00083069	     -0.21267311	      0.00103336	     -0.00072398	    108.31194420
      2.22976386	     -0.05756054	     -0.00069489	     -0.19876402	     -0.05960238	      0.88288877	     -0.00083050	     -0.21268788	      0.00105155	     -0.00073325	    107.62204818
      2.23101149	     -0.05759891	     -0.00069602	     -0.19880250	     -0.05960106	      0.88288785	     -0.00083032	     -0.21270255	      0.00106825	     -0.00074188	    108.57910389
      2.23225912	     -0.05763663	     -0.00069661	     -0.19884036	     -0.05959972	      0.88288692	     -0.00083014	     -0.21271712	      0.00108686	     -0.00074719	    107.90581295
      2.23350675	     -0.05767237	     -0.00069723	     -0.19887623	     -0.05959835	      0.88288599	     -0.00082997	     -0.21273159	      0.00110393	     -0.00075167	    108.88257896
      2.23475437	     -0.05770806	     -0.00069770	     -0.19891207	     -0.05959696	      0.88288505	     -0.00082980	     -0.21274598	      0.00112296	     -0.00075293	    108.27013306
      2.23600200	     -0.05774123	     -0.00069816	     -0.19894538	     -0.05959555	      0.88288411	     -0.00082963	     -0.21276025	      0.00114050	     -0.00075345	    109.31671503
      2.23724963	     -0.05777353	     -0.00069844	     -0.19897784	     -0.05959412	      0.88288317	     -0.00082947	     -0.21277441	      0.00116004	     -0.00075081	    108.74900902
      2.23849726	     -0.05780296	     -0.00069866	     -0.19900742	     -0.05959266	      0.88288224	     -0.00082931	     -0.21278839	      0.00117811	     -0.00074747	    109.82494962
      2.23974489	     -0.05783229	     -0.00069875	     -0.19903692	     -0.05959117	      0.88288131	     -0.00082916	     -0.21280222	      0.00119819	     -0.00074101	    109.26520302
      2.24099251	     -0.05785954	     -0.00069881	     -0.19906433	     -0.05958967	      0.88288039	     -0.00082901	     -0.21281588	      0.00121682	     -0.00073393	    110.35365792
      2.24224014	     -0.05788515	     -0.00069889	     -0.19909012	     -0.05958814	      0.88287948	     -0.00082886	     -0.21282938	      0.00123747	     -0.00072381	    109.80459141
      2.24348777	     -0.05790833	     -0.00069953	     -0.19911346	     -0.05958658	      0.88287858	     -0.00082871	     -0.21284274	      0.00125660	     -0.00071295	    110.88443104
      2.24473540	     -0.05793289	     -0.00070009	     -0.19913819	     -0.05958500	      0.88287770	     -0.00082857	     -0.21285603	      0.00127768	     -0.00069900	    110.31115654
      2.24598302	     -0.05795581	     -0.00070056	     -0.19916127	     -0.05958339	      0.88287684	     -0.00082843	     -0.21286925	      0.00129731	     -0.00068451	    111.40203036
      2.24723065	     -0.05797864	     -0.00070078	     -0.19918429	     -0.05958176	      0.88287599	     -0.00082829	     -0.21288237	      0.00131898	     -0.00066714	    110.83643333
      2.24847828	     -0.05799888	     -0.00070082	     -0.19920471	     -0.05958010	      0.88287517	     -0.00082815	     -0.21289536	      0.00133925	     -0.00064943	    111.92747793
      2.24972591	     -0.05801845	     -0.00070052	     -0.19922450	     -0.05957842	      0.88287437	     -0.00082801	     -0.21290820	      0.00136162	     -0.00062903	    111.35006906
      2.25097353	     -0.05803497	     -0.00069994	     -0.19924121	     -0.05957671	      0.88287360	     -0.00082787	     -0.21292082	      0.00138258	     -0.00060845	    112.43614351
      2.25222116	     -0.05805069	     -0.00069900	     -0.19925717	     -0.05957497	      0.88287286	     -0.00082774	     -0.21293320	      0.00140558	     -0.00058535	    111.83927297
      2.25346879	     -0.05806312	     -0.00069778	     -0.19926982	     -0.05957320	      0.88287214	     -0.00082760	     -0.21294530	      0.00142711	     -0.00056229	    112.92102016
      2.25471642	     -0.05807420	     -0.00069613	     -0.19928115	     -0.05957141	      0.88287146	     -0.00082747	     -0.21295708	      0.00145062	     -0.00053691	    112.30514652
      2.25596405	     -0.05808215	     -0.00069422	     -0.19928935	     -0.05956958	      0.88287080	     -0.00082733	     -0.21296850	      0.00147262	     -0.00051178	    113.36422945
      2.25721167	     -0.05808948	     -0.00069199	     -0.19929695	     -0.05956773	      0.88287018	     -0.00082719	     -0.21297956	      0.00149658	     -0.00048459	    112.71768700
      2.25845930	     -0.05809447	     -0.00069007	     -0.19930219	     -0.05956585	      0.88286959	     -0.00082706	     -0.21299022	      0.00151899	     -0.00045789	    113.76622113
      2.25970693	     -0.05809940	     -0.00068797	     -0.19930738	     -0.05956394	      0.88286904	     -0.00082692	     -0.21300051	      0.00154331	     -0.00042937	    113.09824813
      2.26095456	     -0.05810209	     -0.00068581	     -0.19931033	     -0.05956200	      0.88286852	     -0.00082679	     -0.21301040	      0.00156604	     -0.00040161	    114.14272049
      2.26220218	     -0.05810468	     -0.00068312	     -0.19931321	     -0.05956003	      0.88286804	     -0.00082665	     -0.21301991	      0.00159063	     -0.00037225	    113.47172583
      2.26344981	     -0.05810499	     -0.00068041	     -0.19931379	     -0.05955803	      0.88286759	     -0.00082652	     -0.21302902	      0.00161358	     -0.00034380	    114.50894326
      2.26469744	     -0.05810491	     -0.00067783	     -0.19931401	     -0.05955600	      0.88286718	     -0.00082639	     -0.21303771	      0.00163840	     -0.00031392	    113.84703047
      2.26594507	     -0.05810232	     -0.00067547	     -0.19931168	     -0.05955394	      0.88286681	     -0.00082625	     -0.21304597	      0.00166159	     -0.00028506	    114.91294150
      2.26719270	     -0.05809818	     -0.00067309	     -0.19930782	     -0.05955186	      0.88286647	     -0.00082612	     -0.21305378	      0.00168659	     -0.00025481	    114.26747204
      2.26844032	     -0.05808988	     -0.00067077	     -0.19929980	     -0.05954974	      0.88286617	     -0.00082599	     -0.21306107	      0.00170987	     -0.00022557	    115.36182537
      2.26968795	     -0.05807827	     -0.00066831	     -0.19928847	     -0.05954759	      0.88286591	     -0.00082585	     -0.21306779	      0.00173481	     -0.00019486	    114.74479682
      2.27093558	     -0.05806006	     -0.00066577	     -0.19927054	     -0.05954541	      0.88286568	     -0.00082572	     -0.21307382	      0.00175787	     -0.00016498	    115.89431620
      2.27218321	     -0.05803751	     -0.00066302	     -0.19924828	     -0.05954320	      0.88286550	     -0.00082559	     -0.21307908	      0.00178244	     -0.00013334	    115.31086133
      2.27343083	     -0.05800934	     -0.00066034	     -0.19922039	     -0.05954096	      0.88286535	     -0.00082545	     -0.21308350	      0.00180492	     -0.00010218	    116.49038626
      2.27467846	     -0.05797733	     -0.00065762	     -0.19918867	     -0.05953870	      0.88286524	     -0.00082532	     -0.21308705	      0.00182863	     -0.00006893	    115.93940963
      2.27592609	     -0.05793961	     -0.00065494	     -0.19915121	     -0.05953640	      0.88286518	     -0.00082518	     -0.21308968	      0.00184997	     -0.00003589	    117.16815580
      2.27717372	     -0.05789741	     -0.00065203	     -0.19910930	     -0.05953408	      0.88286515	     -0.00082505	     -0.21309138	      0.00187225	     -0.00000051	    116.65365508
      2.27842135	     -0.05784883	     -0.00064900	     -0.19906098	     -0.05953173	      0.88286518	     -0.00082492	     -0.21309207	      0.00189190	      0.00003485	    117.94302637
      2.27966897	     -0.05779577	     -0.00064573	     -0.19900819	     -0.05952936	      0.88286524	     -0.00082478	     -0.21309174	      0.00191229	      0.00007271	    117.46947354
      2.28091660	     -0.05773464	     -0.00064209	     -0.19894732	     -0.05952696	      0.88286536	     -0.00082464	     -0.21309033	      0.00192991	      0.00011071	    118.82438533
      2.28216423	     -0.05766856	     -0.00063811	     -0.19888150	     -0.05952454	      0.88286552	     -0.00082451	     -0.21308783	      0.00194815	      0.00015142	    118.37966518
      2.28341186	     -0.05759712	     -0.00063407	     -0.19881032	     -0.05952210	      0.88286574	     -0.00082437	     -0.21308421	      0.00196349	      0.00019242	    119.76591317
      2.28465948	     -0.05752178	     -0.00062973	     -0.19873522	     -0.05951964	      0.88286600	     -0.00082423	     -0.21307949	      0.00197936	      0.00023609	    119.33793005
      2.28590711	     -0.05744078	     -0.00062516	     -0.19865446	     -0.05951716	      0.88286632	     -0.00082409	     -0.21307363	      0.00199223	      0.00027993	    120.74456528
      2.28715474	     -0.05735696	     -0.00062029	     -0.19857088	     -0.05951467	      0.88286670	     -0.00082395	     -0.21306665	      0.00200554	      0.00032625	    120.29754146
      2.28840237	     -0.05726900	     -0.00061549	     -0.19848312	     -0.05951216	      0.88286714	     -0.00082381	     -0.21305855	      0.00201579	      0.00037245	    121.73004336
      2.28964999	     -0.05717889	     -0.00061069	     -0.19839322	     -0.05950964	      0.88286763	     -0.00082366	     -0.21304938	      0.00202644	      0.00042084	    121.31140410
      2.29089762	     -0.05708478	     -0.00060603	     -0.19829929	     -0.05950711	      0.88286819	     -0.00082352	     -0.21303914	      0.00203391	      0.00046882	    122.78209184
      2.29214525	     -0.05698975	     -0.00060139	     -0.19820443	     -0.05950457	      0.88286880	     -0.00082337	     -0.21302789	      0.00204166	      0.00051864	    122.35878739
      2.29339288	     -0.05689259	     -0.00059698	     -0.19810741	     -0.05950202	      0.88286948	     -0.00082322	     -0.21301566	      0.00204612	      0.00056762	    123.82255285
      2.29464051	     -0.05679573	     -0.00059263	     -0.19801069	     -0.05949946	      0.88287022	     -0.00082308	     -0.21300255	      0.00205081	      0.00061793	    123.37640832
      2.29588813	     -0.05669727	     -0.00058853	     -0.19791233	     -0.05949690	      0.88287102	     -0.00082293	     -0.21298861	      0.00205226	      0.00066685	    124.84430222
      2.29713576	     -0.05659902	     -0.00058443	     -0.19781418	     -0.05949434	      0.88287189	     -0.00082278	     -0.21297389	      0.00205400	      0.00071655	    124.39992571
      2.29838339	     -0.05649870	     -0.00058054	     -0.19771392	     -0.05949178	      0.88287281	     -0.00082262	     -0.21295843	      0.00205250	      0.00076433	    125.87124048
      2.29963102	     -0.05639918	     -0.00057686	     -0.19761445	     -0.05948922	      0.88287379	     -0.00082247	     -0.21294230	      0.00205127	      0.00081240	    125.40940204
      2.30087864	     -0.05630023	     -0.00057359	     -0.19751552	     -0.05948666	      0.88287484	     -0.00082232	     -0.21292557	      0.00204679	      0.00085802	    126.85488586
      2.30212627	     -0.05620435	     -0.00057052	     -0.19741966	     -0.05948411	      0.88287593	     -0.00082216	     -0.21290836	      0.00204263	      0.00090333	    126.35989471
      2.30337390	     -0.05610831	     -0.00056764	     -0.19732360	     -0.05948156	      0.88287709	     -0.00082200	     -0.21289073	      0.00203531	      0.00094561	    127.79041237
      2.30462153	     -0.05601334	     -0.00056463	     -0.19722860	     -0.05947903	      0.88287829	     -0.00082184	     -0.21287272	      0.00202840	      0.00098707	    127.29281234
      2.30586916	     -0.05591721	     -0.00056169	     -0.19713243	     -0.05947650	      0.88287955	     -0.00082168	     -0.21285432	      0.00201839	      0.00102508	    128.71743776
      2.30711678	     -0.05582295	     -0.00055861	     -0.19703812	     -0.05947399	      0.88288085	     -0.00082151	     -0.21283557	      0.00200884	      0.00106188	    128.18993183
      2.30836441	     -0.05572881	     -0.00055567	     -0.19694391	     -0.05947149	      0.88288220	     -0.00082135	     -0.21281651	      0.00199623	      0.00109483	    129.60284287
      2.30961204	     -0.05563762	     -0.00055269	     -0.19685263	     -0.05946901	      0.88288358	     -0.00082118	     -0.21279720	      0.00198418	      0.00112625	    129.05135456
      2.31085967	     -0.05554660	     -0.00054987	     -0.19676152	     -0.05946654	      0.88288501	     -0.00082100	     -0.21277766	      0.00196919	      0.00115352	    130.44684576
      2.31210729	     -0.05545817	     -0.00054680	     -0.19667298	     -0.05946410	      0.88288646	     -0.00082083	     -0.21275796	      0.00195487	      0.00117899	    129.87573627
      2.31335492	     -0.05537029	     -0.00054358	     -0.19658498	     -0.05946167	      0.88288794	     -0.00082065	     -0.21273811	      0.00193767	      0.00120015	    131.22954114
      2.31460255	     -0.05528640	     -0.00054026	     -0.19650097	     -0.05945926	      0.88288945	     -0.00082047	     -0.21271819	      0.00192118	      0.00121933	    130.59614585
      2.31585018	     -0.05520376	     -0.00053719	     -0.19641817	     -0.05945688	      0.88289099	     -0.00082028	     -0.21269824	      0.00190195	      0.00123394	    131.93858087
      2.31709781	     -0.05512475	     -0.00053414	     -0.19633902	     -0.05945452	      0.88289253	     -0.00082009	     -0.21267832	      0.00188363	      0.00124639	    131.31296277
      2.31834543	     -0.05504649	     -0.00053136	     -0.19626058	     -0.05945218	      0.88289409	     -0.00081990	     -0.21265845	      0.00186269	      0.00125422	    132.65883131
      2.31959306	     -0.05497197	     -0.00052853	     -0.19618588	     -0.05944987	      0.88289566	     -0.00081970	     -0.21263865	      0.00184270	      0.00125992	    132.00623515
      2.32084069	     -0.05489777	     -0.00052581	     -0.19611148	     -0.05944758	      0.88289723	     -0.00081950	     -0.21261895	      0.00182011	      0.00126107	    133.33301539
      2.32208832	     -0.05482696	     -0.00052291	     -0.19604049	     -0.05944532	      0.88289881	     -0.00081930	     -0.21259936	      0.00179853	      0.00126019	    132.65132230
      2.32333594	     -0.05475726	     -0.00052015	     -0.19597057	     -0.05944310	      0.88290038	     -0.00081909	     -0.21257990	      0.00177440	      0.00125487	    133.94220340
      2.32458357	     -0.05469166	     -0.00051721	     -0.19590476	     -0.05944090	      0.88290194	     -0.00081887	     -0.21256060	      0.00175132	      0.00124763	    133.21562049
      2.32583120	     -0.05462665	     -0.00051435	     -0.19583953	     -0.05943873	      0.88290349	     -0.00081866	     -0.21254149	      0.00172574	      0.00123610	    134.48176163
      2.32707883	     -0.05456518	     -0.00051130	     -0.19577783	     -0.05943659	      0.88290502	     -0.00081843	     -0.21252257	      0.00170131	      0.00122286	    133.73013158
      2.32832645	     -0.05450397	     -0.00050836	     -0.19571638	     -0.05943448	      0.88290654	     -0.00081821	     -0.21250385	      0.00167449	      0.00120558	    134.97806002
      2.32957408	     -0.05444596	     -0.00050519	     -0.19565814	     -0.05943241	      0.88290803	     -0.00081797	     -0.21248533	      0.00164889	      0.00118689	    134.19824354
      2.33082171	     -0.05438778	     -0.00050210	     -0.19559971	     -0.05943037	      0.88290950	     -0.00081774	     -0.21246700	      0.00162092	      0.00116450	    135.42859916
      2.33206934	     -0.05433257	     -0.00049883	     -0.19554425	     -0.05942836	      0.88291094	     -0.00081749	     -0.21244887	      0.00159419	      0.00114109	    134.63073385
      2.33331697	     -0.05427753	     -0.00049567	     -0.19548895	     -0.05942639	      0.88291234	     -0.00081724	     -0.21243092	      0.00156507	      0.00111440	    135.82868810
      2.33456459	     -0.05422676	     -0.00049236	     -0.19543792	     -0.05942446	      0.88291372	     -0.00081699	     -0.21241320	      0.00153717	      0.00108712	    134.96766218
      2.33581222	     -0.05417660	     -0.00048919	     -0.19538749	     -0.05942256	      0.88291505	     -0.00081673	     -0.21239571	      0.00150687	      0.00105691	    136.13295420
      2.33705985	     -0.05412985	     -0.00048598	     -0.19534047	     -0.05942070	      0.88291635	     -0.00081647	     -0.21237849	      0.00147785	      0.00102650	    135.26432298
      2.33830748	     -0.05408337	     -0.00048304	     -0.19529369	     -0.05941887	      0.88291761	     -0.00081620	     -0.21236152	      0.00144647	      0.00099365	    136.42319588
      2.33955510	     -0.05404017	     -0.00047989	     -0.19525021	     -0.05941709	      0.88291883	     -0.00081592	     -0.21234481	      0.00141639	      0.00096109	    135.52345003
      2.34080273	     -0.05399688	     -0.00047684	     -0.19520661	     -0.05941534	      0.88292001	     -0.00081564	     -0.21232836	      0.00138397	      0.00092651	    136.65960002
      2.34205036	     -0.05395714	     -0.00047363	     -0.19516657	     -0.05941363	      0.88292115	     -0.00081536	     -0.21231217	      0.00135291	      0.00089258	    135.73799446
      2.34329799	     -0.05391735	     -0.00047067	     -0.19512646	     -0.05941197	      0.88292224	     -0.00081506	     -0.21229625	      0.00131957	      0.00085700	    136.87666077
      2.34454562	     -0.05388146	     -0.00046771	     -0.19509027	     -0.05941034	      0.88292329	     -0.00081477	     -0.21228062	      0.00128765	      0.00082249	    135.94869515
      2.34579324	     -0.05384602	     -0.00046503	     -0.19505450	     -0.05940875	      0.88292429	     -0.00081446	     -0.21226529	      0.00125351	      0.00078671	    137.07748809
      2.34704087	     -0.05381468	     -0.00046230	     -0.19502283	     -0.05940721	      0.88292525	     -0.00081416	     -0.21225026	      0.00122085	      0.00075232	    136.13320793
      2.34828850	     -0.05378383	     -0.00045986	     -0.19499164	     -0.05940571	      0.88292617	     -0.00081384	     -0.21223556	      0.00118602	      0.00071695	    137.25957612
      2.34953613	     -0.05375684	     -0.00045729	     -0.19496431	     -0.05940425	      0.88292704	     -0.00081352	     -0.21222119	      0.00115273	      0.00068322	    136.30125826
      2.35078375	     -0.05373033	     -0.00045493	     -0.19493744	     -0.05940283	      0.88292787	     -0.00081320	     -0.21220716	      0.00111732	      0.00064871	    137.41209130
      2.35203138	     -0.05370862	     -0.00045247	     -0.19491539	     -0.05940146	      0.88292866	     -0.00081287	     -0.21219348	      0.00108350	      0.00061600	    136.42486951
      2.35327901	     -0.05368846	     -0.00045035	     -0.19489486	     -0.05940013	      0.88292941	     -0.00081253	     -0.21218018	      0.00104763	      0.00058257	    137.51791458
      2.35452664	     -0.05367325	     -0.00044821	     -0.19487930	     -0.05939885	      0.88293011	     -0.00081219	     -0.21216729	      0.00101348	      0.00055099	    136.51648759
      2.35577427	     -0.05365913	     -0.00044641	     -0.19486480	     -0.05939760	      0.88293078	     -0.00081184	     -0.21215483	      0.00097739	      0.00051875	    137.60546094
      2.35702189	     -0.05364936	     -0.00044441	     -0.19485467	     -0.05939641	      0.88293141	     -0.00081149	     -0.21214280	      0.00094314	      0.00048841	    136.59390705
      2.35826952	     -0.05363898	     -0.00044278	     -0.19484391	     -0.05939525	      0.88293200	     -0.00081113	     -0.21213122	      0.00090703	      0.00045758	    137.68040020
      2.35951715	     -0.05363410	     -0.00044099	     -0.19483867	     -0.05939414	      0.88293255	     -0.00081077	     -0.21212014	      0.00087272	      0.00042901	    136.61585841
      2.36076478	     -0.05363006	     -0.00043940	     -0.19483425	     -0.05939308	      0.88293307	     -0.00081040	     -0.21210956	      0.00083654	      0.00040014	    137.66734520
      2.36201240	     -0.05362991	     -0.00043769	     -0.19483373	     -0.05939205	      0.88293355	     -0.00081003	     -0.21209948	      0.00080232	      0.00037345	    136.62322655
      2.36326003	     -0.05362907	     -0.00043628	     -0.19483251	     -0.05939108	      0.88293400	     -0.00080965	     -0.21208984	      0.00076637	      0.00034643	    137.68626887
      2.36450766	     -0.05363203	     -0.00043484	     -0.19483511	     -0.05939014	      0.88293442	     -0.00080926	     -0.21208064	      0.00073245	      0.00032164	    136.62264539
      2.36575529	     -0.05363483	     -0.00043362	     -0.19483753	     -0.05938925	      0.88293480	     -0.00080887	     -0.21207186	      0.00069684	      0.00029653	    137.66118025
      2.36700291	     -0.05364123	     -0.00043227	     -0.19484356	     -0.05938840	      0.88293516	     -0.00080847	     -0.21206346	      0.00066333	      0.00027365	    136.57226219
      2.36825054	     -0.05364725	     -0.00043111	     -0.19484921	     -0.05938760	      0.88293549	     -0.00080807	     -0.21205544	      0.00062818	      0.00025044	    137.57925240
      2.36949817	     -0.05365686	     -0.00042981	     -0.19485846	     -0.05938683	      0.88293579	     -0.00080767	     -0.21204778	      0.00059516	      0.00022944	    136.45324230
      2.37074580	     -0.05366609	     -0.00042873	     -0.19486732	     -0.05938611	      0.88293606	     -0.00080725	     -0.21204046	      0.00056057	      0.00020809	    137.42789659
      2.37199343	     -0.05367894	     -0.00042754	     -0.19487983	     -0.05938543	      0.88293631	     -0.00080684	     -0.21203348	      0.00052814	      0.00018892	    136.26821650
      2.37324105	     -0.05369149	     -0.00042686	     -0.19489200	     -0.05938479	      0.88293653	     -0.00080641	     -0.21202682	      0.00049413	      0.00016941	    137.20958680
      2.37448868	     -0.05370774	     -0.00042603	     -0.19490790	     -0.05938420	      0.88293673	     -0.00080598	     -0.21202050	      0.00046229	      0.00015209	    135.99963227
      2.37573631	     -0.05372361	     -0.00042542	     -0.19492341	     -0.05938364	      0.88293691	     -0.00080555	     -0.21201449	      0.00042886	      0.00013440	    136.90336348
      2.37698394	     -0.05374303	     -0.00042468	     -0.19494248	     -0.05938313	      0.88293707	     -0.00080511	     -0.21200881	      0.00039764	      0.00011880	    135.67815917
      2.37823156	     -0.05376193	     -0.00042417	     -0.19496102	     -0.05938265	      0.88293720	     -0.00080467	     -0.21200343	      0.00036488	      0.00010273	    136.56131158
      2.37947919	     -0.05378421	     -0.00042354	     -0.19498296	     -0.05938222	      0.88293732	     -0.00080422	     -0.21199836	      0.00033438	      0.00008868	    135.31822866
      2.38072682	     -0.05380577	     -0.00042313	     -0.19500417	     -0.05938182	      0.88293743	     -0.00080377	     -0.21199358	      0.00030235	      0.00007407	    136.18462748
      2.38197445	     -0.05383066	     -0.00042261	     -0.19502873	     -0.05938146	      0.88293751	     -0.00080332	     -0.21198909	      0.00027261	      0.00006140	    134.92895165
      2.38322208	     -0.05385483	     -0.00042234	     -0.19505255	     -0.05938114	      0.88293758	     -0.00080285	     -0.21198488	      0.00024137	      0.00004809	    135.78111908
      2.38446970	     -0.05388224	     -0.00042194	     -0.19507964	     -0.05938086	      0.88293763	     -0.00080239	     -0.21198094	      0.00021243	      0.00003663	    134.51436431
      2.38571733	     -0.05390875	     -0.00042176	     -0.19510581	     -0.05938061	      0.88293767	     -0.00080192	     -0.21197726	      0.00018203	      0.00002444	    135.35653944
      2.38696496	     -0.05393827	     -0.00042146	     -0.19513501	     -0.05938040	      0.88293769	     -0.00080145	     -0.21197383	      0.00015397	      0.00001399	    134.08859779
      2.38821259	     -0.05396660	     -0.00042136	     -0.19516301	     -0.05938023	      0.88293770	     -0.00080097	     -0.21197064	      0.00012449	      0.00000271	    134.92455978
      2.38946021	     -0.05399769	     -0.00042112	     -0.19519379	     -0.05938009	      0.88293770	     -0.00080049	     -0.21196767	      0.00009739	     -0.00000690	    133.65421322
      2.39070784	     -0.05402757	     -0.00042108	     -0.19522336	     -0.05937999	      0.88293769	     -0.00080000	     -0.21196492	      0.00006888	     -0.00001742	    134.48189960
      2.39195547	     -0.05406016	     -0.00042093	     -0.19525565	     -0.05937992	      0.88293766	     -0.00079951	     -0.21196237	      0.00004274	     -0.00002636	    133.21243427
      2.39320310	     -0.05409127	     -0.00042097	     -0.19528645	     -0.05937988	      0.88293762	     -0.00079902	     -0.21196001	      0.00001519	     -0.00003625	    134.03571739
      2.39445073	     -0.05412481	     -0.00042088	     -0.19531970	     -0.05937988	      0.88293757	     -0.00079852	     -0.21195783	     -0.00001001	     -0.00004461	    132.76350699
      2.39569835	     -0.05415677	     -0.00042096	     -0.19535137	     -0.05937991	      0.88293751	     -0.00079802	     -0.21195581	     -0.00003661	     -0.00005396	    133.57899289
      2.39694598	     -0.05419109	     -0.00042094	     -0.19538542	     -0.05937997	      0.88293743	     -0.00079752	     -0.21195394	     -0.00006087	     -0.00006180	    132.30950775
      2.39819361	     -0.05422380	     -0.00042110	     -0.19541783	     -0.05938006	      0.88293735	     -0.00079702	     -0.21195222	     -0.00008655	     -0.00007066	    133.12001639
      2.39944124	     -0.05425859	     -0.00042114	     -0.19545236	     -0.05938018	      0.88293726	     -0.00079651	     -0.21195064	     -0.00010990	     -0.00007802	    131.85095382
      2.40068886	     -0.05429144	     -0.00042134	     -0.19548493	     -0.05938033	      0.88293716	     -0.00079600	     -0.21194918	     -0.00013470	     -0.00008642	    132.65632551
      2.40193649	     -0.05432622	     -0.00042145	     -0.19551946	     -0.05938052	      0.88293704	     -0.00079548	     -0.21194784	     -0.00015719	     -0.00009333	    131.39473506
      2.40318412	     -0.05435908	     -0.00042180	     -0.19555204	     -0.05938073	      0.88293692	     -0.00079496	     -0.21194660	     -0.00018114	     -0.00010128	    132.20436886
      2.40443175	     -0.05439364	     -0.00042214	     -0.19558635	     -0.05938097	      0.88293679	     -0.00079445	     -0.21194546	     -0.00020280	     -0.00010772	    130.95970937
      2.40567937	     -0.05442587	     -0.00042276	     -0.19561831	     -0.05938123	      0.88293665	     -0.00079392	     -0.21194440	     -0.00022595	     -0.00011516	    131.77525449
      2.40692700	     -0.05445941	     -0.00042341	     -0.19565160	     -0.05938153	      0.88293651	     -0.00079340	     -0.21194339	     -0.00024684	     -0.00012105	    130.54582091
      2.40817463	     -0.05449051	     -0.00042443	     -0.19568244	     -0.05938185	      0.88293635	     -0.00079288	     -0.21194243	     -0.00026923	     -0.00012787	    131.36812070
      2.40942226	     -0.05452282	     -0.00042558	     -0.19571451	     -0.05938220	      0.88293619	     -0.00079235	     -0.21194151	     -0.00028940	     -0.00013305	    130.16122984
      2.41066989	     -0.05455257	     -0.00042713	     -0.19574399	     -0.05938257	      0.88293602	     -0.00079182	     -0.21194061	     -0.00031114	     -0.00013907	    130.99071523
      2.41191751	     -0.05458330	     -0.00042883	     -0.19577448	     -0.05938298	      0.88293584	     -0.00079129	     -0.21193973	     -0.00033073	     -0.00014338	    129.80248240
      2.41316514	     -0.05461126	     -0.00043090	     -0.19580216	     -0.05938340	      0.88293566	     -0.00079076	     -0.21193885	     -0.00035196	     -0.00014844	    130.63616933
      2.41441277	     -0.05463998	     -0.00043312	     -0.19583063	     -0.05938385	      0.88293547	     -0.00079023	     -0.21193799	     -0.00037110	     -0.00015173	    129.46055602
      2.41566040	     -0.05466564	     -0.00043569	     -0.19585602	     -0.05938433	      0.88293528	     -0.00078970	     -0.21193712	     -0.00039190	     -0.00015572	    130.30055416
      2.41690802	     -0.05469158	     -0.00043837	     -0.19588170	     -0.05938483	      0.88293508	     -0.00078918	     -0.21193624	     -0.00041067	     -0.00015786	    129.14327138
      2.41815565	     -0.05471394	     -0.00044136	     -0.19590379	     -0.05938535	      0.88293489	     -0.00078865	     -0.21193534	     -0.00043117	     -0.00016064	    129.98965773
      2.41940328	     -0.05473633	     -0.00044443	     -0.19592592	     -0.05938590	      0.88293469	     -0.00078812	     -0.21193442	     -0.00044971	     -0.00016151	    128.85126193
      2.42065091	     -0.05475522	     -0.00044783	     -0.19594454	     -0.05938648	      0.88293448	     -0.00078759	     -0.21193346	     -0.00047004	     -0.00016293	    129.70391111
      2.42189854	     -0.05477428	     -0.00045131	     -0.19596333	     -0.05938708	      0.88293428	     -0.00078706	     -0.21193248	     -0.00048849	     -0.00016239	    128.57763970
      2.42314616	     -0.05478990	     -0.00045509	     -0.19597867	     -0.05938770	      0.88293408	     -0.00078654	     -0.21193146	     -0.00050882	     -0.00016234	    129.43049580
      2.42439379	     -0.05480578	     -0.00045893	     -0.19599428	     -0.05938834	      0.88293388	     -0.00078601	     -0.21193044	     -0.00052734	     -0.00016029	    128.31289392
      2.42564142	     -0.05481852	     -0.00046305	     -0.19600673	     -0.05938902	      0.88293368	     -0.00078549	     -0.21192940	     -0.00054782	     -0.00015872	    129.16140845
      2.42688905	     -0.05483154	     -0.00046715	     -0.19601949	     -0.05938971	      0.88293348	     -0.00078496	     -0.21192838	     -0.00056657	     -0.00015516	    128.04857662
      2.42813667	     -0.05484123	     -0.00047144	     -0.19602889	     -0.05939043	      0.88293329	     -0.00078444	     -0.21192736	     -0.00058733	     -0.00015213	    128.89369163
      2.42938430	     -0.05485124	     -0.00047564	     -0.19603862	     -0.05939118	      0.88293310	     -0.00078392	     -0.21192637	     -0.00060641	     -0.00014717	    127.78131307
      2.43063193	     -0.05485797	     -0.00047998	     -0.19604505	     -0.05939194	      0.88293292	     -0.00078340	     -0.21192541	     -0.00062754	     -0.00014283	    128.62352246
      2.43187956	     -0.05486494	     -0.00048422	     -0.19605176	     -0.05939274	      0.88293275	     -0.00078288	     -0.21192448	     -0.00064703	     -0.00013666	    127.51849395
      2.43312719	     -0.05486872	     -0.00048858	     -0.19605524	     -0.05939356	      0.88293258	     -0.00078237	     -0.21192359	     -0.00066859	     -0.00013120	    128.36272165
      2.43437481	     -0.05487311	     -0.00049285	     -0.19605935	     -0.05939441	      0.88293242	     -0.00078185	     -0.21192275	     -0.00068852	     -0.00012403	    127.25958073
      2.43562244	     -0.05487458	     -0.00049724	     -0.19606053	     -0.05939528	      0.88293227	     -0.00078134	     -0.21192197	     -0.00071057	     -0.00011769	    128.10170403
      2.43687007	     -0.05487679	     -0.00050150	     -0.19606246	     -0.05939618	      0.88293213	     -0.00078083	     -0.21192126	     -0.00073104	     -0.00010974	    126.99740674
      2.43811770	     -0.05487611	     -0.00050582	     -0.19606149	     -0.05939711	      0.88293200	     -0.00078032	     -0.21192062	     -0.00075364	     -0.00010277	    127.83662486
      2.43936532	     -0.05487626	     -0.00050998	     -0.19606136	     -0.05939806	      0.88293187	     -0.00077981	     -0.21192006	     -0.00077467	     -0.00009434	    126.73182115
      2.44061295	     -0.05487370	     -0.00051419	     -0.19605849	     -0.05939904	      0.88293176	     -0.00077930	     -0.21191959	     -0.00079786	     -0.00008704	    127.56881431
      2.44186058	     -0.05487230	     -0.00051824	     -0.19605682	     -0.05940005	      0.88293166	     -0.00077880	     -0.21191922	     -0.00081948	     -0.00007845	    126.45801471
      2.44310821	     -0.05486857	     -0.00052234	     -0.19605279	     -0.05940109	      0.88293156	     -0.00077830	     -0.21191895	     -0.00084324	     -0.00007118	    127.28901193
      2.44435583	     -0.05486633	     -0.00052623	     -0.19605027	     -0.05940215	      0.88293148	     -0.00077780	     -0.21191880	     -0.00086543	     -0.00006283	    126.16535180
      2.44560346	     -0.05486194	     -0.00053007	     -0.19604559	     -0.05940325	      0.88293141	     -0.00077731	     -0.21191879	     -0.00088980	     -0.00005605	    126.97316006
      2.44685109	     -0.05485967	     -0.00053367	     -0.19604304	     -0.05940437	      0.88293134	     -0.00077682	     -0.21191892	     -0.00091260	     -0.00004848	    125.82290027
      2.44809872	     -0.05485666	     -0.00053727	     -0.19603973	     -0.05940553	      0.88293128	     -0.00077633	     -0.21191924	     -0.00093756	     -0.00004284	    126.59336905
      2.44934635	     -0.05485711	     -0.00054068	     -0.19603991	     -0.05940671	      0.88293123	     -0.00077585	     -0.21191979	     -0.00096090	     -0.00003688	    125.40370318
      2.45059397	     -0.05485801	     -0.00054418	     -0.19604051	     -0.05940792	      0.88293119	     -0.00077537	     -0.21192062	     -0.00098632	     -0.00003335	    126.13739330
      2.45184160	     -0.05486369	     -0.00054762	     -0.19604591	     -0.05940917	      0.88293115	     -0.00077490	     -0.21192182	     -0.00101000	     -0.00003003	    124.91909901
      2.45308923	     -0.05487121	     -0.00055129	     -0.19605312	     -0.05941045	      0.88293111	     -0.00077443	     -0.21192343	     -0.00103563	     -0.00002968	    125.61955531
      2.45433686	     -0.05488440	     -0.00055503	     -0.19606602	     -0.05941175	      0.88293108	     -0.00077396	     -0.21192556	     -0.00105940	     -0.00003004	    124.38441631
      2.45558448	     -0.05489930	     -0.00055901	     -0.19608061	     -0.05941309	      0.88293104	     -0.00077350	     -0.21192825	     -0.00108496	     -0.00003383	    125.06376241
      2.45683211	     -0.05491927	     -0.00056297	     -0.19610029	     -0.05941446	      0.88293099	     -0.00077305	     -0.21193155	     -0.00110852	     -0.00003871	    123.81711800
      2.45807974	     -0.05494042	     -0.00056705	     -0.19612113	     -0.05941586	      0.88293094	     -0.00077260	     -0.21193549	     -0.00113372	     -0.00004734	    124.46662596
      2.45932737	     -0.05496650	     -0.00057108	     -0.19614691	     -0.05941729	      0.88293087	     -0.00077216	     -0.21194008	     -0.00115679	     -0.00005734	    123.20944935
      2.46057500	     -0.05499386	     -0.00057529	     -0.19617396	     -0.05941875	      0.88293079	     -0.00077172	     -0.21194537	     -0.00118136	     -0.00007127	    123.83848272
      2.46182262	     -0.05502579	     -0.00057946	     -0.19620561	     -0.05942023	      0.88293070	     -0.00077130	     -0.21195135	     -0.00120368	     -0.00008665	    122.58056080
      2.46307025	     -0.05505838	     -0.00058370	     -0.19623789	     -0.05942175	      0.88293058	     -0.00077087	     -0.21195804	     -0.00122742	     -0.00010595	    123.18605473
      2.46431788	     -0.05509474	     -0.00058779	     -0.19627398	     -0.05942330	      0.88293043	     -0.00077046	     -0.21196544	     -0.00124885	     -0.00012661	    121.92500002
      2.46556551	     -0.05513125	     -0.00059188	     -0.19631019	     -0.05942487	      0.88293026	     -0.00077005	     -0.21197353	     -0.00127165	     -0.00015105	    122.50715908
      2.46681313	     -0.05517178	     -0.00059580	     -0.19635046	     -0.05942647	      0.88293005	     -0.00076964	     -0.21198231	     -0.00129210	     -0.00017664	    121.23505503
      2.46806076	     -0.05521270	     -0.00059972	     -0.19639111	     -0.05942809	      0.88292982	     -0.00076925	     -0.21199178	     -0.00131387	     -0.00020578	    121.79362481
      2.46930839	     -0.05525700	     -0.00060342	     -0.19643516	     -0.05942974	      0.88292954	     -0.00076886	     -0.21200193	     -0.00133326	     -0.00023580	    120.52161826
      2.47055602	     -0.05530199	     -0.00060709	     -0.19647989	     -0.05943142	      0.88292923	     -0.00076847	     -0.21201277	     -0.00135389	     -0.00026905	    121.05747972
      2.47180365	     -0.05535135	     -0.00061060	     -0.19652902	     -0.05943312	      0.88292887	     -0.00076810	     -0.21202429	     -0.00137210	     -0.00030290	    119.77485873
      2.47305127	     -0.05540112	     -0.00061403	     -0.19657856	     -0.05943485	      0.88292847	     -0.00076773	     -0.21203652	     -0.00139151	     -0.00033970	    120.29474314
      2.47429890	     -0.05545394	     -0.00061721	     -0.19663117	     -0.05943659	      0.88292802	     -0.00076737	     -0.21204943	     -0.00140841	     -0.00037678	    119.02356500
      2.47554653	     -0.05550661	     -0.00062031	     -0.19668362	     -0.05943836	      0.88292753	     -0.00076701	     -0.21206299	     -0.00142641	     -0.00041646	    119.54531862
      2.47679416	     -0.05556255	     -0.00062326	     -0.19673938	     -0.05944015	      0.88292698	     -0.00076666	     -0.21207719	     -0.00144184	     -0.00045604	    118.28906570
      2.47804178	     -0.05561884	     -0.00062625	     -0.19679547	     -0.05944196	      0.88292639	     -0.00076633	     -0.21209202	     -0.00145830	     -0.00049780	    118.81552606
      2.47928941	     -0.05567908	     -0.00062916	     -0.19685554	     -0.05944379	      0.88292574	     -0.00076599	     -0.21210748	     -0.00147216	     -0.00053904	    117.56160968
      2.48053704	     -0.05574017	     -0.00063213	     -0.19691646	     -0.05944563	      0.88292504	     -0.00076567	     -0.21212358	     -0.00148701	     -0.00058207	    118.07986212
      2.48178467	     -0.05580485	     -0.00063499	     -0.19698099	     -0.05944750	      0.88292429	     -0.00076536	     -0.21214032	     -0.00149922	     -0.00062418	    116.83749631
      2.48303229	     -0.05586912	     -0.00063781	     -0.19704510	     -0.05944938	      0.88292348	     -0.00076505	     -0.21215768	     -0.00151238	     -0.00066768	    117.36594993
      2.48427992	     -0.05593518	     -0.00064042	     -0.19711103	     -0.05945127	      0.88292262	     -0.00076475	     -0.21217561	     -0.00152286	     -0.00070981	    116.15281526
      2.48552755	     -0.05600007	     -0.00064296	     -0.19717580	     -0.05945318	      0.88292171	     -0.00076446	     -0.21219404	     -0.00153424	     -0.00075284	    116.69577731
      2.48677518	     -0.05606717	     -0.00064538	     -0.19724279	     -0.05945510	      0.88292075	     -0.00076418	     -0.21221297	     -0.00154293	     -0.00079402	    115.49652646
      2.48802281	     -0.05613397	     -0.00064785	     -0.19730948	     -0.05945703	      0.88291973	     -0.00076391	     -0.21223234	     -0.00155254	     -0.00083565	    116.04633378
      2.48927043	     -0.05620335	     -0.00065024	     -0.19737878	     -0.05945897	      0.88291866	     -0.00076365	     -0.21225218	     -0.00155948	     -0.00087500	    114.85994019
      2.49051806	     -0.05627197	     -0.00065255	     -0.19744731	     -0.05946092	      0.88291755	     -0.00076340	     -0.21227244	     -0.00156733	     -0.00091439	    115.41632597
      2.49176569	     -0.05634233	     -0.00065466	     -0.19751762	     -0.05946288	      0.88291638	     -0.00076315	     -0.21229312	     -0.00157251	     -0.00095115	    114.24422798
      2.49301332	     -0.05641134	     -0.00065660	     -0.19758658	     -0.05946484	      0.88291517	     -0.00076292	     -0.21231416	     -0.00157859	     -0.00098762	    114.80789993
      2.49426094	     -0.05648204	     -0.00065829	     -0.19765725	     -0.05946682	      0.88291392	     -0.00076269	     -0.21233555	     -0.00158204	     -0.00102116	    113.64765452
      2.49550857	     -0.05655172	     -0.00065980	     -0.19772690	     -0.05946879	      0.88291262	     -0.00076248	     -0.21235724	     -0.00158640	     -0.00105416	    114.22741404
      2.49675620	     -0.05662274	     -0.00066091	     -0.19779792	     -0.05947077	      0.88291129	     -0.00076227	     -0.21237924	     -0.00158817	     -0.00108400	    113.08990181
      2.49800383	     -0.05669245	     -0.00066189	     -0.19786763	     -0.05947276	      0.88290992	     -0.00076208	     -0.21240150	     -0.00159086	     -0.00111308	    113.69239564
      2.49925146	     -0.05676381	     -0.00066275	     -0.19793902	     -0.05947474	      0.88290851	     -0.00076189	     -0.21242400	     -0.00159092	     -0.00113884	    112.59065564
      2.50049908	     -0.05683387	     -0.00066354	     -0.19800911	     -0.05947673	      0.88290708	     -0.00076172	     -0.21244673	     -0.00159186	     -0.00116369	    113.23030682
      2.50174671	     -0.05690488	     -0.00066409	     -0.19808017	     -0.05947871	      0.88290561	     -0.00076156	     -0.21246966	     -0.00159017	     -0.00118506	    112.16368204
      2.50299434	     -0.05697413	     -0.00066449	     -0.19814948	     -0.05948070	      0.88290412	     -0.00076140	     -0.21249275	     -0.00158939	     -0.00120539	    112.82351320
      2.50424197	     -0.05704407	     -0.00066456	     -0.19821950	     -0.05948268	      0.88290261	     -0.00076126	     -0.21251598	     -0.00158596	     -0.00122211	    111.77782169
      2.50548959	     -0.05711103	     -0.00066395	     -0.19828655	     -0.05948465	      0.88290107	     -0.00076112	     -0.21253931	     -0.00158346	     -0.00123750	    112.45512347
      2.50673722	     -0.05717886	     -0.00066302	     -0.19835450	     -0.05948663	      0.88289952	     -0.00076100	     -0.21256273	     -0.00157838	     -0.00124898	    111.41829614
      2.50798485	     -0.05724410	     -0.00066192	     -0.19841986	     -0.05948859	      0.88289796	     -0.00076089	     -0.21258620	     -0.00157425	     -0.00125910	    112.14773062
      2.50923248	     -0.05730921	     -0.00066060	     -0.19848512	     -0.05949055	      0.88289638	     -0.00076078	     -0.21260966	     -0.00156752	     -0.00126538	    111.16547846
      2.51048011	     -0.05737210	     -0.00065919	     -0.19854816	     -0.05949251	      0.88289480	     -0.00076069	     -0.21263307	     -0.00156171	     -0.00127033	    111.91393090
      2.51172773	     -0.05743515	     -0.00065761	     -0.19861139	     -0.05949445	      0.88289321	     -0.00076061	     -0.21265642	     -0.00155326	     -0.00127148	    110.94509680
      2.51297536	     -0.05749350	     -0.00065637	     -0.19866990	     -0.05949638	      0.88289163	     -0.00076054	     -0.21267965	     -0.00154568	     -0.00127130	    111.71690528
      2.51422299	     -0.05755268	     -0.00065550	     -0.19872926	     -0.05949830	      0.88289004	     -0.00076048	     -0.21270282	     -0.00153552	     -0.00126711	    110.72909111
      2.51547062	     -0.05761011	     -0.00065456	     -0.19878686	     -0.05950021	      0.88288847	     -0.00076043	     -0.21272592	     -0.00152633	     -0.00126149	    111.49835597
      2.51671824	     -0.05766771	     -0.00065341	     -0.19884466	     -0.05950211	      0.88288690	     -0.00076040	     -0.21274892	     -0.00151459	     -0.00125204	    110.53389094
      2.51796587	     -0.05772189	     -0.00065202	     -0.19889904	     -0.05950399	      0.88288534	     -0.00076037	     -0.21277174	     -0.00150381	     -0.00124136	    111.32609686
      2.51921350	     -0.05777444	     -0.00065024	     -0.19895182	     -0.05950586	      0.88288380	     -0.00076035	     -0.21279433	     -0.00149046	     -0.00122702	    110.38173444
      2.52046113	     -0.05782327	     -0.00064826	     -0.19900088	     -0.05950771	      0.88288228	     -0.00076035	     -0.21281658	     -0.00147812	     -0.00121161	    111.18600279
      2.52170875	     -0.05787117	     -0.00064606	     -0.19904904	     -0.05950955	      0.88288078	     -0.00076035	     -0.21283848	     -0.00146330	     -0.00119269	    110.23486926
      2.52295638	     -0.05791587	     -0.00064365	     -0.19909400	     -0.05951137	      0.88287930	     -0.00076037	     -0.21285996	     -0.00144953	     -0.00117288	    111.03424892
      2.52420401	     -0.05795983	     -0.00064097	     -0.19913824	     -0.05951317	      0.88287785	     -0.00076040	     -0.21288101	     -0.00143332	     -0.00114984	    110.07644897
      2.52545164	     -0.05800086	     -0.00063816	     -0.19917954	     -0.05951494	      0.88287643	     -0.00076044	     -0.21290160	     -0.00141821	     -0.00112624	    110.87554676
      2.52669927	     -0.05804136	     -0.00063533	     -0.19922034	     -0.05951670	      0.88287505	     -0.00076049	     -0.21292172	     -0.00140071	     -0.00109971	    109.91192790
      2.52794689	     -0.05807913	     -0.00063264	     -0.19925840	     -0.05951844	      0.88287369	     -0.00076055	     -0.21294135	     -0.00138436	     -0.00107291	    110.70398393
      2.52919452	     -0.05811655	     -0.00062977	     -0.19929613	     -0.05952016	      0.88287237	     -0.00076063	     -0.21296049	     -0.00136566	     -0.00104349	    109.73570783
      2.53044215	     -0.05815141	     -0.00062686	     -0.19933129	     -0.05952185	      0.88287109	     -0.00076071	     -0.21297911	     -0.00134818	     -0.00101416	    110.53666578
      2.53168978	     -0.05818602	     -0.00062385	     -0.19936623	     -0.05952352	      0.88286984	     -0.00076081	     -0.21299723	     -0.00132840	     -0.00098257	    109.57512672
      2.53293740	     -0.05821805	     -0.00062084	     -0.19939857	     -0.05952516	      0.88286863	     -0.00076092	     -0.21301483	     -0.00130986	     -0.00095141	    110.38155887
      2.53418503	     -0.05824954	     -0.00061762	     -0.19943040	     -0.05952679	      0.88286747	     -0.00076104	     -0.21303191	     -0.00128902	     -0.00091828	    109.42968347
      2.53543266	     -0.05827817	     -0.00061404	     -0.19945935	     -0.05952838	      0.88286634	     -0.00076118	     -0.21304845	     -0.00126947	     -0.00088577	    110.23739194
      2.53668029	     -0.05830621	     -0.00061021	     -0.19948775	     -0.05952995	      0.88286526	     -0.00076132	     -0.21306442	     -0.00124768	     -0.00085143	    109.28851583
      2.53792792	     -0.05833092	     -0.00060640	     -0.19951281	     -0.05953150	      0.88286422	     -0.00076148	     -0.21307981	     -0.00122719	     -0.00081791	    110.11654810
      2.53917554	     -0.05835428	     -0.00060249	     -0.19953654	     -0.05953301	      0.88286322	     -0.00076165	     -0.21309461	     -0.00120450	     -0.00078277	    109.19153714
      2.54042317	     -0.05837395	     -0.00059859	     -0.19955656	     -0.05953450	      0.88286226	     -0.00076183	     -0.21310877	     -0.00118317	     -0.00074859	    110.03769027
      2.54167080	     -0.05839197	     -0.00059464	     -0.19957496	     -0.05953596	      0.88286135	     -0.00076203	     -0.21312228	     -0.00115970	     -0.00071290	    109.12914843
      2.54291843	     -0.05840614	     -0.00059070	     -0.19958950	     -0.05953740	      0.88286048	     -0.00076223	     -0.21313512	     -0.00113768	     -0.00067821	    109.99616336
      2.54416605	     -0.05841833	     -0.00058664	     -0.19960207	     -0.05953880	      0.88285966	     -0.00076245	     -0.21314727	     -0.00111363	     -0.00064203	    109.10879185
      2.54541368	     -0.05842561	     -0.00058268	     -0.19960972	     -0.05954018	      0.88285888	     -0.00076268	     -0.21315869	     -0.00109112	     -0.00060686	    109.99793235
      2.54666131	     -0.05842981	     -0.00057890	     -0.19961430	     -0.05954152	      0.88285815	     -0.00076291	     -0.21316939	     -0.00106671	     -0.00057008	    109.15153315
      2.54790894	     -0.05842914	     -0.00057515	     -0.19961399	     -0.05954284	      0.88285746	     -0.00076317	     -0.21317932	     -0.00104394	     -0.00053415	    110.09354884
      2.54915657	     -0.05842328	     -0.00057119	     -0.19960852	     -0.05954413	      0.88285682	     -0.00076343	     -0.21318841	     -0.00101939	     -0.00049643	    109.32706802
      2.55040419	     -0.05840911	     -0.00056709	     -0.19959472	     -0.05954539	      0.88285622	     -0.00076370	     -0.21319654	     -0.00099660	     -0.00045924	    110.36489051
      2.55165182	     -0.05838739	     -0.00056251	     -0.19957340	     -0.05954661	      0.88285567	     -0.00076398	     -0.21320360	     -0.00097218	     -0.00041981	    109.67936840
      2.55289945	     -0.05835735	     -0.00055785	     -0.19954375	     -0.05954781	      0.88285517	     -0.00076428	     -0.21320946	     -0.00094979	     -0.00038039	    110.78107824
      2.55414708	     -0.05832072	     -0.00055297	     -0.19950752	     -0.05954898	      0.88285472	     -0.00076458	     -0.21321408	     -0.00092609	     -0.00033825	    110.12984462
      2.55539470	     -0.05827633	     -0.00054802	     -0.19946351	     -0.05955012	      0.88285433	     -0.00076490	     -0.21321738	     -0.00090470	     -0.00029573	    111.28021386
      2.55664233	     -0.05822606	     -0.00054285	     -0.19941363	     -0.05955124	      0.88285399	     -0.00076523	     -0.21321935	     -0.00088228	     -0.00025020	    110.66561350
      2.55788996	     -0.05816893	     -0.00053766	     -0.19935687	     -0.05955233	      0.88285370	     -0.00076556	     -0.21321995	     -0.00086246	     -0.00020411	    111.87083871
      2.55913759	     -0.05810752	     -0.00053244	     -0.19929583	     -0.05955339	      0.88285348	     -0.00076591	     -0.21321920	     -0.00084184	     -0.00015494	    111.29691814
      2.56038521	     -0.05804027	     -0.00052734	     -0.19922894	     -0.05955443	      0.88285332	     -0.00076626	     -0.21321712	     -0.00082402	     -0.00010522	    112.57238073
      2.56163284	     -0.05796887	     -0.00052220	     -0.19915788	     -0.05955545	      0.88285322	     -0.00076663	     -0.21321374	     -0.00080560	     -0.00005250	    112.06005830
      2.56288047	     -0.05789233	     -0.00051709	     -0.19908167	     -0.05955644	      0.88285319	     -0.00076700	     -0.21320906	     -0.00079017	      0.00000062	    113.38516418
      2.56412810	     -0.05781295	     -0.00051189	     -0.19900260	     -0.05955742	      0.88285322	     -0.00076739	     -0.21320315	     -0.00077432	      0.00005646	    112.88966426
      2.56537573	     -0.05772934	     -0.00050675	     -0.19891929	     -0.05955838	      0.88285333	     -0.00076778	     -0.21319604	     -0.00076153	      0.00011229	    114.25915498
      2.56662335	     -0.05764340	     -0.00050155	     -0.19883365	     -0.05955932	      0.88285350	     -0.00076818	     -0.21318778	     -0.00074831	      0.00017040	    113.81348845
      2.56787098	     -0.05755404	     -0.00049650	     -0.19874455	     -0.05956024	      0.88285375	     -0.00076859	     -0.21317841	     -0.00073821	      0.00022800	    115.23649862
      2.56911861	     -0.05746387	     -0.00049153	     -0.19865464	     -0.05956116	      0.88285407	     -0.00076901	     -0.21316802	     -0.00072772	      0.00028733	    114.83325045
      2.57036624	     -0.05737136	     -0.00048675	     -0.19856235	     -0.05956206	      0.88285447	     -0.00076944	     -0.21315667	     -0.00072041	      0.00034557	    116.30813264
      2.57161386	     -0.05727841	     -0.00048200	     -0.19846962	     -0.05956296	      0.88285493	     -0.00076988	     -0.21314442	     -0.00071277	      0.00040494	    115.94744389
      2.57286149	     -0.05718328	     -0.00047743	     -0.19837467	     -0.05956384	      0.88285548	     -0.00077033	     -0.21313133	     -0.00070832	      0.00046263	    117.47496353
      2.57410912	     -0.05708803	     -0.00047288	     -0.19827961	     -0.05956472	      0.88285609	     -0.00077078	     -0.21311747	     -0.00070354	      0.00052087	    117.15982287
      2.57535675	     -0.05699127	     -0.00046853	     -0.19818299	     -0.05956560	      0.88285677	     -0.00077124	     -0.21310287	     -0.00070195	      0.00057689	    118.72583974
      2.57660438	     -0.05689398	     -0.00046461	     -0.19808584	     -0.05956648	      0.88285753	     -0.00077171	     -0.21308762	     -0.00069998	      0.00063298	    118.43254207
      2.57785200	     -0.05679580	     -0.00046092	     -0.19798776	     -0.05956735	      0.88285835	     -0.00077219	     -0.21307178	     -0.00070113	      0.00068642	    120.03552278
      2.57909963	     -0.05669835	     -0.00045718	     -0.19789041	     -0.05956822	      0.88285924	     -0.00077267	     -0.21305542	     -0.00070185	      0.00073948	    119.77056502
      2.58034726	     -0.05660026	     -0.00045357	     -0.19779239	     -0.05956910	      0.88286020	     -0.00077316	     -0.21303858	     -0.00070566	      0.00078939	    121.39572735
      2.58159489	     -0.05650398	     -0.00044965	     -0.19769619	     -0.05956998	      0.88286121	     -0.00077365	     -0.21302131	     -0.00070895	      0.00083846	    121.13730664
      2.58284251	     -0.05640769	     -0.00044570	     -0.19759994	     -0.05957087	      0.88286229	     -0.00077415	     -0.21300366	     -0.00071523	      0.00088400	    122.75752222
      2.58409014	     -0.05631358	     -0.00044178	     -0.19750587	     -0.05957177	      0.88286342	     -0.00077466	     -0.21298571	     -0.00072085	      0.00092830	    122.50918855
      2.58533777	     -0.05621916	     -0.00043803	     -0.19741146	     -0.05957267	      0.88286460	     -0.00077517	     -0.21296748	     -0.00072927	      0.00096865	    124.17934797
      2.58658540	     -0.05612712	     -0.00043419	     -0.19731944	     -0.05957359	      0.88286583	     -0.00077569	     -0.21294902	     -0.00073686	      0.00100744	    123.94186446
      2.58783303	     -0.05603565	     -0.00043051	     -0.19722796	     -0.05957451	      0.88286711	     -0.00077621	     -0.21293034	     -0.00074716	      0.00104203	    125.61862364
      2.58908065	     -0.05594707	     -0.00042682	     -0.19713937	     -0.05957545	      0.88286843	     -0.00077673	     -0.21291152	     -0.00075653	      0.00107485	    125.37065845
      2.59032828	     -0.05585899	     -0.00042329	     -0.19705125	     -0.05957640	      0.88286979	     -0.00077726	     -0.21289258	     -0.00076854	      0.00110326	    127.05080189
      2.59157591	     -0.05577399	     -0.00041971	     -0.19696621	     -0.05957737	      0.88287119	     -0.00077780	     -0.21287358	     -0.00077956	      0.00112970	    126.77979182
      2.59282354	     -0.05569018	     -0.00041622	     -0.19688234	     -0.05957835	      0.88287261	     -0.00077833	     -0.21285454	     -0.00079313	      0.00115157	    128.42984032
      2.59407116	     -0.05561035	     -0.00041266	     -0.19680245	     -0.05957935	      0.88287406	     -0.00077887	     -0.21283554	     -0.00080560	      0.00117127	    128.13003256
      2.59531879	     -0.05553199	     -0.00040931	     -0.19672401	     -0.05958036	      0.88287553	     -0.00077941	     -0.21281660	     -0.00082051	      0.00118621	    129.78532911
      2.59656642	     -0.05545746	     -0.00040598	     -0.19664940	     -0.05958139	      0.88287702	     -0.00077996	     -0.21279777	     -0.00083424	      0.00119890	    129.47456938
      2.59781405	     -0.05538354	     -0.00040277	     -0.19657537	     -0.05958244	      0.88287852	     -0.00078050	     -0.21277907	     -0.00085032	      0.00120685	    131.12702817
      2.59906167	     -0.05531231	     -0.00039939	     -0.19650406	     -0.05958351	      0.88288003	     -0.00078105	     -0.21276051	     -0.00086514	      0.00121266	    130.80569756
      2.60030930	     -0.05524148	     -0.00039606	     -0.19643311	     -0.05958460	      0.88288154	     -0.00078160	     -0.21274206	     -0.00088226	      0.00121387	    132.45002712
      2.60155693	     -0.05517513	     -0.00039260	     -0.19636665	     -0.05958572	      0.88288306	     -0.00078216	     -0.21272378	     -0.00089810	      0.00121307	    132.07487247
      2.60280456	     -0.05511088	     -0.00038932	     -0.19630228	     -0.05958685	      0.88288457	     -0.00078271	     -0.21270570	     -0.00091623	      0.00120772	    133.69432526
      2.60405219	     -0.05505093	     -0.00038599	     -0.19624220	     -0.05958800	      0.88288607	     -0.00078326	     -0.21268789	     -0.00093298	      0.00120044	    133.30970371
      2.60529981	     -0.05499227	     -0.00038290	     -0.19618340	     -0.05958918	      0.88288756	     -0.00078382	     -0.21267034	     -0.00095190	      0.00118882	    134.92817663
      2.60654744	     -0.05493801	     -0.00037979	     -0.19612899	     -0.05959037	      0.88288904	     -0.00078438	     -0.21265309	     -0.00096935	      0.00117554	    134.52117809
      2.60779507	     -0.05488511	     -0.00037687	     -0.19607593	     -0.05959160	      0.88289049	     -0.00078493	     -0.21263616	     -0.00098891	      0.00115822	    136.13074698
      2.60904270	     -0.05483682	     -0.00037384	     -0.19602748	     -0.05959284	      0.88289193	     -0.00078549	     -0.21261957	     -0.00100693	      0.00113952	    135.70277847
      2.61029032	     -0.05479048	     -0.00037095	     -0.19598097	     -0.05959411	      0.88289333	     -0.00078604	     -0.21260336	     -0.00102700	      0.00111708	    137.29941563
      2.61153795	     -0.05474955	     -0.00036814	     -0.19593988	     -0.05959540	      0.88289471	     -0.00078660	     -0.21258756	     -0.00104546	      0.00109357	    136.83934373
      2.61278558	     -0.05471085	     -0.00036559	     -0.19590099	     -0.05959672	      0.88289606	     -0.00078715	     -0.21257222	     -0.00106590	      0.00106662	    138.40724441
      2.61403321	     -0.05467741	     -0.00036301	     -0.19586737	     -0.05959806	      0.88289738	     -0.00078771	     -0.21255735	     -0.00108463	      0.00103888	    137.90421131
      2.61528084	     -0.05464590	     -0.00036070	     -0.19583566	     -0.05959943	      0.88289865	     -0.00078826	     -0.21254296	     -0.00110525	      0.00100798	    139.45130420
      2.61652846	     -0.05461885	     -0.00035840	     -0.19580842	     -0.05960082	      0.88289989	     -0.00078881	     -0.21252908	     -0.00112406	      0.00097665	    138.93512742
      2.61777609	     -0.05459303	     -0.00035634	     -0.19578239	     -0.05960223	      0.88290109	     -0.00078937	     -0.21251568	     -0.00114469	      0.00094257	    140.47020274
      2.61902372	     -0.05457156	     -0.00035421	     -0.19576073	     -0.05960367	      0.88290224	     -0.00078991	     -0.21250276	     -0.00116352	      0.00090848	    139.92343008
      2.62027135	     -0.05455122	     -0.00035186	     -0.19574019	     -0.05960514	      0.88290335	     -0.00079046	     -0.21249032	     -0.00118419	      0.00087209	    141.43742295
      2.62151897	     -0.05453499	     -0.00034913	     -0.19572377	     -0.05960663	      0.88290442	     -0.00079101	     -0.21247836	     -0.00120308	      0.00083621	    140.83453917
      2.62276660	     -0.05451947	     -0.00034687	     -0.19570804	     -0.05960814	      0.88290544	     -0.00079155	     -0.21246686	     -0.00122382	      0.00079848	    142.32643684
      2.62401423	     -0.05450772	     -0.00034458	     -0.19569610	     -0.05960968	      0.88290641	     -0.00079209	     -0.21245583	     -0.00124272	      0.00076158	    141.72442514
      2.62526186	     -0.05449526	     -0.00034302	     -0.19568342	     -0.05961124	      0.88290734	     -0.00079263	     -0.21244526	     -0.00126343	      0.00072328	    143.21087125
      2.62650949	     -0.05448790	     -0.00034152	     -0.19567584	     -0.05961283	      0.88290822	     -0.00079317	     -0.21243521	     -0.00128226	      0.00068625	    142.58998880
      2.62775711	     -0.05448136	     -0.00034030	     -0.19566908	     -0.05961444	      0.88290905	     -0.00079370	     -0.21242566	     -0.00130285	      0.00064814	    144.07468018
      2.62900474	     -0.05447858	     -0.00033902	     -0.19566608	     -0.05961608	      0.88290984	     -0.00079423	     -0.21241660	     -0.00132149	      0.00061159	    143.44663278
      2.63025237	     -0.05447621	     -0.00033796	     -0.19566348	     -0.05961774	      0.88291058	     -0.00079476	     -0.21240802	     -0.00134182	      0.00057423	    144.91455694
      2.63150000	     -0.05447706	     -0.00033689	     -0.19566412	     -0.05961943	      0.88291127	     -0.00079528	     -0.21239990	     -0.00136015	      0.00053870	    144.25262498
      2.63274762	     -0.05447857	     -0.00033611	     -0.19566539	     -0.05962114	      0.88291192	     -0.00079580	     -0.21239224	     -0.00138014	      0.00050263	    145.68415762
      2.63399525	     -0.05448411	     -0.00033526	     -0.19567071	     -0.05962287	      0.88291253	     -0.00079632	     -0.21238505	     -0.00139809	      0.00046859	    144.97675170
      2.63524288	     -0.05449021	     -0.00033455	     -0.19567658	     -0.05962463	      0.88291309	     -0.00079683	     -0.21237831	     -0.00141766	      0.00043418	    146.38117807
      2.63649051	     -0.05450028	     -0.00033365	     -0.19568644	     -0.05962641	      0.88291361	     -0.00079733	     -0.21237202	     -0.00143518	      0.00040196	    145.62898363
      2.63773813	     -0.05451100	     -0.00033295	     -0.19569693	     -0.05962821	      0.88291409	     -0.00079784	     -0.21236617	     -0.00145431	      0.00036946	    147.00012083
      2.63898576	     -0.05452571	     -0.00033214	     -0.19571143	     -0.05963004	      0.88291453	     -0.00079834	     -0.21236078	     -0.00147135	      0.00033920	    146.21612986
      2.64023339	     -0.05454102	     -0.00033153	     -0.19572651	     -0.05963188	      0.88291494	     -0.00079883	     -0.21235582	     -0.00148995	      0.00030869	    147.55977433
      2.64148102	     -0.05456053	     -0.00033081	     -0.19574581	     -0.05963375	      0.88291530	     -0.00079932	     -0.21235130	     -0.00150643	      0.00028042	    146.73815835
      2.64272865	     -0.05458082	     -0.00033030	     -0.19576588	     -0.05963564	      0.88291564	     -0.00079980	     -0.21234724	     -0.00152443	      0.00025186	    148.05117521
      2.64397627	     -0.05460544	     -0.00032970	     -0.19579031	     -0.05963756	      0.88291593	     -0.00080028	     -0.21234362	     -0.00154023	      0.00022546	    147.18698123
      2.64522390	     -0.05463095	     -0.00032933	     -0.19581560	     -0.05963949	      0.88291620	     -0.00080075	     -0.21234046	     -0.00155749	      0.00019870	    148.45761451
      2.64647153	     -0.05466079	     -0.00032886	     -0.19584524	     -0.05964144	      0.88291643	     -0.00080122	     -0.21233776	     -0.00157245	      0.00017401	    147.53764903
      2.64771916	     -0.05469151	     -0.00032861	     -0.19587575	     -0.05964341	      0.88291663	     -0.00080168	     -0.21233551	     -0.00158877	      0.00014886	    148.74374972
      2.64896678	     -0.05472661	     -0.00032822	     -0.19591066	     -0.05964540	      0.88291680	     -0.00080214	     -0.21233372	     -0.00160268	      0.00012566	    147.74662156
      2.65021441	     -0.05476261	     -0.00032806	     -0.19594646	     -0.05964741	      0.88291695	     -0.00080259	     -0.21233240	     -0.00161783	      0.00010188	    148.87042545
      2.65146204	     -0.05480289	     -0.00032778	     -0.19598656	     -0.05964944	      0.88291706	     -0.00080303	     -0.21233153	     -0.00163047	      0.00007992	    147.79245452
      2.65270967	     -0.05484386	     -0.00032773	     -0.19602735	     -0.05965148	      0.88291714	     -0.00080347	     -0.21233112	     -0.00164426	      0.00005725	    148.83766632
      2.65395730	     -0.05488886	     -0.00032755	     -0.19607217	     -0.05965354	      0.88291720	     -0.00080390	     -0.21233116	     -0.00165547	      0.00003630	    147.68124428
      2.65520492	     -0.05493436	     -0.00032759	     -0.19611750	     -0.05965561	      0.88291723	     -0.00080433	     -0.21233164	     -0.00166780	      0.00001453	    148.64779359
      2.65645255	     -0.05498375	     -0.00032752	     -0.19616674	     -0.05965770	      0.88291724	     -0.00080474	     -0.21233255	     -0.00167753	     -0.00000562	    147.41846575
      2.65770018	     -0.05503331	     -0.00032767	     -0.19621614	     -0.05965980	      0.88291722	     -0.00080516	     -0.21233388	     -0.00168837	     -0.00002668	    148.31543630
      2.65894781	     -0.05508635	     -0.00032773	     -0.19626905	     -0.05966191	      0.88291717	     -0.00080556	     -0.21233562	     -0.00169658	     -0.00004620	    147.02934867
      2.66019543	     -0.05513908	     -0.00032804	     -0.19632163	     -0.05966403	      0.88291710	     -0.00080596	     -0.21233774	     -0.00170592	     -0.00006669	    147.87392582
      2.66144306	     -0.05519479	     -0.00032829	     -0.19637721	     -0.05966617	      0.88291701	     -0.00080635	     -0.21234022	     -0.00171263	     -0.00008566	    146.54365919
      2.66269069	     -0.05525001	     -0.00032885	     -0.19643229	     -0.05966831	      0.88291689	     -0.00080673	     -0.21234304	     -0.00172048	     -0.00010560	    147.33918758
      2.66393832	     -0.05530800	     -0.00032942	     -0.19649017	     -0.05967046	      0.88291675	     -0.00080711	     -0.21234619	     -0.00172573	     -0.00012402	    145.97343810
      2.66518595	     -0.05536541	     -0.00033039	     -0.19654745	     -0.05967262	      0.88291658	     -0.00080748	     -0.21234963	     -0.00173213	     -0.00014338	    146.72892867
      2.66643357	     -0.05542559	     -0.00033148	     -0.19660752	     -0.05967478	      0.88291639	     -0.00080784	     -0.21235337	     -0.00173597	     -0.00016119	    145.33554563
      2.66768120	     -0.05548507	     -0.00033306	     -0.19666687	     -0.05967695	      0.88291618	     -0.00080819	     -0.21235738	     -0.00174098	     -0.00017990	    146.06036777
      2.66892883	     -0.05554713	     -0.00033486	     -0.19672883	     -0.05967912	      0.88291594	     -0.00080854	     -0.21236166	     -0.00174343	     -0.00019703	    144.64733984
      2.67017646	     -0.05560833	     -0.00033722	     -0.19678990	     -0.05968130	      0.88291568	     -0.00080889	     -0.21236619	     -0.00174707	     -0.00021501	    145.34641406
      2.67142408	     -0.05567183	     -0.00033986	     -0.19685329	     -0.05968348	      0.88291541	     -0.00080923	     -0.21237097	     -0.00174818	     -0.00023136	    143.92169296
      2.67267171	     -0.05573430	     -0.00034309	     -0.19691564	     -0.05968566	      0.88291511	     -0.00080956	     -0.21237597	     -0.00175049	     -0.00024852	    144.59613749
      2.67391934	     -0.05579878	     -0.00034662	     -0.19698000	     -0.05968785	      0.88291479	     -0.00080988	     -0.21238120	     -0.00175028	     -0.00026400	    143.16392558
[truncated: 348,569 more chars]
