# Supplementary material for: A Neural Controller Model Considering the Vestibulospinal Tract in Human Postural Control
Source: Front Comput Neurosci. 2022 Feb 25;16:785099. doi: 10.3389/fncom.2022.785099 (PMC8913724; doi:10.3389/fncom.2022.785099)
Supplement: Supplementary file 8 [file Data_Sheet_3.zip › SimulationResults/VST+/1.495/opt_9/jiang_CoPpositon_pos.sto]

CoP
version=1
nRows=4011
nColumns=11
inDegrees=no

This file contains CoP trajectory (of origin) and orientations.

Units are S.I. units (seconds, meters, Newtons, ...)
Angles are in degrees.

endheader
time	cop-x	cop-z	cop-x-calcn-r	com-x	com-y	com-z	com-x-calcn-r	com-x-vel	com-y-vel	s_torques
      0.00048091	     -0.06554698	     -0.00032387	     -0.20674627	     -0.06321768	      0.88294046	     -0.00014789	     -0.21772585	      0.00000609	      0.00004619	    112.93763129
      0.00096182	     -0.06510500	     -0.00032788	     -0.20630452	     -0.06321767	      0.88294049	     -0.00014788	     -0.21771399	      0.00001918	      0.00010234	    126.31934232
      0.00170219	     -0.06465498	     -0.00033177	     -0.20585483	     -0.06321765	      0.88294060	     -0.00014786	     -0.21768738	      0.00003496	      0.00020166	    105.67658495
      0.00244256	     -0.06442350	     -0.00033387	     -0.20562359	     -0.06321762	      0.88294079	     -0.00014781	     -0.21765646	      0.00004007	      0.00030952	     84.77638605
      0.00375439	     -0.06435622	     -0.00033497	     -0.20555655	     -0.06321757	      0.88294133	     -0.00014771	     -0.21760323	      0.00003151	      0.00050351	     65.74019180
      0.00548833	     -0.06456258	     -0.00033446	     -0.20576322	     -0.06321753	      0.88294241	     -0.00014752	     -0.21754874	      0.00001719	      0.00073632	     57.01616862
      0.00719758	     -0.06481308	     -0.00033376	     -0.20601422	     -0.06321750	      0.88294383	     -0.00014729	     -0.21751335	      0.00002388	      0.00092197	     55.55316543
      0.00890683	     -0.06498715	     -0.00033342	     -0.20618904	     -0.06321744	      0.88294553	     -0.00014703	     -0.21748939	      0.00005486	      0.00106201	     57.04062049
      0.01026879	     -0.06507524	     -0.00033347	     -0.20627786	     -0.06321733	      0.88294704	     -0.00014680	     -0.21747397	      0.00009562	      0.00114463	     58.20563882
      0.01163074	     -0.06511825	     -0.00033363	     -0.20632167	     -0.06321717	      0.88294864	     -0.00014656	     -0.21745962	      0.00014485	      0.00120490	     60.10214910
      0.01344222	     -0.06513744	     -0.00033386	     -0.20634201	     -0.06321684	      0.88295087	     -0.00014622	     -0.21744032	      0.00022011	      0.00125572	     61.66316533
      0.01525371	     -0.06511890	     -0.00033394	     -0.20632463	     -0.06321637	      0.88295317	     -0.00014585	     -0.21742019	      0.00029979	      0.00127821	     64.23297926
      0.01657034	     -0.06509920	     -0.00033420	     -0.20630578	     -0.06321594	      0.88295486	     -0.00014556	     -0.21740497	      0.00036010	      0.00127972	     63.88293203
      0.01788697	     -0.06506478	     -0.00033405	     -0.20627219	     -0.06321542	      0.88295654	     -0.00014527	     -0.21738954	      0.00041944	      0.00127060	     64.68673682
      0.01980450	     -0.06500593	     -0.00033376	     -0.20621454	     -0.06321454	      0.88295895	     -0.00014482	     -0.21736694	      0.00050481	      0.00124123	     64.54283047
      0.02140564	     -0.06494270	     -0.00033328	     -0.20615228	     -0.06321367	      0.88296091	     -0.00014443	     -0.21734827	      0.00057387	      0.00120496	     64.94340426
      0.02265766	     -0.06489141	     -0.00033297	     -0.20610171	     -0.06321292	      0.88296240	     -0.00014411	     -0.21733388	      0.00062585	      0.00116989	     64.33331011
      0.02390968	     -0.06483581	     -0.00033262	     -0.20604685	     -0.06321211	      0.88296384	     -0.00014378	     -0.21731984	      0.00067701	      0.00113137	     63.90578949
      0.02516170	     -0.06477949	     -0.00033228	     -0.20599122	     -0.06321123	      0.88296523	     -0.00014344	     -0.21730617	      0.00072555	      0.00108827	     63.61132410
      0.02641372	     -0.06472177	     -0.00033193	     -0.20593419	     -0.06321029	      0.88296656	     -0.00014309	     -0.21729293	      0.00077354	      0.00104322	     63.00912294
      0.02766574	     -0.06466457	     -0.00033160	     -0.20587766	     -0.06320929	      0.88296784	     -0.00014274	     -0.21728012	      0.00081895	      0.00099504	     62.76904358
      0.02891776	     -0.06460792	     -0.00033127	     -0.20582168	     -0.06320824	      0.88296905	     -0.00014237	     -0.21726777	      0.00086390	      0.00094618	     62.19405306
      0.03016978	     -0.06455358	     -0.00033097	     -0.20576799	     -0.06320713	      0.88297021	     -0.00014199	     -0.21725587	      0.00090647	      0.00089539	     62.09347857
      0.03142179	     -0.06450146	     -0.00033069	     -0.20571651	     -0.06320597	      0.88297130	     -0.00014161	     -0.21724446	      0.00094871	      0.00084489	     61.62945047
      0.03267381	     -0.06445298	     -0.00033043	     -0.20566867	     -0.06320476	      0.88297232	     -0.00014122	     -0.21723352	      0.00098888	      0.00079340	     61.70265572
      0.03392583	     -0.06440785	     -0.00033021	     -0.20562417	     -0.06320349	      0.88297328	     -0.00014081	     -0.21722307	      0.00102889	      0.00074288	     61.37958183
      0.03517785	     -0.06436715	     -0.00033002	     -0.20558408	     -0.06320218	      0.88297418	     -0.00014041	     -0.21721310	      0.00106720	      0.00069210	     61.59846888
      0.03642987	     -0.06433037	     -0.00032987	     -0.20554793	     -0.06320082	      0.88297502	     -0.00013999	     -0.21720361	      0.00110551	      0.00064270	     61.40836795
      0.03768189	     -0.06429827	     -0.00032974	     -0.20551644	     -0.06319941	      0.88297579	     -0.00013957	     -0.21719458	      0.00114252	      0.00059358	     61.70612447
      0.03920493	     -0.06426493	     -0.00032963	     -0.20548386	     -0.06319764	      0.88297665	     -0.00013904	     -0.21718420	      0.00118789	      0.00053608	     61.42284406
      0.04028920	     -0.06424497	     -0.00032957	     -0.20546443	     -0.06319633	      0.88297721	     -0.00013866	     -0.21717719	      0.00121882	      0.00049539	     61.96100885
      0.04137348	     -0.06422760	     -0.00032952	     -0.20544759	     -0.06319500	      0.88297772	     -0.00013827	     -0.21717049	      0.00125041	      0.00045636	     61.92543446
      0.04283369	     -0.06420940	     -0.00032947	     -0.20543011	     -0.06319314	      0.88297835	     -0.00013774	     -0.21716191	      0.00129225	      0.00040481	     62.25545627
      0.04437980	     -0.06419532	     -0.00032947	     -0.20541679	     -0.06319111	      0.88297894	     -0.00013718	     -0.21715337	      0.00133728	      0.00035285	     61.98102755
      0.04547847	     -0.06418814	     -0.00032949	     -0.20541015	     -0.06318962	      0.88297931	     -0.00013676	     -0.21714761	      0.00136827	      0.00031642	     62.52826460
      0.04657714	     -0.06418248	     -0.00032953	     -0.20540505	     -0.06318810	      0.88297963	     -0.00013635	     -0.21714209	      0.00140019	      0.00028176	     62.45479160
      0.04802351	     -0.06417884	     -0.00032964	     -0.20540212	     -0.06318604	      0.88298001	     -0.00013580	     -0.21713516	      0.00144183	      0.00023715	     62.76703107
      0.04953159	     -0.06417765	     -0.00032983	     -0.20540169	     -0.06318384	      0.88298033	     -0.00013521	     -0.21712833	      0.00148631	      0.00019318	     62.45820045
      0.05065543	     -0.06417845	     -0.00032998	     -0.20540304	     -0.06318215	      0.88298053	     -0.00013477	     -0.21712346	      0.00151860	      0.00016090	     62.97027821
      0.05177928	     -0.06417942	     -0.00033014	     -0.20540458	     -0.06318042	      0.88298070	     -0.00013432	     -0.21711878	      0.00155197	      0.00013046	     62.84648222
      0.05316993	     -0.06418309	     -0.00033033	     -0.20540895	     -0.06317824	      0.88298085	     -0.00013376	     -0.21711321	      0.00159292	      0.00009369	     63.12947981
      0.05463182	     -0.06418708	     -0.00033053	     -0.20541369	     -0.06317588	      0.88298096	     -0.00013316	     -0.21710763	      0.00163710	      0.00005761	     62.78860038
      0.05582494	     -0.06419061	     -0.00033067	     -0.20541781	     -0.06317390	      0.88298101	     -0.00013267	     -0.21710322	      0.00167221	      0.00002893	     63.27242102
      0.05701807	     -0.06419279	     -0.00033083	     -0.20542061	     -0.06317188	      0.88298103	     -0.00013217	     -0.21709895	      0.00170848	      0.00000254	     63.03872644
      0.05821119	     -0.06419606	     -0.00033119	     -0.20542447	     -0.06316982	      0.88298102	     -0.00013167	     -0.21709477	      0.00174407	     -0.00002299	     63.28726235
      0.05969928	     -0.06419801	     -0.00033167	     -0.20542717	     -0.06316720	      0.88298096	     -0.00013103	     -0.21708972	      0.00178930	     -0.00005186	     62.99184734
      0.06088427	     -0.06419927	     -0.00033197	     -0.20542903	     -0.06316506	      0.88298089	     -0.00013052	     -0.21708575	      0.00182432	     -0.00007363	     63.37285618
      0.06206926	     -0.06419814	     -0.00033207	     -0.20542850	     -0.06316287	      0.88298079	     -0.00013001	     -0.21708187	      0.00186020	     -0.00009294	     63.15749352
      0.06325424	     -0.06419849	     -0.00033217	     -0.20542945	     -0.06316065	      0.88298067	     -0.00012949	     -0.21707804	      0.00189531	     -0.00011116	     63.37235899
      0.06477047	     -0.06419732	     -0.00033230	     -0.20542904	     -0.06315774	      0.88298048	     -0.00012881	     -0.21707328	      0.00194084	     -0.00013136	     63.09304998
      0.06594243	     -0.06419642	     -0.00033235	     -0.20542872	     -0.06315544	      0.88298032	     -0.00012829	     -0.21706965	      0.00197497	     -0.00014566	     63.44089806
      0.06711439	     -0.06419341	     -0.00033235	     -0.20542630	     -0.06315311	      0.88298014	     -0.00012776	     -0.21706609	      0.00200986	     -0.00015758	     63.25801606
      0.06828634	     -0.06419162	     -0.00033229	     -0.20542510	     -0.06315073	      0.88297995	     -0.00012722	     -0.21706256	      0.00204398	     -0.00016846	     63.45017866
      0.06984272	     -0.06418748	     -0.00033215	     -0.20542173	     -0.06314752	      0.88297968	     -0.00012651	     -0.21705796	      0.00208978	     -0.00017987	     63.20391606
      0.07098467	     -0.06418437	     -0.00033196	     -0.20541918	     -0.06314511	      0.88297947	     -0.00012598	     -0.21705460	      0.00212236	     -0.00018707	     63.52648863
      0.07212663	     -0.06417903	     -0.00033172	     -0.20541441	     -0.06314267	      0.88297926	     -0.00012544	     -0.21705127	      0.00215559	     -0.00019220	     63.37833208
      0.07326858	     -0.06417520	     -0.00033144	     -0.20541115	     -0.06314019	      0.88297903	     -0.00012490	     -0.21704792	      0.00218821	     -0.00019644	     63.51527166
      0.07494764	     -0.06416867	     -0.00033102	     -0.20540545	     -0.06313647	      0.88297870	     -0.00012410	     -0.21704307	      0.00223654	     -0.00019982	     63.30192229
      0.07605648	     -0.06416507	     -0.00033071	     -0.20540238	     -0.06313398	      0.88297848	     -0.00012357	     -0.21703987	      0.00226762	     -0.00020109	     63.58140431
      0.07716531	     -0.06415990	     -0.00033042	     -0.20539777	     -0.06313145	      0.88297825	     -0.00012304	     -0.21703668	      0.00229921	     -0.00020072	     63.47152270
      0.07860544	     -0.06415484	     -0.00033007	     -0.20539341	     -0.06312811	      0.88297797	     -0.00012234	     -0.21703252	      0.00233958	     -0.00019926	     63.64710870
      0.08007122	     -0.06414908	     -0.00032978	     -0.20538837	     -0.06312465	      0.88297768	     -0.00012162	     -0.21702830	      0.00238128	     -0.00019559	     63.29905993
      0.08137931	     -0.06413298	     -0.00032953	     -0.20537291	     -0.06312151	      0.88297742	     -0.00012097	     -0.21702434	      0.00241755	     -0.00019185	     64.16662299
      0.08268740	     -0.06409010	     -0.00032942	     -0.20533066	     -0.06311832	      0.88297718	     -0.00012032	     -0.21701961	      0.00245523	     -0.00018561	     64.40378596
      0.08399549	     -0.06403264	     -0.00032912	     -0.20527380	     -0.06311509	      0.88297694	     -0.00011966	     -0.21701358	      0.00248977	     -0.00017698	     65.40377748
      0.08599629	     -0.06398566	     -0.00032856	     -0.20522764	     -0.06311006	      0.88297660	     -0.00011865	     -0.21700329	      0.00253708	     -0.00015724	     65.34300016
      0.08694983	     -0.06398983	     -0.00032822	     -0.20523215	     -0.06310763	      0.88297646	     -0.00011817	     -0.21699909	      0.00255538	     -0.00014726	     66.38923551
      0.08815304	     -0.06402554	     -0.00032796	     -0.20526825	     -0.06310454	      0.88297629	     -0.00011756	     -0.21699555	      0.00257814	     -0.00013539	     67.24812260
      0.08990068	     -0.06412771	     -0.00032775	     -0.20537097	     -0.06310001	      0.88297606	     -0.00011668	     -0.21699545	      0.00261100	     -0.00012570	     69.43888205
      0.09105076	     -0.06421184	     -0.00032779	     -0.20545547	     -0.06309699	      0.88297592	     -0.00011610	     -0.21699921	      0.00263564	     -0.00012573	     70.94924866
      0.09220084	     -0.06430580	     -0.00032783	     -0.20554981	     -0.06309394	      0.88297577	     -0.00011552	     -0.21700610	      0.00266217	     -0.00013367	     73.11782189
      0.09394991	     -0.06445219	     -0.00032769	     -0.20569681	     -0.06308925	      0.88297551	     -0.00011465	     -0.21702247	      0.00270989	     -0.00016065	     76.16430283
      0.09498648	     -0.06453654	     -0.00032769	     -0.20578154	     -0.06308642	      0.88297534	     -0.00011413	     -0.21703525	      0.00274164	     -0.00018618	     78.00309731
      0.09602305	     -0.06461387	     -0.00032758	     -0.20585929	     -0.06308356	      0.88297513	     -0.00011362	     -0.21705011	      0.00277714	     -0.00021787	     79.55456502
      0.09758727	     -0.06471717	     -0.00032716	     -0.20596329	     -0.06307917	      0.88297474	     -0.00011285	     -0.21707590	      0.00283643	     -0.00027778	     81.24348055
      0.09920368	     -0.06479916	     -0.00032660	     -0.20604606	     -0.06307453	      0.88297423	     -0.00011206	     -0.21710607	      0.00290570	     -0.00035198	     81.71391835
      0.10039649	     -0.06484324	     -0.00032635	     -0.20609076	     -0.06307103	      0.88297378	     -0.00011149	     -0.21713004	      0.00296012	     -0.00041388	     81.70128373
      0.10158929	     -0.06487078	     -0.00032517	     -0.20611896	     -0.06306747	      0.88297324	     -0.00011091	     -0.21715512	      0.00301885	     -0.00047904	     81.05179807
      0.10278210	     -0.06488675	     -0.00032517	     -0.20613561	     -0.06306383	      0.88297263	     -0.00011035	     -0.21718095	      0.00307981	     -0.00054702	     80.03623423
      0.10429254	     -0.06488567	     -0.00032514	     -0.20613545	     -0.06305912	      0.88297174	     -0.00010963	     -0.21721430	      0.00316124	     -0.00063312	     78.22543400
      0.10552901	     -0.06486521	     -0.00032537	     -0.20611576	     -0.06305517	      0.88297092	     -0.00010905	     -0.21724160	      0.00322922	     -0.00070257	     77.08867602
      0.10676549	     -0.06482691	     -0.00032567	     -0.20607826	     -0.06305113	      0.88297001	     -0.00010848	     -0.21726859	      0.00329962	     -0.00076740	     75.75574074
      0.10800196	     -0.06477812	     -0.00032586	     -0.20603030	     -0.06304701	      0.88296902	     -0.00010791	     -0.21729501	      0.00336995	     -0.00082739	     75.10007964
      0.10958223	     -0.06470447	     -0.00032687	     -0.20595771	     -0.06304161	      0.88296766	     -0.00010719	     -0.21732766	      0.00346139	     -0.00089337	     74.10018333
      0.11088419	     -0.06463524	     -0.00032744	     -0.20588935	     -0.06303706	      0.88296646	     -0.00010661	     -0.21735331	      0.00353546	     -0.00093840	     74.67644723
      0.11218615	     -0.06456551	     -0.00032836	     -0.20582052	     -0.06303240	      0.88296522	     -0.00010603	     -0.21737772	      0.00361066	     -0.00097282	     74.62640711
      0.11348811	     -0.06449646	     -0.00032940	     -0.20575235	     -0.06302766	      0.88296394	     -0.00010546	     -0.21740080	      0.00368427	     -0.00099776	     75.83307170
      0.11534870	     -0.06440435	     -0.00033115	     -0.20566151	     -0.06302070	      0.88296206	     -0.00010465	     -0.21743155	      0.00378994	     -0.00101533	     76.51443765
      0.11651840	     -0.06435092	     -0.00033214	     -0.20560886	     -0.06301623	      0.88296087	     -0.00010415	     -0.21744957	      0.00385434	     -0.00101681	     78.19900407
      0.11768809	     -0.06430459	     -0.00033312	     -0.20556332	     -0.06301169	      0.88295968	     -0.00010365	     -0.21746661	      0.00391949	     -0.00101067	     78.85960778
      0.11910688	     -0.06425873	     -0.00033432	     -0.20551841	     -0.06300607	      0.88295826	     -0.00010305	     -0.21748600	      0.00399755	     -0.00099543	     80.21053573
      0.12052566	     -0.06422231	     -0.00033535	     -0.20548295	     -0.06300034	      0.88295686	     -0.00010247	     -0.21750411	      0.00407653	     -0.00097156	     80.16220022
      0.12194445	     -0.06419068	     -0.00033625	     -0.20545227	     -0.06299450	      0.88295551	     -0.00010189	     -0.21752094	      0.00415395	     -0.00094150	     81.25056575
      0.12389075	     -0.06416629	     -0.00033734	     -0.20542920	     -0.06298631	      0.88295372	     -0.00010110	     -0.21754200	      0.00426133	     -0.00089249	     81.69695772
      0.12504098	     -0.06415222	     -0.00033784	     -0.20541590	     -0.06298138	      0.88295271	     -0.00010065	     -0.21755349	      0.00432528	     -0.00085948	     81.03835463
      0.12619120	     -0.06414647	     -0.00033809	     -0.20541092	     -0.06297636	      0.88295174	     -0.00010020	     -0.21756431	      0.00438852	     -0.00082564	     81.18884436
      0.12762853	     -0.06414378	     -0.00033828	     -0.20540920	     -0.06297000	      0.88295059	     -0.00009964	     -0.21757702	      0.00446858	     -0.00078138	     80.37648896
      0.12889849	     -0.06414392	     -0.00033834	     -0.20541019	     -0.06296428	      0.88294962	     -0.00009915	     -0.21758751	      0.00453864	     -0.00074280	     80.57197459
      0.13016845	     -0.06414449	     -0.00033832	     -0.20541163	     -0.06295847	      0.88294870	     -0.00009867	     -0.21759731	      0.00461023	     -0.00070368	     79.49933107
      0.13143841	     -0.06414666	     -0.00033793	     -0.20541465	     -0.06295257	      0.88294783	     -0.00009820	     -0.21760645	      0.00468064	     -0.00066675	     79.76750776
      0.13270838	     -0.06414915	     -0.00033743	     -0.20541800	     -0.06294658	      0.88294701	     -0.00009774	     -0.21761499	      0.00475271	     -0.00063030	     78.67555200
      0.13397834	     -0.06415162	     -0.00033702	     -0.20542131	     -0.06294050	      0.88294623	     -0.00009728	     -0.21762299	      0.00482327	     -0.00059718	     79.03314101
      0.13524830	     -0.06415538	     -0.00033657	     -0.20542592	     -0.06293433	      0.88294549	     -0.00009682	     -0.21763056	      0.00489550	     -0.00056528	     77.98330209
      0.13651826	     -0.06415827	     -0.00033576	     -0.20542965	     -0.06292807	      0.88294479	     -0.00009638	     -0.21763780	      0.00496584	     -0.00053756	     78.42931388
      0.13778822	     -0.06416099	     -0.00033514	     -0.20543322	     -0.06292172	      0.88294412	     -0.00009594	     -0.21764481	      0.00503782	     -0.00051157	     77.49173879
      0.13905818	     -0.06416227	     -0.00033463	     -0.20543531	     -0.06291527	      0.88294349	     -0.00009551	     -0.21765166	      0.00510773	     -0.00049009	     78.00724818
      0.14032815	     -0.06416408	     -0.00033421	     -0.20543795	     -0.06290874	      0.88294288	     -0.00009508	     -0.21765844	      0.00517903	     -0.00047069	     77.25642074
      0.14159811	     -0.06416441	     -0.00033386	     -0.20543908	     -0.06290212	      0.88294229	     -0.00009466	     -0.21766519	      0.00524817	     -0.00045606	     77.77417992
      0.14273763	     -0.06416290	     -0.00033359	     -0.20543829	     -0.06289610	      0.88294178	     -0.00009430	     -0.21767125	      0.00531131	     -0.00044465	     77.29998697
      0.14387715	     -0.06415997	     -0.00033337	     -0.20543607	     -0.06289002	      0.88294128	     -0.00009394	     -0.21767731	      0.00537299	     -0.00043697	     77.56036704
      0.14527968	     -0.06415358	     -0.00033320	     -0.20543054	     -0.06288243	      0.88294067	     -0.00009350	     -0.21768478	      0.00544918	     -0.00043032	     77.26253523
      0.14668222	     -0.06414526	     -0.00033297	     -0.20542307	     -0.06287473	      0.88294007	     -0.00009308	     -0.21769224	      0.00552347	     -0.00042831	     77.69297964
      0.14777536	     -0.06413665	     -0.00033280	     -0.20541512	     -0.06286866	      0.88293960	     -0.00009275	     -0.21769807	      0.00558226	     -0.00042786	     77.25824942
      0.14886850	     -0.06412736	     -0.00033286	     -0.20540648	     -0.06286253	      0.88293913	     -0.00009244	     -0.21770391	      0.00563959	     -0.00043040	     77.53596109
      0.15034353	     -0.06411276	     -0.00033299	     -0.20539274	     -0.06285415	      0.88293849	     -0.00009202	     -0.21771180	      0.00571703	     -0.00043589	     77.37697802
      0.15181857	     -0.06409668	     -0.00033322	     -0.20537751	     -0.06284566	      0.88293784	     -0.00009161	     -0.21771967	      0.00579266	     -0.00044485	     77.87600126
      0.15290442	     -0.06408319	     -0.00033338	     -0.20536464	     -0.06283934	      0.88293736	     -0.00009132	     -0.21772545	      0.00584919	     -0.00045166	     77.46833713
      0.15399027	     -0.06406904	     -0.00033352	     -0.20535110	     -0.06283296	      0.88293686	     -0.00009103	     -0.21773122	      0.00590423	     -0.00046047	     77.79142266
      0.15548236	     -0.06405014	     -0.00033359	     -0.20533304	     -0.06282410	      0.88293616	     -0.00009065	     -0.21773920	      0.00597989	     -0.00047321	     77.71535178
      0.15697444	     -0.06403133	     -0.00033345	     -0.20531506	     -0.06281512	      0.88293545	     -0.00009027	     -0.21774719	      0.00605380	     -0.00048790	     78.39623688
      0.15804880	     -0.06401715	     -0.00033322	     -0.20530148	     -0.06280859	      0.88293492	     -0.00009001	     -0.21775293	      0.00610798	     -0.00049780	     78.02907779
      0.15912316	     -0.06400438	     -0.00033271	     -0.20528931	     -0.06280199	      0.88293438	     -0.00008975	     -0.21775862	      0.00616089	     -0.00050914	     78.46879114
      0.16063852	     -0.06398712	     -0.00033210	     -0.20527288	     -0.06279260	      0.88293359	     -0.00008940	     -0.21776657	      0.00623589	     -0.00052488	     78.54164252
      0.16196435	     -0.06397316	     -0.00033145	     -0.20525965	     -0.06278429	      0.88293289	     -0.00008911	     -0.21777342	      0.00630070	     -0.00053926	     79.11169988
      0.16329018	     -0.06396091	     -0.00033075	     -0.20524814	     -0.06277589	      0.88293216	     -0.00008882	     -0.21778018	      0.00636667	     -0.00055273	     78.91197501
      0.16446806	     -0.06394943	     -0.00033009	     -0.20523730	     -0.06276836	      0.88293151	     -0.00008857	     -0.21778612	      0.00642387	     -0.00056554	     79.91033036
      0.16564595	     -0.06393823	     -0.00032941	     -0.20522674	     -0.06276076	      0.88293083	     -0.00008833	     -0.21779200	      0.00648131	     -0.00057718	     80.21139284
      0.16682383	     -0.06392612	     -0.00032870	     -0.20521524	     -0.06275309	      0.88293015	     -0.00008810	     -0.21779772	      0.00653625	     -0.00058955	     81.44246124
      0.16824433	     -0.06390957	     -0.00032784	     -0.20519941	     -0.06274376	      0.88292930	     -0.00008782	     -0.21780431	      0.00660053	     -0.00060364	     82.38337997
      0.16943915	     -0.06389501	     -0.00032712	     -0.20518542	     -0.06273585	      0.88292857	     -0.00008760	     -0.21780950	      0.00665094	     -0.00061633	     84.22794336
      0.17063396	     -0.06388033	     -0.00032642	     -0.20517128	     -0.06272787	      0.88292783	     -0.00008739	     -0.21781436	      0.00670021	     -0.00062813	     85.27909661
      0.17182878	     -0.06386633	     -0.00032571	     -0.20515781	     -0.06271984	      0.88292707	     -0.00008719	     -0.21781888	      0.00674679	     -0.00064078	     87.28768835
      0.17302359	     -0.06385166	     -0.00032502	     -0.20514365	     -0.06271175	      0.88292630	     -0.00008699	     -0.21782304	      0.00679276	     -0.00065266	     88.74887915
      0.17446819	     -0.06383222	     -0.00032419	     -0.20512480	     -0.06270190	      0.88292534	     -0.00008676	     -0.21782752	      0.00684634	     -0.00066717	     91.46965653
      0.17569382	     -0.06381091	     -0.00032353	     -0.20510400	     -0.06269348	      0.88292452	     -0.00008658	     -0.21783072	      0.00689229	     -0.00067749	     92.90443306
      0.17691945	     -0.06378282	     -0.00032297	     -0.20507640	     -0.06268500	      0.88292368	     -0.00008640	     -0.21783315	      0.00693678	     -0.00068720	     95.65808008
      0.17814509	     -0.06374482	     -0.00032237	     -0.20503891	     -0.06267647	      0.88292284	     -0.00008623	     -0.21783461	      0.00698239	     -0.00069348	     97.34543299
      0.17937072	     -0.06369339	     -0.00032150	     -0.20498798	     -0.06266789	      0.88292198	     -0.00008607	     -0.21783476	      0.00702699	     -0.00069731	    100.23790531
      0.18059635	     -0.06362492	     -0.00032042	     -0.20492002	     -0.06265925	      0.88292113	     -0.00008592	     -0.21783325	      0.00707288	     -0.00069576	    102.07807345
      0.18182198	     -0.06353795	     -0.00031935	     -0.20483356	     -0.06265055	      0.88292028	     -0.00008577	     -0.21782968	      0.00711798	     -0.00068953	    105.06926505
      0.18304762	     -0.06343116	     -0.00031765	     -0.20472730	     -0.06264180	      0.88291944	     -0.00008563	     -0.21782377	      0.00716421	     -0.00067554	    106.91882865
      0.18427325	     -0.06330959	     -0.00031661	     -0.20460624	     -0.06263299	      0.88291863	     -0.00008549	     -0.21781532	      0.00720929	     -0.00065428	    109.73217931
      0.18549888	     -0.06317511	     -0.00031549	     -0.20447228	     -0.06262413	      0.88291784	     -0.00008536	     -0.21780427	      0.00725493	     -0.00062333	    111.36412960
      0.18672451	     -0.06303047	     -0.00031416	     -0.20432814	     -0.06261521	      0.88291710	     -0.00008524	     -0.21779062	      0.00729907	     -0.00058397	    113.91386348
      0.18795015	     -0.06287958	     -0.00031311	     -0.20417775	     -0.06260623	      0.88291641	     -0.00008513	     -0.21777447	      0.00734334	     -0.00053447	    115.25773214
      0.18917578	     -0.06272775	     -0.00031219	     -0.20402639	     -0.06259721	      0.88291579	     -0.00008502	     -0.21775604	      0.00738581	     -0.00047665	    117.41089739
      0.19040141	     -0.06257691	     -0.00031146	     -0.20387603	     -0.06258813	      0.88291525	     -0.00008491	     -0.21773562	      0.00742808	     -0.00040972	    118.46968792
      0.19162704	     -0.06242998	     -0.00031091	     -0.20372954	     -0.06257900	      0.88291479	     -0.00008482	     -0.21771347	      0.00746847	     -0.00033596	    120.29474190
      0.19285268	     -0.06228661	     -0.00031029	     -0.20358659	     -0.06256982	      0.88291443	     -0.00008472	     -0.21768988	      0.00750849	     -0.00025515	    121.12050962
      0.19407831	     -0.06215003	     -0.00030956	     -0.20345043	     -0.06256060	      0.88291417	     -0.00008464	     -0.21766508	      0.00754666	     -0.00016981	    122.60970377
      0.19530394	     -0.06202128	     -0.00030887	     -0.20332209	     -0.06255132	      0.88291402	     -0.00008455	     -0.21763935	      0.00758442	     -0.00008019	    123.19582162
      0.19652957	     -0.06190197	     -0.00030826	     -0.20320316	     -0.06254200	      0.88291397	     -0.00008447	     -0.21761295	      0.00762056	      0.00001111	    124.40850098
      0.19803206	     -0.06176654	     -0.00030753	     -0.20306820	     -0.06253052	      0.88291407	     -0.00008439	     -0.21757998	      0.00766481	      0.00012465	    124.58349835
      0.19927660	     -0.06166078	     -0.00030689	     -0.20296281	     -0.06252096	      0.88291429	     -0.00008432	     -0.21755230	      0.00769933	      0.00021705	    126.18200545
      0.20052115	     -0.06156128	     -0.00030629	     -0.20286367	     -0.06251136	      0.88291461	     -0.00008425	     -0.21752439	      0.00773476	      0.00030824	    126.11807994
      0.20176569	     -0.06146602	     -0.00030568	     -0.20276877	     -0.06250171	      0.88291505	     -0.00008419	     -0.21749627	      0.00776849	      0.00039530	    127.34024693
      0.20301024	     -0.06137469	     -0.00030506	     -0.20267778	     -0.06249202	      0.88291560	     -0.00008413	     -0.21746796	      0.00780290	      0.00047908	    127.21806420
      0.20425478	     -0.06128669	     -0.00030446	     -0.20259012	     -0.06248229	      0.88291624	     -0.00008408	     -0.21743946	      0.00783570	      0.00055708	    128.23269362
      0.20549933	     -0.06120061	     -0.00030387	     -0.20250438	     -0.06247252	      0.88291698	     -0.00008403	     -0.21741078	      0.00786915	      0.00063050	    127.90381091
      0.20674387	     -0.06111624	     -0.00030329	     -0.20242034	     -0.06246270	      0.88291781	     -0.00008398	     -0.21738188	      0.00790076	      0.00069703	    128.81590919
      0.20798842	     -0.06103308	     -0.00030272	     -0.20233750	     -0.06245285	      0.88291872	     -0.00008394	     -0.21735277	      0.00793289	      0.00075825	    128.34969027
      0.20923297	     -0.06095096	     -0.00030218	     -0.20225569	     -0.06244296	      0.88291969	     -0.00008390	     -0.21732341	      0.00796296	      0.00081206	    129.12367396
      0.21047751	     -0.06086964	     -0.00030170	     -0.20217467	     -0.06243303	      0.88292073	     -0.00008387	     -0.21729383	      0.00799340	      0.00086034	    128.49369091
      0.21172206	     -0.06078924	     -0.00030121	     -0.20209455	     -0.06242306	      0.88292183	     -0.00008383	     -0.21726400	      0.00802148	      0.00090114	    129.17938193
      0.21296660	     -0.06070981	     -0.00030076	     -0.20201540	     -0.06241306	      0.88292298	     -0.00008380	     -0.21723395	      0.00804978	      0.00093664	    128.41485933
      0.21421115	     -0.06063076	     -0.00030045	     -0.20193661	     -0.06240303	      0.88292416	     -0.00008377	     -0.21720369	      0.00807546	      0.00096493	    129.04095419
      0.21545569	     -0.06055089	     -0.00030013	     -0.20185699	     -0.06239296	      0.88292538	     -0.00008375	     -0.21717326	      0.00810128	      0.00098857	    128.11737304
      0.21670024	     -0.06047118	     -0.00029975	     -0.20177750	     -0.06238286	      0.88292662	     -0.00008372	     -0.21714267	      0.00812411	      0.00100557	    128.73831583
      0.21794478	     -0.06039169	     -0.00029940	     -0.20169824	     -0.06237274	      0.88292788	     -0.00008370	     -0.21711195	      0.00814710	      0.00101867	    127.73378306
      0.21918933	     -0.06031111	     -0.00029917	     -0.20161786	     -0.06236259	      0.88292915	     -0.00008368	     -0.21708106	      0.00816699	      0.00102582	    128.41176804
      0.22043388	     -0.06022884	     -0.00029900	     -0.20153577	     -0.06235241	      0.88293043	     -0.00008367	     -0.21705003	      0.00818698	      0.00102998	    127.42667241
      0.22167842	     -0.06014491	     -0.00029870	     -0.20145200	     -0.06234221	      0.88293171	     -0.00008365	     -0.21701883	      0.00820374	      0.00102926	    128.09113819
      0.22292297	     -0.06005927	     -0.00029829	     -0.20136654	     -0.06233199	      0.88293299	     -0.00008364	     -0.21698744	      0.00822054	      0.00102654	    127.13224486
      0.22416751	     -0.05996991	     -0.00029780	     -0.20127731	     -0.06232175	      0.88293426	     -0.00008363	     -0.21695580	      0.00823409	      0.00101995	    127.89285295
      0.22541206	     -0.05987889	     -0.00029725	     -0.20118642	     -0.06231150	      0.88293553	     -0.00008362	     -0.21692386	      0.00824767	      0.00101245	    126.97975331
      0.22665660	     -0.05978470	     -0.00029668	     -0.20109234	     -0.06230122	      0.88293678	     -0.00008362	     -0.21689160	      0.00825792	      0.00100212	    127.79498274
      0.22790115	     -0.05968787	     -0.00029625	     -0.20099561	     -0.06229094	      0.88293802	     -0.00008361	     -0.21685898	      0.00826817	      0.00099193	    126.97307148
      0.22914569	     -0.05958795	     -0.00029597	     -0.20089576	     -0.06228065	      0.88293925	     -0.00008361	     -0.21682597	      0.00827504	      0.00098002	    127.86059020
      0.23039024	     -0.05948902	     -0.00029541	     -0.20079690	     -0.06227034	      0.88294046	     -0.00008361	     -0.21679263	      0.00828174	      0.00096930	    127.02030184
      0.23163479	     -0.05938964	     -0.00029479	     -0.20069756	     -0.06226003	      0.88294166	     -0.00008361	     -0.21675900	      0.00828496	      0.00095766	    127.92853007
      0.23287933	     -0.05928910	     -0.00029436	     -0.20059704	     -0.06224972	      0.88294285	     -0.00008361	     -0.21672511	      0.00828808	      0.00094795	    127.19061209
      0.23412388	     -0.05918497	     -0.00029375	     -0.20049292	     -0.06223941	      0.88294402	     -0.00008361	     -0.21669090	      0.00828782	      0.00093818	    128.21482588
      0.23536842	     -0.05908180	     -0.00029308	     -0.20038975	     -0.06222909	      0.88294519	     -0.00008362	     -0.21665640	      0.00828745	      0.00093107	    127.48530391
      0.23661297	     -0.05897882	     -0.00029252	     -0.20028674	     -0.06221878	      0.88294634	     -0.00008363	     -0.21662167	      0.00828366	      0.00092427	    128.53504887
      0.23785751	     -0.05887625	     -0.00029203	     -0.20018413	     -0.06220847	      0.88294749	     -0.00008363	     -0.21658675	      0.00827987	      0.00092038	    127.88049276
      0.23910206	     -0.05877187	     -0.00029154	     -0.20007969	     -0.06219817	      0.88294863	     -0.00008364	     -0.21655161	      0.00827281	      0.00091707	    129.02750693
      0.24034660	     -0.05866885	     -0.00029116	     -0.19997660	     -0.06218788	      0.88294977	     -0.00008365	     -0.21651628	      0.00826583	      0.00091685	    128.39148265
      0.24159115	     -0.05856672	     -0.00029054	     -0.19987437	     -0.06217760	      0.88295091	     -0.00008366	     -0.21648078	      0.00825559	      0.00091727	    129.54918216
      0.24283570	     -0.05846643	     -0.00028987	     -0.19977399	     -0.06216733	      0.88295206	     -0.00008368	     -0.21644518	      0.00824550	      0.00092071	    128.93955003
      0.24408024	     -0.05836578	     -0.00028945	     -0.19967320	     -0.06215708	      0.88295321	     -0.00008369	     -0.21640949	      0.00823228	      0.00092473	    130.15679561
      0.24532479	     -0.05826631	     -0.00028905	     -0.19957361	     -0.06214684	      0.88295436	     -0.00008371	     -0.21637370	      0.00821934	      0.00093171	    129.59081440
      0.24656933	     -0.05816674	     -0.00028864	     -0.19947387	     -0.06213662	      0.88295552	     -0.00008372	     -0.21633782	      0.00820335	      0.00093915	    130.84738288
      0.24781388	     -0.05806943	     -0.00028812	     -0.19937641	     -0.06212642	      0.88295670	     -0.00008374	     -0.21630187	      0.00818767	      0.00094941	    130.28687049
      0.24905842	     -0.05797242	     -0.00028764	     -0.19927922	     -0.06211624	      0.88295789	     -0.00008375	     -0.21626585	      0.00816896	      0.00095990	    131.54910592
      0.25030297	     -0.05787787	     -0.00028718	     -0.19918449	     -0.06210609	      0.88295909	     -0.00008377	     -0.21622980	      0.00815063	      0.00097289	    130.98559398
      0.25154751	     -0.05778458	     -0.00028675	     -0.19909099	     -0.06209596	      0.88296031	     -0.00008379	     -0.21619374	      0.00812937	      0.00098573	    132.25041321
      0.25279206	     -0.05769544	     -0.00028636	     -0.19900164	     -0.06208585	      0.88296154	     -0.00008381	     -0.21615775	      0.00810856	      0.00100060	    131.65503897
      0.25403661	     -0.05760871	     -0.00028596	     -0.19891468	     -0.06207577	      0.88296280	     -0.00008383	     -0.21612190	      0.00808485	      0.00101478	    132.86494070
      0.25528115	     -0.05752838	     -0.00028541	     -0.19883412	     -0.06206573	      0.88296407	     -0.00008385	     -0.21608632	      0.00806168	      0.00103034	    132.19933175
      0.25652570	     -0.05745217	     -0.00028480	     -0.19875766	     -0.06205571	      0.88296536	     -0.00008387	     -0.21605107	      0.00803581	      0.00104440	    133.37205852
      0.25777024	     -0.05738299	     -0.00028418	     -0.19868822	     -0.06204573	      0.88296667	     -0.00008389	     -0.21601623	      0.00801077	      0.00105898	    132.65867808
      0.25901479	     -0.05731920	     -0.00028320	     -0.19862417	     -0.06203577	      0.88296800	     -0.00008391	     -0.21598190	      0.00798329	      0.00107120	    133.76452955
      0.26025933	     -0.05726220	     -0.00028194	     -0.19856692	     -0.06202585	      0.88296934	     -0.00008393	     -0.21594815	      0.00795684	      0.00108319	    132.96393180
      0.26150388	     -0.05721011	     -0.00028127	     -0.19851454	     -0.06201597	      0.88297069	     -0.00008395	     -0.21591508	      0.00792815	      0.00109213	    133.99431801
      0.26274843	     -0.05716609	     -0.00028071	     -0.19847024	     -0.06200612	      0.88297206	     -0.00008397	     -0.21588280	      0.00790081	      0.00110005	    133.16730533
      0.26399297	     -0.05712647	     -0.00028025	     -0.19843032	     -0.06199630	      0.88297343	     -0.00008399	     -0.21585129	      0.00787161	      0.00110415	    134.18632145
      0.26523752	     -0.05709298	     -0.00027979	     -0.19839655	     -0.06198652	      0.88297480	     -0.00008401	     -0.21582057	      0.00784410	      0.00110662	    133.33861959
      0.26648206	     -0.05706322	     -0.00027943	     -0.19836649	     -0.06197678	      0.88297618	     -0.00008404	     -0.21579062	      0.00781496	      0.00110482	    134.30730052
      0.26772661	     -0.05703958	     -0.00027914	     -0.19834256	     -0.06196707	      0.88297755	     -0.00008406	     -0.21576142	      0.00778769	      0.00110105	    133.40259401
      0.26897115	     -0.05701962	     -0.00027886	     -0.19832230	     -0.06195740	      0.88297892	     -0.00008408	     -0.21573297	      0.00775893	      0.00109274	    134.30230543
      0.27021570	     -0.05700571	     -0.00027807	     -0.19830812	     -0.06194776	      0.88298027	     -0.00008410	     -0.21570529	      0.00773214	      0.00108227	    133.32662175
      0.27146024	     -0.05699375	     -0.00027764	     -0.19829587	     -0.06193815	      0.88298161	     -0.00008412	     -0.21567836	      0.00770393	      0.00106717	    134.13361643
      0.27270479	     -0.05698859	     -0.00027739	     -0.19829043	     -0.06192858	      0.88298293	     -0.00008414	     -0.21565226	      0.00767775	      0.00104982	    133.08531650
      0.27394934	     -0.05698704	     -0.00027721	     -0.19828860	     -0.06191904	      0.88298422	     -0.00008417	     -0.21562698	      0.00765029	      0.00102772	    133.84401483
      0.27519388	     -0.05699074	     -0.00027701	     -0.19829203	     -0.06190954	      0.88298549	     -0.00008419	     -0.21560251	      0.00762502	      0.00100331	    132.76924420
      0.27643843	     -0.05699687	     -0.00027683	     -0.19829789	     -0.06190006	      0.88298672	     -0.00008421	     -0.21557881	      0.00759860	      0.00097421	    133.48579216
      0.27768297	     -0.05700766	     -0.00027663	     -0.19830841	     -0.06189062	      0.88298791	     -0.00008423	     -0.21555586	      0.00757446	      0.00094298	    132.37278272
      0.27892752	     -0.05702049	     -0.00027637	     -0.19832098	     -0.06188121	      0.88298906	     -0.00008425	     -0.21553361	      0.00754922	      0.00090736	    133.03941074
      0.28017206	     -0.05703709	     -0.00027608	     -0.19833734	     -0.06187183	      0.88299017	     -0.00008427	     -0.21551205	      0.00752626	      0.00087002	    131.88688337
      0.28141661	     -0.05705484	     -0.00027584	     -0.19835484	     -0.06186248	      0.88299123	     -0.00008429	     -0.21549111	      0.00750218	      0.00082874	    132.50458117
      0.28266115	     -0.05707594	     -0.00027566	     -0.19837571	     -0.06185316	      0.88299223	     -0.00008431	     -0.21547080	      0.00748036	      0.00078628	    131.31226425
      0.28390570	     -0.05709807	     -0.00027554	     -0.19839760	     -0.06184386	      0.88299318	     -0.00008432	     -0.21545106	      0.00745738	      0.00074048	    131.88000734
      0.28515025	     -0.05712331	     -0.00027541	     -0.19842263	     -0.06183459	      0.88299407	     -0.00008434	     -0.21543190	      0.00743661	      0.00069411	    130.65066118
      0.28639479	     -0.05714928	     -0.00027533	     -0.19844837	     -0.06182535	      0.88299491	     -0.00008436	     -0.21541328	      0.00741463	      0.00064505	    131.17832398
      0.28763934	     -0.05717825	     -0.00027528	     -0.19847714	     -0.06181614	      0.88299568	     -0.00008437	     -0.21539518	      0.00739482	      0.00059605	    129.91892268
      0.28888388	     -0.05720762	     -0.00027528	     -0.19850629	     -0.06180695	      0.88299639	     -0.00008439	     -0.21537760	      0.00737375	      0.00054503	    130.41319763
      0.29012843	     -0.05723936	     -0.00027525	     -0.19853784	     -0.06179778	      0.88299704	     -0.00008440	     -0.21536051	      0.00735479	      0.00049477	    129.13229646
      0.29137297	     -0.05727096	     -0.00027523	     -0.19856923	     -0.06178864	      0.88299762	     -0.00008442	     -0.21534388	      0.00733453	      0.00044317	    129.59845153
      0.29261752	     -0.05730447	     -0.00027490	     -0.19860256	     -0.06177952	      0.88299814	     -0.00008443	     -0.21532770	      0.00731631	      0.00039304	    128.30308021
      0.29386206	     -0.05733756	     -0.00027429	     -0.19863547	     -0.06177043	      0.88299860	     -0.00008444	     -0.21531192	      0.00729671	      0.00034236	    128.72927491
      0.29510661	     -0.05737257	     -0.00027363	     -0.19867031	     -0.06176136	      0.88299899	     -0.00008445	     -0.21529654	      0.00727908	      0.00029384	    127.41161944
      0.29635116	     -0.05740562	     -0.00027341	     -0.19870318	     -0.06175231	      0.88299933	     -0.00008446	     -0.21528155	      0.00726005	      0.00024537	    127.84107184
      0.29759570	     -0.05744140	     -0.00027333	     -0.19873879	     -0.06174329	      0.88299961	     -0.00008447	     -0.21526698	      0.00724298	      0.00019970	    126.50996569
      0.29884025	     -0.05747706	     -0.00027326	     -0.19877428	     -0.06173429	      0.88299983	     -0.00008447	     -0.21525281	      0.00722450	      0.00015462	    126.93404260
      0.30008479	     -0.05751417	     -0.00027315	     -0.19881123	     -0.06172530	      0.88299999	     -0.00008448	     -0.21523902	      0.00720804	      0.00011281	    125.62600968
      0.30132934	     -0.05755019	     -0.00027307	     -0.19884709	     -0.06171634	      0.88300011	     -0.00008448	     -0.21522557	      0.00719021	      0.00007204	    126.06138851
      0.30257388	     -0.05758703	     -0.00027333	     -0.19888377	     -0.06170741	      0.88300017	     -0.00008448	     -0.21521244	      0.00717441	      0.00003499	    124.76355713
      0.30381843	     -0.05762230	     -0.00027320	     -0.19891889	     -0.06169849	      0.88300020	     -0.00008449	     -0.21519960	      0.00715723	     -0.00000057	    125.19215151
      0.30506297	     -0.05765892	     -0.00027310	     -0.19895537	     -0.06168959	      0.88300017	     -0.00008449	     -0.21518705	      0.00714208	     -0.00003208	    123.89658676
      0.30630752	     -0.05769422	     -0.00027309	     -0.19899052	     -0.06168071	      0.88300012	     -0.00008449	     -0.21517475	      0.00712560	     -0.00006190	    124.34584661
      0.30755207	     -0.05773019	     -0.00027307	     -0.19902636	     -0.06167185	      0.88300002	     -0.00008448	     -0.21516268	      0.00711121	     -0.00008748	    123.07304167
      0.30879661	     -0.05776460	     -0.00027309	     -0.19906063	     -0.06166301	      0.88299990	     -0.00008448	     -0.21515081	      0.00709552	     -0.00011123	    123.53472352
      0.31004116	     -0.05779970	     -0.00027308	     -0.19909561	     -0.06165419	      0.88299975	     -0.00008448	     -0.21513910	      0.00708194	     -0.00013069	    122.27026534
      0.31128570	     -0.05783341	     -0.00027312	     -0.19912920	     -0.06164539	      0.88299957	     -0.00008447	     -0.21512755	      0.00706709	     -0.00014834	    122.73466106
      0.31253025	     -0.05786794	     -0.00027314	     -0.19916362	     -0.06163660	      0.88299938	     -0.00008446	     -0.21511613	      0.00705437	     -0.00016178	    121.47603266
      0.31377479	     -0.05790105	     -0.00027320	     -0.19919661	     -0.06162783	      0.88299917	     -0.00008446	     -0.21510482	      0.00704041	     -0.00017354	    121.94372490
      0.31501934	     -0.05793482	     -0.00027323	     -0.19923029	     -0.06161907	      0.88299895	     -0.00008445	     -0.21509362	      0.00702862	     -0.00018127	    120.69142893
      0.31626388	     -0.05796698	     -0.00027326	     -0.19926234	     -0.06161033	      0.88299872	     -0.00008443	     -0.21508249	      0.00701559	     -0.00018754	    121.16109480
      0.31750843	     -0.05799959	     -0.00027324	     -0.19929487	     -0.06160161	      0.88299849	     -0.00008442	     -0.21507144	      0.00700475	     -0.00019003	    119.91570398
      0.31875298	     -0.05803031	     -0.00027320	     -0.19932549	     -0.06159290	      0.88299825	     -0.00008441	     -0.21506043	      0.00699269	     -0.00019134	    120.38995015
      0.31999752	     -0.05806109	     -0.00027310	     -0.19935620	     -0.06158420	      0.88299801	     -0.00008439	     -0.21504944	      0.00698283	     -0.00018916	    119.15708130
      0.32124207	     -0.05808954	     -0.00027296	     -0.19938458	     -0.06157552	      0.88299778	     -0.00008437	     -0.21503846	      0.00697171	     -0.00018610	    119.63875720
      0.32248661	     -0.05811764	     -0.00027274	     -0.19941262	     -0.06156685	      0.88299755	     -0.00008436	     -0.21502747	      0.00696277	     -0.00017984	    118.42283082
      0.32373116	     -0.05814301	     -0.00027247	     -0.19943792	     -0.06155819	      0.88299733	     -0.00008434	     -0.21501642	      0.00695253	     -0.00017300	    118.91334405
      0.32497570	     -0.05816764	     -0.00027208	     -0.19946251	     -0.06154954	      0.88299712	     -0.00008431	     -0.21500533	      0.00694439	     -0.00016326	    117.72019915
      0.32622025	     -0.05818917	     -0.00027164	     -0.19948398	     -0.06154091	      0.88299692	     -0.00008429	     -0.21499415	      0.00693488	     -0.00015324	    118.22236520
      0.32746480	     -0.05820963	     -0.00027108	     -0.19950441	     -0.06153228	      0.88299674	     -0.00008426	     -0.21498287	      0.00692737	     -0.00014061	    117.05699165
      0.32870934	     -0.05822672	     -0.00027047	     -0.19952145	     -0.06152366	      0.88299657	     -0.00008423	     -0.21497149	      0.00691839	     -0.00012796	    117.57288162
      0.32995389	     -0.05824245	     -0.00026974	     -0.19953716	     -0.06151506	      0.88299642	     -0.00008420	     -0.21495998	      0.00691130	     -0.00011297	    116.43659155
      0.33119843	     -0.05825458	     -0.00026894	     -0.19954925	     -0.06150646	      0.88299629	     -0.00008417	     -0.21494834	      0.00690263	     -0.00009823	    116.96569888
      0.33244298	     -0.05826520	     -0.00026806	     -0.19955985	     -0.06149788	      0.88299618	     -0.00008413	     -0.21493657	      0.00689576	     -0.00008140	    115.86305489
      0.33368752	     -0.05827212	     -0.00026709	     -0.19956674	     -0.06148930	      0.88299609	     -0.00008409	     -0.21492464	      0.00688721	     -0.00006505	    116.40641312
      0.33493207	     -0.05827746	     -0.00026561	     -0.19957207	     -0.06148073	      0.88299602	     -0.00008405	     -0.21491258	      0.00688032	     -0.00004673	    115.32607319
      0.33617661	     -0.05827904	     -0.00026401	     -0.19957363	     -0.06147217	      0.88299597	     -0.00008401	     -0.21490036	      0.00687162	     -0.00002899	    115.86879149
      0.33742116	     -0.05827899	     -0.00026235	     -0.19957357	     -0.06146363	      0.88299595	     -0.00008397	     -0.21488800	      0.00686448	     -0.00000953	    114.82328496
      0.33866571	     -0.05827527	     -0.00026072	     -0.19956983	     -0.06145509	      0.88299595	     -0.00008392	     -0.21487550	      0.00685546	      0.00000909	    115.39293616
      0.33991025	     -0.05827009	     -0.00025910	     -0.19956463	     -0.06144656	      0.88299597	     -0.00008387	     -0.21486287	      0.00684793	      0.00002922	    114.38004516
      0.34115480	     -0.05826016	     -0.00025781	     -0.19955467	     -0.06143805	      0.88299602	     -0.00008381	     -0.21485011	      0.00683844	      0.00004833	    114.96807929
      0.34239934	     -0.05824978	     -0.00025677	     -0.19954426	     -0.06142954	      0.88299609	     -0.00008376	     -0.21483729	      0.00683034	      0.00006890	    113.96116783
      0.34364389	     -0.05823649	     -0.00025580	     -0.19953092	     -0.06142105	      0.88299619	     -0.00008370	     -0.21482441	      0.00682017	      0.00008831	    114.54979681
      0.34488843	     -0.05822187	     -0.00025481	     -0.19951626	     -0.06141256	      0.88299631	     -0.00008364	     -0.21481149	      0.00681134	      0.00010892	    113.58516171
      0.34613298	     -0.05820377	     -0.00025385	     -0.19949810	     -0.06140409	      0.88299646	     -0.00008358	     -0.21479850	      0.00680043	      0.00012821	    114.19518695
      0.34737752	     -0.05818411	     -0.00025288	     -0.19947839	     -0.06139564	      0.88299663	     -0.00008351	     -0.21478544	      0.00679082	      0.00014856	    113.25795519
      0.34862207	     -0.05816101	     -0.00025193	     -0.19945523	     -0.06138719	      0.88299683	     -0.00008345	     -0.21477230	      0.00677908	      0.00016746	    113.88430630
      0.34986662	     -0.05813652	     -0.00025098	     -0.19943068	     -0.06137876	      0.88299705	     -0.00008338	     -0.21475908	      0.00676858	      0.00018731	    112.96771044
      0.35111116	     -0.05810900	     -0.00025008	     -0.19940309	     -0.06137034	      0.88299730	     -0.00008331	     -0.21474576	      0.00675591	      0.00020561	    113.60803774
      0.35235571	     -0.05808075	     -0.00024920	     -0.19937476	     -0.06136194	      0.88299756	     -0.00008323	     -0.21473237	      0.00674443	      0.00022476	    112.70721205
      0.35360025	     -0.05805008	     -0.00024841	     -0.19934401	     -0.06135356	      0.88299785	     -0.00008316	     -0.21471890	      0.00673074	      0.00024225	    113.36227587
      0.35484480	     -0.05801896	     -0.00024765	     -0.19931280	     -0.06134519	      0.88299817	     -0.00008308	     -0.21470540	      0.00671822	      0.00026047	    112.47938298
      0.35608934	     -0.05798574	     -0.00024697	     -0.19927949	     -0.06133684	      0.88299850	     -0.00008301	     -0.21469186	      0.00670347	      0.00027693	    113.15284736
      0.35733389	     -0.05795290	     -0.00024636	     -0.19924655	     -0.06132850	      0.88299886	     -0.00008293	     -0.21467831	      0.00668986	      0.00029402	    112.27896320
      0.35857843	     -0.05791938	     -0.00024586	     -0.19921292	     -0.06132019	      0.88299923	     -0.00008284	     -0.21466479	      0.00667399	      0.00030923	    112.95311528
      0.35982298	     -0.05788767	     -0.00024545	     -0.19918110	     -0.06131189	      0.88299963	     -0.00008276	     -0.21465136	      0.00665924	      0.00032493	    112.07548368
      0.36106753	     -0.05785600	     -0.00024510	     -0.19914930	     -0.06130361	      0.88300004	     -0.00008267	     -0.21463807	      0.00664224	      0.00033859	    112.74993180
      0.36231207	     -0.05782633	     -0.00024474	     -0.19911951	     -0.06129536	      0.88300047	     -0.00008259	     -0.21462497	      0.00662635	      0.00035257	    111.87058393
      0.36355662	     -0.05779673	     -0.00024433	     -0.19908977	     -0.06128712	      0.88300092	     -0.00008250	     -0.21461210	      0.00660823	      0.00036434	    112.54221032
      0.36480116	     -0.05776882	     -0.00024375	     -0.19906173	     -0.06127891	      0.88300138	     -0.00008240	     -0.21459949	      0.00659126	      0.00037628	    111.65827761
      0.36604571	     -0.05774063	     -0.00024294	     -0.19903341	     -0.06127072	      0.88300185	     -0.00008231	     -0.21458715	      0.00657207	      0.00038583	    112.31658750
      0.36729025	     -0.05771445	     -0.00024184	     -0.19900710	     -0.06126255	      0.88300234	     -0.00008221	     -0.21457512	      0.00655403	      0.00039534	    111.41422214
      0.36853480	     -0.05768855	     -0.00024050	     -0.19898107	     -0.06125440	      0.88300283	     -0.00008211	     -0.21456340	      0.00653381	      0.00040225	    112.05619473
      0.36977934	     -0.05766485	     -0.00023890	     -0.19895725	     -0.06124628	      0.88300334	     -0.00008201	     -0.21455203	      0.00651481	      0.00040888	    111.14346056
      0.37102389	     -0.05764170	     -0.00023711	     -0.19893396	     -0.06123819	      0.88300385	     -0.00008191	     -0.21454104	      0.00649370	      0.00041268	    111.77377830
      0.37226844	     -0.05762089	     -0.00023514	     -0.19891303	     -0.06123012	      0.88300437	     -0.00008180	     -0.21453045	      0.00647388	      0.00041597	    110.85883092
      0.37351298	     -0.05760050	     -0.00023306	     -0.19889251	     -0.06122208	      0.88300488	     -0.00008169	     -0.21452026	      0.00645205	      0.00041623	    111.48881723
      0.37475753	     -0.05758262	     -0.00023091	     -0.19887451	     -0.06121406	      0.88300540	     -0.00008158	     -0.21451051	      0.00643160	      0.00041585	    110.57884294
      0.37600207	     -0.05756535	     -0.00022874	     -0.19885711	     -0.06120607	      0.88300592	     -0.00008147	     -0.21450119	      0.00640922	      0.00041235	    111.20581521
      0.37724662	     -0.05755091	     -0.00022654	     -0.19884255	     -0.06119811	      0.88300643	     -0.00008136	     -0.21449235	      0.00638827	      0.00040813	    110.29326940
      0.37849116	     -0.05753766	     -0.00022443	     -0.19882916	     -0.06119017	      0.88300693	     -0.00008125	     -0.21448397	      0.00636545	      0.00040071	    110.91923263
      0.37973571	     -0.05752741	     -0.00022235	     -0.19881877	     -0.06118226	      0.88300743	     -0.00008113	     -0.21447611	      0.00634415	      0.00039252	    110.01584266
      0.38098025	     -0.05751854	     -0.00022039	     -0.19880975	     -0.06117438	      0.88300791	     -0.00008102	     -0.21446875	      0.00632105	      0.00038113	    110.64908167
      0.38222480	     -0.05751286	     -0.00021849	     -0.19880394	     -0.06116653	      0.88300837	     -0.00008090	     -0.21446194	      0.00629954	      0.00036900	    109.75634787
      0.38346935	     -0.05750819	     -0.00021667	     -0.19879912	     -0.06115870	      0.88300882	     -0.00008079	     -0.21445566	      0.00627632	      0.00035369	    110.39969460
      0.38471389	     -0.05750615	     -0.00021481	     -0.19879694	     -0.06115090	      0.88300925	     -0.00008067	     -0.21444992	      0.00625475	      0.00033770	    109.51651591
      0.38595844	     -0.05750492	     -0.00021295	     -0.19879557	     -0.06114313	      0.88300966	     -0.00008056	     -0.21444470	      0.00623155	      0.00031862	    110.16687253
      0.38720298	     -0.05750708	     -0.00021114	     -0.19879760	     -0.06113539	      0.88301005	     -0.00008044	     -0.21444001	      0.00621007	      0.00029894	    109.28547735
      0.38844753	     -0.05751101	     -0.00020947	     -0.19880138	     -0.06112768	      0.88301041	     -0.00008033	     -0.21443587	      0.00618703	      0.00027623	    109.94042092
      0.38969207	     -0.05751833	     -0.00020787	     -0.19880856	     -0.06111999	      0.88301074	     -0.00008022	     -0.21443229	      0.00616582	      0.00025300	    109.07410036
      0.39093662	     -0.05752659	     -0.00020637	     -0.19881669	     -0.06111233	      0.88301103	     -0.00008010	     -0.21442927	      0.00614317	      0.00022686	    109.74678563
      0.39218117	     -0.05753754	     -0.00020488	     -0.19882750	     -0.06110470	      0.88301130	     -0.00007999	     -0.21442679	      0.00612243	      0.00020033	    108.89293666
      0.39342571	     -0.05754951	     -0.00020352	     -0.19883934	     -0.06109709	      0.88301153	     -0.00007988	     -0.21442483	      0.00610035	      0.00017106	    109.57988371
      0.39467026	     -0.05756302	     -0.00020264	     -0.19885271	     -0.06108951	      0.88301173	     -0.00007978	     -0.21442342	      0.00608023	      0.00014164	    108.75113404
      0.39591480	     -0.05757847	     -0.00020217	     -0.19886801	     -0.06108196	      0.88301188	     -0.00007967	     -0.21442257	      0.00605880	      0.00010985	    109.45031637
      0.39715935	     -0.05759732	     -0.00020187	     -0.19888673	     -0.06107443	      0.88301200	     -0.00007956	     -0.21442231	      0.00603933	      0.00007820	    108.63837167
      0.39840389	     -0.05761739	     -0.00020172	     -0.19890665	     -0.06106693	      0.88301208	     -0.00007946	     -0.21442262	      0.00601857	      0.00004435	    109.36980729
      0.39964844	     -0.05764050	     -0.00020168	     -0.19892963	     -0.06105945	      0.88301211	     -0.00007936	     -0.21442351	      0.00599984	      0.00001085	    108.58543472
      0.40089298	     -0.05766464	     -0.00020184	     -0.19895363	     -0.06105199	      0.88301210	     -0.00007926	     -0.21442494	      0.00597986	     -0.00002462	    109.35367014
      0.40213753	     -0.05769164	     -0.00020212	     -0.19898050	     -0.06104456	      0.88301205	     -0.00007917	     -0.21442693	      0.00596196	     -0.00005947	    108.59737278
      0.40338208	     -0.05771937	     -0.00020253	     -0.19900809	     -0.06103716	      0.88301195	     -0.00007907	     -0.21442944	      0.00594285	     -0.00009599	    109.38898086
      0.40462662	     -0.05774988	     -0.00020300	     -0.19903848	     -0.06102977	      0.88301181	     -0.00007898	     -0.21443246	      0.00592585	     -0.00013159	    108.64389623
      0.40587117	     -0.05778124	     -0.00020353	     -0.19906972	     -0.06102241	      0.88301163	     -0.00007889	     -0.21443599	      0.00590770	     -0.00016858	    109.43463305
      0.40711571	     -0.05781478	     -0.00020380	     -0.19910316	     -0.06101506	      0.88301139	     -0.00007880	     -0.21444002	      0.00589172	     -0.00020436	    108.69373205
      0.40836026	     -0.05784834	     -0.00020371	     -0.19913662	     -0.06100774	      0.88301112	     -0.00007872	     -0.21444450	      0.00587463	     -0.00024108	    109.47965407
      0.40960480	     -0.05788422	     -0.00020353	     -0.19917243	     -0.06100044	      0.88301079	     -0.00007863	     -0.21444944	      0.00585973	     -0.00027618	    108.71807763
      0.41084935	     -0.05792063	     -0.00020333	     -0.19920875	     -0.06099316	      0.88301043	     -0.00007855	     -0.21445480	      0.00584380	     -0.00031203	    109.49627262
      0.41209389	     -0.05795867	     -0.00020309	     -0.19924673	     -0.06098589	      0.88301002	     -0.00007848	     -0.21446060	      0.00583014	     -0.00034610	    108.74230467
      0.41333844	     -0.05799568	     -0.00020286	     -0.19928368	     -0.06097865	      0.88300957	     -0.00007840	     -0.21446676	      0.00581554	     -0.00038068	    109.53533219
      0.41458299	     -0.05803348	     -0.00020260	     -0.19932145	     -0.06097142	      0.88300907	     -0.00007833	     -0.21447324	      0.00580330	     -0.00041316	    108.78011563
      0.41582753	     -0.05807026	     -0.00020241	     -0.19935818	     -0.06096420	      0.88300854	     -0.00007826	     -0.21448001	      0.00579016	     -0.00044582	    109.56891029
      0.41707208	     -0.05810807	     -0.00020227	     -0.19939597	     -0.06095700	      0.88300796	     -0.00007820	     -0.21448703	      0.00577938	     -0.00047606	    108.80476901
      0.41831662	     -0.05814482	     -0.00020223	     -0.19943268	     -0.06094982	      0.88300735	     -0.00007814	     -0.21449427	      0.00576769	     -0.00050617	    109.59263341
      0.41956117	     -0.05818202	     -0.00020220	     -0.19946987	     -0.06094265	      0.88300671	     -0.00007808	     -0.21450170	      0.00575834	     -0.00053357	    108.82358267
      0.42080571	     -0.05821727	     -0.00020218	     -0.19950511	     -0.06093549	      0.88300602	     -0.00007803	     -0.21450925	      0.00574805	     -0.00056055	    109.61421082
      0.42205026	     -0.05825184	     -0.00020212	     -0.19953969	     -0.06092834	      0.88300531	     -0.00007798	     -0.21451688	      0.00574009	     -0.00058454	    108.85172685
      0.42329480	     -0.05828404	     -0.00020204	     -0.19957189	     -0.06092120	      0.88300457	     -0.00007793	     -0.21452452	      0.00573116	     -0.00060781	    109.66155839
      0.42453935	     -0.05831595	     -0.00020200	     -0.19960383	     -0.06091407	      0.88300380	     -0.00007789	     -0.21453211	      0.00572452	     -0.00062775	    108.90761340
      0.42578390	     -0.05834548	     -0.00020210	     -0.19963337	     -0.06090695	      0.88300301	     -0.00007785	     -0.21453961	      0.00571686	     -0.00064665	    109.73195862
      0.42702844	     -0.05837442	     -0.00020223	     -0.19966235	     -0.06089984	      0.88300219	     -0.00007782	     -0.21454699	      0.00571142	     -0.00066198	    108.97567153
      0.42827299	     -0.05840077	     -0.00020242	     -0.19968873	     -0.06089274	      0.88300136	     -0.00007779	     -0.21455419	      0.00570488	     -0.00067610	    109.81024238
      0.42951753	     -0.05842633	     -0.00020261	     -0.19971433	     -0.06088564	      0.88300051	     -0.00007777	     -0.21456118	      0.00570049	     -0.00068651	    109.05726878
      0.43076208	     -0.05844875	     -0.00020302	     -0.19973679	     -0.06087855	      0.88299965	     -0.00007775	     -0.21456792	      0.00569494	     -0.00069563	    109.90728891
      0.43200662	     -0.05847097	     -0.00020393	     -0.19975906	     -0.06087146	      0.88299878	     -0.00007774	     -0.21457443	      0.00569144	     -0.00070094	    109.14008030
      0.43325117	     -0.05849202	     -0.00020462	     -0.19978016	     -0.06086438	      0.88299791	     -0.00007773	     -0.21458073	      0.00568667	     -0.00070491	    109.98349324
      0.43449571	     -0.05851426	     -0.00020541	     -0.19980245	     -0.06085731	      0.88299703	     -0.00007772	     -0.21458686	      0.00568391	     -0.00070518	    109.19980928
      0.43574026	     -0.05853523	     -0.00020624	     -0.19982347	     -0.06085024	      0.88299615	     -0.00007772	     -0.21459277	      0.00567986	     -0.00070433	    110.05018661
      0.43698481	     -0.05855671	     -0.00020700	     -0.19984501	     -0.06084317	      0.88299528	     -0.00007772	     -0.21459846	      0.00567786	     -0.00070006	    109.26859744
      0.43822935	     -0.05857658	     -0.00020774	     -0.19986495	     -0.06083610	      0.88299441	     -0.00007773	     -0.21460390	      0.00567460	     -0.00069499	    110.12823347
      0.43947390	     -0.05859668	     -0.00020841	     -0.19988512	     -0.06082904	      0.88299355	     -0.00007775	     -0.21460907	      0.00567341	     -0.00068683	    109.34288340
      0.44071844	     -0.05861498	     -0.00020916	     -0.19990350	     -0.06082198	      0.88299270	     -0.00007777	     -0.21461392	      0.00567096	     -0.00067820	    110.20162231
      0.44196299	     -0.05863352	     -0.00021003	     -0.19992212	     -0.06081493	      0.88299186	     -0.00007779	     -0.21461845	      0.00567054	     -0.00066679	    109.39861894
      0.44320753	     -0.05865035	     -0.00021080	     -0.19993903	     -0.06080787	      0.88299104	     -0.00007782	     -0.21462263	      0.00566885	     -0.00065523	    110.24306336
      0.44445208	     -0.05866737	     -0.00021148	     -0.19995614	     -0.06080081	      0.88299023	     -0.00007785	     -0.21462646	      0.00566918	     -0.00064124	    109.43196261
      0.44569662	     -0.05868265	     -0.00021209	     -0.19997151	     -0.06079376	      0.88298944	     -0.00007789	     -0.21462991	      0.00566824	     -0.00062743	    110.27650712
      0.44694117	     -0.05869804	     -0.00021259	     -0.19998701	     -0.06078670	      0.88298867	     -0.00007794	     -0.21463297	      0.00566933	     -0.00061150	    109.46147742
      0.44818572	     -0.05871137	     -0.00021276	     -0.20000044	     -0.06077965	      0.88298792	     -0.00007799	     -0.21463562	      0.00566912	     -0.00059597	    110.30245047
      0.44943026	     -0.05872441	     -0.00021284	     -0.20001362	     -0.06077259	      0.88298719	     -0.00007804	     -0.21463785	      0.00567087	     -0.00057852	    109.47829628
      0.45067481	     -0.05873518	     -0.00021293	     -0.20002449	     -0.06076553	      0.88298648	     -0.00007810	     -0.21463964	      0.00567125	     -0.00056171	    110.32239655
      0.45191935	     -0.05874488	     -0.00021297	     -0.20003433	     -0.06075848	      0.88298579	     -0.00007817	     -0.21464096	      0.00567358	     -0.00054321	    109.52107491
      0.45316390	     -0.05875092	     -0.00021296	     -0.20004048	     -0.06075141	      0.88298513	     -0.00007825	     -0.21464177	      0.00567454	     -0.00052550	    110.39353350
      0.45440844	     -0.05875441	     -0.00021289	     -0.20004410	     -0.06074435	      0.88298449	     -0.00007832	     -0.21464201	      0.00567739	     -0.00050619	    109.62981306
      0.45565299	     -0.05875349	     -0.00021284	     -0.20004331	     -0.06073728	      0.88298387	     -0.00007841	     -0.21464161	      0.00567879	     -0.00048767	    110.53671792
      0.45689753	     -0.05874937	     -0.00021270	     -0.20003933	     -0.06073021	      0.88298327	     -0.00007850	     -0.21464054	      0.00568201	     -0.00046748	    109.79971713
      0.45814208	     -0.05873967	     -0.00021244	     -0.20002977	     -0.06072314	      0.88298270	     -0.00007860	     -0.21463872	      0.00568367	     -0.00044801	    110.73821013
      0.45938663	     -0.05872594	     -0.00021206	     -0.20001618	     -0.06071607	      0.88298216	     -0.00007871	     -0.21463608	      0.00568702	     -0.00042675	    110.03253285
      0.46063117	     -0.05870655	     -0.00021166	     -0.19999692	     -0.06070899	      0.88298164	     -0.00007882	     -0.21463257	      0.00568869	     -0.00040603	    111.00865434
      0.46187572	     -0.05868312	     -0.00021124	     -0.19997364	     -0.06070190	      0.88298115	     -0.00007894	     -0.21462816	      0.00569192	     -0.00038334	    110.33532774
      0.46312026	     -0.05865375	     -0.00021087	     -0.19994439	     -0.06069482	      0.88298069	     -0.00007907	     -0.21462280	      0.00569334	     -0.00036099	    111.36013820
      0.46436481	     -0.05861985	     -0.00021053	     -0.19991063	     -0.06068773	      0.88298025	     -0.00007920	     -0.21461646	      0.00569615	     -0.00033640	    110.73199731
      0.46560935	     -0.05858038	     -0.00021027	     -0.19987127	     -0.06068064	      0.88297985	     -0.00007934	     -0.21460909	      0.00569698	     -0.00031190	    111.79410608
      0.46685390	     -0.05853793	     -0.00021008	     -0.19982895	     -0.06067355	      0.88297948	     -0.00007949	     -0.21460072	      0.00569903	     -0.00028495	    111.17262241
      0.46809845	     -0.05849119	     -0.00020995	     -0.19978231	     -0.06066646	      0.88297914	     -0.00007965	     -0.21459136	      0.00569889	     -0.00025800	    112.24642503
      0.46934299	     -0.05844188	     -0.00020980	     -0.19973310	     -0.06065937	      0.88297884	     -0.00007981	     -0.21458104	      0.00569984	     -0.00022860	    111.63825113
      0.47058754	     -0.05838838	     -0.00020968	     -0.19967969	     -0.06065227	      0.88297857	     -0.00007998	     -0.21456978	      0.00569852	     -0.00019924	    112.74403496
      0.47183208	     -0.05833225	     -0.00020956	     -0.19962365	     -0.06064518	      0.88297834	     -0.00008016	     -0.21455759	      0.00569821	     -0.00016749	    112.16940294
      0.47307663	     -0.05827176	     -0.00020944	     -0.19956323	     -0.06063809	      0.88297815	     -0.00008034	     -0.21454448	      0.00569554	     -0.00013585	    113.31246634
      0.47432117	     -0.05820903	     -0.00020929	     -0.19950057	     -0.06063100	      0.88297800	     -0.00008053	     -0.21453048	      0.00569380	     -0.00010191	    112.75507506
      0.47556572	     -0.05814260	     -0.00020915	     -0.19943419	     -0.06062392	      0.88297790	     -0.00008073	     -0.21451559	      0.00568959	     -0.00006822	    113.92390623
      0.47681026	     -0.05807454	     -0.00020895	     -0.19936619	     -0.06061684	      0.88297784	     -0.00008094	     -0.21449987	      0.00568623	     -0.00003241	    113.37739877
      0.47805481	     -0.05800306	     -0.00020867	     -0.19929474	     -0.06060977	      0.88297782	     -0.00008115	     -0.21448332	      0.00568032	      0.00000292	    114.56145656
      0.47929936	     -0.05792984	     -0.00020825	     -0.19922156	     -0.06060270	      0.88297784	     -0.00008137	     -0.21446599	      0.00567520	      0.00004009	    114.02980478
      0.48054390	     -0.05785346	     -0.00020776	     -0.19914520	     -0.06059564	      0.88297792	     -0.00008159	     -0.21444788	      0.00566749	      0.00007650	    115.22988870
      0.48178845	     -0.05777565	     -0.00020716	     -0.19906741	     -0.06058859	      0.88297804	     -0.00008182	     -0.21442903	      0.00566053	      0.00011445	    114.71215973
      0.48303299	     -0.05769412	     -0.00020646	     -0.19898587	     -0.06058156	      0.88297820	     -0.00008206	     -0.21440945	      0.00565097	      0.00015134	    115.94298802
      0.48427754	     -0.05761078	     -0.00020566	     -0.19890254	     -0.06057453	      0.88297841	     -0.00008230	     -0.21438915	      0.00564215	      0.00018952	    115.44813709
      0.48552208	     -0.05752422	     -0.00020480	     -0.19881595	     -0.06056751	      0.88297867	     -0.00008255	     -0.21436813	      0.00563066	      0.00022642	    116.69147259
      0.48676663	     -0.05743667	     -0.00020384	     -0.19872838	     -0.06056051	      0.88297898	     -0.00008280	     -0.21434644	      0.00561983	      0.00026436	    116.19250030
      0.48801117	     -0.05734698	     -0.00020282	     -0.19863866	     -0.06055353	      0.88297933	     -0.00008306	     -0.21432410	      0.00560626	      0.00030072	    117.42537379
      0.48925572	     -0.05725761	     -0.00020171	     -0.19854924	     -0.06054656	      0.88297973	     -0.00008333	     -0.21430118	      0.00559329	      0.00033778	    116.91303770
      0.49050027	     -0.05716690	     -0.00020034	     -0.19845847	     -0.06053961	      0.88298017	     -0.00008360	     -0.21427772	      0.00557755	      0.00037292	    118.14913302
      0.49174481	     -0.05707689	     -0.00019890	     -0.19836840	     -0.06053267	      0.88298065	     -0.00008388	     -0.21425379	      0.00556239	      0.00040847	    117.62687807
      0.49298936	     -0.05698517	     -0.00019735	     -0.19827659	     -0.06052576	      0.88298118	     -0.00008417	     -0.21422940	      0.00554445	      0.00044177	    118.87794588
      0.49423390	     -0.05689297	     -0.00019572	     -0.19818431	     -0.06051887	      0.88298175	     -0.00008446	     -0.21420458	      0.00552713	      0.00047517	    118.39028482
      0.49547845	     -0.05679825	     -0.00019416	     -0.19808947	     -0.06051201	      0.88298237	     -0.00008476	     -0.21417932	      0.00550707	      0.00050615	    119.68076204
      0.49672299	     -0.05670336	     -0.00019266	     -0.19799447	     -0.06050516	      0.88298301	     -0.00008506	     -0.21415363	      0.00548763	      0.00053713	    119.21026287
      0.49796754	     -0.05660663	     -0.00019124	     -0.19789760	     -0.06049835	      0.88298370	     -0.00008537	     -0.21412753	      0.00546538	      0.00056558	    120.51273978
      0.49921208	     -0.05651065	     -0.00018984	     -0.19780148	     -0.06049156	      0.88298442	     -0.00008568	     -0.21410106	      0.00544367	      0.00059393	    120.03618881
      0.50045663	     -0.05641317	     -0.00018844	     -0.19770384	     -0.06048480	      0.88298518	     -0.00008600	     -0.21407423	      0.00541908	      0.00061961	    121.34792083
      0.50170118	     -0.05631556	     -0.00018733	     -0.19760606	     -0.06047807	      0.88298597	     -0.00008633	     -0.21404710	      0.00539496	      0.00064503	    120.86614693
      0.50294572	     -0.05621869	     -0.00018657	     -0.19750898	     -0.06047137	      0.88298678	     -0.00008666	     -0.21401974	      0.00536791	      0.00066765	    122.15803333
      0.50419027	     -0.05612465	     -0.00018594	     -0.19741472	     -0.06046471	      0.88298763	     -0.00008700	     -0.21399225	      0.00534136	      0.00068979	    121.67700004
      0.50543481	     -0.05603085	     -0.00018537	     -0.19732068	     -0.06045808	      0.88298850	     -0.00008734	     -0.21396465	      0.00531195	      0.00070885	    123.01056137
      0.50667936	     -0.05593944	     -0.00018475	     -0.19722903	     -0.06045149	      0.88298939	     -0.00008769	     -0.21393698	      0.00528312	      0.00072717	    122.53770674
      0.50792390	     -0.05584832	     -0.00018411	     -0.19713764	     -0.06044493	      0.88299031	     -0.00008805	     -0.21390927	      0.00525150	      0.00074218	    123.88789126
      0.50916845	     -0.05575998	     -0.00018342	     -0.19704904	     -0.06043842	      0.88299124	     -0.00008841	     -0.21388154	      0.00522052	      0.00075625	    123.43167988
      0.51041299	     -0.05567200	     -0.00018272	     -0.19696077	     -0.06043194	      0.88299219	     -0.00008877	     -0.21385381	      0.00518680	      0.00076679	    124.81494416
      0.51165754	     -0.05558694	     -0.00018193	     -0.19687542	     -0.06042550	      0.88299315	     -0.00008914	     -0.21382612	      0.00515380	      0.00077623	    124.36865617
      0.51290209	     -0.05550315	     -0.00018103	     -0.19679132	     -0.06041911	      0.88299412	     -0.00008952	     -0.21379849	      0.00511813	      0.00078202	    125.76442267
      0.51414663	     -0.05542275	     -0.00018000	     -0.19671061	     -0.06041276	      0.88299509	     -0.00008990	     -0.21377095	      0.00508328	      0.00078662	    125.32621122
      0.51539118	     -0.05534298	     -0.00017894	     -0.19663052	     -0.06040646	      0.88299607	     -0.00009028	     -0.21374351	      0.00504586	      0.00078751	    126.75319984
      0.51663572	     -0.05526687	     -0.00017788	     -0.19655408	     -0.06040020	      0.88299705	     -0.00009067	     -0.21371622	      0.00500934	      0.00078716	    126.33456157
      0.51788027	     -0.05519197	     -0.00017688	     -0.19647883	     -0.06039399	      0.88299803	     -0.00009106	     -0.21368909	      0.00497031	      0.00078310	    127.78603499
      0.51912481	     -0.05512103	     -0.00017586	     -0.19640755	     -0.06038783	      0.88299900	     -0.00009146	     -0.21366217	      0.00493223	      0.00077782	    127.37530921
      0.52036936	     -0.05505138	     -0.00017491	     -0.19633753	     -0.06038172	      0.88299997	     -0.00009186	     -0.21363547	      0.00489167	      0.00076887	    128.85461602
      0.52161390	     -0.05498556	     -0.00017394	     -0.19627134	     -0.06037566	      0.88300092	     -0.00009227	     -0.21360904	      0.00485212	      0.00075881	    128.46512226
      0.52285845	     -0.05492008	     -0.00017300	     -0.19620547	     -0.06036964	      0.88300185	     -0.00009268	     -0.21358286	      0.00481015	      0.00074524	    129.99052352
      0.52410300	     -0.05485826	     -0.00017209	     -0.19614327	     -0.06036368	      0.88300277	     -0.00009309	     -0.21355696	      0.00476924	      0.00073079	    129.62707651
      0.52534754	     -0.05479711	     -0.00017126	     -0.19608171	     -0.06035777	      0.88300367	     -0.00009351	     -0.21353134	      0.00472596	      0.00071310	    131.18801968
      0.52659209	     -0.05473903	     -0.00017036	     -0.19602323	     -0.06035192	      0.88300455	     -0.00009393	     -0.21350601	      0.00468378	      0.00069482	    130.85228585
      0.52783663	     -0.05468081	     -0.00016943	     -0.19596459	     -0.06034612	      0.88300540	     -0.00009435	     -0.21348096	      0.00463924	      0.00067364	    132.45162912
      0.52908118	     -0.05462593	     -0.00016869	     -0.19590929	     -0.06034037	      0.88300622	     -0.00009477	     -0.21345619	      0.00459580	      0.00065224	    132.13043266
      0.53032572	     -0.05457128	     -0.00016739	     -0.19585421	     -0.06033468	      0.88300702	     -0.00009520	     -0.21343170	      0.00454997	      0.00062840	    133.74664850
      0.53157027	     -0.05452043	     -0.00016598	     -0.19580294	     -0.06032904	      0.88300779	     -0.00009563	     -0.21340752	      0.00450526	      0.00060483	    133.40992139
      0.53281482	     -0.05447041	     -0.00016468	     -0.19575248	     -0.06032347	      0.88300852	     -0.00009606	     -0.21338367	      0.00445825	      0.00057917	    135.04002828
      0.53405936	     -0.05442459	     -0.00016350	     -0.19570622	     -0.06031795	      0.88300923	     -0.00009650	     -0.21336017	      0.00441254	      0.00055406	    134.71154360
      0.53530391	     -0.05438025	     -0.00016251	     -0.19566142	     -0.06031248	      0.88300990	     -0.00009694	     -0.21333706	      0.00436470	      0.00052716	    136.32931999
      0.53654845	     -0.05434096	     -0.00016163	     -0.19562168	     -0.06030708	      0.88301054	     -0.00009738	     -0.21331437	      0.00431829	      0.00050109	    135.95660115
      0.53779300	     -0.05430218	     -0.00016093	     -0.19558242	     -0.06030174	      0.88301115	     -0.00009782	     -0.21329214	      0.00426986	      0.00047346	    137.54500195
      0.53903754	     -0.05426705	     -0.00016054	     -0.19554683	     -0.06029645	      0.88301172	     -0.00009826	     -0.21327044	      0.00422291	      0.00044702	    137.11019166
      0.54028209	     -0.05423543	     -0.00016024	     -0.19551472	     -0.06029123	      0.88301226	     -0.00009870	     -0.21324933	      0.00417397	      0.00041940	    138.63363984
      0.54152663	     -0.05420944	     -0.00015991	     -0.19548825	     -0.06028606	      0.88301277	     -0.00009915	     -0.21322887	      0.00412664	      0.00039311	    138.13669144
      0.54277118	     -0.05418471	     -0.00015957	     -0.19546303	     -0.06028096	      0.88301324	     -0.00009959	     -0.21320903	      0.00407750	      0.00036566	    139.64284088
      0.54401573	     -0.05416446	     -0.00015916	     -0.19544231	     -0.06027591	      0.88301368	     -0.00010004	     -0.21318980	      0.00403015	      0.00033959	    139.11138370
      0.54526027	     -0.05414474	     -0.00015874	     -0.19542210	     -0.06027093	      0.88301408	     -0.00010049	     -0.21317116	      0.00398112	      0.00031245	    140.58693567
      0.54650482	     -0.05412845	     -0.00015840	     -0.19540533	     -0.06026600	      0.88301446	     -0.00010094	     -0.21315307	      0.00393398	      0.00028682	    140.01117078
      0.54774936	     -0.05411299	     -0.00015818	     -0.19538938	     -0.06026113	      0.88301480	     -0.00010138	     -0.21313554	      0.00388522	      0.00026028	    141.44741033
      0.54899391	     -0.05410180	     -0.00015795	     -0.19537772	     -0.06025633	      0.88301510	     -0.00010183	     -0.21311855	      0.00383841	      0.00023538	    140.82578404
      0.55023845	     -0.05409085	     -0.00015779	     -0.19536627	     -0.06025158	      0.88301538	     -0.00010228	     -0.21310209	      0.00379002	      0.00020970	    142.23394811
      0.55148300	     -0.05408381	     -0.00015760	     -0.19535876	     -0.06024689	      0.88301563	     -0.00010273	     -0.21308613	      0.00374365	      0.00018581	    141.56355023
      0.55272754	     -0.05407679	     -0.00015746	     -0.19535126	     -0.06024226	      0.88301584	     -0.00010318	     -0.21307065	      0.00369574	      0.00016129	    142.92815198
      0.55397209	     -0.05407361	     -0.00015729	     -0.19534761	     -0.06023769	      0.88301603	     -0.00010362	     -0.21305565	      0.00364988	      0.00013869	    142.20459660
      0.55521664	     -0.05407033	     -0.00015718	     -0.19534385	     -0.06023318	      0.88301619	     -0.00010407	     -0.21304110	      0.00360250	      0.00011559	    143.52222164
      0.55646118	     -0.05407098	     -0.00015706	     -0.19534405	     -0.06022873	      0.88301632	     -0.00010452	     -0.21302701	      0.00355722	      0.00009453	    142.74006270
      0.55770573	     -0.05407165	     -0.00015702	     -0.19534424	     -0.06022433	      0.88301642	     -0.00010496	     -0.21301335	      0.00351045	      0.00007306	    144.01134004
      0.55895027	     -0.05407622	     -0.00015698	     -0.19534835	     -0.06021999	      0.88301650	     -0.00010540	     -0.21300013	      0.00346578	      0.00005371	    143.17450638
      0.56019482	     -0.05408059	     -0.00015701	     -0.19535226	     -0.06021570	      0.88301656	     -0.00010584	     -0.21298735	      0.00341965	      0.00003402	    144.39414258
      0.56143936	     -0.05408887	     -0.00015704	     -0.19536008	     -0.06021147	      0.88301659	     -0.00010628	     -0.21297498	      0.00337566	      0.00001650	    143.49501271
      0.56268391	     -0.05409704	     -0.00015715	     -0.19536779	     -0.06020730	      0.88301660	     -0.00010672	     -0.21296304	      0.00333025	     -0.00000132	    144.66189150
      0.56392845	     -0.05410907	     -0.00015727	     -0.19537937	     -0.06020318	      0.88301659	     -0.00010716	     -0.21295151	      0.00328703	     -0.00001697	    143.71117725
      0.56517300	     -0.05412077	     -0.00015748	     -0.19539061	     -0.06019912	      0.88301656	     -0.00010759	     -0.21294039	      0.00324241	     -0.00003293	    144.83799049
      0.56641755	     -0.05413612	     -0.00015767	     -0.19540552	     -0.06019511	      0.88301651	     -0.00010803	     -0.21292968	      0.00320000	     -0.00004671	    143.84106907
      0.56766209	     -0.05415105	     -0.00015793	     -0.19542001	     -0.06019116	      0.88301644	     -0.00010846	     -0.21291936	      0.00315618	     -0.00006084	    144.92320914
      0.56890664	     -0.05416976	     -0.00015821	     -0.19543828	     -0.06018725	      0.88301635	     -0.00010889	     -0.21290942	      0.00311458	     -0.00007283	    143.88295000
      0.57015118	     -0.05418822	     -0.00015861	     -0.19545630	     -0.06018341	      0.88301626	     -0.00010931	     -0.21289988	      0.00307160	     -0.00008522	    144.92822726
      0.57139573	     -0.05421048	     -0.00015903	     -0.19547813	     -0.06017961	      0.88301614	     -0.00010974	     -0.21289072	      0.00303086	     -0.00009555	    143.85017684
      0.57264027	     -0.05423219	     -0.00015953	     -0.19549940	     -0.06017586	      0.88301602	     -0.00011016	     -0.21288194	      0.00298875	     -0.00010634	    144.86248355
      0.57388482	     -0.05425735	     -0.00016001	     -0.19552414	     -0.06017217	      0.88301588	     -0.00011058	     -0.21287354	      0.00294891	     -0.00011516	    143.75339283
      0.57512936	     -0.05428168	     -0.00016058	     -0.19554805	     -0.06016852	      0.88301573	     -0.00011099	     -0.21286551	      0.00290773	     -0.00012454	    144.73577720
      0.57637391	     -0.05430918	     -0.00016116	     -0.19557514	     -0.06016493	      0.88301557	     -0.00011140	     -0.21285783	      0.00286884	     -0.00013202	    143.60127448
      0.57761846	     -0.05433558	     -0.00016184	     -0.19560112	     -0.06016138	      0.88301540	     -0.00011181	     -0.21285050	      0.00282863	     -0.00014011	    144.55761512
      0.57886300	     -0.05436494	     -0.00016252	     -0.19563008	     -0.06015789	      0.88301522	     -0.00011222	     -0.21284350	      0.00279073	     -0.00014638	    143.40150972
      0.58010755	     -0.05439295	     -0.00016330	     -0.19565767	     -0.06015444	      0.88301504	     -0.00011262	     -0.21283684	      0.00275150	     -0.00015333	    144.33628074
      0.58135209	     -0.05442355	     -0.00016407	     -0.19568789	     -0.06015104	      0.88301484	     -0.00011302	     -0.21283050	      0.00271458	     -0.00015852	    143.16278755
      0.58259664	     -0.05445274	     -0.00016495	     -0.19571667	     -0.06014768	      0.88301464	     -0.00011342	     -0.21282448	      0.00267631	     -0.00016446	    144.06940273
      0.58384118	     -0.05448457	     -0.00016581	     -0.19574811	     -0.06014437	      0.88301443	     -0.00011381	     -0.21281877	      0.00264034	     -0.00016872	    142.87867988
      0.58508573	     -0.05451462	     -0.00016676	     -0.19577777	     -0.06014111	      0.88301422	     -0.00011420	     -0.21281339	      0.00260304	     -0.00017381	    143.76736755
      0.58633027	     -0.05454679	     -0.00016768	     -0.19580956	     -0.06013789	      0.88301400	     -0.00011459	     -0.21280831	      0.00256802	     -0.00017728	    142.57097525
      0.58757482	     -0.05457695	     -0.00016870	     -0.19583935	     -0.06013472	      0.88301378	     -0.00011497	     -0.21280355	      0.00253165	     -0.00018163	    143.44564615
      0.58881937	     -0.05460905	     -0.00016968	     -0.19587108	     -0.06013159	      0.88301355	     -0.00011535	     -0.21279908	      0.00249754	     -0.00018441	    142.24674429
      0.59006391	     -0.05463891	     -0.00017074	     -0.19590056	     -0.06012850	      0.88301332	     -0.00011572	     -0.21279490	      0.00246203	     -0.00018812	    143.10665362
      0.59130846	     -0.05467041	     -0.00017174	     -0.19593170	     -0.06012546	      0.88301308	     -0.00011609	     -0.21279101	      0.00242877	     -0.00019030	    141.90314411
      0.59255300	     -0.05469958	     -0.00017282	     -0.19596051	     -0.06012246	      0.88301285	     -0.00011645	     -0.21278739	      0.00239409	     -0.00019343	    142.74548340
      0.59379755	     -0.05473040	     -0.00017387	     -0.19599097	     -0.06011950	      0.88301260	     -0.00011681	     -0.21278406	      0.00236163	     -0.00019504	    141.53504961
      0.59504209	     -0.05475901	     -0.00017497	     -0.19601922	     -0.06011658	      0.88301236	     -0.00011717	     -0.21278099	      0.00232775	     -0.00019761	    142.35147247
      0.59628664	     -0.05478935	     -0.00017601	     -0.19604922	     -0.06011371	      0.88301211	     -0.00011752	     -0.21277821	      0.00229604	     -0.00019869	    141.12690406
      0.59753119	     -0.05481705	     -0.00017709	     -0.19607657	     -0.06011087	      0.88301186	     -0.00011786	     -0.21277570	      0.00226288	     -0.00020076	    141.92897791
      0.59877573	     -0.05484590	     -0.00017806	     -0.19610509	     -0.06010807	      0.88301161	     -0.00011820	     -0.21277346	      0.00223190	     -0.00020136	    140.70281608
      0.60002028	     -0.05487219	     -0.00017909	     -0.19613104	     -0.06010531	      0.88301136	     -0.00011854	     -0.21277148	      0.00219945	     -0.00020296	    141.48935245
      0.60126482	     -0.05489991	     -0.00018006	     -0.19615843	     -0.06010260	      0.88301111	     -0.00011887	     -0.21276975	      0.00216915	     -0.00020312	    140.25818121
      0.60250937	     -0.05492606	     -0.00018115	     -0.19618425	     -0.06009992	      0.88301086	     -0.00011919	     -0.21276830	      0.00213737	     -0.00020432	    141.02241725
      0.60375391	     -0.05495548	     -0.00018230	     -0.19621334	     -0.06009728	      0.88301060	     -0.00011951	     -0.21276715	      0.00210771	     -0.00020418	    139.76720207
      0.60499846	     -0.05498539	     -0.00018362	     -0.19624291	     -0.06009467	      0.88301035	     -0.00011982	     -0.21276637	      0.00207655	     -0.00020525	    140.48186011
      0.60624300	     -0.05502043	     -0.00018495	     -0.19627763	     -0.06009211	      0.88301009	     -0.00012013	     -0.21276604	      0.00204750	     -0.00020526	    139.17917268
      0.60748755	     -0.05505720	     -0.00018636	     -0.19631406	     -0.06008958	      0.88300984	     -0.00012043	     -0.21276624	      0.00201701	     -0.00020688	    139.83534431
      0.60873210	     -0.05509958	     -0.00018766	     -0.19635614	     -0.06008708	      0.88300958	     -0.00012072	     -0.21276704	      0.00198871	     -0.00020793	    138.49266664
      0.60997664	     -0.05514461	     -0.00018897	     -0.19640084	     -0.06008463	      0.88300932	     -0.00012101	     -0.21276853	      0.00195908	     -0.00021114	    139.08877575
      0.61122119	     -0.05519635	     -0.00019015	     -0.19645228	     -0.06008221	      0.88300905	     -0.00012129	     -0.21277079	      0.00193179	     -0.00021439	    137.70274908
      0.61246573	     -0.05525067	     -0.00019131	     -0.19650629	     -0.06007982	      0.88300878	     -0.00012157	     -0.21277387	      0.00190336	     -0.00022046	    138.25386540
      0.61371028	     -0.05531067	     -0.00019233	     -0.19656599	     -0.06007747	      0.88300850	     -0.00012184	     -0.21277783	      0.00187750	     -0.00022714	    136.86520440
      0.61495482	     -0.05537253	     -0.00019335	     -0.19662757	     -0.06007515	      0.88300822	     -0.00012210	     -0.21278268	      0.00185071	     -0.00023709	    137.38896127
      0.61619937	     -0.05543940	     -0.00019419	     -0.19669417	     -0.06007286	      0.88300791	     -0.00012236	     -0.21278845	      0.00182666	     -0.00024803	    135.99102837
      0.61744391	     -0.05550724	     -0.00019502	     -0.19676174	     -0.06007060	      0.88300760	     -0.00012261	     -0.21279512	      0.00180183	     -0.00026250	    136.48548326
      0.61868846	     -0.05557900	     -0.00019572	     -0.19683326	     -0.06006837	      0.88300726	     -0.00012285	     -0.21280270	      0.00177986	     -0.00027811	    135.09519608
      0.61993301	     -0.05565100	     -0.00019642	     -0.19690502	     -0.06006617	      0.88300690	     -0.00012308	     -0.21281114	      0.00175721	     -0.00029726	    135.56509630
      0.62117755	     -0.05572556	     -0.00019692	     -0.19697936	     -0.06006400	      0.88300652	     -0.00012331	     -0.21282044	      0.00173746	     -0.00031746	    134.17839074
      0.62242210	     -0.05579858	     -0.00019736	     -0.19705216	     -0.06006185	      0.88300611	     -0.00012353	     -0.21283051	      0.00171708	     -0.00034100	    134.63901147
      0.62366664	     -0.05587308	     -0.00019764	     -0.19712648	     -0.06005972	      0.88300567	     -0.00012375	     -0.21284131	      0.00169963	     -0.00036525	    133.26560081
      0.62491119	     -0.05594615	     -0.00019795	     -0.19719936	     -0.06005762	      0.88300520	     -0.00012395	     -0.21285278	      0.00168154	     -0.00039241	    133.71376765
      0.62615573	     -0.05602121	     -0.00019815	     -0.19727426	     -0.06005554	      0.88300469	     -0.00012415	     -0.21286489	      0.00166629	     -0.00041981	    132.34127970
      0.62740028	     -0.05609507	     -0.00019836	     -0.19734796	     -0.06005347	      0.88300415	     -0.00012435	     -0.21287761	      0.00165033	     -0.00044966	    132.77668513
      0.62864482	     -0.05617075	     -0.00019846	     -0.19742350	     -0.06005143	      0.88300358	     -0.00012453	     -0.21289092	      0.00163714	     -0.00047930	    131.42116246
      0.62988937	     -0.05624505	     -0.00019859	     -0.19749766	     -0.06004940	      0.88300296	     -0.00012471	     -0.21290478	      0.00162320	     -0.00051092	    131.87513364
      0.63113392	     -0.05632055	     -0.00019862	     -0.19757304	     -0.06004738	      0.88300230	     -0.00012488	     -0.21291916	      0.00161200	     -0.00054185	    130.56276571
      0.63237846	     -0.05639447	     -0.00019870	     -0.19764684	     -0.06004539	      0.88300161	     -0.00012505	     -0.21293403	      0.00160004	     -0.00057427	    131.05675490
      0.63362301	     -0.05646952	     -0.00019871	     -0.19772181	     -0.06004340	      0.88300088	     -0.00012521	     -0.21294934	      0.00159079	     -0.00060553	    129.79742960
      0.63486755	     -0.05654282	     -0.00019879	     -0.19779501	     -0.06004143	      0.88300010	     -0.00012536	     -0.21296507	      0.00158076	     -0.00063779	    130.34120555
      0.63611210	     -0.05661745	     -0.00019882	     -0.19786957	     -0.06003946	      0.88299929	     -0.00012551	     -0.21298118	      0.00157340	     -0.00066845	    129.12865405
      0.63735664	     -0.05669097	     -0.00019894	     -0.19794302	     -0.06003751	      0.88299844	     -0.00012565	     -0.21299766	      0.00156524	     -0.00069973	    129.71310445
      0.63860119	     -0.05676639	     -0.00019907	     -0.19801838	     -0.06003557	      0.88299755	     -0.00012579	     -0.21301450	      0.00155976	     -0.00072906	    128.54856897
      0.63984573	     -0.05684150	     -0.00019939	     -0.19809343	     -0.06003363	      0.88299662	     -0.00012592	     -0.21303169	      0.00155351	     -0.00075873	    129.17686471
      0.64109028	     -0.05691854	     -0.00019973	     -0.19817044	     -0.06003170	      0.88299566	     -0.00012604	     -0.21304925	      0.00154995	     -0.00078619	    128.06178027
      0.64233483	     -0.05699422	     -0.00020017	     -0.19824607	     -0.06002977	      0.88299467	     -0.00012615	     -0.21306714	      0.00154569	     -0.00081375	    128.74447081
      0.64357937	     -0.05707078	     -0.00020051	     -0.19832262	     -0.06002785	      0.88299364	     -0.00012626	     -0.21308534	      0.00154417	     -0.00083887	    127.67082257
      0.64482392	     -0.05714577	     -0.00020091	     -0.19839760	     -0.06002593	      0.88299258	     -0.00012637	     -0.21310379	      0.00154199	     -0.00086388	    128.38638345
      0.64606846	     -0.05722212	     -0.00020128	     -0.19847395	     -0.06002401	      0.88299149	     -0.00012647	     -0.21312250	      0.00154260	     -0.00088629	    127.34219966
      0.64731301	     -0.05729735	     -0.00020176	     -0.19854919	     -0.06002209	      0.88299037	     -0.00012656	     -0.21314144	      0.00154258	     -0.00090847	    128.07876569
      0.64855755	     -0.05737372	     -0.00020222	     -0.19862559	     -0.06002017	      0.88298923	     -0.00012664	     -0.21316059	      0.00154540	     -0.00092797	    127.06076096
      0.64980210	     -0.05744805	     -0.00020296	     -0.19869994	     -0.06001824	      0.88298806	     -0.00012672	     -0.21317995	      0.00154764	     -0.00094713	    127.81932715
      0.65104664	     -0.05752399	     -0.00020382	     -0.19877593	     -0.06001632	      0.88298687	     -0.00012680	     -0.21319954	      0.00155270	     -0.00096352	    126.80643653
      0.65229119	     -0.05759841	     -0.00020476	     -0.19885040	     -0.06001438	      0.88298566	     -0.00012686	     -0.21321932	      0.00155719	     -0.00097952	    127.57356648
      0.65353574	     -0.05767290	     -0.00020567	     -0.19892495	     -0.06001244	      0.88298444	     -0.00012693	     -0.21323928	      0.00156453	     -0.00099273	    126.60087364
      0.65478028	     -0.05774472	     -0.00020665	     -0.19899684	     -0.06001049	      0.88298319	     -0.00012698	     -0.21325935	      0.00157134	     -0.00100547	    127.39624679
      0.65602483	     -0.05781639	     -0.00020759	     -0.19906861	     -0.06000853	      0.88298193	     -0.00012703	     -0.21327950	      0.00158099	     -0.00101530	    126.43866145
      0.65726937	     -0.05788445	     -0.00020855	     -0.19913676	     -0.06000655	      0.88298066	     -0.00012707	     -0.21329969	      0.00159005	     -0.00102455	    127.23169696
      0.65851392	     -0.05795111	     -0.00021001	     -0.19920353	     -0.06000457	      0.88297939	     -0.00012711	     -0.21331995	      0.00160180	     -0.00103061	    126.25361949
      0.65975846	     -0.05801651	     -0.00021157	     -0.19926903	     -0.06000257	      0.88297810	     -0.00012714	     -0.21334030	      0.00161283	     -0.00103591	    127.03026829
      0.66100301	     -0.05808143	     -0.00021301	     -0.19933408	     -0.06000055	      0.88297681	     -0.00012717	     -0.21336072	      0.00162657	     -0.00103815	    126.08906628
      0.66224756	     -0.05814321	     -0.00021445	     -0.19939598	     -0.05999852	      0.88297552	     -0.00012718	     -0.21338113	      0.00163964	     -0.00103975	    126.90966029
      0.66349210	     -0.05820389	     -0.00021580	     -0.19945681	     -0.05999647	      0.88297422	     -0.00012719	     -0.21340150	      0.00165544	     -0.00103835	    126.00430906
      0.66473665	     -0.05826107	     -0.00021719	     -0.19951415	     -0.05999440	      0.88297293	     -0.00012720	     -0.21342177	      0.00167055	     -0.00103634	    126.84971959
      0.66598119	     -0.05831690	     -0.00021846	     -0.19957015	     -0.05999231	      0.88297164	     -0.00012720	     -0.21344189	      0.00168833	     -0.00103133	    125.95604223
      0.66722574	     -0.05836912	     -0.00021921	     -0.19962255	     -0.05999020	      0.88297036	     -0.00012719	     -0.21346182	      0.00170532	     -0.00102567	    126.81756403
      0.66847028	     -0.05841989	     -0.00021932	     -0.19967354	     -0.05998806	      0.88296909	     -0.00012717	     -0.21348152	      0.00172483	     -0.00101681	    125.88818903
      0.66971483	     -0.05846706	     -0.00021936	     -0.19972093	     -0.05998590	      0.88296783	     -0.00012715	     -0.21350094	      0.00174342	     -0.00100725	    126.73647312
      0.67095937	     -0.05851295	     -0.00021928	     -0.19976706	     -0.05998372	      0.88296659	     -0.00012712	     -0.21352007	      0.00176450	     -0.00099470	    125.85343370
      0.67220392	     -0.05855522	     -0.00021925	     -0.19980956	     -0.05998151	      0.88296536	     -0.00012708	     -0.21353886	      0.00178466	     -0.00098162	    126.73335765
      0.67344847	     -0.05859573	     -0.00021915	     -0.19985033	     -0.05997928	      0.88296415	     -0.00012704	     -0.21355730	      0.00180728	     -0.00096570	    125.87970385
      0.67469301	     -0.05863211	     -0.00021910	     -0.19988696	     -0.05997702	      0.88296295	     -0.00012699	     -0.21357531	      0.00182895	     -0.00094936	    126.79263153
      0.67593756	     -0.05866637	     -0.00021898	     -0.19992150	     -0.05997473	      0.88296178	     -0.00012694	     -0.21359288	      0.00185298	     -0.00093025	    125.95915377
      0.67718210	     -0.05869631	     -0.00021890	     -0.19995170	     -0.05997240	      0.88296064	     -0.00012687	     -0.21360995	      0.00187597	     -0.00091078	    126.89758929
      0.67842665	     -0.05872470	     -0.00021863	     -0.19998038	     -0.05997005	      0.88295952	     -0.00012681	     -0.21362648	      0.00190121	     -0.00088859	    126.07687538
      0.67967119	     -0.05874891	     -0.00021841	     -0.20000488	     -0.05996767	      0.88295843	     -0.00012673	     -0.21364244	      0.00192529	     -0.00086607	    127.03428657
      0.68091574	     -0.05877141	     -0.00021820	     -0.20002768	     -0.05996526	      0.88295736	     -0.00012665	     -0.21365781	      0.00195151	     -0.00084086	    126.21568669
      0.68216028	     -0.05879049	     -0.00021802	     -0.20004704	     -0.05996282	      0.88295633	     -0.00012656	     -0.21367256	      0.00197646	     -0.00081545	    127.17671151
      0.68340483	     -0.05880847	     -0.00021777	     -0.20006533	     -0.05996034	      0.88295534	     -0.00012647	     -0.21368671	      0.00200345	     -0.00078759	    126.35251623
      0.68464938	     -0.05882135	     -0.00021801	     -0.20007850	     -0.05995783	      0.88295437	     -0.00012637	     -0.21370026	      0.00202907	     -0.00075976	    127.32138396
      0.68589392	     -0.05883473	     -0.00021839	     -0.20009219	     -0.05995529	      0.88295345	     -0.00012626	     -0.21371326	      0.00205661	     -0.00072971	    126.47460981
      0.68713847	     -0.05884567	     -0.00021882	     -0.20010341	     -0.05995271	      0.88295256	     -0.00012615	     -0.21372573	      0.00208271	     -0.00070003	    127.44815774
      0.68838301	     -0.05885576	     -0.00021915	     -0.20011381	     -0.05995010	      0.88295170	     -0.00012603	     -0.21373766	      0.00211073	     -0.00066854	    126.63261592
      0.68962756	     -0.05886267	     -0.00021947	     -0.20012102	     -0.05994746	      0.88295089	     -0.00012591	     -0.21374902	      0.00213732	     -0.00063780	    127.63048574
      0.69087210	     -0.05886718	     -0.00021924	     -0.20012585	     -0.05994478	      0.88295012	     -0.00012578	     -0.21375980	      0.00216582	     -0.00060556	    126.83901978
      0.69211665	     -0.05886810	     -0.00021891	     -0.20012709	     -0.05994207	      0.88294938	     -0.00012565	     -0.21376995	      0.00219284	     -0.00057427	    127.84627785
      0.69336119	     -0.05886642	     -0.00021844	     -0.20012574	     -0.05993932	      0.88294869	     -0.00012550	     -0.21377946	      0.00222170	     -0.00054167	    127.08110570
      0.69460574	     -0.05885850	     -0.00021822	     -0.20011814	     -0.05993654	      0.88294803	     -0.00012536	     -0.21378822	      0.00224906	     -0.00051014	    128.15518360
      0.69585029	     -0.05884453	     -0.00021756	     -0.20010451	     -0.05993372	      0.88294742	     -0.00012520	     -0.21379614	      0.00227818	     -0.00047720	    127.46834185
      0.69709483	     -0.05882158	     -0.00021657	     -0.20008190	     -0.05993087	      0.88294685	     -0.00012505	     -0.21380307	      0.00230565	     -0.00044501	    128.61697661
      0.69833938	     -0.05879173	     -0.00021543	     -0.20005240	     -0.05992798	      0.88294631	     -0.00012488	     -0.21380889	      0.00233469	     -0.00041101	    128.00253873
      0.69958392	     -0.05875270	     -0.00021431	     -0.20001371	     -0.05992506	      0.88294582	     -0.00012471	     -0.21381351	      0.00236183	     -0.00037733	    129.23388380
      0.70082847	     -0.05870589	     -0.00021313	     -0.19996726	     -0.05992211	      0.88294537	     -0.00012454	     -0.21381683	      0.00239026	     -0.00034137	    128.68276529
      0.70207301	     -0.05864946	     -0.00021201	     -0.19991116	     -0.05991911	      0.88294497	     -0.00012436	     -0.21381875	      0.00241648	     -0.00030523	    129.98228387
      0.70331756	     -0.05858526	     -0.00021086	     -0.19984729	     -0.05991609	      0.88294462	     -0.00012417	     -0.21381924	      0.00244364	     -0.00026632	    129.47869646
      0.70456210	     -0.05851186	     -0.00020974	     -0.19977421	     -0.05991303	      0.88294431	     -0.00012398	     -0.21381821	      0.00246825	     -0.00022677	    130.82715878
      0.70580665	     -0.05843175	     -0.00020847	     -0.19969442	     -0.05990995	      0.88294405	     -0.00012379	     -0.21381566	      0.00249346	     -0.00018408	    130.33932841
      0.70705120	     -0.05834403	     -0.00020720	     -0.19960700	     -0.05990683	      0.88294385	     -0.00012359	     -0.21381157	      0.00251578	     -0.00014056	    131.71958312
      0.70829574	     -0.05825128	     -0.00020597	     -0.19951453	     -0.05990368	      0.88294371	     -0.00012338	     -0.21380598	      0.00253846	     -0.00009382	    131.26606592
      0.70954029	     -0.05815204	     -0.00020496	     -0.19941556	     -0.05990051	      0.88294362	     -0.00012317	     -0.21379889	      0.00255806	     -0.00004624	    132.71562826
      0.71078483	     -0.05804921	     -0.00020411	     -0.19931299	     -0.05989732	      0.88294359	     -0.00012296	     -0.21379036	      0.00257783	      0.00000451	    132.29398624
      0.71202938	     -0.05794164	     -0.00020349	     -0.19920563	     -0.05989410	      0.88294363	     -0.00012274	     -0.21378043	      0.00259431	      0.00005596	    133.77971548
      0.71327392	     -0.05783225	     -0.00020301	     -0.19909645	     -0.05989086	      0.88294373	     -0.00012252	     -0.21376919	      0.00261080	      0.00011030	    133.36173126
      0.71451847	     -0.05771932	     -0.00020275	     -0.19898369	     -0.05988760	      0.88294390	     -0.00012229	     -0.21375668	      0.00262388	      0.00016493	    134.88111665
      0.71576301	     -0.05760509	     -0.00020251	     -0.19886963	     -0.05988433	      0.88294414	     -0.00012206	     -0.21374298	      0.00263691	      0.00022194	    134.47316793
      0.71700756	     -0.05748771	     -0.00020224	     -0.19875239	     -0.05988104	      0.88294446	     -0.00012182	     -0.21372814	      0.00264647	      0.00027866	    136.00151039
      0.71825211	     -0.05736987	     -0.00020178	     -0.19863469	     -0.05987774	      0.88294484	     -0.00012158	     -0.21371221	      0.00265593	      0.00033707	    135.57313083
      0.71949665	     -0.05724995	     -0.00020127	     -0.19851488	     -0.05987443	      0.88294529	     -0.00012134	     -0.21369525	      0.00266193	      0.00039439	    137.10370490
      0.72074120	     -0.05713102	     -0.00020077	     -0.19839605	     -0.05987111	      0.88294582	     -0.00012109	     -0.21367736	      0.00266789	      0.00045255	    136.67185191
      0.72198574	     -0.05701115	     -0.00020037	     -0.19827625	     -0.05986779	      0.88294642	     -0.00012084	     -0.21365858	      0.00267045	      0.00050879	    138.20725354
      0.72323029	     -0.05689278	     -0.00019991	     -0.19815794	     -0.05986447	      0.88294709	     -0.00012058	     -0.21363902	      0.00267305	      0.00056506	    137.76302749
      0.72447483	     -0.05677366	     -0.00019948	     -0.19803885	     -0.05986114	      0.88294783	     -0.00012032	     -0.21361873	      0.00267233	      0.00061857	    139.29534850
      0.72571938	     -0.05665687	     -0.00019905	     -0.19792209	     -0.05985781	      0.88294863	     -0.00012005	     -0.21359780	      0.00267174	      0.00067130	    138.83807572
      0.72696393	     -0.05653998	     -0.00019869	     -0.19780519	     -0.05985449	      0.88294949	     -0.00011978	     -0.21357628	      0.00266790	      0.00072050	    140.36103039
      0.72820847	     -0.05642527	     -0.00019831	     -0.19769047	     -0.05985117	      0.88295042	     -0.00011951	     -0.21355425	      0.00266428	      0.00076818	    139.89460930
      0.72945302	     -0.05630987	     -0.00019798	     -0.19757504	     -0.05984786	      0.88295140	     -0.00011923	     -0.21353172	      0.00265752	      0.00081170	    141.42150163
      0.73069756	     -0.05619639	     -0.00019760	     -0.19746152	     -0.05984456	      0.88295244	     -0.00011895	     -0.21350876	      0.00265108	      0.00085315	    140.95110402
      0.73194211	     -0.05608215	     -0.00019718	     -0.19734721	     -0.05984126	      0.88295353	     -0.00011867	     -0.21348538	      0.00264155	      0.00088998	    142.47356488
      0.73318665	     -0.05596996	     -0.00019636	     -0.19723496	     -0.05983798	      0.88295466	     -0.00011838	     -0.21346162	      0.00263235	      0.00092445	    141.98626518
      0.73443120	     -0.05585740	     -0.00019555	     -0.19712231	     -0.05983471	      0.88295582	     -0.00011809	     -0.21343751	      0.00262007	      0.00095406	    143.48740168
      0.73567574	     -0.05574770	     -0.00019474	     -0.19701252	     -0.05983146	      0.88295703	     -0.00011779	     -0.21341310	      0.00260817	      0.00098104	    142.98174877
      0.73692029	     -0.05563817	     -0.00019407	     -0.19690287	     -0.05982822	      0.88295826	     -0.00011749	     -0.21338844	      0.00259325	      0.00100294	    144.47259524
      0.73816484	     -0.05553145	     -0.00019335	     -0.19679602	     -0.05982501	      0.88295952	     -0.00011719	     -0.21336359	      0.00257878	      0.00102204	    143.94629867
      0.73940938	     -0.05542449	     -0.00019261	     -0.19668892	     -0.05982181	      0.88296081	     -0.00011689	     -0.21333856	      0.00256133	      0.00103594	    145.41409841
      0.74065393	     -0.05531996	     -0.00019171	     -0.19658423	     -0.05981863	      0.88296210	     -0.00011658	     -0.21331340	      0.00254437	      0.00104699	    144.87041046
      0.74189847	     -0.05521461	     -0.00019083	     -0.19647872	     -0.05981547	      0.88296341	     -0.00011627	     -0.21328810	      0.00252449	      0.00105285	    146.33818777
      0.74314302	     -0.05511196	     -0.00018989	     -0.19637589	     -0.05981235	      0.88296472	     -0.00011595	     -0.21326271	      0.00250515	      0.00105597	    145.77890055
      0.74438756	     -0.05500918	     -0.00018897	     -0.19627291	     -0.05980924	      0.88296604	     -0.00011564	     -0.21323723	      0.00248290	      0.00105406	    147.21852537
      0.74563211	     -0.05490827	     -0.00018814	     -0.19617180	     -0.05980616	      0.88296734	     -0.00011532	     -0.21321171	      0.00246121	      0.00104958	    146.62445624
      0.74687665	     -0.05480806	     -0.00018767	     -0.19607136	     -0.05980312	      0.88296865	     -0.00011500	     -0.21318621	      0.00243661	      0.00104034	    148.02087124
      0.74812120	     -0.05471244	     -0.00018718	     -0.19597550	     -0.05980010	      0.88296993	     -0.00011467	     -0.21316082	      0.00241257	      0.00102876	    147.37926625
      0.74936575	     -0.05461801	     -0.00018689	     -0.19588081	     -0.05979711	      0.88297120	     -0.00011434	     -0.21313556	      0.00238572	      0.00101254	    148.76962472
      0.75061029	     -0.05452842	     -0.00018674	     -0.19579095	     -0.05979416	      0.88297245	     -0.00011402	     -0.21311049	      0.00235954	      0.00099423	    148.11329661
      0.75185484	     -0.05444103	     -0.00018669	     -0.19570326	     -0.05979124	      0.88297368	     -0.00011368	     -0.21308565	      0.00233064	      0.00097160	    149.49151079
      0.75309938	     -0.05435832	     -0.00018671	     -0.19562026	     -0.05978836	      0.88297487	     -0.00011335	     -0.21306107	      0.00230250	      0.00094720	    148.81964309
      0.75434393	     -0.05427623	     -0.00018683	     -0.19553785	     -0.05978551	      0.88297603	     -0.00011302	     -0.21303676	      0.00227171	      0.00091886	    150.18892728
      0.75558847	     -0.05419811	     -0.00018676	     -0.19545943	     -0.05978270	      0.88297716	     -0.00011268	     -0.21301273	      0.00224175	      0.00088913	    149.47915798
      0.75683302	     -0.05412080	     -0.00018672	     -0.19538178	     -0.05977993	      0.88297824	     -0.00011234	     -0.21298898	      0.00220917	      0.00085579	    150.82233243
      0.75807756	     -0.05404911	     -0.00018671	     -0.19530976	     -0.05977720	      0.88297929	     -0.00011200	     -0.21296555	      0.00217747	      0.00082137	    150.06688306
      0.75932211	     -0.05397959	     -0.00018684	     -0.19523989	     -0.05977452	      0.88298029	     -0.00011165	     -0.21294249	      0.00214319	      0.00078364	    151.36211152
      0.76056666	     -0.05391623	     -0.00018690	     -0.19517617	     -0.05977187	      0.88298124	     -0.00011131	     -0.21291987	      0.00210987	      0.00074507	    150.54889545
      0.76181120	     -0.05385461	     -0.00018695	     -0.19511419	     -0.05976927	      0.88298214	     -0.00011096	     -0.21289770	      0.00207407	      0.00070340	    151.80748973
      0.76305575	     -0.05379848	     -0.00018682	     -0.19505769	     -0.05976671	      0.88298299	     -0.00011062	     -0.21287600	      0.00203934	      0.00066113	    150.95449885
      0.76430029	     -0.05374454	     -0.00018684	     -0.19500337	     -0.05976419	      0.88298378	     -0.00011027	     -0.21285479	      0.00200224	      0.00061599	    152.18788179
      0.76554484	     -0.05369696	     -0.00018688	     -0.19495541	     -0.05976172	      0.88298452	     -0.00010992	     -0.21283411	      0.00196634	      0.00057052	    151.29700289
      0.76678938	     -0.05365110	     -0.00018706	     -0.19490916	     -0.05975930	      0.88298520	     -0.00010956	     -0.21281396	      0.00192817	      0.00052248	    152.51107279
      0.76803393	     -0.05361029	     -0.00018717	     -0.19486796	     -0.05975692	      0.88298582	     -0.00010921	     -0.21279436	      0.00189133	      0.00047444	    151.60394035
      0.76927847	     -0.05357043	     -0.00018734	     -0.19482769	     -0.05975459	      0.88298638	     -0.00010885	     -0.21277528	      0.00185234	      0.00042420	    152.79376652
      0.77052302	     -0.05353613	     -0.00018737	     -0.19479300	     -0.05975231	      0.88298688	     -0.00010850	     -0.21275673	      0.00181474	      0.00037435	    151.82460005
      0.77176757	     -0.05350313	     -0.00018742	     -0.19475959	     -0.05975008	      0.88298731	     -0.00010814	     -0.21273871	      0.00177501	      0.00032263	    152.96212445
      0.77301211	     -0.05347556	     -0.00018733	     -0.19473162	     -0.05974789	      0.88298768	     -0.00010779	     -0.21272123	      0.00173675	      0.00027158	    151.94627219
      0.77425666	     -0.05344919	     -0.00018737	     -0.19470483	     -0.05974575	      0.88298799	     -0.00010743	     -0.21270429	      0.00169648	      0.00021896	    153.05785536
      0.77550120	     -0.05342813	     -0.00018737	     -0.19468337	     -0.05974367	      0.88298823	     -0.00010707	     -0.21268790	      0.00165779	      0.00016735	    152.01271892
      0.77674575	     -0.05340795	     -0.00018722	     -0.19466277	     -0.05974163	      0.88298840	     -0.00010671	     -0.21267205	      0.00161713	      0.00011457	    153.10710299
      0.77799029	     -0.05339282	     -0.00018667	     -0.19464724	     -0.05973964	      0.88298852	     -0.00010635	     -0.21265674	      0.00157805	      0.00006334	    152.00271884
      0.77923484	     -0.05337816	     -0.00018620	     -0.19463216	     -0.05973770	      0.88298856	     -0.00010599	     -0.21264196	      0.00153700	      0.00001134	    153.05792755
      0.78047938	     -0.05336833	     -0.00018571	     -0.19462194	     -0.05973581	      0.88298854	     -0.00010563	     -0.21262770	      0.00149764	     -0.00003884	    151.94486379
      0.78172393	     -0.05335880	     -0.00018539	     -0.19461199	     -0.05973398	      0.88298846	     -0.00010528	     -0.21261395	      0.00145640	     -0.00008948	    152.98651400
      0.78296848	     -0.05335402	     -0.00018505	     -0.19460680	     -0.05973219	      0.88298832	     -0.00010492	     -0.21260071	      0.00141689	     -0.00013798	    151.84179841
      0.78421302	     -0.05334950	     -0.00018488	     -0.19460186	     -0.05973045	      0.88298812	     -0.00010456	     -0.21258796	      0.00137552	     -0.00018665	    152.85281808
      0.78545757	     -0.05334981	     -0.00018456	     -0.19460176	     -0.05972876	      0.88298786	     -0.00010420	     -0.21257571	      0.00133591	     -0.00023291	    151.66690151
      0.78670211	     -0.05335040	     -0.00018430	     -0.19460194	     -0.05972713	      0.88298754	     -0.00010385	     -0.21256395	      0.00129444	     -0.00027909	    152.63072770
      0.78794666	     -0.05335590	     -0.00018398	     -0.19460703	     -0.05972554	      0.88298717	     -0.00010349	     -0.21255267	      0.00125478	     -0.00032267	    151.39584250
      0.78919120	     -0.05336071	     -0.00018403	     -0.19461140	     -0.05972400	      0.88298674	     -0.00010314	     -0.21254189	      0.00121330	     -0.00036601	    152.33096007
      0.79043575	     -0.05337072	     -0.00018446	     -0.19462100	     -0.05972252	      0.88298626	     -0.00010279	     -0.21253164	      0.00117362	     -0.00040648	    151.03912486
      0.79168030	     -0.05338203	     -0.00018510	     -0.19463186	     -0.05972108	      0.88298573	     -0.00010244	     -0.21252196	      0.00113215	     -0.00044655	    151.92428825
      0.79292484	     -0.05339848	     -0.00018575	     -0.19464789	     -0.05971970	      0.88298515	     -0.00010209	     -0.21251285	      0.00109259	     -0.00048376	    150.60382939
      0.79416939	     -0.05341503	     -0.00018682	     -0.19466400	     -0.05971837	      0.88298452	     -0.00010174	     -0.21250428	      0.00105133	     -0.00052056	    151.47042231
      0.79541393	     -0.05343581	     -0.00018780	     -0.19468435	     -0.05971708	      0.88298385	     -0.00010139	     -0.21249625	      0.00101206	     -0.00055447	    150.11765276
      0.79665848	     -0.05345642	     -0.00018897	     -0.19470452	     -0.05971585	      0.88298314	     -0.00010105	     -0.21248873	      0.00097111	     -0.00058796	    150.94984854
      0.79790302	     -0.05348163	     -0.00019002	     -0.19472931	     -0.05971466	      0.88298239	     -0.00010070	     -0.21248171	      0.00093219	     -0.00061855	    149.56116153
      0.79914757	     -0.05350624	     -0.00019099	     -0.19475348	     -0.05971353	      0.88298160	     -0.00010036	     -0.21247517	      0.00089164	     -0.00064874	    150.36582738
      0.80039211	     -0.05353526	     -0.00019160	     -0.19478209	     -0.05971244	      0.88298078	     -0.00010002	     -0.21246910	      0.00085317	     -0.00067603	    148.94298000
      0.80163666	     -0.05356423	     -0.00019235	     -0.19481065	     -0.05971141	      0.88297992	     -0.00009968	     -0.21246351	      0.00081310	     -0.00070295	    149.71517586
      0.80288121	     -0.05359765	     -0.00019298	     -0.19484367	     -0.05971042	      0.88297903	     -0.00009935	     -0.21245837	      0.00077517	     -0.00072705	    148.26709710
      0.80412575	     -0.05363047	     -0.00019372	     -0.19487607	     -0.05970948	      0.88297811	     -0.00009901	     -0.21245368	      0.00073566	     -0.00075086	    149.02354462
      0.80537030	     -0.05366743	     -0.00019435	     -0.19491263	     -0.05970859	      0.88297716	     -0.00009868	     -0.21244940	      0.00069832	     -0.00077192	    147.55829924
      0.80661484	     -0.05370370	     -0.00019507	     -0.19494849	     -0.05970774	      0.88297619	     -0.00009835	     -0.21244552	      0.00065947	     -0.00079275	    148.29285335
      0.80785939	     -0.05374390	     -0.00019567	     -0.19498831	     -0.05970694	      0.88297519	     -0.00009802	     -0.21244202	      0.00062285	     -0.00081090	    146.81174487
      0.80910393	     -0.05378317	     -0.00019636	     -0.19502718	     -0.05970619	      0.88297417	     -0.00009770	     -0.21243889	      0.00058476	     -0.00082890	    147.53667740
      0.81034848	     -0.05382619	     -0.00019694	     -0.19506982	     -0.05970549	      0.88297313	     -0.00009737	     -0.21243611	      0.00054894	     -0.00084431	    146.05013233
      0.81159302	     -0.05386809	     -0.00019760	     -0.19511134	     -0.05970483	      0.88297207	     -0.00009705	     -0.21243367	      0.00051169	     -0.00085967	    146.76729046
      0.81283757	     -0.05391361	     -0.00019814	     -0.19515649	     -0.05970421	      0.88297099	     -0.00009674	     -0.21243154	      0.00047677	     -0.00087253	    145.28042621
      0.81408212	     -0.05395792	     -0.00019875	     -0.19520043	     -0.05970364	      0.88296990	     -0.00009642	     -0.21242971	      0.00044046	     -0.00088548	    145.99542439
      0.81532666	     -0.05400567	     -0.00019925	     -0.19524782	     -0.05970311	      0.88296879	     -0.00009611	     -0.21242818	      0.00040653	     -0.00089606	    144.51371621
      0.81657121	     -0.05405209	     -0.00019984	     -0.19529388	     -0.05970263	      0.88296766	     -0.00009580	     -0.21242692	      0.00037125	     -0.00090682	    145.22572730
      0.81781575	     -0.05410181	     -0.00020033	     -0.19534325	     -0.05970219	      0.88296653	     -0.00009550	     -0.21242592	      0.00033839	     -0.00091532	    143.75041004
      0.81906030	     -0.05415007	     -0.00020094	     -0.19539116	     -0.05970179	      0.88296539	     -0.00009519	     -0.21242518	      0.00030422	     -0.00092411	    144.46516181
      0.82030484	     -0.05420125	     -0.00020146	     -0.19544201	     -0.05970143	      0.88296423	     -0.00009489	     -0.21242467	      0.00027251	     -0.00093071	    143.00514525
      0.82154939	     -0.05425059	     -0.00020207	     -0.19549101	     -0.05970111	      0.88296307	     -0.00009460	     -0.21242438	      0.00023953	     -0.00093769	    143.72298758
      0.82279393	     -0.05430260	     -0.00020257	     -0.19554270	     -0.05970083	      0.88296190	     -0.00009431	     -0.21242429	      0.00020906	     -0.00094255	    142.26963433
      0.82403848	     -0.05435287	     -0.00020315	     -0.19559264	     -0.05970059	      0.88296072	     -0.00009402	     -0.21242439	      0.00017734	     -0.00094785	    142.98312621
      0.82528303	     -0.05440575	     -0.00020364	     -0.19564521	     -0.05970039	      0.88295954	     -0.00009374	     -0.21242467	      0.00014814	     -0.00095110	    141.53921257
      0.82652757	     -0.05445663	     -0.00020421	     -0.19569578	     -0.05970022	      0.88295835	     -0.00009345	     -0.21242511	      0.00011770	     -0.00095483	    142.25316972
      0.82777212	     -0.05450964	     -0.00020466	     -0.19574850	     -0.05970010	      0.88295716	     -0.00009318	     -0.21242570	      0.00008976	     -0.00095656	    140.82345796
      0.82901666	     -0.05456031	     -0.00020518	     -0.19579887	     -0.05970000	      0.88295597	     -0.00009291	     -0.21242642	      0.00006059	     -0.00095881	    141.54139736
      0.83026121	     -0.05461266	     -0.00020559	     -0.19585094	     -0.05969994	      0.88295478	     -0.00009264	     -0.21242726	      0.00003394	     -0.00095906	    140.13439133
      0.83150575	     -0.05466216	     -0.00020610	     -0.19590015	     -0.05969992	      0.88295359	     -0.00009237	     -0.21242818	      0.00000608	     -0.00095981	    140.86539432
      0.83275030	     -0.05471264	     -0.00020652	     -0.19595037	     -0.05969993	      0.88295239	     -0.00009211	     -0.21242917	     -0.00001929	     -0.00095849	    139.48827313
      0.83399484	     -0.05475977	     -0.00020701	     -0.19599722	     -0.05969997	      0.88295120	     -0.00009186	     -0.21243022	     -0.00004591	     -0.00095756	    140.23527559
      0.83523939	     -0.05480754	     -0.00020743	     -0.19604474	     -0.05970004	      0.88295001	     -0.00009161	     -0.21243130	     -0.00007008	     -0.00095446	    138.88964876
      0.83648394	     -0.05485161	     -0.00020792	     -0.19608855	     -0.05970014	      0.88294882	     -0.00009136	     -0.21243239	     -0.00009554	     -0.00095163	    139.65371870
      0.83772848	     -0.05489586	     -0.00020832	     -0.19613256	     -0.05970028	      0.88294764	     -0.00009112	     -0.21243346	     -0.00011859	     -0.00094654	    138.33923120
      0.83897303	     -0.05493616	     -0.00020876	     -0.19617261	     -0.05970044	      0.88294647	     -0.00009088	     -0.21243450	     -0.00014297	     -0.00094163	    139.11584970
      0.84021757	     -0.05497638	     -0.00020909	     -0.19621260	     -0.05970063	      0.88294530	     -0.00009065	     -0.21243550	     -0.00016500	     -0.00093436	    137.82441077
      0.84146212	     -0.05501240	     -0.00020947	     -0.19624837	     -0.05970085	      0.88294414	     -0.00009042	     -0.21243643	     -0.00018841	     -0.00092718	    138.61618077
      0.84270666	     -0.05504804	     -0.00020973	     -0.19628379	     -0.05970110	      0.88294299	     -0.00009020	     -0.21243730	     -0.00020953	     -0.00091758	    137.35365698
      0.84395121	     -0.05507933	     -0.00021004	     -0.19631485	     -0.05970137	      0.88294186	     -0.00008998	     -0.21243808	     -0.00023212	     -0.00090799	    138.15398066
      0.84519575	     -0.05510998	     -0.00021022	     -0.19634529	     -0.05970168	      0.88294073	     -0.00008977	     -0.21243878	     -0.00025252	     -0.00089590	    136.91226487
      0.84644030	     -0.05513606	     -0.00021044	     -0.19637114	     -0.05970200	      0.88293963	     -0.00008956	     -0.21243939	     -0.00027446	     -0.00088377	    137.71664267
      0.84768485	     -0.05516145	     -0.00021052	     -0.19639633	     -0.05970236	      0.88293854	     -0.00008936	     -0.21243990	     -0.00029430	     -0.00086910	    136.49131701
      0.84892939	     -0.05518253	     -0.00021066	     -0.19641719	     -0.05970274	      0.88293746	     -0.00008917	     -0.21244032	     -0.00031575	     -0.00085435	    137.29599865
      0.85017394	     -0.05520293	     -0.00021067	     -0.19643739	     -0.05970314	      0.88293641	     -0.00008897	     -0.21244064	     -0.00033517	     -0.00083705	    136.08853503
      0.85141848	     -0.05521894	     -0.00021072	     -0.19645319	     -0.05970357	      0.88293538	     -0.00008879	     -0.21244088	     -0.00035628	     -0.00081970	    136.89686072
      0.85266303	     -0.05523445	     -0.00021065	     -0.19646849	     -0.05970403	      0.88293437	     -0.00008861	     -0.21244102	     -0.00037545	     -0.00079984	    135.70295254
      0.85390757	     -0.05524593	     -0.00021066	     -0.19647976	     -0.05970451	      0.88293339	     -0.00008843	     -0.21244109	     -0.00039636	     -0.00077998	    136.51377805
      0.85515212	     -0.05525702	     -0.00021055	     -0.19649065	     -0.05970501	      0.88293243	     -0.00008827	     -0.21244110	     -0.00041539	     -0.00075771	    135.33377560
      0.85639667	     -0.05526423	     -0.00021050	     -0.19649765	     -0.05970554	      0.88293150	     -0.00008810	     -0.21244104	     -0.00043624	     -0.00073553	    136.14362201
      0.85764121	     -0.05527150	     -0.00021034	     -0.19650472	     -0.05970610	      0.88293060	     -0.00008795	     -0.21244094	     -0.00045527	     -0.00071104	    134.96823090
      0.85888576	     -0.05527538	     -0.00021026	     -0.19650838	     -0.05970668	      0.88292973	     -0.00008779	     -0.21244080	     -0.00047616	     -0.00068679	    135.78081357
      0.86013030	     -0.05527964	     -0.00021007	     -0.19651244	     -0.05970728	      0.88292889	     -0.00008765	     -0.21244067	     -0.00049532	     -0.00066038	    134.61878326
      0.86137485	     -0.05528101	     -0.00020998	     -0.19651359	     -0.05970791	      0.88292809	     -0.00008751	     -0.21244053	     -0.00051640	     -0.00063437	    135.43970315
      0.86261939	     -0.05528348	     -0.00020978	     -0.19651585	     -0.05970857	      0.88292732	     -0.00008738	     -0.21244044	     -0.00053577	     -0.00060639	    134.29081633
      0.86386394	     -0.05528414	     -0.00020969	     -0.19651629	     -0.05970925	      0.88292658	     -0.00008725	     -0.21244042	     -0.00055709	     -0.00057904	    135.11558234
      0.86510848	     -0.05528744	     -0.00020949	     -0.19651938	     -0.05970995	      0.88292588	     -0.00008713	     -0.21244053	     -0.00057678	     -0.00054999	    133.97017425
      0.86635303	     -0.05529008	     -0.00020937	     -0.19652179	     -0.05971068	      0.88292521	     -0.00008701	     -0.21244082	     -0.00059849	     -0.00052189	    134.80335252
      0.86759758	     -0.05529600	     -0.00020911	     -0.19652749	     -0.05971144	      0.88292458	     -0.00008690	     -0.21244136	     -0.00061859	     -0.00049245	    133.68672618
      0.86884212	     -0.05530178	     -0.00020889	     -0.19653304	     -0.05971223	      0.88292398	     -0.00008679	     -0.21244219	     -0.00064071	     -0.00046431	    134.55336405
      0.87008667	     -0.05531098	     -0.00020841	     -0.19654202	     -0.05971304	      0.88292342	     -0.00008669	     -0.21244338	     -0.00066126	     -0.00043519	    133.47314029
      0.87133121	     -0.05532015	     -0.00020783	     -0.19655096	     -0.05971387	      0.88292290	     -0.00008660	     -0.21244494	     -0.00068383	     -0.00040774	    134.36800402
      0.87257576	     -0.05533242	     -0.00020686	     -0.19656302	     -0.05971474	      0.88292241	     -0.00008651	     -0.21244693	     -0.00070478	     -0.00037973	    133.33215114
      0.87382030	     -0.05534372	     -0.00020568	     -0.19657410	     -0.05971563	      0.88292195	     -0.00008642	     -0.21244933	     -0.00072768	     -0.00035378	    134.27952625
      0.87506485	     -0.05535709	     -0.00020405	     -0.19658727	     -0.05971655	      0.88292153	     -0.00008634	     -0.21245216	     -0.00074885	     -0.00032759	    133.30842565
      0.87630939	     -0.05536929	     -0.00020224	     -0.19659927	     -0.05971749	      0.88292113	     -0.00008626	     -0.21245540	     -0.00077187	     -0.00030372	    134.30501373
      0.87755394	     -0.05538411	     -0.00020002	     -0.19661390	     -0.05971847	      0.88292077	     -0.00008619	     -0.21245905	     -0.00079311	     -0.00027988	    133.37052121
      0.87879849	     -0.05539821	     -0.00019767	     -0.19662780	     -0.05971947	      0.88292044	     -0.00008612	     -0.21246312	     -0.00081609	     -0.00025861	    134.39215760
      0.88004303	     -0.05541497	     -0.00019498	     -0.19664438	     -0.05972050	      0.88292013	     -0.00008606	     -0.21246763	     -0.00083715	     -0.00023760	    133.49258636
      0.88128758	     -0.05543099	     -0.00019228	     -0.19666021	     -0.05972155	      0.88291984	     -0.00008600	     -0.21247257	     -0.00085983	     -0.00021933	    134.54330840
      0.88253212	     -0.05544948	     -0.00018937	     -0.19667854	     -0.05972264	      0.88291958	     -0.00008594	     -0.21247795	     -0.00088051	     -0.00020140	    133.68014995
      0.88377667	     -0.05546739	     -0.00018654	     -0.19669627	     -0.05972375	      0.88291934	     -0.00008590	     -0.21248377	     -0.00090269	     -0.00018623	    134.75357772
      0.88502121	     -0.05548817	     -0.00018357	     -0.19671689	     -0.05972488	      0.88291912	     -0.00008585	     -0.21249004	     -0.00092280	     -0.00017141	    133.91463993
      0.88626576	     -0.05550840	     -0.00018078	     -0.19673695	     -0.05972604	      0.88291891	     -0.00008581	     -0.21249676	     -0.00094433	     -0.00015934	    135.01673160
      0.88751030	     -0.05553083	     -0.00017792	     -0.19675922	     -0.05972723	      0.88291872	     -0.00008578	     -0.21250393	     -0.00096368	     -0.00014753	    134.21613663
      0.88875485	     -0.05555202	     -0.00017522	     -0.19678023	     -0.05972844	      0.88291854	     -0.00008575	     -0.21251153	     -0.00098439	     -0.00013831	    135.34325480
      0.88999940	     -0.05557527	     -0.00017243	     -0.19680333	     -0.05972968	      0.88291838	     -0.00008573	     -0.21251954	     -0.00100291	     -0.00012919	    134.56987456
      0.89124394	     -0.05559748	     -0.00016987	     -0.19682538	     -0.05973094	      0.88291822	     -0.00008572	     -0.21252794	     -0.00102277	     -0.00012249	    135.72539223
      0.89248849	     -0.05562167	     -0.00016725	     -0.19684943	     -0.05973223	      0.88291807	     -0.00008571	     -0.21253673	     -0.00104040	     -0.00011572	    134.97755441
      0.89373303	     -0.05564504	     -0.00016485	     -0.19687263	     -0.05973353	      0.88291793	     -0.00008570	     -0.21254590	     -0.00105930	     -0.00011118	    136.14221054
      0.89497758	     -0.05567060	     -0.00016243	     -0.19689807	     -0.05973486	      0.88291780	     -0.00008570	     -0.21255544	     -0.00107592	     -0.00010640	    135.40805790
      0.89622212	     -0.05569505	     -0.00016025	     -0.19692236	     -0.05973621	      0.88291767	     -0.00008571	     -0.21256534	     -0.00109373	     -0.00010368	    136.58746820
      0.89746667	     -0.05572152	     -0.00015806	     -0.19694870	     -0.05973758	      0.88291754	     -0.00008573	     -0.21257559	     -0.00110918	     -0.00010051	    135.85415802
      0.89871121	     -0.05574759	     -0.00015615	     -0.19697463	     -0.05973897	      0.88291742	     -0.00008575	     -0.21258618	     -0.00112575	     -0.00009918	    137.01707374
      0.89995576	     -0.05577657	     -0.00015426	     -0.19700349	     -0.05974038	      0.88291729	     -0.00008577	     -0.21259713	     -0.00113992	     -0.00009724	    136.26528786
      0.90120031	     -0.05580517	     -0.00015264	     -0.19703195	     -0.05974181	      0.88291717	     -0.00008580	     -0.21260844	     -0.00115514	     -0.00009700	    137.41687248
      0.90244485	     -0.05583572	     -0.00015099	     -0.19706240	     -0.05974326	      0.88291705	     -0.00008584	     -0.21262011	     -0.00116795	     -0.00009596	    136.66628624
      0.90368940	     -0.05586520	     -0.00014953	     -0.19709175	     -0.05974472	      0.88291693	     -0.00008588	     -0.21263210	     -0.00118179	     -0.00009640	    137.81046119
      0.90493394	     -0.05589670	     -0.00014802	     -0.19712315	     -0.05974620	      0.88291681	     -0.00008593	     -0.21264443	     -0.00119321	     -0.00009585	    137.04824221
      0.90617849	     -0.05592761	     -0.00014674	     -0.19715395	     -0.05974769	      0.88291669	     -0.00008598	     -0.21265706	     -0.00120565	     -0.00009660	    138.16964210
      0.90742303	     -0.05596071	     -0.00014536	     -0.19718697	     -0.05974920	      0.88291657	     -0.00008604	     -0.21267001	     -0.00121564	     -0.00009623	    137.37815852
      0.90866758	     -0.05599285	     -0.00014414	     -0.19721901	     -0.05975072	      0.88291645	     -0.00008610	     -0.21268327	     -0.00122662	     -0.00009702	    138.47277732
      0.90991212	     -0.05602683	     -0.00014282	     -0.19725292	     -0.05975225	      0.88291633	     -0.00008616	     -0.21269682	     -0.00123510	     -0.00009655	    137.66040627
      0.91115667	     -0.05606016	     -0.00014169	     -0.19728617	     -0.05975379	      0.88291621	     -0.00008623	     -0.21271066	     -0.00124454	     -0.00009708	    138.72571366
      0.91240122	     -0.05609614	     -0.00014051	     -0.19732209	     -0.05975535	      0.88291609	     -0.00008631	     -0.21272480	     -0.00125149	     -0.00009621	    137.87881746
      0.91364576	     -0.05613178	     -0.00013950	     -0.19735766	     -0.05975691	      0.88291597	     -0.00008639	     -0.21273925	     -0.00125940	     -0.00009626	    138.90761806
      0.91489031	     -0.05616954	     -0.00013834	     -0.19739539	     -0.05975848	      0.88291585	     -0.00008647	     -0.21275400	     -0.00126485	     -0.00009485	    138.02667889
      0.91613485	     -0.05620669	     -0.00013728	     -0.19743249	     -0.05976006	      0.88291574	     -0.00008655	     -0.21276905	     -0.00127126	     -0.00009432	    139.01394899
      0.91737940	     -0.05624617	     -0.00013608	     -0.19747194	     -0.05976164	      0.88291562	     -0.00008664	     -0.21278441	     -0.00127519	     -0.00009232	    138.10104290
      0.91862394	     -0.05628467	     -0.00013498	     -0.19751042	     -0.05976323	      0.88291551	     -0.00008673	     -0.21280005	     -0.00128006	     -0.00009121	    139.05710136
      0.91986849	     -0.05632409	     -0.00013391	     -0.19754983	     -0.05976483	      0.88291539	     -0.00008683	     -0.21281598	     -0.00128247	     -0.00008860	    138.12212109
      0.92111304	     -0.05636281	     -0.00013300	     -0.19758853	     -0.05976643	      0.88291528	     -0.00008692	     -0.21283218	     -0.00128584	     -0.00008680	    139.05397029
      0.92235758	     -0.05640323	     -0.00013198	     -0.19762896	     -0.05976803	      0.88291518	     -0.00008702	     -0.21284866	     -0.00128680	     -0.00008346	    138.10040315
      0.92360213	     -0.05644224	     -0.00013106	     -0.19766797	     -0.05976963	      0.88291508	     -0.00008713	     -0.21286537	     -0.00128876	     -0.00008086	    139.00498847
      0.92484667	     -0.05648232	     -0.00012994	     -0.19770807	     -0.05977123	      0.88291498	     -0.00008723	     -0.21288230	     -0.00128833	     -0.00007664	    138.02404168
      0.92609122	     -0.05652082	     -0.00012892	     -0.19774659	     -0.05977284	      0.88291488	     -0.00008734	     -0.21289940	     -0.00128892	     -0.00007310	    138.90420885
      0.92733576	     -0.05655889	     -0.00012810	     -0.19778469	     -0.05977444	      0.88291480	     -0.00008745	     -0.21291665	     -0.00128713	     -0.00006785	    137.90248964
      0.92858031	     -0.05659628	     -0.00012799	     -0.19782210	     -0.05977604	      0.88291472	     -0.00008756	     -0.21293410	     -0.00128646	     -0.00006299	    138.73204761
      0.92982485	     -0.05663668	     -0.00012792	     -0.19786254	     -0.05977764	      0.88291464	     -0.00008767	     -0.21295179	     -0.00128352	     -0.00005627	    137.68959050
      0.93106940	     -0.05667585	     -0.00012800	     -0.19790173	     -0.05977924	      0.88291458	     -0.00008779	     -0.21296970	     -0.00128167	     -0.00005003	    138.53107060
      0.93231395	     -0.05671563	     -0.00012790	     -0.19794156	     -0.05978083	      0.88291452	     -0.00008791	     -0.21298777	     -0.00127750	     -0.00004194	    137.50804284
      0.93355849	     -0.05675307	     -0.00012767	     -0.19797904	     -0.05978242	      0.88291447	     -0.00008803	     -0.21300594	     -0.00127443	     -0.00003429	    138.35606028
      0.93480304	     -0.05679085	     -0.00012725	     -0.19801689	     -0.05978400	      0.88291443	     -0.00008815	     -0.21302415	     -0.00126911	     -0.00002473	    137.32804003
      0.93604758	     -0.05682598	     -0.00012689	     -0.19805209	     -0.05978558	      0.88291441	     -0.00008827	     -0.21304235	     -0.00126493	     -0.00001555	    138.18157502
      0.93729213	     -0.05686112	     -0.00012645	     -0.19808730	     -0.05978715	      0.88291440	     -0.00008839	     -0.21306049	     -0.00125854	     -0.00000442	    137.16599447
      0.93853667	     -0.05689377	     -0.00012611	     -0.19812003	     -0.05978871	      0.88291440	     -0.00008852	     -0.21307851	     -0.00125333	      0.00000640	    138.02107294
      0.93978122	     -0.05692682	     -0.00012566	     -0.19815318	     -0.05979027	      0.88291441	     -0.00008864	     -0.21309640	     -0.00124598	      0.00001923	    136.98531975
      0.94102576	     -0.05695755	     -0.00012530	     -0.19818400	     -0.05979181	      0.88291444	     -0.00008877	     -0.21311410	     -0.00123990	      0.00003175	    137.82624086
      0.94227031	     -0.05698853	     -0.00012485	     -0.19821508	     -0.05979335	      0.88291449	     -0.00008889	     -0.21313161	     -0.00123175	      0.00004627	    136.78114013
      0.94351486	     -0.05701701	     -0.00012453	     -0.19824366	     -0.05979488	      0.88291456	     -0.00008902	     -0.21314888	     -0.00122490	      0.00006049	    137.61817123
      0.94475940	     -0.05704573	     -0.00012383	     -0.19827251	     -0.05979640	      0.88291464	     -0.00008915	     -0.21316589	     -0.00121604	      0.00007674	    136.55530225
      0.94600395	     -0.05707219	     -0.00012276	     -0.19829910	     -0.05979791	      0.88291475	     -0.00008928	     -0.21318263	     -0.00120864	      0.00009286	    137.34997860
      0.94724849	     -0.05709932	     -0.00012155	     -0.19832636	     -0.05979941	      0.88291488	     -0.00008941	     -0.21319907	     -0.00119936	      0.00011107	    136.24530851
      0.94849304	     -0.05712460	     -0.00012050	     -0.19835177	     -0.05980090	      0.88291503	     -0.00008955	     -0.21321520	     -0.00119154	      0.00012895	    137.03678184
      0.94973758	     -0.05715081	     -0.00011943	     -0.19837813	     -0.05980237	      0.88291520	     -0.00008968	     -0.21323104	     -0.00118182	      0.00014872	    135.91956817
      0.95098213	     -0.05717479	     -0.00011814	     -0.19840225	     -0.05980384	      0.88291540	     -0.00008981	     -0.21324657	     -0.00117357	      0.00016799	    136.69009960
      0.95222667	     -0.05720023	     -0.00011683	     -0.19842785	     -0.05980529	      0.88291562	     -0.00008995	     -0.21326182	     -0.00116343	      0.00018900	    135.53952323
      0.95347122	     -0.05722412	     -0.00011573	     -0.19845188	     -0.05980673	      0.88291587	     -0.00009009	     -0.21327678	     -0.00115477	      0.00020931	    136.28993285
      0.95471577	     -0.05724863	     -0.00011461	     -0.19847654	     -0.05980817	      0.88291614	     -0.00009022	     -0.21329145	     -0.00114421	      0.00023111	    135.13290536
      0.95596031	     -0.05727133	     -0.00011354	     -0.19849940	     -0.05980958	      0.88291644	     -0.00009036	     -0.21330578	     -0.00113514	      0.00025202	    135.87742082
      0.95720486	     -0.05729440	     -0.00011245	     -0.19852263	     -0.05981099	      0.88291677	     -0.00009050	     -0.21331977	     -0.00112417	      0.00027429	    134.70819000
      0.95844940	     -0.05731531	     -0.00011154	     -0.19854370	     -0.05981238	      0.88291712	     -0.00009064	     -0.21333339	     -0.00111472	      0.00029547	    135.44388227
      0.95969395	     -0.05733664	     -0.00011066	     -0.19856519	     -0.05981376	      0.88291750	     -0.00009078	     -0.21334663	     -0.00110340	      0.00031780	    134.26905680
      0.96093849	     -0.05735487	     -0.00011048	     -0.19858356	     -0.05981513	      0.88291791	     -0.00009092	     -0.21335947	     -0.00109363	      0.00033887	    135.01120306
      0.96218304	     -0.05737356	     -0.00011059	     -0.19860240	     -0.05981649	      0.88291835	     -0.00009107	     -0.21337193	     -0.00108206	      0.00036101	    133.83229903
      0.96342758	     -0.05739038	     -0.00011098	     -0.19861935	     -0.05981783	      0.88291881	     -0.00009121	     -0.21338402	     -0.00107208	      0.00038174	    134.59078989
      0.96467213	     -0.05740736	     -0.00011142	     -0.19863648	     -0.05981915	      0.88291930	     -0.00009135	     -0.21339571	     -0.00106027	      0.00040334	    133.45265087
      0.96591668	     -0.05742172	     -0.00011204	     -0.19865097	     -0.05982047	      0.88291981	     -0.00009150	     -0.21340697	     -0.00105003	      0.00042334	    134.25327563
      0.96716122	     -0.05743608	     -0.00011269	     -0.19866548	     -0.05982177	      0.88292035	     -0.00009165	     -0.21341778	     -0.00103796	      0.00044404	    133.14710732
      0.96840577	     -0.05744787	     -0.00011351	     -0.19867740	     -0.05982305	      0.88292092	     -0.00009179	     -0.21342809	     -0.00102746	      0.00046298	    133.98094793
      0.96965031	     -0.05745967	     -0.00011435	     -0.19868935	     -0.05982432	      0.88292151	     -0.00009194	     -0.21343791	     -0.00101514	      0.00048245	    132.90481041
      0.97089486	     -0.05746880	     -0.00011533	     -0.19869860	     -0.05982558	      0.88292212	     -0.00009209	     -0.21344720	     -0.00100441	      0.00049999	    133.77273325
      0.97213940	     -0.05747783	     -0.00011628	     -0.19870779	     -0.05982682	      0.88292275	     -0.00009223	     -0.21345595	     -0.00099185	      0.00051791	    132.72706963
      0.97338395	     -0.05748421	     -0.00011735	     -0.19871430	     -0.05982805	      0.88292341	     -0.00009238	     -0.21346414	     -0.00098090	      0.00053376	    133.62442819
      0.97462849	     -0.05749060	     -0.00011839	     -0.19872084	     -0.05982926	      0.88292408	     -0.00009253	     -0.21347177	     -0.00096815	      0.00054984	    132.60232671
      0.97587304	     -0.05749435	     -0.00011953	     -0.19872473	     -0.05983046	      0.88292477	     -0.00009268	     -0.21347881	     -0.00095703	      0.00056372	    133.52488671
      0.97711759	     -0.05749788	     -0.00012061	     -0.19872841	     -0.05983164	      0.88292548	     -0.00009283	     -0.21348528	     -0.00094413	      0.00057773	    132.52797980
      0.97836213	     -0.05749875	     -0.00012182	     -0.19872942	     -0.05983281	      0.88292621	     -0.00009298	     -0.21349113	     -0.00093289	      0.00058948	    133.47588616
      0.97960668	     -0.05749980	     -0.00012303	     -0.19873062	     -0.05983396	      0.88292695	     -0.00009313	     -0.21349640	     -0.00091993	      0.00060132	    132.49703721
      0.98085122	     -0.05749866	     -0.00012438	     -0.19872962	     -0.05983510	      0.88292771	     -0.00009327	     -0.21350107	     -0.00090869	      0.00061085	    133.45886334
      0.98209577	     -0.05749781	     -0.00012569	     -0.19872892	     -0.05983622	      0.88292847	     -0.00009342	     -0.21350517	     -0.00089577	      0.00062044	    132.48714726
      0.98334031	     -0.05749493	     -0.00012706	     -0.19872617	     -0.05983733	      0.88292925	     -0.00009357	     -0.21350869	     -0.00088464	      0.00062768	    133.45375976
      0.98458486	     -0.05749251	     -0.00012836	     -0.19872390	     -0.05983843	      0.88293003	     -0.00009372	     -0.21351166	     -0.00087187	      0.00063491	    132.49258625
      0.98582941	     -0.05748738	     -0.00012964	     -0.19871890	     -0.05983950	      0.88293083	     -0.00009386	     -0.21351408	     -0.00086092	      0.00063972	    133.48049759
      0.98707395	     -0.05748197	     -0.00013074	     -0.19871365	     -0.05984057	      0.88293163	     -0.00009401	     -0.21351594	     -0.00084836	      0.00064450	    132.53662124
      0.98831850	     -0.05747428	     -0.00013182	     -0.19870609	     -0.05984162	      0.88293243	     -0.00009415	     -0.21351724	     -0.00083767	      0.00064683	    133.52684931
      0.98956304	     -0.05746749	     -0.00013281	     -0.19869946	     -0.05984265	      0.88293324	     -0.00009430	     -0.21351802	     -0.00082542	      0.00064907	    132.57855663
      0.99080759	     -0.05745949	     -0.00013392	     -0.19869159	     -0.05984367	      0.88293405	     -0.00009444	     -0.21351830	     -0.00081508	      0.00064879	    133.56641103
      0.99205213	     -0.05745243	     -0.00013499	     -0.19868468	     -0.05984468	      0.88293485	     -0.00009458	     -0.21351813	     -0.00080320	      0.00064836	    132.63290859
      0.99329668	     -0.05744350	     -0.00013608	     -0.19867587	     -0.05984567	      0.88293566	     -0.00009472	     -0.21351752	     -0.00079323	      0.00064537	    133.63097996
      0.99454122	     -0.05743507	     -0.00013710	     -0.19866759	     -0.05984665	      0.88293646	     -0.00009486	     -0.21351649	     -0.00078174	      0.00064223	    132.71330373
      0.99578577	     -0.05742435	     -0.00013814	     -0.19865699	     -0.05984762	      0.88293726	     -0.00009500	     -0.21351503	     -0.00077220	      0.00063655	    133.72287948
      0.99703032	     -0.05741351	     -0.00013903	     -0.19864629	     -0.05984857	      0.88293804	     -0.00009513	     -0.21351316	     -0.00076117	      0.00063078	    132.81893304
      0.99827486	     -0.05739944	     -0.00013983	     -0.19863235	     -0.05984952	      0.88293882	     -0.00009527	     -0.21351086	     -0.00075214	      0.00062258	    133.84244263
      0.99951941	     -0.05738455	     -0.00014043	     -0.19861760	     -0.05985045	      0.88293959	     -0.00009541	     -0.21350810	     -0.00074167	      0.00061443	    132.95522314
      1.00076395	     -0.05736654	     -0.00014102	     -0.19859972	     -0.05985136	      0.88294035	     -0.00009554	     -0.21350488	     -0.00073327	      0.00060402	    133.99136893
      1.00200850	     -0.05734825	     -0.00014153	     -0.19858156	     -0.05985227	      0.88294110	     -0.00009567	     -0.21350120	     -0.00072350	      0.00059388	    133.11353055
      1.00325304	     -0.05732741	     -0.00014209	     -0.19856084	     -0.05985317	      0.88294183	     -0.00009580	     -0.21349706	     -0.00071587	      0.00058167	    134.15471726
      1.00449759	     -0.05730646	     -0.00014255	     -0.19854002	     -0.05985405	      0.88294255	     -0.00009593	     -0.21349250	     -0.00070693	      0.00056991	    133.28066565
      1.00574213	     -0.05728282	     -0.00014299	     -0.19851648	     -0.05985493	      0.88294325	     -0.00009606	     -0.21348750	     -0.00070019	      0.00055624	    134.32960135
      1.00698668	     -0.05725982	     -0.00014340	     -0.19849360	     -0.05985579	      0.88294393	     -0.00009619	     -0.21348210	     -0.00069219	      0.00054319	    133.45600761
      1.00823123	     -0.05723586	     -0.00014394	     -0.19846973	     -0.05985665	      0.88294460	     -0.00009632	     -0.21347634	     -0.00068644	      0.00052834	    134.49274970
      1.00947577	     -0.05721302	     -0.00014444	     -0.19844701	     -0.05985750	      0.88294525	     -0.00009644	     -0.21347025	     -0.00067945	      0.00051417	    133.61795555
      1.01072032	     -0.05718835	     -0.00014498	     -0.19842242	     -0.05985834	      0.88294588	     -0.00009657	     -0.21346387	     -0.00067470	      0.00049825	    134.67117917
      1.01196486	     -0.05716440	     -0.00014541	     -0.19839856	     -0.05985918	      0.88294649	     -0.00009669	     -0.21345719	     -0.00066870	      0.00048308	    133.80424091
      1.01320941	     -0.05713865	     -0.00014587	     -0.19837289	     -0.05986001	      0.88294708	     -0.00009682	     -0.21345022	     -0.00066494	      0.00046624	    134.86783300
      1.01445395	     -0.05711439	     -0.00014632	     -0.19834872	     -0.05986083	      0.88294765	     -0.00009694	     -0.21344299	     -0.00065990	      0.00045023	    134.00137276
      1.01569850	     -0.05708934	     -0.00014682	     -0.19832373	     -0.05986165	      0.88294820	     -0.00009706	     -0.21343553	     -0.00065710	      0.00043258	    135.05784284
      1.01694304	     -0.05706567	     -0.00014716	     -0.19830014	     -0.05986247	      0.88294873	     -0.00009718	     -0.21342786	     -0.00065301	      0.00041572	    134.18420827
      1.01818759	     -0.05704055	     -0.00014747	     -0.19827507	     -0.05986328	      0.88294923	     -0.00009729	     -0.21341999	     -0.00065110	      0.00039716	    135.25452278
      1.01943214	     -0.05701697	     -0.00014773	     -0.19825157	     -0.05986409	      0.88294972	     -0.00009741	     -0.21341193	     -0.00064782	      0.00037937	    134.38914853
      1.02067668	     -0.05699192	     -0.00014818	     -0.19822656	     -0.05986489	      0.88295018	     -0.00009753	     -0.21340368	     -0.00064669	      0.00035986	    135.45783312
      1.02192123	     -0.05696903	     -0.00014888	     -0.19820372	     -0.05986570	      0.88295061	     -0.00009764	     -0.21339532	     -0.00064419	      0.00034116	    134.58085903
      1.02316577	     -0.05694619	     -0.00014976	     -0.19818091	     -0.05986650	      0.88295102	     -0.00009775	     -0.21338688	     -0.00064382	      0.00032074	    135.65022691
      1.02441032	     -0.05692557	     -0.00015058	     -0.19816034	     -0.05986730	      0.88295141	     -0.00009787	     -0.21337839	     -0.00064200	      0.00030106	    134.77283168
      1.02565486	     -0.05690510	     -0.00015139	     -0.19813989	     -0.05986810	      0.88295177	     -0.00009798	     -0.21336985	     -0.00064227	      0.00027956	    135.81827653
      1.02689941	     -0.05688774	     -0.00015241	     -0.19812255	     -0.05986890	      0.88295211	     -0.00009809	     -0.21336130	     -0.00064104	      0.00025867	    134.92839533
      1.02814395	     -0.05687061	     -0.00015360	     -0.19810543	     -0.05986969	      0.88295241	     -0.00009819	     -0.21335276	     -0.00064180	      0.00023586	    135.97900664
      1.02938850	     -0.05685697	     -0.00015476	     -0.19809181	     -0.05987049	      0.88295269	     -0.00009830	     -0.21334426	     -0.00064097	      0.00021361	    135.07296175
      1.03063305	     -0.05684445	     -0.00015609	     -0.19807928	     -0.05987129	      0.88295295	     -0.00009840	     -0.21333582	     -0.00064210	      0.00018936	    136.10208187
      1.03187759	     -0.05683529	     -0.00015746	     -0.19807014	     -0.05987209	      0.88295317	     -0.00009851	     -0.21332748	     -0.00064155	      0.00016557	    135.18157367
      1.03312214	     -0.05682646	     -0.00015895	     -0.19806129	     -0.05987289	      0.88295336	     -0.00009861	     -0.21331924	     -0.00064287	      0.00013969	    136.20884909
      1.03436668	     -0.05682053	     -0.00016051	     -0.19805537	     -0.05987369	      0.88295351	     -0.00009871	     -0.21331113	     -0.00064243	      0.00011423	    135.28655293
      1.03561123	     -0.05681440	     -0.00016218	     -0.19804923	     -0.05987449	      0.88295364	     -0.00009881	     -0.21330311	     -0.00064381	      0.00008670	    136.31016042
      1.03685577	     -0.05681077	     -0.00016385	     -0.19804559	     -0.05987529	      0.88295373	     -0.00009891	     -0.21329521	     -0.00064339	      0.00005965	    135.37569955
      1.03810032	     -0.05680681	     -0.00016545	     -0.19804161	     -0.05987609	      0.88295379	     -0.00009901	     -0.21328740	     -0.00064476	      0.00003061	    136.38130356
      1.03934486	     -0.05680615	     -0.00016692	     -0.19804096	     -0.05987690	      0.88295381	     -0.00009910	     -0.21327973	     -0.00064435	      0.00000214	    135.40926441
      1.04058941	     -0.05680603	     -0.00016848	     -0.19804083	     -0.05987770	      0.88295379	     -0.00009919	     -0.21327221	     -0.00064573	     -0.00002826	    136.38281845
      1.04183396	     -0.05680881	     -0.00017002	     -0.19804361	     -0.05987850	      0.88295374	     -0.00009929	     -0.21326485	     -0.00064526	     -0.00005809	    135.40181694
      1.04307850	     -0.05681139	     -0.00017161	     -0.19804617	     -0.05987931	      0.88295365	     -0.00009938	     -0.21325765	     -0.00064652	     -0.00008982	    136.36919573
      1.04432305	     -0.05681621	     -0.00017312	     -0.19805099	     -0.05988011	      0.88295351	     -0.00009947	     -0.21325061	     -0.00064589	     -0.00012088	    135.38097825
      1.04556759	     -0.05682044	     -0.00017466	     -0.19805521	     -0.05988091	      0.88295334	     -0.00009956	     -0.21324369	     -0.00064695	     -0.00015374	    136.34040231
      1.04681214	     -0.05682692	     -0.00017618	     -0.19806170	     -0.05988172	      0.88295313	     -0.00009965	     -0.21323690	     -0.00064609	     -0.00018581	    135.34474597
      1.04805668	     -0.05683276	     -0.00017776	     -0.19806752	     -0.05988252	      0.88295288	     -0.00009973	     -0.21323023	     -0.00064690	     -0.00021952	    136.29678021
      1.04930123	     -0.05684067	     -0.00017934	     -0.19807543	     -0.05988333	      0.88295259	     -0.00009982	     -0.21322368	     -0.00064578	     -0.00025228	    135.29396642
      1.05054578	     -0.05684783	     -0.00018097	     -0.19808258	     -0.05988413	      0.88295225	     -0.00009990	     -0.21321722	     -0.00064633	     -0.00028649	    136.23679460
      1.05179032	     -0.05685712	     -0.00018260	     -0.19809187	     -0.05988494	      0.88295187	     -0.00009999	     -0.21321088	     -0.00064494	     -0.00031955	    135.22396542
      1.05303487	     -0.05686579	     -0.00018431	     -0.19810053	     -0.05988574	      0.88295146	     -0.00010007	     -0.21320463	     -0.00064524	     -0.00035389	    136.15756105
      1.05427941	     -0.05687655	     -0.00018603	     -0.19811129	     -0.05988654	      0.88295099	     -0.00010015	     -0.21319850	     -0.00064360	     -0.00038688	    135.13830670
      1.05552396	     -0.05688648	     -0.00018776	     -0.19812121	     -0.05988734	      0.88295049	     -0.00010023	     -0.21319246	     -0.00064364	     -0.00042096	    136.06587446
      1.05676850	     -0.05689840	     -0.00018909	     -0.19813314	     -0.05988814	      0.88294995	     -0.00010031	     -0.21318652	     -0.00064179	     -0.00045341	    135.03189758
      1.05801305	     -0.05690951	     -0.00019040	     -0.19814425	     -0.05988894	      0.88294936	     -0.00010039	     -0.21318068	     -0.00064167	     -0.00048665	    135.93604366
      1.05925759	     -0.05692262	     -0.00019170	     -0.19815737	     -0.05988974	      0.88294874	     -0.00010047	     -0.21317494	     -0.00063966	     -0.00051810	    134.89782888
      1.06050214	     -0.05693485	     -0.00019306	     -0.19816959	     -0.05989053	      0.88294807	     -0.00010054	     -0.21316929	     -0.00063937	     -0.00055022	    135.80914565
      1.06174669	     -0.05694899	     -0.00019442	     -0.19818375	     -0.05989133	      0.88294737	     -0.00010062	     -0.21316374	     -0.00063715	     -0.00058039	    134.77106500
      1.06299123	     -0.05696226	     -0.00019586	     -0.19819702	     -0.05989212	      0.88294663	     -0.00010069	     -0.21315828	     -0.00063665	     -0.00061108	    135.67743934
      1.06423578	     -0.05697753	     -0.00019730	     -0.19821229	     -0.05989291	      0.88294585	     -0.00010077	     -0.21315292	     -0.00063423	     -0.00063970	    134.63210771
      1.06548032	     -0.05699194	     -0.00019881	     -0.19822670	     -0.05989370	      0.88294503	     -0.00010084	     -0.21314766	     -0.00063352	     -0.00066871	    135.53009335
      1.06672487	     -0.05700829	     -0.00020031	     -0.19824305	     -0.05989449	      0.88294419	     -0.00010091	     -0.21314250	     -0.00063090	     -0.00069553	    134.47580017
      1.06796941	     -0.05702376	     -0.00020188	     -0.19825852	     -0.05989527	      0.88294330	     -0.00010098	     -0.21313743	     -0.00063000	     -0.00072265	    135.36358601
      1.06921396	     -0.05704115	     -0.00020345	     -0.19827592	     -0.05989605	      0.88294239	     -0.00010105	     -0.21313248	     -0.00062717	     -0.00074748	    134.30083366
      1.07045850	     -0.05705598	     -0.00020551	     -0.19829074	     -0.05989683	      0.88294144	     -0.00010112	     -0.21312763	     -0.00062609	     -0.00077246	    135.17737535
      1.07170305	     -0.05707412	     -0.00020778	     -0.19830887	     -0.05989761	      0.88294047	     -0.00010119	     -0.21312295	     -0.00062314	     -0.00079495	    134.08130631
      1.07294760	     -0.05709179	     -0.00021012	     -0.19832652	     -0.05989839	      0.88293946	     -0.00010126	     -0.21311845	     -0.00062193	     -0.00081752	    134.94427830
      1.07419214	     -0.05711118	     -0.00021238	     -0.19834590	     -0.05989916	      0.88293843	     -0.00010132	     -0.21311413	     -0.00061880	     -0.00083766	    133.87002657
      1.07543669	     -0.05712934	     -0.00021457	     -0.19836404	     -0.05989993	      0.88293738	     -0.00010139	     -0.21310995	     -0.00061736	     -0.00085786	    134.73497804
      1.07668123	     -0.05714891	     -0.00021670	     -0.19838361	     -0.05990069	      0.88293630	     -0.00010145	     -0.21310589	     -0.00061397	     -0.00087562	    133.65968383
      1.07792578	     -0.05716696	     -0.00021884	     -0.19840164	     -0.05990146	      0.88293520	     -0.00010152	     -0.21310194	     -0.00061225	     -0.00089344	    134.52727153
      1.07917032	     -0.05718627	     -0.00022094	     -0.19842096	     -0.05990222	      0.88293408	     -0.00010158	     -0.21309807	     -0.00060856	     -0.00090881	    133.45289283
      1.08041487	     -0.05720415	     -0.00022307	     -0.19843882	     -0.05990297	      0.88293294	     -0.00010164	     -0.21309427	     -0.00060654	     -0.00092425	    134.31416559
      1.08165941	     -0.05722345	     -0.00022517	     -0.19845812	     -0.05990373	      0.88293178	     -0.00010171	     -0.21309054	     -0.00060255	     -0.00093725	    133.23243483
      1.08290396	     -0.05724132	     -0.00022729	     -0.19847599	     -0.05990447	      0.88293060	     -0.00010177	     -0.21308685	     -0.00060024	     -0.00095034	    134.08407799
      1.08414851	     -0.05726046	     -0.00022939	     -0.19849513	     -0.05990522	      0.88292941	     -0.00010183	     -0.21308321	     -0.00059596	     -0.00096101	    132.99651363
      1.08539305	     -0.05727773	     -0.00023163	     -0.19851239	     -0.05990596	      0.88292821	     -0.00010189	     -0.21307962	     -0.00059336	     -0.00097181	    133.83614236
      1.08663760	     -0.05729668	     -0.00023386	     -0.19853134	     -0.05990670	      0.88292700	     -0.00010194	     -0.21307609	     -0.00058880	     -0.00098023	    132.73317220
      1.08788214	     -0.05731424	     -0.00023609	     -0.19854890	     -0.05990743	      0.88292577	     -0.00010200	     -0.21307261	     -0.00058594	     -0.00098884	    133.55852890
      1.08912669	     -0.05733307	     -0.00023826	     -0.19856774	     -0.05990815	      0.88292454	     -0.00010206	     -0.21306918	     -0.00058112	     -0.00099516	    132.44924107
      1.09037123	     -0.05735027	     -0.00024040	     -0.19858493	     -0.05990887	      0.88292329	     -0.00010211	     -0.21306580	     -0.00057798	     -0.00100175	    133.26271942
      1.09161578	     -0.05736836	     -0.00024247	     -0.19860304	     -0.05990959	      0.88292204	     -0.00010216	     -0.21306245	     -0.00057289	     -0.00100614	    132.14870736
      1.09286032	     -0.05738448	     -0.00024449	     -0.19861915	     -0.05991030	      0.88292079	     -0.00010222	     -0.21305913	     -0.00056950	     -0.00101085	    132.95097812
      1.09410487	     -0.05740123	     -0.00024643	     -0.19863592	     -0.05991101	      0.88291953	     -0.00010227	     -0.21305583	     -0.00056418	     -0.00101342	    131.83249631
      1.09534942	     -0.05741576	     -0.00024831	     -0.19865046	     -0.05991171	      0.88291827	     -0.00010232	     -0.21305255	     -0.00056059	     -0.00101636	    132.61990980
      1.09659396	     -0.05743064	     -0.00025007	     -0.19866536	     -0.05991240	      0.88291700	     -0.00010237	     -0.21304928	     -0.00055512	     -0.00101719	    131.49506918
      1.09783851	     -0.05744306	     -0.00025174	     -0.19867778	     -0.05991309	      0.88291573	     -0.00010241	     -0.21304600	     -0.00055143	     -0.00101846	    132.26535345
      1.09908305	     -0.05745574	     -0.00025332	     -0.19869049	     -0.05991377	      0.88291447	     -0.00010246	     -0.21304274	     -0.00054591	     -0.00101766	    131.13672037
      1.10032760	     -0.05746585	     -0.00025484	     -0.19870061	     -0.05991445	      0.88291320	     -0.00010250	     -0.21303948	     -0.00054222	     -0.00101734	    131.89381285
      1.10157214	     -0.05747595	     -0.00025628	     -0.19871073	     -0.05991512	      0.88291193	     -0.00010255	     -0.21303622	     -0.00053676	     -0.00101500	    130.76765349
      1.10281669	     -0.05748328	     -0.00025766	     -0.19871807	     -0.05991579	      0.88291067	     -0.00010259	     -0.21303297	     -0.00053318	     -0.00101316	    131.51238230
      1.10406123	     -0.05749056	     -0.00025897	     -0.19872538	     -0.05991645	      0.88290941	     -0.00010263	     -0.21302972	     -0.00052788	     -0.00100934	    130.38671099
      1.10530578	     -0.05749504	     -0.00026025	     -0.19872987	     -0.05991710	      0.88290816	     -0.00010266	     -0.21302649	     -0.00052451	     -0.00100605	    131.12033189
      1.10655033	     -0.05749941	     -0.00026146	     -0.19873426	     -0.05991775	      0.88290691	     -0.00010270	     -0.21302327	     -0.00051948	     -0.00100080	    129.99745562
      1.10779487	     -0.05750092	     -0.00026265	     -0.19873579	     -0.05991840	      0.88290567	     -0.00010273	     -0.21302006	     -0.00051643	     -0.00099611	    130.71977887
      1.10903942	     -0.05750221	     -0.00026378	     -0.19873709	     -0.05991904	      0.88290443	     -0.00010277	     -0.21301689	     -0.00051177	     -0.00098950	    129.59753234
      1.11028396	     -0.05750034	     -0.00026485	     -0.19873523	     -0.05991967	      0.88290320	     -0.00010280	     -0.21301372	     -0.00050914	     -0.00098348	    130.31043606
      1.11152851	     -0.05749797	     -0.00026584	     -0.19873287	     -0.05992030	      0.88290199	     -0.00010283	     -0.21301058	     -0.00050495	     -0.00097552	    129.18899782
      1.11277305	     -0.05749235	     -0.00026675	     -0.19872725	     -0.05992093	      0.88290078	     -0.00010286	     -0.21300744	     -0.00050286	     -0.00096814	    129.89277830
      1.11401760	     -0.05748627	     -0.00026758	     -0.19872119	     -0.05992155	      0.88289958	     -0.00010288	     -0.21300432	     -0.00049925	     -0.00095879	    128.76925393
      1.11526214	     -0.05747721	     -0.00026835	     -0.19871213	     -0.05992217	      0.88289839	     -0.00010291	     -0.21300119	     -0.00049780	     -0.00094998	    129.46598588
      1.11650669	     -0.05746867	     -0.00026909	     -0.19870359	     -0.05992279	      0.88289721	     -0.00010293	     -0.21299809	     -0.00049492	     -0.00093919	    128.33897804
      1.11775124	     -0.05745874	     -0.00026988	     -0.19869365	     -0.05992341	      0.88289605	     -0.00010295	     -0.21299504	     -0.00049425	     -0.00092896	    129.02478727
      1.11899578	     -0.05745094	     -0.00027070	     -0.19868584	     -0.05992402	      0.88289490	     -0.00010297	     -0.21299211	     -0.00049217	     -0.00091685	    127.89159499
      1.12024033	     -0.05744324	     -0.00027155	     -0.19867812	     -0.05992463	      0.88289377	     -0.00010299	     -0.21298934	     -0.00049232	     -0.00090543	    128.56119379
      1.12148487	     -0.05743917	     -0.00027237	     -0.19867403	     -0.05992525	      0.88289265	     -0.00010301	     -0.21298683	     -0.00049107	     -0.00089235	    127.41180068
      1.12272942	     -0.05743645	     -0.00027315	     -0.19867127	     -0.05992586	      0.88289155	     -0.00010303	     -0.21298464	     -0.00049203	     -0.00088027	    128.05862063
      1.12397396	     -0.05743769	     -0.00027374	     -0.19867249	     -0.05992647	      0.88289046	     -0.00010304	     -0.21298285	     -0.00049155	     -0.00086687	    126.89848075
      1.12521851	     -0.05743973	     -0.00027404	     -0.19867450	     -0.05992708	      0.88288939	     -0.00010305	     -0.21298152	     -0.00049317	     -0.00085487	    127.52445333
      1.12646306	     -0.05744507	     -0.00027398	     -0.19867982	     -0.05992770	      0.88288833	     -0.00010306	     -0.21298067	     -0.00049323	     -0.00084196	    126.35751623
      1.12770760	     -0.05745093	     -0.00027364	     -0.19868565	     -0.05992831	      0.88288729	     -0.00010307	     -0.21298033	     -0.00049521	     -0.00083082	    126.97851789
      1.12895215	     -0.05745997	     -0.00027300	     -0.19869469	     -0.05992893	      0.88288626	     -0.00010308	     -0.21298053	     -0.00049546	     -0.00081913	    125.82088481
      1.13019669	     -0.05746978	     -0.00027216	     -0.19870448	     -0.05992955	      0.88288525	     -0.00010309	     -0.21298128	     -0.00049748	     -0.00080951	    126.43773147
      1.13144124	     -0.05748341	     -0.00027115	     -0.19871811	     -0.05993016	      0.88288425	     -0.00010309	     -0.21298263	     -0.00049759	     -0.00079960	    125.29019627
      1.13268578	     -0.05749790	     -0.00027003	     -0.19873257	     -0.05993079	      0.88288326	     -0.00010310	     -0.21298460	     -0.00049931	     -0.00079196	    125.90451258
      1.13393033	     -0.05751545	     -0.00026872	     -0.19875013	     -0.05993141	      0.88288228	     -0.00010310	     -0.21298720	     -0.00049896	     -0.00078416	    124.77295770
      1.13517487	     -0.05753369	     -0.00026732	     -0.19876836	     -0.05993203	      0.88288131	     -0.00010310	     -0.21299045	     -0.00050005	     -0.00077871	    125.38536713
      1.13641942	     -0.05755525	     -0.00026580	     -0.19878993	     -0.05993265	      0.88288034	     -0.00010311	     -0.21299436	     -0.00049897	     -0.00077313	    124.26619400
      1.13766397	     -0.05757713	     -0.00026418	     -0.19881182	     -0.05993327	      0.88287938	     -0.00010311	     -0.21299893	     -0.00049920	     -0.00076990	    124.88257459
      1.13890851	     -0.05760175	     -0.00026239	     -0.19883647	     -0.05993389	      0.88287843	     -0.00010311	     -0.21300416	     -0.00049713	     -0.00076650	    123.77660757
      1.14015306	     -0.05762671	     -0.00026051	     -0.19886143	     -0.05993451	      0.88287747	     -0.00010312	     -0.21301005	     -0.00049625	     -0.00076539	    124.39196456
      1.14139760	     -0.05765452	     -0.00025855	     -0.19888929	     -0.05993513	      0.88287652	     -0.00010312	     -0.21301659	     -0.00049293	     -0.00076405	    123.30579943
      1.14264215	     -0.05768270	     -0.00025660	     -0.19891749	     -0.05993574	      0.88287557	     -0.00010313	     -0.21302378	     -0.00049064	     -0.00076488	    123.93448147
      1.14388669	     -0.05771369	     -0.00025459	     -0.19894853	     -0.05993635	      0.88287462	     -0.00010313	     -0.21303162	     -0.00048581	     -0.00076531	    122.86192637
      1.14513124	     -0.05774484	     -0.00025256	     -0.19897972	     -0.05993695	      0.88287366	     -0.00010314	     -0.21304010	     -0.00048189	     -0.00076774	    123.50913368
      1.14637578	     -0.05777856	     -0.00025048	     -0.19901351	     -0.05993754	      0.88287271	     -0.00010315	     -0.21304921	     -0.00047533	     -0.00076962	    122.47382530
      1.14762033	     -0.05781248	     -0.00024841	     -0.19904748	     -0.05993813	      0.88287175	     -0.00010316	     -0.21305892	     -0.00046962	     -0.00077332	    123.14575936
      1.14886488	     -0.05784880	     -0.00024627	     -0.19908389	     -0.05993871	      0.88287078	     -0.00010317	     -0.21306923	     -0.00046126	     -0.00077629	    122.14656924
      1.15010942	     -0.05788480	     -0.00024415	     -0.19911997	     -0.05993928	      0.88286981	     -0.00010318	     -0.21308012	     -0.00045369	     -0.00078089	    122.86042732
      1.15135397	     -0.05792296	     -0.00024198	     -0.19915823	     -0.05993984	      0.88286884	     -0.00010320	     -0.21309155	     -0.00044343	     -0.00078455	    121.90348166
      1.15259851	     -0.05796134	     -0.00023987	     -0.19919670	     -0.05994038	      0.88286786	     -0.00010322	     -0.21310352	     -0.00043392	     -0.00078961	    122.64946757
      1.15384306	     -0.05800252	     -0.00023779	     -0.19923800	     -0.05994092	      0.88286687	     -0.00010324	     -0.21311601	     -0.00042165	     -0.00079355	    121.72979212
      1.15508760	     -0.05804368	     -0.00023580	     -0.19927927	     -0.05994144	      0.88286588	     -0.00010326	     -0.21312903	     -0.00041005	     -0.00079871	    122.52632620
      1.15633215	     -0.05808671	     -0.00023380	     -0.19932243	     -0.05994194	      0.88286489	     -0.00010328	     -0.21314254	     -0.00039563	     -0.00080255	    121.66100704
      1.15757669	     -0.05812935	     -0.00023182	     -0.19936521	     -0.05994242	      0.88286389	     -0.00010331	     -0.21315651	     -0.00038182	     -0.00080739	    122.49532750
      1.15882124	     -0.05817414	     -0.00022983	     -0.19941015	     -0.05994289	      0.88286288	     -0.00010334	     -0.21317092	     -0.00036516	     -0.00081070	    121.66186064
      1.16006579	     -0.05821879	     -0.00022786	     -0.19945496	     -0.05994333	      0.88286187	     -0.00010337	     -0.21318576	     -0.00034904	     -0.00081483	    122.52465230
      1.16131033	     -0.05826557	     -0.00022583	     -0.19950191	     -0.05994375	      0.88286085	     -0.00010341	     -0.21320103	     -0.00033002	     -0.00081729	    121.71438375
      1.16255488	     -0.05831199	     -0.00022380	     -0.19954851	     -0.05994415	      0.88285983	     -0.00010345	     -0.21321668	     -0.00031150	     -0.00082043	    122.59959703
      1.16379942	     -0.05835979	     -0.00022172	     -0.19959651	     -0.05994453	      0.88285881	     -0.00010349	     -0.21323272	     -0.00029003	     -0.00082176	    121.81214810
      1.16504397	     -0.05840632	     -0.00021984	     -0.19964325	     -0.05994487	      0.88285779	     -0.00010353	     -0.21324911	     -0.00026902	     -0.00082359	    122.71092840
      1.16628851	     -0.05845538	     -0.00021802	     -0.19969253	     -0.05994520	      0.88285676	     -0.00010358	     -0.21326587	     -0.00024503	     -0.00082346	    121.92874911
      1.16753306	     -0.05850427	     -0.00021623	     -0.19974164	     -0.05994549	      0.88285574	     -0.00010363	     -0.21328299	     -0.00022145	     -0.00082375	    122.83230458
      1.16877760	     -0.05855490	     -0.00021441	     -0.19979252	     -0.05994575	      0.88285471	     -0.00010368	     -0.21330046	     -0.00019488	     -0.00082203	    122.06209282
      1.17002215	     -0.05860487	     -0.00021260	     -0.19984274	     -0.05994597	      0.88285369	     -0.00010374	     -0.21331824	     -0.00016867	     -0.00082064	    122.96875537
      1.17126670	     -0.05865635	     -0.00021076	     -0.19989449	     -0.05994616	      0.88285267	     -0.00010380	     -0.21333634	     -0.00013945	     -0.00081715	    122.19658919
      1.17251124	     -0.05870722	     -0.00020871	     -0.19994564	     -0.05994632	      0.88285166	     -0.00010386	     -0.21335471	     -0.00011060	     -0.00081389	    123.08946506
      1.17375579	     -0.05875950	     -0.00020657	     -0.19999823	     -0.05994644	      0.88285065	     -0.00010393	     -0.21337336	     -0.00007874	     -0.00080846	    122.30248438
      1.17500033	     -0.05880993	     -0.00020454	     -0.20004896	     -0.05994652	      0.88284964	     -0.00010399	     -0.21339225	     -0.00004725	     -0.00080319	    123.18569766
      1.17624488	     -0.05885952	     -0.00020322	     -0.20009886	     -0.05994655	      0.88284865	     -0.00010407	     -0.21341141	     -0.00001282	     -0.00079554	    122.38699342
      1.17748942	     -0.05890991	     -0.00020213	     -0.20014957	     -0.05994655	      0.88284766	     -0.00010414	     -0.21343087	      0.00002118	     -0.00078783	    123.24339221
      1.17873397	     -0.05896145	     -0.00020107	     -0.20020144	     -0.05994650	      0.88284669	     -0.00010422	     -0.21345064	      0.00005814	     -0.00077773	    122.45236526
      1.17997851	     -0.05901093	     -0.00019999	     -0.20025124	     -0.05994640	      0.88284573	     -0.00010430	     -0.21347064	      0.00009475	     -0.00076760	    123.32982276
      1.18122306	     -0.05906032	     -0.00019889	     -0.20030099	     -0.05994626	      0.88284478	     -0.00010439	     -0.21349082	      0.00013434	     -0.00075505	    122.54691959
      1.18246761	     -0.05910738	     -0.00019725	     -0.20034843	     -0.05994607	      0.88284385	     -0.00010448	     -0.21351111	      0.00017353	     -0.00074234	    123.43098277
      1.18371215	     -0.05915366	     -0.00019497	     -0.20039511	     -0.05994583	      0.88284293	     -0.00010457	     -0.21353145	      0.00021557	     -0.00072688	    122.60438432
      1.18495670	     -0.05919706	     -0.00019261	     -0.20043892	     -0.05994553	      0.88284204	     -0.00010467	     -0.21355177	      0.00025707	     -0.00071105	    123.46549032
      1.18620124	     -0.05923989	     -0.00019029	     -0.20048218	     -0.05994519	      0.88284116	     -0.00010477	     -0.21357203	      0.00030137	     -0.00069250	    122.67754195
      1.18744579	     -0.05927969	     -0.00018804	     -0.20052241	     -0.05994478	      0.88284031	     -0.00010487	     -0.21359218	      0.00034511	     -0.00067353	    123.55609727
      1.18869033	     -0.05931823	     -0.00018581	     -0.20056141	     -0.05994433	      0.88283949	     -0.00010498	     -0.21361216	      0.00039157	     -0.00065176	    122.77263999
      1.18993488	     -0.05935381	     -0.00018351	     -0.20059744	     -0.05994381	      0.88283869	     -0.00010509	     -0.21363191	      0.00043739	     -0.00062940	    123.66103187
      1.19117943	     -0.05938808	     -0.00018129	     -0.20063218	     -0.05994324	      0.88283792	     -0.00010521	     -0.21365138	      0.00048580	     -0.00060402	    122.87523101
      1.19242397	     -0.05941917	     -0.00017918	     -0.20066373	     -0.05994260	      0.88283719	     -0.00010533	     -0.21367051	      0.00053340	     -0.00057791	    123.75996589
      1.19366852	     -0.05944916	     -0.00017716	     -0.20069421	     -0.05994191	      0.88283649	     -0.00010545	     -0.21368930	      0.00058340	     -0.00054868	    122.96601380
      1.19491306	     -0.05947587	     -0.00017537	     -0.20072139	     -0.05994115	      0.88283582	     -0.00010558	     -0.21370769	      0.00063244	     -0.00051863	    123.86472675
      1.19615761	     -0.05950105	     -0.00017373	     -0.20074706	     -0.05994033	      0.88283520	     -0.00010571	     -0.21372566	      0.00068372	     -0.00048536	    123.08977490
      1.19740215	     -0.05952232	     -0.00017216	     -0.20076881	     -0.05993945	      0.88283461	     -0.00010585	     -0.21374315	      0.00073390	     -0.00045117	    124.02011232
      1.19864670	     -0.05954041	     -0.00017088	     -0.20078739	     -0.05993850	      0.88283408	     -0.00010599	     -0.21376012	      0.00078618	     -0.00041373	    123.25094847
      1.19989124	     -0.05955539	     -0.00017015	     -0.20080284	     -0.05993749	      0.88283359	     -0.00010614	     -0.21377659	      0.00083714	     -0.00037528	    124.17226936
      1.20113579	     -0.05957060	     -0.00016954	     -0.20081854	     -0.05993642	      0.88283314	     -0.00010629	     -0.21379260	      0.00089003	     -0.00033362	    123.38347585
      1.20238034	     -0.05958338	     -0.00016900	     -0.20083180	     -0.05993528	      0.88283275	     -0.00010644	     -0.21380813	      0.00094159	     -0.00029122	    124.31893806
      1.20362488	     -0.05959576	     -0.00016847	     -0.20084467	     -0.05993408	      0.88283242	     -0.00010660	     -0.21382316	      0.00099512	     -0.00024592	    123.52328846
      1.20486943	     -0.05960515	     -0.00016790	     -0.20085453	     -0.05993280	      0.88283214	     -0.00010677	     -0.21383767	      0.00104740	     -0.00020020	    124.44610711
      1.20611397	     -0.05961358	     -0.00016674	     -0.20086347	     -0.05993147	      0.88283192	     -0.00010694	     -0.21385163	      0.00110169	     -0.00015183	    123.63264907
      1.20735852	     -0.05961898	     -0.00016518	     -0.20086938	     -0.05993006	      0.88283176	     -0.00010711	     -0.21386499	      0.00115469	     -0.00010318	    124.50671717
      1.20860306	     -0.05962221	     -0.00016319	     -0.20087314	     -0.05992859	      0.88283167	     -0.00010729	     -0.21387774	      0.00120962	     -0.00005214	    123.65916804
      1.20984761	     -0.05962086	     -0.00016085	     -0.20087232	     -0.05992705	      0.88283163	     -0.00010748	     -0.21388983	      0.00126322	     -0.00000113	    124.54820523
      1.21109215	     -0.05961713	     -0.00015845	     -0.20086914	     -0.05992545	      0.88283167	     -0.00010766	     -0.21390123	      0.00131872	      0.00005202	    123.69779344
      1.21233670	     -0.05960870	     -0.00015603	     -0.20086125	     -0.05992377	      0.88283176	     -0.00010786	     -0.21391187	      0.00137281	      0.00010486	    124.58074060
      1.21358125	     -0.05959723	     -0.00015360	     -0.20085033	     -0.05992203	      0.88283193	     -0.00010806	     -0.21392171	      0.00142872	      0.00015957	    123.72877311
      1.21482579	     -0.05957977	     -0.00015105	     -0.20083341	     -0.05992022	      0.88283216	     -0.00010826	     -0.21393069	      0.00148312	      0.00021375	    124.62023151
      1.21607034	     -0.05955856	     -0.00014853	     -0.20081275	     -0.05991834	      0.88283246	     -0.00010847	     -0.21393875	      0.00153921	      0.00026960	    123.76560116
      1.21731488	     -0.05953183	     -0.00014651	     -0.20078655	     -0.05991639	      0.88283283	     -0.00010868	     -0.21394584	      0.00159360	      0.00032480	    124.64854347
      1.21855943	     -0.05950135	     -0.00014445	     -0.20075661	     -0.05991437	      0.88283327	     -0.00010890	     -0.21395196	      0.00164950	      0.00038158	    123.80255424
      1.21980397	     -0.05946457	     -0.00014246	     -0.20072035	     -0.05991228	      0.88283378	     -0.00010912	     -0.21395703	      0.00170355	      0.00043760	    124.71518625
      1.22104852	     -0.05942341	     -0.00014089	     -0.20067971	     -0.05991013	      0.88283436	     -0.00010935	     -0.21396104	      0.00175893	      0.00049517	    123.90037067
      1.22229306	     -0.05937639	     -0.00013964	     -0.20063319	     -0.05990791	      0.88283501	     -0.00010959	     -0.21396395	      0.00181227	      0.00055205	    124.84454161
      1.22353761	     -0.05932502	     -0.00013856	     -0.20058232	     -0.05990562	      0.88283574	     -0.00010983	     -0.21396573	      0.00186673	      0.00061056	    124.05145805
      1.22478216	     -0.05926741	     -0.00013760	     -0.20052519	     -0.05990326	      0.88283653	     -0.00011007	     -0.21396633	      0.00191890	      0.00066846	    125.01039865
      1.22602670	     -0.05920670	     -0.00013673	     -0.20046496	     -0.05990084	      0.88283740	     -0.00011032	     -0.21396575	      0.00197190	      0.00072802	    124.20464190
      1.22727125	     -0.05914033	     -0.00013590	     -0.20039905	     -0.05989835	      0.88283834	     -0.00011057	     -0.21396396	      0.00202237	      0.00078692	    125.17542814
      1.22851579	     -0.05906966	     -0.00013521	     -0.20032884	     -0.05989580	      0.88283936	     -0.00011083	     -0.21396094	      0.00207350	      0.00084741	    124.42317787
      1.22976034	     -0.05899293	     -0.00013477	     -0.20025254	     -0.05989319	      0.88284045	     -0.00011110	     -0.21395666	      0.00212196	      0.00090725	    125.45835423
      1.23100488	     -0.05891353	     -0.00013466	     -0.20017356	     -0.05989052	      0.88284162	     -0.00011137	     -0.21395113	      0.00217091	      0.00096869	    124.72532511
      1.23224943	     -0.05882903	     -0.00013477	     -0.20008945	     -0.05988779	      0.88284286	     -0.00011164	     -0.21394435	      0.00221697	      0.00102943	    125.78625342
      1.23349397	     -0.05874174	     -0.00013500	     -0.20000255	     -0.05988500	      0.88284418	     -0.00011192	     -0.21393634	      0.00226334	      0.00109171	    125.06831837
      1.23473852	     -0.05864997	     -0.00013539	     -0.19991114	     -0.05988216	      0.88284558	     -0.00011220	     -0.21392710	      0.00230667	      0.00115316	    126.14772054
      1.23598307	     -0.05855691	     -0.00013603	     -0.19981842	     -0.05987926	      0.88284705	     -0.00011249	     -0.21391667	      0.00235015	      0.00121594	    125.43495256
      1.23722761	     -0.05846084	     -0.00013693	     -0.19972267	     -0.05987631	      0.88284861	     -0.00011279	     -0.21390511	      0.00239045	      0.00127762	    126.52868877
      1.23847216	     -0.05836462	     -0.00013812	     -0.19962676	     -0.05987331	      0.88285023	     -0.00011309	     -0.21389249	      0.00243078	      0.00134032	    125.82111330
      1.23971670	     -0.05826590	     -0.00013953	     -0.19952831	     -0.05987026	      0.88285194	     -0.00011339	     -0.21387885	      0.00246782	      0.00140156	    126.93455791
      1.24096125	     -0.05816666	     -0.00014104	     -0.19942934	     -0.05986717	      0.88285372	     -0.00011369	     -0.21386424	      0.00250482	      0.00146345	    126.23869793
      1.24220579	     -0.05806473	     -0.00014246	     -0.19932765	     -0.05986403	      0.88285558	     -0.00011401	     -0.21384870	      0.00253846	      0.00152346	    127.35206391
      1.24345034	     -0.05796333	     -0.00014378	     -0.19922649	     -0.05986085	      0.88285752	     -0.00011432	     -0.21383228	      0.00257198	      0.00158363	    126.63455174
      1.24469488	     -0.05786011	     -0.00014493	     -0.19912348	     -0.05985763	      0.88285952	     -0.00011464	     -0.21381502	      0.00260208	      0.00164137	    127.74696485
      1.24593943	     -0.05775715	     -0.00014601	     -0.19902073	     -0.05985437	      0.88286160	     -0.00011496	     -0.21379699	      0.00263209	      0.00169869	    127.05560471
      1.24718398	     -0.05765166	     -0.00014696	     -0.19891543	     -0.05985108	      0.88286375	     -0.00011529	     -0.21377821	      0.00265874	      0.00175305	    128.21203914
      1.24842852	     -0.05754647	     -0.00014788	     -0.19881041	     -0.05984776	      0.88286596	     -0.00011561	     -0.21375870	      0.00268535	      0.00180652	    127.56151910
      1.24967307	     -0.05743911	     -0.00014882	     -0.19870321	     -0.05984440	      0.88286824	     -0.00011595	     -0.21373849	      0.00270860	      0.00185663	    128.75726083
      1.25091761	     -0.05733163	     -0.00014989	     -0.19859587	     -0.05984101	      0.88287059	     -0.00011628	     -0.21371762	      0.00273180	      0.00190552	    128.14011124
      1.25216216	     -0.05722154	     -0.00015110	     -0.19848589	     -0.05983760	      0.88287299	     -0.00011662	     -0.21369614	      0.00275161	      0.00195078	    129.35268884
      1.25340670	     -0.05711243	     -0.00015237	     -0.19837688	     -0.05983416	      0.88287544	     -0.00011696	     -0.21367409	      0.00277133	      0.00199456	    128.74527577
      1.25465125	     -0.05700136	     -0.00015370	     -0.19826589	     -0.05983070	      0.88287795	     -0.00011730	     -0.21365151	      0.00278765	      0.00203443	    129.99585722
      1.25589580	     -0.05689081	     -0.00015509	     -0.19815540	     -0.05982723	      0.88288050	     -0.00011765	     -0.21362843	      0.00280390	      0.00207258	    129.43685264
      1.25714034	     -0.05677815	     -0.00015645	     -0.19804278	     -0.05982373	      0.88288311	     -0.00011800	     -0.21360486	      0.00281673	      0.00210666	    130.71339420
      1.25838489	     -0.05666578	     -0.00015771	     -0.19793044	     -0.05982021	      0.88288575	     -0.00011836	     -0.21358082	      0.00282945	      0.00213889	    130.17456719
      1.25962943	     -0.05655100	     -0.00015888	     -0.19781567	     -0.05981669	      0.88288843	     -0.00011871	     -0.21355631	      0.00283874	      0.00216690	    131.48336698
      1.26087398	     -0.05643732	     -0.00016007	     -0.19770200	     -0.05981315	      0.88289114	     -0.00011907	     -0.21353136	      0.00284794	      0.00219295	    130.96860858
      1.26211852	     -0.05632249	     -0.00016134	     -0.19758714	     -0.05980960	      0.88289388	     -0.00011944	     -0.21350601	      0.00285373	      0.00221470	    132.29984822
      1.26336307	     -0.05620948	     -0.00016270	     -0.19747409	     -0.05980604	      0.88289665	     -0.00011980	     -0.21348030	      0.00285943	      0.00223443	    131.79994103
      1.26460761	     -0.05609569	     -0.00016406	     -0.19736024	     -0.05980248	      0.88289944	     -0.00012017	     -0.21345428	      0.00286173	      0.00224979	    133.14695681
      1.26585216	     -0.05598473	     -0.00016551	     -0.19724922	     -0.05979892	      0.88290225	     -0.00012054	     -0.21342799	      0.00286397	      0.00226306	    132.64741476
      1.26709671	     -0.05587402	     -0.00016714	     -0.19713840	     -0.05979536	      0.88290507	     -0.00012092	     -0.21340150	      0.00286285	      0.00227186	    134.01073498
      1.26834125	     -0.05576618	     -0.00016899	     -0.19703045	     -0.05979180	      0.88290791	     -0.00012130	     -0.21337486	      0.00286176	      0.00227854	    133.53470743
      1.26958580	     -0.05565808	     -0.00017082	     -0.19692221	     -0.05978824	      0.88291074	     -0.00012168	     -0.21334807	      0.00285738	      0.00228081	    134.92857145
      1.27083034	     -0.05555333	     -0.00017273	     -0.19681732	     -0.05978468	      0.88291358	     -0.00012206	     -0.21332119	      0.00285307	      0.00228106	    134.45000163
      1.27207489	     -0.05544951	     -0.00017476	     -0.19671332	     -0.05978114	      0.88291642	     -0.00012244	     -0.21329426	      0.00284548	      0.00227695	    135.83785887
      1.27331943	     -0.05534978	     -0.00017688	     -0.19661341	     -0.05977760	      0.88291925	     -0.00012283	     -0.21326732	      0.00283801	      0.00227081	    135.34223127
      1.27456398	     -0.05525082	     -0.00017883	     -0.19651426	     -0.05977407	      0.88292207	     -0.00012322	     -0.21324043	      0.00282734	      0.00226033	    136.73553128
      1.27580852	     -0.05515603	     -0.00018043	     -0.19641928	     -0.05977056	      0.88292488	     -0.00012362	     -0.21321361	      0.00281684	      0.00224795	    136.22106937
      1.27705307	     -0.05506238	     -0.00018198	     -0.19632540	     -0.05976706	      0.88292766	     -0.00012401	     -0.21318690	      0.00280316	      0.00223132	    137.59922346
      1.27829762	     -0.05497218	     -0.00018387	     -0.19623498	     -0.05976358	      0.88293043	     -0.00012441	     -0.21316035	      0.00278975	      0.00221279	    137.06916539
      1.27954216	     -0.05488494	     -0.00018613	     -0.19614747	     -0.05976012	      0.88293317	     -0.00012481	     -0.21313405	      0.00277325	      0.00219007	    138.41229139
      1.28078671	     -0.05480431	     -0.00018852	     -0.19606658	     -0.05975668	      0.88293588	     -0.00012522	     -0.21310808	      0.00275714	      0.00216543	    137.83847299
      1.28203125	     -0.05472608	     -0.00019092	     -0.19598807	     -0.05975326	      0.88293856	     -0.00012562	     -0.21308250	      0.00273811	      0.00213645	    139.19448854
      1.28327580	     -0.05465317	     -0.00019336	     -0.19591488	     -0.05974987	      0.88294120	     -0.00012603	     -0.21305733	      0.00271967	      0.00210554	    138.60991967
      1.28452034	     -0.05458165	     -0.00019579	     -0.19584305	     -0.05974649	      0.88294380	     -0.00012644	     -0.21303256	      0.00269848	      0.00207038	    139.96130692
      1.28576489	     -0.05451566	     -0.00019801	     -0.19577677	     -0.05974315	      0.88294635	     -0.00012685	     -0.21300820	      0.00267804	      0.00203349	    139.34955325
      1.28700943	     -0.05445104	     -0.00020019	     -0.19571183	     -0.05973983	      0.88294886	     -0.00012726	     -0.21298424	      0.00265494	      0.00199259	    140.68412006
      1.28825398	     -0.05439124	     -0.00020238	     -0.19565171	     -0.05973654	      0.88295131	     -0.00012768	     -0.21296069	      0.00263270	      0.00195021	    140.05034642
      1.28949853	     -0.05433290	     -0.00020455	     -0.19559304	     -0.05973328	      0.88295371	     -0.00012809	     -0.21293756	      0.00260789	      0.00190411	    141.36480195
      1.29074307	     -0.05428055	     -0.00020675	     -0.19554037	     -0.05973005	      0.88295605	     -0.00012851	     -0.21291488	      0.00258398	      0.00185680	    140.67387960
      1.29198762	     -0.05423081	     -0.00020898	     -0.19549029	     -0.05972685	      0.88295833	     -0.00012892	     -0.21289267	      0.00255754	      0.00180598	    141.94965296
      1.29323216	     -0.05418694	     -0.00021124	     -0.19544608	     -0.05972368	      0.88296054	     -0.00012934	     -0.21287098	      0.00253211	      0.00175417	    141.22916477
      1.29447671	     -0.05414545	     -0.00021349	     -0.19540423	     -0.05972055	      0.88296269	     -0.00012976	     -0.21284984	      0.00250425	      0.00169906	    142.49100396
      1.29572125	     -0.05410968	     -0.00021574	     -0.19536811	     -0.05971745	      0.88296477	     -0.00013018	     -0.21282927	      0.00247754	      0.00164318	    141.76103333
      1.29696580	     -0.05407527	     -0.00021789	     -0.19533334	     -0.05971438	      0.88296678	     -0.00013060	     -0.21280925	      0.00244850	      0.00158422	    143.03883688
      1.29821034	     -0.05404572	     -0.00021998	     -0.19530344	     -0.05971135	      0.88296872	     -0.00013102	     -0.21278977	      0.00242073	      0.00152474	    142.32061813
      1.29945489	     -0.05401682	     -0.00022198	     -0.19527416	     -0.05970836	      0.88297058	     -0.00013144	     -0.21277082	      0.00239073	      0.00146247	    143.63331565
      1.30069944	     -0.05399251	     -0.00022389	     -0.19524950	     -0.05970540	      0.88297236	     -0.00013186	     -0.21275238	      0.00236208	      0.00140000	    142.92650546
      1.30194398	     -0.05396857	     -0.00022568	     -0.19522520	     -0.05970248	      0.88297406	     -0.00013228	     -0.21273442	      0.00233124	      0.00133503	    144.26215836
      1.30318853	     -0.05394901	     -0.00022740	     -0.19520529	     -0.05969960	      0.88297568	     -0.00013270	     -0.21271692	      0.00230181	      0.00127020	    143.56658116
      1.30443307	     -0.05392979	     -0.00022907	     -0.19518569	     -0.05969675	      0.88297722	     -0.00013312	     -0.21269989	      0.00227026	      0.00120324	    144.92170965
      1.30567762	     -0.05391516	     -0.00023071	     -0.19517070	     -0.05969394	      0.88297868	     -0.00013353	     -0.21268330	      0.00224020	      0.00113677	    144.22753861
      1.30692216	     -0.05390103	     -0.00023236	     -0.19515620	     -0.05969118	      0.88298005	     -0.00013395	     -0.21266717	      0.00220808	      0.00106855	    145.59368908
      1.30816671	     -0.05389153	     -0.00023400	     -0.19514634	     -0.05968845	      0.88298134	     -0.00013437	     -0.21265148	      0.00217752	      0.00100120	    144.89858262
      1.30941125	     -0.05388244	     -0.00023565	     -0.19513687	     -0.05968576	      0.88298254	     -0.00013479	     -0.21263624	      0.00214495	      0.00093248	    146.27183373
      1.31065580	     -0.05387804	     -0.00023730	     -0.19513211	     -0.05968311	      0.88298366	     -0.00013520	     -0.21262146	      0.00211400	      0.00086500	    145.56630231
      1.31190035	     -0.05387406	     -0.00023880	     -0.19512775	     -0.05968050	      0.88298469	     -0.00013562	     -0.21260712	      0.00208110	      0.00079649	    146.93604658
      1.31314489	     -0.05387484	     -0.00023981	     -0.19512818	     -0.05967793	      0.88298564	     -0.00013603	     -0.21259323	      0.00204985	      0.00072971	    146.19395356
      1.31438944	     -0.05387602	     -0.00024076	     -0.19512899	     -0.05967540	      0.88298651	     -0.00013644	     -0.21257981	      0.00201669	      0.00066232	    147.53293831
      1.31563398	     -0.05388203	     -0.00024173	     -0.19513465	     -0.05967291	      0.88298729	     -0.00013685	     -0.21256684	      0.00198534	      0.00059687	    146.76554409
      1.31687853	     -0.05388857	     -0.00024278	     -0.19514082	     -0.05967045	      0.88298799	     -0.00013726	     -0.21255433	      0.00195224	      0.00053100	    148.08733382
      1.31812307	     -0.05390012	     -0.00024391	     -0.19515202	     -0.05966805	      0.88298861	     -0.00013767	     -0.21254230	      0.00192108	      0.00046729	    147.27979760
      1.31936762	     -0.05391054	     -0.00024608	     -0.19516206	     -0.05966567	      0.88298916	     -0.00013808	     -0.21253077	      0.00188822	      0.00040349	    148.56298790
      1.32061217	     -0.05392737	     -0.00024825	     -0.19517851	     -0.05966334	      0.88298962	     -0.00013849	     -0.21251980	      0.00185729	      0.00034222	    147.68626226
      1.32185671	     -0.05394471	     -0.00025045	     -0.19519547	     -0.05966105	      0.88299001	     -0.00013889	     -0.21250938	      0.00182469	      0.00028100	    148.94164446
      1.32310126	     -0.05396635	     -0.00025248	     -0.19521675	     -0.05965880	      0.88299032	     -0.00013930	     -0.21249951	      0.00179412	      0.00022233	    148.06147916
      1.32434580	     -0.05398762	     -0.00025419	     -0.19523765	     -0.05965659	      0.88299056	     -0.00013970	     -0.21249016	      0.00176195	      0.00016380	    149.30655389
      1.32559035	     -0.05401349	     -0.00025589	     -0.19526316	     -0.05965441	      0.88299073	     -0.00014010	     -0.21248132	      0.00173188	      0.00010791	    148.39902877
      1.32683489	     -0.05403871	     -0.00025773	     -0.19528802	     -0.05965228	      0.88299083	     -0.00014050	     -0.21247299	      0.00170024	      0.00005220	    149.62954251
      1.32807944	     -0.05406843	     -0.00025952	     -0.19531739	     -0.05965018	      0.88299086	     -0.00014090	     -0.21246515	      0.00167074	     -0.00000084	    148.69983289
      1.32932398	     -0.05409766	     -0.00026130	     -0.19534626	     -0.05964812	      0.88299083	     -0.00014130	     -0.21245778	      0.00163970	     -0.00005369	    149.91856655
      1.33056853	     -0.05413084	     -0.00026300	     -0.19537911	     -0.05964610	      0.88299073	     -0.00014169	     -0.21245085	      0.00161086	     -0.00010388	    148.97299161
      1.33181308	     -0.05416349	     -0.00026469	     -0.19541142	     -0.05964411	      0.88299057	     -0.00014209	     -0.21244434	      0.00158052	     -0.00015389	    150.17501196
      1.33305762	     -0.05420026	     -0.00026630	     -0.19544785	     -0.05964216	      0.88299035	     -0.00014248	     -0.21243824	      0.00155238	     -0.00020124	    149.19612621
      1.33430217	     -0.05423653	     -0.00026792	     -0.19548378	     -0.05964025	      0.88299007	     -0.00014287	     -0.21243254	      0.00152276	     -0.00024844	    150.36818183
      1.33554671	     -0.05427685	     -0.00026949	     -0.19552379	     -0.05963837	      0.88298973	     -0.00014325	     -0.21242723	      0.00149543	     -0.00029303	    149.35351407
      1.33679126	     -0.05431669	     -0.00027108	     -0.19556329	     -0.05963653	      0.88298934	     -0.00014364	     -0.21242230	      0.00146669	     -0.00033751	    150.49458969
      1.33803580	     -0.05436057	     -0.00027261	     -0.19560686	     -0.05963472	      0.88298889	     -0.00014402	     -0.21241774	      0.00144029	     -0.00037941	    149.44728319
      1.33928035	     -0.05440375	     -0.00027415	     -0.19564972	     -0.05963294	      0.88298839	     -0.00014440	     -0.21241355	      0.00141250	     -0.00042125	    150.56443888
      1.34052489	     -0.05445063	     -0.00027561	     -0.19569631	     -0.05963120	      0.88298784	     -0.00014478	     -0.21240972	      0.00138705	     -0.00046057	    149.49291742
      1.34176944	     -0.05449661	     -0.00027708	     -0.19574198	     -0.05962949	      0.88298725	     -0.00014515	     -0.21240623	      0.00136022	     -0.00049989	    150.58906823
      1.34301399	     -0.05454621	     -0.00027848	     -0.19579129	     -0.05962782	      0.88298660	     -0.00014552	     -0.21240307	      0.00133573	     -0.00053674	    149.49420216
      1.34425853	     -0.05459483	     -0.00027989	     -0.19583961	     -0.05962617	      0.88298591	     -0.00014589	     -0.21240023	      0.00130987	     -0.00057362	    150.56993068
      1.34550308	     -0.05464707	     -0.00028125	     -0.19589158	     -0.05962455	      0.88298517	     -0.00014626	     -0.21239770	      0.00128641	     -0.00060809	    149.45415732
      1.34674762	     -0.05469829	     -0.00028263	     -0.19594252	     -0.05962297	      0.88298440	     -0.00014663	     -0.21239547	      0.00126161	     -0.00064266	    150.51126115
      1.34799217	     -0.05475292	     -0.00028394	     -0.19599687	     -0.05962141	      0.88298358	     -0.00014699	     -0.21239355	      0.00123924	     -0.00067486	    149.37514879
      1.34923671	     -0.05480661	     -0.00028527	     -0.19605029	     -0.05961988	      0.88298272	     -0.00014735	     -0.21239193	      0.00121555	     -0.00070720	    150.40561989
      1.35048126	     -0.05486358	     -0.00028654	     -0.19610700	     -0.05961839	      0.88298182	     -0.00014771	     -0.21239060	      0.00119431	     -0.00073722	    149.24919395
      1.35172580	     -0.05491908	     -0.00028780	     -0.19616225	     -0.05961691	      0.88298088	     -0.00014806	     -0.21238954	      0.00117180	     -0.00076742	    150.26299582
      1.35297035	     -0.05497726	     -0.00028895	     -0.19622018	     -0.05961547	      0.88297991	     -0.00014841	     -0.21238874	      0.00115178	     -0.00079533	    149.08942476
      1.35421490	     -0.05503396	     -0.00029015	     -0.19627663	     -0.05961405	      0.88297890	     -0.00014876	     -0.21238818	      0.00113052	     -0.00082340	    150.07413506
      1.35545944	     -0.05509333	     -0.00029126	     -0.19633578	     -0.05961265	      0.88297786	     -0.00014910	     -0.21238786	      0.00111177	     -0.00084917	    148.87252998
      1.35670399	     -0.05515078	     -0.00029236	     -0.19639300	     -0.05961128	      0.88297679	     -0.00014945	     -0.21238775	      0.00109180	     -0.00087510	    149.83094935
      1.35794853	     -0.05521039	     -0.00029339	     -0.19645240	     -0.05960993	      0.88297568	     -0.00014979	     -0.21238784	      0.00107438	     -0.00089872	    148.61648298
      1.35919308	     -0.05526754	     -0.00029444	     -0.19650933	     -0.05960861	      0.88297455	     -0.00015012	     -0.21238810	      0.00105578	     -0.00092246	    149.55931507
      1.36043762	     -0.05532612	     -0.00029541	     -0.19656771	     -0.05960730	      0.88297339	     -0.00015046	     -0.21238852	      0.00103972	     -0.00094380	    148.33771118
      1.36168217	     -0.05538149	     -0.00029636	     -0.19662288	     -0.05960602	      0.88297220	     -0.00015079	     -0.21238907	      0.00102245	     -0.00096515	    149.26396607
      1.36292671	     -0.05543745	     -0.00029719	     -0.19667866	     -0.05960476	      0.88297099	     -0.00015111	     -0.21238971	      0.00100771	     -0.00098399	    148.03931999
      1.36417126	     -0.05548950	     -0.00029796	     -0.19673052	     -0.05960351	      0.88296975	     -0.00015144	     -0.21239042	      0.00099175	     -0.00100272	    148.95030959
      1.36541581	     -0.05554148	     -0.00029864	     -0.19678233	     -0.05960229	      0.88296849	     -0.00015176	     -0.21239117	      0.00097828	     -0.00101878	    147.72095673
      1.36666035	     -0.05558908	     -0.00029929	     -0.19682976	     -0.05960108	      0.88296721	     -0.00015208	     -0.21239193	      0.00096356	     -0.00103455	    148.61197558
      1.36790490	     -0.05563613	     -0.00029987	     -0.19687666	     -0.05959989	      0.88296592	     -0.00015239	     -0.21239267	      0.00095127	     -0.00104747	    147.37510113
      1.36914944	     -0.05567845	     -0.00030041	     -0.19691882	     -0.05959871	      0.88296461	     -0.00015270	     -0.21239338	      0.00093765	     -0.00105991	    148.24632080
      1.37039399	     -0.05571984	     -0.00030089	     -0.19696007	     -0.05959755	      0.88296328	     -0.00015301	     -0.21239404	      0.00092638	     -0.00106933	    147.00500620
      1.37163853	     -0.05575618	     -0.00030133	     -0.19699625	     -0.05959641	      0.88296195	     -0.00015331	     -0.21239461	      0.00091366	     -0.00107808	    147.85649548
      1.37288308	     -0.05579136	     -0.00030169	     -0.19703131	     -0.05959528	      0.88296060	     -0.00015362	     -0.21239510	      0.00090315	     -0.00108364	    146.61186615
      1.37412762	     -0.05582145	     -0.00030202	     -0.19706125	     -0.05959416	      0.88295925	     -0.00015391	     -0.21239548	      0.00089110	     -0.00108842	    147.44793866
      1.37537217	     -0.05585033	     -0.00030227	     -0.19709002	     -0.05959306	      0.88295789	     -0.00015421	     -0.21239575	      0.00088114	     -0.00108992	    146.20358651
      1.37661672	     -0.05587412	     -0.00030248	     -0.19711367	     -0.05959197	      0.88295654	     -0.00015450	     -0.21239590	      0.00086952	     -0.00109056	    147.02940749
      1.37786126	     -0.05589678	     -0.00030261	     -0.19713621	     -0.05959089	      0.88295518	     -0.00015478	     -0.21239593	      0.00085990	     -0.00108790	    145.78539905
      1.37910581	     -0.05591460	     -0.00030271	     -0.19715389	     -0.05958983	      0.88295383	     -0.00015506	     -0.21239583	      0.00084849	     -0.00108439	    146.59974596
      1.38035035	     -0.05593156	     -0.00030272	     -0.19717074	     -0.05958878	      0.88295248	     -0.00015534	     -0.21239561	      0.00083897	     -0.00107764	    145.35250024
      1.38159490	     -0.05594406	     -0.00030271	     -0.19718311	     -0.05958774	      0.88295115	     -0.00015562	     -0.21239527	      0.00082758	     -0.00107015	    146.15517753
      1.38283944	     -0.05595618	     -0.00030260	     -0.19719511	     -0.05958672	      0.88294982	     -0.00015589	     -0.21239483	      0.00081797	     -0.00105958	    144.89753109
      1.38408399	     -0.05596511	     -0.00030246	     -0.19720390	     -0.05958571	      0.88294851	     -0.00015615	     -0.21239430	      0.00080640	     -0.00104853	    145.65985160
      1.38532854	     -0.05597578	     -0.00030225	     -0.19721446	     -0.05958471	      0.88294721	     -0.00015642	     -0.21239376	      0.00079653	     -0.00103478	    144.35411662
      1.38657308	     -0.05598534	     -0.00030207	     -0.19722388	     -0.05958373	      0.88294593	     -0.00015667	     -0.21239325	      0.00078467	     -0.00102108	    145.06577366
      1.38781763	     -0.05599848	     -0.00030193	     -0.19723689	     -0.05958276	      0.88294467	     -0.00015693	     -0.21239287	      0.00077453	     -0.00100533	    143.72815362
      1.38906217	     -0.05601141	     -0.00030188	     -0.19724968	     -0.05958180	      0.88294343	     -0.00015718	     -0.21239271	      0.00076246	     -0.00099033	    144.41309819
      1.39030672	     -0.05602778	     -0.00030185	     -0.19726591	     -0.05958086	      0.88294221	     -0.00015743	     -0.21239282	      0.00075221	     -0.00097398	    143.06869123
      1.39155126	     -0.05604390	     -0.00030190	     -0.19728189	     -0.05957993	      0.88294100	     -0.00015767	     -0.21239325	      0.00074015	     -0.00095906	    143.73250764
      1.39279581	     -0.05606369	     -0.00030198	     -0.19730154	     -0.05957902	      0.88293982	     -0.00015791	     -0.21239406	      0.00073001	     -0.00094343	    142.37857411
      1.39404035	     -0.05608327	     -0.00030208	     -0.19732097	     -0.05957811	      0.88293866	     -0.00015815	     -0.21239527	      0.00071818	     -0.00092985	    143.01505905
      1.39528490	     -0.05610637	     -0.00030218	     -0.19734394	     -0.05957723	      0.88293751	     -0.00015839	     -0.21239691	      0.00070836	     -0.00091615	    141.65180348
      1.39652945	     -0.05612917	     -0.00030233	     -0.19736658	     -0.05957635	      0.88293637	     -0.00015862	     -0.21239901	      0.00069695	     -0.00090501	    142.26839806
      1.39777399	     -0.05615529	     -0.00030251	     -0.19739257	     -0.05957549	      0.88293525	     -0.00015884	     -0.21240159	      0.00068766	     -0.00089418	    140.90737643
      1.39901854	     -0.05618084	     -0.00030273	     -0.19741797	     -0.05957464	      0.88293415	     -0.00015906	     -0.21240466	      0.00067686	     -0.00088622	    141.50947754
      1.40026308	     -0.05620900	     -0.00030292	     -0.19744599	     -0.05957380	      0.88293305	     -0.00015928	     -0.21240821	      0.00066825	     -0.00087881	    140.15229924
      1.40150763	     -0.05623559	     -0.00030306	     -0.19747245	     -0.05957298	      0.88293196	     -0.00015950	     -0.21241223	      0.00065821	     -0.00087441	    140.74562172
      1.40275217	     -0.05626396	     -0.00030304	     -0.19750070	     -0.05957217	      0.88293087	     -0.00015971	     -0.21241669	      0.00065038	     -0.00087059	    139.38807103
      1.40399672	     -0.05629040	     -0.00030291	     -0.19752701	     -0.05957136	      0.88292979	     -0.00015992	     -0.21242157	      0.00064113	     -0.00086978	    139.96480709
      1.40524126	     -0.05631841	     -0.00030264	     -0.19755491	     -0.05957057	      0.88292871	     -0.00016012	     -0.21242686	      0.00063409	     -0.00086950	    138.60989798
      1.40648581	     -0.05634460	     -0.00030226	     -0.19758099	     -0.05956978	      0.88292762	     -0.00016032	     -0.21243251	      0.00062563	     -0.00087211	    139.17967505
      1.40773036	     -0.05637271	     -0.00030183	     -0.19760900	     -0.05956901	      0.88292654	     -0.00016051	     -0.21243853	      0.00061939	     -0.00087511	    137.83600482
      1.40897490	     -0.05639919	     -0.00030134	     -0.19763538	     -0.05956824	      0.88292544	     -0.00016070	     -0.21244491	      0.00061174	     -0.00088081	    138.40289747
      1.41021945	     -0.05642730	     -0.00030074	     -0.19766341	     -0.05956749	      0.88292434	     -0.00016089	     -0.21245164	      0.00060630	     -0.00088669	    137.06654899
      1.41146399	     -0.05645367	     -0.00030006	     -0.19768968	     -0.05956674	      0.88292324	     -0.00016107	     -0.21245870	      0.00059948	     -0.00089504	    137.63534706
      1.41270854	     -0.05648158	     -0.00029930	     -0.19771752	     -0.05956599	      0.88292212	     -0.00016125	     -0.21246608	      0.00059488	     -0.00090333	    136.31430172
      1.41395308	     -0.05650784	     -0.00029850	     -0.19774370	     -0.05956526	      0.88292099	     -0.00016143	     -0.21247376	      0.00058893	     -0.00091382	    136.89478828
      1.41519763	     -0.05653597	     -0.00029766	     -0.19777177	     -0.05956453	      0.88291984	     -0.00016160	     -0.21248175	      0.00058521	     -0.00092396	    135.59004786
      1.41644217	     -0.05656263	     -0.00029679	     -0.19779836	     -0.05956380	      0.88291868	     -0.00016176	     -0.21249003	      0.00058013	     -0.00093603	    136.17755395
      1.41768672	     -0.05659078	     -0.00029587	     -0.19782645	     -0.05956308	      0.88291751	     -0.00016192	     -0.21249859	      0.00057729	     -0.00094747	    134.89042817
      1.41893127	     -0.05661735	     -0.00029492	     -0.19785296	     -0.05956236	      0.88291633	     -0.00016208	     -0.21250743	      0.00057310	     -0.00096052	    135.48552428
      1.42017581	     -0.05664554	     -0.00029394	     -0.19788110	     -0.05956165	      0.88291512	     -0.00016224	     -0.21251653	      0.00057115	     -0.00097259	    134.20802572
      1.42142036	     -0.05667198	     -0.00029289	     -0.19790750	     -0.05956094	      0.88291390	     -0.00016239	     -0.21252588	      0.00056785	     -0.00098595	    134.80661753
      1.42266490	     -0.05669980	     -0.00029175	     -0.19793529	     -0.05956024	      0.88291267	     -0.00016253	     -0.21253547	      0.00056675	     -0.00099798	    133.53423477
      1.42390945	     -0.05672582	     -0.00029052	     -0.19796128	     -0.05955953	      0.88291142	     -0.00016268	     -0.21254528	      0.00056429	     -0.00101095	    134.13204821
      1.42515399	     -0.05675326	     -0.00028918	     -0.19798870	     -0.05955883	      0.88291015	     -0.00016281	     -0.21255530	      0.00056400	     -0.00102227	    132.86810047
      1.42639854	     -0.05677915	     -0.00028779	     -0.19801457	     -0.05955813	      0.88290887	     -0.00016295	     -0.21256552	      0.00056234	     -0.00103420	    133.47231221
      1.42764308	     -0.05680676	     -0.00028630	     -0.19804217	     -0.05955743	      0.88290758	     -0.00016308	     -0.21257593	      0.00056285	     -0.00104419	    132.21599946
      1.42888763	     -0.05683284	     -0.00028471	     -0.19806823	     -0.05955673	      0.88290627	     -0.00016321	     -0.21258655	      0.00056201	     -0.00105455	    132.82246066
      1.43013218	     -0.05686027	     -0.00028302	     -0.19809567	     -0.05955603	      0.88290496	     -0.00016333	     -0.21259735	      0.00056337	     -0.00106276	    131.58708713
      1.43137672	     -0.05688609	     -0.00028131	     -0.19812149	     -0.05955533	      0.88290363	     -0.00016345	     -0.21260832	      0.00056344	     -0.00107112	    132.21402382
      1.43262127	     -0.05691331	     -0.00027956	     -0.19814872	     -0.05955463	      0.88290229	     -0.00016356	     -0.21261947	      0.00056577	     -0.00107712	    130.99936061
      1.43386581	     -0.05693868	     -0.00027772	     -0.19817410	     -0.05955392	      0.88290095	     -0.00016367	     -0.21263078	      0.00056684	     -0.00108307	    131.63190143
      1.43511036	     -0.05696499	     -0.00027577	     -0.19820044	     -0.05955322	      0.88289960	     -0.00016378	     -0.21264223	      0.00057018	     -0.00108651	    130.43154423
      1.43635490	     -0.05698941	     -0.00027378	     -0.19822488	     -0.05955250	      0.88289824	     -0.00016389	     -0.21265381	      0.00057229	     -0.00108976	    131.07238938
      1.43759945	     -0.05701525	     -0.00027175	     -0.19825077	     -0.05955179	      0.88289689	     -0.00016399	     -0.21266552	      0.00057667	     -0.00109037	    129.87988869
      1.43884399	     -0.05703996	     -0.00026975	     -0.19827550	     -0.05955107	      0.88289553	     -0.00016409	     -0.21267735	      0.00057981	     -0.00109067	    130.51690094
      1.44008854	     -0.05706594	     -0.00026785	     -0.19830153	     -0.05955035	      0.88289417	     -0.00016419	     -0.21268933	      0.00058521	     -0.00108821	    129.32773901
      1.44133309	     -0.05709063	     -0.00026608	     -0.19832625	     -0.05954961	      0.88289282	     -0.00016429	     -0.21270148	      0.00058937	     -0.00108531	    129.95626008
      1.44257763	     -0.05711738	     -0.00026413	     -0.19835306	     -0.05954888	      0.88289147	     -0.00016438	     -0.21271381	      0.00059576	     -0.00107953	    128.76430374
      1.44382218	     -0.05714335	     -0.00026218	     -0.19837908	     -0.05954813	      0.88289013	     -0.00016447	     -0.21272633	      0.00060091	     -0.00107329	    129.38757586
      1.44506672	     -0.05717093	     -0.00026017	     -0.19840672	     -0.05954738	      0.88288880	     -0.00016456	     -0.21273904	      0.00060834	     -0.00106420	    128.21219713
      1.44631127	     -0.05719685	     -0.00025812	     -0.19843270	     -0.05954662	      0.88288748	     -0.00016465	     -0.21275193	      0.00061462	     -0.00105467	    128.85422784
      1.44755581	     -0.05722315	     -0.00025595	     -0.19845909	     -0.05954585	      0.88288618	     -0.00016474	     -0.21276496	      0.00062328	     -0.00104232	    127.70966520
      1.44880036	     -0.05724712	     -0.00025372	     -0.19848313	     -0.05954507	      0.88288489	     -0.00016483	     -0.21277810	      0.00063086	     -0.00102952	    128.37017949
      1.45004491	     -0.05727108	     -0.00025135	     -0.19850719	     -0.05954428	      0.88288362	     -0.00016492	     -0.21279131	      0.00064084	     -0.00101389	    127.24155267
      1.45128945	     -0.05729057	     -0.00024954	     -0.19852676	     -0.05954347	      0.88288237	     -0.00016500	     -0.21280456	      0.00064973	     -0.00099775	    127.91328306
      1.45253400	     -0.05731296	     -0.00024806	     -0.19854925	     -0.05954266	      0.88288114	     -0.00016509	     -0.21281792	      0.00066096	     -0.00097863	    126.75319781
      1.45377854	     -0.05733452	     -0.00024608	     -0.19857090	     -0.05954183	      0.88287993	     -0.00016518	     -0.21283141	      0.00067105	     -0.00095897	    127.41778578
      1.45502309	     -0.05735707	     -0.00024376	     -0.19859358	     -0.05954099	      0.88287875	     -0.00016526	     -0.21284501	      0.00068348	     -0.00093637	    126.26665777
      1.45626763	     -0.05737751	     -0.00024139	     -0.19861413	     -0.05954013	      0.88287760	     -0.00016535	     -0.21285867	      0.00069485	     -0.00091340	    126.94907467
      1.45751218	     -0.05739855	     -0.00023903	     -0.19863532	     -0.05953926	      0.88287648	     -0.00016544	     -0.21287236	      0.00070867	     -0.00088778	    125.85366260
      1.45875672	     -0.05741732	     -0.00023675	     -0.19865422	     -0.05953837	      0.88287539	     -0.00016553	     -0.21288602	      0.00072153	     -0.00086200	    126.57425920
      1.46000127	     -0.05743577	     -0.00023451	     -0.19867282	     -0.05953746	      0.88287433	     -0.00016562	     -0.21289962	      0.00073688	     -0.00083374	    125.51349110
      1.46124582	     -0.05745044	     -0.00023228	     -0.19868764	     -0.05953653	      0.88287331	     -0.00016571	     -0.21291307	      0.00075127	     -0.00080540	    126.26790494
      1.46249036	     -0.05746449	     -0.00023010	     -0.19870186	     -0.05953559	      0.88287233	     -0.00016580	     -0.21292631	      0.00076811	     -0.00077460	    125.22135126
      1.46373491	     -0.05747560	     -0.00022802	     -0.19871313	     -0.05953462	      0.88287139	     -0.00016589	     -0.21293929	      0.00078391	     -0.00074375	    125.98033884
      1.46497945	     -0.05748684	     -0.00022604	     -0.19872456	     -0.05953364	      0.88287048	     -0.00016599	     -0.21295200	      0.00080207	     -0.00071050	    124.92411769
      1.46622400	     -0.05749572	     -0.00022415	     -0.19873361	     -0.05953263	      0.88286962	     -0.00016609	     -0.21296440	      0.00081909	     -0.00067730	    125.67465026
      1.46746854	     -0.05750514	     -0.00022234	     -0.19874322	     -0.05953160	      0.88286880	     -0.00016619	     -0.21297650	      0.00083837	     -0.00064182	    124.60412798
      1.46871309	     -0.05751243	     -0.00022071	     -0.19875068	     -0.05953054	      0.88286802	     -0.00016629	     -0.21298828	      0.00085642	     -0.00060654	    125.34448490
      1.46995763	     -0.05751956	     -0.00021910	     -0.19875802	     -0.05952946	      0.88286729	     -0.00016640	     -0.21299972	      0.00087664	     -0.00056911	    124.26957622
      1.47120218	     -0.05752372	     -0.00021744	     -0.19876236	     -0.05952836	      0.88286660	     -0.00016651	     -0.21301078	      0.00089555	     -0.00053197	    125.00953558
      1.47244673	     -0.05752701	     -0.00021557	     -0.19876587	     -0.05952723	      0.88286596	     -0.00016662	     -0.21302143	      0.00091654	     -0.00049276	    123.92986100
      1.47369127	     -0.05752592	     -0.00021358	     -0.19876499	     -0.05952608	      0.88286538	     -0.00016673	     -0.21303159	      0.00093611	     -0.00045388	    124.67619224
      1.47493582	     -0.05752237	     -0.00021097	     -0.19876167	     -0.05952490	      0.88286484	     -0.00016685	     -0.21304122	      0.00095763	     -0.00041293	    123.59597385
      1.47618036	     -0.05751549	     -0.00020852	     -0.19875501	     -0.05952370	      0.88286435	     -0.00016697	     -0.21305031	      0.00097760	     -0.00037229	    124.34396446
      1.47742491	     -0.05750711	     -0.00020627	     -0.19874686	     -0.05952247	      0.88286391	     -0.00016709	     -0.21305883	      0.00099939	     -0.00032955	    123.29415088
      1.47866945	     -0.05749400	     -0.00020462	     -0.19873396	     -0.05952121	      0.88286353	     -0.00016722	     -0.21306674	      0.00101952	     -0.00028701	    124.08560489
      1.47991400	     -0.05747845	     -0.00020304	     -0.19871862	     -0.05951993	      0.88286320	     -0.00016735	     -0.21307398	      0.00104127	     -0.00024218	    123.04595616
      1.48115854	     -0.05745743	     -0.00020150	     -0.19869781	     -0.05951862	      0.88286292	     -0.00016748	     -0.21308051	      0.00106114	     -0.00019740	    123.85741952
      1.48240309	     -0.05743313	     -0.00019996	     -0.19867373	     -0.05951729	      0.88286271	     -0.00016762	     -0.21308627	      0.00108246	     -0.00015020	    122.84734795
      1.48364764	     -0.05740205	     -0.00019876	     -0.19864284	     -0.05951593	      0.88286255	     -0.00016776	     -0.21309122	      0.00110167	     -0.00010290	    123.67020078
      1.48489218	     -0.05736908	     -0.00019754	     -0.19861007	     -0.05951454	      0.88286245	     -0.00016790	     -0.21309536	      0.00112210	     -0.00005306	    122.65586138
      1.48613673	     -0.05733166	     -0.00019633	     -0.19857284	     -0.05951314	      0.88286242	     -0.00016805	     -0.21309868	      0.00114024	     -0.00000311	    123.49850183
      1.48738127	     -0.05729292	     -0.00019495	     -0.19853430	     -0.05951171	      0.88286245	     -0.00016820	     -0.21310117	      0.00115945	      0.00004934	    122.49743868
      1.48862582	     -0.05725022	     -0.00019360	     -0.19849178	     -0.05951025	      0.88286254	     -0.00016836	     -0.21310284	      0.00117622	      0.00010180	    123.35801698
      1.48987036	     -0.05720545	     -0.00019235	     -0.19844718	     -0.05950878	      0.88286270	     -0.00016852	     -0.21310369	      0.00119398	      0.00015659	    122.40277501
      1.49111491	     -0.05715589	     -0.00019124	     -0.19839778	     -0.05950728	      0.88286293	     -0.00016868	     -0.21310366	      0.00120926	      0.00021126	    123.32662185
      1.49235945	     -0.05710371	     -0.00019021	     -0.19834576	     -0.05950577	      0.88286323	     -0.00016885	     -0.21310276	      0.00122544	      0.00026820	    122.41049080
      1.49360400	     -0.05704722	     -0.00018930	     -0.19828941	     -0.05950423	      0.88286360	     -0.00016903	     -0.21310093	      0.00123902	      0.00032494	    123.35816025
      1.49484855	     -0.05698983	     -0.00018844	     -0.19823216	     -0.05950268	      0.88286404	     -0.00016920	     -0.21309821	      0.00125334	      0.00038377	    122.42960786
      1.49609309	     -0.05692880	     -0.00018764	     -0.19817124	     -0.05950111	      0.88286455	     -0.00016938	     -0.21309460	      0.00126492	      0.00044212	    123.38873344
      1.49733764	     -0.05686629	     -0.00018690	     -0.19810886	     -0.05949953	      0.88286514	     -0.00016957	     -0.21309011	      0.00127720	      0.00050227	    122.48601279
      1.49858218	     -0.05680062	     -0.00018630	     -0.19804327	     -0.05949794	      0.88286580	     -0.00016976	     -0.21308475	      0.00128668	      0.00056167	    123.46196577
      1.49982673	     -0.05673545	     -0.00018586	     -0.19797819	     -0.05949633	      0.88286654	     -0.00016995	     -0.21307857	      0.00129676	      0.00062256	    122.54576689
      1.50107127	     -0.05666886	     -0.00018558	     -0.19791166	     -0.05949471	      0.88286735	     -0.00017015	     -0.21307161	      0.00130396	      0.00068230	    123.49958198
      1.50231582	     -0.05660368	     -0.00018539	     -0.19784655	     -0.05949308	      0.88286824	     -0.00017036	     -0.21306394	      0.00131170	      0.00074304	    122.55452574
      1.50356036	     -0.05653676	     -0.00018515	     -0.19777967	     -0.05949145	      0.88286920	     -0.00017057	     -0.21305561	      0.00131655	      0.00080208	    123.49803996
      1.50480491	     -0.05647090	     -0.00018485	     -0.19771385	     -0.05948981	      0.88287023	     -0.00017078	     -0.21304666	      0.00132199	      0.00086154	    122.54134388
      1.50604946	     -0.05640417	     -0.00018466	     -0.19764714	     -0.05948816	      0.88287134	     -0.00017100	     -0.21303711	      0.00132457	      0.00091871	    123.47846783
      1.50729400	     -0.05634005	     -0.00018466	     -0.19758303	     -0.05948651	      0.88287252	     -0.00017122	     -0.21302704	      0.00132779	      0.00097572	    122.51241388
      1.50853855	     -0.05627613	     -0.00018492	     -0.19751910	     -0.05948486	      0.88287377	     -0.00017145	     -0.21301651	      0.00132821	      0.00102988	    123.43678153
      1.50978309	     -0.05621494	     -0.00018535	     -0.19745790	     -0.05948320	      0.88287508	     -0.00017169	     -0.21300559	      0.00132931	      0.00108337	    122.46553788
      1.51102764	     -0.05615317	     -0.00018587	     -0.19739608	     -0.05948155	      0.88287646	     -0.00017193	     -0.21299432	      0.00132767	      0.00113350	    123.38257078
      1.51227218	     -0.05609285	     -0.00018632	     -0.19733573	     -0.05947990	      0.88287791	     -0.00017217	     -0.21298271	      0.00132677	      0.00118250	    122.40765232
      1.51351673	     -0.05603095	     -0.00018666	     -0.19727378	     -0.05947825	      0.88287941	     -0.00017242	     -0.21297076	      0.00132316	      0.00122776	    123.30712359
      1.51476128	     -0.05597114	     -0.00018696	     -0.19721392	     -0.05947660	      0.88288096	     -0.00017268	     -0.21295850	      0.00132032	      0.00127153	    122.31155371
      1.51600582	     -0.05591148	     -0.00018746	     -0.19715418	     -0.05947496	      0.88288257	     -0.00017294	     -0.21294596	      0.00131479	      0.00131122	    123.19276789
      1.51725037	     -0.05585539	     -0.00018822	     -0.19709801	     -0.05947333	      0.88288422	     -0.00017320	     -0.21293321	      0.00131008	      0.00134914	    122.18772235
      1.51849491	     -0.05579998	     -0.00018899	     -0.19704251	     -0.05947170	      0.88288593	     -0.00017347	     -0.21292030	      0.00130269	      0.00138274	    123.03876845
      1.51973946	     -0.05574802	     -0.00018975	     -0.19699046	     -0.05947009	      0.88288767	     -0.00017375	     -0.21290730	      0.00129612	      0.00141438	    122.00445872
      1.52098400	     -0.05569586	     -0.00019057	     -0.19693818	     -0.05946848	      0.88288944	     -0.00017403	     -0.21289422	      0.00128690	      0.00144153	    122.84561271
      1.52222855	     -0.05564597	     -0.00019140	     -0.19688818	     -0.05946688	      0.88289125	     -0.00017431	     -0.21288107	      0.00127856	      0.00146660	    121.82667556
      1.52347309	     -0.05559548	     -0.00019233	     -0.19683755	     -0.05946530	      0.88289309	     -0.00017460	     -0.21286786	      0.00126760	      0.00148714	    122.67153029
      1.52471764	     -0.05554684	     -0.00019335	     -0.19678878	     -0.05946373	      0.88289495	     -0.00017490	     -0.21285460	      0.00125752	      0.00150567	    121.65616314
      1.52596219	     -0.05549643	     -0.00019455	     -0.19673823	     -0.05946217	      0.88289684	     -0.00017520	     -0.21284128	      0.00124478	      0.00151983	    122.50611525
      1.52720673	     -0.05544795	     -0.00019579	     -0.19668960	     -0.05946063	      0.88289874	     -0.00017551	     -0.21282791	      0.00123288	      0.00153220	    121.50718147
      1.52845128	     -0.05539850	     -0.00019709	     -0.19663998	     -0.05945910	      0.88290065	     -0.00017582	     -0.21281449	      0.00121831	      0.00154039	    122.36711915
      1.52969582	     -0.05535131	     -0.00019838	     -0.19659262	     -0.05945759	      0.88290257	     -0.00017614	     -0.21280103	      0.00120456	      0.00154700	    121.38033267
      1.53094037	     -0.05530377	     -0.00019977	     -0.19654490	     -0.05945611	      0.88290450	     -0.00017646	     -0.21278754	      0.00118815	      0.00154962	    122.25254556
      1.53218491	     -0.05525873	     -0.00020121	     -0.19649968	     -0.05945464	      0.88290643	     -0.00017679	     -0.21277405	      0.00117258	      0.00155085	    121.29309950
      1.53342946	     -0.05521261	     -0.00020268	     -0.19645335	     -0.05945319	      0.88290836	     -0.00017713	     -0.21276055	      0.00115440	      0.00154833	    122.20034770
      1.53467400	     -0.05516846	     -0.00020414	     -0.19640901	     -0.05945176	      0.88291028	     -0.00017747	     -0.21274705	      0.00113710	      0.00154468	    121.27728091
      1.53591855	     -0.05512330	     -0.00020570	     -0.19636362	     -0.05945036	      0.88291220	     -0.00017781	     -0.21273354	      0.00111721	      0.00153757	    122.22724571
      1.53716310	     -0.05508065	     -0.00020730	     -0.19632076	     -0.05944898	      0.88291411	     -0.00017816	     -0.21272002	      0.00109825	      0.00152967	    121.34036183
      1.53840764	     -0.05503700	     -0.00020893	     -0.19627688	     -0.05944763	      0.88291601	     -0.00017852	     -0.21270651	      0.00107674	      0.00151868	    122.32602174
      1.53965219	     -0.05499523	     -0.00021061	     -0.19623488	     -0.05944630	      0.88291789	     -0.00017888	     -0.21269300	      0.00105619	      0.00150726	    121.48011573
      1.54089673	     -0.05495234	     -0.00021245	     -0.19619174	     -0.05944500	      0.88291976	     -0.00017925	     -0.21267948	      0.00103312	      0.00149312	    122.50994588
      1.54214128	     -0.05491188	     -0.00021433	     -0.19615104	     -0.05944373	      0.88292161	     -0.00017962	     -0.21266597	      0.00101101	      0.00147893	    121.69011221
      1.54338582	     -0.05487168	     -0.00021630	     -0.19611056	     -0.05944248	      0.88292344	     -0.00018000	     -0.21265248	      0.00098638	      0.00146231	    122.72689731
      1.54463037	     -0.05483507	     -0.00021831	     -0.19607370	     -0.05944127	      0.88292525	     -0.00018039	     -0.21263906	      0.00096274	      0.00144580	    121.91415930
      1.54587491	     -0.05479856	     -0.00022031	     -0.19603691	     -0.05944009	      0.88292703	     -0.00018078	     -0.21262574	      0.00093664	      0.00142697	    122.97131595
      1.54711946	     -0.05476525	     -0.00022225	     -0.19600333	     -0.05943894	      0.88292880	     -0.00018117	     -0.21261253	      0.00091162	      0.00140835	    122.17841328
      1.54836401	     -0.05473221	     -0.00022420	     -0.19597001	     -0.05943782	      0.88293054	     -0.00018157	     -0.21259945	      0.00088424	      0.00138747	    123.25981123
      1.54960855	     -0.05470285	     -0.00022610	     -0.19594037	     -0.05943674	      0.88293225	     -0.00018197	     -0.21258651	      0.00085806	      0.00136686	    122.47786917
      1.55085310	     -0.05467400	     -0.00022807	     -0.19591122	     -0.05943569	      0.88293394	     -0.00018238	     -0.21257375	      0.00082962	      0.00134401	    123.58585869
      1.55209764	     -0.05464899	     -0.00023005	     -0.19588593	     -0.05943467	      0.88293560	     -0.00018280	     -0.21256118	      0.00080250	      0.00132145	    122.82597439
      1.55334219	     -0.05462432	     -0.00023205	     -0.19586096	     -0.05943369	      0.88293723	     -0.00018322	     -0.21254880	      0.00077322	      0.00129668	    123.95520646
      1.55458673	     -0.05460341	     -0.00023401	     -0.19583976	     -0.05943275	      0.88293883	     -0.00018364	     -0.21253664	      0.00074536	      0.00127221	    123.21277387
      1.55583128	     -0.05458269	     -0.00023597	     -0.19581874	     -0.05943184	      0.88294039	     -0.00018407	     -0.21252470	      0.00071541	      0.00124556	    124.36702227
      1.55707582	     -0.05456574	     -0.00023786	     -0.19580150	     -0.05943097	      0.88294193	     -0.00018450	     -0.21251297	      0.00068695	      0.00121923	    123.63688595
      1.55832037	     -0.05454963	     -0.00023974	     -0.19578509	     -0.05943013	      0.88294343	     -0.00018494	     -0.21250149	      0.00065646	      0.00119071	    124.80170426
      1.55956492	     -0.05453802	     -0.00024156	     -0.19577318	     -0.05942933	      0.88294489	     -0.00018539	     -0.21249026	      0.00062746	      0.00116247	    124.08224535
      1.56080946	     -0.05452731	     -0.00024340	     -0.19576216	     -0.05942857	      0.88294632	     -0.00018583	     -0.21247932	      0.00059647	      0.00113197	    125.25865733
      1.56205401	     -0.05452078	     -0.00024514	     -0.19575535	     -0.05942785	      0.88294771	     -0.00018628	     -0.21246867	      0.00056707	      0.00110170	    124.54072612
      1.56329855	     -0.05451472	     -0.00024685	     -0.19574898	     -0.05942716	      0.88294906	     -0.00018674	     -0.21245833	      0.00053577	      0.00106914	    125.73216200
      1.56454310	     -0.05451236	     -0.00024846	     -0.19574633	     -0.05942651	      0.88295037	     -0.00018720	     -0.21244829	      0.00050618	      0.00103683	    125.02252217
      1.56578764	     -0.05451006	     -0.00025005	     -0.19574373	     -0.05942590	      0.88295164	     -0.00018766	     -0.21243854	      0.00047481	      0.00100230	    126.21509400
      1.56703219	     -0.05451114	     -0.00025155	     -0.19574452	     -0.05942533	      0.88295287	     -0.00018813	     -0.21242908	      0.00044525	      0.00096813	    125.50827566
      1.56827673	     -0.05451184	     -0.00025303	     -0.19574493	     -0.05942479	      0.88295405	     -0.00018860	     -0.21241989	      0.00041398	      0.00093188	    126.70055008
      1.56952128	     -0.05451572	     -0.00025442	     -0.19574852	     -0.05942430	      0.88295519	     -0.00018907	     -0.21241097	      0.00038455	      0.00089616	    125.98183728
      1.57076583	     -0.05451935	     -0.00025584	     -0.19575186	     -0.05942384	      0.88295628	     -0.00018955	     -0.21240230	      0.00035346	      0.00085855	    127.16548006
      1.57201037	     -0.05452638	     -0.00025697	     -0.19575861	     -0.05942342	      0.88295732	     -0.00019004	     -0.21239390	      0.00032425	      0.00082169	    126.43729301
      1.57325492	     -0.05453329	     -0.00025782	     -0.19576525	     -0.05942303	      0.88295832	     -0.00019052	     -0.21238576	      0.00029333	      0.00078327	    127.58015954
      1.57449946	     -0.05454369	     -0.00025858	     -0.19577539	     -0.05942268	      0.88295927	     -0.00019101	     -0.21237789	      0.00026428	      0.00074586	    126.81108948
      1.57574401	     -0.05455384	     -0.00025952	     -0.19578526	     -0.05942237	      0.88296018	     -0.00019150	     -0.21237029	      0.00023360	      0.00070702	    127.95005635
      1.57698855	     -0.05456745	     -0.00026064	     -0.19579861	     -0.05942210	      0.88296103	     -0.00019200	     -0.21236296	      0.00020486	      0.00066936	    127.15600446
      1.57823310	     -0.05458100	     -0.00026178	     -0.19581187	     -0.05942187	      0.88296184	     -0.00019249	     -0.21235591	      0.00017454	      0.00063044	    128.25603615
      1.57947765	     -0.05459777	     -0.00026268	     -0.19582840	     -0.05942167	      0.88296260	     -0.00019300	     -0.21234915	      0.00014626	      0.00059283	    127.42136749
      1.58072219	     -0.05461432	     -0.00026347	     -0.19584468	     -0.05942150	      0.88296332	     -0.00019350	     -0.21234270	      0.00011647	      0.00055412	    128.48073774
      1.58196674	     -0.05463343	     -0.00026469	     -0.19586353	     -0.05942138	      0.88296398	     -0.00019401	     -0.21233658	      0.00008876	      0.00051696	    127.59948636
      1.58321128	     -0.05465343	     -0.00026597	     -0.19588327	     -0.05942128	      0.88296460	     -0.00019452	     -0.21233085	      0.00005956	      0.00047891	    128.62303290
      1.58445583	     -0.05467680	     -0.00026706	     -0.19590640	     -0.05942123	      0.88296518	     -0.00019503	     -0.21232548	      0.00003245	      0.00044249	    127.71355453
      1.58570037	     -0.05469956	     -0.00026811	     -0.19592891	     -0.05942120	      0.88296570	     -0.00019554	     -0.21232046	      0.00000390	      0.00040520	    128.71467968
      1.58694492	     -0.05472519	     -0.00026900	     -0.19595431	     -0.05942121	      0.88296619	     -0.00019606	     -0.21231575	     -0.00002245	      0.00036954	    127.78366004
      1.58818946	     -0.05474995	     -0.00026985	     -0.19597883	     -0.05942126	      0.88296662	     -0.00019657	     -0.21231135	     -0.00005017	      0.00033303	    128.76362671
      1.58943401	     -0.05477758	     -0.00027057	     -0.19600625	     -0.05942134	      0.88296702	     -0.00019709	     -0.21230721	     -0.00007564	      0.00029817	    127.80419948
      1.59067856	     -0.05480453	     -0.00027125	     -0.19603297	     -0.05942145	      0.88296737	     -0.00019762	     -0.21230334	     -0.00010245	      0.00026245	    128.74925846
      1.59192310	     -0.05483444	     -0.00027186	     -0.19606269	     -0.05942159	      0.88296767	     -0.00019814	     -0.21229972	     -0.00012696	      0.00022838	    127.75567074
      1.59316765	     -0.05486366	     -0.00027257	     -0.19609169	     -0.05942177	      0.88296793	     -0.00019866	     -0.21229635	     -0.00015279	      0.00019341	    128.66885257
      1.59441219	     -0.05489616	     -0.00027322	     -0.19612400	     -0.05942197	      0.88296815	     -0.00019919	     -0.21229325	     -0.00017631	      0.00016004	    127.64804456
      1.59565674	     -0.05492789	     -0.00027387	     -0.19615553	     -0.05942221	      0.88296833	     -0.00019972	     -0.21229040	     -0.00020109	      0.00012572	    128.53851069
      1.59690128	     -0.05496244	     -0.00027444	     -0.19618990	     -0.05942247	      0.88296847	     -0.00020025	     -0.21228779	     -0.00022353	      0.00009294	    127.49785877
      1.59814583	     -0.05499614	     -0.00027502	     -0.19622342	     -0.05942276	      0.88296856	     -0.00020078	     -0.21228540	     -0.00024722	      0.00005917	    128.35930124
      1.59939037	     -0.05503266	     -0.00027550	     -0.19625977	     -0.05942308	      0.88296862	     -0.00020131	     -0.21228323	     -0.00026855	      0.00002691	    127.28695575
      1.60063492	     -0.05506837	     -0.00027599	     -0.19629531	     -0.05942343	      0.88296863	     -0.00020184	     -0.21228127	     -0.00029113	     -0.00000638	    128.11626606
      1.60187947	     -0.05510683	     -0.00027639	     -0.19633362	     -0.05942381	      0.88296860	     -0.00020237	     -0.21227951	     -0.00031134	     -0.00003822	    127.01715115
      1.60312401	     -0.05514439	     -0.00027681	     -0.19637101	     -0.05942421	      0.88296853	     -0.00020291	     -0.21227795	     -0.00033280	     -0.00007113	    127.81405061
      1.60436856	     -0.05518448	     -0.00027715	     -0.19641096	     -0.05942464	      0.88296842	     -0.00020344	     -0.21227658	     -0.00035187	     -0.00010261	    126.68764114
      1.60561310	     -0.05522376	     -0.00027752	     -0.19645009	     -0.05942509	      0.88296828	     -0.00020398	     -0.21227540	     -0.00037218	     -0.00013519	    127.45232808
      1.60685765	     -0.05526571	     -0.00027784	     -0.19649192	     -0.05942556	      0.88296809	     -0.00020452	     -0.21227441	     -0.00039010	     -0.00016635	    126.29613984
      1.60810219	     -0.05530671	     -0.00027822	     -0.19653278	     -0.05942606	      0.88296786	     -0.00020506	     -0.21227359	     -0.00040927	     -0.00019864	    127.02845187
      1.60934674	     -0.05535004	     -0.00027852	     -0.19657599	     -0.05942658	      0.88296759	     -0.00020560	     -0.21227295	     -0.00042605	     -0.00022951	    125.85053601
      1.61059128	     -0.05539209	     -0.00027887	     -0.19661792	     -0.05942712	      0.88296729	     -0.00020614	     -0.21227247	     -0.00044406	     -0.00026150	    126.55915647
      1.61183583	     -0.05543635	     -0.00027918	     -0.19666207	     -0.05942768	      0.88296694	     -0.00020668	     -0.21227215	     -0.00045970	     -0.00029205	    125.36168374
      1.61308038	     -0.05547943	     -0.00027955	     -0.19670505	     -0.05942826	      0.88296656	     -0.00020723	     -0.21227196	     -0.00047661	     -0.00032367	    126.04339704
      1.61432492	     -0.05552462	     -0.00027990	     -0.19675014	     -0.05942887	      0.88296614	     -0.00020777	     -0.21227192	     -0.00049117	     -0.00035382	    124.83062357
      1.61556947	     -0.05556845	     -0.00028032	     -0.19679386	     -0.05942949	      0.88296568	     -0.00020832	     -0.21227200	     -0.00050701	     -0.00038498	    125.49162737
      1.61681401	     -0.05561416	     -0.00028070	     -0.19683948	     -0.05943013	      0.88296518	     -0.00020886	     -0.21227221	     -0.00052054	     -0.00041460	    124.26462414
      1.61805856	     -0.05565837	     -0.00028115	     -0.19688359	     -0.05943078	      0.88296465	     -0.00020941	     -0.21227253	     -0.00053537	     -0.00044517	    124.90283444
      1.61930310	     -0.05570427	     -0.00028155	     -0.19692942	     -0.05943146	      0.88296408	     -0.00020996	     -0.21227297	     -0.00054790	     -0.00047412	    123.66270530
      1.62054765	     -0.05574853	     -0.00028204	     -0.19697359	     -0.05943215	      0.88296347	     -0.00021051	     -0.21227350	     -0.00056175	     -0.00050395	    124.28424608
      1.62179219	     -0.05579430	     -0.00028254	     -0.19701929	     -0.05943286	      0.88296282	     -0.00021106	     -0.21227413	     -0.00057334	     -0.00053207	    123.04243587
      1.62303674	     -0.05583828	     -0.00028315	     -0.19706318	     -0.05943358	      0.88296214	     -0.00021161	     -0.21227486	     -0.00058630	     -0.00056096	    123.65631100
      1.62428129	     -0.05588341	     -0.00028378	     -0.19710825	     -0.05943431	      0.88296143	     -0.00021216	     -0.21227567	     -0.00059705	     -0.00058804	    122.41958085
      1.62552583	     -0.05592623	     -0.00028449	     -0.19715099	     -0.05943506	      0.88296068	     -0.00021271	     -0.21227655	     -0.00060920	     -0.00061579	    123.02960904
      1.62677038	     -0.05596977	     -0.00028520	     -0.19719447	     -0.05943583	      0.88295990	     -0.00021327	     -0.21227751	     -0.00061918	     -0.00064161	    121.80336266
      1.62801492	     -0.05601086	     -0.00028601	     -0.19723549	     -0.05943661	      0.88295908	     -0.00021382	     -0.21227852	     -0.00063062	     -0.00066797	    122.41131006
      1.62925947	     -0.05605247	     -0.00028680	     -0.19727704	     -0.05943740	      0.88295823	     -0.00021438	     -0.21227959	     -0.00063993	     -0.00069228	    121.19721729
      1.63050401	     -0.05609131	     -0.00028765	     -0.19731581	     -0.05943820	      0.88295736	     -0.00021493	     -0.21228071	     -0.00065076	     -0.00071700	    121.80584622
      1.63174856	     -0.05613022	     -0.00028847	     -0.19735466	     -0.05943902	      0.88295645	     -0.00021549	     -0.21228187	     -0.00065952	     -0.00073955	    120.61005454
      1.63299310	     -0.05616603	     -0.00028932	     -0.19739040	     -0.05943984	      0.88295552	     -0.00021604	     -0.21228306	     -0.00066986	     -0.00076237	    121.22420427
      1.63423765	     -0.05620165	     -0.00029013	     -0.19742598	     -0.05944068	      0.88295455	     -0.00021660	     -0.21228428	     -0.00067821	     -0.00078287	    120.04913623
      1.63548220	     -0.05623419	     -0.00029098	     -0.19745845	     -0.05944153	      0.88295357	     -0.00021715	     -0.21228552	     -0.00068820	     -0.00080350	    120.66512403
      1.63672674	     -0.05626643	     -0.00029176	     -0.19749064	     -0.05944239	      0.88295256	     -0.00021771	     -0.21228679	     -0.00069626	     -0.00082168	    119.51009172
      1.63797129	     -0.05629521	     -0.00029255	     -0.19751936	     -0.05944327	      0.88295152	     -0.00021826	     -0.21228808	     -0.00070603	     -0.00083988	    120.13756631
      1.63921583	     -0.05632335	     -0.00029325	     -0.19754745	     -0.05944415	      0.88295047	     -0.00021881	     -0.21228938	     -0.00071392	     -0.00085551	    119.00819390
      1.64046038	     -0.05634800	     -0.00029395	     -0.19757204	     -0.05944505	      0.88294939	     -0.00021936	     -0.21229069	     -0.00072358	     -0.00087106	    119.64697930
      1.64170492	     -0.05637211	     -0.00029458	     -0.19759610	     -0.05944595	      0.88294830	     -0.00021991	     -0.21229201	     -0.00073142	     -0.00088395	    118.54059158
      1.64294947	     -0.05639269	     -0.00029524	     -0.19761661	     -0.05944687	      0.88294719	     -0.00022046	     -0.21229334	     -0.00074107	     -0.00089668	    119.19256135
      1.64419402	     -0.05641252	     -0.00029581	     -0.19763640	     -0.05944779	      0.88294607	     -0.00022101	     -0.21229466	     -0.00074897	     -0.00090667	    118.10933487
      1.64543856	     -0.05642887	     -0.00029638	     -0.19765268	     -0.05944873	      0.88294493	     -0.00022156	     -0.21229599	     -0.00075873	     -0.00091644	    118.77270523
      1.64668311	     -0.05644460	     -0.00029688	     -0.19766836	     -0.05944968	      0.88294379	     -0.00022210	     -0.21229732	     -0.00076680	     -0.00092346	    117.71102532
      1.64792765	     -0.05645704	     -0.00029739	     -0.19768072	     -0.05945064	      0.88294264	     -0.00022264	     -0.21229865	     -0.00077680	     -0.00093023	    118.38911612
      1.64917220	     -0.05646960	     -0.00029786	     -0.19769323	     -0.05945162	      0.88294148	     -0.00022318	     -0.21229999	     -0.00078515	     -0.00093426	    117.33989390
      1.65041674	     -0.05647985	     -0.00029835	     -0.19770341	     -0.05945260	      0.88294031	     -0.00022372	     -0.21230137	     -0.00079546	     -0.00093813	    118.01752335
      1.65166129	     -0.05649071	     -0.00029870	     -0.19771421	     -0.05945359	      0.88293914	     -0.00022426	     -0.21230282	     -0.00080416	     -0.00093941	    116.96657696
      1.65290583	     -0.05649995	     -0.00029896	     -0.19772337	     -0.05945460	      0.88293797	     -0.00022479	     -0.21230435	     -0.00081483	     -0.00094078	    117.62511970
      1.65415038	     -0.05651113	     -0.00029907	     -0.19773449	     -0.05945562	      0.88293680	     -0.00022532	     -0.21230602	     -0.00082389	     -0.00093994	    116.55466414
      1.65539493	     -0.05652239	     -0.00029915	     -0.19774566	     -0.05945665	      0.88293563	     -0.00022585	     -0.21230788	     -0.00083488	     -0.00093967	    117.18687197
      1.65663947	     -0.05653744	     -0.00029918	     -0.19776064	     -0.05945770	      0.88293446	     -0.00022637	     -0.21231001	     -0.00084416	     -0.00093778	    116.09734377
      1.65788402	     -0.05655423	     -0.00029932	     -0.19777735	     -0.05945876	      0.88293330	     -0.00022690	     -0.21231249	     -0.00085525	     -0.00093711	    116.70813421
      1.65912856	     -0.05657560	     -0.00029950	     -0.19779864	     -0.05945983	      0.88293213	     -0.00022742	     -0.21231541	     -0.00086447	     -0.00093549	    115.61648034
      1.66037311	     -0.05659849	     -0.00029980	     -0.19782144	     -0.05946091	      0.88293097	     -0.00022794	     -0.21231883	     -0.00087532	     -0.00093577	    116.21825320
      1.66161765	     -0.05662506	     -0.00030007	     -0.19784793	     -0.05946200	      0.88292980	     -0.00022845	     -0.21232278	     -0.00088413	     -0.00093570	    115.13361088
      1.66286220	     -0.05665235	     -0.00030040	     -0.19787513	     -0.05946311	      0.88292864	     -0.00022897	     -0.21232729	     -0.00089438	     -0.00093804	    115.72866749
      1.66410674	     -0.05668293	     -0.00030072	     -0.19790563	     -0.05946423	      0.88292747	     -0.00022948	     -0.21233236	     -0.00090246	     -0.00094048	    114.65747229
      1.66535129	     -0.05671429	     -0.00030116	     -0.19793690	     -0.05946536	      0.88292629	     -0.00022999	     -0.21233801	     -0.00091189	     -0.00094569	    115.25178866
      1.66659584	     -0.05674889	     -0.00030166	     -0.19797142	     -0.05946650	      0.88292511	     -0.00023049	     -0.21234425	     -0.00091909	     -0.00095127	    114.19316017
      1.66784038	     -0.05678396	     -0.00030227	     -0.19800641	     -0.05946765	      0.88292393	     -0.00023099	     -0.21235108	     -0.00092756	     -0.00095982	    114.78359698
      1.66908493	     -0.05682143	     -0.00030286	     -0.19804380	     -0.05946881	      0.88292272	     -0.00023149	     -0.21235849	     -0.00093372	     -0.00096884	    113.73701596
      1.67032947	     -0.05685844	     -0.00030347	     -0.19808072	     -0.05946997	      0.88292151	     -0.00023199	     -0.21236647	     -0.00094108	     -0.00098083	    114.32373151
      1.67157402	     -0.05689716	     -0.00030401	     -0.19811938	     -0.05947115	      0.88292028	     -0.00023248	     -0.21237499	     -0.00094609	     -0.00099324	    113.28757287
      1.67281856	     -0.05693497	     -0.00030453	     -0.19815712	     -0.05947233	      0.88291904	     -0.00023297	     -0.21238401	     -0.00095228	     -0.00100848	    113.87582005
      1.67406311	     -0.05697415	     -0.00030499	     -0.19819625	     -0.05947352	      0.88291777	     -0.00023345	     -0.21239352	     -0.00095612	     -0.00102395	    112.84928305
      1.67530765	     -0.05701251	     -0.00030553	     -0.19823455	     -0.05947471	      0.88291649	     -0.00023393	     -0.21240347	     -0.00096111	     -0.00104202	    113.44225052
      1.67655220	     -0.05705288	     -0.00030610	     -0.19827488	     -0.05947591	      0.88291518	     -0.00023441	     -0.21241388	     -0.00096372	     -0.00106003	    112.42296860
      1.67779675	     -0.05709302	     -0.00030673	     -0.19831496	     -0.05947711	      0.88291385	     -0.00023488	     -0.21242473	     -0.00096747	     -0.00108033	    113.00789529
      1.67904129	     -0.05713536	     -0.00030735	     -0.19835727	     -0.05947831	      0.88291249	     -0.00023535	     -0.21243603	     -0.00096886	     -0.00110030	    111.98911350
      1.68028584	     -0.05717768	     -0.00030802	     -0.19839954	     -0.05947952	      0.88291111	     -0.00023581	     -0.21244777	     -0.00097134	     -0.00112231	    112.57595344
      1.68153038	     -0.05722212	     -0.00030866	     -0.19844396	     -0.05948073	      0.88290970	     -0.00023627	     -0.21245995	     -0.00097142	     -0.00114371	    111.56715103
      1.68277493	     -0.05726647	     -0.00030937	     -0.19848827	     -0.05948194	      0.88290826	     -0.00023672	     -0.21247257	     -0.00097255	     -0.00116687	    112.16638801
      1.68401947	     -0.05731263	     -0.00031006	     -0.19853442	     -0.05948315	      0.88290679	     -0.00023717	     -0.21248562	     -0.00097124	     -0.00118914	    111.17646036
      1.68526402	     -0.05735809	     -0.00031077	     -0.19857986	     -0.05948436	      0.88290530	     -0.00023762	     -0.21249906	     -0.00097093	     -0.00121284	    111.79438690
      1.68650856	     -0.05740458	     -0.00031140	     -0.19862635	     -0.05948556	      0.88290378	     -0.00023805	     -0.21251289	     -0.00096817	     -0.00123530	    110.82137818
      1.68775311	     -0.05745036	     -0.00031202	     -0.19867213	     -0.05948677	      0.88290223	     -0.00023849	     -0.21252706	     -0.00096639	     -0.00125885	    111.44768243
      1.68899766	     -0.05749801	     -0.00031264	     -0.19871979	     -0.05948797	      0.88290064	     -0.00023892	     -0.21254158	     -0.00096216	     -0.00128082	    110.47632780
      1.69024220	     -0.05754559	     -0.00031330	     -0.19876738	     -0.05948916	      0.88289904	     -0.00023934	     -0.21255644	     -0.00095892	     -0.00130356	    111.10620874
      1.69148675	     -0.05759481	     -0.00031392	     -0.19881664	     -0.05949035	      0.88289740	     -0.00023976	     -0.21257163	     -0.00095324	     -0.00132442	    110.14257584
      1.69273129	     -0.05764304	     -0.00031449	     -0.19886489	     -0.05949154	      0.88289574	     -0.00024017	     -0.21258715	     -0.00094855	     -0.00134574	    110.78519383
      1.69397584	     -0.05769187	     -0.00031489	     -0.19891377	     -0.05949271	      0.88289405	     -0.00024058	     -0.21260295	     -0.00094141	     -0.00136486	    109.83345811
      1.69522038	     -0.05773955	     -0.00031521	     -0.19896149	     -0.05949388	      0.88289234	     -0.00024098	     -0.21261900	     -0.00093528	     -0.00138412	    110.48159638
      1.69646493	     -0.05778839	     -0.00031540	     -0.19901039	     -0.05949504	      0.88289061	     -0.00024137	     -0.21263530	     -0.00092672	     -0.00140091	    109.52992876
      1.69770947	     -0.05783609	     -0.00031548	     -0.19905816	     -0.05949619	      0.88288885	     -0.00024176	     -0.21265182	     -0.00091918	     -0.00141759	    110.18005718
      1.69895402	     -0.05788404	     -0.00031534	     -0.19910620	     -0.05949733	      0.88288708	     -0.00024214	     -0.21266855	     -0.00090923	     -0.00143158	    109.23458289
      1.70019857	     -0.05793017	     -0.00031508	     -0.19915241	     -0.05949845	      0.88288529	     -0.00024251	     -0.21268547	     -0.00090033	     -0.00144522	    109.88997184
      1.70144311	     -0.05797650	     -0.00031466	     -0.19919885	     -0.05949957	      0.88288349	     -0.00024288	     -0.21270257	     -0.00088904	     -0.00145593	    108.96583243
      1.70268766	     -0.05802085	     -0.00031418	     -0.19924330	     -0.05950067	      0.88288167	     -0.00024324	     -0.21271980	     -0.00087876	     -0.00146611	    109.65511430
      1.70393220	     -0.05806527	     -0.00031361	     -0.19928784	     -0.05950175	      0.88287984	     -0.00024359	     -0.21273714	     -0.00086608	     -0.00147317	    108.75932238
      1.70517675	     -0.05810808	     -0.00031300	     -0.19933077	     -0.05950282	      0.88287800	     -0.00024394	     -0.21275457	     -0.00085442	     -0.00147951	    109.46494026
      1.70642129	     -0.05815145	     -0.00031231	     -0.19937427	     -0.05950388	      0.88287616	     -0.00024428	     -0.21277208	     -0.00084038	     -0.00148261	    108.58098768
      1.70766584	     -0.05819360	     -0.00031160	     -0.19941655	     -0.05950492	      0.88287431	     -0.00024461	     -0.21278966	     -0.00082737	     -0.00148490	    109.30088929
      1.70891039	     -0.05823608	     -0.00031079	     -0.19945918	     -0.05950594	      0.88287246	     -0.00024494	     -0.21280731	     -0.00081197	     -0.00148390	    108.43976962
      1.71015493	     -0.05827435	     -0.00031066	     -0.19949757	     -0.05950694	      0.88287062	     -0.00024526	     -0.21282503	     -0.00079763	     -0.00148193	    109.17902876
      1.71139948	     -0.05831487	     -0.00031050	     -0.19953825	     -0.05950792	      0.88286878	     -0.00024557	     -0.21284289	     -0.00078100	     -0.00147639	    108.31377821
      1.71264402	     -0.05835408	     -0.00030971	     -0.19957760	     -0.05950888	      0.88286694	     -0.00024588	     -0.21286087	     -0.00076552	     -0.00146962	    109.06374152
      1.71388857	     -0.05839290	     -0.00030863	     -0.19961660	     -0.05950983	      0.88286512	     -0.00024618	     -0.21287896	     -0.00074776	     -0.00145915	    108.23630652
      1.71513311	     -0.05842899	     -0.00030740	     -0.19965286	     -0.05951075	      0.88286331	     -0.00024648	     -0.21289707	     -0.00073108	     -0.00144750	    109.04209359
      1.71637766	     -0.05846381	     -0.00030598	     -0.19968787	     -0.05951164	      0.88286152	     -0.00024677	     -0.21291516	     -0.00071205	     -0.00143218	    108.26970989
      1.71762220	     -0.05849570	     -0.00030449	     -0.19971995	     -0.05951252	      0.88285975	     -0.00024705	     -0.21293317	     -0.00069407	     -0.00141568	    109.12525880
      1.71886675	     -0.05852661	     -0.00030289	     -0.19975108	     -0.05951337	      0.88285800	     -0.00024733	     -0.21295106	     -0.00067374	     -0.00139552	    108.38729384
      1.72011130	     -0.05855459	     -0.00030127	     -0.19977926	     -0.05951420	      0.88285627	     -0.00024760	     -0.21296877	     -0.00065448	     -0.00137417	    109.28467028
      1.72135584	     -0.05858119	     -0.00029953	     -0.19980609	     -0.05951500	      0.88285458	     -0.00024786	     -0.21298629	     -0.00063288	     -0.00134918	    108.58225482
      1.72260039	     -0.05860438	     -0.00029775	     -0.19982950	     -0.05951577	      0.88285291	     -0.00024812	     -0.21300355	     -0.00061237	     -0.00132300	    109.52533095
      1.72384493	     -0.05862590	     -0.00029600	     -0.19985125	     -0.05951652	      0.88285129	     -0.00024838	     -0.21302052	     -0.00058957	     -0.00129316	    108.85118553
      1.72508948	     -0.05864405	     -0.00029424	     -0.19986964	     -0.05951724	      0.88284970	     -0.00024863	     -0.21303714	     -0.00056789	     -0.00126213	    109.83799795
      1.72633402	     -0.05866091	     -0.00029240	     -0.19988675	     -0.05951793	      0.88284815	     -0.00024887	     -0.21305339	     -0.00054398	     -0.00122750	    109.18859631
      1.72757857	     -0.05867509	     -0.00029060	     -0.19990118	     -0.05951860	      0.88284664	     -0.00024912	     -0.21306924	     -0.00052125	     -0.00119181	    110.20315373
      1.72882311	     -0.05868876	     -0.00028875	     -0.19991511	     -0.05951923	      0.88284518	     -0.00024935	     -0.21308469	     -0.00049632	     -0.00115272	    109.56081599
      1.73006766	     -0.05870045	     -0.00028695	     -0.19992705	     -0.05951983	      0.88284377	     -0.00024958	     -0.21309972	     -0.00047260	     -0.00111285	    110.59515458
      1.73131221	     -0.05871236	     -0.00028507	     -0.19993924	     -0.05952041	      0.88284241	     -0.00024981	     -0.21311436	     -0.00044669	     -0.00106993	    109.96036588
      1.73255675	     -0.05872259	     -0.00028318	     -0.19994973	     -0.05952095	      0.88284111	     -0.00025003	     -0.21312858	     -0.00042195	     -0.00102656	    111.01545133
      1.73380130	     -0.05873275	     -0.00028129	     -0.19996018	     -0.05952145	      0.88283986	     -0.00025025	     -0.21314239	     -0.00039499	     -0.00098051	    110.38966383
      1.73504584	     -0.05874110	     -0.00027950	     -0.19996880	     -0.05952193	      0.88283867	     -0.00025046	     -0.21315577	     -0.00036916	     -0.00093444	    111.46186052
      1.73629039	     -0.05874944	     -0.00027774	     -0.19997744	     -0.05952237	      0.88283753	     -0.00025067	     -0.21316874	     -0.00034109	     -0.00088612	    110.84565945
      1.73753493	     -0.05875585	     -0.00027610	     -0.19998412	     -0.05952278	      0.88283646	     -0.00025088	     -0.21318127	     -0.00031414	     -0.00083819	    111.93077741
      1.73877948	     -0.05876183	     -0.00027455	     -0.19999041	     -0.05952315	      0.88283545	     -0.00025108	     -0.21319337	     -0.00028492	     -0.00078841	    111.32775692
      1.74002402	     -0.05876355	     -0.00027360	     -0.19999241	     -0.05952349	      0.88283450	     -0.00025128	     -0.21320500	     -0.00025682	     -0.00073930	    112.44333322
      1.74126857	     -0.05876404	     -0.00027295	     -0.19999319	     -0.05952379	      0.88283361	     -0.00025148	     -0.21321618	     -0.00022649	     -0.00068846	    111.87188734
      1.74251312	     -0.05876031	     -0.00027222	     -0.19998976	     -0.05952405	      0.88283278	     -0.00025167	     -0.21322683	     -0.00019732	     -0.00063833	    113.03207631
      1.74375766	     -0.05875235	     -0.00027120	     -0.19998211	     -0.05952428	      0.88283202	     -0.00025186	     -0.21323688	     -0.00016601	     -0.00058643	    112.49669268
      1.74500221	     -0.05873774	     -0.00027022	     -0.19996780	     -0.05952447	      0.88283132	     -0.00025204	     -0.21324620	     -0.00013599	     -0.00053513	    113.70217452
      1.74624675	     -0.05871806	     -0.00026952	     -0.19994844	     -0.05952462	      0.88283069	     -0.00025222	     -0.21325470	     -0.00010398	     -0.00048190	    113.22375659
      1.74749130	     -0.05869147	     -0.00026873	     -0.19992216	     -0.05952473	      0.88283012	     -0.00025240	     -0.21326228	     -0.00007348	     -0.00042898	    114.45899871
      1.74873584	     -0.05866033	     -0.00026792	     -0.19989134	     -0.05952480	      0.88282962	     -0.00025257	     -0.21326893	     -0.00004126	     -0.00037383	    113.99827992
      1.74998039	     -0.05862292	     -0.00026728	     -0.19985425	     -0.05952483	      0.88282919	     -0.00025274	     -0.21327457	     -0.00001077	     -0.00031877	    115.27272847
      1.75122493	     -0.05858015	     -0.00026660	     -0.19981179	     -0.05952483	      0.88282883	     -0.00025290	     -0.21327918	      0.00002122	     -0.00026129	    114.84704441
      1.75246948	     -0.05853017	     -0.00026581	     -0.19976212	     -0.05952478	      0.88282854	     -0.00025306	     -0.21328268	      0.00005123	     -0.00020372	    116.15167434
      1.75371403	     -0.05847500	     -0.00026480	     -0.19970728	     -0.05952470	      0.88282833	     -0.00025322	     -0.21328503	      0.00008247	     -0.00014361	    115.72691068
      1.75495857	     -0.05841375	     -0.00026378	     -0.19964633	     -0.05952458	      0.88282819	     -0.00025338	     -0.21328619	      0.00011148	     -0.00008337	    117.05556503
      1.75620312	     -0.05834829	     -0.00026275	     -0.19958119	     -0.05952442	      0.88282812	     -0.00025353	     -0.21328617	      0.00014152	     -0.00002059	    116.65300486
      1.75744766	     -0.05827743	     -0.00026185	     -0.19951062	     -0.05952423	      0.88282813	     -0.00025367	     -0.21328497	      0.00016913	      0.00004231	    118.02052446
      1.75869221	     -0.05820271	     -0.00026090	     -0.19943620	     -0.05952400	      0.88282823	     -0.00025382	     -0.21328260	      0.00019758	      0.00010770	    117.63043497
      1.75993675	     -0.05812236	     -0.00025992	     -0.19935612	     -0.05952374	      0.88282840	     -0.00025396	     -0.21327903	      0.00022341	      0.00017313	    119.02009295
      1.76118130	     -0.05803847	     -0.00025878	     -0.19927252	     -0.05952344	      0.88282866	     -0.00025409	     -0.21327428	      0.00024987	      0.00024087	    118.62402044
      1.76242584	     -0.05795014	     -0.00025764	     -0.19918445	     -0.05952312	      0.88282900	     -0.00025422	     -0.21326835	      0.00027354	      0.00030839	    120.02011850
      1.76367039	     -0.05785976	     -0.00025639	     -0.19909433	     -0.05952276	      0.88282943	     -0.00025435	     -0.21326130	      0.00029770	      0.00037788	    119.60735673
      1.76491494	     -0.05776626	     -0.00025521	     -0.19900107	     -0.05952238	      0.88282994	     -0.00025448	     -0.21325315	      0.00031896	      0.00044671	    121.00097450
      1.76615948	     -0.05767206	     -0.00025409	     -0.19890710	     -0.05952197	      0.88283054	     -0.00025460	     -0.21324398	      0.00034065	      0.00051701	    120.58277770
      1.76740403	     -0.05757574	     -0.00025319	     -0.19881098	     -0.05952153	      0.88283123	     -0.00025472	     -0.21323384	      0.00035939	      0.00058610	    121.98435519
      1.76864857	     -0.05747967	     -0.00025233	     -0.19871512	     -0.05952107	      0.88283200	     -0.00025484	     -0.21322280	      0.00037853	      0.00065610	    121.54752536
      1.76989312	     -0.05738213	     -0.00025156	     -0.19861775	     -0.05952059	      0.88283286	     -0.00025495	     -0.21321092	      0.00039466	      0.00072432	    122.92565860
      1.77113766	     -0.05728505	     -0.00025075	     -0.19852084	     -0.05952009	      0.88283380	     -0.00025507	     -0.21319828	      0.00041116	      0.00079283	    122.46310164
      1.77238221	     -0.05718664	     -0.00025007	     -0.19842257	     -0.05951957	      0.88283483	     -0.00025517	     -0.21318490	      0.00042466	      0.00085896	    123.83149517
      1.77362675	     -0.05708911	     -0.00024943	     -0.19832519	     -0.05951903	      0.88283594	     -0.00025528	     -0.21317085	      0.00043854	      0.00092481	    123.35563455
      1.77487130	     -0.05699028	     -0.00024890	     -0.19822647	     -0.05951848	      0.88283713	     -0.00025539	     -0.21315617	      0.00044943	      0.00098776	    124.71211920
      1.77611585	     -0.05689233	     -0.00024827	     -0.19812863	     -0.05951791	      0.88283840	     -0.00025549	     -0.21314091	      0.00046070	      0.00104994	    124.20764634
      1.77736039	     -0.05679337	     -0.00024769	     -0.19802975	     -0.05951733	      0.88283974	     -0.00025559	     -0.21312509	      0.00046896	      0.00110873	    125.53508826
      1.77860494	     -0.05669596	     -0.00024707	     -0.19793243	     -0.05951674	      0.88284116	     -0.00025569	     -0.21310878	      0.00047760	      0.00116627	    125.00922540
      1.77984948	     -0.05659800	     -0.00024657	     -0.19783453	     -0.05951615	      0.88284265	     -0.00025578	     -0.21309201	      0.00048325	      0.00121997	    126.32337202
      1.78109403	     -0.05650162	     -0.00024605	     -0.19773820	     -0.05951554	      0.88284420	     -0.00025588	     -0.21307484	      0.00048932	      0.00127206	    125.78248808
      1.78233857	     -0.05640503	     -0.00024539	     -0.19764165	     -0.05951493	      0.88284581	     -0.00025597	     -0.21305730	      0.00049240	      0.00132003	    127.07455296
      1.78358312	     -0.05631084	     -0.00024459	     -0.19754748	     -0.05951431	      0.88284748	     -0.00025606	     -0.21303947	      0.00049589	      0.00136615	    126.49176244
      1.78482767	     -0.05621664	     -0.00024390	     -0.19745329	     -0.05951370	      0.88284921	     -0.00025615	     -0.21302136	      0.00049645	      0.00140790	    127.76106396
      1.78607221	     -0.05612469	     -0.00024323	     -0.19736135	     -0.05951308	      0.88285099	     -0.00025624	     -0.21300304	      0.00049753	      0.00144755	    127.19046455
      1.78731676	     -0.05603252	     -0.00024275	     -0.19726914	     -0.05951246	      0.88285281	     -0.00025633	     -0.21298452	      0.00049576	      0.00148267	    128.47110539
      1.78856130	     -0.05594287	     -0.00024229	     -0.19717947	     -0.05951184	      0.88285468	     -0.00025642	     -0.21296584	      0.00049454	      0.00151561	    127.89009802
      1.78980585	     -0.05585356	     -0.00024196	     -0.19709010	     -0.05951123	      0.88285658	     -0.00025650	     -0.21294703	      0.00049049	      0.00154395	    129.15209340
      1.79105039	     -0.05576604	     -0.00024198	     -0.19700252	     -0.05951062	      0.88285852	     -0.00025659	     -0.21292815	      0.00048702	      0.00157006	    128.56212786
      1.79229494	     -0.05567969	     -0.00024234	     -0.19691607	     -0.05951002	      0.88286049	     -0.00025667	     -0.21290926	      0.00048075	      0.00159160	    129.81593502
      1.79353948	     -0.05559670	     -0.00024272	     -0.19683300	     -0.05950943	      0.88286248	     -0.00025676	     -0.21289039	      0.00047510	      0.00161093	    129.21318380
      1.79478403	     -0.05551395	     -0.00024320	     -0.19675012	     -0.05950884	      0.88286449	     -0.00025684	     -0.21287158	      0.00046671	      0.00162571	    130.47736440
      1.79602858	     -0.05543382	     -0.00024361	     -0.19666988	     -0.05950826	      0.88286652	     -0.00025693	     -0.21285282	      0.00045901	      0.00163835	    129.87806135
      1.79727312	     -0.05535394	     -0.00024413	     -0.19658986	     -0.05950770	      0.88286857	     -0.00025701	     -0.21283412	      0.00044865	      0.00164655	    131.14088140
      1.79851767	     -0.05527810	     -0.00024468	     -0.19651388	     -0.05950715	      0.88287062	     -0.00025710	     -0.21281551	      0.00043901	      0.00165275	    130.52384209
      1.79976221	     -0.05520340	     -0.00024532	     -0.19643902	     -0.05950661	      0.88287268	     -0.00025718	     -0.21279702	      0.00042673	      0.00165469	    131.78044307
      1.80100676	     -0.05513269	     -0.00024596	     -0.19636814	     -0.05950608	      0.88287474	     -0.00025727	     -0.21277868	      0.00041524	      0.00165482	    131.14744283
      1.80225130	     -0.05506321	     -0.00024666	     -0.19629848	     -0.05950558	      0.88287680	     -0.00025735	     -0.21276050	      0.00040114	      0.00165084	    132.37551667
      1.80349585	     -0.05499780	     -0.00024727	     -0.19623290	     -0.05950508	      0.88287885	     -0.00025744	     -0.21274253	      0.00038788	      0.00164517	    131.72313283
      1.80474039	     -0.05493315	     -0.00024802	     -0.19616804	     -0.05950461	      0.88288089	     -0.00025753	     -0.21272477	      0.00037209	      0.00163554	    132.95505421
      1.80598494	     -0.05487235	     -0.00024879	     -0.19610705	     -0.05950416	      0.88288292	     -0.00025762	     -0.21270724	      0.00035722	      0.00162446	    132.30972720
      1.80722949	     -0.05481270	     -0.00024973	     -0.19604718	     -0.05950372	      0.88288493	     -0.00025771	     -0.21268995	      0.00033989	      0.00160970	    133.54363417
      1.80847403	     -0.05475770	     -0.00025060	     -0.19599196	     -0.05950331	      0.88288693	     -0.00025780	     -0.21267293	      0.00032350	      0.00159372	    132.86838937
      1.80971858	     -0.05470436	     -0.00025152	     -0.19593839	     -0.05950292	      0.88288890	     -0.00025790	     -0.21265620	      0.00030469	      0.00157425	    134.07513389
      1.81096312	     -0.05465606	     -0.00025234	     -0.19588987	     -0.05950255	      0.88289084	     -0.00025799	     -0.21263981	      0.00028689	      0.00155370	    133.37364887
      1.81220767	     -0.05460961	     -0.00025327	     -0.19584317	     -0.05950221	      0.88289276	     -0.00025809	     -0.21262376	      0.00026676	      0.00152980	    134.56943060
      1.81345221	     -0.05456819	     -0.00025416	     -0.19580152	     -0.05950189	      0.88289465	     -0.00025819	     -0.21260810	      0.00024775	      0.00150498	    133.85478940
      1.81469676	     -0.05452820	     -0.00025507	     -0.19576126	     -0.05950159	      0.88289651	     -0.00025829	     -0.21259283	      0.00022651	      0.00147700	    135.03642210
      1.81594130	     -0.05449280	     -0.00025586	     -0.19572562	     -0.05950132	      0.88289833	     -0.00025840	     -0.21257796	      0.00020649	      0.00144830	    134.30098866
      1.81718585	     -0.05445867	     -0.00025676	     -0.19569123	     -0.05950108	      0.88290011	     -0.00025850	     -0.21256350	      0.00018434	      0.00141667	    135.47422088
      1.81843040	     -0.05442850	     -0.00025760	     -0.19566081	     -0.05950086	      0.88290185	     -0.00025861	     -0.21254944	      0.00016353	      0.00138462	    134.73764595
      1.81967494	     -0.05439858	     -0.00025844	     -0.19563062	     -0.05950067	      0.88290356	     -0.00025872	     -0.21253576	      0.00014069	      0.00134997	    135.90388155
      1.82091949	     -0.05437282	     -0.00025918	     -0.19560461	     -0.05950051	      0.88290522	     -0.00025884	     -0.21252246	      0.00011924	      0.00131522	    135.14129196
      1.82216403	     -0.05434782	     -0.00026002	     -0.19557933	     -0.05950038	      0.88290683	     -0.00025895	     -0.21250954	      0.00009579	      0.00127818	    136.29714920
      1.82340858	     -0.05432691	     -0.00026081	     -0.19555816	     -0.05950027	      0.88290840	     -0.00025907	     -0.21249700	      0.00007378	      0.00124137	    135.51899545
      1.82465312	     -0.05430676	     -0.00026167	     -0.19553773	     -0.05950020	      0.88290992	     -0.00025919	     -0.21248484	      0.00004982	      0.00120259	    136.64940605
      1.82589767	     -0.05429085	     -0.00026249	     -0.19552156	     -0.05950015	      0.88291139	     -0.00025932	     -0.21247307	      0.00002735	      0.00116435	    135.84791338
      1.82714221	     -0.05427541	     -0.00026341	     -0.19550584	     -0.05950013	      0.88291282	     -0.00025945	     -0.21246169	      0.00000300	      0.00112442	    136.97044668
      1.82838676	     -0.05426385	     -0.00026428	     -0.19549401	     -0.05950014	      0.88291419	     -0.00025958	     -0.21245071	     -0.00001979	      0.00108533	    136.15822051
      1.82963131	     -0.05425229	     -0.00026503	     -0.19548218	     -0.05950018	      0.88291552	     -0.00025971	     -0.21244010	     -0.00004445	      0.00104489	    137.26920188
      1.83087585	     -0.05424425	     -0.00026532	     -0.19547389	     -0.05950025	      0.88291679	     -0.00025985	     -0.21242987	     -0.00006758	      0.00100573	    136.42356631
      1.83212040	     -0.05423591	     -0.00026559	     -0.19546527	     -0.05950035	      0.88291802	     -0.00025999	     -0.21241998	     -0.00009259	      0.00096560	    137.50980848
      1.83336494	     -0.05423088	     -0.00026577	     -0.19545999	     -0.05950048	      0.88291920	     -0.00026014	     -0.21241042	     -0.00011596	      0.00092697	    136.65631209
      1.83460949	     -0.05422553	     -0.00026602	     -0.19545438	     -0.05950064	      0.88292033	     -0.00026029	     -0.21240119	     -0.00014112	      0.00088759	    137.73529295
      1.83585403	     -0.05422370	     -0.00026620	     -0.19545230	     -0.05950083	      0.88292141	     -0.00026044	     -0.21239228	     -0.00016461	      0.00084994	    136.85358057
      1.83709858	     -0.05422160	     -0.00026647	     -0.19544994	     -0.05950105	      0.88292244	     -0.00026060	     -0.21238368	     -0.00018988	      0.00081173	    137.90803470
      1.83834312	     -0.05422292	     -0.00026703	     -0.19545100	     -0.05950130	      0.88292343	     -0.00026076	     -0.21237539	     -0.00021345	      0.00077545	    136.99139801
      1.83958767	     -0.05422220	     -0.00026795	     -0.19545001	     -0.05950158	      0.88292437	     -0.00026093	     -0.21236743	     -0.00023882	      0.00073889	    138.00718200
      1.84083222	     -0.05422673	     -0.00026871	     -0.19545427	     -0.05950189	      0.88292527	     -0.00026109	     -0.21235986	     -0.00026251	      0.00070453	    137.03485995
      1.84207676	     -0.05423169	     -0.00026946	     -0.19545896	     -0.05950224	      0.88292612	     -0.00026127	     -0.21235269	     -0.00028799	      0.00066997	    138.02655173
      1.84332131	     -0.05424037	     -0.00027010	     -0.19546739	     -0.05950261	      0.88292694	     -0.00026145	     -0.21234591	     -0.00031170	      0.00063759	    137.04261632
      1.84456585	     -0.05424867	     -0.00027076	     -0.19547543	     -0.05950301	      0.88292771	     -0.00026163	     -0.21233950	     -0.00033711	      0.00060496	    138.02605953
      1.84581040	     -0.05426049	     -0.00027133	     -0.19548699	     -0.05950345	      0.88292844	     -0.00026182	     -0.21233344	     -0.00036066	      0.00057448	    137.01577791
      1.84705494	     -0.05427188	     -0.00027194	     -0.19549813	     -0.05950391	      0.88292914	     -0.00026201	     -0.21232771	     -0.00038586	      0.00054372	    137.97201381
      1.84829949	     -0.05428639	     -0.00027259	     -0.19551239	     -0.05950441	      0.88292980	     -0.00026220	     -0.21232231	     -0.00040919	      0.00051508	    136.91977888
      1.84954404	     -0.05430089	     -0.00027330	     -0.19552663	     -0.05950493	      0.88293042	     -0.00026240	     -0.21231724	     -0.00043418	      0.00048612	    137.83746302
      1.85078858	     -0.05431902	     -0.00027393	     -0.19554452	     -0.05950549	      0.88293101	     -0.00026261	     -0.21231249	     -0.00045723	      0.00045921	    136.74419649
      1.85203313	     -0.05433671	     -0.00027459	     -0.19556196	     -0.05950607	      0.88293156	     -0.00026282	     -0.21230805	     -0.00048189	      0.00043188	    137.63351296
      1.85327767	     -0.05435801	     -0.00027516	     -0.19558303	     -0.05950669	      0.88293209	     -0.00026303	     -0.21230392	     -0.00050456	      0.00040652	    136.50160203
      1.85452222	     -0.05437886	     -0.00027579	     -0.19560363	     -0.05950733	      0.88293258	     -0.00026325	     -0.21230008	     -0.00052883	      0.00038065	    137.35694402
      1.85576676	     -0.05440327	     -0.00027632	     -0.19562782	     -0.05950800	      0.88293303	     -0.00026348	     -0.21229654	     -0.00055108	      0.00035665	    136.18513523
      1.85701131	     -0.05442720	     -0.00027691	     -0.19565152	     -0.05950870	      0.88293346	     -0.00026370	     -0.21229328	     -0.00057487	      0.00033201	    137.00781844
      1.85825585	     -0.05445469	     -0.00027744	     -0.19567878	     -0.05950943	      0.88293386	     -0.00026394	     -0.21229030	     -0.00059655	      0.00030914	    135.80243125
      1.85950040	     -0.05448159	     -0.00027804	     -0.19570545	     -0.05951019	      0.88293423	     -0.00026417	     -0.21228759	     -0.00061973	      0.00028550	    136.59686852
      1.86074495	     -0.05451178	     -0.00027856	     -0.19573544	     -0.05951097	      0.88293457	     -0.00026442	     -0.21228515	     -0.00064074	      0.00026350	    135.36432345
      1.86198949	     -0.05454111	     -0.00027913	     -0.19576455	     -0.05951178	      0.88293489	     -0.00026466	     -0.21228297	     -0.00066319	      0.00024063	    136.13372904
      1.86323404	     -0.05457369	     -0.00027963	     -0.19579692	     -0.05951262	      0.88293517	     -0.00026492	     -0.21228104	     -0.00068343	      0.00021930	    134.87180309
      1.86447858	     -0.05460537	     -0.00028019	     -0.19582840	     -0.05951349	      0.88293543	     -0.00026517	     -0.21227935	     -0.00070506	      0.00019698	    135.61058717
      1.86572313	     -0.05464034	     -0.00028070	     -0.19586317	     -0.05951438	      0.88293566	     -0.00026544	     -0.21227790	     -0.00072442	      0.00017611	    134.31910818
      1.86696767	     -0.05467443	     -0.00028128	     -0.19589707	     -0.05951529	      0.88293587	     -0.00026571	     -0.21227669	     -0.00074516	      0.00015415	    135.02812791
      1.86821222	     -0.05471143	     -0.00028179	     -0.19593388	     -0.05951623	      0.88293605	     -0.00026598	     -0.21227571	     -0.00076360	      0.00013356	    133.71817965
      1.86945676	     -0.05474711	     -0.00028236	     -0.19596938	     -0.05951719	      0.88293620	     -0.00026626	     -0.21227494	     -0.00078339	      0.00011181	    134.41226774
      1.87070131	     -0.05478530	     -0.00028285	     -0.19600740	     -0.05951818	      0.88293633	     -0.00026654	     -0.21227436	     -0.00080085	      0.00009138	    133.09825590
      1.87194586	     -0.05482180	     -0.00028337	     -0.19604371	     -0.05951919	      0.88293643	     -0.00026683	     -0.21227396	     -0.00081967	      0.00006978	    133.79204379
      1.87319040	     -0.05486040	     -0.00028382	     -0.19608216	     -0.05952022	      0.88293650	     -0.00026712	     -0.21227372	     -0.00083620	      0.00004949	    132.48598639
      1.87443495	     -0.05489726	     -0.00028432	     -0.19611885	     -0.05952127	      0.88293655	     -0.00026742	     -0.21227362	     -0.00085413	      0.00002804	    133.18323786
      1.87567949	     -0.05493641	     -0.00028477	     -0.19615786	     -0.05952234	      0.88293657	     -0.00026772	     -0.21227365	     -0.00086979	      0.00000792	    131.89085522
      1.87692404	     -0.05497379	     -0.00028532	     -0.19619508	     -0.05952343	      0.88293657	     -0.00026803	     -0.21227379	     -0.00088687	     -0.00001335	    132.60240943
      1.87816858	     -0.05501323	     -0.00028584	     -0.19623438	     -0.05952455	      0.88293654	     -0.00026834	     -0.21227405	     -0.00090171	     -0.00003326	    131.33665778
      1.87941313	     -0.05505060	     -0.00028643	     -0.19627160	     -0.05952568	      0.88293649	     -0.00026866	     -0.21227439	     -0.00091801	     -0.00005428	    132.08272531
      1.88065767	     -0.05508952	     -0.00028699	     -0.19631038	     -0.05952683	      0.88293641	     -0.00026899	     -0.21227481	     -0.00093215	     -0.00007388	    130.87410673
      1.88190222	     -0.05512589	     -0.00028765	     -0.19634660	     -0.05952800	      0.88293630	     -0.00026931	     -0.21227528	     -0.00094788	     -0.00009452	    131.67823773
      1.88314677	     -0.05516340	     -0.00028831	     -0.19638399	     -0.05952919	      0.88293617	     -0.00026965	     -0.21227579	     -0.00096157	     -0.00011366	    130.53910454
      1.88439131	     -0.05519812	     -0.00028909	     -0.19641857	     -0.05953040	      0.88293602	     -0.00026998	     -0.21227630	     -0.00097696	     -0.00013372	    131.41096635
      1.88563586	     -0.05523376	     -0.00028991	     -0.19645407	     -0.05953162	      0.88293584	     -0.00027033	     -0.21227681	     -0.00099041	     -0.00015216	    130.34671061
      1.88688040	     -0.05526651	     -0.00029087	     -0.19648668	     -0.05953286	      0.88293564	     -0.00027068	     -0.21227731	     -0.00100562	     -0.00017142	    131.28258902
      1.88812495	     -0.05529993	     -0.00029187	     -0.19651997	     -0.05953412	      0.88293541	     -0.00027103	     -0.21227779	     -0.00101895	     -0.00018893	    130.28922930
      1.88936949	     -0.05533023	     -0.00029301	     -0.19655012	     -0.05953540	      0.88293517	     -0.00027139	     -0.21227823	     -0.00103407	     -0.00020712	    131.28612941
      1.89061404	     -0.05536101	     -0.00029420	     -0.19658077	     -0.05953670	      0.88293490	     -0.00027175	     -0.21227864	     -0.00104734	     -0.00022343	    130.35320649
      1.89185858	     -0.05538859	     -0.00029552	     -0.19660820	     -0.05953801	      0.88293461	     -0.00027211	     -0.21227900	     -0.00106244	     -0.00024026	    131.39093449
      1.89310313	     -0.05541639	     -0.00029687	     -0.19663586	     -0.05953934	      0.88293430	     -0.00027248	     -0.21227933	     -0.00107570	     -0.00025509	    130.50350543
      1.89434768	     -0.05544067	     -0.00029835	     -0.19666000	     -0.05954069	      0.88293398	     -0.00027286	     -0.21227961	     -0.00109079	     -0.00027031	    131.57649319
      1.89559222	     -0.05546490	     -0.00029984	     -0.19668409	     -0.05954205	      0.88293363	     -0.00027324	     -0.21227984	     -0.00110403	     -0.00028339	    130.72408353
      1.89683677	     -0.05548536	     -0.00030145	     -0.19670440	     -0.05954344	      0.88293327	     -0.00027362	     -0.21228002	     -0.00111909	     -0.00029671	    131.81863967
      1.89808131	     -0.05550543	     -0.00030305	     -0.19672433	     -0.05954484	      0.88293289	     -0.00027401	     -0.21228014	     -0.00113233	     -0.00030774	    130.99101729
      1.89932586	     -0.05552138	     -0.00030473	     -0.19674013	     -0.05954626	      0.88293250	     -0.00027440	     -0.21228020	     -0.00114741	     -0.00031886	    132.09787940
      1.90057040	     -0.05553670	     -0.00030637	     -0.19675530	     -0.05954769	      0.88293210	     -0.00027480	     -0.21228019	     -0.00116071	     -0.00032755	    131.27989350
      1.90181495	     -0.05554783	     -0.00030806	     -0.19676628	     -0.05954915	      0.88293169	     -0.00027520	     -0.21228011	     -0.00117590	     -0.00033619	    132.38450056
      1.90305949	     -0.05555834	     -0.00030967	     -0.19677664	     -0.05955062	      0.88293127	     -0.00027560	     -0.21227995	     -0.00118937	     -0.00034229	    131.56520433
      1.90430404	     -0.05556487	     -0.00031132	     -0.19678302	     -0.05955211	      0.88293084	     -0.00027601	     -0.21227971	     -0.00120478	     -0.00034827	    132.65979708
      1.90554859	     -0.05557127	     -0.00031287	     -0.19678927	     -0.05955362	      0.88293040	     -0.00027641	     -0.21227940	     -0.00121851	     -0.00035168	    131.82201577
      1.90679313	     -0.05557437	     -0.00031446	     -0.19679221	     -0.05955514	      0.88292996	     -0.00027683	     -0.21227905	     -0.00123420	     -0.00035499	    132.88304579
      1.90803768	     -0.05557795	     -0.00031595	     -0.19679565	     -0.05955669	      0.88292952	     -0.00027724	     -0.21227867	     -0.00124820	     -0.00035583	    132.01031732
      1.90928222	     -0.05557877	     -0.00031746	     -0.19679630	     -0.05955825	      0.88292908	     -0.00027766	     -0.21227830	     -0.00126416	     -0.00035672	    133.03217069
      1.91052677	     -0.05558085	     -0.00031885	     -0.19679824	     -0.05955983	      0.88292863	     -0.00027808	     -0.21227795	     -0.00127843	     -0.00035534	    132.11554193
      1.91177131	     -0.05558163	     -0.00032026	     -0.19679885	     -0.05956143	      0.88292819	     -0.00027850	     -0.21227769	     -0.00129466	     -0.00035433	    133.08081994
      1.91301586	     -0.05558537	     -0.00032158	     -0.19680243	     -0.05956305	      0.88292775	     -0.00027893	     -0.21227757	     -0.00130920	     -0.00035150	    132.10324293
      1.91426041	     -0.05558940	     -0.00032295	     -0.19680629	     -0.05956469	      0.88292732	     -0.00027935	     -0.21227767	     -0.00132566	     -0.00034958	    132.99890743
      1.91550495	     -0.05559792	     -0.00032432	     -0.19681466	     -0.05956635	      0.88292688	     -0.00027978	     -0.21227807	     -0.00134036	     -0.00034646	    131.96020832
      1.91674950	     -0.05560762	     -0.00032579	     -0.19682418	     -0.05956803	      0.88292645	     -0.00028021	     -0.21227886	     -0.00135684	     -0.00034492	    132.79755559
      1.91799404	     -0.05562229	     -0.00032726	     -0.19683868	     -0.05956973	      0.88292602	     -0.00028065	     -0.21228010	     -0.00137140	     -0.00034285	    131.70721850
      1.91923859	     -0.05563864	     -0.00032886	     -0.19685485	     -0.05957145	      0.88292560	     -0.00028108	     -0.21228187	     -0.00138758	     -0.00034303	    132.48309328
      1.92048313	     -0.05565987	     -0.00033048	     -0.19687590	     -0.05957318	      0.88292517	     -0.00028152	     -0.21228422	     -0.00140167	     -0.00034331	    131.35451048
      1.92172768	     -0.05568219	     -0.00033219	     -0.19689804	     -0.05957494	      0.88292474	     -0.00028196	     -0.21228719	     -0.00141723	     -0.00034639	    132.08113067
      1.92297222	     -0.05570898	     -0.00033389	     -0.19692466	     -0.05957671	      0.88292431	     -0.00028240	     -0.21229080	     -0.00143057	     -0.00035004	    130.91631439
      1.92421677	     -0.05573683	     -0.00033567	     -0.19695233	     -0.05957850	      0.88292387	     -0.00028284	     -0.21229507	     -0.00144525	     -0.00035688	    131.58740737
      1.92546132	     -0.05576885	     -0.00033743	     -0.19698419	     -0.05958030	      0.88292342	     -0.00028328	     -0.21230002	     -0.00145761	     -0.00036461	    130.38902281
      1.92670586	     -0.05580155	     -0.00033923	     -0.19701671	     -0.05958213	      0.88292296	     -0.00028373	     -0.21230566	     -0.00147121	     -0.00037576	    131.00986109
      1.92795041	     -0.05583848	     -0.00034096	     -0.19705349	     -0.05958397	      0.88292248	     -0.00028417	     -0.21231199	     -0.00148241	     -0.00038795	    129.76755287
      1.92919495	     -0.05587618	     -0.00034269	     -0.19709102	     -0.05958582	      0.88292199	     -0.00028462	     -0.21231903	     -0.00149478	     -0.00040369	    130.33145559
      1.93043950	     -0.05591786	     -0.00034431	     -0.19713256	     -0.05958769	      0.88292148	     -0.00028507	     -0.21232678	     -0.00150470	     -0.00042055	    129.05476918
      1.93168404	     -0.05596021	     -0.00034592	     -0.19717476	     -0.05958956	      0.88292094	     -0.00028551	     -0.21233523	     -0.00151572	     -0.00044096	    129.57263911
      1.93292859	     -0.05600628	     -0.00034742	     -0.19722070	     -0.05959146	      0.88292038	     -0.00028596	     -0.21234439	     -0.00152420	     -0.00046244	    128.27540595
      1.93417313	     -0.05605262	     -0.00034890	     -0.19726690	     -0.05959336	      0.88291979	     -0.00028641	     -0.21235425	     -0.00153370	     -0.00048734	    128.76246621
      1.93541768	     -0.05610253	     -0.00035028	     -0.19731669	     -0.05959527	      0.88291917	     -0.00028685	     -0.21236480	     -0.00154061	     -0.00051314	    127.44599336
      1.93666223	     -0.05615283	     -0.00035162	     -0.19736687	     -0.05959719	      0.88291851	     -0.00028730	     -0.21237603	     -0.00154849	     -0.00054213	    127.89646694
      1.93790677	     -0.05620619	     -0.00035282	     -0.19742013	     -0.05959913	      0.88291782	     -0.00028775	     -0.21238792	     -0.00155372	     -0.00057177	    126.56473726
      1.93915132	     -0.05625945	     -0.00035397	     -0.19747330	     -0.05960106	      0.88291709	     -0.00028819	     -0.21240046	     -0.00155984	     -0.00060431	    126.99298592
      1.94039586	     -0.05631591	     -0.00035506	     -0.19752968	     -0.05960301	      0.88291631	     -0.00028864	     -0.21241363	     -0.00156326	     -0.00063713	    125.65063072
      1.94164041	     -0.05637274	     -0.00035617	     -0.19758642	     -0.05960495	      0.88291550	     -0.00028908	     -0.21242741	     -0.00156753	     -0.00067250	    126.05617451
      1.94288495	     -0.05643283	     -0.00035723	     -0.19764645	     -0.05960691	      0.88291464	     -0.00028952	     -0.21244181	     -0.00156907	     -0.00070778	    124.70557328
      1.94412950	     -0.05649336	     -0.00035834	     -0.19770691	     -0.05960886	      0.88291374	     -0.00028996	     -0.21245681	     -0.00157140	     -0.00074523	    125.09648816
      1.94537404	     -0.05655672	     -0.00035937	     -0.19777024	     -0.05961082	      0.88291279	     -0.00029040	     -0.21247241	     -0.00157098	     -0.00078221	    123.74858161
      1.94661859	     -0.05662000	     -0.00036042	     -0.19783346	     -0.05961277	      0.88291179	     -0.00029084	     -0.21248856	     -0.00157131	     -0.00082095	    124.14119319
      1.94786314	     -0.05668616	     -0.00036145	     -0.19789960	     -0.05961473	      0.88291074	     -0.00029128	     -0.21250527	     -0.00156884	     -0.00085883	    122.79997783
      1.94910768	     -0.05675205	     -0.00036246	     -0.19796546	     -0.05961668	      0.88290965	     -0.00029172	     -0.21252251	     -0.00156711	     -0.00089806	    123.19171518
      1.95035223	     -0.05682006	     -0.00036337	     -0.19803347	     -0.05961863	      0.88290851	     -0.00029215	     -0.21254025	     -0.00156257	     -0.00093603	    121.86159926
      1.95159677	     -0.05688775	     -0.00036431	     -0.19810115	     -0.05962057	      0.88290732	     -0.00029258	     -0.21255845	     -0.00155873	     -0.00097497	    122.25567291
      1.95284132	     -0.05695793	     -0.00036521	     -0.19817136	     -0.05962250	      0.88290608	     -0.00029301	     -0.21257712	     -0.00155207	     -0.00101226	    120.93378204
      1.95408586	     -0.05702783	     -0.00036615	     -0.19824127	     -0.05962443	      0.88290480	     -0.00029344	     -0.21259623	     -0.00154610	     -0.00105017	    121.33178907
      1.95533041	     -0.05709975	     -0.00036706	     -0.19831323	     -0.05962635	      0.88290347	     -0.00029386	     -0.21261576	     -0.00153729	     -0.00108610	    120.02649254
      1.95657495	     -0.05717085	     -0.00036795	     -0.19838436	     -0.05962826	      0.88290210	     -0.00029429	     -0.21263567	     -0.00152915	     -0.00112229	    120.42922273
      1.95781950	     -0.05724384	     -0.00036878	     -0.19845742	     -0.05963016	      0.88290068	     -0.00029471	     -0.21265596	     -0.00151821	     -0.00115617	    119.12647511
      1.95906405	     -0.05731626	     -0.00036959	     -0.19852989	     -0.05963204	      0.88289922	     -0.00029513	     -0.21267660	     -0.00150793	     -0.00119005	    119.52039161
      1.96030859	     -0.05739061	     -0.00037034	     -0.19860433	     -0.05963391	      0.88289772	     -0.00029554	     -0.21269758	     -0.00149481	     -0.00122137	    118.22482900
      1.96155314	     -0.05746431	     -0.00037112	     -0.19867810	     -0.05963576	      0.88289618	     -0.00029595	     -0.21271887	     -0.00148233	     -0.00125246	    118.62142721
      1.96279768	     -0.05753969	     -0.00037181	     -0.19875360	     -0.05963760	      0.88289460	     -0.00029636	     -0.21274048	     -0.00146700	     -0.00128077	    117.33702109
      1.96404223	     -0.05761413	     -0.00037232	     -0.19882814	     -0.05963941	      0.88289299	     -0.00029677	     -0.21276237	     -0.00145230	     -0.00130863	    117.72651063
      1.96528677	     -0.05768978	     -0.00037288	     -0.19890392	     -0.05964121	      0.88289135	     -0.00029717	     -0.21278457	     -0.00143479	     -0.00133351	    116.43692352
      1.96653132	     -0.05776524	     -0.00037343	     -0.19897950	     -0.05964299	      0.88288967	     -0.00029757	     -0.21280706	     -0.00141794	     -0.00135781	    116.81369189
      1.96777586	     -0.05784248	     -0.00037387	     -0.19905690	     -0.05964474	      0.88288797	     -0.00029796	     -0.21282986	     -0.00139826	     -0.00137909	    115.53731489
      1.96902041	     -0.05791896	     -0.00037424	     -0.19913352	     -0.05964647	      0.88288624	     -0.00029835	     -0.21285292	     -0.00137918	     -0.00139976	    115.91739098
      1.97026496	     -0.05799670	     -0.00037444	     -0.19921145	     -0.05964817	      0.88288449	     -0.00029874	     -0.21287625	     -0.00135721	     -0.00141740	    114.65416419
      1.97150950	     -0.05807365	     -0.00037458	     -0.19928857	     -0.05964985	      0.88288271	     -0.00029912	     -0.21289982	     -0.00133579	     -0.00143445	    115.03772522
      1.97275405	     -0.05815002	     -0.00037485	     -0.19936513	     -0.05965149	      0.88288092	     -0.00029950	     -0.21292363	     -0.00131146	     -0.00144842	    113.79324098
      1.97399859	     -0.05822718	     -0.00037492	     -0.19944250	     -0.05965311	      0.88287911	     -0.00029987	     -0.21294776	     -0.00128779	     -0.00146133	    114.12660212
      1.97524314	     -0.05830664	     -0.00037475	     -0.19952218	     -0.05965470	      0.88287728	     -0.00030024	     -0.21297225	     -0.00126130	     -0.00147090	    112.86082088
      1.97648768	     -0.05838526	     -0.00037440	     -0.19960102	     -0.05965625	      0.88287544	     -0.00030060	     -0.21299707	     -0.00123530	     -0.00147968	    113.24884060
      1.97773223	     -0.05846448	     -0.00037382	     -0.19968050	     -0.05965777	      0.88287360	     -0.00030096	     -0.21302218	     -0.00120629	     -0.00148537	    112.04390356
      1.97897678	     -0.05854195	     -0.00037310	     -0.19975823	     -0.05965925	      0.88287175	     -0.00030132	     -0.21304751	     -0.00117762	     -0.00149043	    112.46704822
      1.98022132	     -0.05862016	     -0.00037224	     -0.19983673	     -0.05966070	      0.88286989	     -0.00030167	     -0.21307302	     -0.00114586	     -0.00149249	    111.28270126
      1.98146587	     -0.05869698	     -0.00037126	     -0.19991385	     -0.05966211	      0.88286803	     -0.00030201	     -0.21309868	     -0.00111441	     -0.00149402	    111.70738148
      1.98271041	     -0.05877381	     -0.00037009	     -0.19999099	     -0.05966347	      0.88286617	     -0.00030235	     -0.21312446	     -0.00107985	     -0.00149267	    110.54975863
      1.98395496	     -0.05884846	     -0.00036884	     -0.20006597	     -0.05966479	      0.88286432	     -0.00030269	     -0.21315028	     -0.00104555	     -0.00149087	    111.00751304
      1.98519950	     -0.05892339	     -0.00036761	     -0.20014126	     -0.05966607	      0.88286246	     -0.00030302	     -0.21317613	     -0.00100811	     -0.00148624	    109.87179269
      1.98644405	     -0.05899663	     -0.00036645	     -0.20021484	     -0.05966730	      0.88286062	     -0.00030334	     -0.21320197	     -0.00097096	     -0.00148114	    110.34416867
      1.98768859	     -0.05906994	     -0.00036518	     -0.20028854	     -0.05966849	      0.88285878	     -0.00030366	     -0.21322777	     -0.00093071	     -0.00147320	    109.22321285
      1.98893314	     -0.05914081	     -0.00036385	     -0.20035979	     -0.05966962	      0.88285695	     -0.00030398	     -0.21325347	     -0.00089078	     -0.00146487	    109.71364322
      1.99017769	     -0.05921054	     -0.00036236	     -0.20042994	     -0.05967070	      0.88285513	     -0.00030430	     -0.21327904	     -0.00084778	     -0.00145376	    108.61959703
      1.99142223	     -0.05927741	     -0.00036067	     -0.20049723	     -0.05967173	      0.88285333	     -0.00030460	     -0.21330439	     -0.00080513	     -0.00144228	    109.13775200
      1.99266678	     -0.05934312	     -0.00035874	     -0.20056340	     -0.05967271	      0.88285155	     -0.00030491	     -0.21332948	     -0.00075947	     -0.00142797	    108.07035809
      1.99391132	     -0.05940532	     -0.00035677	     -0.20062605	     -0.05967362	      0.88284978	     -0.00030521	     -0.21335422	     -0.00071423	     -0.00141325	    108.62833842
      1.99515587	     -0.05946569	     -0.00035453	     -0.20068691	     -0.05967448	      0.88284803	     -0.00030550	     -0.21337858	     -0.00066605	     -0.00139569	    107.59274387
      1.99640041	     -0.05951929	     -0.00035230	     -0.20074099	     -0.05967528	      0.88284630	     -0.00030580	     -0.21340250	     -0.00061850	     -0.00137750	    108.16684032
      1.99764496	     -0.05957256	     -0.00035007	     -0.20079478	     -0.05967602	      0.88284460	     -0.00030609	     -0.21342599	     -0.00056829	     -0.00135625	    107.10641457
      1.99888950	     -0.05962259	     -0.00034781	     -0.20084532	     -0.05967670	      0.88284293	     -0.00030637	     -0.21344903	     -0.00051884	     -0.00133444	    107.69830386
      2.00013405	     -0.05967091	     -0.00034548	     -0.20089417	     -0.05967731	      0.88284128	     -0.00030665	     -0.21347155	     -0.00046678	     -0.00130976	    106.67959845
      2.00137860	     -0.05971583	     -0.00034330	     -0.20093962	     -0.05967786	      0.88283967	     -0.00030693	     -0.21349350	     -0.00041554	     -0.00128466	    107.29626887
      2.00262314	     -0.05975944	     -0.00034114	     -0.20098377	     -0.05967834	      0.88283809	     -0.00030720	     -0.21351486	     -0.00036178	     -0.00125678	    106.28805674
      2.00386769	     -0.05980017	     -0.00033910	     -0.20102504	     -0.05967876	      0.88283654	     -0.00030747	     -0.21353558	     -0.00030894	     -0.00122863	    106.91877134
      2.00511223	     -0.05984001	     -0.00033714	     -0.20106545	     -0.05967911	      0.88283503	     -0.00030774	     -0.21355565	     -0.00025368	     -0.00119789	    105.91872215
      2.00635678	     -0.05987719	     -0.00033574	     -0.20110318	     -0.05967939	      0.88283356	     -0.00030800	     -0.21357507	     -0.00019943	     -0.00116706	    106.56427665
      2.00760132	     -0.05991340	     -0.00033429	     -0.20113995	     -0.05967961	      0.88283213	     -0.00030826	     -0.21359381	     -0.00014286	     -0.00113380	    105.57583615
      2.00884587	     -0.05994620	     -0.00033278	     -0.20117331	     -0.05967975	      0.88283073	     -0.00030852	     -0.21361185	     -0.00008737	     -0.00110060	    106.24737905
      2.01009041	     -0.05997686	     -0.00033099	     -0.20120456	     -0.05967982	      0.88282939	     -0.00030877	     -0.21362916	     -0.00002965	     -0.00106508	    105.28482047
      2.01133496	     -0.06000370	     -0.00032945	     -0.20123197	     -0.05967983	      0.88282808	     -0.00030902	     -0.21364573	      0.00002688	     -0.00102969	    105.97739430
      2.01257951	     -0.06002892	     -0.00032794	     -0.20125778	     -0.05967976	      0.88282683	     -0.00030927	     -0.21366155	      0.00008555	     -0.00099207	    105.03775551
      2.01382405	     -0.06005034	     -0.00032657	     -0.20127978	     -0.05967961	      0.88282561	     -0.00030951	     -0.21367656	      0.00014294	     -0.00095468	    105.76363477
      2.01506860	     -0.06006906	     -0.00032546	     -0.20129909	     -0.05967940	      0.88282445	     -0.00030975	     -0.21369076	      0.00020238	     -0.00091512	    104.87371172
      2.01631314	     -0.06008307	     -0.00032468	     -0.20131368	     -0.05967911	      0.88282334	     -0.00030999	     -0.21370409	      0.00026043	     -0.00087573	    105.65667913
      2.01755769	     -0.06009274	     -0.00032401	     -0.20132394	     -0.05967875	      0.88282227	     -0.00031023	     -0.21371653	      0.00032040	     -0.00083403	    104.83747184
      2.01880223	     -0.06009457	     -0.00032335	     -0.20132635	     -0.05967831	      0.88282126	     -0.00031046	     -0.21372794	      0.00037887	     -0.00079233	    105.71361449
      2.02004678	     -0.06008846	     -0.00032257	     -0.20132084	     -0.05967781	      0.88282030	     -0.00031068	     -0.21373818	      0.00043910	     -0.00074804	    104.99004267
      2.02129132	     -0.06007342	     -0.00032186	     -0.20130638	     -0.05967722	      0.88281940	     -0.00031091	     -0.21374712	      0.00049759	     -0.00070336	    105.94039877
      2.02253587	     -0.06005110	     -0.00032120	     -0.20128465	     -0.05967657	      0.88281855	     -0.00031113	     -0.21375468	      0.00055755	     -0.00065570	    105.27905321
      2.02378042	     -0.06001962	     -0.00032054	     -0.20125376	     -0.05967584	      0.88281777	     -0.00031134	     -0.21376077	      0.00061545	     -0.00060723	    106.28928527
      2.02502496	     -0.05998076	     -0.00031978	     -0.20121550	     -0.05967503	      0.88281704	     -0.00031156	     -0.21376532	      0.00067447	     -0.00055540	    105.66200906
      2.02626951	     -0.05993354	     -0.00031903	     -0.20116884	     -0.05967416	      0.88281638	     -0.00031177	     -0.21376828	      0.00073110	     -0.00050247	    106.71593843
      2.02751405	     -0.05987908	     -0.00031811	     -0.20111497	     -0.05967321	      0.88281579	     -0.00031197	     -0.21376964	      0.00078856	     -0.00044596	    106.12589925
      2.02875860	     -0.05981606	     -0.00031703	     -0.20105251	     -0.05967220	      0.88281527	     -0.00031217	     -0.21376934	      0.00084336	     -0.00038824	    107.22339158
      2.03000314	     -0.05974649	     -0.00031571	     -0.20098351	     -0.05967111	      0.88281483	     -0.00031237	     -0.21376739	      0.00089872	     -0.00032690	    106.65897024
      2.03124769	     -0.05967024	     -0.00031431	     -0.20090781	     -0.05966996	      0.88281446	     -0.00031257	     -0.21376379	      0.00095117	     -0.00026447	    107.78214439
      2.03249223	     -0.05958970	     -0.00031288	     -0.20082782	     -0.05966875	      0.88281417	     -0.00031276	     -0.21375860	      0.00100396	     -0.00019867	    107.23635587
      2.03373678	     -0.05950367	     -0.00031149	     -0.20074231	     -0.05966746	      0.88281397	     -0.00031294	     -0.21375186	      0.00105368	     -0.00013211	    108.39914942
      2.03498133	     -0.05941401	     -0.00031008	     -0.20065316	     -0.05966612	      0.88281384	     -0.00031313	     -0.21374365	      0.00110364	     -0.00006259	    107.87633917
      2.03622587	     -0.05932043	     -0.00030882	     -0.20056007	     -0.05966472	      0.88281381	     -0.00031331	     -0.21373404	      0.00115042	      0.00000722	    109.05871192
      2.03747042	     -0.05922454	     -0.00030758	     -0.20046466	     -0.05966326	      0.88281386	     -0.00031348	     -0.21372312	      0.00119736	      0.00007941	    108.56305161
      2.03871496	     -0.05912521	     -0.00030642	     -0.20036577	     -0.05966174	      0.88281401	     -0.00031366	     -0.21371094	      0.00124111	      0.00015126	    109.77909691
      2.03995951	     -0.05902446	     -0.00030521	     -0.20026548	     -0.05966017	      0.88281424	     -0.00031383	     -0.21369759	      0.00128503	      0.00022482	    109.29554420
      2.04120405	     -0.05892150	     -0.00030412	     -0.20016293	     -0.05965854	      0.88281457	     -0.00031399	     -0.21368313	      0.00132575	      0.00029729	    110.52981408
      2.04244860	     -0.05881828	     -0.00030315	     -0.20006011	     -0.05965687	      0.88281498	     -0.00031415	     -0.21366766	      0.00136668	      0.00037071	    110.07611811
      2.04369315	     -0.05871305	     -0.00030228	     -0.19995527	     -0.05965514	      0.88281549	     -0.00031431	     -0.21365123	      0.00140447	      0.00044228	    111.33868617
      2.04493769	     -0.05860743	     -0.00030131	     -0.19985002	     -0.05965337	      0.88281608	     -0.00031447	     -0.21363392	      0.00144251	      0.00051405	    110.90811543
      2.04618224	     -0.05849986	     -0.00030025	     -0.19974280	     -0.05965156	      0.88281677	     -0.00031462	     -0.21361575	      0.00147745	      0.00058328	    112.19329958
      2.04742678	     -0.05839241	     -0.00029910	     -0.19963569	     -0.05964969	      0.88281753	     -0.00031477	     -0.21359680	      0.00151267	      0.00065206	    111.77835449
      2.04867133	     -0.05828367	     -0.00029807	     -0.19952727	     -0.05964779	      0.88281839	     -0.00031491	     -0.21357711	      0.00154482	      0.00071768	    113.08086427
      2.04991587	     -0.05817470	     -0.00029724	     -0.19941862	     -0.05964585	      0.88281932	     -0.00031505	     -0.21355674	      0.00157729	      0.00078228	    112.68409065
      2.05116042	     -0.05806479	     -0.00029661	     -0.19930899	     -0.05964387	      0.88282033	     -0.00031519	     -0.21353575	      0.00160671	      0.00084321	    113.98933140
      2.05240496	     -0.05795510	     -0.00029605	     -0.19919958	     -0.05964185	      0.88282142	     -0.00031533	     -0.21351420	      0.00163647	      0.00090263	    113.60445105
      2.05364951	     -0.05784394	     -0.00029563	     -0.19908866	     -0.05963980	      0.88282258	     -0.00031546	     -0.21349212	      0.00166322	      0.00095794	    114.93984492
      2.05489406	     -0.05773292	     -0.00029517	     -0.19897789	     -0.05963771	      0.88282380	     -0.00031559	     -0.21346955	      0.00169037	      0.00101138	    114.57392562
      2.05613860	     -0.05762010	     -0.00029475	     -0.19886529	     -0.05963559	      0.88282509	     -0.00031572	     -0.21344647	      0.00171456	      0.00106039	    115.93670864
      2.05738315	     -0.05750765	     -0.00029428	     -0.19875306	     -0.05963344	      0.88282644	     -0.00031585	     -0.21342294	      0.00173917	      0.00110728	    115.58096981
      2.05862769	     -0.05739329	     -0.00029382	     -0.19863889	     -0.05963126	      0.88282785	     -0.00031597	     -0.21339894	      0.00176083	      0.00114956	    116.96254841
      2.05987224	     -0.05727886	     -0.00029324	     -0.19852465	     -0.05962906	      0.88282930	     -0.00031609	     -0.21337450	      0.00178292	      0.00118959	    116.62007619
      2.06111678	     -0.05716261	     -0.00029267	     -0.19840857	     -0.05962683	      0.88283081	     -0.00031621	     -0.21334961	      0.00180202	      0.00122496	    118.01030578
      2.06236133	     -0.05704742	     -0.00029205	     -0.19829355	     -0.05962457	      0.88283235	     -0.00031632	     -0.21332433	      0.00182153	      0.00125808	    117.65726062
      2.06360587	     -0.05693125	     -0.00029150	     -0.19817752	     -0.05962229	      0.88283394	     -0.00031644	     -0.21329867	      0.00183802	      0.00128654	    119.04933378
      2.06485042	     -0.05681667	     -0.00029082	     -0.19806308	     -0.05962000	      0.88283555	     -0.00031655	     -0.21327269	      0.00185490	      0.00131280	    118.69371790
      2.06609497	     -0.05670161	     -0.00029020	     -0.19794812	     -0.05961768	      0.88283720	     -0.00031666	     -0.21324641	      0.00186876	      0.00133445	    120.08491709
      2.06733951	     -0.05658907	     -0.00028963	     -0.19783570	     -0.05961534	      0.88283887	     -0.00031677	     -0.21321989	      0.00188302	      0.00135394	    119.71830796
      2.06858406	     -0.05647670	     -0.00028932	     -0.19772341	     -0.05961299	      0.88284057	     -0.00031687	     -0.21319317	      0.00189429	      0.00136891	    121.11360079
      2.06982860	     -0.05636660	     -0.00028887	     -0.19761338	     -0.05961063	      0.88284228	     -0.00031698	     -0.21316631	      0.00190601	      0.00138184	    120.74088531
      2.07107315	     -0.05625608	     -0.00028794	     -0.19750292	     -0.05960825	      0.88284401	     -0.00031708	     -0.21313933	      0.00191471	      0.00139047	    122.12943526
      2.07231769	     -0.05614792	     -0.00028682	     -0.19739483	     -0.05960586	      0.88284574	     -0.00031719	     -0.21311226	      0.00192383	      0.00139727	    121.72575141
      2.07356224	     -0.05604001	     -0.00028577	     -0.19728696	     -0.05960346	      0.88284748	     -0.00031729	     -0.21308511	      0.00192996	      0.00139987	    123.10360477
      2.07480678	     -0.05593361	     -0.00028525	     -0.19718059	     -0.05960106	      0.88284923	     -0.00031739	     -0.21305797	      0.00193652	      0.00140078	    122.68609016
      2.07605133	     -0.05582936	     -0.00028494	     -0.19707633	     -0.05959865	      0.88285097	     -0.00031749	     -0.21303091	      0.00194010	      0.00139765	    124.04971571
      2.07729588	     -0.05572894	     -0.00028465	     -0.19697590	     -0.05959623	      0.88285270	     -0.00031759	     -0.21300399	      0.00194419	      0.00139293	    123.62330774
      2.07854042	     -0.05562932	     -0.00028437	     -0.19687626	     -0.05959381	      0.88285443	     -0.00031769	     -0.21297722	      0.00194541	      0.00138425	    124.99085507
      2.07978497	     -0.05553307	     -0.00028395	     -0.19677999	     -0.05959139	      0.88285615	     -0.00031780	     -0.21295061	      0.00194724	      0.00137412	    124.54145409
      2.08102951	     -0.05543797	     -0.00028336	     -0.19668484	     -0.05958896	      0.88285785	     -0.00031790	     -0.21292417	      0.00194627	      0.00136021	    125.89003516
      2.08227406	     -0.05534682	     -0.00028267	     -0.19659365	     -0.05958654	      0.88285953	     -0.00031800	     -0.21289792	      0.00194597	      0.00134508	    125.41165293
      2.08351860	     -0.05525710	     -0.00028213	     -0.19650385	     -0.05958412	      0.88286120	     -0.00031810	     -0.21287187	      0.00194294	      0.00132643	    126.73571920
      2.08476315	     -0.05517183	     -0.00028164	     -0.19641851	     -0.05958170	      0.88286284	     -0.00031821	     -0.21284609	      0.00194066	      0.00130682	    126.22456605
      2.08600769	     -0.05508800	     -0.00028124	     -0.19633459	     -0.05957929	      0.88286445	     -0.00031831	     -0.21282057	      0.00193573	      0.00128395	    127.53629518
      2.08725224	     -0.05500871	     -0.00028086	     -0.19625521	     -0.05957689	      0.88286603	     -0.00031842	     -0.21279537	      0.00193163	      0.00126035	    126.99563692
      2.08849679	     -0.05493119	     -0.00028058	     -0.19617757	     -0.05957449	      0.88286758	     -0.00031853	     -0.21277049	      0.00192495	      0.00123376	    128.27487824
      2.08974133	     -0.05485872	     -0.00028026	     -0.19610499	     -0.05957209	      0.88286910	     -0.00031863	     -0.21274598	      0.00191916	      0.00120669	    127.68607867
      2.09098588	     -0.05478802	     -0.00027998	     -0.19603415	     -0.05956971	      0.88287059	     -0.00031874	     -0.21272185	      0.00191086	      0.00117683	    128.93389057
      2.09223042	     -0.05472228	     -0.00027965	     -0.19596829	     -0.05956734	      0.88287203	     -0.00031886	     -0.21269814	      0.00190355	      0.00114670	    128.30884226
      2.09347497	     -0.05465849	     -0.00027934	     -0.19590435	     -0.05956497	      0.88287344	     -0.00031897	     -0.21267486	      0.00189383	      0.00111398	    129.52037406
      2.09471951	     -0.05459986	     -0.00027894	     -0.19584558	     -0.05956262	      0.88287481	     -0.00031909	     -0.21265203	      0.00188520	      0.00108117	    128.85159250
      2.09596406	     -0.05454322	     -0.00027857	     -0.19578879	     -0.05956028	      0.88287613	     -0.00031921	     -0.21262968	      0.00187426	      0.00104594	    130.02750241
      2.09720860	     -0.05449236	     -0.00027818	     -0.19573777	     -0.05955796	      0.88287741	     -0.00031933	     -0.21260783	      0.00186454	      0.00101080	    129.31045152
      2.09845315	     -0.05444373	     -0.00027787	     -0.19568897	     -0.05955564	      0.88287864	     -0.00031945	     -0.21258650	      0.00185264	      0.00097340	    130.45413936
      2.09969770	     -0.05440082	     -0.00027761	     -0.19564589	     -0.05955334	      0.88287983	     -0.00031958	     -0.21256573	      0.00184209	      0.00093625	    129.70247233
      2.10094224	     -0.05436028	     -0.00027749	     -0.19560517	     -0.05955106	      0.88288097	     -0.00031971	     -0.21254552	      0.00182947	      0.00089704	    130.81724225
      2.10218679	     -0.05432553	     -0.00027747	     -0.19557024	     -0.05954879	      0.88288207	     -0.00031984	     -0.21252590	      0.00181832	      0.00085830	    130.03372953
      2.10343133	     -0.05429252	     -0.00027755	     -0.19553704	     -0.05954653	      0.88288311	     -0.00031997	     -0.21250687	      0.00180519	      0.00081772	    131.12707396
      2.10467588	     -0.05426447	     -0.00027704	     -0.19550882	     -0.05954430	      0.88288410	     -0.00032011	     -0.21248844	      0.00179359	      0.00077797	    130.30246033
      2.10592042	     -0.05423789	     -0.00027650	     -0.19548205	     -0.05954207	      0.88288504	     -0.00032026	     -0.21247060	      0.00177999	      0.00073682	    131.34175027
      2.10716497	     -0.05421518	     -0.00027652	     -0.19545915	     -0.05953986	      0.88288594	     -0.00032040	     -0.21245334	      0.00176794	      0.00069680	    130.47827670
      2.10840952	     -0.05419293	     -0.00027685	     -0.19543670	     -0.05953767	      0.88288678	     -0.00032055	     -0.21243670	      0.00175390	      0.00065577	    131.48462892
      2.10965406	     -0.05417685	     -0.00027717	     -0.19542042	     -0.05953550	      0.88288757	     -0.00032071	     -0.21242072	      0.00174140	      0.00061626	    130.56912346
      2.11089861	     -0.05416187	     -0.00027755	     -0.19540523	     -0.05953334	      0.88288831	     -0.00032086	     -0.21240540	      0.00172700	      0.00057591	    131.56414036
      2.11214315	     -0.05415141	     -0.00027789	     -0.19539457	     -0.05953120	      0.88288900	     -0.00032103	     -0.21239069	      0.00171426	      0.00053723	    130.63675023
      2.11338770	     -0.05414138	     -0.00027815	     -0.19538433	     -0.05952907	      0.88288965	     -0.00032119	     -0.21237657	      0.00169969	      0.00049791	    131.60893339
      2.11463224	     -0.05413539	     -0.00027830	     -0.19537815	     -0.05952697	      0.88289024	     -0.00032136	     -0.21236301	      0.00168679	      0.00046049	    130.63436838
      2.11587679	     -0.05412981	     -0.00027858	     -0.19537236	     -0.05952488	      0.88289079	     -0.00032154	     -0.21234999	      0.00167200	      0.00042264	    131.56059957
      2.11712133	     -0.05412912	     -0.00027888	     -0.19537147	     -0.05952280	      0.88289130	     -0.00032172	     -0.21233751	      0.00165889	      0.00038685	    130.54633224
      2.11836588	     -0.05412896	     -0.00027920	     -0.19537110	     -0.05952075	      0.88289176	     -0.00032190	     -0.21232556	      0.00164393	      0.00035074	    131.44999033
      2.11961043	     -0.05413326	     -0.00027951	     -0.19537521	     -0.05951871	      0.88289217	     -0.00032209	     -0.21231414	      0.00163070	      0.00031680	    130.40862856
      2.12085497	     -0.05413799	     -0.00027983	     -0.19537973	     -0.05951669	      0.88289254	     -0.00032229	     -0.21230321	      0.00161565	      0.00028263	    131.28722028
      2.12209952	     -0.05414730	     -0.00028015	     -0.19538884	     -0.05951469	      0.88289288	     -0.00032249	     -0.21229277	      0.00160237	      0.00025069	    130.21551719
      2.12334406	     -0.05415697	     -0.00028050	     -0.19539830	     -0.05951270	      0.88289317	     -0.00032270	     -0.21228282	      0.00158733	      0.00021857	    131.07046852
      2.12458861	     -0.05417095	     -0.00028084	     -0.19541209	     -0.05951074	      0.88289342	     -0.00032291	     -0.21227334	      0.00157413	      0.00018872	    129.97111385
      2.12583315	     -0.05418492	     -0.00028119	     -0.19542586	     -0.05950879	      0.88289364	     -0.00032313	     -0.21226432	      0.00155919	      0.00015872	    130.80365749
      2.12707770	     -0.05420298	     -0.00028153	     -0.19544373	     -0.05950685	      0.88289382	     -0.00032335	     -0.21225575	      0.00154613	      0.00013103	    129.67909020
      2.12832224	     -0.05422085	     -0.00028188	     -0.19546140	     -0.05950494	      0.88289396	     -0.00032358	     -0.21224761	      0.00153136	      0.00010323	    130.49200854
      2.12956679	     -0.05424276	     -0.00028224	     -0.19548312	     -0.05950304	      0.88289408	     -0.00032382	     -0.21223989	      0.00151850	      0.00007776	    129.34161145
      2.13081134	     -0.05426430	     -0.00028260	     -0.19550447	     -0.05950116	      0.88289416	     -0.00032406	     -0.21223257	      0.00150395	      0.00005219	    130.13330969
      2.13205588	     -0.05428968	     -0.00028295	     -0.19552967	     -0.05949930	      0.88289421	     -0.00032431	     -0.21222565	      0.00149137	      0.00002894	    128.96399400
      2.13330043	     -0.05431460	     -0.00028331	     -0.19555439	     -0.05949745	      0.88289423	     -0.00032456	     -0.21221910	      0.00147715	      0.00000555	    129.74392860
      2.13454497	     -0.05434318	     -0.00028365	     -0.19558279	     -0.05949562	      0.88289422	     -0.00032483	     -0.21221292	      0.00146498	     -0.00001556	    128.56807603
      2.13578952	     -0.05437108	     -0.00028400	     -0.19561051	     -0.05949380	      0.88289419	     -0.00032510	     -0.21220710	      0.00145125	     -0.00003689	    129.34524846
      2.13703406	     -0.05440262	     -0.00028436	     -0.19564188	     -0.05949201	      0.88289413	     -0.00032538	     -0.21220161	      0.00143963	     -0.00005602	    128.16746032
      2.13827861	     -0.05443356	     -0.00028473	     -0.19567264	     -0.05949022	      0.88289405	     -0.00032567	     -0.21219646	      0.00142651	     -0.00007545	    128.94288978
      2.13952315	     -0.05446809	     -0.00028510	     -0.19570701	     -0.05948845	      0.88289394	     -0.00032596	     -0.21219162	      0.00141555	     -0.00009279	    127.77677710
      2.14076770	     -0.05450181	     -0.00028550	     -0.19574056	     -0.05948670	      0.88289382	     -0.00032626	     -0.21218709	      0.00140310	     -0.00011057	    128.56674745
      2.14201225	     -0.05453891	     -0.00028593	     -0.19577751	     -0.05948496	      0.88289367	     -0.00032657	     -0.21218287	      0.00139282	     -0.00012638	    127.42009197
      2.14325679	     -0.05457497	     -0.00028641	     -0.19581341	     -0.05948323	      0.88289350	     -0.00032689	     -0.21217892	      0.00138106	     -0.00014275	    128.23346174
      2.14450134	     -0.05461415	     -0.00028698	     -0.19585244	     -0.05948152	      0.88289332	     -0.00032722	     -0.21217525	      0.00137148	     -0.00015727	    127.11953561
      2.14574588	     -0.05465207	     -0.00028762	     -0.19589020	     -0.05947982	      0.88289311	     -0.00032756	     -0.21217183	      0.00136040	     -0.00017245	    127.95722663
      2.14699043	     -0.05469301	     -0.00028835	     -0.19593100	     -0.05947813	      0.88289289	     -0.00032790	     -0.21216866	      0.00135148	     -0.00018587	    126.86473508
      2.14823497	     -0.05473273	     -0.00028920	     -0.19597056	     -0.05947646	      0.88289265	     -0.00032826	     -0.21216574	      0.00134106	     -0.00020003	    127.71414146
      2.14947952	     -0.05477530	     -0.00029017	     -0.19601299	     -0.05947480	      0.88289239	     -0.00032862	     -0.21216306	      0.00133283	     -0.00021253	    126.63766530
      2.15072406	     -0.05481648	     -0.00029128	     -0.19605402	     -0.05947314	      0.88289212	     -0.00032900	     -0.21216062	      0.00132319	     -0.00022585	    127.49396911
      2.15196861	     -0.05486032	     -0.00029255	     -0.19609772	     -0.05947150	      0.88289183	     -0.00032938	     -0.21215841	      0.00131581	     -0.00023756	    126.42759942
      2.15321316	     -0.05490242	     -0.00029396	     -0.19613967	     -0.05946987	      0.88289153	     -0.00032978	     -0.21215642	      0.00130706	     -0.00025011	    127.27912851
      2.15445770	     -0.05494669	     -0.00029550	     -0.19618381	     -0.05946825	      0.88289121	     -0.00033018	     -0.21215464	      0.00130059	     -0.00026106	    126.21810924
      2.15570225	     -0.05498860	     -0.00029715	     -0.19622558	     -0.05946663	      0.88289088	     -0.00033060	     -0.21215307	      0.00129274	     -0.00027283	    127.06950177
      2.15694679	     -0.05503190	     -0.00029893	     -0.19626875	     -0.05946503	      0.88289053	     -0.00033102	     -0.21215169	      0.00128711	     -0.00028294	    126.03155011
      2.15819134	     -0.05507228	     -0.00030085	     -0.19630899	     -0.05946343	      0.88289017	     -0.00033146	     -0.21215046	      0.00128002	     -0.00029379	    126.89380263
      2.15943588	     -0.05511344	     -0.00030289	     -0.19635004	     -0.05946184	      0.88288980	     -0.00033191	     -0.21214938	      0.00127509	     -0.00030287	    125.88049615
      2.16068043	     -0.05515118	     -0.00030503	     -0.19638764	     -0.05946026	      0.88288942	     -0.00033237	     -0.21214842	      0.00126865	     -0.00031255	    126.75338560
      2.16192497	     -0.05518910	     -0.00030726	     -0.19642544	     -0.05945868	      0.88288902	     -0.00033283	     -0.21214756	      0.00126429	     -0.00032033	    125.76228933
      2.16316952	     -0.05522319	     -0.00030956	     -0.19645939	     -0.05945711	      0.88288862	     -0.00033331	     -0.21214677	      0.00125837	     -0.00032854	    126.63767602
      2.16441407	     -0.05525714	     -0.00031191	     -0.19649324	     -0.05945555	      0.88288821	     -0.00033380	     -0.21214605	      0.00125450	     -0.00033467	    125.65629088
      2.16565861	     -0.05528706	     -0.00031430	     -0.19652303	     -0.05945399	      0.88288779	     -0.00033431	     -0.21214536	      0.00124902	     -0.00034104	    126.52147653
      2.16690316	     -0.05531673	     -0.00031669	     -0.19655259	     -0.05945244	      0.88288736	     -0.00033482	     -0.21214470	      0.00124551	     -0.00034515	    125.53244059
      2.16814770	     -0.05534237	     -0.00031908	     -0.19657810	     -0.05945089	      0.88288693	     -0.00033534	     -0.21214406	      0.00124034	     -0.00034936	    126.37738721
      2.16939225	     -0.05536778	     -0.00032145	     -0.19660341	     -0.05944935	      0.88288649	     -0.00033588	     -0.21214343	      0.00123709	     -0.00035118	    125.37705816
      2.17063679	     -0.05538939	     -0.00032381	     -0.19662490	     -0.05944781	      0.88288605	     -0.00033642	     -0.21214281	      0.00123212	     -0.00035299	    126.19924840
      2.17188134	     -0.05541117	     -0.00032611	     -0.19664658	     -0.05944628	      0.88288561	     -0.00033698	     -0.21214221	      0.00122901	     -0.00035238	    125.17298160
      2.17312589	     -0.05542964	     -0.00032831	     -0.19666493	     -0.05944475	      0.88288518	     -0.00033754	     -0.21214162	      0.00122410	     -0.00035181	    125.95220512
      2.17437043	     -0.05544934	     -0.00033043	     -0.19668453	     -0.05944323	      0.88288474	     -0.00033812	     -0.21214109	      0.00122101	     -0.00034898	    124.88439964
      2.17561498	     -0.05546745	     -0.00033248	     -0.19670254	     -0.05944172	      0.88288431	     -0.00033871	     -0.21214064	      0.00121613	     -0.00034648	    125.60258740
      2.17685952	     -0.05548854	     -0.00033455	     -0.19672352	     -0.05944021	      0.88288388	     -0.00033931	     -0.21214036	      0.00121307	     -0.00034214	    124.48354883
      2.17810407	     -0.05551006	     -0.00033673	     -0.19674493	     -0.05943870	      0.88288345	     -0.00033992	     -0.21214031	      0.00120832	     -0.00033864	    125.14582473
      2.17934861	     -0.05553616	     -0.00033908	     -0.19677092	     -0.05943720	      0.88288304	     -0.00034054	     -0.21214058	      0.00120551	     -0.00033386	    123.98942852
      2.18059316	     -0.05556308	     -0.00034161	     -0.19679772	     -0.05943570	      0.88288262	     -0.00034118	     -0.21214126	      0.00120116	     -0.00033050	    124.61105227
      2.18183770	     -0.05559443	     -0.00034436	     -0.19682897	     -0.05943421	      0.88288221	     -0.00034182	     -0.21214241	      0.00119891	     -0.00032642	    123.44063431
      2.18308225	     -0.05562640	     -0.00034728	     -0.19686081	     -0.05943272	      0.88288181	     -0.00034248	     -0.21214407	      0.00119526	     -0.00032422	    124.02879825
      2.18432680	     -0.05566208	     -0.00035030	     -0.19689638	     -0.05943123	      0.88288141	     -0.00034314	     -0.21214628	      0.00119382	     -0.00032170	    122.83555498
      2.18557134	     -0.05569770	     -0.00035338	     -0.19693187	     -0.05942975	      0.88288101	     -0.00034382	     -0.21214904	      0.00119107	     -0.00032142	    123.38276063
      2.18681589	     -0.05573694	     -0.00035652	     -0.19697101	     -0.05942826	      0.88288061	     -0.00034451	     -0.21215237	      0.00119061	     -0.00032111	    122.16313141
      2.18806043	     -0.05577625	     -0.00035968	     -0.19701020	     -0.05942678	      0.88288021	     -0.00034521	     -0.21215629	      0.00118891	     -0.00032330	    122.66260764
      2.18930498	     -0.05581884	     -0.00036282	     -0.19705270	     -0.05942530	      0.88287980	     -0.00034592	     -0.21216081	      0.00118953	     -0.00032566	    121.41848405
      2.19054952	     -0.05586104	     -0.00036590	     -0.19709480	     -0.05942382	      0.88287939	     -0.00034664	     -0.21216592	      0.00118897	     -0.00033068	    121.88109193
      2.19179407	     -0.05590597	     -0.00036894	     -0.19713964	     -0.05942234	      0.88287898	     -0.00034737	     -0.21217161	      0.00119079	     -0.00033598	    120.62796387
      2.19303861	     -0.05595042	     -0.00037196	     -0.19718400	     -0.05942086	      0.88287856	     -0.00034811	     -0.21217787	      0.00119148	     -0.00034395	    121.06652680
      2.19428316	     -0.05599792	     -0.00037497	     -0.19723143	     -0.05941938	      0.88287812	     -0.00034886	     -0.21218470	      0.00119458	     -0.00035216	    119.80164443
      2.19552771	     -0.05604504	     -0.00037793	     -0.19727847	     -0.05941789	      0.88287768	     -0.00034962	     -0.21219210	      0.00119659	     -0.00036295	    120.21774263
      2.19677225	     -0.05609536	     -0.00038085	     -0.19732873	     -0.05941640	      0.88287722	     -0.00035039	     -0.21220007	      0.00120102	     -0.00037386	    118.94038385
      2.19801680	     -0.05614569	     -0.00038370	     -0.19737900	     -0.05941490	      0.88287675	     -0.00035117	     -0.21220860	      0.00120437	     -0.00038723	    119.33418793
      2.19926134	     -0.05619852	     -0.00038643	     -0.19743180	     -0.05941340	      0.88287626	     -0.00035195	     -0.21221770	      0.00121015	     -0.00040057	    118.06051149
      2.20050589	     -0.05625000	     -0.00038897	     -0.19748323	     -0.05941189	      0.88287575	     -0.00035275	     -0.21222732	      0.00121489	     -0.00041616	    118.45570070
      2.20175043	     -0.05630326	     -0.00039139	     -0.19753648	     -0.05941037	      0.88287522	     -0.00035356	     -0.21223744	      0.00122210	     -0.00043146	    117.19511591
      2.20299498	     -0.05635539	     -0.00039371	     -0.19758858	     -0.05940885	      0.88287467	     -0.00035437	     -0.21224800	      0.00122830	     -0.00044869	    117.59813291
      2.20423952	     -0.05640960	     -0.00039595	     -0.19764279	     -0.05940731	      0.88287410	     -0.00035519	     -0.21225901	      0.00123698	     -0.00046528	    116.34790164
      2.20548407	     -0.05646271	     -0.00039806	     -0.19769590	     -0.05940577	      0.88287351	     -0.00035602	     -0.21227042	      0.00124467	     -0.00048349	    116.75209976
      2.20672862	     -0.05651725	     -0.00040002	     -0.19775046	     -0.05940421	      0.88287290	     -0.00035686	     -0.21228223	      0.00125483	     -0.00050075	    115.51867756
      2.20797316	     -0.05657017	     -0.00040186	     -0.19780340	     -0.05940265	      0.88287227	     -0.00035770	     -0.21229438	      0.00126400	     -0.00051930	    115.93898831
      2.20921771	     -0.05662443	     -0.00040361	     -0.19785771	     -0.05940107	      0.88287161	     -0.00035856	     -0.21230686	      0.00127564	     -0.00053659	    114.72611114
      2.21046225	     -0.05667690	     -0.00040528	     -0.19791022	     -0.05939947	      0.88287093	     -0.00035942	     -0.21231962	      0.00128633	     -0.00055483	    115.16682473
      2.21170680	     -0.05673034	     -0.00040691	     -0.19796372	     -0.05939786	      0.88287023	     -0.00036029	     -0.21233264	      0.00129951	     -0.00057149	    113.98161206
      2.21295134	     -0.05678201	     -0.00040855	     -0.19801545	     -0.05939624	      0.88286951	     -0.00036117	     -0.21234587	      0.00131173	     -0.00058878	    114.44430149
      2.21419589	     -0.05683501	     -0.00041022	     -0.19806852	     -0.05939460	      0.88286877	     -0.00036205	     -0.21235931	      0.00132641	     -0.00060415	    113.28006936
      2.21544043	     -0.05688666	     -0.00041197	     -0.19812024	     -0.05939294	      0.88286800	     -0.00036295	     -0.21237293	      0.00134009	     -0.00061986	    113.76457544
      2.21668498	     -0.05693968	     -0.00041377	     -0.19817335	     -0.05939126	      0.88286722	     -0.00036385	     -0.21238673	      0.00135617	     -0.00063339	    112.62735604
      2.21792953	     -0.05699115	     -0.00041562	     -0.19822490	     -0.05938956	      0.88286643	     -0.00036475	     -0.21240068	      0.00137120	     -0.00064700	    113.13707111
      2.21917407	     -0.05704362	     -0.00041749	     -0.19827748	     -0.05938785	      0.88286561	     -0.00036567	     -0.21241478	      0.00138861	     -0.00065820	    112.02935677
      2.22041862	     -0.05709415	     -0.00041934	     -0.19832810	     -0.05938611	      0.88286479	     -0.00036659	     -0.21242900	      0.00140498	     -0.00066929	    112.56777415
      2.22166316	     -0.05714489	     -0.00042115	     -0.19837896	     -0.05938435	      0.88286395	     -0.00036752	     -0.21244331	      0.00142370	     -0.00067781	    111.50599884
      2.22290771	     -0.05719325	     -0.00042293	     -0.19842743	     -0.05938256	      0.88286310	     -0.00036845	     -0.21245767	      0.00144130	     -0.00068607	    112.09236166
      2.22415225	     -0.05724190	     -0.00042454	     -0.19847622	     -0.05938076	      0.88286224	     -0.00036940	     -0.21247206	      0.00146113	     -0.00069164	    111.08349605
      2.22539680	     -0.05728773	     -0.00042603	     -0.19852218	     -0.05937893	      0.88286138	     -0.00037034	     -0.21248644	      0.00147973	     -0.00069683	    111.71762548
      2.22664134	     -0.05733296	     -0.00042744	     -0.19856757	     -0.05937707	      0.88286051	     -0.00037130	     -0.21250080	      0.00150046	     -0.00069924	    110.77191002
      2.22788589	     -0.05737525	     -0.00042883	     -0.19861000	     -0.05937519	      0.88285964	     -0.00037226	     -0.21251507	      0.00151987	     -0.00070122	    111.46999770
      2.22913044	     -0.05741672	     -0.00043043	     -0.19865162	     -0.05937329	      0.88285877	     -0.00037323	     -0.21252928	      0.00154133	     -0.00070037	    110.58347618
      2.23037498	     -0.05745632	     -0.00043213	     -0.19869137	     -0.05937136	      0.88285790	     -0.00037420	     -0.21254340	      0.00156138	     -0.00069905	    111.33649807
      2.23161953	     -0.05749649	     -0.00043390	     -0.19873170	     -0.05936940	      0.88285703	     -0.00037518	     -0.21255747	      0.00158339	     -0.00069489	    110.49348633
      2.23286407	     -0.05753459	     -0.00043572	     -0.19876995	     -0.05936742	      0.88285617	     -0.00037616	     -0.21257147	      0.00160401	     -0.00069031	    111.28356772
      2.23410862	     -0.05757290	     -0.00043755	     -0.19880843	     -0.05936541	      0.88285531	     -0.00037715	     -0.21258540	      0.00162666	     -0.00068294	    110.47922419
      2.23535316	     -0.05760862	     -0.00043889	     -0.19884431	     -0.05936337	      0.88285447	     -0.00037815	     -0.21259925	      0.00164793	     -0.00067514	    111.31791741
      2.23659771	     -0.05764402	     -0.00043979	     -0.19887990	     -0.05936131	      0.88285363	     -0.00037914	     -0.21261300	      0.00167119	     -0.00066440	    110.52538338
      2.23784226	     -0.05767676	     -0.00044058	     -0.19891283	     -0.05935921	      0.88285281	     -0.00038015	     -0.21262662	      0.00169301	     -0.00065317	    111.37067404
      2.23908680	     -0.05770921	     -0.00044129	     -0.19894548	     -0.05935709	      0.88285201	     -0.00038116	     -0.21264011	      0.00171684	     -0.00063916	    110.63295428
      2.24033135	     -0.05773620	     -0.00044255	     -0.19897267	     -0.05935494	      0.88285122	     -0.00038217	     -0.21265346	      0.00173926	     -0.00062465	    111.52300637
      2.24157589	     -0.05776467	     -0.00044394	     -0.19900133	     -0.05935276	      0.88285045	     -0.00038318	     -0.21266672	      0.00176360	     -0.00060725	    110.78899782
      2.24282044	     -0.05779065	     -0.00044526	     -0.19902751	     -0.05935055	      0.88284971	     -0.00038420	     -0.21267988	      0.00178652	     -0.00058945	    111.70244769
      2.24406498	     -0.05781597	     -0.00044647	     -0.19905303	     -0.05934831	      0.88284899	     -0.00038522	     -0.21269291	      0.00181142	     -0.00056893	    111.01634875
      2.24530953	     -0.05783792	     -0.00044755	     -0.19907519	     -0.05934604	      0.88284829	     -0.00038625	     -0.21270576	      0.00183493	     -0.00054813	    111.96109200
      2.24655407	     -0.05785885	     -0.00044846	     -0.19909634	     -0.05934374	      0.88284763	     -0.00038727	     -0.21271839	      0.00186045	     -0.00052470	    111.28599557
      2.24779862	     -0.05787644	     -0.00044921	     -0.19911414	     -0.05934141	      0.88284699	     -0.00038830	     -0.21273075	      0.00188461	     -0.00050109	    112.23162522
      2.24904317	     -0.05789328	     -0.00044978	     -0.19913123	     -0.05933905	      0.88284638	     -0.00038933	     -0.21274282	      0.00191081	     -0.00047499	    111.54048423
      2.25028771	     -0.05790678	     -0.00045017	     -0.19914496	     -0.05933666	      0.88284581	     -0.00039037	     -0.21275457	      0.00193569	     -0.00044884	    112.48244858
      2.25153226	     -0.05791917	     -0.00045037	     -0.19915761	     -0.05933423	      0.88284526	     -0.00039140	     -0.21276596	      0.00196260	     -0.00042035	    111.78155931
      2.25277680	     -0.05792826	     -0.00045046	     -0.19916695	     -0.05933177	      0.88284476	     -0.00039243	     -0.21277695	      0.00198814	     -0.00039197	    112.71856271
      2.25402135	     -0.05793699	     -0.00045052	     -0.19917594	     -0.05932928	      0.88284429	     -0.00039347	     -0.21278755	      0.00201566	     -0.00036140	    112.00344251
      2.25526589	     -0.05794324	     -0.00045055	     -0.19918245	     -0.05932676	      0.88284386	     -0.00039451	     -0.21279772	      0.00204175	     -0.00033112	    112.93661202
      2.25651044	     -0.05794952	     -0.00045057	     -0.19918899	     -0.05932420	      0.88284347	     -0.00039555	     -0.21280750	      0.00206978	     -0.00029890	    112.21141307
      2.25775498	     -0.05795341	     -0.00045059	     -0.19919315	     -0.05932161	      0.88284311	     -0.00039659	     -0.21281685	      0.00209636	     -0.00026722	    113.14324041
      2.25899953	     -0.05795718	     -0.00045061	     -0.19919720	     -0.05931898	      0.88284280	     -0.00039763	     -0.21282579	      0.00212483	     -0.00023383	    112.41707532
      2.26024408	     -0.05795841	     -0.00045074	     -0.19919868	     -0.05931632	      0.88284253	     -0.00039867	     -0.21283429	      0.00215181	     -0.00020119	    113.37078440
      2.26148862	     -0.05795978	     -0.00045096	     -0.19920034	     -0.05931362	      0.88284230	     -0.00039971	     -0.21284235	      0.00218063	     -0.00016696	    112.66025530
      2.26273317	     -0.05795820	     -0.00045156	     -0.19919902	     -0.05931089	      0.88284212	     -0.00040075	     -0.21284993	      0.00220792	     -0.00013353	    113.64252992
      2.26397771	     -0.05795461	     -0.00045252	     -0.19919569	     -0.05930813	      0.88284197	     -0.00040179	     -0.21285703	      0.00223697	     -0.00009848	    112.96532726
      2.26522226	     -0.05794585	     -0.00045336	     -0.19918719	     -0.05930533	      0.88284187	     -0.00040283	     -0.21286353	      0.00226436	     -0.00006413	    113.97129117
      2.26646680	     -0.05793405	     -0.00045401	     -0.19917567	     -0.05930249	      0.88284181	     -0.00040387	     -0.21286940	      0.00229337	     -0.00002812	    113.30784388
      2.26771135	     -0.05791667	     -0.00045454	     -0.19915855	     -0.05929962	      0.88284180	     -0.00040491	     -0.21287456	      0.00232054	      0.00000724	    114.34904822
      2.26895589	     -0.05789583	     -0.00045497	     -0.19913799	     -0.05929671	      0.88284183	     -0.00040595	     -0.21287895	      0.00234916	      0.00004437	    113.71693124
      2.27020044	     -0.05786880	     -0.00045508	     -0.19911123	     -0.05929377	      0.88284191	     -0.00040699	     -0.21288253	      0.00237576	      0.00008103	    114.80868412
      2.27144499	     -0.05783686	     -0.00045460	     -0.19907958	     -0.05929080	      0.88284203	     -0.00040803	     -0.21288524	      0.00240358	      0.00011977	    114.20311467
      2.27268953	     -0.05779848	     -0.00045406	     -0.19904148	     -0.05928779	      0.88284221	     -0.00040907	     -0.21288702	      0.00242916	      0.00015833	    115.32700574
      2.27393408	     -0.05775584	     -0.00045347	     -0.19899913	     -0.05928475	      0.88284243	     -0.00041010	     -0.21288784	      0.00245575	      0.00019918	    114.76681340
      2.27517862	     -0.05770658	     -0.00045285	     -0.19895014	     -0.05928168	      0.88284270	     -0.00041114	     -0.21288764	      0.00247990	      0.00024004	    115.94746159
      2.27642317	     -0.05765239	     -0.00045199	     -0.19889623	     -0.05927858	      0.88284303	     -0.00041217	     -0.21288640	      0.00250485	      0.00028336	    115.41531120
      2.27766771	     -0.05759031	     -0.00045097	     -0.19883441	     -0.05927545	      0.88284341	     -0.00041320	     -0.21288405	      0.00252711	      0.00032683	    116.62887825
      2.27891226	     -0.05752384	     -0.00044972	     -0.19876821	     -0.05927229	      0.88284384	     -0.00041423	     -0.21288057	      0.00254995	      0.00037287	    116.11013600
      2.28015680	     -0.05745091	     -0.00044831	     -0.19869553	     -0.05926910	      0.88284434	     -0.00041526	     -0.21287594	      0.00256992	      0.00041907	    117.38137842
      2.28140135	     -0.05737424	     -0.00044673	     -0.19861911	     -0.05926589	      0.88284489	     -0.00041628	     -0.21287015	      0.00259029	      0.00046779	    116.89795422
      2.28264590	     -0.05729257	     -0.00044512	     -0.19853766	     -0.05926266	      0.88284550	     -0.00041730	     -0.21286319	      0.00260760	      0.00051661	    118.20069779
      2.28389044	     -0.05720817	     -0.00044337	     -0.19845349	     -0.05925940	      0.88284617	     -0.00041832	     -0.21285510	      0.00262515	      0.00056778	    117.72909775
      2.28513499	     -0.05711907	     -0.00044143	     -0.19836460	     -0.05925612	      0.88284691	     -0.00041934	     -0.21284588	      0.00263952	      0.00061878	    119.04300979
      2.28637953	     -0.05702819	     -0.00043928	     -0.19827392	     -0.05925283	      0.88284772	     -0.00042035	     -0.21283557	      0.00265406	      0.00067177	    118.55127488
      2.28762408	     -0.05693409	     -0.00043706	     -0.19818000	     -0.05924952	      0.88284858	     -0.00042136	     -0.21282420	      0.00266539	      0.00072413	    119.86505485
      2.28886862	     -0.05683920	     -0.00043478	     -0.19808529	     -0.05924620	      0.88284952	     -0.00042237	     -0.21281184	      0.00267691	      0.00077796	    119.37446004
      2.29011317	     -0.05674095	     -0.00043254	     -0.19798718	     -0.05924286	      0.88285052	     -0.00042337	     -0.21279850	      0.00268524	      0.00083064	    120.71782345
      2.29135771	     -0.05664209	     -0.00043031	     -0.19788846	     -0.05923951	      0.88285159	     -0.00042438	     -0.21278424	      0.00269376	      0.00088433	    120.22837367
      2.29260226	     -0.05654125	     -0.00042820	     -0.19778773	     -0.05923615	      0.88285272	     -0.00042537	     -0.21276910	      0.00269907	      0.00093639	    121.55826320
      2.29384681	     -0.05644142	     -0.00042611	     -0.19768800	     -0.05923279	      0.88285392	     -0.00042637	     -0.21275316	      0.00270454	      0.00098893	    121.02909008
      2.29509135	     -0.05634014	     -0.00042419	     -0.19758679	     -0.05922942	      0.88285518	     -0.00042736	     -0.21273649	      0.00270676	      0.00103924	    122.32391782
      2.29633590	     -0.05624073	     -0.00042235	     -0.19748745	     -0.05922605	      0.88285651	     -0.00042835	     -0.21271919	      0.00270917	      0.00108940	    121.75432422
      2.29758044	     -0.05614068	     -0.00042046	     -0.19738744	     -0.05922268	      0.88285789	     -0.00042933	     -0.21270131	      0.00270836	      0.00113671	    123.04167277
      2.29882499	     -0.05604264	     -0.00041849	     -0.19728944	     -0.05921931	      0.88285934	     -0.00043031	     -0.21268293	      0.00270784	      0.00118331	    122.44998377
      2.30006953	     -0.05594378	     -0.00041654	     -0.19719058	     -0.05921595	      0.88286084	     -0.00043129	     -0.21266408	      0.00270418	      0.00122649	    123.71811050
      2.30131408	     -0.05584693	     -0.00041460	     -0.19709374	     -0.05921258	      0.88286239	     -0.00043226	     -0.21264482	      0.00270088	      0.00126840	    123.11944276
      2.30255863	     -0.05574967	     -0.00041282	     -0.19699645	     -0.05920922	      0.88286399	     -0.00043323	     -0.21262518	      0.00269453	      0.00130640	    124.38342389
      2.30380317	     -0.05565487	     -0.00041111	     -0.19690163	     -0.05920587	      0.88286564	     -0.00043420	     -0.21260521	      0.00268862	      0.00134274	    123.77343827
      2.30504772	     -0.05556000	     -0.00040959	     -0.19680669	     -0.05920253	      0.88286733	     -0.00043516	     -0.21258495	      0.00267973	      0.00137481	    125.02270089
      2.30629226	     -0.05546848	     -0.00040816	     -0.19671511	     -0.05919920	      0.88286906	     -0.00043611	     -0.21256447	      0.00267133	      0.00140492	    124.37898224
      2.30753681	     -0.05537719	     -0.00040683	     -0.19662373	     -0.05919589	      0.88287083	     -0.00043706	     -0.21254381	      0.00265995	      0.00143048	    125.59957645
      2.30878135	     -0.05528860	     -0.00040537	     -0.19653504	     -0.05919258	      0.88287262	     -0.00043801	     -0.21252302	      0.00264911	      0.00145384	    124.92403923
      2.31002590	     -0.05520077	     -0.00040394	     -0.19644710	     -0.05918929	      0.88287444	     -0.00043895	     -0.21250211	      0.00263534	      0.00147244	    126.10144357
      2.31127044	     -0.05511725	     -0.00040250	     -0.19636346	     -0.05918602	      0.88287628	     -0.00043989	     -0.21248117	      0.00262215	      0.00148864	    125.38560035
      2.31251499	     -0.05503463	     -0.00040101	     -0.19628070	     -0.05918277	      0.88287815	     -0.00044082	     -0.21246023	      0.00260608	      0.00149992	    126.55138265
      2.31375954	     -0.05495511	     -0.00039940	     -0.19620104	     -0.05917954	      0.88288002	     -0.00044174	     -0.21243931	      0.00259070	      0.00150877	    125.82102337
      2.31500408	     -0.05487581	     -0.00039777	     -0.19612158	     -0.05917632	      0.88288190	     -0.00044266	     -0.21241843	      0.00257253	      0.00151275	    126.96810913
      2.31624863	     -0.05480037	     -0.00039601	     -0.19604598	     -0.05917313	      0.88288378	     -0.00044357	     -0.21239762	      0.00255511	      0.00151434	    126.19515014
      2.31749317	     -0.05472547	     -0.00039423	     -0.19597089	     -0.05916996	      0.88288567	     -0.00044448	     -0.21237691	      0.00253496	      0.00151111	    127.31633781
      2.31873772	     -0.05465370	     -0.00039231	     -0.19589895	     -0.05916682	      0.88288754	     -0.00044538	     -0.21235630	      0.00251563	      0.00150563	    126.53314854
      2.31998226	     -0.05458227	     -0.00039052	     -0.19582732	     -0.05916370	      0.88288941	     -0.00044628	     -0.21233581	      0.00249362	      0.00149557	    127.64310800
      2.32122681	     -0.05451461	     -0.00038867	     -0.19575946	     -0.05916061	      0.88289127	     -0.00044716	     -0.21231547	      0.00247247	      0.00148359	    126.83664978
      2.32247135	     -0.05444711	     -0.00038687	     -0.19569174	     -0.05915755	      0.88289310	     -0.00044804	     -0.21229527	      0.00244868	      0.00146735	    127.93811138
      2.32371590	     -0.05438257	     -0.00038499	     -0.19562698	     -0.05915452	      0.88289492	     -0.00044891	     -0.21227524	      0.00242581	      0.00144956	    127.12584927
      2.32496045	     -0.05431771	     -0.00038309	     -0.19556189	     -0.05915151	      0.88289671	     -0.00044978	     -0.21225536	      0.00240032	      0.00142796	    128.21604847
      2.32620499	     -0.05425632	     -0.00038102	     -0.19550027	     -0.05914854	      0.88289847	     -0.00045064	     -0.21223564	      0.00237577	      0.00140523	    127.36683125
      2.32744954	     -0.05419529	     -0.00037895	     -0.19543899	     -0.05914560	      0.88290020	     -0.00045149	     -0.21221610	      0.00234861	      0.00137904	    128.43427833
      2.32869408	     -0.05413817	     -0.00037679	     -0.19538162	     -0.05914270	      0.88290190	     -0.00045233	     -0.21219675	      0.00232246	      0.00135207	    127.56295600
      2.32993863	     -0.05408149	     -0.00037470	     -0.19532467	     -0.05913982	      0.88290357	     -0.00045317	     -0.21217762	      0.00229378	      0.00132201	    128.62149068
      2.33118317	     -0.05402825	     -0.00037248	     -0.19527117	     -0.05913699	      0.88290519	     -0.00045400	     -0.21215874	      0.00226619	      0.00129153	    127.74442515
      2.33242772	     -0.05397457	     -0.00037023	     -0.19521720	     -0.05913418	      0.88290678	     -0.00045482	     -0.21214008	      0.00223617	      0.00125833	    128.81131836
      2.33367226	     -0.05392421	     -0.00036785	     -0.19516657	     -0.05913142	      0.88290833	     -0.00045564	     -0.21212165	      0.00220731	      0.00122511	    127.92976404
      2.33491681	     -0.05387476	     -0.00036560	     -0.19511682	     -0.05912869	      0.88290983	     -0.00045645	     -0.21210345	      0.00217606	      0.00118952	    128.98581688
      2.33616136	     -0.05383007	     -0.00036339	     -0.19507185	     -0.05912600	      0.88291129	     -0.00045725	     -0.21208553	      0.00214604	      0.00115422	    128.09099113
      2.33740590	     -0.05378624	     -0.00036137	     -0.19502770	     -0.05912335	      0.88291270	     -0.00045804	     -0.21206790	      0.00211374	      0.00111682	    129.15651464
      2.33865045	     -0.05374674	     -0.00035937	     -0.19498789	     -0.05912074	      0.88291407	     -0.00045883	     -0.21205060	      0.00208280	      0.00108000	    128.26848113
      2.33989499	     -0.05370758	     -0.00035754	     -0.19494840	     -0.05911817	      0.88291539	     -0.00045961	     -0.21203361	      0.00204968	      0.00104137	    129.35368316
      2.34113954	     -0.05367199	     -0.00035566	     -0.19491249	     -0.05911564	      0.88291666	     -0.00046038	     -0.21201694	      0.00201803	      0.00100365	    128.47331875
      2.34238408	     -0.05363658	     -0.00035388	     -0.19487674	     -0.05911315	      0.88291789	     -0.00046114	     -0.21200058	      0.00198426	      0.00096444	    129.55514127
      2.34362863	     -0.05360564	     -0.00035209	     -0.19484547	     -0.05911070	      0.88291906	     -0.00046190	     -0.21198454	      0.00195202	      0.00092639	    128.65820500
      2.34487317	     -0.05357572	     -0.00035046	     -0.19481521	     -0.05910829	      0.88292019	     -0.00046265	     -0.21196884	      0.00191771	      0.00088706	    129.72745781
      2.34611772	     -0.05355005	     -0.00034876	     -0.19478920	     -0.05910592	      0.88292127	     -0.00046339	     -0.21195350	      0.00188500	      0.00084905	    128.82168114
      2.34736227	     -0.05352463	     -0.00034713	     -0.19476343	     -0.05910360	      0.88292230	     -0.00046412	     -0.21193851	      0.00185033	      0.00080988	    129.89047706
      2.34860681	     -0.05350331	     -0.00034546	     -0.19474177	     -0.05910132	      0.88292329	     -0.00046485	     -0.21192387	      0.00181738	      0.00077216	    128.97926261
      2.34985136	     -0.05348258	     -0.00034397	     -0.19472068	     -0.05909908	      0.88292423	     -0.00046557	     -0.21190959	      0.00178257	      0.00073344	    130.04520857
      2.35109590	     -0.05346679	     -0.00034255	     -0.19470454	     -0.05909688	      0.88292511	     -0.00046628	     -0.21189568	      0.00174955	      0.00069630	    129.11726842
      2.35234045	     -0.05345209	     -0.00034101	     -0.19468948	     -0.05909472	      0.88292596	     -0.00046698	     -0.21188216	      0.00171471	      0.00065830	    130.17537825
      2.35358499	     -0.05344064	     -0.00033964	     -0.19467769	     -0.05909261	      0.88292675	     -0.00046768	     -0.21186907	      0.00168171	      0.00062214	    129.22064403
      2.35482954	     -0.05343060	     -0.00033869	     -0.19466727	     -0.05909054	      0.88292751	     -0.00046836	     -0.21185643	      0.00164692	      0.00058535	    130.24374936
      2.35607408	     -0.05342491	     -0.00033775	     -0.19466123	     -0.05908851	      0.88292821	     -0.00046904	     -0.21184425	      0.00161406	      0.00055046	    129.29156245
      2.35731863	     -0.05341898	     -0.00033694	     -0.19465493	     -0.05908652	      0.88292888	     -0.00046972	     -0.21183252	      0.00157957	      0.00051495	    130.34108275
      2.35856318	     -0.05341655	     -0.00033608	     -0.19465214	     -0.05908458	      0.88292950	     -0.00047038	     -0.21182119	      0.00154714	      0.00048138	    129.39010774
      2.35980772	     -0.05341311	     -0.00033537	     -0.19464834	     -0.05908267	      0.88293007	     -0.00047103	     -0.21181023	      0.00151313	      0.00044727	    130.43360011
      2.36105227	     -0.05341295	     -0.00033473	     -0.19464783	     -0.05908081	      0.88293061	     -0.00047168	     -0.21179963	      0.00148119	      0.00041523	    129.46397325
      2.36229681	     -0.05341188	     -0.00033397	     -0.19464639	     -0.05907899	      0.88293111	     -0.00047232	     -0.21178938	      0.00144765	      0.00038276	    130.49108577
      2.36354136	     -0.05341457	     -0.00033303	     -0.19464875	     -0.05907720	      0.88293156	     -0.00047295	     -0.21177946	      0.00141618	      0.00035247	    129.49237263
      2.36478590	     -0.05341673	     -0.00033210	     -0.19465056	     -0.05907546	      0.88293198	     -0.00047358	     -0.21176987	      0.00138307	      0.00032184	    130.49195278
      2.36603045	     -0.05342241	     -0.00033110	     -0.19465590	     -0.05907376	      0.88293237	     -0.00047419	     -0.21176060	      0.00135203	      0.00029340	    129.47211258
      2.36727500	     -0.05342739	     -0.00033035	     -0.19466053	     -0.05907210	      0.88293271	     -0.00047480	     -0.21175163	      0.00131939	      0.00026461	    130.45545875
      2.36851954	     -0.05343581	     -0.00032975	     -0.19466861	     -0.05907048	      0.88293303	     -0.00047540	     -0.21174295	      0.00128884	      0.00023803	    129.41521207
      2.36976409	     -0.05344353	     -0.00032925	     -0.19467598	     -0.05906889	      0.88293331	     -0.00047599	     -0.21173455	      0.00125671	      0.00021110	    130.37976958
      2.37100863	     -0.05345474	     -0.00032874	     -0.19468686	     -0.05906735	      0.88293355	     -0.00047657	     -0.21172642	      0.00122670	      0.00018633	    129.32597650
      2.37225318	     -0.05346526	     -0.00032835	     -0.19469704	     -0.05906584	      0.88293377	     -0.00047714	     -0.21171857	      0.00119516	      0.00016117	    130.27642909
      2.37349772	     -0.05347930	     -0.00032793	     -0.19471074	     -0.05906437	      0.88293395	     -0.00047771	     -0.21171097	      0.00116579	      0.00013811	    129.19965524
      2.37474227	     -0.05349258	     -0.00032763	     -0.19472369	     -0.05906294	      0.88293411	     -0.00047827	     -0.21170364	      0.00113490	      0.00011459	    130.12848091
      2.37598681	     -0.05350927	     -0.00032729	     -0.19474005	     -0.05906154	      0.88293424	     -0.00047882	     -0.21169656	      0.00110619	      0.00009311	    129.03250088
      2.37723136	     -0.05352504	     -0.00032707	     -0.19475548	     -0.05906019	      0.88293434	     -0.00047936	     -0.21168973	      0.00107594	      0.00007111	    129.93973443
      2.37847591	     -0.05354403	     -0.00032680	     -0.19477415	     -0.05905886	      0.88293442	     -0.00047990	     -0.21168313	      0.00104790	      0.00005110	    128.82304348
      2.37972045	     -0.05356195	     -0.00032665	     -0.19479174	     -0.05905758	      0.88293447	     -0.00048042	     -0.21167677	      0.00101835	      0.00003051	    129.71447741
      2.38096500	     -0.05358299	     -0.00032648	     -0.19481248	     -0.05905633	      0.88293450	     -0.00048094	     -0.21167064	      0.00099100	      0.00001186	    128.58373639
      2.38220954	     -0.05360296	     -0.00032646	     -0.19483213	     -0.05905511	      0.88293450	     -0.00048146	     -0.21166472	      0.00096213	     -0.00000742	    129.46039409
      2.38345409	     -0.05362605	     -0.00032644	     -0.19485490	     -0.05905393	      0.88293448	     -0.00048196	     -0.21165902	      0.00093544	     -0.00002480	    128.32132967
      2.38469863	     -0.05364788	     -0.00032656	     -0.19487642	     -0.05905279	      0.88293444	     -0.00048246	     -0.21165353	      0.00090723	     -0.00004286	    129.19017263
      2.38594318	     -0.05367260	     -0.00032667	     -0.19490084	     -0.05905167	      0.88293437	     -0.00048295	     -0.21164824	      0.00088120	     -0.00005908	    128.04697283
      2.38718772	     -0.05369598	     -0.00032693	     -0.19492390	     -0.05905059	      0.88293429	     -0.00048344	     -0.21164315	      0.00085363	     -0.00007601	    128.91174674
      2.38843227	     -0.05372208	     -0.00032716	     -0.19494970	     -0.05904955	      0.88293418	     -0.00048391	     -0.21163824	      0.00082821	     -0.00009113	    127.77026385
      2.38967682	     -0.05374643	     -0.00032749	     -0.19497374	     -0.05904853	      0.88293406	     -0.00048439	     -0.21163351	      0.00080124	     -0.00010700	    128.63885805
      2.39092136	     -0.05377296	     -0.00032775	     -0.19499999	     -0.05904755	      0.88293392	     -0.00048485	     -0.21162894	      0.00077640	     -0.00012108	    127.52119829
      2.39216591	     -0.05379736	     -0.00032810	     -0.19502408	     -0.05904660	      0.88293376	     -0.00048531	     -0.21162451	      0.00074992	     -0.00013592	    128.42853906
      2.39341045	     -0.05382388	     -0.00032841	     -0.19505031	     -0.05904568	      0.88293358	     -0.00048576	     -0.21162020	      0.00072547	     -0.00014898	    127.35584889
      2.39465500	     -0.05384861	     -0.00032886	     -0.19507475	     -0.05904480	      0.88293339	     -0.00048621	     -0.21161600	      0.00069927	     -0.00016280	    128.30396149
      2.39589954	     -0.05387593	     -0.00032931	     -0.19510178	     -0.05904394	      0.88293318	     -0.00048665	     -0.21161192	      0.00067500	     -0.00017486	    127.26566826
      2.39714409	     -0.05390146	     -0.00032989	     -0.19512701	     -0.05904312	      0.88293295	     -0.00048709	     -0.21160796	      0.00064895	     -0.00018772	    128.25580495
      2.39838863	     -0.05392886	     -0.00033044	     -0.19515413	     -0.05904233	      0.88293271	     -0.00048752	     -0.21160410	      0.00062483	     -0.00019884	    127.27195190
      2.39963318	     -0.05395392	     -0.00033109	     -0.19517890	     -0.05904156	      0.88293246	     -0.00048794	     -0.21160033	      0.00059893	     -0.00021074	    128.30477323
      2.40087773	     -0.05398068	     -0.00033173	     -0.19520537	     -0.05904083	      0.88293219	     -0.00048836	     -0.21159663	      0.00057500	     -0.00022086	    127.35594201
      2.40212227	     -0.05400509	     -0.00033252	     -0.19522948	     -0.05904013	      0.88293191	     -0.00048878	     -0.21159300	      0.00054932	     -0.00023172	    128.42264395
      2.40336682	     -0.05403107	     -0.00033336	     -0.19525518	     -0.05903947	      0.88293161	     -0.00048918	     -0.21158942	      0.00052562	     -0.00024075	    127.51105728
      2.40461136	     -0.05405441	     -0.00033439	     -0.19527822	     -0.05903883	      0.88293131	     -0.00048959	     -0.21158588	      0.00050019	     -0.00025043	    128.61198590
      2.40585591	     -0.05407877	     -0.00033548	     -0.19530230	     -0.05903822	      0.88293099	     -0.00048999	     -0.21158237	      0.00047672	     -0.00025818	    127.73309995
      2.40710045	     -0.05410006	     -0.00033677	     -0.19532330	     -0.05903764	      0.88293066	     -0.00049038	     -0.21157886	      0.00045148	     -0.00026646	    128.85833384
      2.40834500	     -0.05412208	     -0.00033813	     -0.19534504	     -0.05903709	      0.88293033	     -0.00049077	     -0.21157536	      0.00042820	     -0.00027269	    127.99848547
      2.40958954	     -0.05414092	     -0.00033972	     -0.19536357	     -0.05903658	      0.88292998	     -0.00049116	     -0.21157185	      0.00040314	     -0.00027933	    129.13434139
      2.41083409	     -0.05416040	     -0.00034141	     -0.19538277	     -0.05903609	      0.88292963	     -0.00049154	     -0.21156831	      0.00038001	     -0.00028379	    128.27712016
      2.41207864	     -0.05417655	     -0.00034331	     -0.19539862	     -0.05903563	      0.88292928	     -0.00049192	     -0.21156476	      0.00035512	     -0.00028856	    129.39940871
      2.41332318	     -0.05419298	     -0.00034527	     -0.19541477	     -0.05903521	      0.88292892	     -0.00049229	     -0.21156117	      0.00033219	     -0.00029107	    128.53315006
      2.41456773	     -0.05420551	     -0.00034742	     -0.19542698	     -0.05903481	      0.88292855	     -0.00049266	     -0.21155754	      0.00030752	     -0.00029378	    129.65375465
      2.41581227	     -0.05421790	     -0.00034963	     -0.19543909	     -0.05903444	      0.88292819	     -0.00049303	     -0.21155386	      0.00028479	     -0.00029416	    128.79348932
      2.41705682	     -0.05422622	     -0.00035203	     -0.19544710	     -0.05903410	      0.88292782	     -0.00049339	     -0.21155012	      0.00026024	     -0.00029466	    129.90516580
      2.41830136	     -0.05423443	     -0.00035450	     -0.19545503	     -0.05903379	      0.88292745	     -0.00049376	     -0.21154631	      0.00023756	     -0.00029275	    129.02963999
      2.41954591	     -0.05423876	     -0.00035713	     -0.19545906	     -0.05903351	      0.88292709	     -0.00049411	     -0.21154244	      0.00021302	     -0.00029092	    130.12319759
      2.42079045	     -0.05424304	     -0.00035981	     -0.19546304	     -0.05903326	      0.88292673	     -0.00049447	     -0.21153850	      0.00019029	     -0.00028668	    129.23747055
      2.42203500	     -0.05424316	     -0.00036262	     -0.19546286	     -0.05903304	      0.88292638	     -0.00049482	     -0.21153451	      0.00016563	     -0.00028255	    130.31987083
      2.42327955	     -0.05424299	     -0.00036542	     -0.19546239	     -0.05903285	      0.88292603	     -0.00049517	     -0.21153046	      0.00014272	     -0.00027604	    129.41880522
      2.42452409	     -0.05423863	     -0.00036832	     -0.19545772	     -0.05903268	      0.88292569	     -0.00049552	     -0.21152634	      0.00011781	     -0.00026967	    130.48293421
      2.42576864	     -0.05423395	     -0.00037116	     -0.19545275	     -0.05903255	      0.88292536	     -0.00049587	     -0.21152217	      0.00009459	     -0.00026097	    129.57090971
      2.42701318	     -0.05422507	     -0.00037408	     -0.19544356	     -0.05903245	      0.88292504	     -0.00049621	     -0.21151793	      0.00006930	     -0.00025251	    130.62721549
      2.42825773	     -0.05421619	     -0.00037696	     -0.19543437	     -0.05903238	      0.88292473	     -0.00049655	     -0.21151363	      0.00004562	     -0.00024183	    129.70196929
      2.42950227	     -0.05420352	     -0.00037991	     -0.19542138	     -0.05903234	      0.88292444	     -0.00049689	     -0.21150929	      0.00001981	     -0.00023152	    130.74053201
      2.43074682	     -0.05419115	     -0.00038280	     -0.19540872	     -0.05903233	      0.88292416	     -0.00049723	     -0.21150491	     -0.00000446	     -0.00021915	    129.80402797
      2.43199136	     -0.05417514	     -0.00038577	     -0.19539239	     -0.05903235	      0.88292389	     -0.00049756	     -0.21150050	     -0.00003093	     -0.00020730	    130.83584007
      2.43323591	     -0.05415948	     -0.00038863	     -0.19537642	     -0.05903240	      0.88292364	     -0.00049789	     -0.21149608	     -0.00005595	     -0.00019357	    129.88832803
      2.43448046	     -0.05414013	     -0.00039151	     -0.19535674	     -0.05903249	      0.88292341	     -0.00049822	     -0.21149164	     -0.00008328	     -0.00018054	    130.91313996
      2.43572500	     -0.05412124	     -0.00039427	     -0.19533753	     -0.05903261	      0.88292319	     -0.00049855	     -0.21148720	     -0.00010922	     -0.00016581	    129.95711601
      2.43696955	     -0.05409888	     -0.00039705	     -0.19531484	     -0.05903276	      0.88292300	     -0.00049888	     -0.21148275	     -0.00013751	     -0.00015199	    130.97896466
      2.43821409	     -0.05407744	     -0.00039970	     -0.19529308	     -0.05903295	      0.88292282	     -0.00049921	     -0.21147832	     -0.00016447	     -0.00013668	    130.01123686
      2.43945864	     -0.05405311	     -0.00040240	     -0.19526841	     -0.05903317	      0.88292266	     -0.00049954	     -0.21147390	     -0.00019382	     -0.00012249	    131.02847605
      2.44070318	     -0.05403008	     -0.00040502	     -0.19524505	     -0.05903343	      0.88292251	     -0.00049986	     -0.21146953	     -0.00022186	     -0.00010706	    130.05637515
      2.44194773	     -0.05400419	     -0.00040767	     -0.19521881	     -0.05903373	      0.88292239	     -0.00050019	     -0.21146522	     -0.00025231	     -0.00009298	    131.07372650
      2.44319228	     -0.05397936	     -0.00041026	     -0.19519365	     -0.05903406	      0.88292228	     -0.00050051	     -0.21146097	     -0.00028148	     -0.00007786	    130.09246999
      2.44443682	     -0.05395220	     -0.00041289	     -0.19516613	     -0.05903443	      0.88292219	     -0.00050084	     -0.21145681	     -0.00031308	     -0.00006430	    131.10135004
      2.44568137	     -0.05392692	     -0.00041541	     -0.19514050	     -0.05903484	      0.88292212	     -0.00050116	     -0.21145275	     -0.00034343	     -0.00004993	    130.11159070
      2.44692591	     -0.05389949	     -0.00041798	     -0.19511270	     -0.05903529	      0.88292207	     -0.00050149	     -0.21144881	     -0.00037623	     -0.00003735	    131.12113431
      2.44817046	     -0.05387441	     -0.00042043	     -0.19508727	     -0.05903577	      0.88292203	     -0.00050182	     -0.21144501	     -0.00040778	     -0.00002420	    130.11942163
      2.44941500	     -0.05384762	     -0.00042290	     -0.19506011	     -0.05903630	      0.88292201	     -0.00050214	     -0.21144136	     -0.00044180	     -0.00001308	    131.11944352
      2.45065955	     -0.05382369	     -0.00042524	     -0.19503581	     -0.05903687	      0.88292200	     -0.00050247	     -0.21143788	     -0.00047454	     -0.00000165	    130.10048248
      2.45190409	     -0.05379889	     -0.00042757	     -0.19501063	     -0.05903749	      0.88292200	     -0.00050280	     -0.21143461	     -0.00050972	      0.00000745	    131.07669890
      2.45314864	     -0.05377806	     -0.00042975	     -0.19498943	     -0.05903814	      0.88292202	     -0.00050313	     -0.21143160	     -0.00054359	      0.00001651	    130.01615643
      2.45439319	     -0.05375714	     -0.00043185	     -0.19496812	     -0.05903884	      0.88292204	     -0.00050347	     -0.21142888	     -0.00057983	      0.00002286	    130.94580012
      2.45563773	     -0.05374093	     -0.00043381	     -0.19495154	     -0.05903958	      0.88292207	     -0.00050381	     -0.21142651	     -0.00061467	      0.00002875	    129.84273527
      2.45688228	     -0.05372519	     -0.00043576	     -0.19493540	     -0.05904037	      0.88292211	     -0.00050415	     -0.21142454	     -0.00065178	      0.00003149	    130.73757839
      2.45812682	     -0.05371462	     -0.00043764	     -0.19492445	     -0.05904121	      0.88292215	     -0.00050449	     -0.21142301	     -0.00068736	      0.00003339	    129.60576076
      2.45937137	     -0.05370550	     -0.00043963	     -0.19491494	     -0.05904208	      0.88292219	     -0.00050483	     -0.21142198	     -0.00072507	      0.00003177	    130.46071612
      2.46061591	     -0.05370280	     -0.00044160	     -0.19491185	     -0.05904301	      0.88292223	     -0.00050518	     -0.21142152	     -0.00076115	      0.00002894	    129.28515648
      2.46186046	     -0.05370156	     -0.00044364	     -0.19491020	     -0.05904398	      0.88292226	     -0.00050554	     -0.21142169	     -0.00079920	      0.00002226	    130.09760297
      2.46310500	     -0.05370551	     -0.00044561	     -0.19491376	     -0.05904500	      0.88292229	     -0.00050589	     -0.21142251	     -0.00083545	      0.00001409	    128.91110013
      2.46434955	     -0.05371019	     -0.00044765	     -0.19491803	     -0.05904606	      0.88292230	     -0.00050625	     -0.21142401	     -0.00087349	      0.00000190	    129.69697608
      2.46559410	     -0.05372056	     -0.00044966	     -0.19492801	     -0.05904717	      0.88292229	     -0.00050662	     -0.21142619	     -0.00090961	     -0.00001185	    128.47804697
      2.46683864	     -0.05373211	     -0.00045177	     -0.19493916	     -0.05904833	      0.88292227	     -0.00050699	     -0.21142911	     -0.00094743	     -0.00002963	    129.21723042
      2.46808319	     -0.05374864	     -0.00045379	     -0.19495529	     -0.05904953	      0.88292222	     -0.00050736	     -0.21143277	     -0.00098324	     -0.00004891	    127.97598216
      2.46932773	     -0.05376516	     -0.00045576	     -0.19497142	     -0.05905077	      0.88292214	     -0.00050774	     -0.21143716	     -0.00102065	     -0.00007208	    128.67712968
      2.47057228	     -0.05378603	     -0.00045768	     -0.19499191	     -0.05905207	      0.88292204	     -0.00050813	     -0.21144230	     -0.00105598	     -0.00009651	    127.40956731
      2.47181682	     -0.05380791	     -0.00045970	     -0.19501340	     -0.05905340	      0.88292190	     -0.00050852	     -0.21144819	     -0.00109286	     -0.00012452	    128.05800929
      2.47306137	     -0.05383474	     -0.00046160	     -0.19503985	     -0.05905479	      0.88292173	     -0.00050891	     -0.21145486	     -0.00112761	     -0.00015349	    126.76465981
      2.47430591	     -0.05386147	     -0.00046341	     -0.19506619	     -0.05905621	      0.88292152	     -0.00050931	     -0.21146232	     -0.00116383	     -0.00018575	    127.39099721
      2.47555046	     -0.05389223	     -0.00046506	     -0.19509660	     -0.05905768	      0.88292126	     -0.00050972	     -0.21147052	     -0.00119781	     -0.00021860	    126.09351385
      2.47679501	     -0.05392330	     -0.00046667	     -0.19512730	     -0.05905919	      0.88292097	     -0.00051013	     -0.21147948	     -0.00123317	     -0.00025433	    126.69338130
      2.47803955	     -0.05395918	     -0.00046818	     -0.19516283	     -0.05906075	      0.88292063	     -0.00051055	     -0.21148918	     -0.00126622	     -0.00029027	    125.38112097
      2.47928410	     -0.05399547	     -0.00046966	     -0.19519877	     -0.05906235	      0.88292025	     -0.00051098	     -0.21149964	     -0.00130057	     -0.00032869	    125.95880649
      2.48052864	     -0.05403592	     -0.00047102	     -0.19523888	     -0.05906399	      0.88291981	     -0.00051141	     -0.21151084	     -0.00133253	     -0.00036689	    124.65044309
      2.48177319	     -0.05407592	     -0.00047233	     -0.19527854	     -0.05906566	      0.88291933	     -0.00051185	     -0.21152276	     -0.00136569	     -0.00040712	    125.23035837
      2.48301773	     -0.05411952	     -0.00047355	     -0.19532183	     -0.05906738	      0.88291880	     -0.00051229	     -0.21153538	     -0.00139640	     -0.00044661	    123.93586317
      2.48426228	     -0.05416331	     -0.00047476	     -0.19536529	     -0.05906914	      0.88291822	     -0.00051274	     -0.21154867	     -0.00142826	     -0.00048759	    124.50423883
      2.48550682	     -0.05421083	     -0.00047581	     -0.19541252	     -0.05907094	      0.88291759	     -0.00051320	     -0.21156263	     -0.00145765	     -0.00052732	    123.21105885
      2.48675137	     -0.05425738	     -0.00047673	     -0.19545877	     -0.05907277	      0.88291691	     -0.00051367	     -0.21157722	     -0.00148815	     -0.00056806	    123.78650626
      2.48799592	     -0.05430646	     -0.00047741	     -0.19550757	     -0.05907464	      0.88291618	     -0.00051414	     -0.21159241	     -0.00151614	     -0.00060708	    122.51445048
      2.48924046	     -0.05435434	     -0.00047796	     -0.19555519	     -0.05907655	      0.88291540	     -0.00051462	     -0.21160814	     -0.00154520	     -0.00064661	    123.09670642
      2.49048501	     -0.05440498	     -0.00047831	     -0.19560557	     -0.05907849	      0.88291457	     -0.00051511	     -0.21162439	     -0.00157176	     -0.00068395	    121.83425030
      2.49172955	     -0.05445499	     -0.00047860	     -0.19565533	     -0.05908046	      0.88291369	     -0.00051561	     -0.21164113	     -0.00159937	     -0.00072138	    122.42065832
      2.49297410	     -0.05450793	     -0.00047873	     -0.19570805	     -0.05908247	      0.88291277	     -0.00051611	     -0.21165837	     -0.00162444	     -0.00075623	    121.17642217
      2.49421864	     -0.05455980	     -0.00047876	     -0.19575968	     -0.05908450	      0.88291181	     -0.00051662	     -0.21167606	     -0.00165053	     -0.00079082	    121.78136858
      2.49546319	     -0.05461362	     -0.00047857	     -0.19581329	     -0.05908657	      0.88291081	     -0.00051715	     -0.21169417	     -0.00167405	     -0.00082249	    120.56711756
      2.49670773	     -0.05466582	     -0.00047826	     -0.19586529	     -0.05908867	      0.88290976	     -0.00051768	     -0.21171265	     -0.00169855	     -0.00085357	    121.19279437
      2.49795228	     -0.05472060	     -0.00047780	     -0.19591989	     -0.05909080	      0.88290868	     -0.00051822	     -0.21173148	     -0.00172048	     -0.00088143	    119.99285201
      2.49919683	     -0.05477448	     -0.00047731	     -0.19597358	     -0.05909295	      0.88290757	     -0.00051877	     -0.21175064	     -0.00174338	     -0.00090845	    120.63887083
      2.50044137	     -0.05483067	     -0.00047673	     -0.19602961	     -0.05909514	      0.88290642	     -0.00051933	     -0.21177013	     -0.00176368	     -0.00093202	    119.47542833
      2.50168592	     -0.05488542	     -0.00047615	     -0.19608419	     -0.05909734	      0.88290525	     -0.00051990	     -0.21178989	     -0.00178492	     -0.00095451	    120.15990882
      2.50293046	     -0.05494180	     -0.00047543	     -0.19614044	     -0.05909958	      0.88290405	     -0.00052048	     -0.21180992	     -0.00180354	     -0.00097332	    119.03451528
      2.50417501	     -0.05499608	     -0.00047461	     -0.19619457	     -0.05910183	      0.88290283	     -0.00052107	     -0.21183015	     -0.00182311	     -0.00099083	    119.74840790
      2.50541955	     -0.05505127	     -0.00047354	     -0.19624965	     -0.05910411	      0.88290158	     -0.00052167	     -0.21185055	     -0.00184008	     -0.00100450	    118.64966885
      2.50666410	     -0.05510387	     -0.00047232	     -0.19630213	     -0.05910642	      0.88290033	     -0.00052228	     -0.21187106	     -0.00185803	     -0.00101674	    119.39587481
      2.50790865	     -0.05515731	     -0.00047092	     -0.19635548	     -0.05910874	      0.88289906	     -0.00052290	     -0.21189164	     -0.00187339	     -0.00102503	    118.33866400
      2.50915319	     -0.05520828	     -0.00046949	     -0.19640635	     -0.05911108	      0.88289778	     -0.00052353	     -0.21191225	     -0.00188974	     -0.00103182	    119.13932067
      2.51039774	     -0.05525964	     -0.00046782	     -0.19645765	     -0.05911344	      0.88289649	     -0.00052417	     -0.21193286	     -0.00190358	     -0.00103458	    118.14155050
      2.51164228	     -0.05530744	     -0.00046585	     -0.19650538	     -0.05911582	      0.88289520	     -0.00052483	     -0.21195340	     -0.00191856	     -0.00103572	    118.99928035
      2.51288683	     -0.05535495	     -0.00046361	     -0.19655285	     -0.05911821	      0.88289391	     -0.00052549	     -0.21197383	     -0.00193114	     -0.00103277	    118.04644316
      2.51413137	     -0.05539938	     -0.00046126	     -0.19659723	     -0.05912063	      0.88289263	     -0.00052617	     -0.21199409	     -0.00194493	     -0.00102827	    118.94977516
      2.51537592	     -0.05544402	     -0.00045874	     -0.19664185	     -0.05912305	      0.88289136	     -0.00052686	     -0.21201417	     -0.00195638	     -0.00101980	    118.03432668
      2.51662046	     -0.05548470	     -0.00045634	     -0.19668250	     -0.05912550	      0.88289009	     -0.00052755	     -0.21203403	     -0.00196902	     -0.00100987	    118.98688625
      2.51786501	     -0.05552581	     -0.00045391	     -0.19672359	     -0.05912795	      0.88288884	     -0.00052827	     -0.21205367	     -0.00197935	     -0.00099604	    118.10562036
      2.51910956	     -0.05556399	     -0.00045144	     -0.19676175	     -0.05913043	      0.88288761	     -0.00052899	     -0.21207307	     -0.00199096	     -0.00098089	    119.08894246
      2.52035410	     -0.05560251	     -0.00044847	     -0.19680029	     -0.05913291	      0.88288640	     -0.00052972	     -0.21209219	     -0.00200031	     -0.00096202	    118.24532928
      2.52159865	     -0.05563836	     -0.00044512	     -0.19683615	     -0.05913541	      0.88288522	     -0.00053047	     -0.21211103	     -0.00201101	     -0.00094192	    119.23348863
      2.52284319	     -0.05567482	     -0.00044165	     -0.19687264	     -0.05913791	      0.88288406	     -0.00053123	     -0.21212958	     -0.00201955	     -0.00091832	    118.39622246
      2.52408774	     -0.05570704	     -0.00043859	     -0.19690486	     -0.05914043	      0.88288293	     -0.00053200	     -0.21214782	     -0.00202946	     -0.00089385	    119.44072496
      2.52533228	     -0.05574103	     -0.00043591	     -0.19693888	     -0.05914296	      0.88288184	     -0.00053279	     -0.21216581	     -0.00203718	     -0.00086612	    118.60217326
      2.52657683	     -0.05577340	     -0.00043335	     -0.19697126	     -0.05914550	      0.88288078	     -0.00053359	     -0.21218357	     -0.00204625	     -0.00083785	    119.65481932
      2.52782137	     -0.05580659	     -0.00043104	     -0.19700447	     -0.05914806	      0.88287975	     -0.00053440	     -0.21220109	     -0.00205306	     -0.00080677	    118.87017794
      2.52906592	     -0.05583702	     -0.00042882	     -0.19703491	     -0.05915062	      0.88287877	     -0.00053522	     -0.21221834	     -0.00206114	     -0.00077556	    119.95848046
      2.53031047	     -0.05586765	     -0.00042651	     -0.19706558	     -0.05915319	      0.88287783	     -0.00053606	     -0.21223528	     -0.00206697	     -0.00074192	    119.19282240
      2.53155501	     -0.05589548	     -0.00042421	     -0.19709343	     -0.05915576	      0.88287692	     -0.00053691	     -0.21225189	     -0.00207408	     -0.00070851	    120.29766805
      2.53279956	     -0.05592366	     -0.00042186	     -0.19712165	     -0.05915835	      0.88287606	     -0.00053778	     -0.21226814	     -0.00207892	     -0.00067303	    119.53625493
      2.53404410	     -0.05594922	     -0.00041956	     -0.19714725	     -0.05916094	      0.88287525	     -0.00053865	     -0.21228402	     -0.00208504	     -0.00063808	    120.63710725
      2.53528865	     -0.05597518	     -0.00041720	     -0.19717325	     -0.05916354	      0.88287448	     -0.00053954	     -0.21229951	     -0.00208891	     -0.00060131	    119.85454999
      2.53653319	     -0.05599845	     -0.00041487	     -0.19719657	     -0.05916614	      0.88287375	     -0.00054044	     -0.21231462	     -0.00209403	     -0.00056533	    120.92460020
      2.53777774	     -0.05602210	     -0.00041246	     -0.19722028	     -0.05916875	      0.88287307	     -0.00054136	     -0.21232932	     -0.00209682	     -0.00052779	    120.10231459
      2.53902228	     -0.05604277	     -0.00040988	     -0.19724102	     -0.05917136	      0.88287244	     -0.00054229	     -0.21234362	     -0.00210079	     -0.00049125	    121.13608423
      2.54026683	     -0.05606370	     -0.00040713	     -0.19726203	     -0.05917397	      0.88287185	     -0.00054323	     -0.21235751	     -0.00210239	     -0.00045333	    120.28156400
      2.54151138	     -0.05608154	     -0.00040445	     -0.19727994	     -0.05917659	      0.88287131	     -0.00054418	     -0.21237098	     -0.00210514	     -0.00041657	    121.28920692
      2.54275592	     -0.05609869	     -0.00040171	     -0.19729718	     -0.05917921	      0.88287081	     -0.00054515	     -0.21238400	     -0.00210554	     -0.00037851	    120.42207652
      2.54400047	     -0.05611209	     -0.00039898	     -0.19731066	     -0.05918183	      0.88287036	     -0.00054612	     -0.21239652	     -0.00210713	     -0.00034166	    121.41638826
      2.54524501	     -0.05612442	     -0.00039617	     -0.19732309	     -0.05918446	      0.88286996	     -0.00054711	     -0.21240853	     -0.00210646	     -0.00030358	    120.54072442
      2.54648956	     -0.05613279	     -0.00039338	     -0.19733156	     -0.05918708	      0.88286961	     -0.00054812	     -0.21241998	     -0.00210707	     -0.00026673	    121.53078173
      2.54773410	     -0.05614000	     -0.00039052	     -0.19733887	     -0.05918970	      0.88286930	     -0.00054913	     -0.21243086	     -0.00210554	     -0.00022864	    120.64928021
      2.54897865	     -0.05614318	     -0.00038769	     -0.19734215	     -0.05919232	      0.88286904	     -0.00055016	     -0.21244111	     -0.00210542	     -0.00019177	    121.63745595
      2.55022319	     -0.05614493	     -0.00038477	     -0.19734402	     -0.05919494	      0.88286882	     -0.00055119	     -0.21245074	     -0.00210326	     -0.00015363	    120.75537764
      2.55146774	     -0.05614242	     -0.00038187	     -0.19734161	     -0.05919756	      0.88286865	     -0.00055224	     -0.21245969	     -0.00210265	     -0.00011667	    121.75013262
      2.55271229	     -0.05613745	     -0.00037891	     -0.19733676	     -0.05920017	      0.88286853	     -0.00055331	     -0.21246795	     -0.00210011	     -0.00007838	    120.89583062
      2.55395683	     -0.05612637	     -0.00037599	     -0.19732578	     -0.05920278	      0.88286846	     -0.00055438	     -0.21247544	     -0.00209921	     -0.00004110	    121.94513341
      2.55520138	     -0.05611060	     -0.00037303	     -0.19731013	     -0.05920540	      0.88286843	     -0.00055547	     -0.21248210	     -0.00209649	     -0.00000220	    121.15782377
      2.55644592	     -0.05608726	     -0.00037017	     -0.19728689	     -0.05920800	      0.88286845	     -0.00055656	     -0.21248781	     -0.00209559	      0.00003610	    122.27142999
      2.55769047	     -0.05605854	     -0.00036723	     -0.19725829	     -0.05921061	      0.88286852	     -0.00055767	     -0.21249252	     -0.00209313	      0.00007650	    121.51819908
      2.55893501	     -0.05602190	     -0.00036421	     -0.19722175	     -0.05921322	      0.88286864	     -0.00055879	     -0.21249613	     -0.00209279	      0.00011675	    122.65100176
      2.56017956	     -0.05597991	     -0.00036094	     -0.19717988	     -0.05921582	      0.88286881	     -0.00055992	     -0.21249861	     -0.00209124	      0.00015947	    121.90219601
      2.56142410	     -0.05593058	     -0.00035761	     -0.19713064	     -0.05921842	      0.88286904	     -0.00056106	     -0.21249990	     -0.00209211	      0.00020231	    123.06163063
      2.56266865	     -0.05587664	     -0.00035421	     -0.19707680	     -0.05922103	      0.88286932	     -0.00056222	     -0.21250001	     -0.00209202	      0.00024782	    122.34213241
      2.56391320	     -0.05581627	     -0.00035090	     -0.19701651	     -0.05922363	      0.88286966	     -0.00056338	     -0.21249891	     -0.00209459	      0.00029359	    123.54210591
      2.56515774	     -0.05575313	     -0.00034768	     -0.19695345	     -0.05922624	      0.88287005	     -0.00056456	     -0.21249665	     -0.00209643	      0.00034211	    122.83866659
      2.56640229	     -0.05568573	     -0.00034469	     -0.19688608	     -0.05922885	      0.88287051	     -0.00056574	     -0.21249326	     -0.00210115	      0.00039082	    124.06171156
      2.56764683	     -0.05561687	     -0.00034180	     -0.19681727	     -0.05923147	      0.88287103	     -0.00056694	     -0.21248884	     -0.00210530	      0.00044207	    123.39286058
      2.56889138	     -0.05554399	     -0.00033908	     -0.19674440	     -0.05923409	      0.88287161	     -0.00056815	     -0.21248341	     -0.00211249	      0.00049321	    124.69280629
      2.57013592	     -0.05547008	     -0.00033641	     -0.19667051	     -0.05923673	      0.88287225	     -0.00056937	     -0.21247704	     -0.00211929	      0.00054651	    124.10105014
      2.57138047	     -0.05539280	     -0.00033397	     -0.19659319	     -0.05923937	      0.88287297	     -0.00057060	     -0.21246977	     -0.00212933	      0.00059924	    125.49945232
      2.57262502	     -0.05531529	     -0.00033162	     -0.19651566	     -0.05924203	      0.88287375	     -0.00057185	     -0.21246166	     -0.00213912	      0.00065364	    125.00045924
      2.57386956	     -0.05523516	     -0.00032940	     -0.19643546	     -0.05924470	      0.88287459	     -0.00057310	     -0.21245277	     -0.00215226	      0.00070692	    126.49040898
      2.57511411	     -0.05515541	     -0.00032717	     -0.19635565	     -0.05924738	      0.88287551	     -0.00057436	     -0.21244315	     -0.00216522	      0.00076125	    126.06220051
      2.57635865	     -0.05507366	     -0.00032501	     -0.19627380	     -0.05925009	      0.88287649	     -0.00057564	     -0.21243286	     -0.00218149	      0.00081382	    127.62686576
      2.57760320	     -0.05499349	     -0.00032286	     -0.19619353	     -0.05925281	      0.88287753	     -0.00057692	     -0.21242196	     -0.00219749	      0.00086676	    127.27064762
      2.57884774	     -0.05491270	     -0.00032088	     -0.19611261	     -0.05925556	      0.88287864	     -0.00057821	     -0.21241053	     -0.00221678	      0.00091725	    128.91710760
      2.58009229	     -0.05483448	     -0.00031900	     -0.19603425	     -0.05925833	      0.88287982	     -0.00057952	     -0.21239866	     -0.00223575	      0.00096743	    128.62829255
      2.58133683	     -0.05475574	     -0.00031732	     -0.19595534	     -0.05926113	      0.88288105	     -0.00058083	     -0.21238640	     -0.00225789	      0.00101451	    130.35548771
      2.58258138	     -0.05467910	     -0.00031557	     -0.19587853	     -0.05926395	      0.88288234	     -0.00058215	     -0.21237380	     -0.00227962	      0.00106069	    130.12745848
      2.58382593	     -0.05460132	     -0.00031385	     -0.19580055	     -0.05926680	      0.88288369	     -0.00058349	     -0.21236089	     -0.00230444	      0.00110324	    131.92088532
      2.58507047	     -0.05452597	     -0.00031216	     -0.19572499	     -0.05926969	      0.88288509	     -0.00058483	     -0.21234772	     -0.00232872	      0.00114444	    131.73628273
      2.58631502	     -0.05445055	     -0.00031062	     -0.19564934	     -0.05927260	      0.88288654	     -0.00058618	     -0.21233431	     -0.00235597	      0.00118160	    133.56762028
      2.58755956	     -0.05437826	     -0.00030900	     -0.19557683	     -0.05927555	      0.88288803	     -0.00058754	     -0.21232074	     -0.00238255	      0.00121703	    133.38912895
      2.58880411	     -0.05430608	     -0.00030746	     -0.19550440	     -0.05927853	      0.88288956	     -0.00058890	     -0.21230703	     -0.00241194	      0.00124805	    135.23194550
      2.59004865	     -0.05423768	     -0.00030587	     -0.19543574	     -0.05928155	      0.88289113	     -0.00059028	     -0.21229324	     -0.00244048	      0.00127701	    135.05029499
      2.59129320	     -0.05417021	     -0.00030438	     -0.19536800	     -0.05928461	      0.88289274	     -0.00059166	     -0.21227943	     -0.00247170	      0.00130127	    136.89387583
      2.59253774	     -0.05410731	     -0.00030287	     -0.19530483	     -0.05928770	      0.88289437	     -0.00059305	     -0.21226566	     -0.00250196	      0.00132319	    136.69399274
      2.59378229	     -0.05404613	     -0.00030165	     -0.19524335	     -0.05929084	      0.88289603	     -0.00059445	     -0.21225199	     -0.00253477	      0.00134018	    138.54591253
      2.59502684	     -0.05398991	     -0.00030049	     -0.19518683	     -0.05929401	      0.88289771	     -0.00059586	     -0.21223848	     -0.00256647	      0.00135466	    138.33620110
      2.59627138	     -0.05393489	     -0.00029945	     -0.19513149	     -0.05929723	      0.88289940	     -0.00059727	     -0.21222516	     -0.00260055	      0.00136408	    140.17936519
      2.59751593	     -0.05388503	     -0.00029831	     -0.19508133	     -0.05930048	      0.88290110	     -0.00059870	     -0.21221207	     -0.00263332	      0.00137089	    139.92356567
      2.59876047	     -0.05383679	     -0.00029724	     -0.19503276	     -0.05930378	      0.88290281	     -0.00060013	     -0.21219925	     -0.00266830	      0.00137255	    141.73299664
      2.60000502	     -0.05379386	     -0.00029609	     -0.19498950	     -0.05930713	      0.88290452	     -0.00060156	     -0.21218673	     -0.00270177	      0.00137152	    141.44392075
      2.60124956	     -0.05375253	     -0.00029508	     -0.19494784	     -0.05931051	      0.88290622	     -0.00060301	     -0.21217453	     -0.00273728	      0.00136535	    143.23297369
      2.60249411	     -0.05371674	     -0.00029403	     -0.19491172	     -0.05931394	      0.88290792	     -0.00060445	     -0.21216269	     -0.00277117	      0.00135657	    142.89630903
      2.60373865	     -0.05368294	     -0.00029274	     -0.19487758	     -0.05931741	      0.88290960	     -0.00060591	     -0.21215123	     -0.00280699	      0.00134283	    144.63299451
      2.60498320	     -0.05365490	     -0.00029122	     -0.19484921	     -0.05932092	      0.88291126	     -0.00060737	     -0.21214018	     -0.00284107	      0.00132674	    144.20507964
      2.60622775	     -0.05362845	     -0.00028985	     -0.19482242	     -0.05932448	      0.88291290	     -0.00060884	     -0.21212958	     -0.00287688	      0.00130587	    145.89296699
      2.60747229	     -0.05360574	     -0.00028888	     -0.19479938	     -0.05932808	      0.88291451	     -0.00061032	     -0.21211942	     -0.00291076	      0.00128292	    145.45282354
      2.60871684	     -0.05358491	     -0.00028825	     -0.19477819	     -0.05933173	      0.88291609	     -0.00061180	     -0.21210975	     -0.00294627	      0.00125563	    147.11263586
      2.60996138	     -0.05356887	     -0.00028764	     -0.19476180	     -0.05933542	      0.88291763	     -0.00061329	     -0.21210058	     -0.00297982	      0.00122667	    146.64646495
      2.61120593	     -0.05355325	     -0.00028719	     -0.19474582	     -0.05933915	      0.88291914	     -0.00061478	     -0.21209187	     -0.00301498	      0.00119377	    148.30289161
      2.61245047	     -0.05354165	     -0.00028664	     -0.19473388	     -0.05934292	      0.88292060	     -0.00061628	     -0.21208361	     -0.00304811	      0.00115966	    147.79794778
      2.61369502	     -0.05352989	     -0.00028590	     -0.19472177	     -0.05934673	      0.88292202	     -0.00061778	     -0.21207579	     -0.00308282	      0.00112212	    149.41291487
      2.61493956	     -0.05352243	     -0.00028518	     -0.19471398	     -0.05935059	      0.88292340	     -0.00061929	     -0.21206840	     -0.00311545	      0.00108391	    148.85154144
      2.61618411	     -0.05351528	     -0.00028469	     -0.19470648	     -0.05935449	      0.88292472	     -0.00062080	     -0.21206144	     -0.00314964	      0.00104279	    150.43234583
      2.61742866	     -0.05351239	     -0.00028429	     -0.19470326	     -0.05935843	      0.88292599	     -0.00062232	     -0.21205493	     -0.00318179	      0.00100152	    149.83377952
      2.61867320	     -0.05350961	     -0.00028400	     -0.19470013	     -0.05936241	      0.88292721	     -0.00062384	     -0.21204885	     -0.00321553	      0.00095788	    151.35336675
      2.61991775	     -0.05351096	     -0.00028358	     -0.19470115	     -0.05936643	      0.88292838	     -0.00062536	     -0.21204318	     -0.00324718	      0.00091457	    150.68461858
      2.62116229	     -0.05351245	     -0.00028328	     -0.19470229	     -0.05937049	      0.88292949	     -0.00062689	     -0.21203792	     -0.00328033	      0.00086931	    152.16579345
      2.62240684	     -0.05351808	     -0.00028293	     -0.19470759	     -0.05937460	      0.88293054	     -0.00062842	     -0.21203308	     -0.00331130	      0.00082480	    151.45134815
      2.62365138	     -0.05352365	     -0.00028274	     -0.19471282	     -0.05937874	      0.88293154	     -0.00062996	     -0.21202863	     -0.00334375	      0.00077878	    152.90336069
      2.62489593	     -0.05353310	     -0.00028247	     -0.19472196	     -0.05938292	      0.88293248	     -0.00063150	     -0.21202459	     -0.00337404	      0.00073393	    152.15376211
      2.62614047	     -0.05354248	     -0.00028235	     -0.19473100	     -0.05938714	      0.88293337	     -0.00063304	     -0.21202093	     -0.00340587	      0.00068796	    153.56922400
      2.62738502	     -0.05355583	     -0.00028213	     -0.19474403	     -0.05939139	      0.88293419	     -0.00063458	     -0.21201765	     -0.00343557	      0.00064350	    152.77609105
      2.62862957	     -0.05356907	     -0.00028204	     -0.19475694	     -0.05939569	      0.88293497	     -0.00063613	     -0.21201477	     -0.00346682	      0.00059821	    154.16001463
      2.62987411	     -0.05358630	     -0.00028185	     -0.19477387	     -0.05940002	      0.88293568	     -0.00063767	     -0.21201226	     -0.00349592	      0.00055469	    153.32234979
      2.63111866	     -0.05360353	     -0.00028181	     -0.19479078	     -0.05940439	      0.88293635	     -0.00063922	     -0.21201013	     -0.00352652	      0.00051056	    154.67411975
      2.63236320	     -0.05362466	     -0.00028167	     -0.19481160	     -0.05940880	      0.88293696	     -0.00064077	     -0.21200838	     -0.00355493	      0.00046837	    153.80643572
      2.63360775	     -0.05364563	     -0.00028168	     -0.19483225	     -0.05941324	      0.88293751	     -0.00064233	     -0.21200701	     -0.00358482	      0.00042572	    155.12828055
      2.63485229	     -0.05367072	     -0.00028162	     -0.19485705	     -0.05941772	      0.88293802	     -0.00064388	     -0.21200601	     -0.00361248	      0.00038515	    154.21484363
      2.63609684	     -0.05369599	     -0.00028175	     -0.19488200	     -0.05942224	      0.88293847	     -0.00064544	     -0.21200539	     -0.00364159	      0.00034419	    155.49774484
      2.63734139	     -0.05372550	     -0.00028181	     -0.19491122	     -0.05942678	      0.88293887	     -0.00064700	     -0.21200516	     -0.00366845	      0.00030536	    154.53442937
      2.63858593	     -0.05375517	     -0.00028206	     -0.19494058	     -0.05943137	      0.88293923	     -0.00064856	     -0.21200531	     -0.00369673	      0.00026618	    155.76681771
      2.63983048	     -0.05378910	     -0.00028224	     -0.19497423	     -0.05943598	      0.88293954	     -0.00065011	     -0.21200585	     -0.00372271	      0.00022912	    154.75205368
      2.64107502	     -0.05382314	     -0.00028260	     -0.19500797	     -0.05944063	      0.88293980	     -0.00065168	     -0.21200678	     -0.00375008	      0.00019168	    155.94730996
      2.64231957	     -0.05386148	     -0.00028291	     -0.19504603	     -0.05944532	      0.88294002	     -0.00065324	     -0.21200810	     -0.00377515	      0.00015633	    154.88964461
      2.64356411	     -0.05390011	     -0.00028342	     -0.19508437	     -0.05945003	      0.88294019	     -0.00065480	     -0.21200982	     -0.00380162	      0.00012056	    156.03919774
      2.64480866	     -0.05394307	     -0.00028387	     -0.19512706	     -0.05945478	      0.88294032	     -0.00065636	     -0.21201194	     -0.00382576	      0.00008679	    154.93415271
      2.64605320	     -0.05398633	     -0.00028452	     -0.19517003	     -0.05945956	      0.88294040	     -0.00065793	     -0.21201446	     -0.00385127	      0.00005252	    156.04101641
      2.64729775	     -0.05403400	     -0.00028510	     -0.19521744	     -0.05946436	      0.88294045	     -0.00065949	     -0.21201738	     -0.00387440	      0.00002016	    154.88691934
      2.64854230	     -0.05408201	     -0.00028587	     -0.19526517	     -0.05946920	      0.88294045	     -0.00066106	     -0.21202071	     -0.00389883	     -0.00001282	    155.93583628
      2.64978684	     -0.05413441	     -0.00028656	     -0.19531732	     -0.05947407	      0.88294042	     -0.00066262	     -0.21202444	     -0.00392080	     -0.00004399	    154.72492159
      2.65103139	     -0.05418716	     -0.00028742	     -0.19536979	     -0.05947896	      0.88294034	     -0.00066418	     -0.21202859	     -0.00394398	     -0.00007590	    155.71711390
      2.65227593	     -0.05424409	     -0.00028818	     -0.19542648	     -0.05948388	      0.88294023	     -0.00066575	     -0.21203315	     -0.00396464	     -0.00010611	    154.44819734
      2.65352048	     -0.05430138	     -0.00028910	     -0.19548352	     -0.05948883	      0.88294008	     -0.00066731	     -0.21203811	     -0.00398647	     -0.00013716	    155.36781254
      2.65476502	     -0.05436293	     -0.00028992	     -0.19554484	     -0.05949380	      0.88293989	     -0.00066887	     -0.21204350	     -0.00400571	     -0.00016661	    154.02625769
      2.65600957	     -0.05442503	     -0.00029089	     -0.19560670	     -0.05949880	      0.88293966	     -0.00067044	     -0.21204932	     -0.00402607	     -0.00019699	    154.87346739
      2.65725411	     -0.05449160	     -0.00029178	     -0.19567305	     -0.05950382	      0.88293940	     -0.00067200	     -0.21205556	     -0.00404379	     -0.00022593	    153.46823226
      2.65849866	     -0.05455895	     -0.00029284	     -0.19574018	     -0.05950887	      0.88293910	     -0.00067356	     -0.21206225	     -0.00406259	     -0.00025597	    154.24610524
      2.65974321	     -0.05463117	     -0.00029385	     -0.19581220	     -0.05951393	      0.88293876	     -0.00067512	     -0.21206937	     -0.00407867	     -0.00028475	    152.78287362
      2.66098775	     -0.05470445	     -0.00029507	     -0.19588527	     -0.05951902	      0.88293839	     -0.00067667	     -0.21207696	     -0.00409575	     -0.00031486	    153.49305691
      2.66223230	     -0.05478264	     -0.00029630	     -0.19596328	     -0.05952413	      0.88293798	     -0.00067823	     -0.21208503	     -0.00411004	     -0.00034390	    151.97711819
      2.66347684	     -0.05486195	     -0.00029783	     -0.19604238	     -0.05952925	      0.88293753	     -0.00067978	     -0.21209357	     -0.00412523	     -0.00037444	    152.62650850
      2.66472139	     -0.05494600	     -0.00029948	     -0.19612626	     -0.05953439	      0.88293705	     -0.00068134	     -0.21210262	     -0.00413756	     -0.00040406	    151.06948812
      2.66596593	     -0.05503066	     -0.00030148	     -0.19621074	     -0.05953955	      0.88293653	     -0.00068289	     -0.21211216	     -0.00415072	     -0.00043526	    151.66330585
      2.66721048	     -0.05511911	     -0.00030359	     -0.19629902	     -0.05954472	      0.88293597	     -0.00068444	     -0.21212219	     -0.00416098	     -0.00046558	    150.07196845
[truncated: 350,439 more chars]
