# Supplementary material for: A Neural Controller Model Considering the Vestibulospinal Tract in Human Postural Control
Source: Front Comput Neurosci. 2022 Feb 25;16:785099. doi: 10.3389/fncom.2022.785099 (PMC8913724; doi:10.3389/fncom.2022.785099)
Supplement: Supplementary file 8 [file Data_Sheet_3.zip › SimulationResults/VST+/1.931/opt_0/jiang_CoPpositon_pos.sto]

CoP
version=1
nRows=3867
nColumns=11
inDegrees=no

This file contains CoP trajectory (of origin) and orientations.

Units are S.I. units (seconds, meters, Newtons, ...)
Angles are in degrees.

endheader
time	cop-x	cop-z	cop-x-calcn-r	com-x	com-y	com-z	com-x-calcn-r	com-x-vel	com-y-vel	s_torques
      0.00043833	     -0.06239207	     -0.00113036	     -0.20421158	     -0.06098363	      0.88292365	     -0.00064778	     -0.21546861	     -0.00000974	      0.00004806	    115.76711229
      0.00097444	     -0.06171258	     -0.00110495	     -0.20353249	     -0.06098364	      0.88292370	     -0.00064777	     -0.21545221	     -0.00004060	      0.00011603	    128.36251482
      0.00163146	     -0.06112760	     -0.00108527	     -0.20294755	     -0.06098369	      0.88292380	     -0.00064775	     -0.21542212	     -0.00010048	      0.00020769	    105.80698605
      0.00248630	     -0.06070548	     -0.00107126	     -0.20252489	     -0.06098382	      0.88292403	     -0.00064770	     -0.21537558	     -0.00020472	      0.00033052	     83.66996527
      0.00367879	     -0.06055467	     -0.00106430	     -0.20237272	     -0.06098416	      0.88292452	     -0.00064762	     -0.21531103	     -0.00037606	      0.00048947	     67.17097188
      0.00564656	     -0.06082026	     -0.00107012	     -0.20263561	     -0.06098519	      0.88292569	     -0.00064743	     -0.21522854	     -0.00065767	      0.00067743	     44.70873667
      0.00714463	     -0.06113127	     -0.00107662	     -0.20294487	     -0.06098631	      0.88292676	     -0.00064725	     -0.21518851	     -0.00083578	      0.00074388	     30.21376600
      0.00864270	     -0.06139723	     -0.00108088	     -0.20320957	     -0.06098767	      0.88292789	     -0.00064706	     -0.21516272	     -0.00097261	      0.00074754	     19.09988306
      0.01014077	     -0.06160477	     -0.00108225	     -0.20341632	     -0.06098920	      0.88292898	     -0.00064684	     -0.21514559	     -0.00106768	      0.00069877	     13.14651183
      0.01163885	     -0.06175613	     -0.00108253	     -0.20356728	     -0.06099085	      0.88292996	     -0.00064661	     -0.21513338	     -0.00112551	      0.00060924	     10.81692119
      0.01313692	     -0.06187552	     -0.00108170	     -0.20368663	     -0.06099256	      0.88293079	     -0.00064637	     -0.21512396	     -0.00114886	      0.00049047	     11.08801477
      0.01463499	     -0.06196442	     -0.00108159	     -0.20377576	     -0.06099428	      0.88293142	     -0.00064611	     -0.21511644	     -0.00114294	      0.00035243	     13.90038469
      0.01613306	     -0.06203719	     -0.00108093	     -0.20384902	     -0.06099597	      0.88293184	     -0.00064584	     -0.21511036	     -0.00110991	      0.00020409	     16.66681451
      0.01763113	     -0.06208367	     -0.00108034	     -0.20389622	     -0.06099759	      0.88293203	     -0.00064556	     -0.21510566	     -0.00105517	      0.00005292	     21.31907407
      0.01912920	     -0.06211840	     -0.00108014	     -0.20393184	     -0.06099912	      0.88293200	     -0.00064527	     -0.21510221	     -0.00098070	     -0.00009450	     23.90247129
      0.02062728	     -0.06213048	     -0.00108169	     -0.20394492	     -0.06100052	      0.88293175	     -0.00064497	     -0.21509998	     -0.00089214	     -0.00023328	     28.14222159
      0.02212535	     -0.06213256	     -0.00108253	     -0.20394815	     -0.06100179	      0.88293131	     -0.00064466	     -0.21509871	     -0.00079093	     -0.00035959	     29.25955985
      0.02346980	     -0.06211618	     -0.00108409	     -0.20393285	     -0.06100278	      0.88293075	     -0.00064437	     -0.21509826	     -0.00069372	     -0.00046043	     31.81085293
      0.02481425	     -0.06209398	     -0.00108517	     -0.20391181	     -0.06100365	      0.88293007	     -0.00064408	     -0.21509826	     -0.00059108	     -0.00054800	     32.29221591
      0.02643031	     -0.06205484	     -0.00108732	     -0.20387408	     -0.06100450	      0.88292911	     -0.00064372	     -0.21509877	     -0.00046441	     -0.00063499	     33.40645455
      0.02804636	     -0.06201202	     -0.00108911	     -0.20383271	     -0.06100515	      0.88292803	     -0.00064335	     -0.21509960	     -0.00033532	     -0.00070178	     32.80088024
      0.02940125	     -0.06196864	     -0.00109133	     -0.20379054	     -0.06100553	      0.88292705	     -0.00064303	     -0.21510047	     -0.00022788	     -0.00074270	     33.42067455
      0.03075614	     -0.06192741	     -0.00109292	     -0.20375053	     -0.06100577	      0.88292603	     -0.00064270	     -0.21510135	     -0.00012089	     -0.00077041	     32.77883855
      0.03211103	     -0.06188412	     -0.00109482	     -0.20370844	     -0.06100586	      0.88292497	     -0.00064237	     -0.21510222	     -0.00001601	     -0.00078585	     32.65176311
      0.03396005	     -0.06182937	     -0.00109686	     -0.20365532	     -0.06100576	      0.88292351	     -0.00064191	     -0.21510320	      0.00012374	     -0.00078881	     31.81348712
      0.03531815	     -0.06178872	     -0.00109873	     -0.20361584	     -0.06100552	      0.88292245	     -0.00064157	     -0.21510374	      0.00022261	     -0.00077918	     31.76415309
      0.03667625	     -0.06175368	     -0.00109993	     -0.20358194	     -0.06100515	      0.88292140	     -0.00064122	     -0.21510402	      0.00031888	     -0.00076072	     31.10601010
      0.03833117	     -0.06171203	     -0.00110170	     -0.20354165	     -0.06100453	      0.88292017	     -0.00064078	     -0.21510399	      0.00043128	     -0.00072806	     30.75534431
      0.03978596	     -0.06168234	     -0.00110241	     -0.20351313	     -0.06100384	      0.88291913	     -0.00064039	     -0.21510353	      0.00052644	     -0.00069151	     29.95086511
      0.04124076	     -0.06165206	     -0.00110358	     -0.20348398	     -0.06100300	      0.88291816	     -0.00063999	     -0.21510269	      0.00061697	     -0.00064917	     29.61915790
      0.04269555	     -0.06162766	     -0.00110374	     -0.20346071	     -0.06100204	      0.88291725	     -0.00063958	     -0.21510134	      0.00070421	     -0.00060220	     28.82597692
      0.04415035	     -0.06160140	     -0.00110426	     -0.20343551	     -0.06100096	      0.88291641	     -0.00063917	     -0.21509949	      0.00078688	     -0.00055193	     28.40949718
      0.04560514	     -0.06158156	     -0.00110395	     -0.20341672	     -0.06099975	      0.88291564	     -0.00063875	     -0.21509707	      0.00086637	     -0.00049940	     27.60310016
      0.04705993	     -0.06156020	     -0.00110417	     -0.20339636	     -0.06099844	      0.88291495	     -0.00063832	     -0.21509415	      0.00094148	     -0.00044583	     27.16704109
      0.04851473	     -0.06154492	     -0.00110364	     -0.20338207	     -0.06099702	      0.88291434	     -0.00063789	     -0.21509073	      0.00101368	     -0.00039211	     26.37998781
      0.04996952	     -0.06152721	     -0.00110367	     -0.20336529	     -0.06099549	      0.88291381	     -0.00063744	     -0.21508687	      0.00108177	     -0.00033929	     25.99446424
      0.05142432	     -0.06151505	     -0.00110292	     -0.20335404	     -0.06099387	      0.88291336	     -0.00063700	     -0.21508256	      0.00114727	     -0.00028806	     25.24945585
      0.05287911	     -0.06150006	     -0.00110278	     -0.20333992	     -0.06099215	      0.88291297	     -0.00063654	     -0.21507790	      0.00120898	     -0.00023929	     24.95698134
      0.05433390	     -0.06148929	     -0.00110205	     -0.20333000	     -0.06099035	      0.88291266	     -0.00063608	     -0.21507288	      0.00126845	     -0.00019341	     24.26142904
      0.05578870	     -0.06147210	     -0.00110173	     -0.20331362	     -0.06098847	      0.88291241	     -0.00063562	     -0.21506753	      0.00132442	     -0.00015097	     24.08746421
      0.05724349	     -0.06145771	     -0.00110042	     -0.20330004	     -0.06098650	      0.88291222	     -0.00063514	     -0.21506177	      0.00137849	     -0.00011219	     23.43578698
      0.05869829	     -0.06143795	     -0.00109970	     -0.20328105	     -0.06098446	      0.88291208	     -0.00063466	     -0.21505569	      0.00142928	     -0.00007749	     23.36868986
      0.06015308	     -0.06142235	     -0.00109827	     -0.20326621	     -0.06098234	      0.88291199	     -0.00063418	     -0.21504929	      0.00147848	     -0.00004691	     22.76211362
      0.06160787	     -0.06140139	     -0.00109756	     -0.20324596	     -0.06098016	      0.88291194	     -0.00063369	     -0.21504268	      0.00152465	     -0.00002070	     22.79273862
      0.06306267	     -0.06138458	     -0.00109613	     -0.20322987	     -0.06097791	      0.88291193	     -0.00063320	     -0.21503584	      0.00156950	      0.00000125	     22.21508843
      0.06451746	     -0.06136184	     -0.00109539	     -0.20320781	     -0.06097559	      0.88291194	     -0.00063270	     -0.21502886	      0.00161154	      0.00001882	     22.31875396
      0.06597226	     -0.06134383	     -0.00109396	     -0.20319047	     -0.06097322	      0.88291198	     -0.00063219	     -0.21502170	      0.00165255	      0.00003225	     21.76332595
      0.06742705	     -0.06132008	     -0.00109328	     -0.20316736	     -0.06097079	      0.88291203	     -0.00063168	     -0.21501447	      0.00169097	      0.00004151	     21.92241604
      0.06888184	     -0.06130205	     -0.00109201	     -0.20314997	     -0.06096830	      0.88291210	     -0.00063117	     -0.21500711	      0.00172865	      0.00004694	     21.38989023
      0.07033664	     -0.06127854	     -0.00109154	     -0.20312705	     -0.06096576	      0.88291217	     -0.00063065	     -0.21499976	      0.00176395	      0.00004855	     21.59538461
      0.07179143	     -0.06126184	     -0.00109045	     -0.20311096	     -0.06096317	      0.88291224	     -0.00063013	     -0.21499236	      0.00179885	      0.00004667	     21.09213634
      0.07324623	     -0.06123994	     -0.00109011	     -0.20308963	     -0.06096052	      0.88291230	     -0.00062960	     -0.21498505	      0.00183160	      0.00004130	     21.33705218
      0.07470102	     -0.06122557	     -0.00108910	     -0.20307583	     -0.06095784	      0.88291236	     -0.00062907	     -0.21497777	      0.00186428	      0.00003282	     20.86310012
      0.07615581	     -0.06120582	     -0.00108878	     -0.20305663	     -0.06095510	      0.88291240	     -0.00062854	     -0.21497064	      0.00189505	      0.00002125	     21.13680022
      0.07761061	     -0.06119404	     -0.00108788	     -0.20304542	     -0.06095232	      0.88291242	     -0.00062800	     -0.21496357	      0.00192608	      0.00000702	     20.69490036
      0.07906540	     -0.06117615	     -0.00108773	     -0.20302806	     -0.06094950	      0.88291242	     -0.00062747	     -0.21495668	      0.00195541	     -0.00000986	     21.00335285
      0.08052020	     -0.06116611	     -0.00108690	     -0.20301856	     -0.06094663	      0.88291239	     -0.00062692	     -0.21494987	      0.00198531	     -0.00002890	     20.59275696
      0.08197499	     -0.06117989	     -0.00108711	     -0.20303285	     -0.06094372	      0.88291233	     -0.00062638	     -0.21494353	      0.00201326	     -0.00005055	     20.73957359
      0.08327827	     -0.06131044	     -0.00108857	     -0.20316377	     -0.06094108	      0.88291225	     -0.00062589	     -0.21494055	      0.00203734	     -0.00007589	     19.84730181
      0.08458154	     -0.06157869	     -0.00109212	     -0.20343229	     -0.06093841	      0.88291213	     -0.00062539	     -0.21494404	      0.00205978	     -0.00011468	     19.83628834
      0.08619893	     -0.06208632	     -0.00109743	     -0.20394023	     -0.06093506	      0.88291188	     -0.00062477	     -0.21496209	      0.00209227	     -0.00019345	     20.48678032
      0.08781631	     -0.06270999	     -0.00110263	     -0.20456430	     -0.06093164	      0.88291148	     -0.00062416	     -0.21499801	      0.00213628	     -0.00031662	     23.81606897
      0.08920508	     -0.06328910	     -0.00110556	     -0.20514391	     -0.06092864	      0.88291094	     -0.00062362	     -0.21504284	      0.00218882	     -0.00046148	     26.02295016
      0.09059386	     -0.06386325	     -0.00110746	     -0.20571872	     -0.06092555	      0.88291018	     -0.00062309	     -0.21509913	      0.00225520	     -0.00064214	     30.22348503
      0.09231565	     -0.06454927	     -0.00110818	     -0.20640578	     -0.06092158	      0.88290885	     -0.00062243	     -0.21518187	      0.00235806	     -0.00091107	     33.42832632
      0.09403745	     -0.06517767	     -0.00110855	     -0.20703542	     -0.06091742	      0.88290702	     -0.00062178	     -0.21527575	      0.00248023	     -0.00122158	     38.37810350
      0.09535698	     -0.06562573	     -0.00110824	     -0.20748457	     -0.06091408	      0.88290524	     -0.00062128	     -0.21535333	      0.00258683	     -0.00148065	     37.52012164
      0.09667651	     -0.06603420	     -0.00110863	     -0.20789419	     -0.06091059	      0.88290310	     -0.00062080	     -0.21543461	      0.00270164	     -0.00175268	     37.59416395
      0.09863858	     -0.06655799	     -0.00110993	     -0.20841982	     -0.06090511	      0.88289926	     -0.00062009	     -0.21556034	      0.00288606	     -0.00216755	     34.09883280
      0.10036685	     -0.06695869	     -0.00111287	     -0.20882221	     -0.06089998	      0.88289520	     -0.00061948	     -0.21567445	      0.00305928	     -0.00252977	     30.00814028
      0.10209512	     -0.06730076	     -0.00111632	     -0.20916605	     -0.06089453	      0.88289052	     -0.00061888	     -0.21579006	      0.00324088	     -0.00287757	     23.38070035
      0.10334829	     -0.06750304	     -0.00112054	     -0.20936962	     -0.06089039	      0.88288677	     -0.00061847	     -0.21587367	      0.00337558	     -0.00311616	     19.89948526
      0.10460145	     -0.06766707	     -0.00112375	     -0.20953501	     -0.06088607	      0.88288272	     -0.00061806	     -0.21595637	      0.00351376	     -0.00333692	     16.12848380
      0.10632470	     -0.06785425	     -0.00112933	     -0.20972407	     -0.06087985	      0.88287673	     -0.00061751	     -0.21606798	      0.00370547	     -0.00360653	     12.15467805
      0.10785891	     -0.06798705	     -0.00113527	     -0.20985857	     -0.06087403	      0.88287104	     -0.00061704	     -0.21616448	      0.00387881	     -0.00380792	      9.93503828
      0.10921905	     -0.06808139	     -0.00114001	     -0.20995442	     -0.06086865	      0.88286576	     -0.00061663	     -0.21624740	      0.00403165	     -0.00395434	      9.24042560
      0.11057919	     -0.06817365	     -0.00114504	     -0.21004821	     -0.06086306	      0.88286030	     -0.00061623	     -0.21632775	      0.00418596	     -0.00406766	      9.22671077
      0.11193933	     -0.06826039	     -0.00114995	     -0.21013647	     -0.06085727	      0.88285471	     -0.00061584	     -0.21640539	      0.00433933	     -0.00415020	     10.29974702
      0.11329947	     -0.06834573	     -0.00115415	     -0.21022337	     -0.06085126	      0.88284902	     -0.00061546	     -0.21648010	      0.00449444	     -0.00420087	     11.32399815
      0.11465962	     -0.06842339	     -0.00115858	     -0.21030258	     -0.06084504	      0.88284329	     -0.00061509	     -0.21655186	      0.00464879	     -0.00422229	     13.04192067
      0.11601976	     -0.06850904	     -0.00116236	     -0.21038980	     -0.06083861	      0.88283755	     -0.00061473	     -0.21662079	      0.00480486	     -0.00421428	     13.94182393
      0.11737990	     -0.06859974	     -0.00116562	     -0.21048209	     -0.06083197	      0.88283184	     -0.00061438	     -0.21668697	      0.00496066	     -0.00418111	     15.43849358
      0.11874004	     -0.06869795	     -0.00116882	     -0.21058190	     -0.06082512	      0.88282619	     -0.00061403	     -0.21675029	      0.00511925	     -0.00412250	     15.61934203
      0.12010019	     -0.06879257	     -0.00117086	     -0.21067815	     -0.06081805	      0.88282063	     -0.00061369	     -0.21681072	      0.00527815	     -0.00404264	     16.34731592
      0.12146033	     -0.06889234	     -0.00117283	     -0.21077958	     -0.06081076	      0.88281520	     -0.00061335	     -0.21686824	      0.00544013	     -0.00394207	     15.68009738
      0.12282047	     -0.06899216	     -0.00117438	     -0.21088107	     -0.06080325	      0.88280992	     -0.00061302	     -0.21692298	      0.00560275	     -0.00382578	     15.65056796
      0.12418061	     -0.06909597	     -0.00117577	     -0.21098657	     -0.06079551	      0.88280480	     -0.00061269	     -0.21697492	      0.00576894	     -0.00369420	     14.36514110
      0.12554076	     -0.06919573	     -0.00117641	     -0.21108805	     -0.06078755	      0.88279987	     -0.00061237	     -0.21702413	      0.00593602	     -0.00355174	     13.80613304
      0.12690090	     -0.06929526	     -0.00117653	     -0.21118934	     -0.06077936	      0.88279514	     -0.00061206	     -0.21707061	      0.00610662	     -0.00339900	     12.43938984
      0.12826104	     -0.06938625	     -0.00117612	     -0.21128209	     -0.06077094	      0.88279063	     -0.00061175	     -0.21711447	      0.00627815	     -0.00323977	     11.76893144
      0.12962118	     -0.06947566	     -0.00117576	     -0.21137330	     -0.06076228	      0.88278633	     -0.00061145	     -0.21715587	      0.00645278	     -0.00307386	     10.48495808
      0.13098133	     -0.06955855	     -0.00117520	     -0.21145799	     -0.06075339	      0.88278227	     -0.00061115	     -0.21719504	      0.00662788	     -0.00290530	      9.99931856
      0.13234147	     -0.06963780	     -0.00117504	     -0.21153905	     -0.06074425	      0.88277843	     -0.00061086	     -0.21723202	      0.00680609	     -0.00273391	      9.10201331
      0.13370161	     -0.06970691	     -0.00117531	     -0.21160996	     -0.06073487	      0.88277483	     -0.00061058	     -0.21726695	      0.00698451	     -0.00256310	      8.86838380
      0.13506175	     -0.06977054	     -0.00117513	     -0.21167543	     -0.06072525	      0.88277146	     -0.00061030	     -0.21729982	      0.00716562	     -0.00239211	      8.35610637
      0.13642190	     -0.06982223	     -0.00117398	     -0.21172897	     -0.06071538	      0.88276832	     -0.00061003	     -0.21733079	      0.00734646	     -0.00222409	      8.30968719
      0.13778204	     -0.06986960	     -0.00117297	     -0.21177820	     -0.06070527	      0.88276541	     -0.00060977	     -0.21735993	      0.00752951	     -0.00205808	      8.04370587
      0.13914218	     -0.06990696	     -0.00117180	     -0.21181742	     -0.06069490	      0.88276272	     -0.00060952	     -0.21738743	      0.00771183	     -0.00189713	      8.10517995
      0.14050232	     -0.06993996	     -0.00117093	     -0.21185229	     -0.06068429	      0.88276025	     -0.00060927	     -0.21741335	      0.00789592	     -0.00174007	      8.01071895
      0.14186246	     -0.06996456	     -0.00116986	     -0.21187875	     -0.06067342	      0.88275798	     -0.00060904	     -0.21743783	      0.00807913	     -0.00158955	      8.04181769
      0.14322261	     -0.06998549	     -0.00116900	     -0.21190155	     -0.06066231	      0.88275592	     -0.00060881	     -0.21746094	      0.00826395	     -0.00144412	      7.95051635
      0.14458275	     -0.06999837	     -0.00116808	     -0.21191628	     -0.06065094	      0.88275405	     -0.00060859	     -0.21748280	      0.00844755	     -0.00130638	      7.98118528
      0.14594289	     -0.07000892	     -0.00116746	     -0.21192868	     -0.06063933	      0.88275236	     -0.00060838	     -0.21750347	      0.00863241	     -0.00117494	      7.89119742
      0.14730303	     -0.07001250	     -0.00116679	     -0.21193410	     -0.06062746	      0.88275085	     -0.00060818	     -0.21752305	      0.00881620	     -0.00105200	      7.80445272
      0.14866318	     -0.07001380	     -0.00116640	     -0.21193725	     -0.06061534	      0.88274950	     -0.00060799	     -0.21754152	      0.00900121	     -0.00093598	      7.66834022
      0.15002332	     -0.07000862	     -0.00116595	     -0.21193391	     -0.06060298	      0.88274830	     -0.00060781	     -0.21755896	      0.00918495	     -0.00082912	      7.57103685
      0.15138346	     -0.07000241	     -0.00116584	     -0.21192953	     -0.06059036	      0.88274724	     -0.00060765	     -0.21757533	      0.00937001	     -0.00072952	      7.39565311
      0.15274360	     -0.06999066	     -0.00116571	     -0.21191960	     -0.06057749	      0.88274631	     -0.00060749	     -0.21759068	      0.00955372	     -0.00063932	      7.33040653
      0.15410375	     -0.06997922	     -0.00116593	     -0.21190998	     -0.06056437	      0.88274550	     -0.00060734	     -0.21760499	      0.00973865	     -0.00055657	      7.16942318
      0.15546389	     -0.06996413	     -0.00116610	     -0.21189670	     -0.06055100	      0.88274479	     -0.00060720	     -0.21761831	      0.00992235	     -0.00048324	      7.12419229
      0.15682403	     -0.06995101	     -0.00116659	     -0.21188539	     -0.06053738	      0.88274418	     -0.00060708	     -0.21763065	      0.01010735	     -0.00041727	      6.95617423
      0.15818417	     -0.06993539	     -0.00116696	     -0.21187157	     -0.06052350	      0.88274365	     -0.00060696	     -0.21764208	      0.01029104	     -0.00036064	      7.00146634
      0.15954432	     -0.06992304	     -0.00116761	     -0.21186101	     -0.06050938	      0.88274320	     -0.00060686	     -0.21765260	      0.01047597	     -0.00031136	      6.88334888
      0.16090446	     -0.06991048	     -0.00116824	     -0.21185024	     -0.06049501	      0.88274280	     -0.00060677	     -0.21766232	      0.01065995	     -0.00027116	      6.94899670
      0.16226460	     -0.06990184	     -0.00117124	     -0.21184334	     -0.06048038	      0.88274246	     -0.00060668	     -0.21767127	      0.01084528	     -0.00023780	      6.82300683
      0.16362474	     -0.06989097	     -0.00117404	     -0.21183421	     -0.06046551	      0.88274215	     -0.00060661	     -0.21767952	      0.01102953	     -0.00021278	      6.95123522
      0.16498489	     -0.06988000	     -0.00117474	     -0.21182503	     -0.06045038	      0.88274188	     -0.00060654	     -0.21768706	      0.01121529	     -0.00019367	      6.83312017
      0.16634503	     -0.06986640	     -0.00117474	     -0.21181323	     -0.06043500	      0.88274162	     -0.00060649	     -0.21769397	      0.01140015	     -0.00018201	      7.01136324
      0.16770517	     -0.06985089	     -0.00117487	     -0.21179952	     -0.06041937	      0.88274138	     -0.00060645	     -0.21770009	      0.01158673	     -0.00017536	      6.93392763
      0.16906531	     -0.06982363	     -0.00117442	     -0.21177408	     -0.06040348	      0.88274114	     -0.00060641	     -0.21770519	      0.01177259	     -0.00017507	      7.20771079
      0.17042546	     -0.06977394	     -0.00117338	     -0.21172624	     -0.06038734	      0.88274090	     -0.00060638	     -0.21770866	      0.01196027	     -0.00017783	      7.27103300
      0.17178560	     -0.06966033	     -0.00117026	     -0.21161456	     -0.06037094	      0.88274066	     -0.00060637	     -0.21770910	      0.01214743	     -0.00018345	      7.91165393
      0.17314574	     -0.06945126	     -0.00116515	     -0.21140748	     -0.06035429	      0.88274040	     -0.00060636	     -0.21770395	      0.01233611	     -0.00018579	      8.44512741
      0.17450588	     -0.06912567	     -0.00115777	     -0.21108395	     -0.06033739	      0.88274015	     -0.00060637	     -0.21769042	      0.01252182	     -0.00018112	      9.52425495
      0.17586602	     -0.06869647	     -0.00115087	     -0.21065676	     -0.06032023	      0.88273992	     -0.00060638	     -0.21766623	      0.01270377	     -0.00016099	     10.18453785
      0.17722617	     -0.06817615	     -0.00114480	     -0.21013835	     -0.06030284	      0.88273972	     -0.00060640	     -0.21763020	      0.01287564	     -0.00012146	     11.25501702
      0.17858631	     -0.06759210	     -0.00114035	     -0.20955607	     -0.06028521	      0.88273960	     -0.00060643	     -0.21758210	      0.01303642	     -0.00005570	     11.68626738
      0.17994645	     -0.06696020	     -0.00113683	     -0.20892576	     -0.06026738	      0.88273958	     -0.00060647	     -0.21752262	      0.01318087	      0.00003740	     12.68769699
      0.18130659	     -0.06630090	     -0.00113416	     -0.20826786	     -0.06024936	      0.88273972	     -0.00060651	     -0.21745278	      0.01330988	      0.00016132	     13.02567838
      0.18266674	     -0.06562177	     -0.00113120	     -0.20758995	     -0.06023118	      0.88274004	     -0.00060656	     -0.21737386	      0.01342021	      0.00031401	     14.16355506
      0.18402688	     -0.06493830	     -0.00112932	     -0.20690752	     -0.06021286	      0.88274058	     -0.00060662	     -0.21728708	      0.01351455	      0.00049627	     14.52277729
      0.18538702	     -0.06425118	     -0.00112696	     -0.20622128	     -0.06019443	      0.88274140	     -0.00060669	     -0.21719375	      0.01359077	      0.00070370	     15.78014232
      0.18674716	     -0.06357454	     -0.00112405	     -0.20554536	     -0.06017590	      0.88274251	     -0.00060676	     -0.21709501	      0.01365252	      0.00093508	     16.22589876
      0.18810731	     -0.06290805	     -0.00112072	     -0.20487946	     -0.06015730	      0.88274395	     -0.00060683	     -0.21699199	      0.01369858	      0.00118434	     17.64896634
      0.18946745	     -0.06226109	     -0.00111771	     -0.20423294	     -0.06013864	      0.88274574	     -0.00060691	     -0.21688556	      0.01373324	      0.00144921	     18.10386320
      0.19082759	     -0.06162908	     -0.00111442	     -0.20360127	     -0.06011994	      0.88274790	     -0.00060700	     -0.21677659	      0.01375520	      0.00172312	     19.51171831
      0.19218773	     -0.06102011	     -0.00111135	     -0.20299252	     -0.06010123	      0.88275043	     -0.00060708	     -0.21666570	      0.01376871	      0.00200351	     20.18678589
      0.19354788	     -0.06042878	     -0.00110778	     -0.20240134	     -0.06008249	      0.88275335	     -0.00060717	     -0.21655355	      0.01377274	      0.00228419	     21.75774249
      0.19490802	     -0.05986204	     -0.00110438	     -0.20183467	     -0.06006376	      0.88275664	     -0.00060727	     -0.21644061	      0.01377110	      0.00256296	     22.51608823
      0.19626816	     -0.05931423	     -0.00110046	     -0.20128686	     -0.06004504	      0.88276031	     -0.00060737	     -0.21632739	      0.01376220	      0.00283385	     24.30746929
      0.19762830	     -0.05879131	     -0.00109692	     -0.20076389	     -0.06002633	      0.88276435	     -0.00060747	     -0.21621421	      0.01375007	      0.00309565	     25.23500515
      0.19898845	     -0.05828193	     -0.00109302	     -0.20025441	     -0.06000764	      0.88276873	     -0.00060757	     -0.21610143	      0.01373235	      0.00334324	     27.15411647
      0.20034859	     -0.05779584	     -0.00108969	     -0.19976817	     -0.05998897	      0.88277344	     -0.00060767	     -0.21598923	      0.01371262	      0.00357613	     28.31920111
      0.20170873	     -0.05732363	     -0.00108613	     -0.19929577	     -0.05997034	      0.88277845	     -0.00060778	     -0.21587788	      0.01368845	      0.00379002	     30.32384536
      0.20306887	     -0.05687699	     -0.00108451	     -0.19884885	     -0.05995173	      0.88278374	     -0.00060789	     -0.21576749	      0.01366308	      0.00398532	     31.44389627
      0.20442901	     -0.05644111	     -0.00108163	     -0.19841270	     -0.05993317	      0.88278928	     -0.00060800	     -0.21565827	      0.01363345	      0.00415870	     33.45802243
      0.20578916	     -0.05602588	     -0.00107937	     -0.19799714	     -0.05991465	      0.88279504	     -0.00060812	     -0.21555025	      0.01360279	      0.00431113	     34.58353901
      0.20714930	     -0.05561855	     -0.00107608	     -0.19758947	     -0.05989617	      0.88280099	     -0.00060823	     -0.21544357	      0.01356803	      0.00443952	     36.45347264
      0.20850944	     -0.05523131	     -0.00107352	     -0.19720185	     -0.05987774	      0.88280711	     -0.00060835	     -0.21533821	      0.01353227	      0.00454538	     37.31141831
      0.20986958	     -0.05484815	     -0.00106983	     -0.19681829	     -0.05985936	      0.88281335	     -0.00060846	     -0.21523431	      0.01349201	      0.00462603	     39.09346159
      0.21122973	     -0.05448482	     -0.00106734	     -0.19645450	     -0.05984104	      0.88281968	     -0.00060858	     -0.21513180	      0.01345049	      0.00468348	     39.85601730
      0.21258987	     -0.05412058	     -0.00106483	     -0.19608975	     -0.05982277	      0.88282608	     -0.00060870	     -0.21503085	      0.01340441	      0.00471595	     41.41427399
      0.21375394	     -0.05382919	     -0.00106455	     -0.19579786	     -0.05980719	      0.88283157	     -0.00060880	     -0.21494567	      0.01336364	      0.00472643	     41.93074110
      0.21491801	     -0.05353834	     -0.00106275	     -0.19550652	     -0.05979166	      0.88283707	     -0.00060891	     -0.21486170	      0.01331959	      0.00471989	     42.89425774
      0.21647708	     -0.05316512	     -0.00106110	     -0.19513256	     -0.05977094	      0.88284441	     -0.00060905	     -0.21475114	      0.01325697	      0.00468758	     43.78050860
      0.21803616	     -0.05279938	     -0.00105712	     -0.19476609	     -0.05975033	      0.88285168	     -0.00060919	     -0.21464279	      0.01318917	      0.00462943	     44.95483324
      0.21912080	     -0.05255691	     -0.00105571	     -0.19452305	     -0.05973605	      0.88285667	     -0.00060929	     -0.21456861	      0.01313950	      0.00457507	     45.35859064
      0.22020545	     -0.05231281	     -0.00105383	     -0.19427836	     -0.05972183	      0.88286160	     -0.00060939	     -0.21449548	      0.01308714	      0.00450992	     45.98236500
      0.22186106	     -0.05195345	     -0.00105154	     -0.19391805	     -0.05970023	      0.88286897	     -0.00060954	     -0.21438580	      0.01300240	      0.00439168	     46.79283250
      0.22320034	     -0.05166637	     -0.00104904	     -0.19363017	     -0.05968286	      0.88287478	     -0.00060966	     -0.21429877	      0.01292955	      0.00428054	     47.52941367
      0.22453962	     -0.05138892	     -0.00104724	     -0.19335186	     -0.05966560	      0.88288043	     -0.00060979	     -0.21421311	      0.01285302	      0.00415701	     48.15451959
      0.22587889	     -0.05111087	     -0.00104465	     -0.19307293	     -0.05964844	      0.88288591	     -0.00060991	     -0.21412881	      0.01277265	      0.00402232	     48.91246317
      0.22721817	     -0.05084475	     -0.00104306	     -0.19280587	     -0.05963139	      0.88289120	     -0.00061003	     -0.21404571	      0.01268860	      0.00387824	     49.52054686
      0.22838465	     -0.05061120	     -0.00104067	     -0.19257149	     -0.05961663	      0.88289565	     -0.00061014	     -0.21397435	      0.01261216	      0.00374620	     50.16565894
      0.22955113	     -0.05038729	     -0.00103872	     -0.19234671	     -0.05960196	      0.88289994	     -0.00061024	     -0.21390386	      0.01253285	      0.00360933	     50.71834851
      0.23095733	     -0.05011885	     -0.00103570	     -0.19207721	     -0.05958441	      0.88290489	     -0.00061037	     -0.21382005	      0.01243327	      0.00343928	     51.47976209
      0.23236353	     -0.04986052	     -0.00103382	     -0.19181774	     -0.05956700	      0.88290961	     -0.00061050	     -0.21373745	      0.01232948	      0.00326563	     52.15832578
      0.23348395	     -0.04965340	     -0.00103214	     -0.19160969	     -0.05955323	      0.88291319	     -0.00061060	     -0.21367255	      0.01224363	      0.00312567	     52.79042761
      0.23460437	     -0.04945474	     -0.00103108	     -0.19141005	     -0.05953956	      0.88291661	     -0.00061070	     -0.21360842	      0.01215511	      0.00298532	     53.34573171
      0.23605219	     -0.04920094	     -0.00102972	     -0.19115495	     -0.05952205	      0.88292080	     -0.00061083	     -0.21352677	      0.01203666	      0.00280440	     54.13257045
      0.23750002	     -0.04895785	     -0.00102848	     -0.19091053	     -0.05950471	      0.88292473	     -0.00061095	     -0.21344646	      0.01191384	      0.00262538	     54.85501610
      0.23854377	     -0.04878094	     -0.00102742	     -0.19073263	     -0.05949232	      0.88292741	     -0.00061104	     -0.21338943	      0.01182253	      0.00249804	     55.47395108
      0.23958753	     -0.04861057	     -0.00102649	     -0.19056125	     -0.05948003	      0.88292995	     -0.00061113	     -0.21333308	      0.01172907	      0.00237284	     56.03649169
      0.24112887	     -0.04836150	     -0.00102506	     -0.19031066	     -0.05946206	      0.88293347	     -0.00061126	     -0.21325112	      0.01158703	      0.00219258	     56.93224833
      0.24240498	     -0.04816177	     -0.00102374	     -0.19010964	     -0.05944735	      0.88293617	     -0.00061136	     -0.21318435	      0.01146592	      0.00204839	     57.62432729
      0.24368109	     -0.04796266	     -0.00102265	     -0.18990921	     -0.05943280	      0.88293870	     -0.00061146	     -0.21311857	      0.01134161	      0.00190932	     58.42548739
      0.24495721	     -0.04777113	     -0.00102111	     -0.18971633	     -0.05941841	      0.88294105	     -0.00061156	     -0.21305373	      0.01121428	      0.00177614	     59.11495526
      0.24623332	     -0.04757693	     -0.00101996	     -0.18952076	     -0.05940418	      0.88294323	     -0.00061166	     -0.21298983	      0.01108377	      0.00164929	     59.98034000
      0.24731824	     -0.04741905	     -0.00101827	     -0.18936170	     -0.05939222	      0.88294497	     -0.00061174	     -0.21293621	      0.01097049	      0.00154695	     60.53076849
      0.24840316	     -0.04725931	     -0.00101746	     -0.18920075	     -0.05938038	      0.88294659	     -0.00061182	     -0.21288324	      0.01085500	      0.00144973	     61.22699297
      0.24976447	     -0.04706298	     -0.00101575	     -0.18900289	     -0.05936570	      0.88294849	     -0.00061192	     -0.21281777	      0.01070689	      0.00133591	     61.99757900
      0.25112578	     -0.04687164	     -0.00101450	     -0.18880998	     -0.05935123	      0.88295023	     -0.00061201	     -0.21275351	      0.01055519	      0.00123118	     62.85651481
      0.25217409	     -0.04673283	     -0.00101266	     -0.18866995	     -0.05934023	      0.88295148	     -0.00061208	     -0.21270486	      0.01043610	      0.00115667	     63.34044988
      0.25322239	     -0.04659896	     -0.00101183	     -0.18853483	     -0.05932935	      0.88295266	     -0.00061215	     -0.21265701	      0.01031507	      0.00108711	     63.93790680
      0.25462813	     -0.04643672	     -0.00101052	     -0.18837089	     -0.05931496	      0.88295413	     -0.00061224	     -0.21259428	      0.01014997	      0.00100111	     64.56028402
      0.25603386	     -0.04629260	     -0.00101061	     -0.18822500	     -0.05930081	      0.88295548	     -0.00061232	     -0.21253352	      0.00998188	      0.00092206	     65.32171849
      0.25701076	     -0.04620752	     -0.00100948	     -0.18813871	     -0.05929112	      0.88295635	     -0.00061238	     -0.21249260	      0.00986369	      0.00087057	     65.54298992
      0.25798766	     -0.04613116	     -0.00100945	     -0.18806110	     -0.05928154	      0.88295718	     -0.00061243	     -0.21245288	      0.00974446	      0.00082114	     65.91817254
      0.25949976	     -0.04603477	     -0.00100887	     -0.18796279	     -0.05926695	      0.88295836	     -0.00061251	     -0.21239391	      0.00955841	      0.00074764	     66.32333642
      0.26074041	     -0.04597296	     -0.00100929	     -0.18789936	     -0.05925518	      0.88295926	     -0.00061258	     -0.21234806	      0.00940459	      0.00068903	     66.67254436
      0.26198106	     -0.04593394	     -0.00100870	     -0.18785874	     -0.05924361	      0.88296007	     -0.00061264	     -0.21230471	      0.00925016	      0.00063079	     66.73524500
      0.26322170	     -0.04591287	     -0.00100989	     -0.18783603	     -0.05923223	      0.88296082	     -0.00061269	     -0.21226403	      0.00909549	      0.00057151	     67.02002953
      0.26431624	     -0.04591200	     -0.00100924	     -0.18783376	     -0.05922235	      0.88296142	     -0.00061274	     -0.21223040	      0.00895931	      0.00051763	     66.90541906
      0.26541078	     -0.04592476	     -0.00101017	     -0.18784507	     -0.05921262	      0.88296195	     -0.00061278	     -0.21219896	      0.00882355	      0.00046139	     66.97870210
      0.26650532	     -0.04595300	     -0.00101021	     -0.18787191	     -0.05920304	      0.88296243	     -0.00061283	     -0.21216973	      0.00868855	      0.00040231	     66.83395747
      0.26795270	     -0.04601194	     -0.00101145	     -0.18792898	     -0.05919059	      0.88296295	     -0.00061287	     -0.21213453	      0.00851149	      0.00031879	     66.72954149
      0.26907272	     -0.04607520	     -0.00101109	     -0.18799083	     -0.05918113	      0.88296327	     -0.00061291	     -0.21211001	      0.00837599	      0.00024943	     66.34993899
      0.27019273	     -0.04615083	     -0.00101215	     -0.18806503	     -0.05917183	      0.88296350	     -0.00061294	     -0.21208787	      0.00824196	      0.00017543	     66.15633416
      0.27131275	     -0.04623849	     -0.00101212	     -0.18815132	     -0.05916267	      0.88296366	     -0.00061297	     -0.21206803	      0.00810972	      0.00009670	     65.75824901
      0.27274349	     -0.04636401	     -0.00101332	     -0.18827508	     -0.05915119	      0.88296372	     -0.00061300	     -0.21204595	      0.00794356	     -0.00001089	     65.41878788
      0.27385462	     -0.04647139	     -0.00101271	     -0.18838115	     -0.05914243	      0.88296366	     -0.00061302	     -0.21203117	      0.00781693	     -0.00009960	     64.87548821
      0.27496575	     -0.04658510	     -0.00101364	     -0.18849354	     -0.05913381	      0.88296350	     -0.00061304	     -0.21201835	      0.00769239	     -0.00019262	     64.55056366
      0.27607688	     -0.04670531	     -0.00101356	     -0.18861248	     -0.05912533	      0.88296323	     -0.00061305	     -0.21200738	      0.00757009	     -0.00028950	     64.05076898
      0.27756524	     -0.04687443	     -0.00101473	     -0.18877989	     -0.05911419	      0.88296270	     -0.00061307	     -0.21199537	      0.00740972	     -0.00042462	     63.54605188
      0.27868273	     -0.04700750	     -0.00101410	     -0.18891176	     -0.05910597	      0.88296217	     -0.00061307	     -0.21198824	      0.00729202	     -0.00052938	     62.91739402
      0.27980022	     -0.04714450	     -0.00101505	     -0.18904753	     -0.05909789	      0.88296151	     -0.00061308	     -0.21198262	      0.00717655	     -0.00063648	     62.50663078
      0.28114946	     -0.04731550	     -0.00101477	     -0.18921712	     -0.05908830	      0.88296057	     -0.00061307	     -0.21197771	      0.00704024	     -0.00076800	     61.79849827
      0.28249870	     -0.04749115	     -0.00101670	     -0.18939133	     -0.05907889	      0.88295944	     -0.00061307	     -0.21197473	      0.00690719	     -0.00090115	     61.40183467
      0.28352265	     -0.04762791	     -0.00101573	     -0.18952709	     -0.05907187	      0.88295847	     -0.00061306	     -0.21197365	      0.00680855	     -0.00100256	     60.73810025
      0.28454660	     -0.04776605	     -0.00101595	     -0.18966422	     -0.05906495	      0.88295739	     -0.00061305	     -0.21197356	      0.00671177	     -0.00110392	     60.32517265
      0.28601036	     -0.04796757	     -0.00101451	     -0.18986437	     -0.05905522	      0.88295567	     -0.00061303	     -0.21197506	      0.00657678	     -0.00124774	     59.61110960
      0.28729010	     -0.04814767	     -0.00101447	     -0.19004327	     -0.05904688	      0.88295399	     -0.00061301	     -0.21197787	      0.00646194	     -0.00137167	     59.13309815
      0.28856984	     -0.04833028	     -0.00101326	     -0.19022474	     -0.05903868	      0.88295216	     -0.00061298	     -0.21198199	      0.00635018	     -0.00149309	     58.44517667
      0.28984957	     -0.04851382	     -0.00101414	     -0.19040713	     -0.05903062	      0.88295017	     -0.00061295	     -0.21198731	      0.00624134	     -0.00161141	     58.07884981
      0.29096273	     -0.04867516	     -0.00101201	     -0.19056757	     -0.05902373	      0.88294832	     -0.00061292	     -0.21199287	      0.00614920	     -0.00171096	     57.44172815
      0.29207589	     -0.04883836	     -0.00101214	     -0.19072984	     -0.05901693	      0.88294636	     -0.00061289	     -0.21199925	      0.00605925	     -0.00180714	     57.06349912
      0.29342691	     -0.04903777	     -0.00101092	     -0.19092817	     -0.05900882	      0.88294385	     -0.00061284	     -0.21200799	      0.00595325	     -0.00191867	     56.45241247
      0.29477794	     -0.04923737	     -0.00101211	     -0.19112668	     -0.05900084	      0.88294118	     -0.00061279	     -0.21201772	      0.00585058	     -0.00202403	     56.08917549
      0.29590869	     -0.04940512	     -0.00101158	     -0.19129358	     -0.05899428	      0.88293884	     -0.00061275	     -0.21202654	      0.00576735	     -0.00210686	     55.50081321
      0.29703945	     -0.04957261	     -0.00101295	     -0.19146019	     -0.05898780	      0.88293642	     -0.00061270	     -0.21203591	      0.00568635	     -0.00218467	     55.15788972
      0.29840634	     -0.04977454	     -0.00101308	     -0.19166114	     -0.05898009	      0.88293337	     -0.00061263	     -0.21204789	      0.00559165	     -0.00227169	     54.57678386
      0.29977323	     -0.04997548	     -0.00101517	     -0.19186109	     -0.05897251	      0.88293021	     -0.00061257	     -0.21206051	      0.00550022	     -0.00235084	     54.24618709
      0.30089044	     -0.05013893	     -0.00101449	     -0.19202381	     -0.05896641	      0.88292755	     -0.00061251	     -0.21207122	      0.00542810	     -0.00240946	     53.68791179
      0.30200766	     -0.05030136	     -0.00101514	     -0.19218551	     -0.05896038	      0.88292483	     -0.00061245	     -0.21208226	      0.00535807	     -0.00246250	     53.36070308
      0.30341491	     -0.05050442	     -0.00101457	     -0.19238771	     -0.05895290	      0.88292132	     -0.00061236	     -0.21209656	      0.00527301	     -0.00252113	     52.78890369
      0.30482217	     -0.05070540	     -0.00101589	     -0.19258782	     -0.05894554	      0.88291774	     -0.00061227	     -0.21211122	      0.00519118	     -0.00257074	     52.46344554
      0.30592446	     -0.05086275	     -0.00101521	     -0.19274456	     -0.05893985	      0.88291489	     -0.00061220	     -0.21212291	      0.00512952	     -0.00260315	     51.90970330
      0.30702675	     -0.05101857	     -0.00101602	     -0.19289974	     -0.05893423	      0.88291200	     -0.00061213	     -0.21213474	      0.00506973	     -0.00262993	     51.58674389
      0.30848478	     -0.05122130	     -0.00101497	     -0.19310173	     -0.05892690	      0.88290815	     -0.00061202	     -0.21215055	      0.00499369	     -0.00265662	     51.01122886
      0.30994282	     -0.05142265	     -0.00101652	     -0.19330229	     -0.05891967	      0.88290426	     -0.00061191	     -0.21216650	      0.00492082	     -0.00267369	     50.68176522
      0.31101835	     -0.05156889	     -0.00101565	     -0.19344803	     -0.05891440	      0.88290138	     -0.00061182	     -0.21217832	      0.00486929	     -0.00268019	     50.13417907
      0.31209388	     -0.05171327	     -0.00101662	     -0.19359188	     -0.05890919	      0.88289850	     -0.00061173	     -0.21219014	      0.00481937	     -0.00268179	     49.80914082
      0.31362394	     -0.05191511	     -0.00101683	     -0.19379303	     -0.05890187	      0.88289440	     -0.00061160	     -0.21220690	      0.00475134	     -0.00267592	     49.22292423
      0.31494475	     -0.05208602	     -0.00101787	     -0.19396334	     -0.05889563	      0.88289087	     -0.00061147	     -0.21222125	      0.00469524	     -0.00266364	     48.87333886
      0.31626557	     -0.05225368	     -0.00101664	     -0.19413049	     -0.05888947	      0.88288736	     -0.00061135	     -0.21223544	      0.00464176	     -0.00264488	     48.29578557
      0.31758638	     -0.05241919	     -0.00101816	     -0.19429546	     -0.05888337	      0.88288388	     -0.00061122	     -0.21224943	      0.00459053	     -0.00262018	     48.02269731
      0.31890720	     -0.05258208	     -0.00101703	     -0.19445788	     -0.05887734	      0.88288044	     -0.00061108	     -0.21226316	      0.00454192	     -0.00258972	     47.37057114
      0.32004281	     -0.05271933	     -0.00101884	     -0.19459468	     -0.05887221	      0.88287752	     -0.00061096	     -0.21227471	      0.00450177	     -0.00255941	     47.15334373
      0.32117842	     -0.05285399	     -0.00101863	     -0.19472896	     -0.05886712	      0.88287463	     -0.00061083	     -0.21228602	      0.00446348	     -0.00252554	     46.69103735
      0.32261667	     -0.05302102	     -0.00101949	     -0.19489552	     -0.05886073	      0.88287103	     -0.00061067	     -0.21229996	      0.00441724	     -0.00247814	     46.29150643
      0.32405492	     -0.05318408	     -0.00101836	     -0.19505816	     -0.05885441	      0.88286751	     -0.00061049	     -0.21231343	      0.00437371	     -0.00242620	     45.65414191
      0.32522084	     -0.05331348	     -0.00101937	     -0.19518721	     -0.05884933	      0.88286470	     -0.00061035	     -0.21232400	      0.00434009	     -0.00238135	     45.41861225
      0.32638676	     -0.05344029	     -0.00101841	     -0.19531373	     -0.05884429	      0.88286195	     -0.00061020	     -0.21233424	      0.00430827	     -0.00233425	     44.94886723
      0.32783546	     -0.05359449	     -0.00101875	     -0.19546754	     -0.05883807	      0.88285862	     -0.00061001	     -0.21234648	      0.00427084	     -0.00227327	     44.56287635
      0.32928415	     -0.05374545	     -0.00101750	     -0.19561819	     -0.05883191	      0.88285537	     -0.00060981	     -0.21235817	      0.00423602	     -0.00221002	     43.92418584
      0.33042280	     -0.05386131	     -0.00101888	     -0.19573376	     -0.05882710	      0.88285288	     -0.00060965	     -0.21236697	      0.00421010	     -0.00215920	     43.71369821
      0.33156144	     -0.05397441	     -0.00101864	     -0.19584662	     -0.05882232	      0.88285045	     -0.00060948	     -0.21237542	      0.00418577	     -0.00210760	     43.27004357
      0.33306672	     -0.05412139	     -0.00101962	     -0.19599328	     -0.05881605	      0.88284733	     -0.00060926	     -0.21238609	      0.00415559	     -0.00203880	     42.85623095
      0.33457199	     -0.05426473	     -0.00101863	     -0.19613637	     -0.05880981	      0.88284431	     -0.00060903	     -0.21239619	      0.00412796	     -0.00196987	     42.20608046
      0.33569050	     -0.05436879	     -0.00102014	     -0.19624020	     -0.05880520	      0.88284214	     -0.00060885	     -0.21240331	      0.00410871	     -0.00191901	     42.01126622
      0.33680901	     -0.05447053	     -0.00101979	     -0.19634178	     -0.05880062	      0.88284002	     -0.00060867	     -0.21241011	      0.00409089	     -0.00186861	     41.59658774
      0.33837880	     -0.05460932	     -0.00102025	     -0.19648032	     -0.05879422	      0.88283714	     -0.00060841	     -0.21241908	      0.00406784	     -0.00179912	     41.17539451
      0.33974117	     -0.05472573	     -0.00101922	     -0.19659658	     -0.05878869	      0.88283473	     -0.00060817	     -0.21242631	      0.00404985	     -0.00174026	     40.65188108
      0.34110354	     -0.05483836	     -0.00101989	     -0.19670903	     -0.05878318	      0.88283240	     -0.00060793	     -0.21243303	      0.00403338	     -0.00168307	     40.39146390
      0.34246590	     -0.05494693	     -0.00101800	     -0.19681750	     -0.05877770	      0.88283014	     -0.00060768	     -0.21243923	      0.00401879	     -0.00162766	     39.81491974
      0.34382827	     -0.05505142	     -0.00101886	     -0.19692184	     -0.05877223	      0.88282796	     -0.00060743	     -0.21244492	      0.00400546	     -0.00157431	     39.66894796
      0.34501286	     -0.05513873	     -0.00101670	     -0.19700910	     -0.05876749	      0.88282612	     -0.00060720	     -0.21244945	      0.00399538	     -0.00152956	     39.13805116
      0.34619745	     -0.05522253	     -0.00101624	     -0.19709282	     -0.05876276	      0.88282434	     -0.00060697	     -0.21245361	      0.00398617	     -0.00148649	     38.91775599
      0.34766836	     -0.05532176	     -0.00101364	     -0.19719202	     -0.05875691	      0.88282219	     -0.00060668	     -0.21245828	      0.00397629	     -0.00143523	     38.44218955
      0.34913926	     -0.05541661	     -0.00101304	     -0.19728679	     -0.05875107	      0.88282012	     -0.00060638	     -0.21246244	      0.00396768	     -0.00138656	     38.27550293
      0.35035004	     -0.05549073	     -0.00101052	     -0.19736091	     -0.05874627	      0.88281846	     -0.00060613	     -0.21246552	      0.00396186	     -0.00134831	     37.77962656
      0.35156081	     -0.05556148	     -0.00100977	     -0.19743164	     -0.05874147	      0.88281685	     -0.00060587	     -0.21246827	      0.00395672	     -0.00131181	     37.61234323
      0.35304248	     -0.05564315	     -0.00100718	     -0.19751331	     -0.05873561	      0.88281494	     -0.00060556	     -0.21247123	      0.00395175	     -0.00126941	     37.17489199
      0.35452414	     -0.05571942	     -0.00100647	     -0.19758955	     -0.05872976	      0.88281309	     -0.00060523	     -0.21247377	      0.00394774	     -0.00122955	     37.12421456
      0.35570454	     -0.05577668	     -0.00100347	     -0.19764687	     -0.05872510	      0.88281165	     -0.00060497	     -0.21247551	      0.00394559	     -0.00119948	     36.64749052
      0.35688494	     -0.05583091	     -0.00100229	     -0.19770111	     -0.05872045	      0.88281025	     -0.00060470	     -0.21247702	      0.00394388	     -0.00117095	     36.52866828
      0.35842002	     -0.05589674	     -0.00099932	     -0.19776700	     -0.05871439	      0.88280848	     -0.00060436	     -0.21247866	      0.00394269	     -0.00113593	     36.14005976
      0.35995511	     -0.05595760	     -0.00099823	     -0.19782788	     -0.05870834	      0.88280677	     -0.00060400	     -0.21247996	      0.00394220	     -0.00110325	     36.15432094
      0.36110832	     -0.05600008	     -0.00099505	     -0.19787044	     -0.05870379	      0.88280551	     -0.00060373	     -0.21248072	      0.00394266	     -0.00108005	     35.69265534
      0.36226153	     -0.05604010	     -0.00099364	     -0.19791050	     -0.05869925	      0.88280427	     -0.00060346	     -0.21248133	      0.00394336	     -0.00105804	     35.59905121
      0.36386123	     -0.05609153	     -0.00099052	     -0.19796203	     -0.05869294	      0.88280260	     -0.00060309	     -0.21248192	      0.00394513	     -0.00102925	     35.25479232
      0.36546092	     -0.05613866	     -0.00098935	     -0.19800920	     -0.05868662	      0.88280098	     -0.00060270	     -0.21248226	      0.00394738	     -0.00100241	     35.33035149
      0.36656926	     -0.05616866	     -0.00098615	     -0.19803931	     -0.05868225	      0.88279988	     -0.00060244	     -0.21248236	      0.00394961	     -0.00098479	     34.87883159
      0.36767759	     -0.05619689	     -0.00098468	     -0.19806759	     -0.05867787	      0.88279880	     -0.00060217	     -0.21248237	      0.00395192	     -0.00096797	     34.79791511
      0.36938342	     -0.05623688	     -0.00098151	     -0.19810770	     -0.05867113	      0.88279717	     -0.00060176	     -0.21248222	      0.00395611	     -0.00094348	     34.50308981
      0.37079488	     -0.05626706	     -0.00097996	     -0.19813796	     -0.05866554	      0.88279585	     -0.00060142	     -0.21248196	      0.00395989	     -0.00092439	     34.47890280
      0.37220633	     -0.05629459	     -0.00097670	     -0.19816562	     -0.05865995	      0.88279456	     -0.00060108	     -0.21248160	      0.00396422	     -0.00090618	     34.12560928
      0.37361779	     -0.05631985	     -0.00097577	     -0.19819094	     -0.05865435	      0.88279329	     -0.00060074	     -0.21248115	      0.00396859	     -0.00088882	     34.23427822
      0.37487138	     -0.05634031	     -0.00097251	     -0.19821152	     -0.05864937	      0.88279219	     -0.00060043	     -0.21248068	      0.00397299	     -0.00087390	     33.86019583
      0.37612497	     -0.05635922	     -0.00097131	     -0.19823052	     -0.05864439	      0.88279110	     -0.00060013	     -0.21248017	      0.00397734	     -0.00085946	     33.88153006
      0.37737857	     -0.05637661	     -0.00096887	     -0.19824802	     -0.05863940	      0.88279003	     -0.00059983	     -0.21247962	      0.00398201	     -0.00084534	     33.67477313
      0.37901612	     -0.05639741	     -0.00096715	     -0.19826892	     -0.05863287	      0.88278866	     -0.00059944	     -0.21247886	      0.00398814	     -0.00082730	     33.68435501
      0.38029644	     -0.05641207	     -0.00096416	     -0.19828371	     -0.05862776	      0.88278761	     -0.00059913	     -0.21247825	      0.00399325	     -0.00081332	     33.38883220
      0.38157676	     -0.05642563	     -0.00096302	     -0.19829735	     -0.05862265	      0.88278658	     -0.00059883	     -0.21247763	      0.00399822	     -0.00079941	     33.42100651
      0.38285708	     -0.05643796	     -0.00096063	     -0.19830980	     -0.05861753	      0.88278556	     -0.00059852	     -0.21247702	      0.00400341	     -0.00078537	     33.23472560
      0.38447272	     -0.05645201	     -0.00095926	     -0.19832395	     -0.05861105	      0.88278431	     -0.00059814	     -0.21247626	      0.00400982	     -0.00076742	     33.28934156
      0.38573161	     -0.05646137	     -0.00095648	     -0.19833345	     -0.05860600	      0.88278335	     -0.00059785	     -0.21247569	      0.00401506	     -0.00075308	     33.02843761
      0.38699050	     -0.05646907	     -0.00095552	     -0.19834123	     -0.05860094	      0.88278241	     -0.00059756	     -0.21247512	      0.00402012	     -0.00073839	     33.08638364
      0.38824939	     -0.05647461	     -0.00095347	     -0.19834688	     -0.05859588	      0.88278149	     -0.00059727	     -0.21247454	      0.00402533	     -0.00072317	     32.96763710
      0.38993605	     -0.05647858	     -0.00095214	     -0.19835097	     -0.05858908	      0.88278029	     -0.00059689	     -0.21247369	      0.00403211	     -0.00070178	     33.06370580
      0.39118647	     -0.05647884	     -0.00094948	     -0.19835135	     -0.05858404	      0.88277942	     -0.00059661	     -0.21247299	      0.00403725	     -0.00068495	     32.85986767
      0.39243688	     -0.05647709	     -0.00094854	     -0.19834968	     -0.05857899	      0.88277858	     -0.00059634	     -0.21247221	      0.00404207	     -0.00066724	     32.94286423
      0.39396618	     -0.05647212	     -0.00094589	     -0.19834486	     -0.05857280	      0.88277758	     -0.00059600	     -0.21247114	      0.00404795	     -0.00064416	     32.81309126
      0.39532529	     -0.05646547	     -0.00094534	     -0.19833829	     -0.05856730	      0.88277672	     -0.00059571	     -0.21247007	      0.00405274	     -0.00062226	     32.98015353
      0.39668441	     -0.05645659	     -0.00094269	     -0.19832954	     -0.05856178	      0.88277589	     -0.00059543	     -0.21246888	      0.00405752	     -0.00059887	     32.81364008
      0.39804352	     -0.05644576	     -0.00094238	     -0.19831878	     -0.05855627	      0.88277509	     -0.00059515	     -0.21246759	      0.00406175	     -0.00057406	     33.01196774
      0.39940264	     -0.05643271	     -0.00093977	     -0.19830586	     -0.05855074	      0.88277433	     -0.00059487	     -0.21246618	      0.00406596	     -0.00054766	     32.85285855
      0.40076175	     -0.05641776	     -0.00093969	     -0.19829097	     -0.05854522	      0.88277360	     -0.00059460	     -0.21246465	      0.00406955	     -0.00051976	     33.08368738
      0.40212087	     -0.05640063	     -0.00093703	     -0.19827396	     -0.05853968	      0.88277291	     -0.00059434	     -0.21246300	      0.00407311	     -0.00049023	     32.92597715
      0.40347998	     -0.05638195	     -0.00093714	     -0.19825534	     -0.05853414	      0.88277227	     -0.00059408	     -0.21246123	      0.00407598	     -0.00045926	     33.18722069
      0.40483910	     -0.05636162	     -0.00093441	     -0.19823512	     -0.05852860	      0.88277167	     -0.00059383	     -0.21245934	      0.00407883	     -0.00042678	     33.02746705
      0.40619822	     -0.05634006	     -0.00093479	     -0.19821360	     -0.05852306	      0.88277111	     -0.00059359	     -0.21245734	      0.00408097	     -0.00039304	     33.32519411
      0.40755733	     -0.05631681	     -0.00093197	     -0.19819048	     -0.05851751	      0.88277060	     -0.00059336	     -0.21245523	      0.00408312	     -0.00035798	     33.15935316
      0.40891645	     -0.05629238	     -0.00093259	     -0.19816607	     -0.05851196	      0.88277014	     -0.00059313	     -0.21245302	      0.00408453	     -0.00032189	     33.49401759
      0.41012981	     -0.05626935	     -0.00093023	     -0.19814314	     -0.05850700	      0.88276977	     -0.00059293	     -0.21245095	      0.00408581	     -0.00028877	     33.36557561
      0.41134317	     -0.05624565	     -0.00092999	     -0.19811949	     -0.05850204	      0.88276944	     -0.00059274	     -0.21244880	      0.00408658	     -0.00025502	     33.54009295
      0.41282572	     -0.05621555	     -0.00092830	     -0.19808946	     -0.05849598	      0.88276909	     -0.00059252	     -0.21244607	      0.00408729	     -0.00021295	     33.55597922
      0.41430828	     -0.05618448	     -0.00092854	     -0.19805842	     -0.05848993	      0.88276880	     -0.00059231	     -0.21244323	      0.00408735	     -0.00017023	     33.83594735
      0.41553957	     -0.05615802	     -0.00092660	     -0.19803205	     -0.05848489	      0.88276862	     -0.00059214	     -0.21244081	      0.00408730	     -0.00013430	     33.75408119
      0.41677086	     -0.05613088	     -0.00092677	     -0.19800492	     -0.05847986	      0.88276847	     -0.00059198	     -0.21243832	      0.00408673	     -0.00009818	     33.93746468
      0.41826021	     -0.05609801	     -0.00092578	     -0.19797210	     -0.05847377	      0.88276836	     -0.00059180	     -0.21243529	      0.00408574	     -0.00005424	     33.95663184
      0.41974956	     -0.05606526	     -0.00092705	     -0.19793933	     -0.05846769	      0.88276831	     -0.00059163	     -0.21243225	      0.00408403	     -0.00001033	     34.26345113
      0.42093208	     -0.05603873	     -0.00092574	     -0.19791285	     -0.05846286	      0.88276832	     -0.00059150	     -0.21242983	      0.00408258	      0.00002448	     34.17802139
      0.42211461	     -0.05601213	     -0.00092634	     -0.19788625	     -0.05845803	      0.88276837	     -0.00059138	     -0.21242740	      0.00408061	      0.00005907	     34.34063165
      0.42366333	     -0.05597690	     -0.00092593	     -0.19785104	     -0.05845172	      0.88276850	     -0.00059124	     -0.21242421	      0.00407770	      0.00010396	     34.39220592
      0.42521205	     -0.05594149	     -0.00092762	     -0.19781559	     -0.05844540	      0.88276869	     -0.00059111	     -0.21242100	      0.00407404	      0.00014817	     34.70755271
      0.42635189	     -0.05591500	     -0.00092662	     -0.19778913	     -0.05844076	      0.88276888	     -0.00059102	     -0.21241862	      0.00407126	      0.00018026	     34.62427087
      0.42749173	     -0.05588861	     -0.00092766	     -0.19776271	     -0.05843612	      0.88276910	     -0.00059094	     -0.21241622	      0.00406801	      0.00021187	     34.78024654
      0.42911617	     -0.05585123	     -0.00092827	     -0.19772531	     -0.05842952	      0.88276948	     -0.00059084	     -0.21241279	      0.00406296	      0.00025613	     34.86247147
      0.43050196	     -0.05581941	     -0.00092967	     -0.19769344	     -0.05842389	      0.88276986	     -0.00059077	     -0.21240986	      0.00405797	      0.00029297	     35.06798046
      0.43188775	     -0.05578833	     -0.00092889	     -0.19766237	     -0.05841827	      0.88277029	     -0.00059071	     -0.21240696	      0.00405265	      0.00032896	     35.05452603
      0.43327354	     -0.05575816	     -0.00093067	     -0.19763214	     -0.05841266	      0.88277077	     -0.00059066	     -0.21240409	      0.00404661	      0.00036386	     35.31064853
      0.43465933	     -0.05572873	     -0.00092996	     -0.19760271	     -0.05840706	      0.88277130	     -0.00059063	     -0.21240127	      0.00404045	      0.00039767	     35.25342449
      0.43585677	     -0.05570414	     -0.00093244	     -0.19757803	     -0.05840222	      0.88277180	     -0.00059061	     -0.21239887	      0.00403455	      0.00042585	     35.50454037
      0.43705421	     -0.05568010	     -0.00093312	     -0.19755396	     -0.05839740	      0.88277232	     -0.00059059	     -0.21239651	      0.00402857	      0.00045317	     35.54082790
      0.43854284	     -0.05565108	     -0.00093563	     -0.19752485	     -0.05839140	      0.88277302	     -0.00059059	     -0.21239362	      0.00402058	      0.00048576	     35.74649071
      0.44003148	     -0.05562272	     -0.00093640	     -0.19749643	     -0.05838542	      0.88277377	     -0.00059061	     -0.21239078	      0.00401231	      0.00051687	     35.76041991
      0.44122672	     -0.05560082	     -0.00093946	     -0.19747442	     -0.05838063	      0.88277440	     -0.00059063	     -0.21238852	      0.00400512	      0.00054064	     35.98593969
      0.44242196	     -0.05557968	     -0.00094088	     -0.19745321	     -0.05837585	      0.88277506	     -0.00059066	     -0.21238629	      0.00399781	      0.00056344	     36.03357881
      0.44393479	     -0.05555391	     -0.00094423	     -0.19742732	     -0.05836981	      0.88277593	     -0.00059071	     -0.21238349	      0.00398799	      0.00059082	     36.22719061
      0.44544763	     -0.05552773	     -0.00094537	     -0.19740107	     -0.05836378	      0.88277685	     -0.00059078	     -0.21238069	      0.00397787	      0.00061659	     36.24109846
      0.44659156	     -0.05550858	     -0.00094864	     -0.19738180	     -0.05835924	      0.88277756	     -0.00059085	     -0.21237855	      0.00396968	      0.00063488	     36.43798516
      0.44773548	     -0.05549079	     -0.00095026	     -0.19736393	     -0.05835470	      0.88277830	     -0.00059092	     -0.21237639	      0.00396139	      0.00065220	     36.48524930
      0.44932183	     -0.05546914	     -0.00095402	     -0.19734214	     -0.05834843	      0.88277935	     -0.00059103	     -0.21237343	      0.00394938	      0.00067446	     36.65047854
      0.45090817	     -0.05545045	     -0.00095613	     -0.19732333	     -0.05834217	      0.88278044	     -0.00059116	     -0.21237055	      0.00393713	      0.00069471	     36.66916651
      0.45199865	     -0.05543877	     -0.00096020	     -0.19731150	     -0.05833788	      0.88278120	     -0.00059127	     -0.21236862	      0.00392827	      0.00070738	     36.84654489
      0.45308912	     -0.05542728	     -0.00096254	     -0.19729992	     -0.05833361	      0.88278198	     -0.00059138	     -0.21236671	      0.00391942	      0.00071915	     36.90541658
      0.45478601	     -0.05540884	     -0.00096705	     -0.19728129	     -0.05832697	      0.88278321	     -0.00059156	     -0.21236372	      0.00390525	      0.00073569	     37.07144123
      0.45617578	     -0.05539467	     -0.00096985	     -0.19726700	     -0.05832155	      0.88278424	     -0.00059173	     -0.21236119	      0.00389347	      0.00074775	     37.12645656
      0.45756555	     -0.05538231	     -0.00097446	     -0.19725446	     -0.05831614	      0.88278529	     -0.00059191	     -0.21235861	      0.00388126	      0.00075846	     37.28507901
      0.45895532	     -0.05537191	     -0.00097676	     -0.19724395	     -0.05831076	      0.88278635	     -0.00059211	     -0.21235598	      0.00386900	      0.00076790	     37.28934020
      0.46019192	     -0.05536394	     -0.00098118	     -0.19723581	     -0.05830598	      0.88278731	     -0.00059229	     -0.21235362	      0.00385769	      0.00077507	     37.43107965
      0.46142852	     -0.05535559	     -0.00098352	     -0.19722735	     -0.05830122	      0.88278827	     -0.00059248	     -0.21235120	      0.00384648	      0.00078122	     37.47304352
      0.46266513	     -0.05534738	     -0.00098741	     -0.19721898	     -0.05829647	      0.88278924	     -0.00059269	     -0.21234869	      0.00383510	      0.00078642	     37.59769955
      0.46425872	     -0.05533745	     -0.00099134	     -0.19720889	     -0.05829037	      0.88279050	     -0.00059297	     -0.21234528	      0.00382045	      0.00079208	     37.68306913
      0.46551320	     -0.05533050	     -0.00099607	     -0.19720176	     -0.05828558	      0.88279149	     -0.00059320	     -0.21234246	      0.00380859	      0.00079577	     37.80107630
      0.46676769	     -0.05532402	     -0.00099868	     -0.19719516	     -0.05828081	      0.88279249	     -0.00059344	     -0.21233952	      0.00379671	      0.00079886	     37.82471592
      0.46802217	     -0.05531851	     -0.00100253	     -0.19718949	     -0.05827606	      0.88279350	     -0.00059369	     -0.21233646	      0.00378460	      0.00080122	     37.91456298
      0.46960416	     -0.05531301	     -0.00100597	     -0.19718384	     -0.05827008	      0.88279477	     -0.00059402	     -0.21233243	      0.00376937	      0.00080331	     37.97423428
      0.47083581	     -0.05530986	     -0.00101053	     -0.19718051	     -0.05826545	      0.88279576	     -0.00059428	     -0.21232918	      0.00375731	      0.00080425	     38.08193575
      0.47206745	     -0.05530826	     -0.00101326	     -0.19717878	     -0.05826083	      0.88279675	     -0.00059456	     -0.21232585	      0.00374534	      0.00080468	     38.10133555
      0.47329909	     -0.05530877	     -0.00101711	     -0.19717914	     -0.05825622	      0.88279774	     -0.00059485	     -0.21232247	      0.00373323	      0.00080449	     38.16204536
      0.47494999	     -0.05531307	     -0.00102095	     -0.19718326	     -0.05825007	      0.88279906	     -0.00059524	     -0.21231792	      0.00371712	      0.00080328	     38.18650995
      0.47617153	     -0.05531912	     -0.00102548	     -0.19718913	     -0.05824554	      0.88280004	     -0.00059554	     -0.21231458	      0.00370511	      0.00080153	     38.25412030
      0.47739308	     -0.05532702	     -0.00102811	     -0.19719691	     -0.05824102	      0.88280102	     -0.00059585	     -0.21231130	      0.00369333	      0.00079904	     38.24524441
      0.47889052	     -0.05533908	     -0.00103272	     -0.19720879	     -0.05823550	      0.88280222	     -0.00059624	     -0.21230735	      0.00367897	      0.00079476	     38.30781800
      0.48022021	     -0.05535190	     -0.00103489	     -0.19722150	     -0.05823062	      0.88280327	     -0.00059660	     -0.21230394	      0.00366663	      0.00078983	     38.27192097
      0.48154990	     -0.05536594	     -0.00103906	     -0.19723538	     -0.05822575	      0.88280432	     -0.00059696	     -0.21230060	      0.00365442	      0.00078368	     38.34131542
      0.48287960	     -0.05538122	     -0.00104080	     -0.19725057	     -0.05822090	      0.88280535	     -0.00059734	     -0.21229732	      0.00364276	      0.00077642	     38.29318720
      0.48420929	     -0.05539767	     -0.00104487	     -0.19726687	     -0.05821606	      0.88280638	     -0.00059772	     -0.21229409	      0.00363130	      0.00076797	     38.36681198
      0.48553898	     -0.05541415	     -0.00104628	     -0.19728327	     -0.05821124	      0.88280740	     -0.00059811	     -0.21229088	      0.00362047	      0.00075851	     38.30987742
      0.48686868	     -0.05543113	     -0.00105009	     -0.19730011	     -0.05820643	      0.88280840	     -0.00059851	     -0.21228767	      0.00360984	      0.00074800	     38.37900041
      0.48819837	     -0.05544922	     -0.00105118	     -0.19731814	     -0.05820164	      0.88280938	     -0.00059892	     -0.21228446	      0.00359986	      0.00073663	     38.29956496
      0.48952807	     -0.05546863	     -0.00105514	     -0.19733742	     -0.05819686	      0.88281036	     -0.00059934	     -0.21228125	      0.00359006	      0.00072435	     38.37588170
      0.49085776	     -0.05548911	     -0.00105606	     -0.19735784	     -0.05819209	      0.88281131	     -0.00059976	     -0.21227805	      0.00358094	      0.00071137	     38.26876565
      0.49218745	     -0.05551060	     -0.00105983	     -0.19737921	     -0.05818734	      0.88281225	     -0.00060019	     -0.21227488	      0.00357198	      0.00069757	     38.33795607
      0.49351715	     -0.05553284	     -0.00106026	     -0.19740143	     -0.05818259	      0.88281317	     -0.00060063	     -0.21227172	      0.00356375	      0.00068314	     38.21002408
      0.49484684	     -0.05555585	     -0.00106381	     -0.19742433	     -0.05817786	      0.88281406	     -0.00060107	     -0.21226857	      0.00355573	      0.00066795	     38.28811885
      0.49617653	     -0.05557935	     -0.00106387	     -0.19744782	     -0.05817314	      0.88281494	     -0.00060153	     -0.21226542	      0.00354852	      0.00065225	     38.14935484
      0.49750623	     -0.05560359	     -0.00106729	     -0.19747196	     -0.05816842	      0.88281580	     -0.00060199	     -0.21226227	      0.00354155	      0.00063590	     38.23526963
      0.49883592	     -0.05562849	     -0.00106707	     -0.19749687	     -0.05816372	      0.88281663	     -0.00060245	     -0.21225911	      0.00353546	      0.00061915	     38.08400102
      0.50016562	     -0.05565398	     -0.00107040	     -0.19752227	     -0.05815902	      0.88281744	     -0.00060292	     -0.21225593	      0.00352961	      0.00060189	     38.17871265
      0.50135624	     -0.05567708	     -0.00107024	     -0.19754539	     -0.05815482	      0.88281815	     -0.00060335	     -0.21225308	      0.00352515	      0.00058620	     38.04310707
      0.50254685	     -0.05570051	     -0.00107206	     -0.19756878	     -0.05815063	      0.88281884	     -0.00060378	     -0.21225019	      0.00352099	      0.00057022	     38.05691013
      0.50401071	     -0.05572960	     -0.00107267	     -0.19759789	     -0.05814547	      0.88281966	     -0.00060432	     -0.21224661	      0.00351667	      0.00055035	     37.97504559
      0.50547456	     -0.05575918	     -0.00107495	     -0.19762743	     -0.05814033	      0.88282045	     -0.00060487	     -0.21224296	      0.00351295	      0.00053020	     38.02580203
      0.50669701	     -0.05578415	     -0.00107452	     -0.19765244	     -0.05813604	      0.88282109	     -0.00060533	     -0.21223986	      0.00351066	      0.00051328	     37.89871374
      0.50791946	     -0.05580933	     -0.00107591	     -0.19767762	     -0.05813175	      0.88282171	     -0.00060579	     -0.21223670	      0.00350876	      0.00049621	     37.91321586
      0.50914190	     -0.05583464	     -0.00107607	     -0.19770296	     -0.05812746	      0.88282230	     -0.00060625	     -0.21223349	      0.00350753	      0.00047911	     37.84864082
      0.51082027	     -0.05586971	     -0.00107748	     -0.19773806	     -0.05812157	      0.88282309	     -0.00060690	     -0.21222896	      0.00350669	      0.00045551	     37.86539594
      0.51206317	     -0.05589596	     -0.00107683	     -0.19776438	     -0.05811721	      0.88282364	     -0.00060738	     -0.21222552	      0.00350695	      0.00043805	     37.75041900
      0.51330608	     -0.05592261	     -0.00107785	     -0.19779107	     -0.05811285	      0.88282418	     -0.00060787	     -0.21222200	      0.00350768	      0.00042054	     37.76262746
      0.51480174	     -0.05595508	     -0.00107737	     -0.19782363	     -0.05810761	      0.88282479	     -0.00060845	     -0.21221766	      0.00350955	      0.00039951	     37.66120390
      0.51613053	     -0.05598413	     -0.00107866	     -0.19785271	     -0.05810294	      0.88282531	     -0.00060898	     -0.21221370	      0.00351182	      0.00038079	     37.70638363
      0.51745932	     -0.05601318	     -0.00107771	     -0.19788188	     -0.05809827	      0.88282580	     -0.00060950	     -0.21220965	      0.00351506	      0.00036214	     37.58420710
      0.51878810	     -0.05604240	     -0.00107886	     -0.19791115	     -0.05809360	      0.88282627	     -0.00061003	     -0.21220548	      0.00351887	      0.00034344	     37.63041123
      0.52011689	     -0.05607174	     -0.00107786	     -0.19794061	     -0.05808892	      0.88282671	     -0.00061056	     -0.21220120	      0.00352365	      0.00032481	     37.50807507
      0.52144567	     -0.05610108	     -0.00107888	     -0.19797003	     -0.05808424	      0.88282713	     -0.00061110	     -0.21219680	      0.00352903	      0.00030612	     37.55502436
      0.52277446	     -0.05613014	     -0.00107776	     -0.19799923	     -0.05807954	      0.88282753	     -0.00061163	     -0.21219227	      0.00353540	      0.00028749	     37.43374951
      0.52410324	     -0.05615898	     -0.00107856	     -0.19802816	     -0.05807484	      0.88282790	     -0.00061217	     -0.21218760	      0.00354238	      0.00026881	     37.47959802
      0.52543203	     -0.05618766	     -0.00107732	     -0.19805700	     -0.05807013	      0.88282824	     -0.00061270	     -0.21218278	      0.00355035	      0.00025015	     37.35641158
      0.52676082	     -0.05621640	     -0.00107793	     -0.19808585	     -0.05806540	      0.88282856	     -0.00061324	     -0.21217780	      0.00355893	      0.00023140	     37.39668062
      0.52808960	     -0.05624504	     -0.00107659	     -0.19811467	     -0.05806067	      0.88282886	     -0.00061378	     -0.21217268	      0.00356852	      0.00021263	     37.27299665
      0.52941839	     -0.05627357	     -0.00107700	     -0.19814334	     -0.05805592	      0.88282913	     -0.00061431	     -0.21216741	      0.00357874	      0.00019369	     37.31241860
      0.53074717	     -0.05630185	     -0.00107563	     -0.19817180	     -0.05805116	      0.88282937	     -0.00061485	     -0.21216197	      0.00358998	      0.00017467	     37.19415241
      0.53207596	     -0.05632985	     -0.00107589	     -0.19819996	     -0.05804638	      0.88282959	     -0.00061539	     -0.21215638	      0.00360189	      0.00015547	     37.22988823
      0.53340474	     -0.05635744	     -0.00107444	     -0.19822775	     -0.05804158	      0.88282978	     -0.00061592	     -0.21215061	      0.00361479	      0.00013617	     37.11247456
      0.53473353	     -0.05638461	     -0.00107443	     -0.19825510	     -0.05803677	      0.88282995	     -0.00061646	     -0.21214467	      0.00362836	      0.00011666	     37.14170749
      0.53606232	     -0.05641150	     -0.00107287	     -0.19828222	     -0.05803194	      0.88283009	     -0.00061699	     -0.21213855	      0.00364292	      0.00009698	     37.02663741
      0.53739110	     -0.05643812	     -0.00107251	     -0.19830903	     -0.05802709	      0.88283021	     -0.00061752	     -0.21213226	      0.00365816	      0.00007705	     37.04800124
      0.53871989	     -0.05646471	     -0.00107060	     -0.19833587	     -0.05802222	      0.88283030	     -0.00061805	     -0.21212582	      0.00367435	      0.00005694	     36.93382844
      0.54004867	     -0.05649143	     -0.00106997	     -0.19836280	     -0.05801733	      0.88283036	     -0.00061858	     -0.21211923	      0.00369124	      0.00003658	     36.94744793
      0.54137746	     -0.05651794	     -0.00106811	     -0.19838957	     -0.05801241	      0.88283040	     -0.00061910	     -0.21211250	      0.00370908	      0.00001599	     36.84075443
      0.54298261	     -0.05654955	     -0.00106767	     -0.19842145	     -0.05800644	      0.88283040	     -0.00061973	     -0.21210418	      0.00373154	     -0.00000924	     36.91221539
      0.54416335	     -0.05657224	     -0.00106557	     -0.19844440	     -0.05800202	      0.88283038	     -0.00062019	     -0.21209791	      0.00374904	     -0.00002795	     36.73144273
      0.54534408	     -0.05659467	     -0.00106511	     -0.19846705	     -0.05799758	      0.88283034	     -0.00062065	     -0.21209151	      0.00376699	     -0.00004687	     36.73674176
      0.54692838	     -0.05662458	     -0.00106291	     -0.19849730	     -0.05799160	      0.88283024	     -0.00062126	     -0.21208272	      0.00379217	     -0.00007248	     36.61975346
      0.54834629	     -0.05665126	     -0.00106220	     -0.19852425	     -0.05798620	      0.88283012	     -0.00062180	     -0.21207467	      0.00381548	     -0.00009563	     36.66229672
      0.54976420	     -0.05667778	     -0.00105908	     -0.19855113	     -0.05798078	      0.88282997	     -0.00062234	     -0.21206645	      0.00383994	     -0.00011896	     36.45878375
      0.55099885	     -0.05670080	     -0.00105886	     -0.19857438	     -0.05797602	      0.88282981	     -0.00062281	     -0.21205916	      0.00386169	     -0.00013955	     36.54465315
      0.55223351	     -0.05672357	     -0.00105660	     -0.19859746	     -0.05797124	      0.88282962	     -0.00062327	     -0.21205173	      0.00388436	     -0.00016029	     36.41191018
      0.55346816	     -0.05674625	     -0.00105545	     -0.19862042	     -0.05796643	      0.88282941	     -0.00062372	     -0.21204419	      0.00390758	     -0.00018130	     36.40816435
      0.55516962	     -0.05677740	     -0.00105255	     -0.19865201	     -0.05795975	      0.88282908	     -0.00062434	     -0.21203359	      0.00394086	     -0.00021059	     36.25821167
      0.55643935	     -0.05680057	     -0.00105198	     -0.19867546	     -0.05795473	      0.88282880	     -0.00062480	     -0.21202554	      0.00396635	     -0.00023278	     36.32511803
      0.55770907	     -0.05682351	     -0.00104965	     -0.19869874	     -0.05794968	      0.88282849	     -0.00062526	     -0.21201737	      0.00399276	     -0.00025516	     36.18988327
      0.55897879	     -0.05684637	     -0.00104845	     -0.19872191	     -0.05794459	      0.88282815	     -0.00062571	     -0.21200908	      0.00401973	     -0.00027782	     36.19141852
      0.56064337	     -0.05687565	     -0.00104530	     -0.19875165	     -0.05793787	      0.88282766	     -0.00062628	     -0.21199803	      0.00405634	     -0.00030785	     36.02787621
      0.56189005	     -0.05689579	     -0.00104485	     -0.19877209	     -0.05793280	      0.88282727	     -0.00062671	     -0.21198960	      0.00408432	     -0.00033058	     36.10668199
      0.56313672	     -0.05691621	     -0.00104289	     -0.19879286	     -0.05792769	      0.88282684	     -0.00062714	     -0.21198108	      0.00411313	     -0.00035333	     35.96668151
      0.56466684	     -0.05694151	     -0.00104204	     -0.19881853	     -0.05792137	      0.88282628	     -0.00062765	     -0.21197051	      0.00414913	     -0.00038139	     35.99416701
      0.56603720	     -0.05696385	     -0.00103953	     -0.19884128	     -0.05791566	      0.88282574	     -0.00062810	     -0.21196094	      0.00418237	     -0.00040656	     35.80585718
      0.56740756	     -0.05698570	     -0.00103924	     -0.19886347	     -0.05790990	      0.88282516	     -0.00062854	     -0.21195126	      0.00421609	     -0.00043183	     35.89630439
      0.56877792	     -0.05700676	     -0.00103644	     -0.19888495	     -0.05790410	      0.88282455	     -0.00062897	     -0.21194145	      0.00425083	     -0.00045704	     35.68589796
      0.57014828	     -0.05702713	     -0.00103623	     -0.19890567	     -0.05789825	      0.88282391	     -0.00062940	     -0.21193150	      0.00428595	     -0.00048225	     35.80413521
      0.57151864	     -0.05704668	     -0.00103318	     -0.19892566	     -0.05789236	      0.88282323	     -0.00062982	     -0.21192140	      0.00432209	     -0.00050729	     35.56156643
      0.57288901	     -0.05706579	     -0.00103313	     -0.19894513	     -0.05788641	      0.88282252	     -0.00063023	     -0.21191114	      0.00435850	     -0.00053227	     35.70911307
      0.57425937	     -0.05708428	     -0.00102985	     -0.19896407	     -0.05788041	      0.88282177	     -0.00063064	     -0.21190073	      0.00439595	     -0.00055700	     35.43387648
      0.57562973	     -0.05710239	     -0.00103006	     -0.19898255	     -0.05787436	      0.88282099	     -0.00063103	     -0.21189016	      0.00443357	     -0.00058161	     35.61547029
      0.57684775	     -0.05711796	     -0.00102728	     -0.19899852	     -0.05786894	      0.88282027	     -0.00063138	     -0.21188064	      0.00446789	     -0.00060320	     35.37159522
      0.57806576	     -0.05713274	     -0.00102665	     -0.19901365	     -0.05786348	      0.88281952	     -0.00063172	     -0.21187101	      0.00450240	     -0.00062462	     35.40796647
      0.57956815	     -0.05715088	     -0.00102450	     -0.19903227	     -0.05785668	      0.88281857	     -0.00063212	     -0.21185898	      0.00454575	     -0.00065067	     35.26095620
      0.58107053	     -0.05716869	     -0.00102421	     -0.19905050	     -0.05784982	      0.88281757	     -0.00063252	     -0.21184681	      0.00458952	     -0.00067635	     35.36753318
      0.58231657	     -0.05718295	     -0.00102177	     -0.19906517	     -0.05784407	      0.88281671	     -0.00063284	     -0.21183661	      0.00462659	     -0.00069727	     35.14625756
      0.58356260	     -0.05719685	     -0.00102125	     -0.19907944	     -0.05783829	      0.88281583	     -0.00063315	     -0.21182629	      0.00466383	     -0.00071792	     35.18912341
      0.58506913	     -0.05721325	     -0.00101911	     -0.19909634	     -0.05783123	      0.88281473	     -0.00063352	     -0.21181368	      0.00470963	     -0.00074239	     35.03244286
      0.58657565	     -0.05722932	     -0.00101907	     -0.19911283	     -0.05782410	      0.88281359	     -0.00063388	     -0.21180093	      0.00475572	     -0.00076640	     35.17247168
      0.58777922	     -0.05724168	     -0.00101671	     -0.19912561	     -0.05781835	      0.88281266	     -0.00063415	     -0.21179063	      0.00479327	     -0.00078513	     34.93704749
      0.58898278	     -0.05725373	     -0.00101620	     -0.19913803	     -0.05781256	      0.88281171	     -0.00063442	     -0.21178024	      0.00483093	     -0.00080353	     34.96801963
      0.59054658	     -0.05726888	     -0.00101423	     -0.19915369	     -0.05780496	      0.88281043	     -0.00063476	     -0.21176659	      0.00488055	     -0.00082684	     34.82773502
      0.59211038	     -0.05728352	     -0.00101418	     -0.19916880	     -0.05779729	      0.88280912	     -0.00063509	     -0.21175278	      0.00493045	     -0.00084957	     34.97589694
      0.59327934	     -0.05729395	     -0.00101182	     -0.19917964	     -0.05779151	      0.88280812	     -0.00063532	     -0.21174235	      0.00496844	     -0.00086610	     34.73382377
      0.59444831	     -0.05730403	     -0.00101121	     -0.19919009	     -0.05778568	      0.88280709	     -0.00063555	     -0.21173182	      0.00500650	     -0.00088232	     34.75651483
      0.59608041	     -0.05731740	     -0.00100925	     -0.19920402	     -0.05777746	      0.88280564	     -0.00063585	     -0.21171697	      0.00506029	     -0.00090437	     34.63223379
      0.59771252	     -0.05732979	     -0.00100918	     -0.19921691	     -0.05776916	      0.88280414	     -0.00063614	     -0.21170192	      0.00511436	     -0.00092580	     34.81192770
      0.59882811	     -0.05733737	     -0.00100669	     -0.19922490	     -0.05776343	      0.88280310	     -0.00063632	     -0.21169153	      0.00515196	     -0.00094001	     34.55490764
      0.59994370	     -0.05734420	     -0.00100588	     -0.19923210	     -0.05775766	      0.88280205	     -0.00063650	     -0.21168104	      0.00518956	     -0.00095395	     34.57000875
      0.60169421	     -0.05735318	     -0.00100366	     -0.19924169	     -0.05774853	      0.88280036	     -0.00063677	     -0.21166437	      0.00524912	     -0.00097515	     34.46707548
      0.60312540	     -0.05735878	     -0.00100278	     -0.19924777	     -0.05774098	      0.88279895	     -0.00063698	     -0.21165055	      0.00529802	     -0.00099191	     34.54244483
      0.60455658	     -0.05736247	     -0.00100015	     -0.19925199	     -0.05773336	      0.88279752	     -0.00063717	     -0.21163656	      0.00534743	     -0.00100808	     34.35756913
      0.60598777	     -0.05736414	     -0.00099972	     -0.19925413	     -0.05772567	      0.88279606	     -0.00063735	     -0.21162238	      0.00539672	     -0.00102373	     34.54719532
      0.60725632	     -0.05736335	     -0.00099690	     -0.19925382	     -0.05771880	      0.88279476	     -0.00063750	     -0.21160966	      0.00544089	     -0.00103705	     34.31605092
      0.60852487	     -0.05736079	     -0.00099609	     -0.19925169	     -0.05771187	      0.88279343	     -0.00063764	     -0.21159678	      0.00548485	     -0.00104990	     34.42758144
      0.60979342	     -0.05735661	     -0.00099409	     -0.19924797	     -0.05770489	      0.88279209	     -0.00063777	     -0.21158375	      0.00552902	     -0.00106218	     34.32462570
      0.61144839	     -0.05734835	     -0.00099297	     -0.19924027	     -0.05769569	      0.88279032	     -0.00063792	     -0.21156656	      0.00558638	     -0.00107736	     34.46181759
      0.61273935	     -0.05733981	     -0.00099051	     -0.19923221	     -0.05768845	      0.88278892	     -0.00063803	     -0.21155301	      0.00563126	     -0.00108842	     34.24869298
      0.61403031	     -0.05732908	     -0.00098984	     -0.19922190	     -0.05768115	      0.88278751	     -0.00063813	     -0.21153935	      0.00567573	     -0.00109886	     34.38307936
      0.61532127	     -0.05731497	     -0.00098786	     -0.19920825	     -0.05767379	      0.88278609	     -0.00063822	     -0.21152556	      0.00572018	     -0.00110854	     34.28217766
      0.61695795	     -0.05729333	     -0.00098689	     -0.19918716	     -0.05766438	      0.88278426	     -0.00063832	     -0.21150788	      0.00577596	     -0.00111973	     34.46918590
      0.61822443	     -0.05727459	     -0.00098453	     -0.19916888	     -0.05765704	      0.88278284	     -0.00063839	     -0.21149406	      0.00581900	     -0.00112744	     34.24115071
      0.61949091	     -0.05725377	     -0.00098398	     -0.19914846	     -0.05764965	      0.88278141	     -0.00063845	     -0.21148016	      0.00586143	     -0.00113439	     34.38985254
      0.62101083	     -0.05722600	     -0.00098185	     -0.19912121	     -0.05764070	      0.88277968	     -0.00063851	     -0.21146337	      0.00591204	     -0.00114160	     34.23277328
      0.62253076	     -0.05719607	     -0.00098214	     -0.19909172	     -0.05763167	      0.88277794	     -0.00063855	     -0.21144649	      0.00596166	     -0.00114764	     34.59637523
      0.62368490	     -0.05717197	     -0.00097996	     -0.19906802	     -0.05762477	      0.88277661	     -0.00063858	     -0.21143365	      0.00599924	     -0.00115139	     34.28480004
      0.62483905	     -0.05714678	     -0.00097966	     -0.19904317	     -0.05761783	      0.88277528	     -0.00063860	     -0.21142080	      0.00603612	     -0.00115451	     34.39355602
      0.62647874	     -0.05710826	     -0.00097827	     -0.19900515	     -0.05760789	      0.88277339	     -0.00063861	     -0.21140256	      0.00608793	     -0.00115777	     34.31681939
      0.62789565	     -0.05707287	     -0.00097836	     -0.19897015	     -0.05759923	      0.88277174	     -0.00063862	     -0.21138679	      0.00613178	     -0.00115952	     34.51716744
      0.62931257	     -0.05703536	     -0.00097675	     -0.19893308	     -0.05759051	      0.88277010	     -0.00063861	     -0.21137104	      0.00617514	     -0.00116022	     34.31049676
      0.63072948	     -0.05699555	     -0.00097761	     -0.19889362	     -0.05758173	      0.88276846	     -0.00063859	     -0.21135530	      0.00621739	     -0.00115997	     34.65571947
      0.63198316	     -0.05695665	     -0.00097581	     -0.19885509	     -0.05757391	      0.88276700	     -0.00063857	     -0.21134136	      0.00625444	     -0.00115880	     34.40317295
      0.63323684	     -0.05691408	     -0.00097582	     -0.19881284	     -0.05756605	      0.88276555	     -0.00063853	     -0.21132733	      0.00629052	     -0.00115678	     34.60964142
      0.63449052	     -0.05686869	     -0.00097467	     -0.19876781	     -0.05755814	      0.88276410	     -0.00063849	     -0.21131320	      0.00632605	     -0.00115373	     34.55121254
      0.63615721	     -0.05680586	     -0.00097478	     -0.19870538	     -0.05754756	      0.88276218	     -0.00063843	     -0.21129426	      0.00637185	     -0.00114805	     34.79251553
      0.63743263	     -0.05675661	     -0.00097349	     -0.19865647	     -0.05753941	      0.88276072	     -0.00063837	     -0.21127969	      0.00640611	     -0.00114232	     34.60682624
      0.63870804	     -0.05670767	     -0.00097419	     -0.19860779	     -0.05753122	      0.88275927	     -0.00063831	     -0.21126510	      0.00643918	     -0.00113547	     34.80520547
      0.63998346	     -0.05665799	     -0.00097390	     -0.19855840	     -0.05752298	      0.88275783	     -0.00063823	     -0.21125055	      0.00647146	     -0.00112746	     34.75750867
      0.64162631	     -0.05659185	     -0.00097494	     -0.19849257	     -0.05751232	      0.88275599	     -0.00063813	     -0.21123185	      0.00651144	     -0.00111553	     35.02248946
      0.64287168	     -0.05653967	     -0.00097392	     -0.19844068	     -0.05750419	      0.88275460	     -0.00063804	     -0.21121770	      0.00654090	     -0.00110526	     34.86182877
      0.64411705	     -0.05648654	     -0.00097462	     -0.19838777	     -0.05749603	      0.88275323	     -0.00063794	     -0.21120356	      0.00656919	     -0.00109403	     35.06680477
      0.64563496	     -0.05642165	     -0.00097417	     -0.19832318	     -0.05748603	      0.88275158	     -0.00063782	     -0.21118637	      0.00660261	     -0.00107902	     35.00721583
      0.64699124	     -0.05636372	     -0.00097570	     -0.19826544	     -0.05747706	      0.88275013	     -0.00063770	     -0.21117111	      0.00663102	     -0.00106449	     35.31628275
      0.64834751	     -0.05630453	     -0.00097522	     -0.19820649	     -0.05746804	      0.88274870	     -0.00063756	     -0.21115593	      0.00665860	     -0.00104884	     35.19322686
      0.64970378	     -0.05624428	     -0.00097714	     -0.19814640	     -0.05745900	      0.88274729	     -0.00063743	     -0.21114084	      0.00668471	     -0.00103210	     35.54457441
      0.65106005	     -0.05618201	     -0.00097659	     -0.19808436	     -0.05744991	      0.88274590	     -0.00063728	     -0.21112581	      0.00670995	     -0.00101414	     35.40312450
      0.65241633	     -0.05611755	     -0.00097849	     -0.19802004	     -0.05744080	      0.88274453	     -0.00063712	     -0.21111081	      0.00673359	     -0.00099503	     35.79427917
      0.65377260	     -0.05605148	     -0.00097731	     -0.19795419	     -0.05743165	      0.88274320	     -0.00063695	     -0.21109581	      0.00675634	     -0.00097470	     35.61025720
      0.65512887	     -0.05598614	     -0.00097928	     -0.19788897	     -0.05742247	      0.88274189	     -0.00063677	     -0.21108086	      0.00677736	     -0.00095336	     36.04790321
      0.65633196	     -0.05592987	     -0.00097824	     -0.19783288	     -0.05741431	      0.88274076	     -0.00063661	     -0.21106770	      0.00679528	     -0.00093363	     35.87281286
      0.65753505	     -0.05587616	     -0.00097915	     -0.19777927	     -0.05740612	      0.88273964	     -0.00063644	     -0.21105472	      0.00681195	     -0.00091345	     36.08631801
      0.65900601	     -0.05581458	     -0.00097893	     -0.19771785	     -0.05739609	      0.88273832	     -0.00063622	     -0.21103923	      0.00683126	     -0.00088842	     36.07754415
      0.66047697	     -0.05575850	     -0.00098089	     -0.19766185	     -0.05738602	      0.88273703	     -0.00063598	     -0.21102429	      0.00684907	     -0.00086340	     36.43746744
      0.66168602	     -0.05571738	     -0.00098050	     -0.19762084	     -0.05737773	      0.88273600	     -0.00063578	     -0.21101253	      0.00686310	     -0.00084305	     36.27589394
      0.66289508	     -0.05568081	     -0.00098189	     -0.19758432	     -0.05736943	      0.88273499	     -0.00063557	     -0.21100136	      0.00687617	     -0.00082330	     36.47667910
      0.66437972	     -0.05563949	     -0.00098194	     -0.19754311	     -0.05735921	      0.88273379	     -0.00063530	     -0.21098849	      0.00689158	     -0.00080020	     36.44851123
      0.66586436	     -0.05560295	     -0.00098385	     -0.19750662	     -0.05734897	      0.88273262	     -0.00063502	     -0.21097659	      0.00690598	     -0.00077877	     36.83017114
      0.66702142	     -0.05557761	     -0.00098281	     -0.19748138	     -0.05734097	      0.88273172	     -0.00063479	     -0.21096803	      0.00691703	     -0.00076341	     36.61773028
      0.66817847	     -0.05555406	     -0.00098325	     -0.19745790	     -0.05733296	      0.88273085	     -0.00063455	     -0.21096010	      0.00692751	     -0.00074949	     36.78292103
      0.66972884	     -0.05552413	     -0.00098248	     -0.19742809	     -0.05732221	      0.88272970	     -0.00063422	     -0.21095043	      0.00694132	     -0.00073314	     36.75967054
      0.67127920	     -0.05549804	     -0.00098369	     -0.19740206	     -0.05731144	      0.88272857	     -0.00063388	     -0.21094183	      0.00695452	     -0.00071951	     37.14253529
      0.67239215	     -0.05548196	     -0.00098234	     -0.19738610	     -0.05730369	      0.88272778	     -0.00063362	     -0.21093635	      0.00696403	     -0.00071134	     36.87408695
      0.67350510	     -0.05546680	     -0.00098252	     -0.19737099	     -0.05729594	      0.88272699	     -0.00063335	     -0.21093144	      0.00697318	     -0.00070459	     36.98717786
      0.67513898	     -0.05544417	     -0.00098153	     -0.19734850	     -0.05728453	      0.88272585	     -0.00063295	     -0.21092520	      0.00698648	     -0.00069705	     36.93992064
      0.67651711	     -0.05542579	     -0.00098161	     -0.19733020	     -0.05727490	      0.88272489	     -0.00063260	     -0.21092075	      0.00699737	     -0.00069273	     37.12154694
      0.67789525	     -0.05540785	     -0.00097971	     -0.19731241	     -0.05726524	      0.88272393	     -0.00063223	     -0.21091700	      0.00700826	     -0.00069011	     36.90592390
      0.67927339	     -0.05539137	     -0.00098010	     -0.19729600	     -0.05725558	      0.88272298	     -0.00063186	     -0.21091394	      0.00701873	     -0.00068911	     37.19149995
      0.68065153	     -0.05537804	     -0.00097805	     -0.19728282	     -0.05724590	      0.88272203	     -0.00063147	     -0.21091157	      0.00702943	     -0.00068943	     36.82828126
      0.68181606	     -0.05536940	     -0.00097936	     -0.19727421	     -0.05723771	      0.88272123	     -0.00063114	     -0.21091016	      0.00703806	     -0.00069067	     37.09710172
      0.68298059	     -0.05536116	     -0.00097878	     -0.19726606	     -0.05722951	      0.88272043	     -0.00063080	     -0.21090928	      0.00704686	     -0.00069256	     36.96291864
      0.68448432	     -0.05535097	     -0.00097918	     -0.19725596	     -0.05721890	      0.88271938	     -0.00063035	     -0.21090886	      0.00705801	     -0.00069585	     37.05761647
      0.68598804	     -0.05534119	     -0.00097783	     -0.19724632	     -0.05720828	      0.88271833	     -0.00062988	     -0.21090919	      0.00706932	     -0.00069978	     36.80698558
      0.68715469	     -0.05533351	     -0.00097901	     -0.19723868	     -0.05720003	      0.88271751	     -0.00062951	     -0.21090990	      0.00707787	     -0.00070311	     37.04036253
      0.68832135	     -0.05532551	     -0.00097838	     -0.19723079	     -0.05719176	      0.88271669	     -0.00062914	     -0.21091098	      0.00708662	     -0.00070642	     36.92291155
      0.68985402	     -0.05531538	     -0.00097877	     -0.19722076	     -0.05718089	      0.88271561	     -0.00062864	     -0.21091289	      0.00709795	     -0.00071061	     37.01354713
      0.69138670	     -0.05530718	     -0.00097735	     -0.19721272	     -0.05717001	      0.88271451	     -0.00062812	     -0.21091534	      0.00710950	     -0.00071432	     36.74238675
      0.69249729	     -0.05530246	     -0.00097882	     -0.19720804	     -0.05716211	      0.88271372	     -0.00062775	     -0.21091747	      0.00711765	     -0.00071665	     36.95851461
      0.69360789	     -0.05529806	     -0.00097873	     -0.19720372	     -0.05715420	      0.88271292	     -0.00062736	     -0.21091986	      0.00712606	     -0.00071849	     36.88892086
      0.69523675	     -0.05529045	     -0.00098003	     -0.19719621	     -0.05714258	      0.88271175	     -0.00062679	     -0.21092378	      0.00713845	     -0.00072000	     36.99490418
      0.69661408	     -0.05528159	     -0.00098025	     -0.19718746	     -0.05713274	      0.88271076	     -0.00062629	     -0.21092736	      0.00714918	     -0.00071964	     36.91432296
      0.69799140	     -0.05527005	     -0.00098230	     -0.19717598	     -0.05712289	      0.88270977	     -0.00062579	     -0.21093105	      0.00715975	     -0.00071740	     37.11345784
      0.69936873	     -0.05525461	     -0.00098204	     -0.19716067	     -0.05711302	      0.88270878	     -0.00062528	     -0.21093472	      0.00717050	     -0.00071279	     37.00773517
      0.70060319	     -0.05523679	     -0.00098408	     -0.19714290	     -0.05710416	      0.88270791	     -0.00062482	     -0.21093786	      0.00717978	     -0.00070638	     37.23624263
      0.70183766	     -0.05521515	     -0.00098395	     -0.19712139	     -0.05709529	      0.88270704	     -0.00062435	     -0.21094077	      0.00718907	     -0.00069743	     37.22541658
      0.70307212	     -0.05519053	     -0.00098508	     -0.19709685	     -0.05708641	      0.88270619	     -0.00062387	     -0.21094336	      0.00719795	     -0.00068575	     37.37768549
      0.70464570	     -0.05515637	     -0.00098516	     -0.19706284	     -0.05707508	      0.88270512	     -0.00062325	     -0.21094615	      0.00720890	     -0.00066653	     37.44238722
      0.70589608	     -0.05512721	     -0.00098697	     -0.19703374	     -0.05706606	      0.88270430	     -0.00062276	     -0.21094792	      0.00721693	     -0.00064769	     37.65139231
      0.70714647	     -0.05509582	     -0.00098696	     -0.19700246	     -0.05705703	      0.88270350	     -0.00062225	     -0.21094928	      0.00722463	     -0.00062550	     37.71992687
      0.70839685	     -0.05506235	     -0.00098851	     -0.19696906	     -0.05704799	      0.88270274	     -0.00062175	     -0.21095020	      0.00723166	     -0.00059994	     37.89764801
      0.70995855	     -0.05501949	     -0.00098908	     -0.19692630	     -0.05703669	      0.88270183	     -0.00062110	     -0.21095077	      0.00723973	     -0.00056313	     38.03150920
      0.71118214	     -0.05498476	     -0.00099124	     -0.19689161	     -0.05702783	      0.88270116	     -0.00062059	     -0.21095074	      0.00724518	     -0.00053064	     38.22704507
      0.71240573	     -0.05494841	     -0.00099140	     -0.19685534	     -0.05701896	      0.88270053	     -0.00062008	     -0.21095030	      0.00725014	     -0.00049498	     38.33648594
      0.71362933	     -0.05491093	     -0.00099306	     -0.19681789	     -0.05701009	      0.88269995	     -0.00061956	     -0.21094941	      0.00725434	     -0.00045632	     38.50528317
      0.71525604	     -0.05485976	     -0.00099321	     -0.19676682	     -0.05699828	      0.88269925	     -0.00061886	     -0.21094757	      0.00725902	     -0.00040044	     38.67041154
      0.71646668	     -0.05482080	     -0.00099514	     -0.19672788	     -0.05698949	      0.88269879	     -0.00061833	     -0.21094576	      0.00726158	     -0.00035584	     38.85093248
      0.71767733	     -0.05478203	     -0.00099545	     -0.19668917	     -0.05698070	      0.88269839	     -0.00061780	     -0.21094363	      0.00726366	     -0.00030882	     38.97554415
      0.71915785	     -0.05473364	     -0.00099725	     -0.19664080	     -0.05696994	      0.88269798	     -0.00061714	     -0.21094057	      0.00726530	     -0.00024850	     39.19894076
      0.72047214	     -0.05469009	     -0.00099697	     -0.19659732	     -0.05696039	      0.88269769	     -0.00061656	     -0.21093740	      0.00726623	     -0.00019264	     39.33535122
      0.72178642	     -0.05464626	     -0.00099875	     -0.19655349	     -0.05695084	      0.88269747	     -0.00061596	     -0.21093378	      0.00726636	     -0.00013508	     39.54117406
      0.72310071	     -0.05460054	     -0.00099806	     -0.19650784	     -0.05694129	      0.88269733	     -0.00061537	     -0.21092970	      0.00726610	     -0.00007603	     39.69206911
      0.72441500	     -0.05455267	     -0.00099963	     -0.19645997	     -0.05693175	      0.88269727	     -0.00061477	     -0.21092509	      0.00726511	     -0.00001586	     39.91951402
      0.72572928	     -0.05450326	     -0.00099859	     -0.19641063	     -0.05692220	      0.88269729	     -0.00061416	     -0.21091991	      0.00726375	      0.00004535	     40.06762012
      0.72704357	     -0.05445279	     -0.00100012	     -0.19636015	     -0.05691265	      0.88269739	     -0.00061356	     -0.21091415	      0.00726155	      0.00010721	     40.28837540
      0.72835785	     -0.05440126	     -0.00099833	     -0.19630869	     -0.05690311	      0.88269757	     -0.00061295	     -0.21090780	      0.00725894	      0.00016965	     40.42296312
      0.72967214	     -0.05434969	     -0.00099942	     -0.19625711	     -0.05689357	      0.88269784	     -0.00061233	     -0.21090089	      0.00725542	      0.00023229	     40.62863819
      0.73098643	     -0.05429725	     -0.00099707	     -0.19620475	     -0.05688404	      0.88269819	     -0.00061172	     -0.21089342	      0.00725151	      0.00029491	     40.74876572
      0.73230071	     -0.05424442	     -0.00099789	     -0.19615190	     -0.05687451	      0.88269861	     -0.00061110	     -0.21088539	      0.00724672	      0.00035699	     40.95235672
      0.73346842	     -0.05419756	     -0.00099551	     -0.19610511	     -0.05686605	      0.88269906	     -0.00061055	     -0.21087781	      0.00724222	      0.00041153	     41.03991701
      0.73463613	     -0.05415089	     -0.00099506	     -0.19605844	     -0.05685760	      0.88269957	     -0.00061000	     -0.21086982	      0.00723716	      0.00046509	     41.18936931
      0.73607283	     -0.05409364	     -0.00099295	     -0.19600124	     -0.05684721	      0.88270029	     -0.00060932	     -0.21085945	      0.00723056	      0.00052944	     41.33877236
      0.73750953	     -0.05403702	     -0.00099265	     -0.19594461	     -0.05683682	      0.88270109	     -0.00060864	     -0.21084851	      0.00722333	      0.00059165	     41.53840584
      0.73869595	     -0.05399042	     -0.00099013	     -0.19589805	     -0.05682826	      0.88270183	     -0.00060808	     -0.21083907	      0.00721719	      0.00064126	     41.62864443
      0.73988238	     -0.05394411	     -0.00098955	     -0.19585173	     -0.05681970	      0.88270262	     -0.00060751	     -0.21082926	      0.00721064	      0.00068902	     41.77571442
      0.74132654	     -0.05388850	     -0.00098757	     -0.19579613	     -0.05680929	      0.88270365	     -0.00060683	     -0.21081685	      0.00720245	      0.00074462	     41.92261160
      0.74277070	     -0.05383310	     -0.00098783	     -0.19574067	     -0.05679889	      0.88270476	     -0.00060615	     -0.21080394	      0.00719375	      0.00079722	     42.13278540
      0.74391244	     -0.05378739	     -0.00098549	     -0.19569498	     -0.05679069	      0.88270570	     -0.00060561	     -0.21079336	      0.00718680	      0.00083672	     42.22518725
      0.74505418	     -0.05373884	     -0.00098477	     -0.19564641	     -0.05678248	      0.88270667	     -0.00060507	     -0.21078238	      0.00717950	      0.00087433	     42.38315902
      0.74655636	     -0.05367041	     -0.00098220	     -0.19557799	     -0.05677171	      0.88270802	     -0.00060437	     -0.21076724	      0.00716959	      0.00092115	     42.56633443
      0.74805854	     -0.05359723	     -0.00098146	     -0.19550476	     -0.05676094	      0.88270944	     -0.00060367	     -0.21075120	      0.00715898	      0.00096510	     42.82433710
      0.74916052	     -0.05353950	     -0.00097845	     -0.19544706	     -0.05675306	      0.88271052	     -0.00060316	     -0.21073882	      0.00715096	      0.00099580	     42.93823466
      0.75026249	     -0.05347765	     -0.00097714	     -0.19538518	     -0.05674518	      0.88271164	     -0.00060265	     -0.21072586	      0.00714241	      0.00102535	     43.12611865
      0.75183847	     -0.05338205	     -0.00097392	     -0.19528958	     -0.05673394	      0.88271328	     -0.00060192	     -0.21070623	      0.00712939	      0.00106610	     43.37062104
      0.75318113	     -0.05329488	     -0.00097220	     -0.19520236	     -0.05672437	      0.88271474	     -0.00060131	     -0.21068843	      0.00711723	      0.00109969	     43.62002617
      0.75452380	     -0.05320348	     -0.00096875	     -0.19511096	     -0.05671483	      0.88271624	     -0.00060071	     -0.21066963	      0.00710420	      0.00113261	     43.83009356
      0.75586646	     -0.05310785	     -0.00096778	     -0.19501524	     -0.05670530	      0.88271778	     -0.00060010	     -0.21064986	      0.00708987	      0.00116505	     44.12473674
      0.75720912	     -0.05300786	     -0.00096387	     -0.19491523	     -0.05669579	      0.88271936	     -0.00059951	     -0.21062910	      0.00707451	      0.00119743	     44.34112928
      0.75836274	     -0.05291925	     -0.00096330	     -0.19482650	     -0.05668763	      0.88272076	     -0.00059900	     -0.21061051	      0.00706005	      0.00122519	     44.59989761
      0.75951636	     -0.05282733	     -0.00096066	     -0.19473452	     -0.05667950	      0.88272219	     -0.00059850	     -0.21059122	      0.00704469	      0.00125311	     44.82326196
      0.76096194	     -0.05270862	     -0.00095880	     -0.19461568	     -0.05666933	      0.88272403	     -0.00059788	     -0.21056608	      0.00702382	      0.00128836	     45.16486661
      0.76240751	     -0.05258839	     -0.00095536	     -0.19449534	     -0.05665919	      0.88272592	     -0.00059726	     -0.21053992	      0.00700129	      0.00132411	     45.45788651
      0.76355325	     -0.05249324	     -0.00095530	     -0.19440000	     -0.05665118	      0.88272745	     -0.00059678	     -0.21051857	      0.00698194	      0.00135269	     45.75294515
      0.76469900	     -0.05239715	     -0.00095356	     -0.19430376	     -0.05664319	      0.88272902	     -0.00059631	     -0.21049672	      0.00696153	      0.00138156	     46.00919613
      0.76617086	     -0.05227109	     -0.00095276	     -0.19417746	     -0.05663297	      0.88273108	     -0.00059571	     -0.21046795	      0.00693346	      0.00141895	     46.40569595
      0.76764272	     -0.05214051	     -0.00094967	     -0.19404668	     -0.05662278	      0.88273319	     -0.00059513	     -0.21043836	      0.00690349	      0.00145679	     46.76127725
      0.76872806	     -0.05204140	     -0.00094965	     -0.19394735	     -0.05661530	      0.88273479	     -0.00059470	     -0.21041598	      0.00687988	      0.00148487	     47.08631869
      0.76981340	     -0.05194048	     -0.00094774	     -0.19384625	     -0.05660785	      0.88273642	     -0.00059428	     -0.21039312	      0.00685522	      0.00151317	     47.36310749
      0.77136812	     -0.05179442	     -0.00094622	     -0.19369987	     -0.05659722	      0.88273880	     -0.00059369	     -0.21035959	      0.00681771	      0.00155390	     47.81045135
      0.77268881	     -0.05166884	     -0.00094374	     -0.19357404	     -0.05658824	      0.88274088	     -0.00059321	     -0.21033043	      0.00678394	      0.00158860	     48.14930951
      0.77400950	     -0.05154224	     -0.00094323	     -0.19344710	     -0.05657930	      0.88274300	     -0.00059273	     -0.21030067	      0.00674822	      0.00162322	     48.57083090
      0.77533019	     -0.05141568	     -0.00094053	     -0.19332026	     -0.05657042	      0.88274516	     -0.00059226	     -0.21027037	      0.00671078	      0.00165775	     48.89025177
      0.77665088	     -0.05128903	     -0.00094118	     -0.19319320	     -0.05656158	      0.88274738	     -0.00059181	     -0.21023962	      0.00667125	      0.00169184	     49.32559461
      0.77777692	     -0.05118163	     -0.00093925	     -0.19308551	     -0.05655409	      0.88274930	     -0.00059143	     -0.21021312	      0.00663617	      0.00172061	     49.55449248
      0.77890295	     -0.05107568	     -0.00093940	     -0.19297920	     -0.05654663	      0.88275125	     -0.00059106	     -0.21018644	      0.00659961	      0.00174878	     49.88161722
      0.78032880	     -0.05094235	     -0.00093771	     -0.19284545	     -0.05653726	      0.88275377	     -0.00059061	     -0.21015243	      0.00655148	      0.00178346	     50.25263331
      0.78175465	     -0.05081154	     -0.00093778	     -0.19271414	     -0.05652795	      0.88275634	     -0.00059017	     -0.21011821	      0.00650113	      0.00181670	     50.67086974
      0.78286603	     -0.05071285	     -0.00093567	     -0.19261512	     -0.05652075	      0.88275837	     -0.00058984	     -0.21009150	      0.00646059	      0.00184132	     50.87441629
      0.78397740	     -0.05061766	     -0.00093558	     -0.19251951	     -0.05651359	      0.88276043	     -0.00058952	     -0.21006481	      0.00641880	      0.00186443	     51.17459034
      0.78543683	     -0.05049779	     -0.00093411	     -0.19239912	     -0.05650427	      0.88276317	     -0.00058911	     -0.21002989	      0.00636236	      0.00189217	     51.49499568
      0.78689626	     -0.05038484	     -0.00093493	     -0.19228556	     -0.05649502	      0.88276595	     -0.00058872	     -0.20999524	      0.00630410	      0.00191630	     51.92074988
      0.78794699	     -0.05030706	     -0.00093310	     -0.19220741	     -0.05648842	      0.88276797	     -0.00058845	     -0.20997052	      0.00626134	      0.00193121	     52.06762055
      0.78899773	     -0.05023291	     -0.00093315	     -0.19213281	     -0.05648187	      0.88277001	     -0.00058819	     -0.20994600	      0.00621777	      0.00194374	     52.31274909
      0.79054971	     -0.05012985	     -0.00093215	     -0.19202912	     -0.05647227	      0.88277303	     -0.00058783	     -0.20991025	      0.00615228	      0.00195758	     52.59916628
      0.79185351	     -0.05005055	     -0.00093258	     -0.19194924	     -0.05646428	      0.88277559	     -0.00058754	     -0.20988072	      0.00609625	      0.00196444	     52.87982721
      0.79315730	     -0.04997741	     -0.00093121	     -0.19187557	     -0.05645637	      0.88277816	     -0.00058727	     -0.20985171	      0.00603957	      0.00196664	     53.04226800
      0.79446110	     -0.04991063	     -0.00093231	     -0.19180817	     -0.05644853	      0.88278072	     -0.00058701	     -0.20982329	      0.00598219	      0.00196382	     53.33241221
      0.79576489	     -0.04984844	     -0.00093013	     -0.19174545	     -0.05644077	      0.88278327	     -0.00058677	     -0.20979548	      0.00592453	      0.00195592	     53.42634540
      0.79686098	     -0.04980053	     -0.00093135	     -0.19169700	     -0.05643430	      0.88278541	     -0.00058658	     -0.20977256	      0.00587563	      0.00194514	     53.65582828
      0.79795707	     -0.04975559	     -0.00093052	     -0.19165159	     -0.05642789	      0.88278754	     -0.00058640	     -0.20975009	      0.00582666	      0.00193070	     53.76651347
      0.79938330	     -0.04970316	     -0.00093110	     -0.19159847	     -0.05641963	      0.88279027	     -0.00058618	     -0.20972151	      0.00576269	      0.00190637	     53.98407663
      0.80080952	     -0.04965613	     -0.00092972	     -0.19155083	     -0.05641145	      0.88279297	     -0.00058599	     -0.20969371	      0.00569866	      0.00187597	     54.06769593
      0.80190542	     -0.04962438	     -0.00093106	     -0.19151853	     -0.05640523	      0.88279501	     -0.00058585	     -0.20967287	      0.00564928	      0.00184848	     54.24808266
      0.80300132	     -0.04959534	     -0.00093041	     -0.19148899	     -0.05639907	      0.88279702	     -0.00058573	     -0.20965250	      0.00560001	      0.00181756	     54.31081463
      0.80445730	     -0.04956260	     -0.00093108	     -0.19145555	     -0.05639096	      0.88279964	     -0.00058558	     -0.20962615	      0.00553456	      0.00177128	     54.47466237
      0.80591329	     -0.04953483	     -0.00092957	     -0.19142715	     -0.05638295	      0.88280218	     -0.00058546	     -0.20960065	      0.00546939	      0.00171940	     54.50646604
      0.80695558	     -0.04951914	     -0.00093122	     -0.19141093	     -0.05637728	      0.88280395	     -0.00058538	     -0.20958290	      0.00542277	      0.00167896	     54.65241440
      0.80799787	     -0.04950508	     -0.00093083	     -0.19139640	     -0.05637165	      0.88280568	     -0.00058532	     -0.20956558	      0.00537639	      0.00163598	     54.69210402
      0.80954700	     -0.04948883	     -0.00093133	     -0.19137941	     -0.05636337	      0.88280816	     -0.00058524	     -0.20954059	      0.00530775	      0.00156767	     54.81301161
      0.81084895	     -0.04947802	     -0.00093038	     -0.19136804	     -0.05635650	      0.88281016	     -0.00058519	     -0.20952028	      0.00525050	      0.00150657	     54.83610570
      0.81215090	     -0.04947129	     -0.00093151	     -0.19136068	     -0.05634970	      0.88281208	     -0.00058517	     -0.20950057	      0.00519353	      0.00144241	     54.97225928
      0.81345285	     -0.04946605	     -0.00092988	     -0.19135490	     -0.05634298	      0.88281391	     -0.00058516	     -0.20948144	      0.00513709	      0.00137566	     54.95127117
      0.81461931	     -0.04946548	     -0.00093137	     -0.19135376	     -0.05633701	      0.88281548	     -0.00058516	     -0.20946479	      0.00508676	      0.00131390	     55.07670085
      0.81578577	     -0.04946569	     -0.00093043	     -0.19135347	     -0.05633111	      0.88281698	     -0.00058518	     -0.20944860	      0.00503689	      0.00125068	     55.07007609
      0.81695223	     -0.04946920	     -0.00093117	     -0.19135645	     -0.05632526	      0.88281840	     -0.00058522	     -0.20943285	      0.00498731	      0.00118622	     55.14439005
      0.81844228	     -0.04947587	     -0.00093038	     -0.19136248	     -0.05631788	      0.88282011	     -0.00058528	     -0.20941338	      0.00492457	      0.00110261	     55.14722898
      0.81962789	     -0.04948516	     -0.00093195	     -0.19137120	     -0.05631207	      0.88282137	     -0.00058535	     -0.20939840	      0.00487500	      0.00103537	     55.24118499
      0.82081349	     -0.04949484	     -0.00093127	     -0.19138040	     -0.05630632	      0.88282256	     -0.00058543	     -0.20938386	      0.00482591	      0.00096784	     55.22558477
      0.82199909	     -0.04950794	     -0.00093233	     -0.19139294	     -0.05630063	      0.88282367	     -0.00058553	     -0.20936977	      0.00477717	      0.00090027	     55.28225186
      0.82347552	     -0.04952540	     -0.00093170	     -0.19140980	     -0.05629362	      0.88282494	     -0.00058567	     -0.20935282	      0.00471714	      0.00081648	     55.26973780
      0.82464073	     -0.04954322	     -0.00093361	     -0.19142707	     -0.05628815	      0.88282585	     -0.00058579	     -0.20933991	      0.00467016	      0.00075088	     55.34096143
      0.82580595	     -0.04956056	     -0.00093318	     -0.19144394	     -0.05628273	      0.88282669	     -0.00058593	     -0.20932741	      0.00462369	      0.00068603	     55.32211660
      0.82697116	     -0.04958108	     -0.00093445	     -0.19146393	     -0.05627737	      0.88282745	     -0.00058609	     -0.20931529	      0.00457761	      0.00062212	     55.35629045
      0.82850856	     -0.04960865	     -0.00093408	     -0.19149089	     -0.05627038	      0.88282834	     -0.00058631	     -0.20929988	      0.00451753	      0.00053964	     55.34115036
      0.82966384	     -0.04963359	     -0.00093613	     -0.19151529	     -0.05626519	      0.88282893	     -0.00058650	     -0.20928871	      0.00447284	      0.00047924	     55.38137083
      0.83081912	     -0.04965764	     -0.00093589	     -0.19153890	     -0.05626005	      0.88282945	     -0.00058670	     -0.20927791	      0.00442865	      0.00042036	     55.35656621
      0.83222162	     -0.04969152	     -0.00093779	     -0.19157216	     -0.05625387	      0.88282999	     -0.00058696	     -0.20926526	      0.00437560	      0.00035103	     55.37633809
      0.83347443	     -0.04972116	     -0.00093715	     -0.19160133	     -0.05624842	      0.88283039	     -0.00058721	     -0.20925441	      0.00432883	      0.00029122	     55.33862974
      0.83472723	     -0.04975640	     -0.00093959	     -0.19163601	     -0.05624303	      0.88283072	     -0.00058748	     -0.20924395	      0.00428262	      0.00023347	     55.35040389
      0.83598004	     -0.04978983	     -0.00093897	     -0.19166899	     -0.05623769	      0.88283098	     -0.00058776	     -0.20923392	      0.00423705	      0.00017784	     55.31056643
      0.83723284	     -0.04982967	     -0.00094174	     -0.19170827	     -0.05623241	      0.88283117	     -0.00058805	     -0.20922428	      0.00419207	      0.00012433	     55.30248941
      0.83848564	     -0.04986708	     -0.00094110	     -0.19174524	     -0.05622719	      0.88283129	     -0.00058837	     -0.20921507	      0.00414776	      0.00007294	     55.25838670
      0.83973845	     -0.04991161	     -0.00094418	     -0.19178922	     -0.05622202	      0.88283135	     -0.00058870	     -0.20920624	      0.00410412	      0.00002361	     55.22654299
      0.84099125	     -0.04995258	     -0.00094379	     -0.19182976	     -0.05621690	      0.88283135	     -0.00058904	     -0.20919784	      0.00406119	     -0.00002368	     55.17861802
      0.84224406	     -0.05000151	     -0.00094778	     -0.19187812	     -0.05621184	      0.88283129	     -0.00058940	     -0.20918983	      0.00401895	     -0.00006895	     55.11282558
      0.84349686	     -0.05004602	     -0.00094723	     -0.19192222	     -0.05620683	      0.88283118	     -0.00058977	     -0.20918228	      0.00397742	     -0.00011230	     55.06073100
      0.84474966	     -0.05009963	     -0.00095100	     -0.19197529	     -0.05620188	      0.88283101	     -0.00059016	     -0.20917512	      0.00393665	     -0.00015381	     54.96288148
      0.84600247	     -0.05014821	     -0.00095022	     -0.19202348	     -0.05619697	      0.88283079	     -0.00059056	     -0.20916843	      0.00389666	     -0.00019363	     54.91264019
      0.84725527	     -0.05020627	     -0.00095423	     -0.19208101	     -0.05619211	      0.88283053	     -0.00059098	     -0.20916211	      0.00385754	     -0.00023189	     54.79051396
      0.84838075	     -0.05025346	     -0.00095372	     -0.19212786	     -0.05618779	      0.88283025	     -0.00059137	     -0.20915679	      0.00382311	     -0.00026505	     54.73012610
      0.84950623	     -0.05030677	     -0.00095594	     -0.19218075	     -0.05618351	      0.88282993	     -0.00059177	     -0.20915175	      0.00378940	     -0.00029712	     54.61273541
      0.85087486	     -0.05037020	     -0.00095663	     -0.19224375	     -0.05617835	      0.88282950	     -0.00059227	     -0.20914604	      0.00374937	     -0.00033485	     54.51372040
      0.85224349	     -0.05044019	     -0.00095985	     -0.19231324	     -0.05617324	      0.88282901	     -0.00059278	     -0.20914073	      0.00371051	     -0.00037134	     54.34386354
      0.85339708	     -0.05049590	     -0.00095964	     -0.19236863	     -0.05616898	      0.88282857	     -0.00059323	     -0.20913660	      0.00367861	     -0.00040130	     54.25997304
      0.85455068	     -0.05055804	     -0.00096208	     -0.19243038	     -0.05616475	      0.88282809	     -0.00059369	     -0.20913275	      0.00364759	     -0.00043063	     54.09297082
      0.85570428	     -0.05061920	     -0.00096302	     -0.19249120	     -0.05616056	      0.88282757	     -0.00059416	     -0.20912920	      0.00361741	     -0.00045948	     53.96887747
      0.85726631	     -0.05070795	     -0.00096619	     -0.19257944	     -0.05615494	      0.88282683	     -0.00059481	     -0.20912484	      0.00357798	     -0.00049790	     53.73122255
      0.85844132	     -0.05077267	     -0.00096646	     -0.19264386	     -0.05615076	      0.88282623	     -0.00059531	     -0.20912193	      0.00354937	     -0.00052648	     53.61481135
      0.85961632	     -0.05084326	     -0.00096905	     -0.19271408	     -0.05614660	      0.88282559	     -0.00059583	     -0.20911929	      0.00352176	     -0.00055486	     53.40260817
      0.86079133	     -0.05091249	     -0.00097016	     -0.19278300	     -0.05614248	      0.88282492	     -0.00059635	     -0.20911694	      0.00349507	     -0.00058314	     53.24580885
      0.86234557	     -0.05100966	     -0.00097352	     -0.19287971	     -0.05613707	      0.88282399	     -0.00059706	     -0.20911425	      0.00346135	     -0.00062053	     52.95497834
      0.86350681	     -0.05107929	     -0.00097382	     -0.19294909	     -0.05613307	      0.88282325	     -0.00059760	     -0.20911255	      0.00343724	     -0.00064857	     52.82286464
      0.86466804	     -0.05115437	     -0.00097636	     -0.19302386	     -0.05612909	      0.88282248	     -0.00059815	     -0.20911107	      0.00341419	     -0.00067671	     52.58576265
      0.86608994	     -0.05124382	     -0.00097754	     -0.19311299	     -0.05612426	      0.88282149	     -0.00059884	     -0.20910960	      0.00338730	     -0.00071143	     52.39187240
      0.86736546	     -0.05132956	     -0.00098086	     -0.19319839	     -0.05611995	      0.88282057	     -0.00059947	     -0.20910855	      0.00336455	     -0.00074281	     52.09898340
      0.86864098	     -0.05141048	     -0.00098134	     -0.19327908	     -0.05611567	      0.88281960	     -0.00060011	     -0.20910776	      0.00334296	     -0.00077449	     51.94642455
      0.86991650	     -0.05149839	     -0.00098488	     -0.19336667	     -0.05611142	      0.88281859	     -0.00060075	     -0.20910719	      0.00332271	     -0.00080641	     51.62695479
      0.87119201	     -0.05158044	     -0.00098517	     -0.19344852	     -0.05610720	      0.88281754	     -0.00060141	     -0.20910687	      0.00330361	     -0.00083862	     51.48141392
      0.87246753	     -0.05166987	     -0.00098893	     -0.19353764	     -0.05610299	      0.88281645	     -0.00060208	     -0.20910672	      0.00328587	     -0.00087106	     51.14394722
      0.87374305	     -0.05175189	     -0.00098903	     -0.19361949	     -0.05609881	      0.88281532	     -0.00060276	     -0.20910679	      0.00326927	     -0.00090373	     51.01394641
      0.87501857	     -0.05184125	     -0.00099292	     -0.19370857	     -0.05609465	      0.88281414	     -0.00060344	     -0.20910699	      0.00325404	     -0.00093649	     50.66430652
      0.87629409	     -0.05192185	     -0.00099285	     -0.19378903	     -0.05609051	      0.88281293	     -0.00060414	     -0.20910735	      0.00323990	     -0.00096932	     50.55271475
      0.87756960	     -0.05200998	     -0.00099687	     -0.19387690	     -0.05608639	      0.88281167	     -0.00060484	     -0.20910779	      0.00322707	     -0.00100206	     50.19251896
      0.87884512	     -0.05208820	     -0.00099670	     -0.19395501	     -0.05608228	      0.88281037	     -0.00060555	     -0.20910836	      0.00321524	     -0.00103464	     50.10103020
      0.88012064	     -0.05217380	     -0.00100080	     -0.19404038	     -0.05607818	      0.88280903	     -0.00060626	     -0.20910896	      0.00320466	     -0.00106688	     49.73506068
      0.88139616	     -0.05224887	     -0.00100058	     -0.19411536	     -0.05607410	      0.88280765	     -0.00060699	     -0.20910966	      0.00319497	     -0.00109872	     49.66518676
      0.88267167	     -0.05233088	     -0.00100471	     -0.19419716	     -0.05607003	      0.88280623	     -0.00060772	     -0.20911036	      0.00318644	     -0.00112996	     49.30335136
      0.88394719	     -0.05240162	     -0.00100450	     -0.19426785	     -0.05606597	      0.88280477	     -0.00060845	     -0.20911111	      0.00317871	     -0.00116054	     49.25796016
      0.88522271	     -0.05247895	     -0.00100858	     -0.19434498	     -0.05606192	      0.88280327	     -0.00060920	     -0.20911184	      0.00317203	     -0.00119027	     48.90159380
      0.88649823	     -0.05254482	     -0.00100836	     -0.19441080	     -0.05605788	      0.88280173	     -0.00060994	     -0.20911260	      0.00316601	     -0.00121910	     48.87506320
      0.88777374	     -0.05261644	     -0.00101232	     -0.19448227	     -0.05605385	      0.88280016	     -0.00061070	     -0.20911332	      0.00316093	     -0.00124684	     48.53347083
      0.88904926	     -0.05267649	     -0.00101214	     -0.19454229	     -0.05604982	      0.88279855	     -0.00061145	     -0.20911405	      0.00315640	     -0.00127344	     48.52352241
      0.89032478	     -0.05274157	     -0.00101598	     -0.19460723	     -0.05604579	      0.88279691	     -0.00061222	     -0.20911470	      0.00315266	     -0.00129871	     48.20102766
      0.89160030	     -0.05279547	     -0.00101593	     -0.19466111	     -0.05604178	      0.88279524	     -0.00061298	     -0.20911534	      0.00314934	     -0.00132257	     48.19998149
      0.89287581	     -0.05285392	     -0.00101969	     -0.19471944	     -0.05603776	      0.88279354	     -0.00061376	     -0.20911591	      0.00314666	     -0.00134486	     47.89732924
      0.89415133	     -0.05290184	     -0.00101982	     -0.19476735	     -0.05603375	      0.88279181	     -0.00061453	     -0.20911646	      0.00314427	     -0.00136555	     47.89531728
      0.89542685	     -0.05295354	     -0.00102343	     -0.19481894	     -0.05602974	      0.88279006	     -0.00061531	     -0.20911693	      0.00314237	     -0.00138450	     47.61627356
      0.89670237	     -0.05299506	     -0.00102366	     -0.19486045	     -0.05602573	      0.88278828	     -0.00061609	     -0.20911737	      0.00314066	     -0.00140170	     47.61427047
      0.89797789	     -0.05303948	     -0.00102707	     -0.19490478	     -0.05602173	      0.88278648	     -0.00061687	     -0.20911773	      0.00313931	     -0.00141705	     47.36528710
      0.89925340	     -0.05307454	     -0.00102741	     -0.19493984	     -0.05601772	      0.88278466	     -0.00061765	     -0.20911805	      0.00313806	     -0.00143055	     47.36148463
      0.90052892	     -0.05311200	     -0.00103065	     -0.19497723	     -0.05601372	      0.88278283	     -0.00061844	     -0.20911828	      0.00313706	     -0.00144215	     47.14322630
      0.90180444	     -0.05314088	     -0.00103112	     -0.19500611	     -0.05600972	      0.88278099	     -0.00061923	     -0.20911845	      0.00313608	     -0.00145186	     47.13655031
      0.90307996	     -0.05317169	     -0.00103420	     -0.19503685	     -0.05600572	      0.88277913	     -0.00062002	     -0.20911854	      0.00313525	     -0.00145968	     46.94950256
      0.90435547	     -0.05319472	     -0.00103475	     -0.19505989	     -0.05600172	      0.88277726	     -0.00062081	     -0.20911858	      0.00313438	     -0.00146566	     46.93820727
      0.90563099	     -0.05321915	     -0.00103760	     -0.19508426	     -0.05599772	      0.88277539	     -0.00062160	     -0.20911852	      0.00313356	     -0.00146985	     46.78076302
      0.90690651	     -0.05323640	     -0.00103817	     -0.19510152	     -0.05599373	      0.88277351	     -0.00062239	     -0.20911840	      0.00313266	     -0.00147232	     46.76743555
      0.90818203	     -0.05325443	     -0.00104078	     -0.19511950	     -0.05598973	      0.88277164	     -0.00062318	     -0.20911818	      0.00313174	     -0.00147314	     46.64183451
      0.90945754	     -0.05326586	     -0.00104134	     -0.19513095	     -0.05598574	      0.88276976	     -0.00062397	     -0.20911789	      0.00313068	     -0.00147240	     46.62785991
      0.91073306	     -0.05327785	     -0.00104376	     -0.19514289	     -0.05598175	      0.88276788	     -0.00062476	     -0.20911748	      0.00312955	     -0.00147017	     46.53028669
      0.91200858	     -0.05328405	     -0.00104435	     -0.19514911	     -0.05597776	      0.88276601	     -0.00062555	     -0.20911698	      0.00312824	     -0.00146656	     46.51488980
      0.91328410	     -0.05329052	     -0.00104660	     -0.19515554	     -0.05597377	      0.88276414	     -0.00062634	     -0.20911637	      0.00312679	     -0.00146168	     46.44278673
      0.91455961	     -0.05329171	     -0.00104719	     -0.19515675	     -0.05596978	      0.88276228	     -0.00062713	     -0.20911565	      0.00312511	     -0.00145563	     46.42779995
      0.91609570	     -0.05329376	     -0.00105030	     -0.19515875	     -0.05596498	      0.88276005	     -0.00062807	     -0.20911463	      0.00312282	     -0.00144697	     46.36932365
      0.91722501	     -0.05328848	     -0.00104981	     -0.19515351	     -0.05596146	      0.88275842	     -0.00062877	     -0.20911378	      0.00312087	     -0.00143974	     46.36944188
      0.91835432	     -0.05328487	     -0.00105157	     -0.19514987	     -0.05595793	      0.88275680	     -0.00062946	     -0.20911282	      0.00311872	     -0.00143187	     46.34340769
      0.91987226	     -0.05327452	     -0.00105220	     -0.19513954	     -0.05595320	      0.88275463	     -0.00063039	     -0.20911139	      0.00311543	     -0.00142040	     46.33186722
      0.92122699	     -0.05326543	     -0.00105469	     -0.19513041	     -0.05594898	      0.88275272	     -0.00063121	     -0.20910993	      0.00311207	     -0.00140946	     46.32926360
      0.92258171	     -0.05324927	     -0.00105394	     -0.19511429	     -0.05594477	      0.88275081	     -0.00063204	     -0.20910835	      0.00310831	     -0.00139797	     46.31697593
      0.92375725	     -0.05323803	     -0.00105659	     -0.19510299	     -0.05594112	      0.88274918	     -0.00063275	     -0.20910683	      0.00310465	     -0.00138766	     46.33197943
      0.92493279	     -0.05322138	     -0.00105657	     -0.19508636	     -0.05593747	      0.88274755	     -0.00063346	     -0.20910523	      0.00310064	     -0.00137710	     46.31686091
      0.92610833	     -0.05320486	     -0.00105802	     -0.19506981	     -0.05593383	      0.88274594	     -0.00063417	     -0.20910351	      0.00309623	     -0.00136634	     46.33995025
      0.92773201	     -0.05317670	     -0.00105823	     -0.19504166	     -0.05592881	      0.88274373	     -0.00063514	     -0.20910097	      0.00308947	     -0.00135124	     46.33234210
      0.92893154	     -0.05315618	     -0.00106045	     -0.19502107	     -0.05592510	      0.88274212	     -0.00063585	     -0.20909894	      0.00308389	     -0.00133997	     46.39848733
      0.93013106	     -0.05313133	     -0.00106042	     -0.19499623	     -0.05592141	      0.88274052	     -0.00063657	     -0.20909681	      0.00307784	     -0.00132861	     46.37727587
      0.93133059	     -0.05310695	     -0.00106184	     -0.19497179	     -0.05591772	      0.88273893	     -0.00063728	     -0.20909458	      0.00307121	     -0.00131724	     46.42372297
      0.93292819	     -0.05307246	     -0.00106199	     -0.19493729	     -0.05591282	      0.88273684	     -0.00063822	     -0.20909151	      0.00306152	     -0.00130212	     46.38551982
      0.93409864	     -0.05305018	     -0.00106444	     -0.19491492	     -0.05590924	      0.88273532	     -0.00063890	     -0.20908927	      0.00305368	     -0.00129118	     46.47925923
      0.93526908	     -0.05302672	     -0.00106486	     -0.19489142	     -0.05590567	      0.88273382	     -0.00063958	     -0.20908709	      0.00304533	     -0.00128041	     46.44069347
      0.93672982	     -0.05300144	     -0.00106741	     -0.19486601	     -0.05590123	      0.88273196	     -0.00064043	     -0.20908456	      0.00303403	     -0.00126736	     46.52679870
      0.93801917	     -0.05297999	     -0.00106768	     -0.19484451	     -0.05589733	      0.88273033	     -0.00064117	     -0.20908260	      0.00302340	     -0.00125631	     46.43787553
      0.93930851	     -0.05296333	     -0.00107060	     -0.19482771	     -0.05589344	      0.88272872	     -0.00064190	     -0.20908098	      0.00301198	     -0.00124588	     46.55827006
      0.94059786	     -0.05294687	     -0.00107046	     -0.19481119	     -0.05588956	      0.88272712	     -0.00064263	     -0.20907977	      0.00300005	     -0.00123620	     46.42713796
      0.94188720	     -0.05293416	     -0.00107312	     -0.19479834	     -0.05588570	      0.88272553	     -0.00064336	     -0.20907902	      0.00298738	     -0.00122750	     46.58347701
      0.94317655	     -0.05292003	     -0.00107208	     -0.19478417	     -0.05588186	      0.88272395	     -0.00064407	     -0.20907874	      0.00297436	     -0.00121984	     46.41459062
      0.94446589	     -0.05290949	     -0.00107421	     -0.19477350	     -0.05587803	      0.88272238	     -0.00064478	     -0.20907894	      0.00296067	     -0.00121340	     46.60612729
      0.94575524	     -0.05289645	     -0.00107208	     -0.19476046	     -0.05587422	      0.88272082	     -0.00064549	     -0.20907964	      0.00294676	     -0.00120817	     46.39222601
      0.94690192	     -0.05288569	     -0.00107322	     -0.19474960	     -0.05587085	      0.88271944	     -0.00064611	     -0.20908063	      0.00293392	     -0.00120457	     46.57944321
      0.94804861	     -0.05287256	     -0.00107178	     -0.19473645	     -0.05586749	      0.88271806	     -0.00064672	     -0.20908195	      0.00292095	     -0.00120181	     46.49493570
      0.94944910	     -0.05285596	     -0.00107143	     -0.19471978	     -0.05586341	      0.88271638	     -0.00064746	     -0.20908395	      0.00290463	     -0.00119955	     46.61602870
      0.95084959	     -0.05283412	     -0.00106849	     -0.19469795	     -0.05585936	      0.88271470	     -0.00064819	     -0.20908632	      0.00288805	     -0.00119822	     46.47218308
      0.95200934	     -0.05281251	     -0.00106800	     -0.19467628	     -0.05585602	      0.88271331	     -0.00064878	     -0.20908846	      0.00287385	     -0.00119766	     46.69137132
      0.95316910	     -0.05278673	     -0.00106520	     -0.19465052	     -0.05585269	      0.88271192	     -0.00064938	     -0.20909068	      0.00285948	     -0.00119733	     46.61929048
      0.95457962	     -0.05275255	     -0.00106340	     -0.19461631	     -0.05584867	      0.88271023	     -0.00065009	     -0.20909345	      0.00284142	     -0.00119695	     46.79630761
      0.95599015	     -0.05271469	     -0.00105938	     -0.19457848	     -0.05584468	      0.88270854	     -0.00065079	     -0.20909627	      0.00282292	     -0.00119618	     46.62729531
      0.95710813	     -0.05268342	     -0.00105874	     -0.19454716	     -0.05584153	      0.88270721	     -0.00065133	     -0.20909855	      0.00280763	     -0.00119516	     46.89074685
      0.95822611	     -0.05265028	     -0.00105626	     -0.19451401	     -0.05583840	      0.88270587	     -0.00065188	     -0.20910085	      0.00279206	     -0.00119352	     46.84940035
      0.95969020	     -0.05260426	     -0.00105464	     -0.19446792	     -0.05583433	      0.88270413	     -0.00065258	     -0.20910394	      0.00277088	     -0.00119028	     47.03846064
      0.96115428	     -0.05255476	     -0.00105112	     -0.19441841	     -0.05583028	      0.88270239	     -0.00065327	     -0.20910711	      0.00274906	     -0.00118543	     46.89859026
      0.96222983	     -0.05251685	     -0.00105102	     -0.19438039	     -0.05582734	      0.88270111	     -0.00065377	     -0.20910947	      0.00273232	     -0.00118077	     47.19295191
      0.96330538	     -0.05247756	     -0.00104923	     -0.19434106	     -0.05582441	      0.88269985	     -0.00065426	     -0.20911185	      0.00271526	     -0.00117501	     47.20269737
      0.96484251	     -0.05241881	     -0.00104773	     -0.19428220	     -0.05582025	      0.88269805	     -0.00065496	     -0.20911527	      0.00269002	     -0.00116474	     47.41472121
      0.96614951	     -0.05236593	     -0.00104494	     -0.19422927	     -0.05581675	      0.88269653	     -0.00065554	     -0.20911815	      0.00266785	     -0.00115389	     47.39891448
      0.96745652	     -0.05231094	     -0.00104389	     -0.19417417	     -0.05581328	      0.88269503	     -0.00065612	     -0.20912097	      0.00264482	     -0.00114105	     47.67910391
      0.96876352	     -0.05225349	     -0.00104056	     -0.19411667	     -0.05580984	      0.88269355	     -0.00065668	     -0.20912370	      0.00262123	     -0.00112609	     47.63101613
      0.97007053	     -0.05219417	     -0.00104025	     -0.19405719	     -0.05580643	      0.88269209	     -0.00065724	     -0.20912632	      0.00259676	     -0.00110899	     48.02098325
      0.97121037	     -0.05213984	     -0.00103728	     -0.19400281	     -0.05580348	      0.88269084	     -0.00065772	     -0.20912846	      0.00257505	     -0.00109213	     47.97716081
      0.97235020	     -0.05208347	     -0.00103633	     -0.19394632	     -0.05580056	      0.88268960	     -0.00065819	     -0.20913045	      0.00255265	     -0.00107345	     48.22566247
      0.97374394	     -0.05201092	     -0.00103350	     -0.19387366	     -0.05579702	      0.88268812	     -0.00065876	     -0.20913258	      0.00252460	     -0.00104793	     48.35468076
      0.97513768	     -0.05193640	     -0.00103252	     -0.19379897	     -0.05579352	      0.88268668	     -0.00065931	     -0.20913435	      0.00249552	     -0.00101948	     48.71600063
      0.97627239	     -0.05187425	     -0.00102947	     -0.19373675	     -0.05579070	      0.88268554	     -0.00065976	     -0.20913550	      0.00247132	     -0.00099409	     48.76789181
      0.97740711	     -0.05181084	     -0.00102833	     -0.19367319	     -0.05578791	      0.88268443	     -0.00066019	     -0.20913639	      0.00244639	     -0.00096676	     49.03332309
      0.97882329	     -0.05172983	     -0.00102548	     -0.19359204	     -0.05578447	      0.88268308	     -0.00066073	     -0.20913708	      0.00241452	     -0.00092981	     49.24905080
      0.98023946	     -0.05164848	     -0.00102531	     -0.19351045	     -0.05578108	      0.88268179	     -0.00066125	     -0.20913732	      0.00238150	     -0.00088984	     49.63867367
      0.98132307	     -0.05158593	     -0.00102291	     -0.19344777	     -0.05577851	      0.88268085	     -0.00066164	     -0.20913720	      0.00235568	     -0.00085718	     49.73618338
      0.98240668	     -0.05152328	     -0.00102206	     -0.19338495	     -0.05577597	      0.88267994	     -0.00066202	     -0.20913683	      0.00232912	     -0.00082293	     49.97650160
      0.98389085	     -0.05143674	     -0.00101904	     -0.19329821	     -0.05577254	      0.88267875	     -0.00066253	     -0.20913595	      0.00229185	     -0.00077342	     50.25821071
      0.98537501	     -0.05135016	     -0.00101795	     -0.19321136	     -0.05576917	      0.88267764	     -0.00066302	     -0.20913463	      0.00225337	     -0.00072125	     50.64388247
      0.98640665	     -0.05128910	     -0.00101458	     -0.19315019	     -0.05576686	      0.88267692	     -0.00066336	     -0.20913345	      0.00222614	     -0.00068351	     50.78961188
      0.98743829	     -0.05122800	     -0.00101287	     -0.19308891	     -0.05576457	      0.88267623	     -0.00066368	     -0.20913203	      0.00219829	     -0.00064475	     51.01604295
      0.98902212	     -0.05113346	     -0.00100918	     -0.19299413	     -0.05576113	      0.88267526	     -0.00066417	     -0.20912938	      0.00215463	     -0.00058345	     51.34722994
      0.99032467	     -0.05105571	     -0.00100712	     -0.19291614	     -0.05575834	      0.88267453	     -0.00066456	     -0.20912676	      0.00211778	     -0.00053165	     51.63486477
      0.99162723	     -0.05097889	     -0.00100323	     -0.19283912	     -0.05575561	      0.88267388	     -0.00066493	     -0.20912376	      0.00208022	     -0.00047883	     51.86970197
      0.99292978	     -0.05090392	     -0.00100165	     -0.19276387	     -0.05575293	      0.88267329	     -0.00066529	     -0.20912042	      0.00204171	     -0.00042538	     52.14179672
      0.99409840	     -0.05083829	     -0.00099788	     -0.19269805	     -0.05575056	      0.88267282	     -0.00066561	     -0.20911717	      0.00200665	     -0.00037702	     52.32529326
      0.99526703	     -0.05077502	     -0.00099626	     -0.19263452	     -0.05574824	      0.88267241	     -0.00066591	     -0.20911374	      0.00197087	     -0.00032862	     52.53235907
      0.99643565	     -0.05071321	     -0.00099316	     -0.19257248	     -0.05574595	      0.88267205	     -0.00066621	     -0.20911015	      0.00193459	     -0.00028034	     52.70967366
      0.99790528	     -0.05063657	     -0.00099060	     -0.19249549	     -0.05574315	      0.88267168	     -0.00066656	     -0.20910542	      0.00188813	     -0.00022020	     52.96223630
      0.99908594	     -0.05057605	     -0.00098672	     -0.19243475	     -0.05574094	      0.88267145	     -0.00066684	     -0.20910144	      0.00185035	     -0.00017250	     53.12316915
      1.00026659	     -0.05051702	     -0.00098470	     -0.19237543	     -0.05573878	      0.88267127	     -0.00066710	     -0.20909732	      0.00181201	     -0.00012563	     53.30680760
      1.00144724	     -0.05045968	     -0.00098145	     -0.19231784	     -0.05573666	      0.88267115	     -0.00066736	     -0.20909307	      0.00177329	     -0.00007966	     53.45655453
      1.00291210	     -0.05039228	     -0.00097911	     -0.19225005	     -0.05573410	      0.88267108	     -0.00066766	     -0.20908765	      0.00172456	     -0.00002421	     53.65633667
      1.00407211	     -0.05034072	     -0.00097539	     -0.19219824	     -0.05573212	      0.88267107	     -0.00066789	     -0.20908330	      0.00168566	      0.00001832	     53.77291441
      1.00523212	     -0.05029028	     -0.00097334	     -0.19214748	     -0.05573019	      0.88267112	     -0.00066811	     -0.20907890	      0.00164634	      0.00005942	     53.92437651
      1.00639213	     -0.05024078	     -0.00096998	     -0.19209771	     -0.05572830	      0.88267121	     -0.00066831	     -0.20907442	      0.00160680	      0.00009912	     54.04918207
      1.00791649	     -0.05017815	     -0.00096695	     -0.19203466	     -0.05572589	      0.88267140	     -0.00066857	     -0.20906845	      0.00155434	      0.00014894	     54.22903458
      1.00906670	     -0.05013314	     -0.00096300	     -0.19198938	     -0.05572413	      0.88267159	     -0.00066876	     -0.20906390	      0.00151455	      0.00018471	     54.31527898
      1.01021691	     -0.05009053	     -0.00096082	     -0.19194645	     -0.05572241	      0.88267182	     -0.00066893	     -0.20905933	      0.00147444	      0.00021874	     54.42547711
      1.01160902	     -0.05004177	     -0.00095658	     -0.19189733	     -0.05572039	      0.88267216	     -0.00066913	     -0.20905382	      0.00142571	      0.00025760	     54.52218048
      1.01285410	     -0.05000100	     -0.00095458	     -0.19185618	     -0.05571864	      0.88267250	     -0.00066930	     -0.20904892	      0.00138182	      0.00029002	     54.63169916
      1.01409917	     -0.04996287	     -0.00095044	     -0.19181773	     -0.05571695	      0.88267288	     -0.00066946	     -0.20904408	      0.00133791	      0.00032027	     54.69178915
      1.01534424	     -0.04992813	     -0.00094874	     -0.19178259	     -0.05571531	      0.88267329	     -0.00066960	     -0.20903931	      0.00129376	      0.00034823	     54.78478768
      1.01658931	     -0.04989506	     -0.00094463	     -0.19174918	     -0.05571373	      0.88267374	     -0.00066974	     -0.20903464	      0.00124967	      0.00037400	     54.83830698
      1.01783438	     -0.04986244	     -0.00094292	     -0.19171615	     -0.05571220	      0.88267422	     -0.00066986	     -0.20903003	      0.00120543	      0.00039756	     54.94489333
      1.01907945	     -0.04982996	     -0.00093863	     -0.19168334	     -0.05571072	      0.88267473	     -0.00066997	     -0.20902542	      0.00116133	      0.00041921	     55.00229474
      1.02032452	     -0.04979700	     -0.00093684	     -0.19164998	     -0.05570931	      0.88267527	     -0.00067007	     -0.20902074	      0.00111707	      0.00043900	     55.11087434
      1.02156959	     -0.04976253	     -0.00093194	     -0.19161519	     -0.05570794	      0.88267583	     -0.00067016	     -0.20901595	      0.00107295	      0.00045725	     55.17078752
      1.02281466	     -0.04972677	     -0.00092974	     -0.19157903	     -0.05570663	      0.88267641	     -0.00067025	     -0.20901099	      0.00102865	      0.00047401	     55.28739203
      1.02405974	     -0.04968996	     -0.00092431	     -0.19154192	     -0.05570538	      0.88267701	     -0.00067031	     -0.20900582	      0.00098446	      0.00048963	     55.34563388
      1.02530481	     -0.04965232	     -0.00092198	     -0.19150388	     -0.05570418	      0.88267762	     -0.00067037	     -0.20900043	      0.00094003	      0.00050416	     55.47299615
      1.02654988	     -0.04961272	     -0.00091614	     -0.19146397	     -0.05570304	      0.88267826	     -0.00067042	     -0.20899477	      0.00089571	      0.00051798	     55.54178636
      1.02779495	     -0.04957093	     -0.00091355	     -0.19142178	     -0.05570195	      0.88267891	     -0.00067046	     -0.20898882	      0.00085111	      0.00053116	     55.69188055
      1.02904002	     -0.04952683	     -0.00090730	     -0.19137738	     -0.05570092	      0.88267958	     -0.00067048	     -0.20898253	      0.00080657	      0.00054415	     55.77592219
      1.03015347	     -0.04948644	     -0.00090483	     -0.19133663	     -0.05570004	      0.88268020	     -0.00067050	     -0.20897661	      0.00076646	      0.00055568	     55.90978500
      1.03126692	     -0.04944516	     -0.00090038	     -0.19129504	     -0.05569921	      0.88268082	     -0.00067051	     -0.20897041	      0.00072628	      0.00056741	     56.01184660
      1.03263249	     -0.04939373	     -0.00089664	     -0.19124316	     -0.05569826	      0.88268161	     -0.00067050	     -0.20896244	      0.00067668	      0.00058222	     56.18879970
      1.03399806	     -0.04934225	     -0.00089123	     -0.19119129	     -0.05569737	      0.88268241	     -0.00067049	     -0.20895410	      0.00062685	      0.00059779	     56.31670320
      1.03513336	     -0.04930052	     -0.00088909	     -0.19114914	     -0.05569668	      0.88268310	     -0.00067047	     -0.20894693	      0.00058500	      0.00061129	     56.46192545
      1.03626867	     -0.04926015	     -0.00088511	     -0.19110841	     -0.05569604	      0.88268380	     -0.00067044	     -0.20893959	      0.00054299	      0.00062537	     56.55408321
      1.03763801	     -0.04921385	     -0.00088206	     -0.19106162	     -0.05569533	      0.88268467	     -0.00067039	     -0.20893060	      0.00049189	      0.00064295	     56.71583706
      1.03900734	     -0.04916988	     -0.00087724	     -0.19101720	     -0.05569469	      0.88268556	     -0.00067033	     -0.20892151	      0.00044062	      0.00066121	     56.83791780
      1.04009944	     -0.04913623	     -0.00087611	     -0.19098310	     -0.05569423	      0.88268629	     -0.00067028	     -0.20891423	      0.00039943	      0.00067615	     57.00032049
      1.04119155	     -0.04910336	     -0.00087319	     -0.19094983	     -0.05569382	      0.88268704	     -0.00067021	     -0.20890693	      0.00035819	      0.00069154	     57.10475606
      1.04261419	     -0.04906332	     -0.00087082	     -0.19090922	     -0.05569335	      0.88268804	     -0.00067012	     -0.20889743	      0.00030417	      0.00071206	     57.26899116
      1.04403683	     -0.04902693	     -0.00086665	     -0.19087232	     -0.05569295	      0.88268906	     -0.00067002	     -0.20888800	      0.00025002	      0.00073296	     57.37260166
      1.04509222	     -0.04900237	     -0.00086611	     -0.19084729	     -0.05569271	      0.88268985	     -0.00066993	     -0.20888109	      0.00020963	      0.00074847	     57.50983882
      1.04614762	     -0.04897932	     -0.00086385	     -0.19082383	     -0.05569251	      0.88269064	     -0.00066984	     -0.20887428	      0.00016930	      0.00076399	     57.59324680
      1.04763671	     -0.04894926	     -0.00086198	     -0.19079313	     -0.05569230	      0.88269180	     -0.00066970	     -0.20886482	      0.00011231	      0.00078565	     57.76565131
      1.04891506	     -0.04892563	     -0.00085928	     -0.19076900	     -0.05569219	      0.88269281	     -0.00066957	     -0.20885687	      0.00006348	      0.00080396	     57.85187897
      1.05019341	     -0.04890526	     -0.00085872	     -0.19074805	     -0.05569214	      0.88269385	     -0.00066943	     -0.20884908	      0.00001458	      0.00082181	     58.01282229
      1.05147177	     -0.04888793	     -0.00085600	     -0.19073020	     -0.05569215	      0.88269491	     -0.00066929	     -0.20884150	     -0.00003412	      0.00083913	     58.05628191
      1.05275012	     -0.04887399	     -0.00085640	     -0.19071566	     -0.05569222	      0.88269600	     -0.00066913	     -0.20883415	     -0.00008288	      0.00085564	     58.23159216
      1.05385866	     -0.04886408	     -0.00085402	     -0.19070530	     -0.05569234	      0.88269695	     -0.00066899	     -0.20882798	     -0.00012490	      0.00086928	     58.22523903
      1.05496720	     -0.04885695	     -0.00085387	     -0.19069767	     -0.05569250	      0.88269793	     -0.00066884	     -0.20882201	     -0.00016688	      0.00088205	     58.32611262
      1.05633934	     -0.04885193	     -0.00085244	     -0.19069205	     -0.05569277	      0.88269915	     -0.00066865	     -0.20881494	     -0.00021849	      0.00089661	     58.36916816
      1.05771148	     -0.04885146	     -0.00085322	     -0.19069092	     -0.05569310	      0.88270038	     -0.00066845	     -0.20880824	     -0.00026987	      0.00090948	     58.51491512
      1.05882382	     -0.04885359	     -0.00085163	     -0.19069258	     -0.05569342	      0.88270140	     -0.00066828	     -0.20880311	     -0.00031109	      0.00091862	     58.48128721
      1.05993616	     -0.04885822	     -0.00085196	     -0.19069669	     -0.05569379	      0.88270243	     -0.00066810	     -0.20879824	     -0.00035211	      0.00092637	     58.55126159
      1.06132776	     -0.04886665	     -0.00085079	     -0.19070453	     -0.05569432	      0.88270372	     -0.00066787	     -0.20879251	     -0.00040285	      0.00093403	     58.54737890
      1.06271935	     -0.04887827	     -0.00085168	     -0.19071549	     -0.05569491	      0.88270503	     -0.00066764	     -0.20878717	     -0.00045308	      0.00093913	     58.67512927
      1.06379232	     -0.04888875	     -0.00084990	     -0.19072555	     -0.05569542	      0.88270604	     -0.00066745	     -0.20878330	     -0.00049118	      0.00094132	     58.59533850
      1.06486529	     -0.04890104	     -0.00085005	     -0.19073736	     -0.05569597	      0.88270705	     -0.00066726	     -0.20877965	     -0.00052893	      0.00094184	     58.64129346
      1.06631721	     -0.04891963	     -0.00084908	     -0.19075535	     -0.05569677	      0.88270841	     -0.00066700	     -0.20877502	     -0.00057916	      0.00093999	     58.62195617
      1.06776913	     -0.04894112	     -0.00085030	     -0.19077618	     -0.05569765	      0.88270977	     -0.00066673	     -0.20877074	     -0.00062857	      0.00093513	     58.74339446
      1.06880409	     -0.04895766	     -0.00084876	     -0.19079232	     -0.05569832	      0.88271074	     -0.00066653	     -0.20876790	     -0.00066309	      0.00092993	     58.62764164
      1.06983905	     -0.04897589	     -0.00084916	     -0.19081010	     -0.05569902	      0.88271170	     -0.00066633	     -0.20876522	     -0.00069720	      0.00092322	     58.64787004
      1.07137325	     -0.04900526	     -0.00084887	     -0.19083884	     -0.05570013	      0.88271311	     -0.00066603	     -0.20876156	     -0.00074680	      0.00091065	     58.60159870
      1.07266430	     -0.04903253	     -0.00085000	     -0.19086555	     -0.05570112	      0.88271427	     -0.00066576	     -0.20875877	     -0.00078775	      0.00089769	     58.64002264
      1.07395536	     -0.04906156	     -0.00084936	     -0.19089408	     -0.05570216	      0.88271542	     -0.00066550	     -0.20875624	     -0.00082779	      0.00088269	     58.53661896
      1.07524642	     -0.04909302	     -0.00085131	     -0.19092496	     -0.05570326	      0.88271655	     -0.00066523	     -0.20875397	     -0.00086717	      0.00086566	     58.61003667
      1.07653747	     -0.04912580	     -0.00085011	     -0.19095727	     -0.05570440	      0.88271766	     -0.00066496	     -0.20875196	     -0.00090556	      0.00084682	     58.44037155
      1.07762678	     -0.04915565	     -0.00085221	     -0.19098664	     -0.05570541	      0.88271857	     -0.00066472	     -0.20875046	     -0.00093748	      0.00082948	     58.49670728
      1.07871609	     -0.04918636	     -0.00085225	     -0.19101693	     -0.05570644	      0.88271946	     -0.00066449	     -0.20874915	     -0.00096870	      0.00081099	     58.40487788
      1.08012928	     -0.04922835	     -0.00085379	     -0.19105834	     -0.05570784	      0.88272059	     -0.00066418	     -0.20874773	     -0.00100840	      0.00078533	     58.39121460
      1.08154246	     -0.04927204	     -0.00085348	     -0.19110153	     -0.05570929	      0.88272168	     -0.00066387	     -0.20874662	     -0.00104699	      0.00075801	     58.23044467
      1.08264190	     -0.04930790	     -0.00085567	     -0.19113692	     -0.05571046	      0.88272250	     -0.00066362	     -0.20874596	     -0.00107645	      0.00073566	     58.26797305
      1.08374133	     -0.04934438	     -0.00085597	     -0.19117301	     -0.05571166	      0.88272330	     -0.00066337	     -0.20874548	     -0.00110518	      0.00071252	     58.16023105
      1.08517781	     -0.04939407	     -0.00085785	     -0.19122215	     -0.05571327	      0.88272430	     -0.00066305	     -0.20874512	     -0.00114187	      0.00068119	     58.13077729
      1.08661429	     -0.04944507	     -0.00085755	     -0.19127267	     -0.05571494	      0.88272526	     -0.00066272	     -0.20874507	     -0.00117737	      0.00064889	     57.93796030
      1.08766858	     -0.04948436	     -0.00085994	     -0.19131153	     -0.05571620	      0.88272593	     -0.00066248	     -0.20874522	     -0.00120287	      0.00062462	     57.97394757
      1.08872286	     -0.04952458	     -0.00086064	     -0.19135139	     -0.05571748	      0.88272657	     -0.00066223	     -0.20874552	     -0.00122769	      0.00060007	     57.87077555
      1.09023996	     -0.04958399	     -0.00086288	     -0.19141025	     -0.05571937	      0.88272746	     -0.00066188	     -0.20874623	     -0.00126241	      0.00056436	     57.82183566
      1.09153772	     -0.04963572	     -0.00086359	     -0.19146156	     -0.05572102	      0.88272817	     -0.00066157	     -0.20874706	     -0.00129106	      0.00053365	     57.66971549
      1.09283549	     -0.04968918	     -0.00086637	     -0.19151455	     -0.05572272	      0.88272884	     -0.00066127	     -0.20874811	     -0.00131892	      0.00050287	     57.68210387
      1.09413325	     -0.04974298	     -0.00086665	     -0.19156796	     -0.05572445	      0.88272947	     -0.00066096	     -0.20874937	     -0.00134572	      0.00047224	     57.47911245
      1.09543101	     -0.04979858	     -0.00087030	     -0.19162307	     -0.05572621	      0.88273007	     -0.00066066	     -0.20875083	     -0.00137181	      0.00044177	     57.55803157
      1.09653358	     -0.04984553	     -0.00087034	     -0.19166972	     -0.05572773	      0.88273054	     -0.00066039	     -0.20875222	     -0.00139307	      0.00041618	     57.34246936
      1.09763614	     -0.04989375	     -0.00087257	     -0.19171758	     -0.05572928	      0.88273099	     -0.00066013	     -0.20875373	     -0.00141380	      0.00039085	     57.32106299
      1.09905266	     -0.04995608	     -0.00087403	     -0.19177949	     -0.05573130	      0.88273152	     -0.00065980	     -0.20875587	     -0.00143937	      0.00035884	     57.17234987
      1.10046919	     -0.05001989	     -0.00087752	     -0.19184283	     -0.05573336	      0.88273200	     -0.00065946	     -0.20875819	     -0.00146394	      0.00032744	     57.20395799
      1.10158345	     -0.05006983	     -0.00087784	     -0.19189249	     -0.05573500	      0.88273235	     -0.00065920	     -0.20876016	     -0.00148235	      0.00030328	     56.99718800
      1.10269771	     -0.05012116	     -0.00088036	     -0.19194347	     -0.05573666	      0.88273268	     -0.00065893	     -0.20876223	     -0.00150018	      0.00027959	     56.97358916
      1.10413500	     -0.05018776	     -0.00088227	     -0.19200969	     -0.05573883	      0.88273306	     -0.00065859	     -0.20876505	     -0.00152206	      0.00024986	     56.81714421
      1.10557229	     -0.05025636	     -0.00088655	     -0.19207784	     -0.05574104	      0.88273340	     -0.00065826	     -0.20876805	     -0.00154293	      0.00022105	     56.86631929
      1.10664340	     -0.05030739	     -0.00088714	     -0.19212863	     -0.05574270	      0.88273362	     -0.00065800	     -0.20877040	     -0.00155757	      0.00020025	     56.64121853
      1.10771451	     -0.05035983	     -0.00088977	     -0.19218076	     -0.05574437	      0.88273383	     -0.00065775	     -0.20877284	     -0.00157169	      0.00017992	     56.60305300
      1.10922639	     -0.05043443	     -0.00089232	     -0.19225499	     -0.05574676	      0.88273408	     -0.00065740	     -0.20877647	     -0.00159045	      0.00015211	     56.44434364
      1.11053146	     -0.05050030	     -0.00089594	     -0.19232050	     -0.05574885	      0.88273426	     -0.00065710	     -0.20877976	     -0.00160567	      0.00012886	     56.42492837
      1.11183652	     -0.05056643	     -0.00089751	     -0.19238636	     -0.05575095	      0.88273441	     -0.00065680	     -0.20878320	     -0.00161981	      0.00010629	     56.21687750
      1.11314158	     -0.05063475	     -0.00090203	     -0.19245431	     -0.05575308	      0.88273454	     -0.00065651	     -0.20878678	     -0.00163313	      0.00008427	     56.24249368
      1.11444664	     -0.05070235	     -0.00090322	     -0.19252168	     -0.05575522	      0.88273463	     -0.00065621	     -0.20879051	     -0.00164530	      0.00006288	     55.96595685
      1.11556625	     -0.05076243	     -0.00090716	     -0.19258146	     -0.05575706	      0.88273469	     -0.00065596	     -0.20879384	     -0.00165516	      0.00004491	     55.98581304
      1.11668587	     -0.05082261	     -0.00090890	     -0.19264143	     -0.05575892	      0.88273473	     -0.00065571	     -0.20879730	     -0.00166418	      0.00002731	     55.81589526
      1.11810190	     -0.05090067	     -0.00091274	     -0.19271918	     -0.05576129	      0.88273476	     -0.00065540	     -0.20880185	     -0.00167463	      0.00000541	     55.74328393
      1.11951793	     -0.05097908	     -0.00091459	     -0.19279736	     -0.05576366	      0.88273475	     -0.00065509	     -0.20880659	     -0.00168376	     -0.00001614	     55.49172966
      1.12065064	     -0.05104382	     -0.00091867	     -0.19286184	     -0.05576557	      0.88273472	     -0.00065485	     -0.20881052	     -0.00169035	     -0.00003326	     55.49548412
      1.12178335	     -0.05110845	     -0.00092069	     -0.19292629	     -0.05576749	      0.88273467	     -0.00065461	     -0.20881457	     -0.00169605	     -0.00005024	     55.31400610
      1.12321747	     -0.05119205	     -0.00092485	     -0.19300963	     -0.05576993	      0.88273459	     -0.00065431	     -0.20881985	     -0.00170225	     -0.00007173	     55.22460131
      1.12465158	     -0.05127570	     -0.00092673	     -0.19309309	     -0.05577237	      0.88273447	     -0.00065402	     -0.20882532	     -0.00170708	     -0.00009323	     54.93144704
      1.12574554	     -0.05134132	     -0.00093087	     -0.19315851	     -0.05577424	      0.88273436	     -0.00065380	     -0.20882960	     -0.00171008	     -0.00010975	     54.92813192
      1.12683949	     -0.05140642	     -0.00093296	     -0.19322346	     -0.05577612	      0.88273423	     -0.00065358	     -0.20883396	     -0.00171222	     -0.00012636	     54.74591502
      1.12833922	     -0.05149685	     -0.00093716	     -0.19331368	     -0.05577869	      0.88273402	     -0.00065329	     -0.20884008	     -0.00171405	     -0.00014937	     54.61996561
      1.12983895	     -0.05158691	     -0.00093914	     -0.19340361	     -0.05578126	      0.88273378	     -0.00065300	     -0.20884634	     -0.00171434	     -0.00017269	     54.29415224
      1.13089584	     -0.05165200	     -0.00094322	     -0.19346854	     -0.05578307	      0.88273359	     -0.00065281	     -0.20885082	     -0.00171386	     -0.00018939	     54.28573238
      1.13195273	     -0.05171622	     -0.00094535	     -0.19353266	     -0.05578488	      0.88273338	     -0.00065261	     -0.20885536	     -0.00171255	     -0.00020629	     54.10530505
      1.13354102	     -0.05181373	     -0.00094971	     -0.19363000	     -0.05578760	      0.88273303	     -0.00065233	     -0.20886230	     -0.00170933	     -0.00023213	     53.93833719
      1.13487128	     -0.05189525	     -0.00095198	     -0.19371144	     -0.05578987	      0.88273271	     -0.00065211	     -0.20886822	     -0.00170533	     -0.00025415	     53.67242339
      1.13620155	     -0.05197795	     -0.00095621	     -0.19379402	     -0.05579213	      0.88273236	     -0.00065189	     -0.20887421	     -0.00170032	     -0.00027662	     53.60179910
      1.13753181	     -0.05205957	     -0.00095774	     -0.19387560	     -0.05579439	      0.88273197	     -0.00065167	     -0.20888028	     -0.00169399	     -0.00029948	     53.27095696
      1.13872297	     -0.05213392	     -0.00096184	     -0.19394985	     -0.05579640	      0.88273160	     -0.00065149	     -0.20888575	     -0.00168750	     -0.00032038	     53.23907961
      1.13991414	     -0.05220705	     -0.00096360	     -0.19402297	     -0.05579841	      0.88273121	     -0.00065131	     -0.20889126	     -0.00167992	     -0.00034160	     52.97938128
      1.14110530	     -0.05228055	     -0.00096682	     -0.19409642	     -0.05580041	      0.88273079	     -0.00065114	     -0.20889680	     -0.00167151	     -0.00036317	     52.87004188
      1.14263650	     -0.05237386	     -0.00096925	     -0.19418973	     -0.05580296	      0.88273021	     -0.00065093	     -0.20890392	     -0.00165924	     -0.00039130	     52.56419946
      1.14385527	     -0.05244867	     -0.00097309	     -0.19426450	     -0.05580497	      0.88272972	     -0.00065077	     -0.20890959	     -0.00164851	     -0.00041405	     52.51000471
      1.14507404	     -0.05252225	     -0.00097484	     -0.19433811	     -0.05580697	      0.88272920	     -0.00065062	     -0.20891525	     -0.00163669	     -0.00043701	     52.24106603
      1.14629280	     -0.05259619	     -0.00097812	     -0.19441204	     -0.05580896	      0.88272866	     -0.00065048	     -0.20892089	     -0.00162404	     -0.00046021	     52.13089719
      1.14780338	     -0.05268665	     -0.00098048	     -0.19450257	     -0.05581140	      0.88272794	     -0.00065032	     -0.20892786	     -0.00160694	     -0.00048918	     51.81098146
      1.14900719	     -0.05275908	     -0.00098447	     -0.19457499	     -0.05581333	      0.88272734	     -0.00065019	     -0.20893339	     -0.00159246	     -0.00051242	     51.77080616
      1.15021100	     -0.05282992	     -0.00098650	     -0.19464589	     -0.05581524	      0.88272671	     -0.00065008	     -0.20893889	     -0.00157698	     -0.00053569	     51.51003914
      1.15141481	     -0.05290046	     -0.00098997	     -0.19471646	     -0.05581712	      0.88272605	     -0.00064998	     -0.20894434	     -0.00156076	     -0.00055898	     51.40529897
      1.15298501	     -0.05299027	     -0.00099306	     -0.19480637	     -0.05581956	      0.88272514	     -0.00064986	     -0.20895139	     -0.00153827	     -0.00058921	     51.09096656
      1.15418575	     -0.05305843	     -0.00099748	     -0.19487455	     -0.05582139	      0.88272442	     -0.00064978	     -0.20895672	     -0.00152031	     -0.00061217	     51.07728794
      1.15538650	     -0.05312437	     -0.00100008	     -0.19494058	     -0.05582321	      0.88272367	     -0.00064970	     -0.20896199	     -0.00150147	     -0.00063486	     50.82915869
      1.15658724	     -0.05318905	     -0.00100397	     -0.19500531	     -0.05582500	      0.88272290	     -0.00064964	     -0.20896718	     -0.00148203	     -0.00065725	     50.74465502
      1.15819849	     -0.05327235	     -0.00100775	     -0.19508875	     -0.05582737	      0.88272182	     -0.00064957	     -0.20897404	     -0.00145481	     -0.00068666	     50.43315615
      1.15939058	     -0.05333244	     -0.00101242	     -0.19514889	     -0.05582909	      0.88272099	     -0.00064954	     -0.20897902	     -0.00143414	     -0.00070789	     50.45983810
      1.16058268	     -0.05338970	     -0.00101530	     -0.19520626	     -0.05583078	      0.88272013	     -0.00064951	     -0.20898392	     -0.00141278	     -0.00072857	     50.22754045
      1.16204488	     -0.05345736	     -0.00102051	     -0.19527402	     -0.05583283	      0.88271905	     -0.00064949	     -0.20898981	     -0.00138602	     -0.00075314	     50.20946813
      1.16334768	     -0.05351394	     -0.00102331	     -0.19533075	     -0.05583462	      0.88271805	     -0.00064949	     -0.20899495	     -0.00136145	     -0.00077414	     49.89848739
      1.16465047	     -0.05356847	     -0.00102844	     -0.19538537	     -0.05583638	      0.88271703	     -0.00064950	     -0.20899998	     -0.00133660	     -0.00079430	     49.97896746
      1.16595327	     -0.05361924	     -0.00103109	     -0.19543631	     -0.05583810	      0.88271598	     -0.00064952	     -0.20900492	     -0.00131111	     -0.00081344	     49.64576937
      1.16725606	     -0.05366794	     -0.00103629	     -0.19548510	     -0.05583979	      0.88271491	     -0.00064955	     -0.20900975	     -0.00128549	     -0.00083159	     49.77134600
      1.16855886	     -0.05371261	     -0.00103870	     -0.19552997	     -0.05584145	      0.88271382	     -0.00064960	     -0.20901450	     -0.00125935	     -0.00084858	     49.41484753
      1.16986165	     -0.05375502	     -0.00104386	     -0.19557249	     -0.05584308	      0.88271270	     -0.00064966	     -0.20901916	     -0.00123320	     -0.00086445	     49.58543359
      1.17116445	     -0.05379353	     -0.00104593	     -0.19561121	     -0.05584467	      0.88271156	     -0.00064973	     -0.20902374	     -0.00120659	     -0.00087905	     49.20118527
      1.17246724	     -0.05383027	     -0.00105101	     -0.19564806	     -0.05584622	      0.88271041	     -0.00064982	     -0.20902823	     -0.00118010	     -0.00089248	     49.41185189
      1.17377004	     -0.05386296	     -0.00105267	     -0.19568099	     -0.05584774	      0.88270924	     -0.00064992	     -0.20903267	     -0.00115321	     -0.00090461	     49.00104669
      1.17507283	     -0.05389382	     -0.00105754	     -0.19571198	     -0.05584922	      0.88270805	     -0.00065003	     -0.20903705	     -0.00112656	     -0.00091554	     49.25233739
      1.17637563	     -0.05392080	     -0.00105871	     -0.19573921	     -0.05585068	      0.88270685	     -0.00065015	     -0.20904138	     -0.00109954	     -0.00092519	     48.81524789
      1.17767842	     -0.05394599	     -0.00106336	     -0.19576455	     -0.05585209	      0.88270564	     -0.00065029	     -0.20904564	     -0.00107283	     -0.00093368	     49.10918758
      1.17884385	     -0.05396527	     -0.00106428	     -0.19578406	     -0.05585333	      0.88270455	     -0.00065042	     -0.20904940	     -0.00104864	     -0.00094021	     48.74916977
      1.18000927	     -0.05398307	     -0.00106720	     -0.19580203	     -0.05585453	      0.88270345	     -0.00065056	     -0.20905312	     -0.00102468	     -0.00094584	     48.82489282
      1.18143725	     -0.05400200	     -0.00106911	     -0.19582123	     -0.05585598	      0.88270210	     -0.00065075	     -0.20905761	     -0.00099522	     -0.00095146	     48.62138072
      1.18286523	     -0.05401869	     -0.00107271	     -0.19583813	     -0.05585738	      0.88270073	     -0.00065095	     -0.20906205	     -0.00096603	     -0.00095580	     48.80556151
      1.18405571	     -0.05403000	     -0.00107329	     -0.19584969	     -0.05585851	      0.88269960	     -0.00065113	     -0.20906571	     -0.00094158	     -0.00095844	     48.49844212
      1.18524618	     -0.05404013	     -0.00107568	     -0.19586001	     -0.05585962	      0.88269845	     -0.00065131	     -0.20906933	     -0.00091742	     -0.00096031	     48.58894619
      1.18667745	     -0.05404993	     -0.00107678	     -0.19587011	     -0.05586091	      0.88269708	     -0.00065155	     -0.20907364	     -0.00088838	     -0.00096156	     48.38996494
      1.18810873	     -0.05405814	     -0.00107984	     -0.19587855	     -0.05586216	      0.88269570	     -0.00065181	     -0.20907792	     -0.00085972	     -0.00096189	     48.62592944
      1.18925616	     -0.05406268	     -0.00107977	     -0.19588334	     -0.05586314	      0.88269460	     -0.00065202	     -0.20908133	     -0.00083664	     -0.00096151	     48.32445189
      1.19040359	     -0.05406617	     -0.00108147	     -0.19588704	     -0.05586408	      0.88269349	     -0.00065225	     -0.20908472	     -0.00081387	     -0.00096065	     48.40710808
      1.19188916	     -0.05406836	     -0.00108218	     -0.19588954	     -0.05586527	      0.88269207	     -0.00065255	     -0.20908907	     -0.00078448	     -0.00095886	     48.26072885
      1.19337473	     -0.05406891	     -0.00108468	     -0.19589034	     -0.05586641	      0.88269065	     -0.00065287	     -0.20909337	     -0.00075555	     -0.00095647	     48.51396511
      1.19448712	     -0.05406760	     -0.00108409	     -0.19588930	     -0.05586724	      0.88268958	     -0.00065311	     -0.20909657	     -0.00073383	     -0.00095429	     48.22677376
      1.19559951	     -0.05406558	     -0.00108521	     -0.19588748	     -0.05586805	      0.88268852	     -0.00065337	     -0.20909974	     -0.00071246	     -0.00095189	     48.30177650
      1.19714985	     -0.05406104	     -0.00108556	     -0.19588327	     -0.05586913	      0.88268705	     -0.00065375	     -0.20910413	     -0.00068284	     -0.00094819	     48.19467164
      1.19870019	     -0.05405548	     -0.00108772	     -0.19587798	     -0.05587016	      0.88268558	     -0.00065414	     -0.20910850	     -0.00065378	     -0.00094425	     48.48097920
      1.19975902	     -0.05405086	     -0.00108660	     -0.19587362	     -0.05587085	      0.88268458	     -0.00065441	     -0.20911148	     -0.00063391	     -0.00094150	     48.17188435
      1.20081784	     -0.05404766	     -0.00108708	     -0.19587063	     -0.05587151	      0.88268359	     -0.00065470	     -0.20911450	     -0.00061441	     -0.00093892	     48.19768524
      1.20248212	     -0.05404704	     -0.00108692	     -0.19587036	     -0.05587250	      0.88268203	     -0.00065516	     -0.20911944	     -0.00058399	     -0.00093564	     48.05760110
      1.20384161	     -0.05405220	     -0.00108785	     -0.19587576	     -0.05587328	      0.88268076	     -0.00065555	     -0.20912384	     -0.00055944	     -0.00093424	     48.13077197
      1.20520110	     -0.05406171	     -0.00108710	     -0.19588557	     -0.05587402	      0.88267949	     -0.00065596	     -0.20912871	     -0.00053475	     -0.00093451	     47.86224777
      1.20656058	     -0.05407600	     -0.00108858	     -0.19590009	     -0.05587473	      0.88267822	     -0.00065638	     -0.20913415	     -0.00051014	     -0.00093697	     48.06140145
      1.20776974	     -0.05409298	     -0.00108757	     -0.19591734	     -0.05587534	      0.88267708	     -0.00065676	     -0.20913955	     -0.00048779	     -0.00094131	     47.70887646
      1.20897889	     -0.05411378	     -0.00108854	     -0.19593835	     -0.05587591	      0.88267594	     -0.00065715	     -0.20914556	     -0.00046532	     -0.00094804	     47.79124827
      1.21018805	     -0.05413750	     -0.00108827	     -0.19596232	     -0.05587646	      0.88267479	     -0.00065756	     -0.20915220	     -0.00044231	     -0.00095734	     47.58957860
      1.21175680	     -0.05417253	     -0.00108934	     -0.19599763	     -0.05587713	      0.88267327	     -0.00065810	     -0.20916181	     -0.00041181	     -0.00097357	     47.65208741
      1.21299529	     -0.05420256	     -0.00108858	     -0.19602795	     -0.05587763	      0.88267206	     -0.00065854	     -0.20917020	     -0.00038684	     -0.00098978	     47.29280845
      1.21423379	     -0.05423484	     -0.00108968	     -0.19606046	     -0.05587809	      0.88267082	     -0.00065899	     -0.20917931	     -0.00036137	     -0.00100904	     47.35461908
      1.21547228	     -0.05426910	     -0.00108957	     -0.19609499	     -0.05587852	      0.88266956	     -0.00065945	     -0.20918912	     -0.00033506	     -0.00103123	     47.08196362
      1.21701970	     -0.05431556	     -0.00109108	     -0.19614175	     -0.05587901	      0.88266794	     -0.00066004	     -0.20920241	     -0.00030132	     -0.00106303	     47.10969829
      1.21824424	     -0.05435479	     -0.00109069	     -0.19618126	     -0.05587937	      0.88266662	     -0.00066052	     -0.20921376	     -0.00027363	     -0.00109118	     46.66776258
      1.21946878	     -0.05439654	     -0.00109218	     -0.19622326	     -0.05587968	      0.88266526	     -0.00066101	     -0.20922584	     -0.00024538	     -0.00112184	     46.65902753
      1.22069333	     -0.05444133	     -0.00109262	     -0.19626831	     -0.05587997	      0.88266387	     -0.00066151	     -0.20923868	     -0.00021628	     -0.00115477	     46.33832206
      1.22230386	     -0.05450466	     -0.00109454	     -0.19633198	     -0.05588028	      0.88266197	     -0.00066218	     -0.20925678	     -0.00017698	     -0.00120135	     46.25874535
      1.22353010	     -0.05455375	     -0.00109431	     -0.19638138	     -0.05588048	      0.88266048	     -0.00066271	     -0.20927150	     -0.00014598	     -0.00123888	     45.77102913
      1.22475635	     -0.05460480	     -0.00109576	     -0.19643270	     -0.05588064	      0.88265893	     -0.00066324	     -0.20928703	     -0.00011432	     -0.00127796	     45.70345092
      1.22598260	     -0.05465683	     -0.00109603	     -0.19648505	     -0.05588076	      0.88265734	     -0.00066378	     -0.20930333	     -0.00008166	     -0.00131826	     45.37065202
      1.22762962	     -0.05472914	     -0.00109763	     -0.19655775	     -0.05588086	      0.88265513	     -0.00066452	     -0.20932639	     -0.00003649	     -0.00137391	     45.25176335
      1.22885177	     -0.05478395	     -0.00109702	     -0.19661293	     -0.05588088	      0.88265342	     -0.00066508	     -0.20934433	     -0.00000171	     -0.00141592	     44.77463562
      1.23007392	     -0.05484024	     -0.00109797	     -0.19666955	     -0.05588086	      0.88265167	     -0.00066565	     -0.20936294	      0.00003386	     -0.00145833	     44.67940488
      1.23156802	     -0.05491098	     -0.00109751	     -0.19674075	     -0.05588078	      0.88264945	     -0.00066636	     -0.20938658	      0.00007883	     -0.00151026	     44.23553100
      1.23290411	     -0.05497626	     -0.00109882	     -0.19680640	     -0.05588065	      0.88264740	     -0.00066700	     -0.20940852	      0.00012017	     -0.00155648	     44.21356384
      1.23424021	     -0.05504251	     -0.00109794	     -0.19687310	     -0.05588046	      0.88264529	     -0.00066764	     -0.20943119	      0.00016301	     -0.00160204	     43.74880446
      1.23557631	     -0.05510995	     -0.00109931	     -0.19694094	     -0.05588021	      0.88264312	     -0.00066830	     -0.20945453	      0.00020694	     -0.00164663	     43.75345446
      1.23691241	     -0.05517830	     -0.00109820	     -0.19700978	     -0.05587990	      0.88264089	     -0.00066897	     -0.20947850	      0.00025243	     -0.00168979	     43.29570664
      1.23824850	     -0.05524737	     -0.00109943	     -0.19707927	     -0.05587954	      0.88263860	     -0.00066964	     -0.20950307	      0.00029900	     -0.00173126	     43.31465788
      1.23958460	     -0.05531560	     -0.00109782	     -0.19714804	     -0.05587910	      0.88263626	     -0.00067032	     -0.20952817	      0.00034713	     -0.00177060	     42.88342240
      1.24092070	     -0.05538307	     -0.00109859	     -0.19721598	     -0.05587861	      0.88263387	     -0.00067100	     -0.20955370	      0.00039633	     -0.00180754	     42.91746073
      1.24225680	     -0.05544918	     -0.00109641	     -0.19728267	     -0.05587804	      0.88263144	     -0.00067170	     -0.20957959	      0.00044707	     -0.00184161	     42.51710846
      1.24359289	     -0.05551447	     -0.00109672	     -0.19734847	     -0.05587741	      0.88262895	     -0.00067240	     -0.20960574	      0.00049882	     -0.00187262	     42.55871020
      1.24492899	     -0.05557831	     -0.00109411	     -0.19741292	     -0.05587671	      0.88262643	     -0.00067310	     -0.20963210	      0.00055209	     -0.00190013	     42.20453463
      1.24626509	     -0.05564072	     -0.00109396	     -0.19747589	     -0.05587594	      0.88262388	     -0.00067381	     -0.20965858	      0.00060630	     -0.00192399	     42.25045484
      1.24760119	     -0.05570049	     -0.00109090	     -0.19753632	     -0.05587509	      0.88262129	     -0.00067452	     -0.20968510	      0.00066197	     -0.00194377	     41.95754186
      1.24893728	     -0.05575738	     -0.00109029	     -0.19759380	     -0.05587417	      0.88261869	     -0.00067524	     -0.20971156	      0.00071854	     -0.00195931	     42.01887295
      1.25027338	     -0.05581082	     -0.00108689	     -0.19764794	     -0.05587317	      0.88261606	     -0.00067596	     -0.20973784	      0.00077649	     -0.00197020	     41.79520574
      1.25160948	     -0.05586084	     -0.00108555	     -0.19769860	     -0.05587209	      0.88261342	     -0.00067669	     -0.20976384	      0.00083519	     -0.00197624	     41.86675174
      1.25294558	     -0.05590535	     -0.00108161	     -0.19774384	     -0.05587094	      0.88261078	     -0.00067741	     -0.20978947	      0.00089503	     -0.00197703	     41.70966458
      1.25428167	     -0.05594563	     -0.00108007	     -0.19778479	     -0.05586970	      0.88260814	     -0.00067815	     -0.20981462	      0.00095545	     -0.00197243	     41.78462562
      1.25561777	     -0.05598026	     -0.00107582	     -0.19782018	     -0.05586838	      0.88260551	     -0.00067888	     -0.20983920	      0.00101679	     -0.00196216	     41.69108911
      1.25695387	     -0.05600993	     -0.00107246	     -0.19785059	     -0.05586698	      0.88260290	     -0.00067962	     -0.20986307	      0.00107843	     -0.00194604	     41.76688376
      1.25828996	     -0.05603197	     -0.00106699	     -0.19787344	     -0.05586550	      0.88260032	     -0.00068036	     -0.20988617	      0.00114061	     -0.00192374	     41.68886036
      1.25962606	     -0.05605327	     -0.00106436	     -0.19789548	     -0.05586394	      0.88259776	     -0.00068110	     -0.20990854	      0.00120282	     -0.00189535	     41.71709177
      1.26096216	     -0.05607230	     -0.00106004	     -0.19791528	     -0.05586229	      0.88259525	     -0.00068184	     -0.20993020	      0.00126541	     -0.00186100	     41.66774154
      1.26229826	     -0.05608874	     -0.00105743	     -0.19793245	     -0.05586055	      0.88259279	     -0.00068259	     -0.20995112	      0.00132807	     -0.00182111	     41.72743682
      1.26363435	     -0.05610145	     -0.00105209	     -0.19794597	     -0.05585874	      0.88259039	     -0.00068334	     -0.20997126	      0.00139114	     -0.00177586	     41.71217490
      1.26497045	     -0.05611261	     -0.00104866	     -0.19795789	     -0.05585684	      0.88258805	     -0.00068409	     -0.20999060	      0.00145427	     -0.00172567	     41.77096900
      1.26630655	     -0.05612128	     -0.00104341	     -0.19796736	     -0.05585485	      0.88258578	     -0.00068484	     -0.21000911	      0.00151776	     -0.00167087	     41.76832242
      1.26764265	     -0.05612812	     -0.00103991	     -0.19797496	     -0.05585278	      0.88258359	     -0.00068559	     -0.21002676	      0.00158128	     -0.00161193	     41.82526632
      1.26897874	     -0.05613268	     -0.00103478	     -0.19798033	     -0.05585063	      0.88258147	     -0.00068635	     -0.21004352	      0.00164513	     -0.00154920	     41.82583276
      1.27031484	     -0.05613547	     -0.00103128	     -0.19798388	     -0.05584839	      0.88257945	     -0.00068711	     -0.21005938	      0.00170900	     -0.00148320	     41.87909818
      1.27165094	     -0.05613619	     -0.00102628	     -0.19798540	     -0.05584606	      0.88257751	     -0.00068786	     -0.21007433	      0.00177314	     -0.00141432	     41.88230968
      1.27298704	     -0.05613517	     -0.00102287	     -0.19798513	     -0.05584365	      0.88257567	     -0.00068863	     -0.21008836	      0.00183728	     -0.00134307	     41.93312565
      1.27432313	     -0.05613188	     -0.00101816	     -0.19798263	     -0.05584115	      0.88257392	     -0.00068939	     -0.21010145	      0.00190163	     -0.00126974	     41.93841666
      1.27565923	     -0.05612669	     -0.00101487	     -0.19797819	     -0.05583857	      0.88257228	     -0.00069015	     -0.21011360	      0.00196594	     -0.00119479	     41.98671991
      1.27699533	     -0.05611874	     -0.00101024	     -0.19797102	     -0.05583590	      0.88257073	     -0.00069092	     -0.21012479	      0.00203042	     -0.00111855	     41.99813810
      1.27833143	     -0.05610815	     -0.00100685	     -0.19796117	     -0.05583314	      0.88256929	     -0.00069168	     -0.21013499	      0.00209480	     -0.00104143	     42.04954555
      1.27966752	     -0.05609556	     -0.00100215	     -0.19794936	     -0.05583030	      0.88256795	     -0.00069245	     -0.21014419	      0.00215927	     -0.00096369	     42.06134791
      1.28128512	     -0.05607674	     -0.00099834	     -0.19793143	     -0.05582674	      0.88256647	     -0.00069338	     -0.21015396	      0.00223705	     -0.00086925	     42.15458940
      1.28245468	     -0.05606041	     -0.00099353	     -0.19791580	     -0.05582409	      0.88256549	     -0.00069405	     -0.21016007	      0.00229339	     -0.00080092	     42.14755298
      1.28362424	     -0.05604184	     -0.00099068	     -0.19789787	     -0.05582138	      0.88256459	     -0.00069472	     -0.21016538	      0.00234947	     -0.00073276	     42.21358762
      1.28522992	     -0.05601024	     -0.00098562	     -0.19786718	     -0.05581754	      0.88256349	     -0.00069564	     -0.21017128	      0.00242634	     -0.00063948	     42.29887631
      1.28665254	     -0.05597610	     -0.00098277	     -0.19783378	     -0.05581404	      0.88256264	     -0.00069646	     -0.21017508	      0.00249396	     -0.00055719	     42.42618555
      1.28807516	     -0.05593493	     -0.00097756	     -0.19779343	     -0.05581045	      0.88256191	     -0.00069728	     -0.21017744	      0.00256131	     -0.00047510	     42.53022064
      1.28929417	     -0.05589529	     -0.00097611	     -0.19775439	     -0.05580729	      0.88256137	     -0.00069798	     -0.21017827	      0.00261831	     -0.00040490	     42.66813039
      1.29051318	     -0.05584920	     -0.00097263	     -0.19770897	     -0.05580406	      0.88256092	     -0.00069867	     -0.21017794	      0.00267488	     -0.00033460	     42.79016413
      1.29199623	     -0.05578395	     -0.00097027	     -0.19764446	     -0.05580005	      0.88256049	     -0.00069952	     -0.21017588	      0.00274259	     -0.00024873	     42.99528139
      1.29347927	     -0.05570982	     -0.00096595	     -0.19757111	     -0.05579593	      0.88256018	     -0.00070037	     -0.21017194	      0.00280909	     -0.00016206	     43.17034283
      1.29467104	     -0.05564358	     -0.00096497	     -0.19750542	     -0.05579255	      0.88256003	     -0.00070105	     -0.21016735	      0.00286118	     -0.00009181	     43.35674554
      1.29586281	     -0.05557078	     -0.00096216	     -0.19743320	     -0.05578911	      0.88255996	     -0.00070172	     -0.21016147	      0.00291228	     -0.00002078	     43.54547542
      1.29738297	     -0.05546743	     -0.00095981	     -0.19733056	     -0.05578464	      0.88256000	     -0.00070258	     -0.21015200	      0.00297554	      0.00007101	     43.82630238
      1.29890313	     -0.05535147	     -0.00095487	     -0.19721535	     -0.05578007	      0.88256018	     -0.00070344	     -0.21014021	      0.00303667	      0.00016439	     44.11123095
      1.30003696	     -0.05525824	     -0.00095376	     -0.19712260	     -0.05577660	      0.88256041	     -0.00070408	     -0.21012987	      0.00308045	      0.00023504	     44.35963876
      1.30117078	     -0.05515889	     -0.00095079	     -0.19702377	     -0.05577308	      0.88256071	     -0.00070471	     -0.21011822	      0.00312289	      0.00030673	     44.60923141
      1.30276390	     -0.05501031	     -0.00094768	     -0.19687585	     -0.05576806	      0.88256128	     -0.00070561	     -0.21009961	      0.00317970	      0.00040926	     44.98528294
      1.30419154	     -0.05486792	     -0.00094337	     -0.19673408	     -0.05576349	      0.88256193	     -0.00070640	     -0.21008076	      0.00322783	      0.00050294	     45.33601907
      1.30561918	     -0.05471874	     -0.00094207	     -0.19658539	     -0.05575884	      0.88256272	     -0.00070719	     -0.21005990	      0.00327287	      0.00059817	     45.76978190
      1.30675095	     -0.05459503	     -0.00093857	     -0.19646213	     -0.05575512	      0.88256344	     -0.00070781	     -0.21004201	      0.00330663	      0.00067488	     46.04337874
      1.30788272	     -0.05446775	     -0.00093729	     -0.19633520	     -0.05575136	      0.88256425	     -0.00070844	     -0.21002298	      0.00333823	      0.00075250	     46.37867976
      1.30942356	     -0.05428807	     -0.00093427	     -0.19615603	     -0.05574619	      0.88256549	     -0.00070928	     -0.20999533	      0.00337802	      0.00085952	     46.82977764
      1.31096440	     -0.05410139	     -0.00093321	     -0.19596974	     -0.05574095	      0.88256690	     -0.00071012	     -0.20996573	      0.00341376	      0.00096765	     47.38427855
      1.31204477	     -0.05396639	     -0.00093008	     -0.19583507	     -0.05573725	      0.88256798	     -0.00071070	     -0.20994384	      0.00343663	      0.00104400	     47.69177452
      1.31312515	     -0.05382800	     -0.00092882	     -0.19569693	     -0.05573353	      0.88256915	     -0.00071128	     -0.20992105	      0.00345742	      0.00112057	     48.09026452
      1.31475233	     -0.05361321	     -0.00092603	     -0.19548251	     -0.05572788	      0.88257107	     -0.00071215	     -0.20988504	      0.00348507	      0.00123616	     48.68445269
      1.31608614	     -0.05343117	     -0.00092494	     -0.19530071	     -0.05572322	      0.88257278	     -0.00071286	     -0.20985405	      0.00350425	      0.00133085	     49.24568794
      1.31741996	     -0.05324338	     -0.00092186	     -0.19511319	     -0.05571853	      0.88257462	     -0.00071356	     -0.20982172	      0.00352046	      0.00142535	     49.75162489
      1.31875377	     -0.05305144	     -0.00092078	     -0.19492142	     -0.05571383	      0.88257659	     -0.00071426	     -0.20978809	      0.00353332	      0.00151933	     50.34595679
      1.32008759	     -0.05285636	     -0.00091681	     -0.19472657	     -0.05570911	      0.88257867	     -0.00071495	     -0.20975321	      0.00354314	      0.00161257	     50.83670853
      1.32122463	     -0.05268809	     -0.00091621	     -0.19455839	     -0.05570508	      0.88258055	     -0.00071553	     -0.20972256	      0.00354877	      0.00169108	     51.36408409
      1.32236167	     -0.05251821	     -0.00091364	     -0.19438863	     -0.05570104	      0.88258252	     -0.00071611	     -0.20969111	      0.00355220	      0.00176857	     51.82186570
      1.32378776	     -0.05230315	     -0.00091193	     -0.19417364	     -0.05569597	      0.88258511	     -0.00071683	     -0.20965063	      0.00355311	      0.00186392	     52.48206146
      1.32521385	     -0.05208544	     -0.00090827	     -0.19395601	     -0.05569091	      0.88258783	     -0.00071754	     -0.20960905	      0.00355048	      0.00195704	     53.06425381
      1.32631810	     -0.05191586	     -0.00090772	     -0.19378641	     -0.05568699	      0.88259003	     -0.00071809	     -0.20957615	      0.00354579	      0.00202728	     53.60451568
      1.32742235	     -0.05174590	     -0.00090519	     -0.19361646	     -0.05568308	      0.88259231	     -0.00071863	     -0.20954267	      0.00353902	      0.00209571	     54.05925628
      1.32888808	     -0.05151985	     -0.00090283	     -0.19339036	     -0.05567790	      0.88259545	     -0.00071934	     -0.20949743	      0.00352664	      0.00218319	     54.73553675
      1.33035381	     -0.05129354	     -0.00089810	     -0.19316402	     -0.05567274	      0.88259871	     -0.00072004	     -0.20945136	      0.00351070	      0.00226639	     55.32469260
      1.33138295	     -0.05113530	     -0.00089725	     -0.19300566	     -0.05566913	      0.88260107	     -0.00072053	     -0.20941856	      0.00349721	      0.00232188	     55.83663582
      1.33241209	     -0.05097803	     -0.00089462	     -0.19284832	     -0.05566554	      0.88260349	     -0.00072101	     -0.20938545	      0.00348208	      0.00237484	     56.27034715
      1.33398470	     -0.05074142	     -0.00089175	     -0.19261151	     -0.05566009	      0.88260728	     -0.00072173	     -0.20933437	      0.00345560	      0.00245039	     56.97107327
      1.33527199	     -0.05055257	     -0.00088772	     -0.19242251	     -0.05565565	      0.88261047	     -0.00072231	     -0.20929226	      0.00343104	      0.00250718	     57.47057871
      1.33655929	     -0.05036864	     -0.00088504	     -0.19223836	     -0.05565125	      0.88261373	     -0.00072288	     -0.20925003	      0.00340378	      0.00255905	     58.01384908
      1.33784658	     -0.05019023	     -0.00088031	     -0.19205977	     -0.05564689	      0.88261706	     -0.00072345	     -0.20920780	      0.00337417	      0.00260562	     58.44008746
      1.33913387	     -0.05001697	     -0.00087865	     -0.19188620	     -0.05564257	      0.88262044	     -0.00072400	     -0.20916567	      0.00334213	      0.00264645	     59.04409143
      1.34021709	     -0.04987507	     -0.00087431	     -0.19174411	     -0.05563896	      0.88262332	     -0.00072446	     -0.20913034	      0.00331367	      0.00267630	     59.34883058
      1.34130031	     -0.04973769	     -0.00087205	     -0.19160647	     -0.05563539	      0.88262624	     -0.00072491	     -0.20909518	      0.00328364	      0.00270172	     59.77072346
      1.34269387	     -0.04956809	     -0.00086809	     -0.19143653	     -0.05563084	      0.88263002	     -0.00072549	     -0.20905033	      0.00324310	      0.00272776	     60.21600630
      1.34408742	     -0.04940313	     -0.00086745	     -0.19127109	     -0.05562635	      0.88263384	     -0.00072605	     -0.20900606	      0.00320030	      0.00274614	     60.78330724
      1.34515199	     -0.04928409	     -0.00086511	     -0.19115173	     -0.05562296	      0.88263676	     -0.00072647	     -0.20897276	      0.00316639	      0.00275505	     61.00607507
      1.34621657	     -0.04916925	     -0.00086463	     -0.19103650	     -0.05561961	      0.88263970	     -0.00072688	     -0.20893996	      0.00313129	      0.00275932	     61.37477773
      1.34764843	     -0.04902088	     -0.00086274	     -0.19088762	     -0.05561516	      0.88264365	     -0.00072743	     -0.20889663	      0.00308263	      0.00275780	     61.77625963
      1.34908029	     -0.04888007	     -0.00086294	     -0.19074622	     -0.05561078	      0.88264759	     -0.00072796	     -0.20885422	      0.00303224	      0.00274785	     62.32619484
      1.35008142	     -0.04878627	     -0.00086065	     -0.19065207	     -0.05560777	      0.88265034	     -0.00072832	     -0.20882513	      0.00299625	      0.00273600	     62.47477502
      1.35108256	     -0.04869659	     -0.00086014	     -0.19056197	     -0.05560478	      0.88265307	     -0.00072868	     -0.20879652	      0.00295950	      0.00272007	     62.76301919
      1.35261876	     -0.04856755	     -0.00085861	     -0.19043230	     -0.05560028	      0.88265723	     -0.00072922	     -0.20875362	      0.00290195	      0.00268787	     63.11330188
      1.35388457	     -0.04846913	     -0.00085856	     -0.19033331	     -0.05559664	      0.88266061	     -0.00072965	     -0.20871922	      0.00285350	      0.00265441	     63.46595130
      1.35515039	     -0.04837740	     -0.00085682	     -0.19024104	     -0.05559306	      0.88266394	     -0.00073006	     -0.20868573	      0.00280436	      0.00261495	     63.66673613
      1.35641620	     -0.04829265	     -0.00085756	     -0.19015568	     -0.05558954	      0.88266723	     -0.00073047	     -0.20865317	      0.00275442	      0.00256967	     64.04694245
      1.35754288	     -0.04822261	     -0.00085587	     -0.19008516	     -0.05558646	      0.88267010	     -0.00073083	     -0.20862499	      0.00270959	      0.00252480	     64.15191104
      1.35866957	     -0.04815823	     -0.00085632	     -0.19002021	     -0.05558343	      0.88267291	     -0.00073117	     -0.20859759	      0.00266422	      0.00247570	     64.41721948
      1.35979626	     -0.04809943	     -0.00085557	     -0.18996090	     -0.05558046	      0.88267567	     -0.00073151	     -0.20857100	      0.00261855	      0.00242266	     64.55463668
      1.36124574	     -0.04803206	     -0.00085619	     -0.18989278	     -0.05557671	      0.88267913	     -0.00073193	     -0.20853799	      0.00255925	      0.00234889	     64.84639156
      1.36238672	     -0.04798549	     -0.00085508	     -0.18984569	     -0.05557381	      0.88268178	     -0.00073225	     -0.20851300	      0.00251235	      0.00228677	     64.89687492
      1.36352770	     -0.04794427	     -0.00085584	     -0.18980387	     -0.05557097	      0.88268435	     -0.00073256	     -0.20848888	      0.00246517	      0.00222130	     65.10377735
      1.36466868	     -0.04790786	     -0.00085539	     -0.18976690	     -0.05556819	      0.88268684	     -0.00073286	     -0.20846565	      0.00241792	      0.00215281	     65.18504911
      1.36610987	     -0.04786811	     -0.00085643	     -0.18972639	     -0.05556475	      0.88268988	     -0.00073323	     -0.20843755	      0.00235807	      0.00206243	     65.43498196
      1.36722974	     -0.04784162	     -0.00085553	     -0.18969936	     -0.05556213	      0.88269215	     -0.00073351	     -0.20841664	      0.00231162	      0.00198969	     65.43795316
      1.36834962	     -0.04781879	     -0.00085641	     -0.18967595	     -0.05555957	      0.88269434	     -0.00073378	     -0.20839654	      0.00226509	      0.00191506	     65.60811136
      1.36946950	     -0.04779955	     -0.00085623	     -0.18965615	     -0.05555706	      0.88269644	     -0.00073404	     -0.20837721	      0.00221864	      0.00183895	     65.66100530
      1.37097369	     -0.04777935	     -0.00085743	     -0.18963515	     -0.05555377	      0.88269913	     -0.00073437	     -0.20835245	      0.00215626	      0.00173494	     65.86755644
      1.37208383	     -0.04776856	     -0.00085673	     -0.18962381	     -0.05555140	      0.88270101	     -0.00073461	     -0.20833504	      0.00211039	      0.00165734	     65.83067484
      1.37319397	     -0.04776124	     -0.00085770	     -0.18961591	     -0.05554908	      0.88270281	     -0.00073484	     -0.20831836	      0.00206454	      0.00157930	     65.95857772
      1.37455725	     -0.04775704	     -0.00085742	     -0.18961103	     -0.05554631	      0.88270490	     -0.00073511	     -0.20829886	      0.00200849	      0.00148339	     65.95288799
      1.37576698	     -0.04775777	     -0.00085872	     -0.18961112	     -0.05554391	      0.88270664	     -0.00073533	     -0.20828247	      0.00195887	      0.00139852	     66.11520728
      1.37697670	     -0.04776250	     -0.00085775	     -0.18961528	     -0.05554157	      0.88270828	     -0.00073555	     -0.20826691	      0.00190960	      0.00131433	     66.02916370
      1.37818642	     -0.04777118	     -0.00085901	     -0.18962332	     -0.05553929	      0.88270982	     -0.00073576	     -0.20825218	      0.00186047	      0.00123100	     66.18120020
      1.37939614	     -0.04778378	     -0.00085793	     -0.18963535	     -0.05553706	      0.88271126	     -0.00073596	     -0.20823827	      0.00181179	      0.00114888	     66.06912692
      1.38060587	     -0.04780041	     -0.00085919	     -0.18965135	     -0.05553490	      0.88271260	     -0.00073614	     -0.20822518	      0.00176332	      0.00106813	     66.21957017
      1.38181559	     -0.04782115	     -0.00085791	     -0.18967154	     -0.05553280	      0.88271384	     -0.00073632	     -0.20821290	      0.00171539	      0.00098912	     66.07007600
      1.38302531	     -0.04784608	     -0.00085938	     -0.18969583	     -0.05553075	      0.88271499	     -0.00073649	     -0.20820143	      0.00166777	      0.00091190	     66.21376763
      1.38423503	     -0.04787522	     -0.00085804	     -0.18972444	     -0.05552876	      0.88271605	     -0.00073665	     -0.20819077	      0.00162083	      0.00083675	     66.01920944
      1.38544475	     -0.04790854	     -0.00085975	     -0.18975714	     -0.05552683	      0.88271702	     -0.00073680	     -0.20818092	      0.00157426	      0.00076368	     66.15859567
      1.38665448	     -0.04794509	     -0.00085856	     -0.18979315	     -0.05552495	      0.88271790	     -0.00073694	     -0.20817189	      0.00152850	      0.00069295	     65.91718926
      1.38786420	     -0.04798633	     -0.00086073	     -0.18983376	     -0.05552313	      0.88271870	     -0.00073707	     -0.20816367	      0.00148318	      0.00062450	     66.04639298
      1.38907392	     -0.04803169	     -0.00085930	     -0.18987861	     -0.05552136	      0.88271941	     -0.00073719	     -0.20815629	      0.00143875	      0.00055854	     65.75515413
      1.39015311	     -0.04807551	     -0.00086093	     -0.18992189	     -0.05551983	      0.88271998	     -0.00073729	     -0.20815038	      0.00139956	      0.00050171	     65.82111412
      1.39123230	     -0.04812238	     -0.00086059	     -0.18996829	     -0.05551834	      0.88272049	     -0.00073738	     -0.20814511	      0.00136110	      0.00044690	     65.64409283
      1.39256228	     -0.04818428	     -0.00086157	     -0.19002957	     -0.05551656	      0.88272105	     -0.00073749	     -0.20813947	      0.00131454	      0.00038200	     65.58928120
      1.39389225	     -0.04825069	     -0.00086083	     -0.19009543	     -0.05551485	      0.88272151	     -0.00073758	     -0.20813476	      0.00126922	      0.00032006	     65.30374603
      1.39500035	     -0.04830975	     -0.00086245	     -0.19015397	     -0.05551346	      0.88272184	     -0.00073765	     -0.20813152	      0.00123225	      0.00027058	     65.30721766
      1.39610845	     -0.04837224	     -0.00086242	     -0.19021600	     -0.05551211	      0.88272211	     -0.00073771	     -0.20812890	      0.00119628	      0.00022313	     65.06956617
      1.39744025	     -0.04845103	     -0.00086389	     -0.19029420	     -0.05551055	      0.88272237	     -0.00073778	     -0.20812654	      0.00115418	      0.00016864	     64.96864521
      1.39877206	     -0.04853397	     -0.00086338	     -0.19037663	     -0.05550904	      0.88272256	     -0.00073783	     -0.20812503	      0.00111359	      0.00011689	     64.59357384
      1.39984770	     -0.04860396	     -0.00086525	     -0.19044614	     -0.05550786	      0.88272267	     -0.00073787	     -0.20812440	      0.00108173	      0.00007691	     64.55902164
      1.40092334	     -0.04867684	     -0.00086547	     -0.19051861	     -0.05550671	      0.88272273	     -0.00073790	     -0.20812431	      0.00105098	      0.00003857	     64.28356773
      1.40230292	     -0.04877407	     -0.00086739	     -0.19061527	     -0.05550529	      0.88272275	     -0.00073794	     -0.20812495	      0.00101295	     -0.00000834	     64.09535315
      1.40368250	     -0.04887537	     -0.00086723	     -0.19071608	     -0.05550392	      0.88272271	     -0.00073796	     -0.20812644	      0.00097676	     -0.00005271	     63.63169234
      1.40473465	     -0.04895554	     -0.00086935	     -0.19079582	     -0.05550290	      0.88272263	     -0.00073797	     -0.20812815	      0.00095021	     -0.00008508	     63.55245771
      1.40578679	     -0.04903794	     -0.00086974	     -0.19087786	     -0.05550192	      0.88272253	     -0.00073797	     -0.20813034	      0.00092488	     -0.00011621	     63.24387544
      1.40722197	     -0.04915392	     -0.00087140	     -0.19099332	     -0.05550061	      0.88272233	     -0.00073796	     -0.20813407	      0.00089208	     -0.00015695	     62.97077184
      1.40865715	     -0.04927405	     -0.00087122	     -0.19111301	     -0.05549936	      0.88272208	     -0.00073795	     -0.20813863	      0.00086161	     -0.00019587	     62.43734462
      1.40967690	     -0.04936184	     -0.00087336	     -0.19120044	     -0.05549849	      0.88272187	     -0.00073793	     -0.20814236	      0.00084116	     -0.00022263	     62.33367742
      1.41069665	     -0.04945153	     -0.00087383	     -0.19128983	     -0.05549764	      0.88272163	     -0.00073791	     -0.20814649	      0.00082199	     -0.00024869	     62.00561492
      1.41221451	     -0.04958846	     -0.00087549	     -0.19142629	     -0.05549641	      0.88272122	     -0.00073787	     -0.20815335	      0.00079561	     -0.00028642	     61.63946951
      1.41349582	     -0.04970699	     -0.00087580	     -0.19154448	     -0.05549541	      0.88272083	     -0.00073782	     -0.20815977	      0.00077551	     -0.00031742	     61.16716779
      1.41477713	     -0.04982824	     -0.00087783	     -0.19166536	     -0.05549442	      0.88272041	     -0.00073777	     -0.20816675	      0.00075723	     -0.00034785	     60.92407851
      1.41605844	     -0.04995208	     -0.00087762	     -0.19178892	     -0.05549346	      0.88271994	     -0.00073771	     -0.20817427	      0.00074114	     -0.00037775	     60.34912532
      1.41720728	     -0.05006517	     -0.00087979	     -0.19190170	     -0.05549262	      0.88271949	     -0.00073766	     -0.20818145	      0.00072825	     -0.00040431	     60.15090222
      1.41835612	     -0.05018007	     -0.00088002	     -0.19201637	     -0.05549179	      0.88271901	     -0.00073759	     -0.20818903	      0.00071716	     -0.00043061	     59.66609786
      1.41950496	     -0.05029662	     -0.00088154	     -0.19213265	     -0.05549097	      0.88271850	     -0.00073752	     -0.20819700	      0.00070763	     -0.00045677	     59.35871311
      1.42098871	     -0.05044927	     -0.00088222	     -0.19228504	     -0.05548993	      0.88271780	     -0.00073743	     -0.20820782	      0.00069792	     -0.00049037	     58.75844379
      1.42217174	     -0.05057253	     -0.00088451	     -0.19240805	     -0.05548911	      0.88271720	     -0.00073734	     -0.20821685	      0.00069205	     -0.00051709	     58.50846232
      1.42335478	     -0.05069689	     -0.00088520	     -0.19253223	     -0.05548829	      0.88271658	     -0.00073725	     -0.20822622	      0.00068813	     -0.00054369	     57.99461650
      1.42453782	     -0.05082213	     -0.00088742	     -0.19265726	     -0.05548748	      0.88271592	     -0.00073716	     -0.20823590	      0.00068589	     -0.00057023	     57.67793626
      1.42599705	     -0.05097750	     -0.00088899	     -0.19281243	     -0.05548648	      0.88271506	     -0.00073704	     -0.20824823	      0.00068572	     -0.00060278	     57.05519539
      1.42717235	     -0.05110290	     -0.00089230	     -0.19293763	     -0.05548567	      0.88271434	     -0.00073694	     -0.20825845	      0.00068738	     -0.00062886	     56.82534032
      1.42834765	     -0.05122804	     -0.00089412	     -0.19306262	     -0.05548486	      0.88271358	     -0.00073683	     -0.20826888	      0.00069094	     -0.00065470	     56.31179100
      1.42952295	     -0.05135257	     -0.00089738	     -0.19318699	     -0.05548405	      0.88271280	     -0.00073673	     -0.20827951	      0.00069609	     -0.00068030	     56.00303763
      1.43103491	     -0.05151121	     -0.00090052	     -0.19334548	     -0.05548299	      0.88271175	     -0.00073658	     -0.20829339	      0.00070532	     -0.00071272	     55.36931942
      1.43221424	     -0.05163339	     -0.00090489	     -0.19346749	     -0.05548215	      0.88271089	     -0.00073647	     -0.20830435	      0.00071423	     -0.00073755	     55.17580159
      1.43339357	     -0.05175395	     -0.00090784	     -0.19358795	     -0.05548130	      0.88271001	     -0.00073635	     -0.20831540	      0.00072489	     -0.00076184	     54.67250947
      1.43457289	     -0.05187270	     -0.00091219	     -0.19370657	     -0.05548044	      0.88270909	     -0.00073624	     -0.20832650	      0.00073699	     -0.00078554	     54.39709552
      1.43611833	     -0.05202527	     -0.00091693	     -0.19385903	     -0.05547929	      0.88270786	     -0.00073608	     -0.20834110	      0.00075526	     -0.00081549	     53.77261730
      1.43729643	     -0.05213894	     -0.00092243	     -0.19397258	     -0.05547839	      0.88270688	     -0.00073596	     -0.20835225	      0.00077067	     -0.00083741	     53.64151905
      1.43847453	     -0.05225011	     -0.00092650	     -0.19408369	     -0.05547747	      0.88270588	     -0.00073583	     -0.20836340	      0.00078762	     -0.00085840	     53.16225021
      1.43988830	     -0.05237996	     -0.00093312	     -0.19421343	     -0.05547634	      0.88270465	     -0.00073569	     -0.20837674	      0.00080952	     -0.00088229	     52.94238331
      1.44130208	     -0.05250563	     -0.00093777	     -0.19433907	     -0.05547518	      0.88270339	     -0.00073554	     -0.20839003	      0.00083343	     -0.00090455	     52.23107638
      1.44238375	     -0.05259878	     -0.00094385	     -0.19443213	     -0.05547427	      0.88270240	     -0.00073542	     -0.20840015	      0.00085260	     -0.00092048	     52.24153048
      1.44346542	     -0.05268915	     -0.00094829	     -0.19452247	     -0.05547334	      0.88270140	     -0.00073530	     -0.20841021	      0.00087290	     -0.00093531	     51.85980371
      1.44499088	     -0.05281159	     -0.00095569	     -0.19464486	     -0.05547198	      0.88269996	     -0.00073514	     -0.20842428	      0.00090291	     -0.00095432	     51.59355114
      1.44632649	     -0.05291380	     -0.00096109	     -0.19474707	     -0.05547076	      0.88269867	     -0.00073499	     -0.20843646	      0.00093065	     -0.00096897	     51.08710805
      1.44766210	     -0.05301108	     -0.00096826	     -0.19484431	     -0.05546950	      0.88269737	     -0.00073484	     -0.20844848	      0.00095935	     -0.00098172	     51.04591716
      1.44899771	     -0.05310342	     -0.00097300	     -0.19493671	     -0.05546819	      0.88269605	     -0.00073469	     -0.20846033	      0.00098939	     -0.00099241	     50.40487446
      1.45016611	     -0.05318032	     -0.00097951	     -0.19501359	     -0.05546702	      0.88269489	     -0.00073456	     -0.20847053	      0.00101622	     -0.00100011	     50.45778085
      1.45133451	     -0.05325356	     -0.00098407	     -0.19508687	     -0.05546582	      0.88269371	     -0.00073443	     -0.20848058	      0.00104399	     -0.00100616	     50.03986723
      1.45273712	     -0.05333665	     -0.00099086	     -0.19517000	     -0.05546433	      0.88269230	     -0.00073427	     -0.20849244	      0.00107804	     -0.00101134	     49.92905729
      1.45413973	     -0.05341456	     -0.00099569	     -0.19524802	     -0.05546279	      0.88269088	     -0.00073410	     -0.20850404	      0.00111318	     -0.00101415	     49.36812955
      1.45531427	     -0.05347592	     -0.00100174	     -0.19530941	     -0.05546147	      0.88268969	     -0.00073396	     -0.20851357	      0.00114297	     -0.00101476	     49.43846644
      1.45648880	     -0.05353361	     -0.00100585	     -0.19536720	     -0.05546011	      0.88268850	     -0.00073382	     -0.20852291	      0.00117347	     -0.00101375	     49.06228633
      1.45790970	     -0.05359852	     -0.00101206	     -0.19543220	     -0.05545842	      0.88268706	     -0.00073365	     -0.20853394	      0.00121080	     -0.00101045	     48.98806414
      1.45933059	     -0.05365841	     -0.00101619	     -0.19549225	     -0.05545667	      0.88268563	     -0.00073348	     -0.20854467	      0.00124893	     -0.00100488	     48.45527202
      1.46047810	     -0.05370339	     -0.00102161	     -0.19553730	     -0.05545522	      0.88268448	     -0.00073333	     -0.20855312	      0.00127985	     -0.00099886	     48.55975976
      1.46162561	     -0.05374541	     -0.00102515	     -0.19557945	     -0.05545373	      0.88268333	     -0.00073319	     -0.20856136	      0.00131126	     -0.00099147	     48.24701248
      1.46309090	     -0.05379471	     -0.00103072	     -0.19562889	     -0.05545178	      0.88268189	     -0.00073301	     -0.20857159	      0.00135160	     -0.00098025	     48.17384427
      1.46455619	     -0.05383877	     -0.00103413	     -0.19567317	     -0.05544977	      0.88268046	     -0.00073282	     -0.20858148	      0.00139249	     -0.00096717	     47.68056136
      1.46567518	     -0.05386906	     -0.00103866	     -0.19570357	     -0.05544819	      0.88267939	     -0.00073268	     -0.20858878	      0.00142367	     -0.00095616	     47.80291231
      1.46679417	     -0.05389652	     -0.00104126	     -0.19573119	     -0.05544658	      0.88267832	     -0.00073253	     -0.20859587	      0.00145518	     -0.00094437	     47.53891958
      1.46831804	     -0.05392965	     -0.00104564	     -0.19576454	     -0.05544433	      0.88267690	     -0.00073234	     -0.20860515	      0.00149817	     -0.00092747	     47.45885247
      1.46984191	     -0.05395810	     -0.00104798	     -0.19579326	     -0.05544202	      0.88267550	     -0.00073214	     -0.20861401	      0.00154166	     -0.00090995	     46.96354962
      1.47092218	     -0.05397561	     -0.00105188	     -0.19581089	     -0.05544033	      0.88267452	     -0.00073200	     -0.20862003	      0.00157243	     -0.00089749	     47.12774392
      1.47200245	     -0.05399095	     -0.00105422	     -0.19582642	     -0.05543862	      0.88267356	     -0.00073187	     -0.20862585	      0.00160356	     -0.00088509	     46.91941964
      1.47361509	     -0.05401047	     -0.00105894	     -0.19584615	     -0.05543600	      0.88267214	     -0.00073167	     -0.20863414	      0.00165029	     -0.00086702	     46.84405959
      1.47497146	     -0.05402479	     -0.00106231	     -0.19586068	     -0.05543373	      0.88267098	     -0.00073151	     -0.20864079	      0.00169002	     -0.00085247	     46.52778388
      1.47632784	     -0.05403860	     -0.00106788	     -0.19587464	     -0.05543141	      0.88266983	     -0.00073135	     -0.20864721	      0.00172982	     -0.00083881	     46.62006065
      1.47768422	     -0.05405263	     -0.00107178	     -0.19588886	     -0.05542904	      0.88266870	     -0.00073119	     -0.20865347	      0.00177015	     -0.00082624	     46.16603969
      1.47889918	     -0.05406555	     -0.00107809	     -0.19590186	     -0.05542687	      0.88266770	     -0.00073106	     -0.20865903	      0.00180625	     -0.00081618	     46.32626272
      1.48011414	     -0.05407893	     -0.00108293	     -0.19591536	     -0.05542465	      0.88266672	     -0.00073093	     -0.20866458	      0.00184282	     -0.00080733	     46.01269402
      1.48132910	     -0.05409304	     -0.00108948	     -0.19592955	     -0.05542239	      0.88266574	     -0.00073081	     -0.20867018	      0.00187952	     -0.00079986	     46.00949276
      1.48289231	     -0.05411139	     -0.00109706	     -0.19594802	     -0.05541941	      0.88266450	     -0.00073066	     -0.20867752	      0.00192732	     -0.00079235	     45.68056118
      1.48413637	     -0.05412567	     -0.00110501	     -0.19596235	     -0.05541699	      0.88266351	     -0.00073055	     -0.20868348	      0.00196553	     -0.00078814	     45.80781583
      1.48538043	     -0.05413931	     -0.00111135	     -0.19597609	     -0.05541452	      0.88266254	     -0.00073044	     -0.20868957	      0.00200421	     -0.00078544	     45.51446091
      1.48662449	     -0.05415213	     -0.00111876	     -0.19598898	     -0.05541200	      0.88266156	     -0.00073034	     -0.20869577	      0.00204299	     -0.00078427	     45.53101292
      1.48816824	     -0.05416657	     -0.00112619	     -0.19600355	     -0.05540881	      0.88266035	     -0.00073022	     -0.20870364	      0.00209154	     -0.00078475	     45.19255445
      1.48939320	     -0.05417714	     -0.00113372	     -0.19601418	     -0.05540623	      0.88265939	     -0.00073013	     -0.20871000	      0.00213006	     -0.00078669	     45.32580368
      1.49061816	     -0.05418592	     -0.00113947	     -0.19602309	     -0.05540359	      0.88265842	     -0.00073004	     -0.20871647	      0.00216897	     -0.00078985	     45.07978187
      1.49184311	     -0.05419284	     -0.00114641	     -0.19603010	     -0.05540091	      0.88265745	     -0.00072996	     -0.20872305	      0.00220789	     -0.00079410	     45.09080165
      1.49345753	     -0.05420062	     -0.00115406	     -0.19603805	     -0.05539731	      0.88265616	     -0.00072986	     -0.20873189	      0.00225949	     -0.00080102	     44.82353066
      1.49468011	     -0.05420532	     -0.00116126	     -0.19604283	     -0.05539452	      0.88265518	     -0.00072979	     -0.20873871	      0.00229843	     -0.00080712	     44.95428452
      1.49590269	     -0.05420886	     -0.00116649	     -0.19604651	     -0.05539169	      0.88265419	     -0.00072972	     -0.20874563	      0.00233755	     -0.00081376	     44.75204081
      1.49737428	     -0.05420991	     -0.00117382	     -0.19604771	     -0.05538821	      0.88265299	     -0.00072964	     -0.20875407	      0.00238449	     -0.00082237	     44.83827426
      1.49869521	     -0.05420599	     -0.00117827	     -0.19604400	     -0.05538503	      0.88265189	     -0.00072958	     -0.20876165	      0.00242679	     -0.00083031	     44.62826471
      1.50001614	     -0.05419590	     -0.00118441	     -0.19603406	     -0.05538180	      0.88265079	     -0.00072952	     -0.20876912	      0.00246881	     -0.00083809	     44.83642890
      1.50133706	     -0.05417691	     -0.00118778	     -0.19601532	     -0.05537851	      0.88264968	     -0.00072946	     -0.20877632	      0.00251090	     -0.00084511	     44.69214135
      1.50265799	     -0.05414940	     -0.00119300	     -0.19598799	     -0.05537517	      0.88264856	     -0.00072941	     -0.20878308	      0.00255242	     -0.00085087	     44.95929690
      1.50397892	     -0.05411384	     -0.00119544	     -0.19595271	     -0.05537177	      0.88264743	     -0.00072936	     -0.20878928	      0.00259362	     -0.00085475	     44.85054986
      1.50529985	     -0.05407034	     -0.00119999	     -0.19590941	     -0.05536832	      0.88264630	     -0.00072932	     -0.20879483	      0.00263381	     -0.00085635	     45.16002845
      1.50662077	     -0.05401828	     -0.00120150	     -0.19585764	     -0.05536481	      0.88264517	     -0.00072929	     -0.20879965	      0.00267334	     -0.00085512	     45.08821554
      1.50794170	     -0.05395913	     -0.00120543	     -0.19579870	     -0.05536125	      0.88264405	     -0.00072925	     -0.20880367	      0.00271149	     -0.00085081	     45.44480692
      1.50926263	     -0.05389365	     -0.00120634	     -0.19573351	     -0.05535765	      0.88264293	     -0.00072923	     -0.20880689	      0.00274865	     -0.00084299	     45.40235468
      1.51058356	     -0.05382256	     -0.00121018	     -0.19566261	     -0.05535399	      0.88264182	     -0.00072921	     -0.20880931	      0.00278411	     -0.00083156	     45.81353680
      1.51190449	     -0.05374682	     -0.00121087	     -0.19558714	     -0.05535029	      0.88264073	     -0.00072919	     -0.20881095	      0.00281835	     -0.00081621	     45.79770290
      1.51322541	     -0.05366771	     -0.00121503	     -0.19550819	     -0.05534655	      0.88263967	     -0.00072919	     -0.20881185	      0.00285063	     -0.00079703	     46.25652885
      1.51439160	     -0.05359547	     -0.00121574	     -0.19543615	     -0.05534321	      0.88263875	     -0.00072918	     -0.20881209	      0.00287796	     -0.00077681	     46.27128171
      1.51555779	     -0.05352088	     -0.00121837	     -0.19536170	     -0.05533984	      0.88263785	     -0.00072919	     -0.20881183	      0.00290370	     -0.00075371	     46.56978243
      1.51700635	     -0.05342308	     -0.00121994	     -0.19526412	     -0.05533561	      0.88263679	     -0.00072920	     -0.20881082	      0.00293383	     -0.00072100	     46.80328863
      1.51845491	     -0.05332157	     -0.00122314	     -0.19516276	     -0.05533134	      0.88263577	     -0.00072922	     -0.20880903	      0.00296158	     -0.00068408	     47.26486584
      1.51962465	     -0.05323692	     -0.00122340	     -0.19507828	     -0.05532786	      0.88263499	     -0.00072924	     -0.20880704	      0.00298250	     -0.00065129	     47.39833172
      1.52079440	     -0.05314888	     -0.00122529	     -0.19499035	     -0.05532436	      0.88263425	     -0.00072927	     -0.20880455	      0.00300176	     -0.00061605	     47.75504502
      1.52225756	     -0.05303244	     -0.00122580	     -0.19487409	     -0.05531995	      0.88263338	     -0.00072931	     -0.20880068	      0.00302380	     -0.00056859	     48.07334104
      1.52372071	     -0.05291039	     -0.00122862	     -0.19475213	     -0.05531551	      0.88263258	     -0.00072937	     -0.20879587	      0.00304312	     -0.00051765	     48.61140979
      1.52482192	     -0.05281633	     -0.00122812	     -0.19465821	     -0.05531216	      0.88263204	     -0.00072941	     -0.20879164	      0.00305614	     -0.00047715	     48.77268540
      1.52592313	     -0.05272120	     -0.00122933	     -0.19456315	     -0.05530878	      0.88263153	     -0.00072946	     -0.20878690	      0.00306754	     -0.00043509	     49.11498983
      1.52746972	     -0.05258536	     -0.00122976	     -0.19442742	     -0.05530403	      0.88263091	     -0.00072954	     -0.20877944	      0.00308112	     -0.00037368	     49.52270749
      1.52885681	     -0.05246199	     -0.00123141	     -0.19430410	     -0.05529975	      0.88263043	     -0.00072962	     -0.20877198	      0.00309068	     -0.00031669	     49.99882084
      1.53024390	     -0.05233772	     -0.00123021	     -0.19417993	     -0.05529546	      0.88263003	     -0.00072971	     -0.20876382	      0.00309804	     -0.00025823	     50.29901224
      1.53134918	     -0.05223808	     -0.00123111	     -0.19408030	     -0.05529203	      0.88262977	     -0.00072979	     -0.20875688	      0.00310199	     -0.00021097	     50.68795058
      1.53245447	     -0.05213884	     -0.00123005	     -0.19398112	     -0.05528860	      0.88262956	     -0.00072987	     -0.20874959	      0.00310457	     -0.00016327	     50.97032596
      1.53394986	     -0.05200427	     -0.00122959	     -0.19384657	     -0.05528396	      0.88262937	     -0.00072999	     -0.20873920	      0.00310568	     -0.00009859	     51.44215704
      1.53544526	     -0.05186892	     -0.00122702	     -0.19371129	     -0.05527931	      0.88262927	     -0.00073012	     -0.20872818	      0.00310437	     -0.00003414	     51.84491465
      1.53651429	     -0.05177228	     -0.00122750	     -0.19361461	     -0.05527600	      0.88262926	     -0.00073022	     -0.20871993	      0.00310173	      0.00001148	     52.22423596
      1.53758333	     -0.05167577	     -0.00122626	     -0.19351810	     -0.05527268	      0.88262929	     -0.00073032	     -0.20871138	      0.00309795	      0.00005662	     52.53765422
      1.53914806	     -0.05153510	     -0.00122520	     -0.19337740	     -0.05526784	      0.88262943	     -0.00073048	     -0.20869833	      0.00309006	      0.00012144	     53.02945629
      1.54045763	     -0.05141837	     -0.00122281	     -0.19326065	     -0.05526380	      0.88262963	     -0.00073063	     -0.20868695	      0.00308145	      0.00017420	     53.38165135
      1.54176719	     -0.05130336	     -0.00122197	     -0.19314557	     -0.05525977	      0.88262989	     -0.00073078	     -0.20867519	      0.00307087	      0.00022511	     53.78816167
      1.54307675	     -0.05118971	     -0.00121869	     -0.19303190	     -0.05525576	      0.88263021	     -0.00073094	     -0.20866310	      0.00305865	      0.00027394	     54.12690718
      1.54438632	     -0.05107860	     -0.00121812	     -0.19292067	     -0.05525176	      0.88263060	     -0.00073111	     -0.20865070	      0.00304453	      0.00032026	     54.52782017
      1.54551311	     -0.05098459	     -0.00121472	     -0.19282663	     -0.05524834	      0.88263099	     -0.00073126	     -0.20863983	      0.00303120	      0.00035796	     54.78333766
      1.54663989	     -0.05089220	     -0.00121322	     -0.19273414	     -0.05524493	      0.88263141	     -0.00073142	     -0.20862879	      0.00301659	      0.00039342	     55.09327411
      1.54804289	     -0.05078031	     -0.00120956	     -0.19262217	     -0.05524071	      0.88263199	     -0.00073163	     -0.20861485	      0.00299689	      0.00043436	     55.43495206
      1.54944588	     -0.05067320	     -0.00120828	     -0.19251488	     -0.05523652	      0.88263263	     -0.00073184	     -0.20860077	      0.00297537	      0.00047157	     55.81843313
      1.55055845	     -0.05059095	     -0.00120511	     -0.19243254	     -0.05523322	      0.88263317	     -0.00073201	     -0.20858954	      0.00295727	      0.00049846	     56.05450741
      1.55167102	     -0.05051102	     -0.00120391	     -0.19235246	     -0.05522994	      0.88263373	     -0.00073220	     -0.20857829	      0.00293808	      0.00052292	     56.33150170
      1.55310570	     -0.05041107	     -0.00120113	     -0.19225232	     -0.05522574	      0.88263451	     -0.00073244	     -0.20856376	      0.00291197	      0.00055100	     56.66261848
      1.55454037	     -0.05031469	     -0.00120068	     -0.19215568	     -0.05522159	      0.88263531	     -0.00073269	     -0.20854923	      0.00288414	      0.00057519	     57.03777449
      1.55559661	     -0.05024581	     -0.00119814	     -0.19208666	     -0.05521855	      0.88263593	     -0.00073288	     -0.20853855	      0.00286278	      0.00059071	     57.25155835
      1.55665285	     -0.05017964	     -0.00119773	     -0.19202028	     -0.05521554	      0.88263656	     -0.00073307	     -0.20852789	      0.00284047	      0.00060431	     57.50004616
      1.55816809	     -0.05008954	     -0.00119663	     -0.19192987	     -0.05521126	      0.88263749	     -0.00073336	     -0.20851272	      0.00280702	      0.00062077	     57.83914356
      1.55945419	     -0.05001746	     -0.00119732	     -0.19185748	     -0.05520767	      0.88263830	     -0.00073362	     -0.20849998	      0.00277716	      0.00063204	     58.13126249
      1.56074029	     -0.04994922	     -0.00119651	     -0.19178894	     -0.05520412	      0.88263911	     -0.00073387	     -0.20848740	      0.00274611	      0.00064106	     58.39981315
      1.56202639	     -0.04988394	     -0.00119830	     -0.19172330	     -0.05520061	      0.88263994	     -0.00073414	     -0.20847501	      0.00271369	      0.00064790	     58.70163851
      1.56331250	     -0.04982147	     -0.00119752	     -0.19166053	     -0.05519714	      0.88264078	     -0.00073441	     -0.20846277	      0.00268018	      0.00065299	     58.97092592
      1.56441054	     -0.04976917	     -0.00119973	     -0.19160787	     -0.05519421	      0.88264150	     -0.00073465	     -0.20845241	      0.00265043	      0.00065610	     59.21955674
      1.56550858	     -0.04971682	     -0.00119988	     -0.19155523	     -0.05519132	      0.88264222	     -0.00073489	     -0.20844211	      0.00261988	      0.00065837	     59.45602733
      1.56689541	     -0.04965064	     -0.00120117	     -0.19148864	     -0.05518771	      0.88264314	     -0.00073521	     -0.20842911	      0.00257988	      0.00066018	     59.76083852
      1.56828225	     -0.04958404	     -0.00120014	     -0.19142168	     -0.05518416	      0.88264405	     -0.00073553	     -0.20841606	      0.00253844	      0.00066107	     60.04414751
      1.56936700	     -0.04953151	     -0.00120145	     -0.19136881	     -0.05518143	      0.88264477	     -0.00073578	     -0.20840579	      0.00250489	      0.00066117	     60.28660052
      1.57045175	     -0.04947823	     -0.00120092	     -0.19131523	     -0.05517873	      0.88264549	     -0.00073604	     -0.20839543	      0.00247053	      0.00066101	     60.52315171
      1.57186836	     -0.04940829	     -0.00120149	     -0.19124486	     -0.05517526	      0.88264642	     -0.00073639	     -0.20838174	      0.00242422	      0.00066059	     60.85468207
      1.57328498	     -0.04933766	     -0.00119983	     -0.19117385	     -0.05517186	      0.88264736	     -0.00073674	     -0.20836784	      0.00237640	      0.00066030	     61.15413685
      1.57430880	     -0.04928634	     -0.00120098	     -0.19112218	     -0.05516945	      0.88264803	     -0.00073700	     -0.20835766	      0.00234071	      0.00066021	     61.38751214
      1.57533262	     -0.04923454	     -0.00120025	     -0.19107008	     -0.05516707	      0.88264871	     -0.00073727	     -0.20834736	      0.00230424	      0.00066041	     61.60182372
      1.57683678	     -0.04915693	     -0.00119990	     -0.19099199	     -0.05516364	      0.88264970	     -0.00073766	     -0.20833197	      0.00224908	      0.00066128	     61.94848524
      1.57809964	     -0.04909174	     -0.00119831	     -0.19092643	     -0.05516083	      0.88265054	     -0.00073799	     -0.20831882	      0.00220141	      0.00066267	     62.19431047
      1.57936250	     -0.04902721	     -0.00119837	     -0.19086147	     -0.05515808	      0.88265138	     -0.00073834	     -0.20830547	      0.00215236	      0.00066461	     62.48527979
      1.58062536	     -0.04896330	     -0.00119601	     -0.19079718	     -0.05515540	      0.88265222	     -0.00073868	     -0.20829197	      0.00210217	      0.00066718	     62.71046096
      1.58188822	     -0.04890056	     -0.00119654	     -0.19073397	     -0.05515277	      0.88265306	     -0.00073903	     -0.20827834	      0.00205065	      0.00067021	     63.01982186
      1.58295327	     -0.04884886	     -0.00119412	     -0.19068195	     -0.05515061	      0.88265378	     -0.00073933	     -0.20826677	      0.00200641	      0.00067318	     63.16411256
      1.58401832	     -0.04879858	     -0.00119360	     -0.19063129	     -0.05514850	      0.88265450	     -0.00073963	     -0.20825515	      0.00196131	      0.00067636	     63.37734311
      1.58539202	     -0.04873703	     -0.00119168	     -0.19056927	     -0.05514585	      0.88265543	     -0.00074002	     -0.20824017	      0.00190209	      0.00068071	     63.59753498
      1.58676572	     -0.04868091	     -0.00119178	     -0.19051261	     -0.05514328	      0.88265637	     -0.00074041	     -0.20822529	      0.00184161	      0.00068505	     63.86798935
      1.58782186	     -0.04864122	     -0.00118966	     -0.19047256	     -0.05514136	      0.88265709	     -0.00074072	     -0.20821399	      0.00179449	      0.00068827	     63.95942909
      1.58887801	     -0.04860448	     -0.00118923	     -0.19043540	     -0.05513949	      0.88265782	     -0.00074103	     -0.20820285	      0.00174672	      0.00069115	     64.11152339
      1.59028386	     -0.04856125	     -0.00118730	     -0.19039165	     -0.05513708	      0.88265879	     -0.00074144	     -0.20818833	      0.00168241	      0.00069423	     64.23466556
      1.59168970	     -0.04852602	     -0.00118749	     -0.19035582	     -0.05513476	      0.88265977	     -0.00074185	     -0.20817429	      0.00161729	      0.00069592	     64.44073435
      1.59268962	     -0.04850577	     -0.00118527	     -0.19033522	     -0.05513316	      0.88266047	     -0.00074215	     -0.20816465	      0.00157076	      0.00069612	     64.42695501
      1.59368953	     -0.04848915	     -0.00118476	     -0.19031818	     -0.05513161	      0.88266116	     -0.00074245	     -0.20815534	      0.00152398	      0.00069519	     64.50502270
      1.59518936	     -0.04847062	     -0.00118304	     -0.19029905	     -0.05512938	      0.88266220	     -0.00074290	     -0.20814203	      0.00145368	      0.00069155	     64.56287717
      1.59644343	     -0.04846073	     -0.00118275	     -0.19028863	     -0.05512760	      0.88266307	     -0.00074328	     -0.20813152	      0.00139486	      0.00068616	     64.65952598
      1.59769751	     -0.04845528	     -0.00118075	     -0.19028270	     -0.05512588	      0.88266392	     -0.00074366	     -0.20812159	      0.00133625	      0.00067857	     64.65389370
      1.59895158	     -0.04845379	     -0.00118111	     -0.19028067	     -0.05512424	      0.88266477	     -0.00074404	     -0.20811223	      0.00127776	      0.00066862	     64.76852161
      1.60007340	     -0.04845551	     -0.00117903	     -0.19028196	     -0.05512284	      0.88266551	     -0.00074438	     -0.20810433	      0.00122580	      0.00065786	     64.71305393
      1.60119521	     -0.04845988	     -0.00117900	     -0.19028585	     -0.05512149	      0.88266624	     -0.00074472	     -0.20809684	      0.00117403	      0.00064526	     64.77038871
      1.60231703	     -0.04846671	     -0.00117766	     -0.19029225	     -0.05512021	      0.88266696	     -0.00074506	     -0.20808977	      0.00112264	      0.00063097	     64.74179869
      1.60375472	     -0.04847905	     -0.00117744	     -0.19030399	     -0.05511864	      0.88266785	     -0.00074550	     -0.20808127	      0.00105721	      0.00061021	     64.78842942
      1.60489680	     -0.04849165	     -0.00117559	     -0.19031617	     -0.05511746	      0.88266854	     -0.00074585	     -0.20807496	      0.00100574	      0.00059195	     64.70152458
      1.60603888	     -0.04850665	     -0.00117559	     -0.19033070	     -0.05511634	      0.88266920	     -0.00074620	     -0.20806903	      0.00095462	      0.00057215	     64.72400811
      1.60718096	     -0.04852398	     -0.00117429	     -0.19034759	     -0.05511528	      0.88266985	     -0.00074654	     -0.20806348	      0.00090399	      0.00055100	     64.65518840
      1.60860473	     -0.04854878	     -0.00117426	     -0.19037181	     -0.05511404	      0.88267061	     -0.00074698	     -0.20805705	      0.00084147	      0.00052282	     64.67054290
      1.60972993	     -0.04857078	     -0.00117245	     -0.19039341	     -0.05511312	      0.88267119	     -0.00074732	     -0.20805236	      0.00079268	      0.00049935	     64.54391801
      1.61085514	     -0.04859493	     -0.00117244	     -0.19041711	     -0.05511225	      0.88267173	     -0.00074766	     -0.20804800	      0.00074431	      0.00047486	     64.53442902
      1.61198034	     -0.04862119	     -0.00117126	     -0.19044296	     -0.05511144	      0.88267225	     -0.00074800	     -0.20804398	      0.00069652	      0.00044954	     64.43969469
      1.61346240	     -0.04865881	     -0.00117114	     -0.19048001	     -0.05511046	      0.88267289	     -0.00074845	     -0.20803917	      0.00063434	      0.00041505	     64.41541540
      1.61458261	     -0.04868935	     -0.00116935	     -0.19051017	     -0.05510977	      0.88267334	     -0.00074879	     -0.20803591	      0.00058807	      0.00038834	     64.26244009
      1.61570282	     -0.04872169	     -0.00116927	     -0.19054209	     -0.05510914	      0.88267376	     -0.00074913	     -0.20803295	      0.00054230	      0.00036113	     64.23078962
      1.61705497	     -0.04876311	     -0.00116768	     -0.19058305	     -0.05510844	      0.88267423	     -0.00074953	     -0.20802978	      0.00048794	      0.00032791	     64.07692025
      1.61826822	     -0.04880247	     -0.00116821	     -0.19062196	     -0.05510788	      0.88267461	     -0.00074989	     -0.20802731	      0.00043985	      0.00029782	     64.06137219
      1.61948146	     -0.04884378	     -0.00116652	     -0.19066288	     -0.05510737	      0.88267495	     -0.00075025	     -0.20802518	      0.00039262	      0.00026771	     63.87433296
      1.62069471	     -0.04888692	     -0.00116706	     -0.19070558	     -0.05510693	      0.88267526	     -0.00075061	     -0.20802339	      0.00034606	      0.00023757	     63.86074558
      1.62190796	     -0.04893187	     -0.00116523	     -0.19075016	     -0.05510653	      0.88267553	     -0.00075097	     -0.20802192	      0.00030045	      0.00020762	     63.65931455
      1.62312120	     -0.04897858	     -0.00116584	     -0.19079643	     -0.05510620	      0.88267576	     -0.00075132	     -0.20802077	      0.00025556	      0.00017786	     63.65076068
      1.62433445	     -0.04902690	     -0.00116395	     -0.19084441	     -0.05510591	      0.88267596	     -0.00075167	     -0.20801993	      0.00021169	      0.00014851	     63.43566305
      1.62554770	     -0.04907687	     -0.00116464	     -0.19089397	     -0.05510568	      0.88267612	     -0.00075202	     -0.20801939	      0.00016858	      0.00011954	     63.43006234
      1.62676094	     -0.04912848	     -0.00116272	     -0.19094524	     -0.05510550	      0.88267625	     -0.00075237	     -0.20801915	      0.00012653	      0.00009118	     63.19832424
      1.62797419	     -0.04918153	     -0.00116346	     -0.19099789	     -0.05510538	      0.88267635	     -0.00075272	     -0.20801920	      0.00008528	      0.00006335	     63.19466319
      1.62918743	     -0.04923581	     -0.00116149	     -0.19105187	     -0.05510530	      0.88267641	     -0.00075306	     -0.20801952	      0.00004516	      0.00003628	     62.95079086
      1.63040068	     -0.04929115	     -0.00116222	     -0.19110683	     -0.05510527	      0.88267643	     -0.00075340	     -0.20802011	      0.00000587	      0.00000989	     62.95057887
      1.63161393	     -0.04934737	     -0.00116017	     -0.19116277	     -0.05510528	      0.88267643	     -0.00075373	     -0.20802095	     -0.00003226	     -0.00001561	     62.69699545
      1.63282717	     -0.04940445	     -0.00116083	     -0.19121949	     -0.05510534	      0.88267640	     -0.00075407	     -0.20802201	     -0.00006954	     -0.00004032	     62.69496776
      1.63404042	     -0.04946229	     -0.00115868	     -0.19127706	     -0.05510545	      0.88267633	     -0.00075440	     -0.20802329	     -0.00010564	     -0.00006404	     62.43061089
      1.63525367	     -0.04952092	     -0.00115925	     -0.19133536	     -0.05510560	      0.88267624	     -0.00075472	     -0.20802477	     -0.00014086	     -0.00008690	     62.42406243
      1.63646691	     -0.04958019	     -0.00115708	     -0.19139440	     -0.05510579	      0.88267612	     -0.00075505	     -0.20802644	     -0.00017490	     -0.00010872	     62.15248141
      1.63768016	     -0.04964050	     -0.00115773	     -0.19145439	     -0.05510602	      0.88267598	     -0.00075537	     -0.20802828	     -0.00020804	     -0.00012961	     62.14005197
      1.63889341	     -0.04970129	     -0.00115567	     -0.19151496	     -0.05510630	      0.88267581	     -0.00075568	     -0.20803027	     -0.00023999	     -0.00014935	     61.86270929
      1.64010665	     -0.04976245	     -0.00115594	     -0.19157584	     -0.05510661	      0.88267562	     -0.00075600	     -0.20803240	     -0.00027103	     -0.00016800	     61.83883368
      1.64131990	     -0.04982393	     -0.00115372	     -0.19163712	     -0.05510695	      0.88267540	     -0.00075630	     -0.20803465	     -0.00030087	     -0.00018541	     61.55532930
      1.64253315	     -0.04988556	     -0.00115384	     -0.19169849	     -0.05510734	      0.88267517	     -0.00075661	     -0.20803701	     -0.00032981	     -0.00020170	     61.51840070
      1.64374639	     -0.04994717	     -0.00115162	     -0.19175992	     -0.05510775	      0.88267491	     -0.00075691	     -0.20803946	     -0.00035755	     -0.00021677	     61.23172282
      1.64495964	     -0.05000873	     -0.00115151	     -0.19182125	     -0.05510820	      0.88267464	     -0.00075721	     -0.20804200	     -0.00038437	     -0.00023076	     61.17856857
      1.64617289	     -0.05007027	     -0.00114923	     -0.19188264	     -0.05510869	      0.88267435	     -0.00075750	     -0.20804460	     -0.00041001	     -0.00024362	     60.88884007
      1.64738613	     -0.05013183	     -0.00114885	     -0.19194400	     -0.05510920	      0.88267405	     -0.00075779	     -0.20804726	     -0.00043473	     -0.00025549	     60.81541573
      1.64859938	     -0.05019340	     -0.00114654	     -0.19200542	     -0.05510974	      0.88267373	     -0.00075807	     -0.20804997	     -0.00045828	     -0.00026634	     60.52604605
      1.64981263	     -0.05025536	     -0.00114586	     -0.19206721	     -0.05511031	      0.88267340	     -0.00075835	     -0.20805272	     -0.00048088	     -0.00027629	     60.43092272
      1.65102587	     -0.05031751	     -0.00114358	     -0.19212925	     -0.05511091	      0.88267306	     -0.00075863	     -0.20805551	     -0.00050229	     -0.00028523	     60.14483235
      1.65223912	     -0.05037969	     -0.00114276	     -0.19219128	     -0.05511153	      0.88267271	     -0.00075890	     -0.20805832	     -0.00052273	     -0.00029331	     60.03121137
      1.65345237	     -0.05044203	     -0.00114055	     -0.19225352	     -0.05511217	      0.88267235	     -0.00075916	     -0.20806117	     -0.00054197	     -0.00030054	     59.75052364
      1.65466561	     -0.05050467	     -0.00113961	     -0.19231603	     -0.05511284	      0.88267198	     -0.00075942	     -0.20806404	     -0.00056022	     -0.00030705	     59.61474889
      1.65587886	     -0.05056746	     -0.00113751	     -0.19237873	     -0.05511353	      0.88267161	     -0.00075968	     -0.20806694	     -0.00057730	     -0.00031287	     59.33734115
      1.65736169	     -0.05064431	     -0.00113665	     -0.19245544	     -0.05511440	      0.88267114	     -0.00075999	     -0.20807052	     -0.00059681	     -0.00031922	     59.21518631
      1.65845438	     -0.05070113	     -0.00113406	     -0.19251222	     -0.05511506	      0.88267079	     -0.00076021	     -0.20807318	     -0.00061002	     -0.00032337	     58.86464874
      1.65954707	     -0.05075803	     -0.00113303	     -0.19256904	     -0.05511574	      0.88267043	     -0.00076042	     -0.20807585	     -0.00062247	     -0.00032719	     58.72313361
      1.66099846	     -0.05083362	     -0.00112994	     -0.19264460	     -0.05511665	      0.88266995	     -0.00076070	     -0.20807945	     -0.00063757	     -0.00033176	     58.38036152
      1.66230329	     -0.05090228	     -0.00112867	     -0.19271318	     -0.05511749	      0.88266952	     -0.00076095	     -0.20808275	     -0.00064992	     -0.00033552	     58.25232642
      1.66360811	     -0.05097104	     -0.00112503	     -0.19278195	     -0.05511835	      0.88266908	     -0.00076119	     -0.20808609	     -0.00066080	     -0.00033897	     57.83704707
      1.66475234	     -0.05103168	     -0.00112429	     -0.19284254	     -0.05511911	      0.88266869	     -0.00076140	     -0.20808906	     -0.00066947	     -0.00034191	     57.76177849
      1.66589656	     -0.05109251	     -0.00112159	     -0.19290338	     -0.05511988	      0.88266830	     -0.00076160	     -0.20809206	     -0.00067699	     -0.00034473	     57.44353026
      1.66704079	     -0.05115356	     -0.00112004	     -0.19296442	     -0.05512066	      0.88266790	     -0.00076180	     -0.20809509	     -0.00068360	     -0.00034753	     57.26958486
      1.66859807	     -0.05123663	     -0.00111661	     -0.19304753	     -0.05512173	      0.88266736	     -0.00076205	     -0.20809924	     -0.00069091	     -0.00035132	     56.87254758
      1.66977839	     -0.05129962	     -0.00111587	     -0.19311049	     -0.05512255	      0.88266694	     -0.00076225	     -0.20810242	     -0.00069537	     -0.00035425	     56.76472701
      1.67095870	     -0.05136252	     -0.00111365	     -0.19317343	     -0.05512337	      0.88266652	     -0.00076243	     -0.20810560	     -0.00069867	     -0.00035716	     56.43445678
      1.67213901	     -0.05142525	     -0.00111258	     -0.19323616	     -0.05512419	      0.88266610	     -0.00076261	     -0.20810878	     -0.00070102	     -0.00036014	     56.26217073
      1.67366411	     -0.05150577	     -0.00110972	     -0.19331675	     -0.05512526	      0.88266554	     -0.00076283	     -0.20811288	     -0.00070237	     -0.00036406	     55.86160958
      1.67482800	     -0.05156686	     -0.00110927	     -0.19337786	     -0.05512608	      0.88266512	     -0.00076300	     -0.20811600	     -0.00070239	     -0.00036716	     55.77353070
      1.67599190	     -0.05162751	     -0.00110712	     -0.19343858	     -0.05512690	      0.88266469	     -0.00076316	     -0.20811909	     -0.00070127	     -0.00037028	     55.46481005
      1.67740056	     -0.05170025	     -0.00110605	     -0.19351137	     -0.05512789	      0.88266416	     -0.00076335	     -0.20812278	     -0.00069873	     -0.00037415	     55.30163062
      1.67880923	     -0.05177210	     -0.00110273	     -0.19358335	     -0.05512887	      0.88266364	     -0.00076352	     -0.20812641	     -0.00069457	     -0.00037800	     54.84867257
      1.67987974	     -0.05182606	     -0.00110269	     -0.19363734	     -0.05512961	      0.88266323	     -0.00076365	     -0.20812912	     -0.00069070	     -0.00038098	     54.81378798
      1.68095026	     -0.05187927	     -0.00110085	     -0.19369064	     -0.05513035	      0.88266282	     -0.00076378	     -0.20813177	     -0.00068590	     -0.00038389	     54.55564358
      1.68246934	     -0.05195298	     -0.00109931	     -0.19376447	     -0.05513138	      0.88266223	     -0.00076395	     -0.20813543	     -0.00067787	     -0.00038791	     54.34280647
      1.68379288	     -0.05201627	     -0.00109678	     -0.19382791	     -0.05513227	      0.88266172	     -0.00076409	     -0.20813852	     -0.00066955	     -0.00039122	     53.99295473
      1.68511642	     -0.05207839	     -0.00109606	     -0.19389013	     -0.05513315	      0.88266120	     -0.00076423	     -0.20814150	     -0.00066027	     -0.00039439	     53.90845169
      1.68643996	     -0.05213924	     -0.00109288	     -0.19395117	     -0.05513402	      0.88266067	     -0.00076436	     -0.20814436	     -0.00064967	     -0.00039732	     53.49237431
      1.68760347	     -0.05219179	     -0.00109255	     -0.19400381	     -0.05513477	      0.88266021	     -0.00076446	     -0.20814677	     -0.00063971	     -0.00039975	     53.46358167
      1.68876698	     -0.05224330	     -0.00109028	     -0.19405548	     -0.05513551	      0.88265974	     -0.00076456	     -0.20814906	     -0.00062876	     -0.00040195	     53.17116324
      1.68993049	     -0.05229377	     -0.00108912	     -0.19410609	     -0.05513623	      0.88265927	     -0.00076466	     -0.20815124	     -0.00061712	     -0.00040394	     53.04000547
      1.69152927	     -0.05236132	     -0.00108626	     -0.19417387	     -0.05513721	      0.88265863	     -0.00076478	     -0.20815404	     -0.00059977	     -0.00040625	     52.69032028
      1.69273142	     -0.05241068	     -0.00108567	     -0.19422337	     -0.05513792	      0.88265814	     -0.00076487	     -0.20815598	     -0.00058597	     -0.00040769	     52.64889267
      1.69393358	     -0.05245852	     -0.00108340	     -0.19427141	     -0.05513861	      0.88265765	     -0.00076495	     -0.20815777	     -0.00057124	     -0.00040877	     52.37035650
      1.69513573	     -0.05250450	     -0.00108226	     -0.19431755	     -0.05513929	      0.88265716	     -0.00076503	     -0.20815941	     -0.00055588	     -0.00040953	     52.27140975
      1.69669266	     -0.05256080	     -0.00107929	     -0.19437412	     -0.05514014	      0.88265652	     -0.00076512	     -0.20816128	     -0.00053481	     -0.00040994	     51.94299939
      1.69787472	     -0.05260099	     -0.00107870	     -0.19441448	     -0.05514076	      0.88265603	     -0.00076518	     -0.20816249	     -0.00051825	     -0.00040981	     51.95435008
      1.69905679	     -0.05263899	     -0.00107640	     -0.19445270	     -0.05514137	      0.88265555	     -0.00076524	     -0.20816351	     -0.00050096	     -0.00040920	     51.70687565
      1.70049392	     -0.05268230	     -0.00107510	     -0.19449624	     -0.05514207	      0.88265496	     -0.00076531	     -0.20816451	     -0.00047941	     -0.00040784	     51.66927706
      1.70193104	     -0.05272226	     -0.00107158	     -0.19453651	     -0.05514274	      0.88265438	     -0.00076536	     -0.20816524	     -0.00045697	     -0.00040571	     51.26406733
      1.70301235	     -0.05275004	     -0.00107140	     -0.19456445	     -0.05514323	      0.88265394	     -0.00076540	     -0.20816562	     -0.00043996	     -0.00040364	     51.38026439
      1.70409366	     -0.05277563	     -0.00106949	     -0.19459024	     -0.05514370	      0.88265350	     -0.00076543	     -0.20816587	     -0.00042246	     -0.00040108	     51.20167513
      1.70564860	     -0.05280863	     -0.00106780	     -0.19462352	     -0.05514433	      0.88265288	     -0.00076548	     -0.20816597	     -0.00039698	     -0.00039657	     51.15370149
      1.70699153	     -0.05283327	     -0.00106523	     -0.19464844	     -0.05514485	      0.88265235	     -0.00076551	     -0.20816583	     -0.00037452	     -0.00039181	     50.89892946
      1.70833446	     -0.05285435	     -0.00106446	     -0.19466975	     -0.05514534	      0.88265183	     -0.00076553	     -0.20816548	     -0.00035202	     -0.00038627	     51.02066068
      1.70967739	     -0.05287166	     -0.00106130	     -0.19468736	     -0.05514580	      0.88265132	     -0.00076555	     -0.20816494	     -0.00032913	     -0.00037983	     50.64779471
      1.71085411	     -0.05288387	     -0.00106096	     -0.19469975	     -0.05514617	      0.88265087	     -0.00076557	     -0.20816431	     -0.00030930	     -0.00037351	     50.84061487
      1.71203084	     -0.05289318	     -0.00105869	     -0.19470931	     -0.05514652	      0.88265044	     -0.00076558	     -0.20816353	     -0.00028926	     -0.00036647	     50.62042682
      1.71320756	     -0.05289973	     -0.00105751	     -0.19471608	     -0.05514685	      0.88265001	     -0.00076558	     -0.20816262	     -0.00026941	     -0.00035876	     50.65199377
      1.71482597	     -0.05290415	     -0.00105464	     -0.19472083	     -0.05514727	      0.88264944	     -0.00076558	     -0.20816115	     -0.00024214	     -0.00034701	     50.41989844
      1.71603490	     -0.05290417	     -0.00105404	     -0.19472106	     -0.05514755	      0.88264903	     -0.00076558	     -0.20815990	     -0.00022213	     -0.00033743	     50.60296078
      1.71724384	     -0.05290160	     -0.00105182	     -0.19471874	     -0.05514780	      0.88264862	     -0.00076557	     -0.20815853	     -0.00020215	     -0.00032711	     50.40094441
      1.71845277	     -0.05289673	     -0.00105075	     -0.19471408	     -0.05514804	      0.88264824	     -0.00076556	     -0.20815706	     -0.00018256	     -0.00031614	     50.47043895
      1.72003543	     -0.05288675	     -0.00104803	     -0.19470441	     -0.05514830	      0.88264775	     -0.00076554	     -0.20815498	     -0.00015719	     -0.00030080	     50.23619954
      1.72121869	     -0.05287654	     -0.00104768	     -0.19469439	     -0.05514848	      0.88264740	     -0.00076553	     -0.20815334	     -0.00013876	     -0.00028869	     50.45905297
      1.72240194	     -0.05286390	     -0.00104571	     -0.19468197	     -0.05514863	      0.88264706	     -0.00076551	     -0.20815161	     -0.00012048	     -0.00027602	     50.29179954
      1.72385762	     -0.05284535	     -0.00104475	     -0.19466365	     -0.05514879	      0.88264667	     -0.00076548	     -0.20814937	     -0.00009866	     -0.00025979	     50.44976457
      1.72515736	     -0.05282609	     -0.00104227	     -0.19464464	     -0.05514891	      0.88264635	     -0.00076545	     -0.20814727	     -0.00007949	     -0.00024471	     50.19709948
      1.72645709	     -0.05280467	     -0.00104194	     -0.19462340	     -0.05514900	      0.88264604	     -0.00076542	     -0.20814508	     -0.00006105	     -0.00022924	     50.45961412
      1.72775683	     -0.05278116	     -0.00103937	     -0.19460014	     -0.05514907	      0.88264575	     -0.00076538	     -0.20814281	     -0.00004288	     -0.00021336	     50.17958921
      1.72905657	     -0.05275592	     -0.00103935	     -0.19457506	     -0.05514911	      0.88264548	     -0.00076535	     -0.20814048	     -0.00002552	     -0.00019726	     50.49731421
      1.73035630	     -0.05272882	     -0.00103669	     -0.19454820	     -0.05514913	      0.88264524	     -0.00076530	     -0.20813809	     -0.00000844	     -0.00018090	     50.18471076
      1.73165604	     -0.05270018	     -0.00103703	     -0.19451971	     -0.05514913	      0.88264501	     -0.00076526	     -0.20813565	      0.00000775	     -0.00016448	     50.56451652
      1.73295577	     -0.05266984	     -0.00103425	     -0.19448959	     -0.05514911	      0.88264481	     -0.00076522	     -0.20813316	      0.00002368	     -0.00014796	     50.21249727
      1.73410728	     -0.05264182	     -0.00103463	     -0.19446169	     -0.05514908	      0.88264465	     -0.00076518	     -0.20813093	      0.00003699	     -0.00013338	     50.53045368
      1.73525879	     -0.05261266	     -0.00103315	     -0.19443269	     -0.05514903	      0.88264450	     -0.00076513	     -0.20812867	      0.00005002	     -0.00011882	     50.42177108
      1.73667710	     -0.05257552	     -0.00103277	     -0.19439571	     -0.05514895	      0.88264435	     -0.00076508	     -0.20812586	      0.00006523	     -0.00010107	     50.61041008
      1.73809541	     -0.05253710	     -0.00103071	     -0.19435749	     -0.05514884	      0.88264422	     -0.00076502	     -0.20812303	      0.00007985	     -0.00008356	     50.42682658
      1.73926255	     -0.05250487	     -0.00103120	     -0.19432535	     -0.05514874	      0.88264413	     -0.00076497	     -0.20812070	      0.00009105	     -0.00006947	     50.72488718
      1.74042970	     -0.05247188	     -0.00102995	     -0.19429250	     -0.05514863	      0.88264405	     -0.00076492	     -0.20811838	      0.00010191	     -0.00005565	     50.64751426
      1.74185655	     -0.05243075	     -0.00102995	     -0.19425149	     -0.05514848	      0.88264399	     -0.00076486	     -0.20811555	      0.00011430	     -0.00003925	     50.87039331
      1.74328340	     -0.05238876	     -0.00102805	     -0.19420966	     -0.05514830	      0.88264394	     -0.00076479	     -0.20811276	      0.00012607	     -0.00002342	     50.69267503
      1.74440275	     -0.05235528	     -0.00102887	     -0.19417625	     -0.05514816	      0.88264392	     -0.00076474	     -0.20811060	      0.00013449	     -0.00001150	     51.00785087
      1.74552209	     -0.05232107	     -0.00102798	     -0.19414213	     -0.05514800	      0.88264392	     -0.00076468	     -0.20810847	      0.00014257	      0.00000001	     50.98008158
      1.74700923	     -0.05227472	     -0.00102803	     -0.19409589	     -0.05514778	      0.88264393	     -0.00076461	     -0.20810568	      0.00015237	      0.00001456	     51.19698954
      1.74849636	     -0.05222738	     -0.00102623	     -0.19404868	     -0.05514755	      0.88264396	     -0.00076454	     -0.20810294	      0.00016141	      0.00002830	     51.05316691
      1.74957231	     -0.05219270	     -0.00102722	     -0.19401403	     -0.05514737	      0.88264399	     -0.00076449	     -0.20810100	      0.00016711	      0.00003764	     51.37543960
      1.75064825	     -0.05215745	     -0.00102653	     -0.19397886	     -0.05514719	      0.88264404	     -0.00076443	     -0.20809910	      0.00017248	      0.00004654	     51.38369964
      1.75221467	     -0.05210538	     -0.00102656	     -0.19392686	     -0.05514692	      0.88264412	     -0.00076435	     -0.20809639	      0.00017925	      0.00005861	     51.59924276
      1.75353827	     -0.05206068	     -0.00102551	     -0.19388224	     -0.05514668	      0.88264421	     -0.00076428	     -0.20809418	      0.00018421	      0.00006804	     51.57040597
      1.75486187	     -0.05201567	     -0.00102624	     -0.19383726	     -0.05514643	      0.88264430	     -0.00076422	     -0.20809205	      0.00018819	      0.00007669	     51.87664332
      1.75618547	     -0.05197019	     -0.00102485	     -0.19379186	     -0.05514618	      0.88264441	     -0.00076415	     -0.20809000	      0.00019156	      0.00008466	     51.76844927
      1.75750906	     -0.05192436	     -0.00102633	     -0.19374602	     -0.05514592	      0.88264453	     -0.00076408	     -0.20808805	      0.00019383	      0.00009185	     52.20240954
      1.75863783	     -0.05188469	     -0.00102494	     -0.19370641	     -0.05514570	      0.88264463	     -0.00076402	     -0.20808647	      0.00019535	      0.00009749	     52.05364133
      1.75976659	     -0.05184470	     -0.00102553	     -0.19366641	     -0.05514548	      0.88264475	     -0.00076396	     -0.20808495	      0.00019607	      0.00010261	     52.28140857
      1.76119931	     -0.05179340	     -0.00102519	     -0.19361514	     -0.05514520	      0.88264490	     -0.00076389	     -0.20808315	      0.00019621	      0.00010853	     52.33705001
      1.76263203	     -0.05174181	     -0.00102684	     -0.19356350	     -0.05514492	      0.88264506	     -0.00076381	     -0.20808146	      0.00019512	      0.00011386	     52.73307374
      1.76375722	     -0.05170106	     -0.00102607	     -0.19352277	     -0.05514470	      0.88264519	     -0.00076375	     -0.20808024	      0.00019368	      0.00011777	     52.62421298
      1.76488240	     -0.05166078	     -0.00102708	     -0.19348246	     -0.05514448	      0.88264532	     -0.00076370	     -0.20807912	      0.00019135	      0.00012139	     52.83575574
      1.76634181	     -0.05161012	     -0.00102732	     -0.19343177	     -0.05514421	      0.88264550	     -0.00076362	     -0.20807786	      0.00018735	      0.00012571	     52.88552672
      1.76780122	     -0.05156308	     -0.00102987	     -0.19338462	     -0.05514394	      0.88264569	     -0.00076355	     -0.20807690	      0.00018195	      0.00012949	     53.29237532
      1.76887134	     -0.05153192	     -0.00102966	     -0.19335343	     -0.05514375	      0.88264583	     -0.00076350	     -0.20807648	      0.00017740	      0.00013190	     53.13614238
      1.76994146	     -0.05150407	     -0.00103128	     -0.19332550	     -0.05514356	      0.88264597	     -0.00076344	     -0.20807636	      0.00017206	      0.00013383	     53.29263018
      1.77148398	     -0.05146965	     -0.00103265	     -0.19329099	     -0.05514330	      0.88264618	     -0.00076337	     -0.20807684	      0.00016338	      0.00013553	     53.32183026
      1.77279358	     -0.05144647	     -0.00103493	     -0.19326767	     -0.05514309	      0.88264636	     -0.00076331	     -0.20807796	      0.00015500	      0.00013563	     53.53486112
      1.77410318	     -0.05142857	     -0.00103547	     -0.19324970	     -0.05514289	      0.88264653	     -0.00076325	     -0.20807983	      0.00014606	      0.00013419	     53.43050401
      1.77541278	     -0.05141567	     -0.00103825	     -0.19323665	     -0.05514271	      0.88264671	     -0.00076318	     -0.20808252	      0.00013637	      0.00013086	     53.73343744
      1.77672237	     -0.05140694	     -0.00103813	     -0.19322786	     -0.05514254	      0.88264687	     -0.00076312	     -0.20808607	      0.00012646	      0.00012553	     53.49654774
      1.77784800	     -0.05140333	     -0.00104055	     -0.19322412	     -0.05514240	      0.88264701	     -0.00076307	     -0.20808982	      0.00011742	      0.00011907	     53.76446960
      1.77897363	     -0.05140279	     -0.00104093	     -0.19322351	     -0.05514227	      0.88264714	     -0.00076302	     -0.20809425	      0.00010831	      0.00011081	     53.66459310
      1.78038552	     -0.05140578	     -0.00104263	     -0.19322638	     -0.05514213	      0.88264729	     -0.00076296	     -0.20810078	      0.00009660	      0.00009769	     53.80858555
      1.78179742	     -0.05141212	     -0.00104240	     -0.19323266	     -0.05514200	      0.88264742	     -0.00076291	     -0.20810837	      0.00008494	      0.00008150	     53.58266653
      1.78292526	     -0.05141997	     -0.00104436	     -0.19324040	     -0.05514191	      0.88264750	     -0.00076286	     -0.20811518	      0.00007545	      0.00006628	     53.81025709
      1.78405310	     -0.05142989	     -0.00104452	     -0.19325027	     -0.05514183	      0.88264757	     -0.00076282	     -0.20812264	      0.00006613	      0.00004913	     53.67461744
      1.78548904	     -0.05144543	     -0.00104605	     -0.19326570	     -0.05514174	      0.88264762	     -0.00076276	     -0.20813308	      0.00005430	      0.00002452	     53.77284973
      1.78692498	     -0.05146289	     -0.00104554	     -0.19328314	     -0.05514167	      0.88264763	     -0.00076272	     -0.20814451	      0.00004279	     -0.00000285	     53.47015078
      1.78801235	     -0.05147623	     -0.00104765	     -0.19329638	     -0.05514163	      0.88264762	     -0.00076268	     -0.20815379	      0.00003404	     -0.00002526	     53.67357753
      1.78909973	     -0.05149095	     -0.00104823	     -0.19331105	     -0.05514160	      0.88264758	     -0.00076265	     -0.20816358	      0.00002554	     -0.00004886	     53.53382037
      1.79060121	     -0.05151233	     -0.00105045	     -0.19333232	     -0.05514157	      0.88264748	     -0.00076261	     -0.20817790	      0.00001396	     -0.00008309	     53.57871858
      1.79210269	     -0.05153270	     -0.00105080	     -0.19335266	     -0.05514156	      0.88264733	     -0.00076258	     -0.20819302	      0.00000282	     -0.00011858	     53.28783046
      1.79314384	     -0.05154617	     -0.00105334	     -0.19336605	     -0.05514156	      0.88264719	     -0.00076256	     -0.20820387	     -0.00000493	     -0.00014364	     53.47826986
      1.79418500	     -0.05155928	     -0.00105428	     -0.19337911	     -0.05514157	      0.88264703	     -0.00076254	     -0.20821496	     -0.00001243	     -0.00016876	     53.39563303
      1.79578736	     -0.05157791	     -0.00105677	     -0.19339766	     -0.05514160	      0.88264673	     -0.00076252	     -0.20823241	     -0.00002381	     -0.00020704	     53.44742277
      1.79710854	     -0.05159061	     -0.00105786	     -0.19341033	     -0.05514163	      0.88264643	     -0.00076251	     -0.20824700	     -0.00003294	     -0.00023764	     53.36790194
      1.79842972	     -0.05160111	     -0.00106063	     -0.19342075	     -0.05514168	      0.88264610	     -0.00076251	     -0.20826164	     -0.00004209	     -0.00026686	     53.52769520
      1.79975091	     -0.05161011	     -0.00106120	     -0.19342974	     -0.05514175	      0.88264573	     -0.00076251	     -0.20827624	     -0.00005105	     -0.00029416	     53.42770055
      1.80092954	     -0.05161751	     -0.00106471	     -0.19343706	     -0.05514181	      0.88264537	     -0.00076252	     -0.20828918	     -0.00005926	     -0.00031666	     53.59980314
      1.80210817	     -0.05162456	     -0.00106625	     -0.19344407	     -0.05514188	      0.88264498	     -0.00076253	     -0.20830201	     -0.00006738	     -0.00033709	     53.57846544
      1.80328681	     -0.05163174	     -0.00106910	     -0.19345118	     -0.05514197	      0.88264458	     -0.00076255	     -0.20831470	     -0.00007567	     -0.00035539	     53.68550939
      1.80480056	     -0.05164089	     -0.00107099	     -0.19346030	     -0.05514209	      0.88264402	     -0.00076257	     -0.20833079	     -0.00008631	     -0.00037553	     53.72955581
      1.80599780	     -0.05164909	     -0.00107394	     -0.19346843	     -0.05514220	      0.88264356	     -0.00076260	     -0.20834336	     -0.00009492	     -0.00038873	     53.86788905
      1.80719504	     -0.05165817	     -0.00107522	     -0.19347749	     -0.05514232	      0.88264309	     -0.00076264	     -0.20835578	     -0.00010346	     -0.00039942	     53.90720871
      1.80839228	     -0.05166776	     -0.00107780	     -0.19348701	     -0.05514245	      0.88264261	     -0.00076268	     -0.20836806	     -0.00011210	     -0.00040767	     54.01561263
      1.80989286	     -0.05168008	     -0.00107951	     -0.19349931	     -0.05514262	      0.88264199	     -0.00076274	     -0.20838320	     -0.00012284	     -0.00041450	     54.09549162
      1.81106904	     -0.05169014	     -0.00108262	     -0.19350930	     -0.05514277	      0.88264150	     -0.00076279	     -0.20839484	     -0.00013136	     -0.00041725	     54.20743410
      1.81224523	     -0.05170058	     -0.00108401	     -0.19351971	     -0.05514293	      0.88264101	     -0.00076285	     -0.20840627	     -0.00013973	     -0.00041768	     54.26007636
      1.81342141	     -0.05171140	     -0.00108652	     -0.19353048	     -0.05514310	      0.88264052	     -0.00076291	     -0.20841748	     -0.00014815	     -0.00041594	     54.33913662
      1.81498596	     -0.05172624	     -0.00108847	     -0.19354530	     -0.05514334	      0.88263987	     -0.00076300	     -0.20843202	     -0.00015918	     -0.00041036	     54.40695240
      1.81615292	     -0.05173766	     -0.00109157	     -0.19355665	     -0.05514353	      0.88263940	     -0.00076308	     -0.20844258	     -0.00016747	     -0.00040394	     54.47447780
      1.81731988	     -0.05174940	     -0.00109301	     -0.19356837	     -0.05514373	      0.88263893	     -0.00076316	     -0.20845289	     -0.00017560	     -0.00039565	     54.49985283
      1.81874262	     -0.05176441	     -0.00109631	     -0.19358333	     -0.05514399	      0.88263838	     -0.00076327	     -0.20846512	     -0.00018554	     -0.00038327	     54.55521951
      1.82001055	     -0.05177862	     -0.00109758	     -0.19359753	     -0.05514423	      0.88263790	     -0.00076338	     -0.20847571	     -0.00019419	     -0.00037029	     54.55603230
      1.82127848	     -0.05179364	     -0.00110103	     -0.19361248	     -0.05514448	      0.88263744	     -0.00076349	     -0.20848602	     -0.00020287	     -0.00035577	     54.59429892
      1.82254642	     -0.05180925	     -0.00110226	     -0.19362808	     -0.05514475	      0.88263700	     -0.00076361	     -0.20849606	     -0.00021126	     -0.00033981	     54.57344801
      1.82381435	     -0.05182559	     -0.00110585	     -0.19364435	     -0.05514502	      0.88263658	     -0.00076374	     -0.20850582	     -0.00021966	     -0.00032269	     54.59849128
      1.82508229	     -0.05184269	     -0.00110703	     -0.19366145	     -0.05514530	      0.88263618	     -0.00076388	     -0.20851531	     -0.00022772	     -0.00030451	     54.55497523
      1.82635022	     -0.05186068	     -0.00111077	     -0.19367937	     -0.05514560	      0.88263581	     -0.00076403	     -0.20852455	     -0.00023577	     -0.00028557	     54.57149159
      1.82761815	     -0.05187945	     -0.00111178	     -0.19369813	     -0.05514590	      0.88263546	     -0.00076418	     -0.20853354	     -0.00024343	     -0.00026594	     54.50828198
      1.82888609	     -0.05189910	     -0.00111560	     -0.19371771	     -0.05514621	      0.88263513	     -0.00076434	     -0.20854228	     -0.00025105	     -0.00024594	     54.51888518
      1.83015402	     -0.05191949	     -0.00111652	     -0.19373812	     -0.05514654	      0.88263483	     -0.00076451	     -0.20855080	     -0.00025822	     -0.00022564	     54.43715545
      1.83142196	     -0.05194052	     -0.00112050	     -0.19375907	     -0.05514687	      0.88263456	     -0.00076469	     -0.20855908	     -0.00026532	     -0.00020535	     54.44648229
      1.83268989	     -0.05196206	     -0.00112132	     -0.19378063	     -0.05514721	      0.88263431	     -0.00076488	     -0.20856712	     -0.00027192	     -0.00018508	     54.34783890
      1.83395782	     -0.05198438	     -0.00112540	     -0.19380287	     -0.05514756	      0.88263409	     -0.00076507	     -0.20857494	     -0.00027841	     -0.00016513	     54.35134377
      1.83522576	     -0.05200731	     -0.00112608	     -0.19382583	     -0.05514791	      0.88263389	     -0.00076528	     -0.20858254	     -0.00028436	     -0.00014550	     54.23285395
      1.83649369	     -0.05203090	     -0.00113023	     -0.19384935	     -0.05514828	      0.88263372	     -0.00076549	     -0.20858992	     -0.00029019	     -0.00012650	     54.23500008
      1.83763245	     -0.05205249	     -0.00113097	     -0.19387097	     -0.05514861	      0.88263359	     -0.00076569	     -0.20859636	     -0.00029494	     -0.00010992	     54.11387974
      1.83877120	     -0.05207451	     -0.00113372	     -0.19389295	     -0.05514895	      0.88263347	     -0.00076590	     -0.20860263	     -0.00029953	     -0.00009400	     54.07227166
      1.84016052	     -0.05210189	     -0.00113556	     -0.19392035	     -0.05514937	      0.88263335	     -0.00076616	     -0.20861004	     -0.00030464	     -0.00007544	     53.96383602
      1.84154983	     -0.05212978	     -0.00113912	     -0.19394819	     -0.05514980	      0.88263326	     -0.00076643	     -0.20861719	     -0.00030941	     -0.00005800	     53.92424693
      1.84271817	     -0.05215368	     -0.00113988	     -0.19397213	     -0.05515016	      0.88263320	     -0.00076667	     -0.20862302	     -0.00031292	     -0.00004416	     53.78664819
      1.84388651	     -0.05217788	     -0.00114249	     -0.19399631	     -0.05515053	      0.88263316	     -0.00076691	     -0.20862866	     -0.00031623	     -0.00003120	     53.72813072
      1.84505485	     -0.05220219	     -0.00114389	     -0.19402065	     -0.05515090	      0.88263313	     -0.00076716	     -0.20863413	     -0.00031912	     -0.00001906	     53.62304496
      1.84663978	     -0.05223555	     -0.00114701	     -0.19405401	     -0.05515141	      0.88263311	     -0.00076752	     -0.20864125	     -0.00032256	     -0.00000404	     53.54079852
      1.84782727	     -0.05226080	     -0.00114764	     -0.19407931	     -0.05515179	      0.88263311	     -0.00076779	     -0.20864637	     -0.00032460	      0.00000616	     53.39947054
      1.84901475	     -0.05228635	     -0.00114995	     -0.19410485	     -0.05515218	      0.88263312	     -0.00076808	     -0.20865130	     -0.00032637	      0.00001537	     53.33135843
      1.85020223	     -0.05231213	     -0.00115105	     -0.19413068	     -0.05515257	      0.88263315	     -0.00076837	     -0.20865607	     -0.00032766	      0.00002364	     53.21447685
      1.85178118	     -0.05234651	     -0.00115371	     -0.19416509	     -0.05515309	      0.88263319	     -0.00076876	     -0.20866212	     -0.00032886	      0.00003314	     53.13089365
      1.85295161	     -0.05237185	     -0.00115385	     -0.19419050	     -0.05515347	      0.88263323	     -0.00076907	     -0.20866640	     -0.00032917	      0.00003916	     52.98042920
      1.85412203	     -0.05239696	     -0.00115560	     -0.19421564	     -0.05515386	      0.88263328	     -0.00076938	     -0.20867049	     -0.00032917	      0.00004428	     52.91498469
      1.85556388	     -0.05242719	     -0.00115613	     -0.19424596	     -0.05515433	      0.88263335	     -0.00076978	     -0.20867525	     -0.00032848	      0.00004952	     52.77537044
      1.85685012	     -0.05245281	     -0.00115812	     -0.19427163	     -0.05515475	      0.88263342	     -0.00077014	     -0.20867921	     -0.00032744	      0.00005322	     52.73862842
      1.85813637	     -0.05247469	     -0.00115752	     -0.19429362	     -0.05515517	      0.88263349	     -0.00077051	     -0.20868284	     -0.00032570	      0.00005626	     52.61545367
      1.85942262	     -0.05249123	     -0.00115872	     -0.19431024	     -0.05515559	      0.88263356	     -0.00077089	     -0.20868603	     -0.00032357	      0.00005873	     52.62293598
      1.86070886	     -0.05250165	     -0.00115685	     -0.19432083	     -0.05515600	      0.88263364	     -0.00077128	     -0.20868864	     -0.00032079	      0.00006105	     52.52201163
      1.86199511	     -0.05250562	     -0.00115730	     -0.19432491	     -0.05515642	      0.88263372	     -0.00077168	     -0.20869057	     -0.00031778	      0.00006341	     52.57899295
      1.86328136	     -0.05250129	     -0.00115429	     -0.19432079	     -0.05515682	      0.88263380	     -0.00077209	     -0.20869169	     -0.00031424	      0.00006632	     52.51485812
      1.86456760	     -0.05248784	     -0.00115396	     -0.19430747	     -0.05515722	      0.88263389	     -0.00077251	     -0.20869187	     -0.00031068	      0.00007011	     52.64038902
      1.86585385	     -0.05246619	     -0.00115020	     -0.19428605	     -0.05515762	      0.88263398	     -0.00077294	     -0.20869100	     -0.00030680	      0.00007542	     52.61609264
      1.86714009	     -0.05243779	     -0.00114993	     -0.19425777	     -0.05515801	      0.88263408	     -0.00077338	     -0.20868903	     -0.00030327	      0.00008257	     52.78358610
      1.86828248	     -0.05240712	     -0.00114670	     -0.19422730	     -0.05515836	      0.88263418	     -0.00077378	     -0.20868635	     -0.00030017	      0.00009091	     52.77413864
      1.86942486	     -0.05237133	     -0.00114554	     -0.19419164	     -0.05515870	      0.88263429	     -0.00077418	     -0.20868280	     -0.00029755	      0.00010124	     52.89201993
      1.87083627	     -0.05232109	     -0.00114268	     -0.19414159	     -0.05515912	      0.88263445	     -0.00077469	     -0.20867722	     -0.00029479	      0.00011712	     52.97954207
      1.87224767	     -0.05226405	     -0.00114152	     -0.19408467	     -0.05515953	      0.88263463	     -0.00077522	     -0.20867034	     -0.00029299	      0.00013658	     53.18946501
      1.87340810	     -0.05221297	     -0.00113831	     -0.19403375	     -0.05515987	      0.88263479	     -0.00077565	     -0.20866372	     -0.00029206	      0.00015544	     53.24068862
      1.87456852	     -0.05215964	     -0.00113708	     -0.19398051	     -0.05516021	      0.88263499	     -0.00077610	     -0.20865629	     -0.00029198	      0.00017679	     53.40212513
      1.87598651	     -0.05209242	     -0.00113423	     -0.19391343	     -0.05516062	      0.88263526	     -0.00077665	     -0.20864619	     -0.00029283	      0.00020625	     53.52805039
      1.87740451	     -0.05202408	     -0.00113358	     -0.19384515	     -0.05516104	      0.88263557	     -0.00077722	     -0.20863510	     -0.00029501	      0.00023906	     53.77901139
      1.87851282	     -0.05196998	     -0.00113066	     -0.19379116	     -0.05516137	      0.88263585	     -0.00077767	     -0.20862582	     -0.00029739	      0.00026687	     53.82305260
      1.87962113	     -0.05191610	     -0.00112955	     -0.19373732	     -0.05516170	      0.88263617	     -0.00077812	     -0.20861605	     -0.00030061	      0.00029623	     53.97685410
      1.88110176	     -0.05184501	     -0.00112681	     -0.19366631	     -0.05516215	      0.88263663	     -0.00077874	     -0.20860235	     -0.00030590	      0.00033746	     54.11546572
      1.88258240	     -0.05177461	     -0.00112588	     -0.19359592	     -0.05516261	      0.88263717	     -0.00077937	     -0.20858802	     -0.00031248	      0.00038025	     54.39215873
      1.88364443	     -0.05172419	     -0.00112259	     -0.19354558	     -0.05516294	      0.88263759	     -0.00077983	     -0.20857739	     -0.00031767	      0.00041162	     54.41156908
      1.88470647	     -0.05167405	     -0.00112089	     -0.19349546	     -0.05516328	      0.88263804	     -0.00078030	     -0.20856648	     -0.00032349	      0.00044315	     54.55449222
      1.88627043	     -0.05160212	     -0.00111722	     -0.19342358	     -0.05516380	      0.88263877	     -0.00078100	     -0.20855000	     -0.00033282	      0.00048938	     54.68492975
      1.88758507	     -0.05154394	     -0.00111523	     -0.19336541	     -0.05516424	      0.88263944	     -0.00078159	     -0.20853584	     -0.00034143	      0.00052743	     54.87348243
      1.88889971	     -0.05148771	     -0.00111150	     -0.19330922	     -0.05516469	      0.88264016	     -0.00078219	     -0.20852146	     -0.00035044	      0.00056428	     54.93413576
      1.89021434	     -0.05143335	     -0.00111009	     -0.19325483	     -0.05516516	      0.88264092	     -0.00078281	     -0.20850691	     -0.00036006	      0.00059943	     55.15874151
      1.89152898	     -0.05138176	     -0.00110589	     -0.19320327	     -0.05516564	      0.88264173	     -0.00078343	     -0.20849224	     -0.00036984	      0.00063263	     55.15449835
      1.89264595	     -0.05134044	     -0.00110523	     -0.19316190	     -0.05516606	      0.88264245	     -0.00078396	     -0.20847973	     -0.00037861	      0.00065891	     55.33648284
      1.89376292	     -0.05130136	     -0.00110266	     -0.19312282	     -0.05516649	      0.88264320	     -0.00078450	     -0.20846721	     -0.00038746	      0.00068330	     55.36506957
      1.89519029	     -0.05125445	     -0.00110069	     -0.19307585	     -0.05516705	      0.88264420	     -0.00078520	     -0.20845127	     -0.00039912	      0.00071129	     55.50342618
      1.89661766	     -0.05121144	     -0.00109693	     -0.19303284	     -0.05516762	      0.88264523	     -0.00078591	     -0.20843541	     -0.00041085	      0.00073544	     55.48155900
      1.89773624	     -0.05118005	     -0.00109618	     -0.19300137	     -0.05516809	      0.88264606	     -0.00078647	     -0.20842309	     -0.00042028	      0.00075136	     55.63039152
      1.89885483	     -0.05114989	     -0.00109352	     -0.19297119	     -0.05516856	      0.88264691	     -0.00078704	     -0.20841086	     -0.00042962	      0.00076461	     55.63118722
      1.90030837	     -0.05111268	     -0.00109129	     -0.19293391	     -0.05516920	      0.88264803	     -0.00078779	     -0.20839509	     -0.00044182	      0.00077759	     55.74508167
      1.90176190	     -0.05107863	     -0.00108712	     -0.19289985	     -0.05516985	      0.88264917	     -0.00078854	     -0.20837948	     -0.00045382	      0.00078578	     55.67676426
      1.90283170	     -0.05105538	     -0.00108649	     -0.19287652	     -0.05517034	      0.88265001	     -0.00078910	     -0.20836811	     -0.00046274	      0.00078862	     55.81778483
      1.90390149	     -0.05103297	     -0.00108412	     -0.19285408	     -0.05517084	      0.88265086	     -0.00078967	     -0.20835685	     -0.00047144	      0.00078889	     55.80891740
      1.90543567	     -0.05100231	     -0.00108166	     -0.19282334	     -0.05517157	      0.88265206	     -0.00079049	     -0.20834086	     -0.00048383	      0.00078479	     55.88347752
      1.90674789	     -0.05097842	     -0.00107833	     -0.19279941	     -0.05517221	      0.88265309	     -0.00079120	     -0.20832734	     -0.00049420	      0.00077723	     55.81503440
      1.90806011	     -0.05095784	     -0.00107697	     -0.19277875	     -0.05517287	      0.88265410	     -0.00079191	     -0.20831400	     -0.00050456	      0.00076596	     55.91780196
      1.90937233	     -0.05093912	     -0.00107328	     -0.19275999	     -0.05517354	      0.88265510	     -0.00079263	     -0.20830089	     -0.00051457	      0.00075119	     55.79388531
      1.91068454	     -0.05092206	     -0.00107263	     -0.19274283	     -0.05517422	      0.88265607	     -0.00079336	     -0.20828800	     -0.00052461	      0.00073300	     55.97170160
      1.91180060	     -0.05090863	     -0.00106932	     -0.19272938	     -0.05517481	      0.88265688	     -0.00079399	     -0.20827720	     -0.00053277	      0.00071513	     55.82093549
      1.91291665	     -0.05089625	     -0.00106797	     -0.19271692	     -0.05517541	      0.88265767	     -0.00079461	     -0.20826655	     -0.00054092	      0.00069513	     55.87769941
      1.91434581	     -0.05088154	     -0.00106491	     -0.19270215	     -0.05517619	      0.88265864	     -0.00079543	     -0.20825313	     -0.00055100	      0.00066675	     55.81540214
      1.91577496	     -0.05086800	     -0.00106362	     -0.19268850	     -0.05517698	      0.88265957	     -0.00079624	     -0.20823993	     -0.00056097	      0.00063555	     55.94944380
      1.91689801	     -0.05085746	     -0.00105998	     -0.19267795	     -0.05517762	      0.88266027	     -0.00079689	     -0.20822972	     -0.00056847	      0.00060939	     55.80124072
      1.91802106	     -0.05084843	     -0.00105823	     -0.19266886	     -0.05517826	      0.88266094	     -0.00079754	     -0.20821966	     -0.00057596	      0.00058192	     55.84816487
      1.91947301	     -0.05083916	     -0.00105489	     -0.19265954	     -0.05517910	      0.88266176	     -0.00079839	     -0.20820691	     -0.00058535	      0.00054484	     55.77436296
      1.92092495	     -0.05083359	     -0.00105392	     -0.19265384	     -0.05517996	      0.88266252	     -0.00079924	     -0.20819448	     -0.00059465	      0.00050624	     55.92278948
      1.92199991	     -0.05083141	     -0.00105095	     -0.19265163	     -0.05518060	      0.88266305	     -0.00079987	     -0.20818553	     -0.00060122	      0.00047697	     55.74174092
      1.92307486	     -0.05083082	     -0.00105013	     -0.19265095	     -0.05518125	      0.88266355	     -0.00080051	     -0.20817679	     -0.00060783	      0.00044718	     55.76364994
      1.92460244	     -0.05083063	     -0.00104768	     -0.19265067	     -0.05518219	      0.88266420	     -0.00080142	     -0.20816475	     -0.00061690	      0.00040429	     55.68828524
      1.92591678	     -0.05083012	     -0.00104661	     -0.19265005	     -0.05518300	      0.88266470	     -0.00080221	     -0.20815467	     -0.00062457	      0.00036712	     55.77055156
      1.92723113	     -0.05082995	     -0.00104366	     -0.19264984	     -0.05518383	      0.88266516	     -0.00080300	     -0.20814481	     -0.00063186	      0.00033008	     55.63916763
      1.92854547	     -0.05083145	     -0.00104312	     -0.19265122	     -0.05518467	      0.88266557	     -0.00080379	     -0.20813517	     -0.00063916	      0.00029331	     55.76823852
      1.92985982	     -0.05083335	     -0.00103947	     -0.19265310	     -0.05518551	      0.88266593	     -0.00080459	     -0.20812577	     -0.00064602	      0.00025714	     55.55983018
      1.93097317	     -0.05083466	     -0.00103928	     -0.19265430	     -0.05518623	      0.88266620	     -0.00080527	     -0.20811796	     -0.00065191	      0.00022704	     55.68679472
      1.93208652	     -0.05083647	     -0.00103721	     -0.19265605	     -0.05518696	      0.88266644	     -0.00080595	     -0.20811031	     -0.00065752	      0.00019769	     55.59550560
      1.93352304	     -0.05084068	     -0.00103605	     -0.19266016	     -0.05518791	      0.88266670	     -0.00080683	     -0.20810068	     -0.00066468	      0.00016099	     55.63683730
      1.93495956	     -0.05084666	     -0.00103323	     -0.19266608	     -0.05518887	      0.88266690	     -0.00080771	     -0.20809136	     -0.00067149	      0.00012586	     55.47336017
      1.93607821	     -0.05085274	     -0.00103334	     -0.19267204	     -0.05518962	      0.88266703	     -0.00080840	     -0.20808431	     -0.00067682	      0.00009962	     55.58390866
      1.93719685	     -0.05085928	     -0.00103164	     -0.19267851	     -0.05519038	      0.88266713	     -0.00080908	     -0.20807745	     -0.00068186	      0.00007448	     55.49430167
      1.93865824	     -0.05086879	     -0.00103083	     -0.19268790	     -0.05519139	      0.88266721	     -0.00080999	     -0.20806874	     -0.00068833	      0.00004332	     55.54099028
      1.94011963	     -0.05087907	     -0.00102809	     -0.19269812	     -0.05519240	      0.88266725	     -0.00081089	     -0.20806032	     -0.00069435	      0.00001424	     55.35596512
      1.94118717	     -0.05088778	     -0.00102858	     -0.19270670	     -0.05519314	      0.88266726	     -0.00081155	     -0.20805435	     -0.00069879	     -0.00000571	     55.47722065
      1.94225472	     -0.05089689	     -0.00102733	     -0.19271575	     -0.05519389	      0.88266724	     -0.00081221	     -0.20804852	     -0.00070294	     -0.00002449	     55.39818227
      1.94380099	     -0.05091135	     -0.00102643	     -0.19273008	     -0.05519498	      0.88266718	     -0.00081317	     -0.20804033	     -0.00070881	     -0.00004964	     55.41506873
      1.94511682	     -0.05092451	     -0.00102450	     -0.19274317	     -0.05519592	      0.88266711	     -0.00081398	     -0.20803360	     -0.00071349	     -0.00006908	     55.27433599
      1.94643264	     -0.05093912	     -0.00102453	     -0.19275766	     -0.05519686	      0.88266700	     -0.00081480	     -0.20802708	     -0.00071811	     -0.00008682	     55.35994539
      1.94774846	     -0.05095475	     -0.00102229	     -0.19277324	     -0.05519781	      0.88266688	     -0.00081562	     -0.20802077	     -0.00072231	     -0.00010282	     55.15075958
      1.94906429	     -0.05097277	     -0.00102330	     -0.19279110	     -0.05519876	      0.88266673	     -0.00081644	     -0.20801470	     -0.00072653	     -0.00011728	     55.31260578
      1.95017755	     -0.05098891	     -0.00102139	     -0.19280719	     -0.05519957	      0.88266660	     -0.00081713	     -0.20800976	     -0.00072968	     -0.00012828	     55.07432689
      1.95129081	     -0.05100691	     -0.00102159	     -0.19282509	     -0.05520038	      0.88266645	     -0.00081782	     -0.20800500	     -0.00073281	     -0.00013830	     55.08601427
      1.95272777	     -0.05103208	     -0.00102067	     -0.19285016	     -0.05520144	      0.88266624	     -0.00081871	     -0.20799916	     -0.00073644	     -0.00014984	     54.93355051
      1.95416473	     -0.05106014	     -0.00102175	     -0.19287805	     -0.05520250	      0.88266602	     -0.00081960	     -0.20799366	     -0.00073987	     -0.00016003	     55.00775108
      1.95528391	     -0.05108328	     -0.00102036	     -0.19290114	     -0.05520333	      0.88266583	     -0.00082029	     -0.20798963	     -0.00074208	     -0.00016711	     54.75764360
      1.95640309	     -0.05110837	     -0.00102087	     -0.19292612	     -0.05520416	      0.88266564	     -0.00082099	     -0.20798582	     -0.00074418	     -0.00017363	     54.73942833
      1.95786497	     -0.05114267	     -0.00102023	     -0.19296032	     -0.05520525	      0.88266538	     -0.00082189	     -0.20798119	     -0.00074639	     -0.00018137	     54.55011266
      1.95932685	     -0.05117928	     -0.00102167	     -0.19299677	     -0.05520634	      0.88266511	     -0.00082279	     -0.20797695	     -0.00074825	     -0.00018847	     54.62812455
      1.96039740	     -0.05120653	     -0.00102025	     -0.19302399	     -0.05520714	      0.88266491	     -0.00082345	     -0.20797408	     -0.00074904	     -0.00019329	     54.34614983
      1.96146795	     -0.05123510	     -0.00102070	     -0.19305246	     -0.05520795	      0.88266470	     -0.00082411	     -0.20797141	     -0.00074968	     -0.00019794	     54.30639320
      1.96301324	     -0.05127721	     -0.00102025	     -0.19309448	     -0.05520911	      0.88266439	     -0.00082506	     -0.20796791	     -0.00074995	     -0.00020437	     54.10909122
      1.96433146	     -0.05131400	     -0.00102107	     -0.19313116	     -0.05521009	      0.88266412	     -0.00082586	     -0.20796525	     -0.00074976	     -0.00020972	     54.10060826
      1.96564967	     -0.05135043	     -0.00101997	     -0.19316755	     -0.05521108	      0.88266384	     -0.00082666	     -0.20796287	     -0.00074893	     -0.00021495	     53.83802227
      1.96696789	     -0.05138759	     -0.00102132	     -0.19320458	     -0.05521207	      0.88266355	     -0.00082746	     -0.20796076	     -0.00074785	     -0.00022018	     53.91384215
      1.96828610	     -0.05142369	     -0.00101953	     -0.19324067	     -0.05521305	      0.88266326	     -0.00082826	     -0.20795892	     -0.00074606	     -0.00022533	     53.54223703
      1.96940596	     -0.05145498	     -0.00102096	     -0.19327187	     -0.05521389	      0.88266300	     -0.00082893	     -0.20795756	     -0.00074448	     -0.00022974	     53.63731916
      1.97052581	     -0.05148532	     -0.00102035	     -0.19330217	     -0.05521472	      0.88266274	     -0.00082960	     -0.20795639	     -0.00074244	     -0.00023411	     53.43740750
      1.97196290	     -0.05152384	     -0.00102099	     -0.19334060	     -0.05521579	      0.88266240	     -0.00083046	     -0.20795517	     -0.00073958	     -0.00023970	     53.40622536
      1.97339999	     -0.05156076	     -0.00101980	     -0.19337750	     -0.05521685	      0.88266205	     -0.00083131	     -0.20795425	     -0.00073618	     -0.00024518	     53.07479908
      1.97452868	     -0.05158972	     -0.00102124	     -0.19340638	     -0.05521767	      0.88266177	     -0.00083198	     -0.20795374	     -0.00073348	     -0.00024943	     53.18626027
      1.97565738	     -0.05161735	     -0.00102084	     -0.19343398	     -0.05521850	      0.88266149	     -0.00083264	     -0.20795342	     -0.00073044	     -0.00025354	     52.98511835
      1.97711620	     -0.05165216	     -0.00102177	     -0.19346871	     -0.05521956	      0.88266112	     -0.00083350	     -0.20795329	     -0.00072642	     -0.00025867	     52.97777271
      1.97857502	     -0.05168453	     -0.00102065	     -0.19350107	     -0.05522062	      0.88266073	     -0.00083434	     -0.20795347	     -0.00072202	     -0.00026347	     52.60018005
      1.97965603	     -0.05170806	     -0.00102235	     -0.19352451	     -0.05522140	      0.88266045	     -0.00083497	     -0.20795380	     -0.00071887	     -0.00026685	     52.75848508
      1.98073703	     -0.05172988	     -0.00102223	     -0.19354631	     -0.05522217	      0.88266016	     -0.00083559	     -0.20795429	     -0.00071549	     -0.00026996	     52.58579841
      1.98227415	     -0.05175935	     -0.00102329	     -0.19357570	     -0.05522327	      0.88265974	     -0.00083647	     -0.20795526	     -0.00071072	     -0.00027396	     52.56451231
      1.98359256	     -0.05178258	     -0.00102303	     -0.19359891	     -0.05522420	      0.88265938	     -0.00083722	     -0.20795635	     -0.00070649	     -0.00027689	     52.29951725
      1.98491097	     -0.05180488	     -0.00102473	     -0.19362113	     -0.05522513	      0.88265901	     -0.00083796	     -0.20795767	     -0.00070243	     -0.00027936	     52.41300524
      1.98622938	     -0.05182495	     -0.00102407	     -0.19364119	     -0.05522606	      0.88265864	     -0.00083870	     -0.20795922	     -0.00069818	     -0.00028126	     52.04679155
      1.98754779	     -0.05184468	     -0.00102659	     -0.19366081	     -0.05522697	      0.88265827	     -0.00083944	     -0.20796099	     -0.00069422	     -0.00028266	     52.29994772
      1.98868040	     -0.05185963	     -0.00102596	     -0.19367576	     -0.05522776	      0.88265795	     -0.00084007	     -0.20796270	     -0.00069059	     -0.00028335	     51.92479782
      1.98981301	     -0.05187415	     -0.00102744	     -0.19369021	     -0.05522854	      0.88265763	     -0.00084069	     -0.20796457	     -0.00068717	     -0.00028362	     51.97495790
      1.99123795	     -0.05189036	     -0.00102793	     -0.19370638	     -0.05522952	      0.88265722	     -0.00084147	     -0.20796716	     -0.00068282	     -0.00028327	     51.75615050
      1.99266288	     -0.05190547	     -0.00103043	     -0.19372138	     -0.05523049	      0.88265682	     -0.00084224	     -0.20796998	     -0.00067871	     -0.00028216	     51.93525429
      1.99380013	     -0.05191565	     -0.00103018	     -0.19373155	     -0.05523126	      0.88265650	     -0.00084285	     -0.20797240	     -0.00067529	     -0.00028068	     51.60169519
      1.99493738	     -0.05192549	     -0.00103186	     -0.19374131	     -0.05523202	      0.88265618	     -0.00084345	     -0.20797496	     -0.00067210	     -0.00027872	     51.65739507
      1.99638360	     -0.05193639	     -0.00103266	     -0.19375216	     -0.05523299	      0.88265578	     -0.00084422	     -0.20797841	     -0.00066803	     -0.00027548	     51.45544416
      1.99782982	     -0.05194667	     -0.00103565	     -0.19376232	     -0.05523395	      0.88265538	     -0.00084497	     -0.20798209	     -0.00066427	     -0.00027150	     51.68417273
      1.99891979	     -0.05195290	     -0.00103550	     -0.19376854	     -0.05523468	      0.88265509	     -0.00084554	     -0.20798500	     -0.00066132	     -0.00026795	     51.35583466
      2.00000977	     -0.05195898	     -0.00103724	     -0.19377455	     -0.05523540	      0.88265480	     -0.00084610	     -0.20798803	     -0.00065863	     -0.00026401	     51.40278083
      2.00152764	     -0.05196600	     -0.00103854	     -0.19378150	     -0.05523639	      0.88265440	     -0.00084687	     -0.20799245	     -0.00065496	     -0.00025783	     51.25168658
      2.00304551	     -0.05197215	     -0.00104188	     -0.19378752	     -0.05523738	      0.88265402	     -0.00084763	     -0.20799708	     -0.00065168	     -0.00025093	     51.51220344
      2.00408642	     -0.05197488	     -0.00104174	     -0.19379023	     -0.05523806	      0.88265376	     -0.00084815	     -0.20800037	     -0.00064934	     -0.00024575	     51.19364758
      2.00512733	     -0.05197728	     -0.00104336	     -0.19379256	     -0.05523874	      0.88265351	     -0.00084866	     -0.20800376	     -0.00064726	     -0.00024029	     51.23511674
      2.00675149	     -0.05197924	     -0.00104498	     -0.19379444	     -0.05523978	      0.88265312	     -0.00084945	     -0.20800920	     -0.00064417	     -0.00023114	     51.13589745
      2.00808046	     -0.05197992	     -0.00104738	     -0.19379502	     -0.05524064	      0.88265282	     -0.00085008	     -0.20801380	     -0.00064198	     -0.00022314	     51.25597475
      2.00940944	     -0.05197930	     -0.00104810	     -0.19379435	     -0.05524149	      0.88265253	     -0.00085071	     -0.20801853	     -0.00063988	     -0.00021465	     51.05995398
      2.01073841	     -0.05197836	     -0.00105115	     -0.19379328	     -0.05524234	      0.88265225	     -0.00085132	     -0.20802338	     -0.00063826	     -0.00020580	     51.30036558
      2.01192065	     -0.05197732	     -0.00105148	     -0.19379221	     -0.05524309	      0.88265201	     -0.00085187	     -0.20802782	     -0.00063684	     -0.00019759	     51.04776269
      2.01310290	     -0.05197886	     -0.00105403	     -0.19379364	     -0.05524385	      0.88265178	     -0.00085240	     -0.20803242	     -0.00063585	     -0.00018923	     51.16898032
      2.01428514	     -0.05198353	     -0.00105551	     -0.19379823	     -0.05524460	      0.88265157	     -0.00085293	     -0.20803728	     -0.00063500	     -0.00018081	     51.04816412
      2.01580989	     -0.05199590	     -0.00105924	     -0.19381044	     -0.05524556	      0.88265130	     -0.00085359	     -0.20804409	     -0.00063433	     -0.00017023	     51.16676703
      2.01700939	     -0.05201007	     -0.00106061	     -0.19382453	     -0.05524633	      0.88265110	     -0.00085411	     -0.20805000	     -0.00063386	     -0.00016230	     50.93740400
      2.01820888	     -0.05202824	     -0.00106368	     -0.19384257	     -0.05524709	      0.88265091	     -0.00085462	     -0.20805646	     -0.00063367	     -0.00015503	     51.03061291
      2.01940837	     -0.05204977	     -0.00106522	     -0.19386402	     -0.05524785	      0.88265073	     -0.00085511	     -0.20806354	     -0.00063345	     -0.00014862	     50.88017644
      2.02092282	     -0.05208292	     -0.00106830	     -0.19389703	     -0.05524880	      0.88265051	     -0.00085573	     -0.20807342	     -0.00063333	     -0.00014225	     50.97045138
      2.02210084	     -0.05211227	     -0.00106855	     -0.19392633	     -0.05524955	      0.88265034	     -0.00085620	     -0.20808191	     -0.00063298	     -0.00013893	     50.69106344
      2.02327886	     -0.05214510	     -0.00107021	     -0.19395909	     -0.05525030	      0.88265018	     -0.00085665	     -0.20809111	     -0.00063262	     -0.00013738	     50.74443931
      2.02445688	     -0.05218096	     -0.00107044	     -0.19399492	     -0.05525104	      0.88265002	     -0.00085710	     -0.20810105	     -0.00063191	     -0.00013777	     50.57321268
      2.02604228	     -0.05223462	     -0.00107163	     -0.19404852	     -0.05525204	      0.88264980	     -0.00085769	     -0.20811566	     -0.00063055	     -0.00014180	     50.61254299
      2.02721367	     -0.05227707	     -0.00107055	     -0.19409099	     -0.05525278	      0.88264963	     -0.00085811	     -0.20812736	     -0.00062891	     -0.00014753	     50.28302909
      2.02838506	     -0.05232179	     -0.00107086	     -0.19413570	     -0.05525352	      0.88264945	     -0.00085852	     -0.20813984	     -0.00062691	     -0.00015578	     50.30019859
      2.02982193	     -0.05237932	     -0.00106955	     -0.19419326	     -0.05525441	      0.88264922	     -0.00085902	     -0.20815619	     -0.00062355	     -0.00016936	     49.98740957
      2.03109867	     -0.05243334	     -0.00107003	     -0.19424729	     -0.05525521	      0.88264899	     -0.00085944	     -0.20817167	     -0.00061992	     -0.00018465	     50.07878528
      2.03237540	     -0.05248926	     -0.00106835	     -0.19430328	     -0.05525600	      0.88264874	     -0.00085986	     -0.20818804	     -0.00061533	     -0.00020286	     49.66633123
      2.03365214	     -0.05254719	     -0.00106882	     -0.19436122	     -0.05525678	      0.88264847	     -0.00086026	     -0.20820527	     -0.00061013	     -0.00022396	     49.75598658
      2.03492887	     -0.05260676	     -0.00106703	     -0.19442089	     -0.05525755	      0.88264817	     -0.00086066	     -0.20822335	     -0.00060390	     -0.00024773	     49.28991650
      2.03620561	     -0.05266783	     -0.00106758	     -0.19448200	     -0.05525832	      0.88264784	     -0.00086104	     -0.20824224	     -0.00059703	     -0.00027408	     49.37660150
      2.03748235	     -0.05272946	     -0.00106581	     -0.19454374	     -0.05525908	      0.88264747	     -0.00086142	     -0.20826191	     -0.00058906	     -0.00030268	     48.88140071
      2.03875908	     -0.05279195	     -0.00106653	     -0.19460629	     -0.05525982	      0.88264706	     -0.00086179	     -0.20828229	     -0.00058040	     -0.00033336	     48.96105794
      2.04003582	     -0.05285498	     -0.00106496	     -0.19466946	     -0.05526056	      0.88264662	     -0.00086215	     -0.20830336	     -0.00057061	     -0.00036573	     48.45142859
      2.04131255	     -0.05291862	     -0.00106595	     -0.19473317	     -0.05526128	      0.88264613	     -0.00086249	     -0.20832508	     -0.00056012	     -0.00039959	     48.52166459
      2.04258929	     -0.05298048	     -0.00106495	     -0.19479517	     -0.05526199	      0.88264560	     -0.00086284	     -0.20834740	     -0.00054851	     -0.00043449	     48.00956204
      2.04386602	     -0.05304384	     -0.00106635	     -0.19485861	     -0.05526268	      0.88264502	     -0.00086317	     -0.20837033	     -0.00053627	     -0.00047016	     48.05380623
      2.04514276	     -0.05310805	     -0.00106536	     -0.19492298	     -0.05526336	      0.88264440	     -0.00086349	     -0.20839384	     -0.00052295	     -0.00050621	     47.54318058
      2.04641949	     -0.05317327	     -0.00106697	     -0.19498830	     -0.05526402	      0.88264373	     -0.00086381	     -0.20841790	     -0.00050895	     -0.00054251	     47.57837870
      2.04769623	     -0.05323824	     -0.00106649	     -0.19505344	     -0.05526466	      0.88264301	     -0.00086412	     -0.20844247	     -0.00049376	     -0.00057866	     47.12692185
      2.04897296	     -0.05330200	     -0.00106844	     -0.19511731	     -0.05526528	      0.88264225	     -0.00086443	     -0.20846747	     -0.00047778	     -0.00061440	     47.16712022
      2.05024970	     -0.05336383	     -0.00106831	     -0.19517932	     -0.05526588	      0.88264144	     -0.00086473	     -0.20849280	     -0.00046063	     -0.00064924	     46.77206789
      2.05152643	     -0.05342345	     -0.00107032	     -0.19523908	     -0.05526645	      0.88264059	     -0.00086502	     -0.20851836	     -0.00044275	     -0.00068291	     46.79888780
      2.05280317	     -0.05348081	     -0.00107037	     -0.19529665	     -0.05526701	      0.88263970	     -0.00086530	     -0.20854406	     -0.00042379	     -0.00071497	     46.45745777
      2.05407990	     -0.05353636	     -0.00107244	     -0.19535236	     -0.05526753	      0.88263877	     -0.00086558	     -0.20856983	     -0.00040416	     -0.00074517	     46.46882601
      2.05535664	     -0.05358957	     -0.00107276	     -0.19540578	     -0.05526804	      0.88263780	     -0.00086585	     -0.20859559	     -0.00038353	     -0.00077312	     46.18961698
      2.05663337	     -0.05363955	     -0.00107482	     -0.19545594	     -0.05526851	      0.88263679	     -0.00086612	     -0.20862127	     -0.00036224	     -0.00079857	     46.20320507
      2.05791011	     -0.05368568	     -0.00107531	     -0.19550231	     -0.05526896	      0.88263576	     -0.00086638	     -0.20864676	     -0.00034007	     -0.00082109	     45.99916200
      2.05918684	     -0.05372757	     -0.00107732	     -0.19554441	     -0.05526938	      0.88263470	     -0.00086663	     -0.20867195	     -0.00031734	     -0.00084041	     46.02264409
      2.06046358	     -0.05376455	     -0.00107793	     -0.19558164	     -0.05526977	      0.88263362	     -0.00086688	     -0.20869674	     -0.00029385	     -0.00085614	     45.89565353
      2.06174031	     -0.05379671	     -0.00107988	     -0.19561402	     -0.05527013	      0.88263251	     -0.00086712	     -0.20872102	     -0.00026992	     -0.00086800	     45.93783021
      2.06301705	     -0.05382468	     -0.00108073	     -0.19564225	     -0.05527046	      0.88263140	     -0.00086736	     -0.20874471	     -0.00024545	     -0.00087567	     45.86814793
      2.06429378	     -0.05384923	     -0.00108358	     -0.19566701	     -0.05527076	      0.88263028	     -0.00086759	     -0.20876775	     -0.00022077	     -0.00087895	     45.91392405
      2.06584486	     -0.05387519	     -0.00108526	     -0.19569327	     -0.05527108	      0.88262892	     -0.00086786	     -0.20879485	     -0.00019033	     -0.00087677	     45.84848057
      2.06698265	     -0.05389188	     -0.00108847	     -0.19571013	     -0.05527128	      0.88262792	     -0.00086806	     -0.20881408	     -0.00016804	     -0.00087095	     45.93478152
      2.06812044	     -0.05390626	     -0.00108976	     -0.19572474	     -0.05527146	      0.88262694	     -0.00086825	     -0.20883277	     -0.00014551	     -0.00086148	     45.92524402
      2.06964629	     -0.05392232	     -0.00109203	     -0.19574110	     -0.05527166	      0.88262564	     -0.00086850	     -0.20885698	     -0.00011533	     -0.00084321	     45.98997451
      2.07100958	     -0.05393338	     -0.00109258	     -0.19575246	     -0.05527180	      0.88262450	     -0.00086871	     -0.20887779	     -0.00008819	     -0.00082159	     45.98823080
      2.07237286	     -0.05394007	     -0.00109534	     -0.19575939	     -0.05527190	      0.88262340	     -0.00086892	     -0.20889778	     -0.00006126	     -0.00079524	     46.09518385
      2.07356048	     -0.05394264	     -0.00109492	     -0.19576225	     -0.05527196	      0.88262247	     -0.00086910	     -0.20891450	     -0.00003764	     -0.00076848	     46.09331004
      2.07474810	     -0.05394084	     -0.00109618	     -0.19576070	     -0.05527199	      0.88262157	     -0.00086927	     -0.20893052	     -0.00001423	     -0.00073846	     46.16814675
      2.07593572	     -0.05393354	     -0.00109670	     -0.19575367	     -0.05527199	      0.88262072	     -0.00086944	     -0.20894580	      0.00000913	     -0.00070515	     46.21322780
      2.07756563	     -0.05391989	     -0.00109850	     -0.19574035	     -0.05527195	      0.88261961	     -0.00086967	     -0.20896560	      0.00004081	     -0.00065445	     46.31465444
      2.07877976	     -0.05390597	     -0.00109765	     -0.19572673	     -0.05527189	      0.88261884	     -0.00086983	     -0.20897942	      0.00006429	     -0.00061318	     46.36442702
      2.07999390	     -0.05388896	     -0.00109781	     -0.19571000	     -0.05527180	      0.88261812	     -0.00086998	     -0.20899242	      0.00008737	     -0.00056913	     46.43340227
      2.08120803	     -0.05386974	     -0.00109675	     -0.19569108	     -0.05527168	      0.88261746	     -0.00087014	     -0.20900459	      0.00011022	     -0.00052256	     46.49056265
      2.08281706	     -0.05384039	     -0.00109666	     -0.19566209	     -0.05527147	      0.88261667	     -0.00087033	     -0.20901945	      0.00013994	     -0.00045758	     46.62000430
      2.08400511	     -0.05381557	     -0.00109481	     -0.19563757	     -0.05527129	      0.88261615	     -0.00087048	     -0.20902947	      0.00016167	     -0.00040750	     46.68037764
      2.08519316	     -0.05378786	     -0.00109453	     -0.19561013	     -0.05527109	      0.88261570	     -0.00087061	     -0.20903867	      0.00018297	     -0.00035600	     46.78065688
      2.08666698	     -0.05375016	     -0.00109264	     -0.19557278	     -0.05527080	      0.88261522	     -0.00087078	     -0.20904891	      0.00020904	     -0.00029043	     46.88504171
      2.08797561	     -0.05371361	     -0.00109262	     -0.19553649	     -0.05527051	      0.88261488	     -0.00087093	     -0.20905694	      0.00023159	     -0.00023107	     47.01006761
      2.08928423	     -0.05367462	     -0.00109038	     -0.19549782	     -0.05527020	      0.88261462	     -0.00087107	     -0.20906394	      0.00025382	     -0.00017085	     47.09793502
      2.09059285	     -0.05363367	     -0.00109040	     -0.19545713	     -0.05526985	      0.88261443	     -0.00087121	     -0.20906996	      0.00027535	     -0.00011025	     47.21039147
      2.09190147	     -0.05359100	     -0.00108775	     -0.19541478	     -0.05526947	      0.88261433	     -0.00087135	     -0.20907500	      0.00029651	     -0.00004951	     47.29101429
      2.09321009	     -0.05354698	     -0.00108782	     -0.19537098	     -0.05526907	      0.88261431	     -0.00087148	     -0.20907909	      0.00031691	      0.00001084	     47.40055251
      2.09451871	     -0.05350202	     -0.00108490	     -0.19532633	     -0.05526865	      0.88261436	     -0.00087162	     -0.20908227	      0.00033698	      0.00007064	     47.47581107
      2.09582734	     -0.05345686	     -0.00108518	     -0.19528137	     -0.05526819	      0.88261449	     -0.00087175	     -0.20908458	      0.00035626	      0.00012935	     47.58061468
      2.09699636	     -0.05341585	     -0.00108245	     -0.19524062	     -0.05526777	      0.88261467	     -0.00087187	     -0.20908594	      0.00037326	      0.00018076	     47.63716247
      2.09816538	     -0.05337264	     -0.00108150	     -0.19519761	     -0.05526732	      0.88261491	     -0.00087199	     -0.20908664	      0.00038970	      0.00023087	     47.72512525
      2.09958472	     -0.05331688	     -0.00107848	     -0.19514215	     -0.05526675	      0.88261528	     -0.00087213	     -0.20908656	      0.00040926	      0.00028981	     47.82513329
      2.10100407	     -0.05325608	     -0.00107682	     -0.19508159	     -0.05526616	      0.88261573	     -0.00087227	     -0.20908541	      0.00042810	      0.00034639	     47.96255902
      2.10219197	     -0.05320039	     -0.00107282	     -0.19502617	     -0.05526564	      0.88261617	     -0.00087239	     -0.20908354	      0.00044357	      0.00039196	     48.05153358
      2.10337987	     -0.05313957	     -0.00107039	     -0.19496557	     -0.05526510	      0.88261666	     -0.00087250	     -0.20908080	      0.00045845	      0.00043581	     48.17946773
      2.10480586	     -0.05305921	     -0.00106534	     -0.19488553	     -0.05526444	      0.88261732	     -0.00087265	     -0.20907626	      0.00047575	      0.00048639	     48.32391136
      2.10623185	     -0.05297236	     -0.00106207	     -0.19479893	     -0.05526375	      0.88261805	     -0.00087279	     -0.20907029	      0.00049204	      0.00053473	     48.51205449
      2.10737834	     -0.05289722	     -0.00105703	     -0.19472405	     -0.05526318	      0.88261868	     -0.00087290	     -0.20906444	      0.00050462	      0.00057222	     48.64140906
      2.10852482	     -0.05281708	     -0.00105395	     -0.19464410	     -0.05526259	      0.88261936	     -0.00087302	     -0.20905762	      0.00051638	      0.00060860	     48.82573770
      2.11000279	     -0.05270667	     -0.00104877	     -0.19453395	     -0.05526182	      0.88262029	     -0.00087317	     -0.20904738	      0.00053047	      0.00065432	     49.06341496
      2.11148076	     -0.05258868	     -0.00104569	     -0.19441615	     -0.05526102	      0.88262130	     -0.00087333	     -0.20903548	      0.00054286	      0.00069904	     49.36031822
      2.11258724	     -0.05249575	     -0.00104098	     -0.19432341	     -0.05526042	      0.88262209	     -0.00087344	     -0.20902549	      0.00055114	      0.00073218	     49.51779807
      2.11369372	     -0.05239882	     -0.00103800	     -0.19422661	     -0.05525980	      0.88262292	     -0.00087356	     -0.20901460	      0.00055823	      0.00076505	     49.73249387
      2.11523705	     -0.05225693	     -0.00103274	     -0.19408490	     -0.05525894	      0.88262413	     -0.00087373	     -0.20899789	      0.00056628	      0.00081080	     50.04525790
      2.11662507	     -0.05212306	     -0.00102959	     -0.19395113	     -0.05525815	      0.88262529	     -0.00087388	     -0.20898137	      0.00057139	      0.00085208	     50.38228412
      2.11801309	     -0.05198329	     -0.00102391	     -0.19381151	     -0.05525735	      0.88262650	     -0.00087404	     -0.20896347	      0.00057459	      0.00089383	     50.68770201
      2.11912700	     -0.05186756	     -0.00102215	     -0.19369580	     -0.05525671	      0.88262751	     -0.00087416	     -0.20894812	      0.00057537	      0.00092770	     50.98884629
      2.12024090	     -0.05174846	     -0.00101854	     -0.19357676	     -0.05525607	      0.88262856	     -0.00087429	     -0.20893192	      0.00057479	      0.00096207	     51.27233876
      2.12173390	     -0.05158341	     -0.00101496	     -0.19341172	     -0.05525521	      0.88263004	     -0.00087447	     -0.20890890	      0.00057152	      0.00100894	     51.71121917
      2.12322689	     -0.05141326	     -0.00100952	     -0.19324160	     -0.05525436	      0.88263158	     -0.00087466	     -0.20888442	      0.00056550	      0.00105686	     52.13362494
      2.12430643	     -0.05128763	     -0.00100817	     -0.19311589	     -0.05525376	      0.88263274	     -0.00087479	     -0.20886584	      0.00055917	      0.00109209	     52.50033728
      2.12538597	     -0.05116054	     -0.00100527	     -0.19298875	     -0.05525316	      0.88263394	     -0.00087493	     -0.20884657	      0.00055138	      0.00112792	     52.83886660
      2.12694367	     -0.05097525	     -0.00100241	     -0.19280333	     -0.05525231	      0.88263573	     -0.00087514	     -0.20881764	      0.00053717	      0.00118048	     53.36819963
      2.12825393	     -0.05081811	     -0.00099901	     -0.19264608	     -0.05525162	      0.88263731	     -0.00087532	     -0.20879236	      0.00052260	      0.00122537	     53.79392090
      2.12956419	     -0.05065997	     -0.00099763	     -0.19248774	     -0.05525094	      0.88263894	     -0.00087550	     -0.20876628	      0.00050545	      0.00127063	     54.29284119
      2.13087445	     -0.05049961	     -0.00099402	     -0.19232722	     -0.05525029	      0.88264064	     -0.00087569	     -0.20873946	      0.00048597	      0.00131618	     54.73939172
      2.13218471	     -0.05033752	     -0.00099320	     -0.19216486	     -0.05524967	      0.88264239	     -0.00087589	     -0.20871190	      0.00046385	      0.00136172	     55.28670534
      2.13331823	     -0.05019705	     -0.00098988	     -0.19202422	     -0.05524916	      0.88264396	     -0.00087606	     -0.20868750	      0.00044286	      0.00140106	     55.65600449
      2.13445174	     -0.05005720	     -0.00098875	     -0.19188412	     -0.05524867	      0.88264557	     -0.00087624	     -0.20866263	      0.00041990	      0.00144004	     56.10893397
      2.13584736	     -0.04988655	     -0.00098611	     -0.19171315	     -0.05524810	      0.88264761	     -0.00087647	     -0.20863144	      0.00038923	      0.00148738	     56.62107911
      2.13724297	     -0.04971787	     -0.00098583	     -0.19154407	     -0.05524758	      0.88264972	     -0.00087671	     -0.20859974	      0.00035574	      0.00153351	     57.22559723
      2.13835437	     -0.04958303	     -0.00098400	     -0.19140894	     -0.05524720	      0.88265144	     -0.00087690	     -0.20857422	      0.00032726	      0.00156933	     57.59000375
      2.13946576	     -0.04945074	     -0.00098433	     -0.19127628	     -0.05524685	      0.88265321	     -0.00087711	     -0.20854854	      0.00029694	      0.00160407	     58.02313193
      2.14089251	     -0.04928426	     -0.00098350	     -0.19110932	     -0.05524646	      0.88265553	     -0.00087737	     -0.20851547	      0.00025560	      0.00164672	     58.52349678
      2.14231925	     -0.04912373	     -0.00098486	     -0.19094823	     -0.05524613	      0.88265791	     -0.00087765	     -0.20848236	      0.00021150	      0.00168650	     59.10324057
      2.14336897	     -0.04900969	     -0.00098335	     -0.19083383	     -0.05524592	      0.88265969	     -0.00087786	     -0.20845808	      0.00017757	      0.00171361	     59.39054776
      2.14441869	     -0.04889969	     -0.00098365	     -0.19072340	     -0.05524575	      0.88266150	     -0.00087808	     -0.20843391	      0.00014229	      0.00173851	     59.76208665
      2.14592707	     -0.04874838	     -0.00098313	     -0.19057149	     -0.05524558	      0.88266415	     -0.00087840	     -0.20839949	      0.00008959	      0.00177003	     60.24128999
      2.14720809	     -0.04862682	     -0.00098334	     -0.19044937	     -0.05524549	      0.88266643	     -0.00087869	     -0.20837062	      0.00004299	      0.00179247	     60.68754690
      2.14848911	     -0.04851084	     -0.00098143	     -0.19033288	     -0.05524547	      0.88266874	     -0.00087898	     -0.20834217	     -0.00000506	      0.00181069	     61.00814857
      2.14977012	     -0.04840103	     -0.00098169	     -0.19022249	     -0.05524551	      0.88267107	     -0.00087929	     -0.20831417	     -0.00005466	      0.00182420	     61.44857338
      2.15105114	     -0.04829649	     -0.00097876	     -0.19011744	     -0.05524561	      0.88267341	     -0.00087961	     -0.20828669	     -0.00010539	      0.00183279	     61.70917835
      2.15213100	     -0.04821363	     -0.00097944	     -0.19003407	     -0.05524575	      0.88267539	     -0.00087988	     -0.20826395	     -0.00014919	      0.00183590	     62.05832254
      2.15321085	     -0.04813534	     -0.00097814	     -0.18995529	     -0.05524593	      0.88267738	     -0.00088016	     -0.20824163	     -0.00019367	      0.00183520	     62.28375849
      2.15460761	     -0.04804169	     -0.00097802	     -0.18986098	     -0.05524624	      0.88267993	     -0.00088054	     -0.20821346	     -0.00025227	      0.00182832	     62.64046209
      2.15600437	     -0.04795592	     -0.00097607	     -0.18977457	     -0.05524664	      0.88268248	     -0.00088093	     -0.20818613	     -0.00031176	      0.00181458	     62.85843616
      2.15707652	     -0.04789652	     -0.00097711	     -0.18971461	     -0.05524700	      0.88268442	     -0.00088125	     -0.20816577	     -0.00035812	      0.00179922	     63.13220737
      2.15814868	     -0.04784163	     -0.00097624	     -0.18965920	     -0.05524741	      0.88268634	     -0.00088157	     -0.20814599	     -0.00040484	      0.00177970	     63.27729745
      2.15957783	     -0.04777611	     -0.00097647	     -0.18959295	     -0.05524803	      0.88268886	     -0.00088201	     -0.20812053	     -0.00046772	      0.00174710	     63.54310429
      2.16100698	     -0.04771821	     -0.00097471	     -0.18953436	     -0.05524874	      0.88269133	     -0.00088246	     -0.20809615	     -0.00053097	      0.00170712	     63.66451652
      2.16202218	     -0.04768230	     -0.00097617	     -0.18949789	     -0.05524930	      0.88269304	     -0.00088280	     -0.20807950	     -0.00057621	      0.00167427	     63.88269326
      2.16303738	     -0.04764934	     -0.00097572	     -0.18946441	     -0.05524991	      0.88269472	     -0.00088314	     -0.20806341	     -0.00062149	      0.00163792	     63.97717021
      2.16456261	     -0.04760623	     -0.00097608	     -0.18942050	     -0.05525091	      0.88269718	     -0.00088367	     -0.20804026	     -0.00068973	      0.00157691	     64.17771022
      2.16583573	     -0.04757507	     -0.00097510	     -0.18938871	     -0.05525183	      0.88269915	     -0.00088413	     -0.20802186	     -0.00074669	      0.00152043	     64.24374854
      2.16710886	     -0.04754895	     -0.00097599	     -0.18936191	     -0.05525281	      0.88270105	     -0.00088461	     -0.20800429	     -0.00080372	      0.00145919	     64.43515571
      2.16838198	     -0.04752635	     -0.00097429	     -0.18933869	     -0.05525387	      0.88270286	     -0.00088509	     -0.20798753	     -0.00086055	      0.00139364	     64.43323671
      2.16952190	     -0.04751069	     -0.00097548	     -0.18932241	     -0.05525488	      0.88270442	     -0.00088554	     -0.20797320	     -0.00091144	      0.00133154	     64.60583402
      2.17066182	     -0.04749778	     -0.00097445	     -0.18930895	     -0.05525595	      0.88270590	     -0.00088600	     -0.20795951	     -0.00096212	      0.00126663	     64.60732878
      2.17180174	     -0.04748884	     -0.00097498	     -0.18929940	     -0.05525708	      0.88270730	     -0.00088648	     -0.20794644	     -0.00101272	      0.00119917	     64.71179685
      2.17325594	     -0.04748183	     -0.00097412	     -0.18929166	     -0.05525860	      0.88270898	     -0.00088710	     -0.20793070	     -0.00107692	      0.00111002	     64.72006118
      2.17441388	     -0.04748082	     -0.00097548	     -0.18929002	     -0.05525987	      0.88271023	     -0.00088761	     -0.20791889	     -0.00112788	      0.00103694	     64.85541841
      2.17557182	     -0.04748243	     -0.00097486	     -0.18929105	     -0.05526121	      0.88271138	     -0.00088813	     -0.20790772	     -0.00117850	      0.00096244	     64.83265120
      2.17672977	     -0.04748790	     -0.00097583	     -0.18929591	     -0.05526260	      0.88271245	     -0.00088866	     -0.20789720	     -0.00122892	      0.00088684	     64.91701385
      2.17817203	     -0.04749842	     -0.00097534	     -0.18930572	     -0.05526442	      0.88271366	     -0.00088934	     -0.20788499	     -0.00129123	      0.00079170	     64.88958786
      2.17931094	     -0.04751099	     -0.00097710	     -0.18931766	     -0.05526592	      0.88271452	     -0.00088989	     -0.20787603	     -0.00134017	      0.00071616	     65.00685656
      2.18044984	     -0.04752561	     -0.00097688	     -0.18933171	     -0.05526747	      0.88271530	     -0.00089046	     -0.20786768	     -0.00138871	      0.00064067	     64.96946132
      2.18158875	     -0.04754351	     -0.00097807	     -0.18934902	     -0.05526908	      0.88271598	     -0.00089104	     -0.20785993	     -0.00143695	      0.00056546	     65.02991223
      2.18309063	     -0.04757063	     -0.00097812	     -0.18937539	     -0.05527129	      0.88271676	     -0.00089182	     -0.20785060	     -0.00149992	      0.00046726	     64.98543788
      2.18422149	     -0.04759508	     -0.00098019	     -0.18939923	     -0.05527301	      0.88271725	     -0.00089242	     -0.20784424	     -0.00154696	      0.00039435	     65.08330978
      2.18535236	     -0.04762137	     -0.00098037	     -0.18942496	     -0.05527478	      0.88271765	     -0.00089303	     -0.20783845	     -0.00159350	      0.00032265	     65.02776628
      2.18672214	     -0.04765763	     -0.00098251	     -0.18946050	     -0.05527701	      0.88271803	     -0.00089379	     -0.20783219	     -0.00164938	      0.00023767	     65.09656288
      2.18794780	     -0.04769188	     -0.00098267	     -0.18949417	     -0.05527906	      0.88271828	     -0.00089449	     -0.20782730	     -0.00169878	      0.00016372	     64.99034831
      2.18917347	     -0.04773119	     -0.00098530	     -0.18953282	     -0.05528117	      0.88271844	     -0.00089520	     -0.20782308	     -0.00174779	      0.00009196	     65.06929708
      2.19039914	     -0.04777266	     -0.00098544	     -0.18957372	     -0.05528334	      0.88271851	     -0.00089592	     -0.20781956	     -0.00179615	      0.00002267	     64.94207851
      2.19162481	     -0.04781881	     -0.00098843	     -0.18961922	     -0.05528557	      0.88271849	     -0.00089666	     -0.20781671	     -0.00184405	     -0.00004408	     65.02017931
      2.19285048	     -0.04786699	     -0.00098864	     -0.18966684	     -0.05528786	      0.88271840	     -0.00089741	     -0.20781454	     -0.00189121	     -0.00010808	     64.86446115
      2.19407615	     -0.04792000	     -0.00099193	     -0.18971921	     -0.05529021	      0.88271823	     -0.00089818	     -0.20781303	     -0.00193786	     -0.00016936	     64.93570292
      2.19530181	     -0.04797468	     -0.00099216	     -0.18977333	     -0.05529261	      0.88271799	     -0.00089896	     -0.20781220	     -0.00198370	     -0.00022776	     64.75019475
      2.19652748	     -0.04803404	     -0.00099569	     -0.18983207	     -0.05529507	      0.88271767	     -0.00089975	     -0.20781201	     -0.00202896	     -0.00028335	     64.81641664
      2.19775315	     -0.04809474	     -0.00099579	     -0.18989224	     -0.05529759	      0.88271729	     -0.00090056	     -0.20781246	     -0.00207332	     -0.00033603	     64.59727999
      2.19897882	     -0.04816085	     -0.00099927	     -0.18995774	     -0.05530015	      0.88271685	     -0.00090138	     -0.20781354	     -0.00211704	     -0.00038585	     64.65184568
      2.20020449	     -0.04822847	     -0.00099924	     -0.19002486	     -0.05530277	      0.88271635	     -0.00090222	     -0.20781524	     -0.00215977	     -0.00043265	     64.39224834
      2.20143015	     -0.04830100	     -0.00100303	     -0.19009678	     -0.05530545	      0.88271579	     -0.00090307	     -0.20781753	     -0.00220180	     -0.00047664	     64.43977780
      2.20265582	     -0.04837464	     -0.00100298	     -0.19016995	     -0.05530817	      0.88271518	     -0.00090393	     -0.20782042	     -0.00224273	     -0.00051782	     64.14502472
      2.20388149	     -0.04845331	     -0.00100701	     -0.19024803	     -0.05531094	      0.88271452	     -0.00090481	     -0.20782390	     -0.00228288	     -0.00055641	     64.18575774
      2.20510716	     -0.04853337	     -0.00100723	     -0.19032763	     -0.05531377	      0.88271382	     -0.00090570	     -0.20782797	     -0.00232182	     -0.00059241	     63.85364010
      2.20620553	     -0.04860938	     -0.00101095	     -0.19040313	     -0.05531634	      0.88271315	     -0.00090651	     -0.20783209	     -0.00235599	     -0.00062266	     63.83845089
      2.20730389	     -0.04868631	     -0.00101215	     -0.19047963	     -0.05531894	      0.88271245	     -0.00090733	     -0.20783668	     -0.00238918	     -0.00065102	     63.60960701
      2.20865225	     -0.04878497	     -0.00101507	     -0.19057774	     -0.05532219	      0.88271155	     -0.00090835	     -0.20784294	     -0.00242879	     -0.00068346	     63.46776249
      2.21000062	     -0.04888648	     -0.00101605	     -0.19067878	     -0.05532549	      0.88271061	     -0.00090938	     -0.20784991	     -0.00246690	     -0.00071348	     63.12374511
      2.21113125	     -0.04897523	     -0.00101938	     -0.19076707	     -0.05532830	      0.88270979	     -0.00091026	     -0.20785628	     -0.00249786	     -0.00073702	     63.05125107
      2.21226189	     -0.04906526	     -0.00102061	     -0.19085670	     -0.05533114	      0.88270894	     -0.00091115	     -0.20786311	     -0.00252764	     -0.00075916	     62.76254236
      2.21339253	     -0.04915805	     -0.00102356	     -0.19094907	     -0.05533401	      0.88270807	     -0.00091206	     -0.20787039	     -0.00255640	     -0.00078007	     62.59040388
      2.21492835	     -0.04928682	     -0.00102616	     -0.19107732	     -0.05533797	      0.88270685	     -0.00091330	     -0.20788098	     -0.00259361	     -0.00080668	     62.18553099
      2.21608176	     -0.04938688	     -0.00102993	     -0.19117696	     -0.05534097	      0.88270591	     -0.00091424	     -0.20788945	     -0.00262029	     -0.00082555	     62.04844984
      2.21723518	     -0.04948833	     -0.00103183	     -0.19127804	     -0.05534401	      0.88270495	     -0.00091520	     -0.20789834	     -0.00264563	     -0.00084357	     61.70384476
      2.21838860	     -0.04959241	     -0.00103502	     -0.19138174	     -0.05534708	      0.88270397	     -0.00091616	     -0.20790765	     -0.00266978	     -0.00086093	     61.48178386
      2.21991574	     -0.04973282	     -0.00103772	     -0.19152171	     -0.05535118	      0.88270263	     -0.00091746	     -0.20792061	     -0.00269970	     -0.00088306	     61.00800779
      2.22105625	     -0.04984044	     -0.00104159	     -0.19162897	     -0.05535427	      0.88270162	     -0.00091844	     -0.20793073	     -0.00272065	     -0.00089917	     60.84054360
      2.22219675	     -0.04994901	     -0.00104361	     -0.19173724	     -0.05535738	      0.88270058	     -0.00091943	     -0.20794122	     -0.00274016	     -0.00091497	     60.45896538
      2.22359351	     -0.05008459	     -0.00104771	     -0.19187243	     -0.05536123	      0.88269929	     -0.00092065	     -0.20795455	     -0.00276230	     -0.00093412	     60.17529297
      2.22484740	     -0.05020755	     -0.00104953	     -0.19199511	     -0.05536470	      0.88269811	     -0.00092176	     -0.20796694	     -0.00278030	     -0.00095119	     59.69180246
      2.22610129	     -0.05033274	     -0.00105369	     -0.19211997	     -0.05536820	      0.88269691	     -0.00092288	     -0.20797971	     -0.00279677	     -0.00096831	     59.48177316
      2.22735518	     -0.05045855	     -0.00105530	     -0.19224555	     -0.05537171	      0.88269568	     -0.00092401	     -0.20799285	     -0.00281136	     -0.00098546	     58.95771073
      2.22860906	     -0.05058618	     -0.00105957	     -0.19237287	     -0.05537525	      0.88269444	     -0.00092516	     -0.20800632	     -0.00282441	     -0.00100279	     58.75904266
      2.22986295	     -0.05071378	     -0.00106099	     -0.19250029	     -0.05537880	      0.88269317	     -0.00092631	     -0.20802010	     -0.00283551	     -0.00102022	     58.20154799
      2.23111684	     -0.05084277	     -0.00106537	     -0.19262901	     -0.05538236	      0.88269188	     -0.00092747	     -0.20803417	     -0.00284509	     -0.00103785	     58.01702164
      2.23237072	     -0.05097143	     -0.00106670	     -0.19275752	     -0.05538593	      0.88269056	     -0.00092865	     -0.20804849	     -0.00285267	     -0.00105555	     57.43130070
      2.23362461	     -0.05110087	     -0.00107125	     -0.19288673	     -0.05538951	      0.88268923	     -0.00092983	     -0.20806303	     -0.00285875	     -0.00107341	     57.26563287
      2.23487850	     -0.05122944	     -0.00107266	     -0.19301518	     -0.05539310	      0.88268787	     -0.00093102	     -0.20807778	     -0.00286283	     -0.00109126	     56.66122859
      2.23613239	     -0.05135825	     -0.00107746	     -0.19314379	     -0.05539669	      0.88268649	     -0.00093222	     -0.20809270	     -0.00286545	     -0.00110914	     56.51834825
      2.23738627	     -0.05148567	     -0.00107914	     -0.19327112	     -0.05540028	      0.88268509	     -0.00093343	     -0.20810778	     -0.00286609	     -0.00112685	     55.90397094
      2.23864016	     -0.05161258	     -0.00108421	     -0.19339785	     -0.05540388	      0.88268367	     -0.00093465	     -0.20812297	     -0.00286532	     -0.00114441	     55.78550912
      2.23989405	     -0.05173749	     -0.00108626	     -0.19352270	     -0.05540747	      0.88268222	     -0.00093588	     -0.20813826	     -0.00286264	     -0.00116158	     55.17225484
      2.24114793	     -0.05186103	     -0.00109160	     -0.19364609	     -0.05541106	      0.88268075	     -0.00093711	     -0.20815361	     -0.00285862	     -0.00117836	     55.07819019
      2.24240182	     -0.05198205	     -0.00109409	     -0.19376707	     -0.05541464	      0.88267927	     -0.00093836	     -0.20816901	     -0.00285278	     -0.00119451	     54.47519773
      2.24365571	     -0.05210120	     -0.00109969	     -0.19388611	     -0.05541821	      0.88267776	     -0.00093961	     -0.20818443	     -0.00284571	     -0.00121002	     54.39940058
      2.24490959	     -0.05221743	     -0.00110271	     -0.19400231	     -0.05542177	      0.88267623	     -0.00094087	     -0.20819986	     -0.00283695	     -0.00122464	     53.81709428
      2.24616348	     -0.05233122	     -0.00110853	     -0.19411601	     -0.05542532	      0.88267469	     -0.00094214	     -0.20821527	     -0.00282707	     -0.00123834	     53.75103755
      2.24741737	     -0.05244174	     -0.00111202	     -0.19422652	     -0.05542886	      0.88267313	     -0.00094342	     -0.20823065	     -0.00281566	     -0.00125089	     53.19578708
      2.24867126	     -0.05254926	     -0.00111790	     -0.19433398	     -0.05543238	      0.88267155	     -0.00094470	     -0.20824599	     -0.00280325	     -0.00126227	     53.12879373
      2.24992514	     -0.05265312	     -0.00112173	     -0.19443784	     -0.05543589	      0.88266996	     -0.00094599	     -0.20826126	     -0.00278946	     -0.00127226	     52.61249594
      2.25117903	     -0.05275357	     -0.00112761	     -0.19453825	     -0.05543938	      0.88266836	     -0.00094729	     -0.20827647	     -0.00277479	     -0.00128084	     52.54082617
      2.25243292	     -0.05285034	     -0.00113176	     -0.19463506	     -0.05544285	      0.88266675	     -0.00094860	     -0.20829158	     -0.00275892	     -0.00128781	     52.06657766
      2.25368680	     -0.05294348	     -0.00113758	     -0.19472818	     -0.05544630	      0.88266513	     -0.00094991	     -0.20830661	     -0.00274228	     -0.00129314	     51.98289481
      2.25494069	     -0.05303255	     -0.00114191	     -0.19481729	     -0.05544972	      0.88266351	     -0.00095122	     -0.20832154	     -0.00272462	     -0.00129667	     51.55591252
      2.25619458	     -0.05311785	     -0.00114757	     -0.19490260	     -0.05545313	      0.88266188	     -0.00095254	     -0.20833634	     -0.00270630	     -0.00129837	     51.45954879
      2.25744846	     -0.05319931	     -0.00115203	     -0.19498412	     -0.05545651	      0.88266025	     -0.00095387	     -0.20835103	     -0.00268713	     -0.00129813	     51.07684994
      2.25896218	     -0.05329269	     -0.00115904	     -0.19507754	     -0.05546056	      0.88265829	     -0.00095547	     -0.20836860	     -0.00266330	     -0.00129525	     51.05675906
      2.26010623	     -0.05335932	     -0.00116235	     -0.19514427	     -0.05546360	      0.88265681	     -0.00095669	     -0.20838175	     -0.00264451	     -0.00129111	     50.56168708
      2.26125029	     -0.05342275	     -0.00116721	     -0.19520775	     -0.05546661	      0.88265534	     -0.00095791	     -0.20839478	     -0.00262546	     -0.00128532	     50.49287467
      2.26272757	     -0.05350012	     -0.00117207	     -0.19528524	     -0.05547047	      0.88265345	     -0.00095949	     -0.20841142	     -0.00260014	     -0.00127534	     50.09421852
      2.26420486	     -0.05357267	     -0.00117879	     -0.19535786	     -0.05547429	      0.88265157	     -0.00096107	     -0.20842785	     -0.00257446	     -0.00126265	     50.23170062
      2.26527561	     -0.05362204	     -0.00118119	     -0.19540736	     -0.05547704	      0.88265022	     -0.00096222	     -0.20843964	     -0.00255526	     -0.00125172	     49.71763224
      2.26634636	     -0.05366891	     -0.00118517	     -0.19545433	     -0.05547977	      0.88264889	     -0.00096337	     -0.20845131	     -0.00253600	     -0.00123942	     49.64824932
      2.26793371	     -0.05373418	     -0.00118999	     -0.19551977	     -0.05548377	      0.88264694	     -0.00096508	     -0.20846840	     -0.00250696	     -0.00121868	     49.32170536
      2.26927736	     -0.05378546	     -0.00119495	     -0.19557117	     -0.05548712	      0.88264531	     -0.00096652	     -0.20848269	     -0.00248219	     -0.00119892	     49.31818182
      2.27062101	     -0.05383285	     -0.00119801	     -0.19561875	     -0.05549044	      0.88264372	     -0.00096797	     -0.20849679	     -0.00245698	     -0.00117720	     48.91068566
      2.27196466	     -0.05387666	     -0.00120316	     -0.19566268	     -0.05549372	      0.88264215	     -0.00096942	     -0.20851069	     -0.00243181	     -0.00115372	     49.06370024
      2.27315230	     -0.05391238	     -0.00120524	     -0.19569859	     -0.05549660	      0.88264079	     -0.00097069	     -0.20852282	     -0.00240916	     -0.00113150	     48.63599989
      2.27433995	     -0.05394564	     -0.00120911	     -0.19573198	     -0.05549945	      0.88263946	     -0.00097197	     -0.20853478	     -0.00238661	     -0.00110807	     48.67084655
      2.27552759	     -0.05397716	     -0.00121176	     -0.19576368	     -0.05550227	      0.88263816	     -0.00097325	     -0.20854659	     -0.00236385	     -0.00108348	     48.44258886
      2.27711136	     -0.05401799	     -0.00121658	     -0.19580470	     -0.05550599	      0.88263647	     -0.00097495	     -0.20856217	     -0.00233355	     -0.00104917	     48.45240769
      2.27832713	     -0.05404907	     -0.00121871	     -0.19583598	     -0.05550881	      0.88263522	     -0.00097626	     -0.20857406	     -0.00231006	     -0.00102181	     48.10482074
      2.27954289	     -0.05408076	     -0.00122248	     -0.19586782	     -0.05551160	      0.88263399	     -0.00097756	     -0.20858594	     -0.00228671	     -0.00099386	     48.13484089
      2.28075865	     -0.05411353	     -0.00122499	     -0.19590078	     -0.05551437	      0.88263280	     -0.00097886	     -0.20859789	     -0.00226319	     -0.00096550	     47.90206804
      2.28231633	     -0.05415689	     -0.00122923	     -0.19594435	     -0.05551787	      0.88263132	     -0.00098052	     -0.20861339	     -0.00223310	     -0.00092912	     47.92546363
      2.28350783	     -0.05419126	     -0.00123051	     -0.19597895	     -0.05552052	      0.88263023	     -0.00098179	     -0.20862545	     -0.00220977	     -0.00090164	     47.57427396
      2.28469934	     -0.05422699	     -0.00123317	     -0.19601485	     -0.05552314	      0.88262917	     -0.00098305	     -0.20863773	     -0.00218642	     -0.00087485	     47.58073861
      2.28614457	     -0.05427213	     -0.00123445	     -0.19606028	     -0.05552628	      0.88262793	     -0.00098458	     -0.20865298	     -0.00215761	     -0.00084372	     47.26028442
      2.28758980	     -0.05431886	     -0.00123751	     -0.19610725	     -0.05552937	      0.88262673	     -0.00098611	     -0.20866869	     -0.00212857	     -0.00081468	     47.45113992
      2.28868363	     -0.05435470	     -0.00123713	     -0.19614335	     -0.05553169	      0.88262585	     -0.00098726	     -0.20868089	     -0.00210589	     -0.00079430	     47.01679746
      2.28977745	     -0.05439086	     -0.00123829	     -0.19617974	     -0.05553398	      0.88262500	     -0.00098840	     -0.20869336	     -0.00208299	     -0.00077555	     46.99158502
      2.29133572	     -0.05444251	     -0.00123864	     -0.19623174	     -0.05553720	      0.88262381	     -0.00099003	     -0.20871160	     -0.00204946	     -0.00075182	     46.71969671
      2.29268994	     -0.05448706	     -0.00123993	     -0.19627659	     -0.05553996	      0.88262280	     -0.00099144	     -0.20872788	     -0.00201962	     -0.00073426	     46.75675591
      2.29404416	     -0.05453118	     -0.00123934	     -0.19632107	     -0.05554267	      0.88262182	     -0.00099284	     -0.20874456	     -0.00198875	     -0.00071954	     46.35752335
      2.29539838	     -0.05457453	     -0.00124109	     -0.19636472	     -0.05554534	      0.88262085	     -0.00099424	     -0.20876161	     -0.00195729	     -0.00070774	     46.53607541
      2.29658691	     -0.05461158	     -0.00124011	     -0.19640211	     -0.05554765	      0.88262001	     -0.00099546	     -0.20877685	     -0.00192871	     -0.00069965	     46.08057557
      2.29777543	     -0.05464712	     -0.00124100	     -0.19643794	     -0.05554993	      0.88261919	     -0.00099668	     -0.20879236	     -0.00189970	     -0.00069365	     46.08934747
      2.29896395	     -0.05468278	     -0.00124080	     -0.19647393	     -0.05555217	      0.88261836	     -0.00099789	     -0.20880814	     -0.00186993	     -0.00068962	     45.82688283
      2.30060222	     -0.05473059	     -0.00124178	     -0.19652216	     -0.05555520	      0.88261724	     -0.00099955	     -0.20883032	     -0.00182794	     -0.00068723	     45.79129704
      2.30183161	     -0.05476478	     -0.00124102	     -0.19655672	     -0.05555742	      0.88261639	     -0.00100080	     -0.20884725	     -0.00179541	     -0.00068763	     45.39461008
      2.30306099	     -0.05479801	     -0.00124202	     -0.19659028	     -0.05555961	      0.88261555	     -0.00100204	     -0.20886440	     -0.00176231	     -0.00068978	     45.39848519
      2.30429038	     -0.05483054	     -0.00124191	     -0.19662317	     -0.05556176	      0.88261470	     -0.00100327	     -0.20888174	     -0.00172841	     -0.00069345	     45.12237496
      2.30588439	     -0.05487071	     -0.00124318	     -0.19666378	     -0.05556447	      0.88261359	     -0.00100486	     -0.20890448	     -0.00168360	     -0.00070027	     45.11422183
      2.30709239	     -0.05489929	     -0.00124251	     -0.19669274	     -0.05556649	      0.88261274	     -0.00100606	     -0.20892187	     -0.00164868	     -0.00070669	     44.72239578
      2.30830040	     -0.05492652	     -0.00124368	     -0.19672032	     -0.05556846	      0.88261188	     -0.00100726	     -0.20893936	     -0.00161327	     -0.00071400	     44.72125314
      2.30977284	     -0.05495813	     -0.00124391	     -0.19675238	     -0.05557080	      0.88261082	     -0.00100871	     -0.20896079	     -0.00156908	     -0.00072365	     44.40663052
      2.31124529	     -0.05498827	     -0.00124653	     -0.19678291	     -0.05557308	      0.88260975	     -0.00101015	     -0.20898232	     -0.00152425	     -0.00073377	     44.57726448
      2.31235110	     -0.05501018	     -0.00124609	     -0.19680519	     -0.05557474	      0.88260893	     -0.00101123	     -0.20899853	     -0.00148980	     -0.00074136	     44.16670272
      2.31345691	     -0.05503126	     -0.00124736	     -0.19682660	     -0.05557637	      0.88260811	     -0.00101230	     -0.20901479	     -0.00145511	     -0.00074889	     44.13557781
      2.31505076	     -0.05505850	     -0.00124796	     -0.19685435	     -0.05557865	      0.88260690	     -0.00101384	     -0.20903824	     -0.00140428	     -0.00075925	     43.91561287
      2.31642622	     -0.05507616	     -0.00124916	     -0.19687243	     -0.05558055	      0.88260585	     -0.00101515	     -0.20905838	     -0.00135984	     -0.00076746	     43.96536491
      2.31780169	     -0.05508732	     -0.00124813	     -0.19688409	     -0.05558239	      0.88260479	     -0.00101646	     -0.20907827	     -0.00131459	     -0.00077454	     43.70854855
      2.31917716	     -0.05509227	     -0.00124910	     -0.19688950	     -0.05558417	      0.88260372	     -0.00101775	     -0.20909779	     -0.00126903	     -0.00078020	     43.89205177
      2.32038736	     -0.05509166	     -0.00124720	     -0.19688936	     -0.05558568	      0.88260278	     -0.00101888	     -0.20911458	     -0.00122832	     -0.00078363	     43.63079010
      2.32159757	     -0.05508665	     -0.00124700	     -0.19688477	     -0.05558714	      0.88260183	     -0.00102001	     -0.20913096	     -0.00118753	     -0.00078546	     43.71213198
      2.32280777	     -0.05507730	     -0.00124545	     -0.19687589	     -0.05558855	      0.88260088	     -0.00102112	     -0.20914689	     -0.00114644	     -0.00078539	     43.62433493
      2.32445757	     -0.05505761	     -0.00124434	     -0.19685680	     -0.05559040	      0.88259958	     -0.00102263	     -0.20916785	     -0.00109035	     -0.00078191	     43.73505516
      2.32570150	     -0.05503693	     -0.00124172	     -0.19683663	     -0.05559173	      0.88259861	     -0.00102376	     -0.20918303	     -0.00104782	     -0.00077636	     43.60642455
      2.32694543	     -0.05501197	     -0.00124078	     -0.19681213	     -0.05559301	      0.88259765	     -0.00102488	     -0.20919764	     -0.00100545	     -0.00076806	     43.73864621
      2.32818936	     -0.05498426	     -0.00123881	     -0.19678489	     -0.05559423	      0.88259671	     -0.00102598	     -0.20921168	     -0.00096308	     -0.00075669	     43.71989920
      2.32980414	     -0.05494429	     -0.00123758	     -0.19674550	     -0.05559574	      0.88259550	     -0.00102740	     -0.20922910	     -0.00090856	     -0.00073720	     43.89612277
      2.33102395	     -0.05491023	     -0.00123441	     -0.19671194	     -0.05559683	      0.88259461	     -0.00102846	     -0.20924167	     -0.00086760	     -0.00071872	     43.83166733
      2.33224377	     -0.05487320	     -0.00123339	     -0.19667533	     -0.05559786	      0.88259375	     -0.00102952	     -0.20925369	     -0.00082718	     -0.00069700	     43.98265331
      2.33372630	     -0.05482470	     -0.00123070	     -0.19662738	     -0.05559905	      0.88259274	     -0.00103078	     -0.20926759	     -0.00077850	     -0.00066603	     44.03002788
      2.33506013	     -0.05477785	     -0.00122997	     -0.19658097	     -0.05560006	      0.88259187	     -0.00103190	     -0.20927940	     -0.00073547	     -0.00063394	     44.25939095
      2.33639395	     -0.05472731	     -0.00122701	     -0.19653093	     -0.05560101	      0.88259105	     -0.00103300	     -0.20929056	     -0.00069287	     -0.00059775	     44.32631915
      2.33772777	     -0.05467231	     -0.00122604	     -0.19647635	     -0.05560191	      0.88259028	     -0.00103409	     -0.20930102	     -0.00065121	     -0.00055750	     44.58578143
      2.33906160	     -0.05461523	     -0.00122159	     -0.19641979	     -0.05560275	      0.88258956	     -0.00103517	     -0.20931078	     -0.00061028	     -0.00051299	     44.63778221
      2.34039542	     -0.05455655	     -0.00121950	     -0.19636155	     -0.05560354	      0.88258891	     -0.00103623	     -0.20931986	     -0.00057061	     -0.00046474	     44.88185702
      2.34172925	     -0.05449498	     -0.00121349	     -0.19630051	     -0.05560427	      0.88258832	     -0.00103728	     -0.20932825	     -0.00053160	     -0.00041301	     44.96297370
      2.34292927	     -0.05443809	     -0.00121033	     -0.19624404	     -0.05560489	      0.88258786	     -0.00103821	     -0.20933523	     -0.00049754	     -0.00036385	     45.18693379
      2.34412929	     -0.05437782	     -0.00120532	     -0.19618422	     -0.05560547	      0.88258745	     -0.00103913	     -0.20934169	     -0.00046403	     -0.00031233	     45.32395164
      2.34532931	     -0.05431730	     -0.00120150	     -0.19612412	     -0.05560600	      0.88258711	     -0.00104003	     -0.20934764	     -0.00043137	     -0.00025870	     45.49425791
      2.34698640	     -0.05423484	     -0.00119475	     -0.19604225	     -0.05560668	      0.88258674	     -0.00104126	     -0.20935509	     -0.00038744	     -0.00018187	     45.68656093
      2.34822114	     -0.05417262	     -0.00119102	     -0.19598042	     -0.05560714	      0.88258655	     -0.00104216	     -0.20936008	     -0.00035570	     -0.00012316	     45.90072092
      2.34945589	     -0.05410870	     -0.00118537	     -0.19591694	     -0.05560756	      0.88258644	     -0.00104305	     -0.20936455	     -0.00032449	     -0.00006352	     46.06673099
      2.35069064	     -0.05404324	     -0.00118082	     -0.19585188	     -0.05560794	      0.88258640	     -0.00104393	     -0.20936846	     -0.00029401	     -0.00000330	     46.27959578
      2.35230134	     -0.05395682	     -0.00117344	     -0.19576601	     -0.05560838	      0.88258646	     -0.00104506	     -0.20937267	     -0.00025512	      0.00007578	     46.51754864
      2.35350336	     -0.05389242	     -0.00116977	     -0.19570195	     -0.05560867	      0.88258658	     -0.00104588	     -0.20937517	     -0.00022699	      0.00013477	     46.72421089
      2.35470538	     -0.05382805	     -0.00116438	     -0.19563795	     -0.05560893	      0.88258678	     -0.00104670	     -0.20937714	     -0.00019938	      0.00019356	     46.88073648
      2.35619043	     -0.05374801	     -0.00115897	     -0.19555834	     -0.05560920	      0.88258712	     -0.00104769	     -0.20937884	     -0.00016627	      0.00026538	     47.11120149
      2.35751315	     -0.05367620	     -0.00115219	     -0.19548695	     -0.05560940	      0.88258751	     -0.00104856	     -0.20937966	     -0.00013743	      0.00032825	     47.27699627
      2.35883587	     -0.05360488	     -0.00114760	     -0.19541598	     -0.05560956	      0.88258799	     -0.00104942	     -0.20937983	     -0.00010948	      0.00038962	     47.48282826
      2.36015859	     -0.05353429	     -0.00114056	     -0.19534579	     -0.05560969	      0.88258854	     -0.00105026	     -0.20937938	     -0.00008201	      0.00044925	     47.64250459
      2.36148130	     -0.05346464	     -0.00113610	     -0.19527646	     -0.05560978	      0.88258918	     -0.00105109	     -0.20937834	     -0.00005540	      0.00050669	     47.83449782
      2.36280402	     -0.05339479	     -0.00112865	     -0.19520700	     -0.05560984	      0.88258988	     -0.00105191	     -0.20937672	     -0.00002919	      0.00056180	     47.99360510
      2.36412674	     -0.05332500	     -0.00112450	     -0.19513750	     -0.05560986	      0.88259066	     -0.00105271	     -0.20937450	     -0.00000379	      0.00061427	     48.18711457
      2.36531508	     -0.05326179	     -0.00111787	     -0.19507464	     -0.05560985	      0.88259142	     -0.00105343	     -0.20937197	      0.00001874	      0.00065920	     48.31936926
      2.36650343	     -0.05319804	     -0.00111339	     -0.19501115	     -0.05560982	      0.88259223	     -0.00105413	     -0.20936895	      0.00004066	      0.00070185	     48.48888592
      2.36769177	     -0.05313293	     -0.00110783	     -0.19494633	     -0.05560975	      0.88259308	     -0.00105483	     -0.20936540	      0.00006223	      0.00074232	     48.65481407
      2.36934573	     -0.05303874	     -0.00110128	     -0.19485249	     -0.05560963	      0.88259436	     -0.00105578	     -0.20935953	      0.00009136	      0.00079506	     48.91147413
      2.37057230	     -0.05296681	     -0.00109483	     -0.19478085	     -0.05560950	      0.88259535	     -0.00105647	     -0.20935443	      0.00011241	      0.00083171	     49.08099849
      2.37179887	     -0.05289321	     -0.00109031	     -0.19470749	     -0.05560935	      0.88259640	     -0.00105716	     -0.20934868	      0.00013268	      0.00086634	     49.27844572
      2.37302544	     -0.05281721	     -0.00108474	     -0.19463174	     -0.05560918	      0.88259748	     -0.00105783	     -0.20934227	      0.00015233	      0.00089919	     49.47019476
      2.37462586	     -0.05271518	     -0.00107935	     -0.19452997	     -0.05560891	      0.88259895	     -0.00105870	     -0.20933289	      0.00017670	      0.00093961	     49.75887011
      2.37581792	     -0.05263731	     -0.00107388	     -0.19445233	     -0.05560869	      0.88260009	     -0.00105933	     -0.20932517	      0.00019402	      0.00096821	     49.94422137
      2.37700998	     -0.05255822	     -0.00107041	     -0.19437339	     -0.05560845	      0.88260126	     -0.00105996	     -0.20931682	      0.00021031	      0.00099565	     50.16136187
      2.37848553	     -0.05245865	     -0.00106486	     -0.19427404	     -0.05560813	      0.88260275	     -0.00106073	     -0.20930567	      0.00022920	      0.00102831	     50.41118259
      2.37979522	     -0.05236922	     -0.00106187	     -0.19418472	     -0.05560782	      0.88260412	     -0.00106140	     -0.20929503	      0.00024447	      0.00105617	     50.66335845
      2.38110492	     -0.05227836	     -0.00105681	     -0.19409402	     -0.05560749	      0.88260552	     -0.00106206	     -0.20928374	      0.00025854	      0.00108319	     50.88458906
      2.38241461	     -0.05218452	     -0.00105430	     -0.19400026	     -0.05560714	      0.88260695	     -0.00106271	     -0.20927178	      0.00027109	      0.00110943	     51.18543701
      2.38372431	     -0.05208708	     -0.00104907	     -0.19390296	     -0.05560678	      0.88260842	     -0.00106335	     -0.20925912	      0.00028239	      0.00113525	     51.42844794
      2.38503401	     -0.05198802	     -0.00104705	     -0.19380393	     -0.05560640	      0.88260993	     -0.00106398	     -0.20924575	      0.00029195	      0.00116068	     51.74659910
      2.38634370	     -0.05188737	     -0.00104185	     -0.19370339	     -0.05560601	      0.88261146	     -0.00106461	     -0.20923172	      0.00030012	      0.00118597	     51.98524144
      2.38750259	     -0.05179745	     -0.00104036	     -0.19361346	     -0.05560566	      0.88261285	     -0.00106516	     -0.20921876	      0.00030579	      0.00120813	     52.27978648
      2.38866147	     -0.05170713	     -0.00103702	     -0.19352317	     -0.05560530	      0.88261426	     -0.00106569	     -0.20920534	      0.00031030	      0.00123028	     52.52510556
      2.39007733	     -0.05159732	     -0.00103483	     -0.19341333	     -0.05560486	      0.88261603	     -0.00106635	     -0.20918836	      0.00031389	      0.00125720	     52.88114210
      2.39149319	     -0.05148819	     -0.00103107	     -0.19330418	     -0.05560442	      0.88261782	     -0.00106699	     -0.20917084	      0.00031559	      0.00128404	     53.18298200
      2.39264909	     -0.05139912	     -0.00103052	     -0.19321503	     -0.05560405	      0.88261932	     -0.00106751	     -0.20915615	      0.00031533	      0.00130580	     53.50505243
      2.39380500	     -0.05130933	     -0.00102802	     -0.19312518	     -0.05560369	      0.88262084	     -0.00106802	     -0.20914113	      0.00031384	      0.00132751	     53.76540725
      2.39523707	     -0.05119885	     -0.00102658	     -0.19301457	     -0.05560324	      0.88262276	     -0.00106865	     -0.20912208	      0.00030999	      0.00135413	     54.14784556
      2.39666915	     -0.05109064	     -0.00102338	     -0.19290627	     -0.05560280	      0.88262472	     -0.00106926	     -0.20910264	      0.00030418	      0.00138038	     54.45537961
      2.39776544	     -0.05101003	     -0.00102366	     -0.19282549	     -0.05560247	      0.88262625	     -0.00106973	     -0.20908755	      0.00029819	      0.00139998	     54.76658902
      2.39886172	     -0.05093097	     -0.00102224	     -0.19274631	     -0.05560215	      0.88262779	     -0.00107020	     -0.20907233	      0.00029113	      0.00141914	     55.01156025
      2.40036272	     -0.05082601	     -0.00102174	     -0.19264112	     -0.05560172	      0.88262994	     -0.00107082	     -0.20905135	      0.00027953	      0.00144429	     55.39196614
      2.40186373	     -0.05072582	     -0.00101966	     -0.19254071	     -0.05560131	      0.88263213	     -0.00107144	     -0.20903030	      0.00026597	      0.00146799	     55.69641365
      2.40290101	     -0.05066021	     -0.00102106	     -0.19247486	     -0.05560104	      0.88263366	     -0.00107187	     -0.20901578	      0.00025531	      0.00148325	     55.98364302
      2.40393829	     -0.05059729	     -0.00102096	     -0.19241175	     -0.05560078	      0.88263520	     -0.00107229	     -0.20900132	      0.00024386	      0.00149757	     56.20347573
      2.40554336	     -0.05050521	     -0.00102220	     -0.19231931	     -0.05560040	      0.88263762	     -0.00107293	     -0.20897913	      0.00022438	      0.00151754	     56.58773037
      2.40685447	     -0.05043571	     -0.00102267	     -0.19224951	     -0.05560012	      0.88263962	     -0.00107345	     -0.20896125	      0.00020708	      0.00153170	     56.83485520
      2.40816559	     -0.05037257	     -0.00102532	     -0.19218600	     -0.05559986	      0.88264164	     -0.00107396	     -0.20894366	      0.00018842	      0.00154362	     57.15022998
      2.40947670	     -0.05031667	     -0.00102606	     -0.19212978	     -0.05559963	      0.88264367	     -0.00107447	     -0.20892648	      0.00016871	      0.00155309	     57.31561579
      2.41065103	     -0.05027280	     -0.00102944	     -0.19208553	     -0.05559944	      0.88264550	     -0.00107492	     -0.20891151	      0.00015000	      0.00155909	     57.58254758
      2.41182535	     -0.05023243	     -0.00103078	     -0.19204484	     -0.05559928	      0.88264733	     -0.00107537	     -0.20889697	      0.00013067	      0.00156269	     57.73732544
      2.41299968	     -0.05019482	     -0.00103337	     -0.19200687	     -0.05559913	      0.88264917	     -0.00107581	     -0.20888282	      0.00011062	      0.00156366	     57.96207339
      2.41447271	     -0.05015298	     -0.00103494	     -0.19196462	     -0.05559899	      0.88265147	     -0.00107636	     -0.20886563	      0.00008472	      0.00156104	     58.12631910
      2.41565464	     -0.05012455	     -0.00103799	     -0.19193582	     -0.05559890	      0.88265331	     -0.00107680	     -0.20885230	      0.00006326	      0.00155558	     58.34717605
      2.41683656	     -0.05010023	     -0.00103910	     -0.19191117	     -0.05559884	      0.88265514	     -0.00107724	     -0.20883940	      0.00004150	      0.00154705	     58.43414557
      2.41801849	     -0.05007970	     -0.00104144	     -0.19189028	     -0.05559880	      0.88265696	     -0.00107767	     -0.20882695	      0.00001934	      0.00153524	     58.60221775
      2.41949093	     -0.05005877	     -0.00104256	     -0.19186895	     -0.05559880	      0.88265921	     -0.00107820	     -0.20881206	     -0.00000847	      0.00151592	     58.69419492
      2.42065089	     -0.05004579	     -0.00104504	     -0.19185561	     -0.05559882	      0.88266096	     -0.00107861	     -0.20880080	     -0.00003062	      0.00149697	     58.86661777
      2.42181086	     -0.05003566	     -0.00104550	     -0.19184518	     -0.05559887	      0.88266268	     -0.00107902	     -0.20878993	     -0.00005272	      0.00147477	     58.89928603
      2.42297083	     -0.05002800	     -0.00104709	     -0.19183719	     -0.05559894	      0.88266438	     -0.00107943	     -0.20877947	     -0.00007486	      0.00144926	     59.01368199
      2.42450544	     -0.05002217	     -0.00104713	     -0.19183098	     -0.05559908	      0.88266657	     -0.00107997	     -0.20876624	     -0.00010396	      0.00141070	     59.05139694
      2.42565438	     -0.05002074	     -0.00104858	     -0.19182923	     -0.05559921	      0.88266818	     -0.00108037	     -0.20875678	     -0.00012567	      0.00137834	     59.17303005
      2.42680332	     -0.05002162	     -0.00104852	     -0.19182984	     -0.05559937	      0.88266974	     -0.00108076	     -0.20874768	     -0.00014712	      0.00134321	     59.16967949
      2.42820424	     -0.05002470	     -0.00105047	     -0.19183253	     -0.05559959	      0.88267159	     -0.00108124	     -0.20873710	     -0.00017306	      0.00129680	     59.29859650
      2.42945290	     -0.05003099	     -0.00105061	     -0.19183852	     -0.05559982	      0.88267318	     -0.00108166	     -0.20872814	     -0.00019575	      0.00125250	     59.24721745
      2.43070157	     -0.05003994	     -0.00105292	     -0.19184712	     -0.05560008	      0.88267472	     -0.00108208	     -0.20871963	     -0.00021823	      0.00120560	     59.38754299
      2.43195023	     -0.05005139	     -0.00105301	     -0.19185829	     -0.05560037	      0.88267619	     -0.00108250	     -0.20871156	     -0.00024020	      0.00115647	     59.31821368
      2.43319890	     -0.05006546	     -0.00105560	     -0.19187200	     -0.05560068	      0.88267760	     -0.00108291	     -0.20870391	     -0.00026192	      0.00110527	     59.46119291
      2.43444756	     -0.05008211	     -0.00105578	     -0.19188837	     -0.05560102	      0.88267895	     -0.00108332	     -0.20869668	     -0.00028306	      0.00105241	     59.36617634
      2.43569623	     -0.05010159	     -0.00105869	     -0.19190750	     -0.05560139	      0.88268023	     -0.00108373	     -0.20868987	     -0.00030393	      0.00099804	     59.50699541
      2.43694489	     -0.05012383	     -0.00105898	     -0.19192945	     -0.05560178	      0.88268144	     -0.00108414	     -0.20868349	     -0.00032417	      0.00094255	     59.38323613
      2.43819356	     -0.05014883	     -0.00106224	     -0.19195410	     -0.05560220	      0.88268259	     -0.00108454	     -0.20867753	     -0.00034411	      0.00088610	     59.52649032
      2.43944222	     -0.05017639	     -0.00106258	     -0.19198140	     -0.05560264	      0.88268366	     -0.00108494	     -0.20867200	     -0.00036336	      0.00082909	     59.37378112
      2.44069089	     -0.05020652	     -0.00106611	     -0.19201118	     -0.05560310	      0.88268466	     -0.00108533	     -0.20866691	     -0.00038227	      0.00077161	     59.52100508
      2.44193955	     -0.05023895	     -0.00106645	     -0.19204336	     -0.05560359	      0.88268558	     -0.00108573	     -0.20866223	     -0.00040042	      0.00071408	     59.34245975
      2.44318822	     -0.05027361	     -0.00107023	     -0.19207768	     -0.05560410	      0.88268644	     -0.00108612	     -0.20865797	     -0.00041819	      0.00065656	     59.50212139
      2.44443688	     -0.05031033	     -0.00107055	     -0.19211415	     -0.05560464	      0.88268722	     -0.00108651	     -0.20865413	     -0.00043516	      0.00059947	     59.29951142
      2.44555449	     -0.05034498	     -0.00107384	     -0.19214851	     -0.05560513	      0.88268787	     -0.00108685	     -0.20865102	     -0.00045002	      0.00054878	     59.40683158
      2.44667209	     -0.05038127	     -0.00107515	     -0.19218457	     -0.05560564	      0.88268845	     -0.00108720	     -0.20864822	     -0.00046426	      0.00049875	     59.30728067
      2.44804131	     -0.05042800	     -0.00107827	     -0.19223099	     -0.05560629	      0.88268909	     -0.00108762	     -0.20864523	     -0.00048113	      0.00043845	     59.33739343
      2.44941053	     -0.05047725	     -0.00107967	     -0.19227997	     -0.05560696	      0.88268965	     -0.00108803	     -0.20864269	     -0.00049712	      0.00037955	     59.17412744
      2.45055471	     -0.05052089	     -0.00108325	     -0.19232334	     -0.05560754	      0.88269006	     -0.00108838	     -0.20864092	     -0.00051005	      0.00033148	     59.25298269
      2.45169889	     -0.05056631	     -0.00108506	     -0.19236854	     -0.05560813	      0.88269041	     -0.00108872	     -0.20863946	     -0.00052231	      0.00028471	     59.12834443
      2.45284307	     -0.05061330	     -0.00108798	     -0.19241529	     -0.05560873	      0.88269071	     -0.00108906	     -0.20863831	     -0.00053409	      0.00023924	     59.12048885
      2.45441510	     -0.05068037	     -0.00109070	     -0.19248207	     -0.05560958	      0.88269104	     -0.00108953	     -0.20863722	     -0.00054926	      0.00017910	     58.96184566
      2.45557830	     -0.05073193	     -0.00109415	     -0.19253339	     -0.05561023	      0.88269122	     -0.00108988	     -0.20863677	     -0.00055989	      0.00013636	     59.00900348
      2.45674149	     -0.05078510	     -0.00109595	     -0.19258637	     -0.05561088	      0.88269136	     -0.00109022	     -0.20863662	     -0.00056977	      0.00009525	     58.86244435
      2.45814155	     -0.05085126	     -0.00109972	     -0.19265226	     -0.05561169	      0.88269146	     -0.00109063	     -0.20863683	     -0.00058096	      0.00004786	     58.86465511
      2.45938479	     -0.05091205	     -0.00110130	     -0.19271288	     -0.05561242	      0.88269149	     -0.00109099	     -0.20863737	     -0.00058999	      0.00000776	     58.64675099
      2.46062803	     -0.05097483	     -0.00110499	     -0.19277544	     -0.05561316	      0.88269148	     -0.00109136	     -0.20863824	     -0.00059843	     -0.00003059	     58.66937354
      2.46187128	     -0.05103951	     -0.00110658	     -0.19283997	     -0.05561391	      0.88269142	     -0.00109172	     -0.20863944	     -0.00060593	     -0.00006716	     58.43470204
      2.46311452	     -0.05110592	     -0.00111020	     -0.19290618	     -0.05561466	      0.88269131	     -0.00109209	     -0.20864096	     -0.00061276	     -0.00010210	     58.44302041
      2.46435777	     -0.05117391	     -0.00111178	     -0.19297404	     -0.05561543	      0.88269116	     -0.00109245	     -0.20864279	     -0.00061860	     -0.00013539	     58.19786299
      2.46560101	     -0.05124395	     -0.00111557	     -0.19304390	     -0.05561620	      0.88269097	     -0.00109281	     -0.20864491	     -0.00062373	     -0.00016717	     58.18750841
      2.46684425	     -0.05131567	     -0.00111743	     -0.19311551	     -0.05561698	      0.88269075	     -0.00109318	     -0.20864733	     -0.00062783	     -0.00019740	     57.92827362
      2.46808750	     -0.05138920	     -0.00112117	     -0.19318887	     -0.05561776	      0.88269048	     -0.00109354	     -0.20865003	     -0.00063118	     -0.00022627	     57.89369855
      2.46933074	     -0.05146439	     -0.00112307	     -0.19326397	     -0.05561855	      0.88269019	     -0.00109391	     -0.20865301	     -0.00063347	     -0.00025379	     57.61814126
      2.47057398	     -0.05154121	     -0.00112673	     -0.19334066	     -0.05561934	      0.88268985	     -0.00109428	     -0.20865627	     -0.00063495	     -0.00028015	     57.55776280
      2.47181723	     -0.05161900	     -0.00112836	     -0.19341837	     -0.05562013	      0.88268949	     -0.00109465	     -0.20865979	     -0.00063536	     -0.00030535	     57.26982830
      2.47306047	     -0.05169851	     -0.00113139	     -0.19349780	     -0.05562092	      0.88268909	     -0.00109502	     -0.20866359	     -0.00063495	     -0.00032954	     57.17693388
      2.47430372	     -0.05177975	     -0.00113286	     -0.19357900	     -0.05562170	      0.88268867	     -0.00109539	     -0.20866768	     -0.00063344	     -0.00035277	     56.87271683
      2.47554696	     -0.05186248	     -0.00113576	     -0.19366166	     -0.05562249	      0.88268822	     -0.00109577	     -0.20867203	     -0.00063106	     -0.00037524	     56.75653200
      2.47679020	     -0.05194649	     -0.00113725	     -0.19374566	     -0.05562327	      0.88268774	     -0.00109615	     -0.20867663	     -0.00062754	     -0.00039700	     56.44877139
      2.47803345	     -0.05203170	     -0.00114001	     -0.19383084	     -0.05562405	      0.88268723	     -0.00109653	     -0.20868148	     -0.00062306	     -0.00041823	     56.30737384
      2.47927669	     -0.05211799	     -0.00114149	     -0.19391713	     -0.05562482	      0.88268670	     -0.00109692	     -0.20868655	     -0.00061741	     -0.00043895	     55.99177333
      2.48051994	     -0.05220538	     -0.00114406	     -0.19400452	     -0.05562559	      0.88268614	     -0.00109731	     -0.20869183	     -0.00061074	     -0.00045932	     55.82201530
      2.48203940	     -0.05231360	     -0.00114543	     -0.19411280	     -0.05562651	      0.88268542	     -0.00109779	     -0.20869855	     -0.00060091	     -0.00048379	     55.37510891
      2.48314608	     -0.05239322	     -0.00114877	     -0.19419241	     -0.05562717	      0.88268488	     -0.00109814	     -0.20870361	     -0.00059285	     -0.00050143	     55.29466565
      2.48425275	     -0.05247330	     -0.00115041	     -0.19427254	     -0.05562782	      0.88268431	     -0.00109850	     -0.20870882	     -0.00058374	     -0.00051887	     54.98350543
      2.48574814	     -0.05258202	     -0.00115366	     -0.19438132	     -0.05562868	      0.88268352	     -0.00109900	     -0.20871603	     -0.00057007	     -0.00054230	     54.73274241
      2.48708857	     -0.05267980	     -0.00115501	     -0.19447920	     -0.05562944	      0.88268278	     -0.00109944	     -0.20872265	     -0.00055621	     -0.00056317	     54.30407101
      2.48842900	     -0.05277792	     -0.00115862	     -0.19457739	     -0.05563017	      0.88268201	     -0.00109990	     -0.20872940	     -0.00054118	     -0.00058404	     54.20352885
      2.48958355	     -0.05286261	     -0.00115919	     -0.19466220	     -0.05563079	      0.88268133	     -0.00110029	     -0.20873530	     -0.00052691	     -0.00060193	     53.75327614
      2.49073809	     -0.05294715	     -0.00116157	     -0.19474684	     -0.05563139	      0.88268062	     -0.00110070	     -0.20874127	     -0.00051177	     -0.00061986	     53.57981386
      2.49214080	     -0.05304952	     -0.00116281	     -0.19484939	     -0.05563209	      0.88267974	     -0.00110119	     -0.20874858	     -0.00049183	     -0.00064160	     53.15970807
      2.49354352	     -0.05315144	     -0.00116574	     -0.19495146	     -0.05563277	      0.88267882	     -0.00110169	     -0.20875593	     -0.00047053	     -0.00066336	     53.01092557
      2.49470159	     -0.05323521	     -0.00116584	     -0.19503542	     -0.05563330	      0.88267804	     -0.00110211	     -0.20876201	     -0.00045156	     -0.00068126	     52.55412425
      2.49585966	     -0.05331862	     -0.00116765	     -0.19511899	     -0.05563381	      0.88267724	     -0.00110254	     -0.20876810	     -0.00043173	     -0.00069914	     52.36499445
      2.49728618	     -0.05342071	     -0.00116831	     -0.19522135	     -0.05563441	      0.88267623	     -0.00110308	     -0.20877559	     -0.00040572	     -0.00072105	     51.92876134
      2.49871269	     -0.05352192	     -0.00117074	     -0.19532278	     -0.05563497	      0.88267518	     -0.00110362	     -0.20878304	     -0.00037829	     -0.00074284	     51.78369089
      2.49984868	     -0.05360152	     -0.00117032	     -0.19540263	     -0.05563539	      0.88267433	     -0.00110406	     -0.20878893	     -0.00035507	     -0.00075998	     51.32191744
      2.50098466	     -0.05368023	     -0.00117158	     -0.19548156	     -0.05563578	      0.88267346	     -0.00110450	     -0.20879477	     -0.00033100	     -0.00077698	     51.13070852
      2.50245860	     -0.05378104	     -0.00117190	     -0.19558271	     -0.05563624	      0.88267230	     -0.00110509	     -0.20880223	     -0.00029815	     -0.00079864	     50.70222291
      2.50393254	     -0.05388029	     -0.00117417	     -0.19568226	     -0.05563665	      0.88267110	     -0.00110569	     -0.20880956	     -0.00026382	     -0.00081983	     50.57474119
      2.50504393	     -0.05395406	     -0.00117375	     -0.19575632	     -0.05563693	      0.88267018	     -0.00110615	     -0.20881498	     -0.00023661	     -0.00083534	     50.11822068
      2.50615532	     -0.05402683	     -0.00117518	     -0.19582934	     -0.05563718	      0.88266925	     -0.00110662	     -0.20882031	     -0.00020866	     -0.00085047	     49.94069550
      2.50769086	     -0.05412533	     -0.00117634	     -0.19592823	     -0.05563747	      0.88266793	     -0.00110727	     -0.20882748	     -0.00016845	     -0.00087055	     49.53346883
      2.50922640	     -0.05422123	     -0.00117978	     -0.19602447	     -0.05563770	      0.88266657	     -0.00110794	     -0.20883442	     -0.00012678	     -0.00088961	     49.46443338
      2.51029989	     -0.05428659	     -0.00118019	     -0.19609013	     -0.05563782	      0.88266561	     -0.00110842	     -0.20883912	     -0.00009644	     -0.00090217	     49.00717048
      2.51137338	     -0.05435039	     -0.00118251	     -0.19615419	     -0.05563790	      0.88266464	     -0.00110890	     -0.20884368	     -0.00006552	     -0.00091411	     48.85677239
      2.51300516	     -0.05444378	     -0.00118552	     -0.19624799	     -0.05563797	      0.88266313	     -0.00110966	     -0.20885034	     -0.00001706	     -0.00093085	     48.47895826
      2.51436458	     -0.05451799	     -0.00118943	     -0.19632253	     -0.05563797	      0.88266186	     -0.00111030	     -0.20885560	      0.00002435	     -0.00094341	     48.37063055
      2.51572399	     -0.05458894	     -0.00119203	     -0.19639385	     -0.05563790	      0.88266057	     -0.00111095	     -0.20886061	      0.00006695	     -0.00095454	     47.94769109
      2.51708340	     -0.05465635	     -0.00119718	     -0.19646157	     -0.05563778	      0.88265926	     -0.00111162	     -0.20886535	      0.00011019	     -0.00096424	     47.98583523
      2.51829880	     -0.05471338	     -0.00119970	     -0.19651894	     -0.05563763	      0.88265809	     -0.00111223	     -0.20886935	      0.00014982	     -0.00097155	     47.53690343
      2.51951421	     -0.05476727	     -0.00120436	     -0.19657312	     -0.05563742	      0.88265690	     -0.00111285	     -0.20887312	      0.00018982	     -0.00097760	     47.51257672
      2.52072962	     -0.05481781	     -0.00120793	     -0.19662399	     -0.05563716	      0.88265571	     -0.00111348	     -0.20887665	      0.00023048	     -0.00098228	     47.22709756
      2.52229528	     -0.05487774	     -0.00121411	     -0.19668430	     -0.05563676	      0.88265417	     -0.00111431	     -0.20888085	      0.00028338	     -0.00098629	     47.19089679
      2.52353784	     -0.05492091	     -0.00121745	     -0.19672783	     -0.05563638	      0.88265294	     -0.00111498	     -0.20888390	      0.00032598	     -0.00098773	     46.78691369
      2.52478040	     -0.05496021	     -0.00122255	     -0.19676743	     -0.05563595	      0.88265172	     -0.00111566	     -0.20888669	      0.00036869	     -0.00098767	     46.79743267
      2.52602296	     -0.05499582	     -0.00122637	     -0.19680340	     -0.05563547	      0.88265049	     -0.00111635	     -0.20888922	      0.00041181	     -0.00098603	     46.51123328
      2.52756608	     -0.05503450	     -0.00123256	     -0.19684248	     -0.05563479	      0.88264897	     -0.00111723	     -0.20889201	      0.00046540	     -0.00098183	     46.54207988
      2.52879019	     -0.05506078	     -0.00123567	     -0.19686913	     -0.05563419	      0.88264777	     -0.00111794	     -0.20889395	      0.00050825	     -0.00097675	     46.13835836
      2.53001429	     -0.05508344	     -0.00124046	     -0.19689211	     -0.05563355	      0.88264658	     -0.00111866	     -0.20889566	      0.00055093	     -0.00097018	     46.16963460
      2.53123839	     -0.05510245	     -0.00124401	     -0.19691149	     -0.05563285	      0.88264540	     -0.00111939	     -0.20889714	      0.00059375	     -0.00096210	     45.93035717
      2.53284408	     -0.05512174	     -0.00124981	     -0.19693121	     -0.05563185	      0.88264386	     -0.00112036	     -0.20889875	      0.00064970	     -0.00094933	     45.97847775
      2.53406167	     -0.05513205	     -0.00125237	     -0.19694191	     -0.05563103	      0.88264271	     -0.00112111	     -0.20889970	      0.00069222	     -0.00093800	     45.60819607
      2.53527925	     -0.05513880	     -0.00125638	     -0.19694900	     -0.05563016	      0.88264158	     -0.00112187	     -0.20890041	      0.00073441	     -0.00092537	     45.65589353
      2.53674595	     -0.05514263	     -0.00125948	     -0.19695330	     -0.05562905	      0.88264023	     -0.00112280	     -0.20890096	      0.00078516	     -0.00090843	     45.35275902
      2.53806222	     -0.05514232	     -0.00126375	     -0.19695335	     -0.05562798	      0.88263905	     -0.00112364	     -0.20890118	      0.00083022	     -0.00089176	     45.50075834
      2.53937849	     -0.05513850	     -0.00126573	     -0.19694997	     -0.05562686	      0.88263789	     -0.00112449	     -0.20890114	      0.00087523	     -0.00087374	     45.14660093
      2.54069476	     -0.05513143	     -0.00126966	     -0.19694327	     -0.05562568	      0.88263675	     -0.00112536	     -0.20890086	      0.00091964	     -0.00085457	     45.32515358
      2.54201103	     -0.05512100	     -0.00127111	     -0.19693328	     -0.05562444	      0.88263564	     -0.00112623	     -0.20890034	      0.00096397	     -0.00083426	     44.97046080
      2.54332730	     -0.05510730	     -0.00127473	     -0.19691995	     -0.05562314	      0.88263455	     -0.00112712	     -0.20889958	      0.00100764	     -0.00081302	     45.18612774
      2.54464356	     -0.05509029	     -0.00127573	     -0.19690338	     -0.05562179	      0.88263350	     -0.00112801	     -0.20889858	      0.00105121	     -0.00079083	     44.83546307
      2.54595983	     -0.05507017	     -0.00127908	     -0.19688363	     -0.05562038	      0.88263247	     -0.00112892	     -0.20889733	      0.00109400	     -0.00076790	     45.08636039
      2.54727610	     -0.05504722	     -0.00127959	     -0.19686112	     -0.05561891	      0.88263148	     -0.00112984	     -0.20889585	      0.00113663	     -0.00074422	     44.72965745
      2.54859237	     -0.05502168	     -0.00128273	     -0.19683595	     -0.05561738	      0.88263051	     -0.00113076	     -0.20889413	      0.00117839	     -0.00072003	     45.01330195
      2.54990864	     -0.05499347	     -0.00128286	     -0.19680818	     -0.05561581	      0.88262958	     -0.00113170	     -0.20889218	      0.00121997	     -0.00069531	     44.65570431
      2.55122491	     -0.05496264	     -0.00128589	     -0.19677771	     -0.05561417	      0.88262868	     -0.00113265	     -0.20889000	      0.00126063	     -0.00067029	     44.97757898
      2.55254118	     -0.05492906	     -0.00128562	     -0.19674457	     -0.05561249	      0.88262782	     -0.00113360	     -0.20888759	      0.00130108	     -0.00064491	     44.61352862
      2.55385745	     -0.05489287	     -0.00128854	     -0.19670872	     -0.05561075	      0.88262698	     -0.00113457	     -0.20888495	      0.00134049	     -0.00061939	     44.97668891
      2.55503380	     -0.05485831	     -0.00128826	     -0.19667454	     -0.05560915	      0.88262627	     -0.00113544	     -0.20888238	      0.00137549	     -0.00059641	     44.68986171
      2.55621014	     -0.05482182	     -0.00128981	     -0.19663837	     -0.05560751	      0.88262558	     -0.00113632	     -0.20887963	      0.00140969	     -0.00057343	     44.82716887
      2.55765050	     -0.05477455	     -0.00129014	     -0.19659154	     -0.05560545	      0.88262478	     -0.00113741	     -0.20887601	      0.00145096	     -0.00054530	     44.70475599
      2.55909085	     -0.05472439	     -0.00129198	     -0.19654176	     -0.05560333	      0.88262401	     -0.00113851	     -0.20887211	      0.00149111	     -0.00051742	     44.95544700
      2.56028818	     -0.05468018	     -0.00129121	     -0.19649791	     -0.05560153	      0.88262340	     -0.00113944	     -0.20886866	      0.00152403	     -0.00049450	     44.71557514
      2.56148552	     -0.05463302	     -0.00129205	     -0.19645107	     -0.05559968	      0.88262283	     -0.00114037	     -0.20886500	      0.00155611	     -0.00047197	     44.86709806
      2.56293156	     -0.05457092	     -0.00129127	     -0.19638940	     -0.05559741	      0.88262216	     -0.00114150	     -0.20886026	      0.00159418	     -0.00044530	     44.75704693
      2.56437760	     -0.05450191	     -0.00129202	     -0.19632076	     -0.05559507	      0.88262154	     -0.00114265	     -0.20885509	      0.00163110	     -0.00041932	     45.08431287
      2.56553129	     -0.05444243	     -0.00129015	     -0.19626164	     -0.05559318	      0.88262107	     -0.00114358	     -0.20885059	      0.00166012	     -0.00039903	     44.84141923
      2.56668499	     -0.05437937	     -0.00128994	     -0.19619888	     -0.05559124	      0.88262062	     -0.00114451	     -0.20884575	      0.00168830	     -0.00037924	     44.99103185
      2.56818717	     -0.05429140	     -0.00128842	     -0.19611132	     -0.05558868	      0.88262007	     -0.00114574	     -0.20883889	      0.00172419	     -0.00035415	     44.93500869
      2.56968935	     -0.05419728	     -0.00128891	     -0.19601753	     -0.05558606	      0.88261955	     -0.00114698	     -0.20883139	      0.00175879	     -0.00032983	     45.31071843
      2.57080823	     -0.05412262	     -0.00128709	     -0.19594318	     -0.05558408	      0.88261919	     -0.00114791	     -0.20882536	      0.00178408	     -0.00031209	     45.07966950
      2.57192711	     -0.05404379	     -0.00128701	     -0.19586459	     -0.05558207	      0.88261885	     -0.00114886	     -0.20881894	      0.00180854	     -0.00029469	     45.24331475
      2.57349643	     -0.05392712	     -0.00128607	     -0.19574827	     -0.05557921	      0.88261841	     -0.00115019	     -0.20880923	      0.00184180	     -0.00027063	     45.24480516
      2.57506576	     -0.05380735	     -0.00128775	     -0.19562874	     -0.05557629	      0.88261800	     -0.00115155	     -0.20879877	      0.00187341	     -0.00024690	     45.67785419
      2.57613252	     -0.05372587	     -0.00128726	     -0.19554745	     -0.05557428	      0.88261775	     -0.00115247	     -0.20879132	      0.00189428	     -0.00023087	     45.43275919
      2.57719929	     -0.05364431	     -0.00128895	     -0.19546601	     -0.05557225	      0.88261751	     -0.00115341	     -0.20878367	      0.00191426	     -0.00021495	     45.58002864
      2.57888554	     -0.05351470	     -0.00129166	     -0.19533657	     -0.05556900	      0.88261717	     -0.00115490	     -0.20877127	      0.00194446	     -0.00018982	     45.63716936
      2.58025637	     -0.05341051	     -0.00129566	     -0.19523243	     -0.05556632	      0.88261692	     -0.00115613	     -0.20876103	      0.00196752	     -0.00016940	     45.88724284
      2.58162721	     -0.05330839	     -0.00129863	     -0.19513038	     -0.05556360	      0.88261671	     -0.00115737	     -0.20875076	      0.00198946	     -0.00014894	     45.79224271
      2.58299805	     -0.05320949	     -0.00130444	     -0.19503145	     -0.05556086	      0.88261652	     -0.00115862	     -0.20874059	      0.00200986	     -0.00012858	     46.16185602
      2.58421676	     -0.05312468	     -0.00130782	     -0.19494665	     -0.05555840	      0.88261637	     -0.00115973	     -0.20873174	      0.00202716	     -0.00011052	     46.01023886
      2.58543547	     -0.05304293	     -0.00131363	     -0.19486483	     -0.05555592	      0.88261625	     -0.00116086	     -0.20872315	      0.00204325	     -0.00009260	     46.26330047
      2.58665417	     -0.05296389	     -0.00131856	     -0.19478573	     -0.05555342	      0.88261614	     -0.00116199	     -0.20871489	      0.00205849	     -0.00007474	     46.27703829
      2.58822357	     -0.05286536	     -0.00132676	     -0.19468705	     -0.05555018	      0.88261605	     -0.00116345	     -0.20870483	      0.00207649	     -0.00005187	     46.57707151
      2.58945795	     -0.05278964	     -0.00133149	     -0.19461125	     -0.05554761	      0.88261599	     -0.00116460	     -0.20869739	      0.00208962	     -0.00003389	     46.49525341
      2.59069233	     -0.05271496	     -0.00133773	     -0.19453644	     -0.05554502	      0.88261596	     -0.00116576	     -0.20869038	      0.00210152	     -0.00001600	     46.73440786
      2.59192671	     -0.05264076	     -0.00134233	     -0.19446215	     -0.05554242	      0.88261595	     -0.00116692	     -0.20868379	      0.00211249	      0.00000189	     46.75629884
      2.59348509	     -0.05254815	     -0.00134903	     -0.19436937	     -0.05553912	      0.88261597	     -0.00116838	     -0.20867602	      0.00212471	      0.00002435	     47.04502930
      2.59469425	     -0.05247795	     -0.00135210	     -0.19429910	     -0.05553654	      0.88261601	     -0.00116952	     -0.20867043	      0.00213322	      0.00004171	     46.97595861
      2.59590342	     -0.05240999	     -0.00135663	     -0.19423102	     -0.05553396	      0.88261607	     -0.00117067	     -0.20866526	      0.00214062	      0.00005892	     47.18085056
      2.59711258	     -0.05234417	     -0.00135977	     -0.19416511	     -0.05553137	      0.88261616	     -0.00117181	     -0.20866051	      0.00214718	      0.00007598	     47.22611916
      2.59873857	     -0.05225794	     -0.00136504	     -0.19407870	     -0.05552787	      0.88261630	     -0.00117334	     -0.20865483	      0.00215450	      0.00009867	     47.51779934
      2.59993125	     -0.05219469	     -0.00136678	     -0.19401538	     -0.05552530	      0.88261643	     -0.00117447	     -0.20865114	      0.00215903	      0.00011531	     47.51133894
      2.60112393	     -0.05213099	     -0.00136967	     -0.19395157	     -0.05552272	      0.88261657	     -0.00117559	     -0.20864778	      0.00216257	      0.00013202	     47.72469883
      2.60259948	     -0.05205242	     -0.00137121	     -0.19387290	     -0.05551953	      0.88261678	     -0.00117698	     -0.20864403	      0.00216584	      0.00015301	     47.81601133
      2.60389746	     -0.05198486	     -0.00137446	     -0.19380519	     -0.05551671	      0.88261699	     -0.00117820	     -0.20864107	      0.00216739	      0.00017187	     48.07444217
      2.60519544	     -0.05191756	     -0.00137490	     -0.19373781	     -0.05551390	      0.88261723	     -0.00117941	     -0.20863843	      0.00216800	      0.00019123	     48.13621959
      2.60649343	     -0.05184990	     -0.00137703	     -0.19367003	     -0.05551109	      0.88261749	     -0.00118062	     -0.20863603	      0.00216735	      0.00021112	     48.41350402
      2.60779141	     -0.05178078	     -0.00137609	     -0.19360084	     -0.05550827	      0.88261778	     -0.00118183	     -0.20863380	      0.00216577	      0.00023174	     48.51181936
      2.60908939	     -0.05171039	     -0.00137696	     -0.19353035	     -0.05550546	      0.88261809	     -0.00118304	     -0.20863166	      0.00216289	      0.00025308	     48.79426425
      2.61038737	     -0.05163681	     -0.00137446	     -0.19345674	     -0.05550266	      0.88261844	     -0.00118424	     -0.20862950	      0.00215906	      0.00027537	     48.93171066
      2.61168536	     -0.05156181	     -0.00137435	     -0.19338163	     -0.05549986	      0.88261881	     -0.00118544	     -0.20862722	      0.00215388	      0.00029864	     49.22785469
      2.61298334	     -0.05148603	     -0.00137079	     -0.19330582	     -0.05549707	      0.88261921	     -0.00118663	     -0.20862478	      0.00214768	      0.00032306	     49.37087994
      2.61428132	     -0.05141143	     -0.00137032	     -0.19323109	     -0.05549429	      0.88261965	     -0.00118783	     -0.20862218	      0.00214002	      0.00034849	     49.66520618
      2.61544824	     -0.05134340	     -0.00136668	     -0.19316303	     -0.05549179	      0.88262007	     -0.00118889	     -0.20861970	      0.00213229	      0.00037232	     49.80942078
      2.61661515	     -0.05127612	     -0.00136517	     -0.19309564	     -0.05548931	      0.88262052	     -0.00118996	     -0.20861705	      0.00212343	      0.00039696	     50.04121835
      2.61778207	     -0.05120863	     -0.00136214	     -0.19302808	     -0.05548684	      0.88262099	     -0.00119103	     -0.20861425	      0.00211366	      0.00042242	     50.23248290
      2.61940271	     -0.05111904	     -0.00135892	     -0.19293835	     -0.05548342	      0.88262171	     -0.00119251	     -0.20861015	      0.00209834	      0.00045895	     50.52479908
      2.62060186	     -0.05105524	     -0.00135506	     -0.19287447	     -0.05548091	      0.88262228	     -0.00119360	     -0.20860705	      0.00208591	      0.00048671	     50.69385810
      2.62180100	     -0.05099385	     -0.00135332	     -0.19281293	     -0.05547842	      0.88262288	     -0.00119469	     -0.20860389	      0.00207242	      0.00051489	     50.91929389
      2.62300015	     -0.05093295	     -0.00135039	     -0.19275190	     -0.05547594	      0.88262351	     -0.00119578	     -0.20860068	      0.00205810	      0.00054347	     51.11709663
      2.62457149	     -0.05085462	     -0.00134818	     -0.19267334	     -0.05547273	      0.88262439	     -0.00119720	     -0.20859631	      0.00203789	      0.00058133	     51.40814905
      2.62573479	     -0.05079834	     -0.00134469	     -0.19261693	     -0.05547036	      0.88262509	     -0.00119825	     -0.20859298	      0.00202205	      0.00060957	     51.55185250
      2.62689808	     -0.05074531	     -0.00134278	     -0.19256372	     -0.05546802	      0.88262581	     -0.00119931	     -0.20858957	      0.00200528	      0.00063777	     51.71865911
      2.62834571	     -0.05068200	     -0.00133875	     -0.19250022	     -0.05546514	      0.88262676	     -0.00120061	     -0.20858530	      0.00198342	      0.00067264	     51.89527925
      2.62962655	     -0.05062859	     -0.00133711	     -0.19244658	     -0.05546261	      0.88262764	     -0.00120177	     -0.20858148	      0.00196313	      0.00070296	     52.08836105
      2.63090738	     -0.05057462	     -0.00133292	     -0.19239244	     -0.05546011	      0.88262856	     -0.00120293	     -0.20857761	      0.00194225	      0.00073272	     52.24581148
      2.63218822	     -0.05052380	     -0.00133153	     -0.19234136	     -0.05545763	      0.88262952	     -0.00120408	     -0.20857364	      0.00192056	      0.00076175	     52.43087827
      2.63346905	     -0.05047428	     -0.00132731	     -0.19229166	     -0.05545519	      0.88263051	     -0.00120523	     -0.20856962	      0.00189834	      0.00079008	     52.56492752
      2.63474989	     -0.05042850	     -0.00132649	     -0.19224559	     -0.05545277	      0.88263154	     -0.00120638	     -0.20856556	      0.00187538	      0.00081748	     52.74258355
      2.63603072	     -0.05038353	     -0.00132210	     -0.19220043	     -0.05545038	      0.88263261	     -0.00120752	     -0.20856148	      0.00185201	      0.00084394	     52.85259635
      2.63718202	     -0.05034707	     -0.00132146	     -0.19216369	     -0.05544826	      0.88263359	     -0.00120855	     -0.20855782	      0.00183042	      0.00086669	     52.97983587
      2.63833332	     -0.05031167	     -0.00131841	     -0.19212807	     -0.05544617	      0.88263460	     -0.00120957	     -0.20855418	      0.00180854	      0.00088843	     53.06981289
      2.63948462	     -0.05027921	     -0.00131672	     -0.19209536	     -0.05544410	      0.88263564	     -0.00121060	     -0.20855058	      0.00178624	      0.00090898	     53.17469633
      2.64107567	     -0.05023812	     -0.00131303	     -0.19205395	     -0.05544128	      0.88263710	     -0.00121200	     -0.20854572	      0.00175499	      0.00093532	     53.29208654
      2.64226070	     -0.05021197	     -0.00131253	     -0.19202749	     -0.05543922	      0.88263822	     -0.00121305	     -0.20854220	      0.00173129	      0.00095326	     53.40847392
      2.64344573	     -0.05018766	     -0.00131037	     -0.19200292	     -0.05543718	      0.88263936	     -0.00121408	     -0.20853881	      0.00170742	      0.00096987	     53.49118344
      2.64463076	     -0.05016726	     -0.00130991	     -0.19198219	     -0.05543517	      0.88264052	     -0.00121512	     -0.20853555	      0.00168324	      0.00098510	     53.58347058
      2.64617538	     -0.05014465	     -0.00130792	     -0.19195920	     -0.05543259	      0.88264206	     -0.00121646	     -0.20853156	      0.00165140	      0.00100294	     53.67245593
      2.64732896	     -0.05013239	     -0.00130885	     -0.19194659	     -0.05543070	      0.88264322	     -0.00121746	     -0.20852878	      0.00162728	      0.00101470	     53.75666021
      2.64848253	     -0.05012164	     -0.00130815	     -0.19193554	     -0.05542884	      0.88264440	     -0.00121845	     -0.20852619	      0.00160302	      0.00102523	     53.81292442
      2.64990778	     -0.05011303	     -0.00130962	     -0.19192648	     -0.05542658	      0.88264587	     -0.00121967	     -0.20852324	      0.00157271	      0.00103653	     53.91770387
      2.65117569	     -0.05010735	     -0.00130949	     -0.19192043	     -0.05542460	      0.88264719	     -0.00122075	     -0.20852086	      0.00154562	      0.00104522	     53.98744446
      2.65244359	     -0.05010580	     -0.00131247	     -0.19191844	     -0.05542266	      0.88264852	     -0.00122183	     -0.20851868	      0.00151821	      0.00105275	     54.09770105
      2.65371149	     -0.05010549	     -0.00131299	     -0.19191775	     -0.05542075	      0.88264986	     -0.00122289	     -0.20851673	      0.00149064	      0.00105934	     54.15270703
      2.65497939	     -0.05010948	     -0.00131696	     -0.19192127	     -0.05541888	      0.88265120	     -0.00122395	     -0.20851499	      0.00146266	      0.00106500	     54.25981372
      2.65624730	     -0.05011430	     -0.00131779	     -0.19192570	     -0.05541704	      0.88265256	     -0.00122501	     -0.20851347	      0.00143449	      0.00106992	     54.29880163
      2.65751520	     -0.05012342	     -0.00132266	     -0.19193432	     -0.05541524	      0.88265392	     -0.00122606	     -0.20851215	      0.00140588	      0.00107405	     54.41554502
      2.65864551	     -0.05013189	     -0.00132391	     -0.19194243	     -0.05541367	      0.88265513	     -0.00122698	     -0.20851117	      0.00138024	      0.00107724	     54.43543379
      2.65977583	     -0.05014319	     -0.00132772	     -0.19195331	     -0.05541212	      0.88265635	     -0.00122790	     -0.20851034	      0.00135426	      0.00107990	     54.51464671
      2.66114201	     -0.05015846	     -0.00133081	     -0.19196811	     -0.05541029	      0.88265783	     -0.00122901	     -0.20850956	      0.00132260	      0.00108258	     54.57066774
      2.66250820	     -0.05017702	     -0.00133635	     -0.19198614	     -0.05540851	      0.88265931	     -0.00123011	     -0.20850900	      0.00129052	      0.00108463	     54.69020933
      2.66364147	     -0.05019312	     -0.00133855	     -0.19200187	     -0.05540706	      0.88266054	     -0.00123101	     -0.20850871	      0.00126377	      0.00108599	     54.69908060
      2.66477474	     -0.05021125	     -0.00134294	     -0.19201956	     -0.05540564	      0.88266177	     -0.00123191	     -0.20850856	      0.00123670	      0.00108698	     54.77016622
      2.66615368	     -0.05023416	     -0.00134661	     -0.19204200	     -0.05540396	      0.88266327	     -0.00123299	     -0.20850855	      0.00120353	      0.00108778	     54.80661257
      2.66753262	     -0.05025901	     -0.00135266	     -0.19206631	     -0.05540232	      0.88266477	     -0.00123406	     -0.20850871	      0.00116996	      0.00108808	     54.93417261
      2.66861650	     -0.05027847	     -0.00135479	     -0.19208543	     -0.05540107	      0.88266595	     -0.00123490	     -0.20850893	      0.00114350	      0.00108810	     54.91501775
      2.66970037	     -0.05029869	     -0.00135875	     -0.19210525	     -0.05539984	      0.88266713	     -0.00123573	     -0.20850922	      0.00111678	      0.00108785	     54.97301818
      2.67113696	     -0.05032552	     -0.00136244	     -0.19213160	     -0.05539827	      0.88266869	     -0.00123682	     -0.20850967	      0.00108117	      0.00108718	     54.99363100
      2.67257354	     -0.05035312	     -0.00136798	     -0.19215868	     -0.05539674	      0.88267025	     -0.00123789	     -0.20851017	      0.00104522	      0.00108598	     55.11062918
      2.67361146	     -0.05037297	     -0.00136933	     -0.19217823	     -0.05539567	      0.88267138	     -0.00123866	     -0.20851055	      0.00101922	      0.00108484	     55.04974067
      2.67464937	     -0.05039303	     -0.00137244	     -0.19219794	     -0.05539462	      0.88267250	     -0.00123943	     -0.20851093	      0.00099305	      0.00108334	     55.09484239
      2.67616529	     -0.05042080	     -0.00137563	     -0.19222525	     -0.05539315	      0.88267414	     -0.00124053	     -0.20851145	      0.00095481	      0.00108064	     55.11513719
      2.67744307	     -0.05044232	     -0.00137915	     -0.19224637	     -0.05539195	      0.88267552	     -0.00124146	     -0.20851179	      0.00092244	      0.00107787	     55.19411752
      2.67872084	     -0.05046153	     -0.00138050	     -0.19226523	     -0.05539079	      0.88267690	     -0.00124237	     -0.20851198	      0.00089014	      0.00107479	     55.18421227
      2.67999862	     -0.05047826	     -0.00138355	     -0.19228157	     -0.05538967	      0.88267827	     -0.00124327	     -0.20851196	      0.00085767	      0.00107144	     55.29623458
      2.68127640	     -0.05049246	     -0.00138332	     -0.19229547	     -0.05538860	      0.88267964	     -0.00124416	     -0.20851168	      0.00082528	      0.00106802	     55.24326876
      2.68236989	     -0.05050212	     -0.00138561	     -0.19230482	     -0.05538771	      0.88268080	     -0.00124491	     -0.20851120	      0.00079738	      0.00106495	     55.34703999
      2.68346337	     -0.05050916	     -0.00138555	     -0.19231160	     -0.05538685	      0.88268196	     -0.00124566	     -0.20851045	      0.00076954	      0.00106189	     55.33866750
      2.68484320	     -0.05051472	     -0.00138638	     -0.19231682	     -0.05538582	      0.88268343	     -0.00124659	     -0.20850910	      0.00073429	      0.00105796	     55.41767154
      2.68622303	     -0.05051732	     -0.00138499	     -0.19231914	     -0.05538483	      0.88268488	     -0.00124750	     -0.20850726	      0.00069908	      0.00105405	     55.38767423
      2.68731725	     -0.05051824	     -0.00138586	     -0.19231978	     -0.05538408	      0.88268604	     -0.00124822	     -0.20850546	      0.00067100	      0.00105083	     55.47741061
      2.68841147	     -0.05051837	     -0.00138469	     -0.19231969	     -0.05538336	      0.88268718	     -0.00124894	     -0.20850338	      0.00064299	      0.00104757	     55.45505206
      2.68981515	     -0.05051847	     -0.00138445	     -0.19231947	     -0.05538248	      0.88268865	     -0.00124984	     -0.20850033	      0.00060699	      0.00104309	     55.51533131
      2.69121883	     -0.05051849	     -0.00138212	     -0.19231922	     -0.05538165	      0.88269011	     -0.00125073	     -0.20849693	      0.00057116	      0.00103824	     55.45749844
      2.69226882	     -0.05051903	     -0.00138278	     -0.19231950	     -0.05538107	      0.88269120	     -0.00125138	     -0.20849419	      0.00054431	      0.00103421	     55.54239300
      2.69331882	     -0.05052099	     -0.00138180	     -0.19232124	     -0.05538051	      0.88269228	     -0.00125203	     -0.20849131	      0.00051765	      0.00102985	     55.51431816
      2.69479382	     -0.05052673	     -0.00138180	     -0.19232662	     -0.05537978	      0.88269380	     -0.00125294	     -0.20848714	      0.00048035	      0.00102293	     55.55313312
      2.69606771	     -0.05053522	     -0.00138089	     -0.19233483	     -0.05537918	      0.88269510	     -0.00125370	     -0.20848351	      0.00044849	      0.00101609	     55.48967236
      2.69734160	     -0.05054689	     -0.00138210	     -0.19234616	     -0.05537863	      0.88269639	     -0.00125446	     -0.20847994	      0.00041684	      0.00100823	     55.56056550
      2.69861549	     -0.05056048	     -0.00138115	     -0.19235947	     -0.05537812	      0.88269767	     -0.00125521	     -0.20847644	      0.00038574	      0.00099938	     55.46928026
      2.69988938	     -0.05057581	     -0.00138322	     -0.19237444	     -0.05537765	      0.88269893	     -0.00125594	     -0.20847304	      0.00035492	      0.00098936	     55.59068550
      2.70098693	     -0.05059082	     -0.00138256	     -0.19238921	     -0.05537727	      0.88270001	     -0.00125657	     -0.20847019	      0.00032889	      0.00097988	     55.47262711
      2.70208447	     -0.05060771	     -0.00138397	     -0.19240581	     -0.05537693	      0.88270108	     -0.00125719	     -0.20846744	      0.00030312	      0.00096946	     55.50324858
      2.70346138	     -0.05063134	     -0.00138443	     -0.19242912	     -0.05537653	      0.88270241	     -0.00125796	     -0.20846414	      0.00027142	      0.00095512	     55.44037480
      2.70483829	     -0.05065715	     -0.00138669	     -0.19245456	     -0.05537618	      0.88270371	     -0.00125871	     -0.20846104	      0.00024029	      0.00093926	     55.52142574
      2.70594526	     -0.05067887	     -0.00138625	     -0.19247605	     -0.05537593	      0.88270474	     -0.00125931	     -0.20845867	      0.00021591	      0.00092549	     55.39967629
      2.70705224	     -0.05070136	     -0.00138759	     -0.19249827	     -0.05537570	      0.88270576	     -0.00125990	     -0.20845641	      0.00019189	      0.00091073	     55.42162329
      2.70844735	     -0.05073080	     -0.00138782	     -0.19252742	     -0.05537545	      0.88270702	     -0.00126063	     -0.20845369	      0.00016237	      0.00089085	     55.34433443
      2.70984247	     -0.05076128	     -0.00138999	     -0.19255755	     -0.05537525	      0.88270825	     -0.00126136	     -0.20845111	      0.00013350	      0.00086953	     55.43227398
      2.71091035	     -0.05078525	     -0.00138924	     -0.19258134	     -0.05537512	      0.88270917	     -0.00126190	     -0.20844921	      0.00011207	      0.00085237	     55.28653340
      2.71197824	     -0.05080977	     -0.00139023	     -0.19260563	     -0.05537501	      0.88271007	     -0.00126244	     -0.20844738	      0.00009099	      0.00083443	     55.29289636
      2.71343626	     -0.05084397	     -0.00139029	     -0.19263956	     -0.05537490	      0.88271126	     -0.00126316	     -0.20844498	      0.00006306	      0.00080885	     55.20817714
      2.71489429	     -0.05087888	     -0.00139217	     -0.19267416	     -0.05537482	      0.88271242	     -0.00126388	     -0.20844267	      0.00003587	      0.00078203	     55.29752865
      2.71592367	     -0.05090392	     -0.00139108	     -0.19269905	     -0.05537480	      0.88271322	     -0.00126437	     -0.20844109	      0.00001734	      0.00076250	     55.13156209
      2.71695305	     -0.05092936	     -0.00139167	     -0.19272430	     -0.05537479	      0.88271399	     -0.00126486	     -0.20843955	     -0.00000088	      0.00074245	     55.12527963
      2.71849764	     -0.05096811	     -0.00139148	     -0.19276281	     -0.05537481	      0.88271512	     -0.00126559	     -0.20843731	     -0.00002737	      0.00071157	     55.03355704
      2.71978997	     -0.05100092	     -0.00139231	     -0.19279540	     -0.05537486	      0.88271602	     -0.00126618	     -0.20843549	     -0.00004888	      0.00068504	     55.04954512
      2.72108229	     -0.05103402	     -0.00139129	     -0.19282834	     -0.05537494	      0.88271689	     -0.00126677	     -0.20843372	     -0.00006963	      0.00065807	     54.90899535
      2.72237462	     -0.05106740	     -0.00139249	     -0.19286150	     -0.05537504	      0.88271772	     -0.00126735	     -0.20843199	     -0.00008989	      0.00063062	     54.97713790
      2.72353460	     -0.05109779	     -0.00139126	     -0.19289177	     -0.05537515	      0.88271844	     -0.00126786	     -0.20843046	     -0.00010739	      0.00060579	     54.80822158
      2.72469459	     -0.05112835	     -0.00139202	     -0.19292215	     -0.05537529	      0.88271912	     -0.00126837	     -0.20842896	     -0.00012452	      0.00058076	     54.82957207
      2.72585458	     -0.05115899	     -0.00139138	     -0.19295266	     -0.05537544	      0.88271978	     -0.00126887	     -0.20842748	     -0.00014108	      0.00055567	     54.72481182
      2.72733146	     -0.05119798	     -0.00139191	     -0.19299147	     -0.05537567	      0.88272058	     -0.00126950	     -0.20842561	     -0.00016155	      0.00052364	     54.73870163
      2.72851404	     -0.05122925	     -0.00139055	     -0.19302264	     -0.05537587	      0.88272119	     -0.00127000	     -0.20842412	     -0.00017725	      0.00049805	     54.57330274
      2.72969662	     -0.05126045	     -0.00139094	     -0.19305371	     -0.05537609	      0.88272176	     -0.00127049	     -0.20842264	     -0.00019257	      0.00047248	     54.58992531
      2.73087920	     -0.05129145	     -0.00138992	     -0.19308461	     -0.05537632	      0.88272230	     -0.00127097	     -0.20842116	     -0.00020729	      0.00044705	     54.47308014
      2.73234064	     -0.05132924	     -0.00138994	     -0.19312226	     -0.05537664	      0.88272293	     -0.00127157	     -0.20841931	     -0.00022491	      0.00041586	     54.49692293
      2.73350820	     -0.05135895	     -0.00138803	     -0.19315191	     -0.05537691	      0.88272340	     -0.00127204	     -0.20841780	     -0.00023831	      0.00039126	     54.31995162
      2.73467576	     -0.05138822	     -0.00138781	     -0.19318110	     -0.05537719	      0.88272385	     -0.00127250	     -0.20841626	     -0.00025135	      0.00036690	     54.33190465
      2.73584332	     -0.05141684	     -0.00138615	     -0.19320966	     -0.05537750	      0.88272426	     -0.00127296	     -0.20841468	     -0.00026383	      0.00034288	     54.21678056
      2.73735934	     -0.05145237	     -0.00138485	     -0.19324512	     -0.05537791	      0.88272476	     -0.00127355	     -0.20841255	     -0.00027944	      0.00031219	     54.23472608
      2.73852221	     -0.05147904	     -0.00138203	     -0.19327178	     -0.05537824	      0.88272511	     -0.00127400	     -0.20841085	     -0.00029074	      0.00028912	     54.04685664
      2.73968509	     -0.05150515	     -0.00138081	     -0.19329785	     -0.05537858	      0.88272543	     -0.00127444	     -0.20840908	     -0.00030170	      0.00026639	     54.05259674
      2.74084797	     -0.05153009	     -0.00137830	     -0.19332279	     -0.05537894	      0.88272573	     -0.00127488	     -0.20840723	     -0.00031210	      0.00024406	     53.94103140
      2.74240490	     -0.05156097	     -0.00137599	     -0.19335365	     -0.05537944	      0.88272608	     -0.00127547	     -0.20840458	     -0.00032539	      0.00021474	     53.95683344
      2.74355967	     -0.05158209	     -0.00137241	     -0.19337481	     -0.05537982	      0.88272632	     -0.00127590	     -0.20840245	     -0.00033457	      0.00019352	     53.77254488
      2.74471444	     -0.05160174	     -0.00137032	     -0.19339447	     -0.05538021	      0.88272653	     -0.00127633	     -0.20840017	     -0.00034344	      0.00017270	     53.77895248
      2.74612882	     -0.05162372	     -0.00136601	     -0.19341651	     -0.05538070	      0.88272676	     -0.00127685	     -0.20839713	     -0.00035359	      0.00014786	     53.61857277
      2.74739068	     -0.05164191	     -0.00136367	     -0.19343471	     -0.05538115	      0.88272693	     -0.00127731	     -0.20839419	     -0.00036227	      0.00012626	     53.66475289
      2.74865254	     -0.05165879	     -0.00135903	     -0.19345167	     -0.05538162	      0.88272708	     -0.00127777	     -0.20839103	     -0.00037032	      0.00010527	     53.45919704
      2.74991440	     -0.05167449	     -0.00135648	     -0.19346740	     -0.05538209	      0.88272720	     -0.00127823	     -0.20838765	     -0.00037808	      0.00008477	     53.51659477
      2.75117626	     -0.05168926	     -0.00135141	     -0.19348228	     -0.05538257	      0.88272729	     -0.00127868	     -0.20838407	     -0.00038522	      0.00006488	     53.28775609
      2.75243811	     -0.05170420	     -0.00134876	     -0.19349726	     -0.05538306	      0.88272736	     -0.00127913	     -0.20838030	     -0.00039214	      0.00004541	     53.34529507
      2.75369997	     -0.05171923	     -0.00134345	     -0.19351239	     -0.05538356	      0.88272741	     -0.00127958	     -0.20837639	     -0.00039843	      0.00002643	     53.08858395
      2.75496183	     -0.05173354	     -0.00134069	     -0.19352675	     -0.05538407	      0.88272743	     -0.00128003	     -0.20837234	     -0.00040451	      0.00000774	     53.16394311
      2.75622369	     -0.05174792	     -0.00133512	     -0.19354125	     -0.05538458	      0.88272743	     -0.00128048	     -0.20836817	     -0.00040991	     -0.00001056	     52.89164677
      2.75748555	     -0.05176292	     -0.00133242	     -0.19355629	     -0.05538510	      0.88272740	     -0.00128093	     -0.20836390	     -0.00041510	     -0.00002867	     52.97053685
      2.75874741	     -0.05177738	     -0.00132669	     -0.19357089	     -0.05538563	      0.88272735	     -0.00128137	     -0.20835955	     -0.00041957	     -0.00004652	     52.69043867
      2.76000927	     -0.05179154	     -0.00132440	     -0.19358508	     -0.05538616	      0.88272728	     -0.00128182	     -0.20835512	     -0.00042384	     -0.00006425	     52.77979214
      2.76127113	     -0.05180631	     -0.00131905	     -0.19359998	     -0.05538670	      0.88272719	     -0.00128226	     -0.20835062	     -0.00042741	     -0.00008175	     52.47600174
      2.76253299	     -0.05182203	     -0.00131680	     -0.19361574	     -0.05538724	      0.88272708	     -0.00128271	     -0.20834609	     -0.00043078	     -0.00009925	     52.56126382
      2.76379485	     -0.05183822	     -0.00131151	     -0.19363205	     -0.05538778	      0.88272694	     -0.00128315	     -0.20834154	     -0.00043340	     -0.00011667	     52.25389504
      2.76505671	     -0.05185448	     -0.00130949	     -0.19364835	     -0.05538833	      0.88272678	     -0.00128360	     -0.20833701	     -0.00043579	     -0.00013417	     52.33855953
      2.76631856	     -0.05187196	     -0.00130445	     -0.19366596	     -0.05538888	      0.88272660	     -0.00128404	     -0.20833251	     -0.00043741	     -0.00015168	     52.02221111
[truncated: 323,511 more chars]
