# Supplementary material for: A Neural Controller Model Considering the Vestibulospinal Tract in Human Postural Control
Source: Front Comput Neurosci. 2022 Feb 25;16:785099. doi: 10.3389/fncom.2022.785099 (PMC8913724; doi:10.3389/fncom.2022.785099)
Supplement: Supplementary file 8 [file Data_Sheet_3.zip › SimulationResults/VST+/1.931/opt_1/jiang_CoPpositon_pos.sto]

CoP
version=1
nRows=3877
nColumns=11
inDegrees=no

This file contains CoP trajectory (of origin) and orientations.

Units are S.I. units (seconds, meters, Newtons, ...)
Angles are in degrees.

endheader
time	cop-x	cop-z	cop-x-calcn-r	com-x	com-y	com-z	com-x-calcn-r	com-x-vel	com-y-vel	s_torques
      0.00043833	     -0.06239209	     -0.00113036	     -0.20421159	     -0.06098363	      0.88292365	     -0.00064778	     -0.21546861	     -0.00000974	      0.00004806	    115.76667371
      0.00097443	     -0.06171272	     -0.00110495	     -0.20353264	     -0.06098364	      0.88292370	     -0.00064777	     -0.21545221	     -0.00004060	      0.00011603	    128.36152782
      0.00163146	     -0.06112820	     -0.00108525	     -0.20294815	     -0.06098369	      0.88292380	     -0.00064775	     -0.21542213	     -0.00010049	      0.00020768	    105.80355869
      0.00248630	     -0.06070734	     -0.00107121	     -0.20252675	     -0.06098382	      0.88292403	     -0.00064770	     -0.21537561	     -0.00020475	      0.00033047	     83.66390189
      0.00367884	     -0.06055958	     -0.00106416	     -0.20237762	     -0.06098416	      0.88292452	     -0.00064762	     -0.21531115	     -0.00037613	      0.00048926	     67.15493044
      0.00564700	     -0.06083283	     -0.00106970	     -0.20264818	     -0.06098519	      0.88292569	     -0.00064743	     -0.21522902	     -0.00065769	      0.00067656	     44.65180899
      0.00714558	     -0.06115081	     -0.00107584	     -0.20296443	     -0.06098631	      0.88292676	     -0.00064725	     -0.21518946	     -0.00083556	      0.00074210	     30.12669462
      0.00864417	     -0.06142394	     -0.00107958	     -0.20323631	     -0.06098767	      0.88292788	     -0.00064705	     -0.21516430	     -0.00097192	      0.00074447	     19.00860975
      0.01014276	     -0.06163842	     -0.00108027	     -0.20345001	     -0.06098920	      0.88292897	     -0.00064683	     -0.21514791	     -0.00106629	      0.00069412	     13.06690041
      0.01164135	     -0.06179622	     -0.00107968	     -0.20360745	     -0.06099085	      0.88292994	     -0.00064659	     -0.21513653	     -0.00112324	      0.00060279	     10.76065178
      0.01313994	     -0.06192153	     -0.00107781	     -0.20373274	     -0.06099255	      0.88293076	     -0.00064634	     -0.21512800	     -0.00114558	      0.00048205	     11.05032020
      0.01463852	     -0.06201574	     -0.00107651	     -0.20382721	     -0.06099427	      0.88293138	     -0.00064607	     -0.21512139	     -0.00113857	      0.00034199	     13.87034051
      0.01613711	     -0.06209317	     -0.00107450	     -0.20390517	     -0.06099595	      0.88293178	     -0.00064579	     -0.21511624	     -0.00110441	      0.00019159	     16.63654745
      0.01763570	     -0.06214383	     -0.00107241	     -0.20395658	     -0.06099757	      0.88293195	     -0.00064550	     -0.21511245	     -0.00104851	      0.00003843	     21.25926208
      0.01913429	     -0.06218210	     -0.00107071	     -0.20399579	     -0.06099908	      0.88293189	     -0.00064519	     -0.21510991	     -0.00097291	     -0.00011089	     23.82687855
      0.02063288	     -0.06219768	     -0.00107077	     -0.20401241	     -0.06100047	      0.88293162	     -0.00064487	     -0.21510858	     -0.00088322	     -0.00025144	     28.00868841
      0.02213146	     -0.06220257	     -0.00106997	     -0.20401848	     -0.06100172	      0.88293115	     -0.00064453	     -0.21510816	     -0.00078089	     -0.00037941	     29.11987487
      0.02363005	     -0.06218590	     -0.00107026	     -0.20400306	     -0.06100281	      0.88293049	     -0.00064419	     -0.21510852	     -0.00067119	     -0.00049247	     32.11556336
      0.02495604	     -0.06216676	     -0.00106970	     -0.20398510	     -0.06100363	      0.88292978	     -0.00064388	     -0.21510927	     -0.00056838	     -0.00057854	     32.01652046
      0.02628203	     -0.06213679	     -0.00107007	     -0.20395632	     -0.06100432	      0.88292896	     -0.00064356	     -0.21511035	     -0.00046346	     -0.00065108	     32.97963569
      0.02792601	     -0.06209468	     -0.00107039	     -0.20391572	     -0.06100497	      0.88292783	     -0.00064315	     -0.21511196	     -0.00033116	     -0.00072192	     32.76633381
      0.02956999	     -0.06204488	     -0.00107157	     -0.20386744	     -0.06100541	      0.88292660	     -0.00064274	     -0.21511375	     -0.00019945	     -0.00077224	     33.35808844
      0.03088811	     -0.06200748	     -0.00107175	     -0.20383125	     -0.06100560	      0.88292556	     -0.00064240	     -0.21511518	     -0.00009426	     -0.00079839	     32.41465567
      0.03220624	     -0.06196693	     -0.00107261	     -0.20379190	     -0.06100566	      0.88292450	     -0.00064205	     -0.21511657	      0.00000866	     -0.00081286	     32.37688997
      0.03387744	     -0.06191945	     -0.00107318	     -0.20374593	     -0.06100554	      0.88292314	     -0.00064160	     -0.21511814	      0.00013642	     -0.00081574	     31.64358544
      0.03554864	     -0.06187154	     -0.00107446	     -0.20369947	     -0.06100520	      0.88292178	     -0.00064114	     -0.21511944	      0.00025936	     -0.00080331	     31.64853312
      0.03679331	     -0.06184231	     -0.00107432	     -0.20367133	     -0.06100482	      0.88292079	     -0.00064079	     -0.21512011	      0.00034866	     -0.00078524	     30.78652850
      0.03803798	     -0.06181262	     -0.00107476	     -0.20364270	     -0.06100434	      0.88291983	     -0.00064043	     -0.21512056	      0.00043468	     -0.00076074	     30.48680378
      0.03980414	     -0.06177668	     -0.00107485	     -0.20360821	     -0.06100346	      0.88291853	     -0.00063992	     -0.21512068	      0.00055222	     -0.00071652	     29.74398274
      0.04131579	     -0.06174788	     -0.00107534	     -0.20358061	     -0.06100256	      0.88291748	     -0.00063947	     -0.21512028	      0.00064789	     -0.00067156	     29.33129221
      0.04282743	     -0.06172502	     -0.00107502	     -0.20355893	     -0.06100151	      0.88291650	     -0.00063901	     -0.21511933	      0.00073988	     -0.00062146	     28.52730527
      0.04433908	     -0.06170029	     -0.00107552	     -0.20353532	     -0.06100032	      0.88291560	     -0.00063854	     -0.21511784	      0.00082700	     -0.00056774	     28.13975318
      0.04585073	     -0.06168116	     -0.00107471	     -0.20351730	     -0.06099901	      0.88291478	     -0.00063807	     -0.21511568	      0.00091095	     -0.00051152	     27.23615790
      0.04714606	     -0.06166102	     -0.00107505	     -0.20349806	     -0.06099778	      0.88291415	     -0.00063765	     -0.21511332	      0.00097887	     -0.00046241	     26.91426042
      0.04844140	     -0.06164487	     -0.00107442	     -0.20348281	     -0.06099647	      0.88291358	     -0.00063723	     -0.21511046	      0.00104454	     -0.00041306	     26.27422633
      0.05007507	     -0.06162332	     -0.00107394	     -0.20346233	     -0.06099470	      0.88291296	     -0.00063670	     -0.21510622	      0.00112304	     -0.00035162	     25.74415391
      0.05170874	     -0.06160609	     -0.00107263	     -0.20344616	     -0.06099281	      0.88291243	     -0.00063615	     -0.21510129	      0.00119797	     -0.00029208	     24.92549920
      0.05299907	     -0.06158954	     -0.00107280	     -0.20343039	     -0.06099122	      0.88291209	     -0.00063572	     -0.21509700	      0.00125368	     -0.00024714	     24.70854638
      0.05428940	     -0.06157614	     -0.00107214	     -0.20341775	     -0.06098957	      0.88291180	     -0.00063527	     -0.21509236	      0.00130760	     -0.00020436	     24.18612541
      0.05595699	     -0.06155673	     -0.00107180	     -0.20339930	     -0.06098734	      0.88291150	     -0.00063470	     -0.21508594	      0.00137357	     -0.00015297	     23.82859263
      0.05762459	     -0.06153988	     -0.00107053	     -0.20338337	     -0.06098499	      0.88291128	     -0.00063411	     -0.21507904	      0.00143666	     -0.00010639	     23.10629503
      0.05886054	     -0.06152337	     -0.00107067	     -0.20336751	     -0.06098319	      0.88291117	     -0.00063367	     -0.21507370	      0.00148055	     -0.00007533	     23.09410797
      0.06009648	     -0.06150928	     -0.00107002	     -0.20335407	     -0.06098133	      0.88291110	     -0.00063323	     -0.21506814	      0.00152326	     -0.00004724	     22.72818837
      0.06185248	     -0.06148696	     -0.00106953	     -0.20333263	     -0.06097861	      0.88291104	     -0.00063259	     -0.21505998	      0.00158082	     -0.00001274	     22.49819666
      0.06335931	     -0.06146886	     -0.00106850	     -0.20331527	     -0.06097619	      0.88291104	     -0.00063204	     -0.21505274	      0.00162814	      0.00001178	     22.04866129
      0.06486613	     -0.06144735	     -0.00106824	     -0.20329446	     -0.06097370	      0.88291108	     -0.00063148	     -0.21504534	      0.00167283	      0.00003153	     22.05744816
      0.06637295	     -0.06142864	     -0.00106691	     -0.20327646	     -0.06097115	      0.88291114	     -0.00063091	     -0.21503778	      0.00171629	      0.00004671	     21.53744858
      0.06787978	     -0.06140496	     -0.00106702	     -0.20325344	     -0.06096853	      0.88291122	     -0.00063034	     -0.21503013	      0.00175704	      0.00005731	     21.74917215
      0.06916729	     -0.06138872	     -0.00106586	     -0.20323777	     -0.06096625	      0.88291129	     -0.00062985	     -0.21502349	      0.00179139	      0.00006304	     21.27356922
      0.07045481	     -0.06136977	     -0.00106557	     -0.20321937	     -0.06096392	      0.88291138	     -0.00062936	     -0.21501683	      0.00182403	      0.00006566	     21.27902501
      0.07208929	     -0.06134809	     -0.00106446	     -0.20319838	     -0.06096090	      0.88291148	     -0.00062873	     -0.21500834	      0.00186442	      0.00006479	     20.99957165
      0.07372378	     -0.06132458	     -0.00106411	     -0.20317553	     -0.06095783	      0.88291159	     -0.00062809	     -0.21499989	      0.00190283	      0.00005936	     21.15588608
      0.07501569	     -0.06130993	     -0.00106278	     -0.20316142	     -0.06095535	      0.88291166	     -0.00062758	     -0.21499324	      0.00193295	      0.00005212	     20.79345269
      0.07630759	     -0.06129336	     -0.00106228	     -0.20314536	     -0.06095283	      0.88291172	     -0.00062707	     -0.21498666	      0.00196186	      0.00004233	     20.83776239
      0.07796884	     -0.06127496	     -0.00106096	     -0.20312763	     -0.06094954	      0.88291178	     -0.00062640	     -0.21497830	      0.00199854	      0.00002638	     20.63733220
      0.07963009	     -0.06125472	     -0.00106067	     -0.20310802	     -0.06094619	      0.88291180	     -0.00062574	     -0.21497011	      0.00203382	      0.00000691	     20.87500310
      0.08084334	     -0.06124558	     -0.00105954	     -0.20309937	     -0.06094371	      0.88291180	     -0.00062525	     -0.21496420	      0.00205983	     -0.00000919	     20.57284232
      0.08205658	     -0.06127275	     -0.00105999	     -0.20312697	     -0.06094119	      0.88291178	     -0.00062475	     -0.21495889	      0.00208458	     -0.00002760	     20.36771927
      0.08385182	     -0.06149760	     -0.00106309	     -0.20335231	     -0.06093742	      0.88291170	     -0.00062402	     -0.21495665	      0.00211873	     -0.00006702	     19.59959535
      0.08541536	     -0.06190174	     -0.00106854	     -0.20375677	     -0.06093409	      0.88291155	     -0.00062338	     -0.21496666	      0.00214868	     -0.00012717	     20.31257496
      0.08697891	     -0.06245519	     -0.00107348	     -0.20431057	     -0.06093070	      0.88291128	     -0.00062273	     -0.21499228	      0.00218719	     -0.00022427	     21.23281829
      0.08833062	     -0.06299197	     -0.00107814	     -0.20484775	     -0.06092771	      0.88291090	     -0.00062217	     -0.21502793	      0.00223090	     -0.00034387	     24.74924112
      0.08968233	     -0.06354992	     -0.00108106	     -0.20540625	     -0.06092466	      0.88291034	     -0.00062161	     -0.21507519	      0.00228827	     -0.00049781	     27.41879837
      0.09103405	     -0.06409830	     -0.00108351	     -0.20595532	     -0.06092152	      0.88290954	     -0.00062106	     -0.21513256	      0.00235904	     -0.00068478	     31.16290570
      0.09313500	     -0.06490480	     -0.00108594	     -0.20676318	     -0.06091643	      0.88290775	     -0.00062020	     -0.21523764	      0.00249566	     -0.00103273	     34.43281671
      0.09443922	     -0.06536055	     -0.00108818	     -0.20721989	     -0.06091311	      0.88290624	     -0.00061967	     -0.21531037	      0.00259432	     -0.00127717	     37.52178612
      0.09574343	     -0.06578694	     -0.00108984	     -0.20764734	     -0.06090965	      0.88290441	     -0.00061915	     -0.21538740	      0.00270295	     -0.00153743	     37.51451161
      0.09769946	     -0.06634442	     -0.00109389	     -0.20820653	     -0.06090420	      0.88290101	     -0.00061839	     -0.21550869	      0.00288080	     -0.00194621	     36.04635637
      0.09953603	     -0.06679507	     -0.00109801	     -0.20865891	     -0.06089874	      0.88289708	     -0.00061768	     -0.21562709	      0.00306056	     -0.00233328	     31.23434748
      0.10114972	     -0.06713248	     -0.00110323	     -0.20899789	     -0.06089367	      0.88289304	     -0.00061708	     -0.21573320	      0.00322595	     -0.00266547	     27.26930523
      0.10276341	     -0.06741633	     -0.00110853	     -0.20928338	     -0.06088833	      0.88288848	     -0.00061649	     -0.21583953	      0.00339889	     -0.00298121	     21.17679913
      0.10437710	     -0.06762624	     -0.00111625	     -0.20949494	     -0.06088270	      0.88288343	     -0.00061592	     -0.21594459	      0.00357466	     -0.00327283	     16.93397925
      0.10561877	     -0.06776305	     -0.00112202	     -0.20963308	     -0.06087818	      0.88287924	     -0.00061549	     -0.21602395	      0.00371388	     -0.00347366	     13.48004792
      0.10686044	     -0.06787711	     -0.00112877	     -0.20974844	     -0.06087348	      0.88287481	     -0.00061508	     -0.21610163	      0.00385278	     -0.00365308	     11.20829923
      0.10853367	     -0.06799705	     -0.00113796	     -0.20987017	     -0.06086687	      0.88286853	     -0.00061453	     -0.21620311	      0.00404175	     -0.00385524	      9.44973441
      0.11002947	     -0.06809225	     -0.00114630	     -0.20996696	     -0.06086070	      0.88286265	     -0.00061405	     -0.21629056	      0.00421002	     -0.00399604	      9.28224249
      0.11152527	     -0.06818413	     -0.00115475	     -0.21006045	     -0.06085428	      0.88285659	     -0.00061358	     -0.21637478	      0.00437976	     -0.00409723	      9.74412597
      0.11275992	     -0.06825661	     -0.00116150	     -0.21013425	     -0.06084878	      0.88285150	     -0.00061320	     -0.21644170	      0.00451883	     -0.00415339	     11.10655570
      0.11399457	     -0.06832460	     -0.00116745	     -0.21020360	     -0.06084312	      0.88284635	     -0.00061283	     -0.21650619	      0.00465935	     -0.00418366	     12.18952383
      0.11522922	     -0.06839401	     -0.00117335	     -0.21027438	     -0.06083728	      0.88284117	     -0.00061246	     -0.21656831	      0.00479960	     -0.00419017	     13.49254316
      0.11716662	     -0.06851596	     -0.00118182	     -0.21039848	     -0.06082777	      0.88283308	     -0.00061190	     -0.21666123	      0.00502149	     -0.00415515	     14.91795508
      0.11853191	     -0.06860710	     -0.00118740	     -0.21049114	     -0.06082080	      0.88282744	     -0.00061151	     -0.21672335	      0.00517851	     -0.00410076	     15.97607622
      0.11989719	     -0.06870235	     -0.00119175	     -0.21058797	     -0.06081362	      0.88282190	     -0.00061112	     -0.21678256	      0.00533827	     -0.00402298	     15.96981041
      0.12126247	     -0.06879531	     -0.00119559	     -0.21068252	     -0.06080623	      0.88281647	     -0.00061074	     -0.21683889	      0.00549884	     -0.00392585	     16.15312131
      0.12262776	     -0.06889337	     -0.00119927	     -0.21078220	     -0.06079861	      0.88281118	     -0.00061036	     -0.21689241	      0.00566223	     -0.00381081	     15.34558168
      0.12399304	     -0.06899093	     -0.00120276	     -0.21088139	     -0.06079077	      0.88280607	     -0.00060999	     -0.21694317	      0.00582686	     -0.00368196	     14.88586414
      0.12535833	     -0.06908962	     -0.00120538	     -0.21098174	     -0.06078270	      0.88280114	     -0.00060961	     -0.21699119	      0.00599463	     -0.00354022	     13.66161430
      0.12672361	     -0.06918405	     -0.00120716	     -0.21107787	     -0.06077440	      0.88279640	     -0.00060925	     -0.21703651	      0.00616379	     -0.00338951	     12.92269892
      0.12808890	     -0.06927659	     -0.00120841	     -0.21117214	     -0.06076586	      0.88279188	     -0.00060889	     -0.21707920	      0.00633595	     -0.00323041	     11.64005117
      0.12945418	     -0.06935961	     -0.00120949	     -0.21125689	     -0.06075710	      0.88278759	     -0.00060853	     -0.21711940	      0.00650911	     -0.00306639	     10.95146282
      0.13081947	     -0.06944198	     -0.00121068	     -0.21134101	     -0.06074809	      0.88278351	     -0.00060817	     -0.21715730	      0.00668505	     -0.00289766	      9.89567242
      0.13218475	     -0.06951681	     -0.00121234	     -0.21141760	     -0.06073884	      0.88277967	     -0.00060782	     -0.21719310	      0.00686161	     -0.00272784	      9.48604089
      0.13355004	     -0.06958682	     -0.00121451	     -0.21148937	     -0.06072935	      0.88277607	     -0.00060748	     -0.21722683	      0.00704092	     -0.00255648	      8.77793739
      0.13491532	     -0.06964647	     -0.00121611	     -0.21155079	     -0.06071962	      0.88277269	     -0.00060714	     -0.21725862	      0.00722028	     -0.00238702	      8.65145014
      0.13628060	     -0.06969992	     -0.00121718	     -0.21160603	     -0.06070963	      0.88276955	     -0.00060681	     -0.21728847	      0.00740220	     -0.00221849	      8.24603093
      0.13764589	     -0.06974273	     -0.00121777	     -0.21165064	     -0.06069940	      0.88276663	     -0.00060648	     -0.21731656	      0.00758357	     -0.00205390	      8.28114275
      0.13901117	     -0.06978157	     -0.00121856	     -0.21169130	     -0.06068893	      0.88276394	     -0.00060616	     -0.21734298	      0.00776680	     -0.00189236	      8.12604036
      0.14037646	     -0.06981200	     -0.00121928	     -0.21172353	     -0.06067820	      0.88276146	     -0.00060585	     -0.21736792	      0.00794933	     -0.00173649	      8.15811751
      0.14174174	     -0.06983891	     -0.00122021	     -0.21175225	     -0.06066722	      0.88275920	     -0.00060554	     -0.21739147	      0.00813349	     -0.00158519	      8.06693603
      0.14310703	     -0.06985712	     -0.00122091	     -0.21177227	     -0.06065599	      0.88275713	     -0.00060524	     -0.21741375	      0.00831655	     -0.00144115	      8.11916328
      0.14447231	     -0.06987136	     -0.00122168	     -0.21178832	     -0.06064451	      0.88275526	     -0.00060495	     -0.21743478	      0.00850114	     -0.00130290	      8.04169921
      0.14583760	     -0.06987701	     -0.00122229	     -0.21179578	     -0.06063278	      0.88275357	     -0.00060467	     -0.21745462	      0.00868452	     -0.00117291	      8.00865273
      0.14720288	     -0.06988110	     -0.00122326	     -0.21180166	     -0.06062079	      0.88275205	     -0.00060439	     -0.21747329	      0.00886936	     -0.00104948	      7.86269507
      0.14856817	     -0.06987918	     -0.00122429	     -0.21180154	     -0.06060856	      0.88275070	     -0.00060413	     -0.21749093	      0.00905279	     -0.00093497	      7.82556649
      0.14993345	     -0.06987685	     -0.00122567	     -0.21180100	     -0.06059607	      0.88274950	     -0.00060387	     -0.21750757	      0.00923738	     -0.00082780	      7.67292462
      0.15129874	     -0.06986969	     -0.00122703	     -0.21179561	     -0.06058334	      0.88274843	     -0.00060362	     -0.21752327	      0.00942087	     -0.00072994	      7.55877312
      0.15266402	     -0.06986250	     -0.00122876	     -0.21179019	     -0.06057035	      0.88274750	     -0.00060338	     -0.21753803	      0.00960559	     -0.00063963	      7.38584085
      0.15402930	     -0.06985088	     -0.00123050	     -0.21178033	     -0.06055711	      0.88274668	     -0.00060315	     -0.21755189	      0.00978902	     -0.00055893	      7.33061098
      0.15539459	     -0.06984030	     -0.00123259	     -0.21177152	     -0.06054362	      0.88274597	     -0.00060292	     -0.21756482	      0.00997383	     -0.00048576	      7.15535856
      0.15675987	     -0.06982644	     -0.00123456	     -0.21175941	     -0.06052988	      0.88274535	     -0.00060271	     -0.21757688	      0.01015735	     -0.00042210	      7.16390021
      0.15812516	     -0.06981517	     -0.00123676	     -0.21174989	     -0.06051588	      0.88274481	     -0.00060250	     -0.21758804	      0.01034219	     -0.00036588	      7.01685373
      0.15949044	     -0.06980203	     -0.00123869	     -0.21173850	     -0.06050164	      0.88274435	     -0.00060231	     -0.21759838	      0.01052585	     -0.00031900	      7.07046117
      0.16085573	     -0.06979261	     -0.00124153	     -0.21173082	     -0.06048714	      0.88274394	     -0.00060212	     -0.21760791	      0.01071100	     -0.00027923	      6.91035521
      0.16222101	     -0.06978176	     -0.00124625	     -0.21172165	     -0.06047239	      0.88274358	     -0.00060194	     -0.21761670	      0.01089493	     -0.00024810	      7.03137488
      0.16358630	     -0.06977385	     -0.00125081	     -0.21171544	     -0.06045739	      0.88274326	     -0.00060177	     -0.21762474	      0.01108021	     -0.00022347	      6.92669486
      0.16495158	     -0.06976273	     -0.00125439	     -0.21170603	     -0.06044214	      0.88274297	     -0.00060160	     -0.21763205	      0.01126480	     -0.00020683	      7.05751925
      0.16631687	     -0.06974883	     -0.00125606	     -0.21169389	     -0.06042663	      0.88274269	     -0.00060145	     -0.21763857	      0.01145087	     -0.00019581	      6.96891464
      0.16768215	     -0.06972922	     -0.00125717	     -0.21167606	     -0.06041087	      0.88274243	     -0.00060130	     -0.21764429	      0.01163617	     -0.00019164	      7.18671466
      0.16904743	     -0.06970323	     -0.00125790	     -0.21165185	     -0.06039486	      0.88274217	     -0.00060116	     -0.21764895	      0.01182326	     -0.00019153	      7.11936126
      0.17041272	     -0.06964782	     -0.00125763	     -0.21159825	     -0.06037859	      0.88274190	     -0.00060103	     -0.21765199	      0.01200959	     -0.00019633	      7.52233440
      0.17177800	     -0.06953260	     -0.00125602	     -0.21148490	     -0.06036206	      0.88274163	     -0.00060090	     -0.21765189	      0.01219770	     -0.00020188	      7.86065606
      0.17314329	     -0.06931897	     -0.00125206	     -0.21127323	     -0.06034528	      0.88274135	     -0.00060078	     -0.21764619	      0.01238505	     -0.00020576	      8.73677315
      0.17450857	     -0.06899536	     -0.00124729	     -0.21095161	     -0.06032824	      0.88274107	     -0.00060067	     -0.21763205	      0.01257169	     -0.00020045	      9.43658058
      0.17587386	     -0.06856195	     -0.00124182	     -0.21052016	     -0.06031096	      0.88274081	     -0.00060057	     -0.21760729	      0.01275207	     -0.00018139	     10.56078410
      0.17723914	     -0.06804258	     -0.00123755	     -0.21000265	     -0.06029343	      0.88274059	     -0.00060048	     -0.21757064	      0.01292481	     -0.00014047	     11.09025938
      0.17860443	     -0.06745362	     -0.00123419	     -0.20941540	     -0.06027567	      0.88274044	     -0.00060039	     -0.21752197	      0.01308372	     -0.00007496	     12.08739188
      0.17996971	     -0.06682121	     -0.00123214	     -0.20878453	     -0.06025771	      0.88274040	     -0.00060031	     -0.21746181	      0.01322859	      0.00002010	     12.52583853
      0.18133500	     -0.06615843	     -0.00123034	     -0.20812311	     -0.06023956	      0.88274051	     -0.00060023	     -0.21739132	      0.01335562	      0.00014451	     13.52302223
      0.18270028	     -0.06548285	     -0.00122912	     -0.20744870	     -0.06022125	      0.88274081	     -0.00060016	     -0.21731177	      0.01346620	      0.00029995	     13.89605407
      0.18406557	     -0.06479999	     -0.00122919	     -0.20676679	     -0.06020280	      0.88274134	     -0.00060009	     -0.21722455	      0.01355807	      0.00048304	     15.14411241
      0.18543085	     -0.06412249	     -0.00122943	     -0.20609008	     -0.06018423	      0.88274214	     -0.00060003	     -0.21713087	      0.01363455	      0.00069338	     15.50503446
      0.18679613	     -0.06344799	     -0.00122777	     -0.20541625	     -0.06016557	      0.88274324	     -0.00059997	     -0.21703195	      0.01369385	      0.00092544	     16.74395365
      0.18816142	     -0.06279168	     -0.00122649	     -0.20476046	     -0.06014684	      0.88274468	     -0.00059992	     -0.21692887	      0.01374007	      0.00117701	     17.31788372
      0.18952670	     -0.06215026	     -0.00122496	     -0.20411943	     -0.06012806	      0.88274646	     -0.00059986	     -0.21682262	      0.01377250	      0.00144198	     18.65873121
      0.19089199	     -0.06153099	     -0.00122377	     -0.20350043	     -0.06010924	      0.88274862	     -0.00059981	     -0.21671395	      0.01379488	      0.00171754	     19.24220912
      0.19225727	     -0.06092965	     -0.00122227	     -0.20289925	     -0.06009040	      0.88275115	     -0.00059976	     -0.21660360	      0.01380638	      0.00199726	     20.80872892
      0.19362256	     -0.06035307	     -0.00122108	     -0.20232275	     -0.06007155	      0.88275407	     -0.00059972	     -0.21649212	      0.01381118	      0.00227885	     21.43891797
      0.19498784	     -0.05979385	     -0.00121930	     -0.20176355	     -0.06005269	      0.88275737	     -0.00059967	     -0.21638004	      0.01380756	      0.00255609	     23.07587693
      0.19635313	     -0.05926029	     -0.00121752	     -0.20122994	     -0.06003385	      0.88276105	     -0.00059963	     -0.21626771	      0.01379958	      0.00282719	     24.01543215
      0.19771841	     -0.05874265	     -0.00121500	     -0.20071221	     -0.06001501	      0.88276509	     -0.00059958	     -0.21615554	      0.01378554	      0.00308678	     25.84786686
      0.19908370	     -0.05824737	     -0.00121282	     -0.20021679	     -0.05999620	      0.88276947	     -0.00059954	     -0.21604374	      0.01376892	      0.00333390	     26.87213413
      0.20044898	     -0.05776608	     -0.00121075	     -0.19973531	     -0.05997742	      0.88277418	     -0.00059949	     -0.21593264	      0.01374731	      0.00356386	     28.87883532
      0.20181426	     -0.05730799	     -0.00120929	     -0.19927697	     -0.05995867	      0.88277920	     -0.00059945	     -0.21582236	      0.01372427	      0.00377673	     29.99745566
      0.20317955	     -0.05686218	     -0.00120714	     -0.19883090	     -0.05993995	      0.88278449	     -0.00059941	     -0.21571315	      0.01369679	      0.00396851	     32.03934914
      0.20454483	     -0.05643869	     -0.00120588	     -0.19840710	     -0.05992127	      0.88279002	     -0.00059936	     -0.21560499	      0.01366838	      0.00414039	     33.12206121
      0.20591012	     -0.05602287	     -0.00120369	     -0.19799095	     -0.05990263	      0.88279578	     -0.00059932	     -0.21549805	      0.01363564	      0.00428906	     35.09504219
      0.20727540	     -0.05562850	     -0.00120218	     -0.19759620	     -0.05988403	      0.88280173	     -0.00059927	     -0.21539232	      0.01360191	      0.00441572	     36.05152271
      0.20864069	     -0.05524041	     -0.00119966	     -0.19720771	     -0.05986549	      0.88280783	     -0.00059923	     -0.21528800	      0.01356375	      0.00451741	     37.88592308
      0.20984292	     -0.05491652	     -0.00119842	     -0.19688343	     -0.05984920	      0.88281330	     -0.00059919	     -0.21519729	      0.01352925	      0.00458794	     38.63013038
      0.21104515	     -0.05459459	     -0.00119723	     -0.19656106	     -0.05983296	      0.88281885	     -0.00059915	     -0.21510780	      0.01349150	      0.00463882	     39.88195647
      0.21258531	     -0.05420182	     -0.00119701	     -0.19616767	     -0.05981222	      0.88282603	     -0.00059909	     -0.21499502	      0.01344033	      0.00467734	     40.91217037
      0.21412547	     -0.05381556	     -0.00119651	     -0.19578075	     -0.05979156	      0.88283324	     -0.00059904	     -0.21488447	      0.01338422	      0.00468573	     42.39805933
      0.21527546	     -0.05354641	     -0.00119730	     -0.19551104	     -0.05977619	      0.88283863	     -0.00059900	     -0.21480334	      0.01334024	      0.00467461	     42.82505172
      0.21642545	     -0.05327985	     -0.00119697	     -0.19524393	     -0.05976088	      0.88284399	     -0.00059895	     -0.21472349	      0.01329318	      0.00464864	     43.64436043
      0.21800347	     -0.05292576	     -0.00119604	     -0.19488904	     -0.05973996	      0.88285128	     -0.00059889	     -0.21461579	      0.01322467	      0.00459077	     44.55389330
      0.21938143	     -0.05261864	     -0.00119388	     -0.19458121	     -0.05972178	      0.88285756	     -0.00059884	     -0.21452348	      0.01316064	      0.00452025	     45.36772931
      0.22075938	     -0.05232421	     -0.00119249	     -0.19428601	     -0.05970369	      0.88286373	     -0.00059878	     -0.21443273	      0.01309276	      0.00443294	     45.97388273
      0.22195958	     -0.05206701	     -0.00119040	     -0.19402813	     -0.05968801	      0.88286900	     -0.00059873	     -0.21435498	      0.01303028	      0.00434401	     46.66426902
      0.22315978	     -0.05181905	     -0.00118901	     -0.19377944	     -0.05967241	      0.88287415	     -0.00059868	     -0.21427833	      0.01296496	      0.00424422	     47.22823210
      0.22435998	     -0.05157234	     -0.00118745	     -0.19353198	     -0.05965689	      0.88287918	     -0.00059862	     -0.21420275	      0.01289667	      0.00413435	     47.87273378
      0.22596311	     -0.05125318	     -0.00118563	     -0.19321176	     -0.05963629	      0.88288568	     -0.00059855	     -0.21410338	      0.01280091	      0.00397390	     48.64572641
      0.22716001	     -0.05101621	     -0.00118400	     -0.19297398	     -0.05962102	      0.88289036	     -0.00059850	     -0.21403035	      0.01272586	      0.00384528	     49.30897900
      0.22835690	     -0.05078851	     -0.00118242	     -0.19274542	     -0.05960583	      0.88289489	     -0.00059844	     -0.21395825	      0.01264787	      0.00371051	     49.86683016
      0.22979982	     -0.05051712	     -0.00118006	     -0.19247297	     -0.05958765	      0.88290012	     -0.00059837	     -0.21387260	      0.01254973	      0.00354134	     50.64523991
      0.23105575	     -0.05028857	     -0.00117806	     -0.19224347	     -0.05957195	      0.88290447	     -0.00059830	     -0.21379911	      0.01246079	      0.00338969	     51.23135470
      0.23231167	     -0.05005913	     -0.00117669	     -0.19201302	     -0.05955635	      0.88290863	     -0.00059824	     -0.21372661	      0.01236840	      0.00323506	     51.92885054
      0.23356760	     -0.04983740	     -0.00117535	     -0.19179026	     -0.05954088	      0.88291260	     -0.00059817	     -0.21365504	      0.01227270	      0.00307887	     52.52088373
      0.23482352	     -0.04961671	     -0.00117439	     -0.19156849	     -0.05952553	      0.88291637	     -0.00059810	     -0.21358444	      0.01217355	      0.00292205	     53.21338907
      0.23607945	     -0.04940408	     -0.00117344	     -0.19135476	     -0.05951030	      0.88291994	     -0.00059802	     -0.21351479	      0.01207112	      0.00276581	     53.82625703
      0.23733537	     -0.04919216	     -0.00117293	     -0.19114169	     -0.05949521	      0.88292331	     -0.00059795	     -0.21344613	      0.01196534	      0.00261096	     54.54568932
      0.23859130	     -0.04898626	     -0.00117166	     -0.19093464	     -0.05948025	      0.88292650	     -0.00059787	     -0.21337840	      0.01185639	      0.00245859	     55.18895661
      0.23984722	     -0.04877995	     -0.00117095	     -0.19072712	     -0.05946543	      0.88292949	     -0.00059778	     -0.21331159	      0.01174417	      0.00230933	     55.94226245
      0.24110315	     -0.04857955	     -0.00116917	     -0.19052552	     -0.05945075	      0.88293230	     -0.00059770	     -0.21324563	      0.01162886	      0.00216415	     56.60363134
      0.24235907	     -0.04837913	     -0.00116858	     -0.19032384	     -0.05943622	      0.88293493	     -0.00059761	     -0.21318052	      0.01151036	      0.00202354	     57.40408747
      0.24361499	     -0.04818660	     -0.00116657	     -0.19013005	     -0.05942184	      0.88293738	     -0.00059751	     -0.21311626	      0.01138887	      0.00188833	     58.06442717
      0.24473658	     -0.04801420	     -0.00116628	     -0.18995648	     -0.05940913	      0.88293944	     -0.00059743	     -0.21305961	      0.01127773	      0.00177240	     58.79307750
      0.24585816	     -0.04784656	     -0.00116480	     -0.18978767	     -0.05939654	      0.88294136	     -0.00059734	     -0.21300364	      0.01116425	      0.00166161	     59.42204680
      0.24697974	     -0.04767974	     -0.00116370	     -0.18961966	     -0.05938409	      0.88294317	     -0.00059724	     -0.21294835	      0.01104834	      0.00155615	     60.12436333
      0.24849240	     -0.04745497	     -0.00116332	     -0.18939320	     -0.05936749	      0.88294542	     -0.00059711	     -0.21287488	      0.01088824	      0.00142319	     61.01858161
      0.24961893	     -0.04729215	     -0.00116368	     -0.18922910	     -0.05935530	      0.88294697	     -0.00059701	     -0.21282106	      0.01076615	      0.00133132	     61.73926740
      0.25074547	     -0.04713404	     -0.00116164	     -0.18906973	     -0.05934324	      0.88294842	     -0.00059691	     -0.21276802	      0.01064163	      0.00124592	     62.34752468
      0.25187200	     -0.04697990	     -0.00116028	     -0.18891431	     -0.05933132	      0.88294978	     -0.00059680	     -0.21271577	      0.01051470	      0.00116675	     63.02540997
      0.25336878	     -0.04678939	     -0.00115765	     -0.18872208	     -0.05931571	      0.88295145	     -0.00059664	     -0.21264768	      0.01034259	      0.00107078	     63.76850488
      0.25445263	     -0.04666333	     -0.00115742	     -0.18859471	     -0.05930457	      0.88295258	     -0.00059653	     -0.21259951	      0.01021555	      0.00100714	     64.36229898
      0.25553649	     -0.04655053	     -0.00115601	     -0.18848061	     -0.05929357	      0.88295364	     -0.00059641	     -0.21255248	      0.01008676	      0.00094782	     64.78943481
      0.25690810	     -0.04642498	     -0.00115555	     -0.18835337	     -0.05927985	      0.88295489	     -0.00059626	     -0.21249483	      0.00992155	      0.00087768	     65.39697559
      0.25810342	     -0.04633312	     -0.00115389	     -0.18826005	     -0.05926807	      0.88295590	     -0.00059612	     -0.21244647	      0.00977596	      0.00082006	     65.72607543
      0.25929873	     -0.04625379	     -0.00115500	     -0.18817918	     -0.05925648	      0.88295685	     -0.00059597	     -0.21240003	      0.00962911	      0.00076459	     66.19257472
      0.26049404	     -0.04619426	     -0.00115391	     -0.18811816	     -0.05924505	      0.88295773	     -0.00059582	     -0.21235574	      0.00948136	      0.00071058	     66.34779105
      0.26168935	     -0.04615206	     -0.00115458	     -0.18807441	     -0.05923381	      0.88295855	     -0.00059567	     -0.21231375	      0.00933287	      0.00065685	     66.65976611
      0.26288467	     -0.04612842	     -0.00115278	     -0.18804929	     -0.05922274	      0.88295930	     -0.00059551	     -0.21227418	      0.00918418	      0.00060244	     66.64522622
      0.26407998	     -0.04612165	     -0.00115380	     -0.18804097	     -0.05921185	      0.88295999	     -0.00059535	     -0.21223709	      0.00903555	      0.00054617	     66.88373630
      0.26527529	     -0.04613335	     -0.00115180	     -0.18805119	     -0.05920114	      0.88296061	     -0.00059518	     -0.21220255	      0.00888749	      0.00048733	     66.68216591
      0.26633259	     -0.04615769	     -0.00115279	     -0.18807417	     -0.05919181	      0.88296109	     -0.00059502	     -0.21217417	      0.00875712	      0.00043230	     66.75038963
      0.26738989	     -0.04619603	     -0.00115193	     -0.18811120	     -0.05918262	      0.88296152	     -0.00059486	     -0.21214786	      0.00862765	      0.00037409	     66.53484416
      0.26869552	     -0.04626143	     -0.00115228	     -0.18817497	     -0.05917146	      0.88296196	     -0.00059466	     -0.21211825	      0.00846921	      0.00029706	     66.36276125
      0.27000115	     -0.04634548	     -0.00115085	     -0.18825745	     -0.05916051	      0.88296229	     -0.00059445	     -0.21209183	      0.00831277	      0.00021385	     65.90263404
      0.27108580	     -0.04642702	     -0.00115168	     -0.18833765	     -0.05915156	      0.88296248	     -0.00059427	     -0.21207226	      0.00818450	      0.00013962	     65.73305237
      0.27217046	     -0.04651809	     -0.00115063	     -0.18842745	     -0.05914275	      0.88296259	     -0.00059408	     -0.21205479	      0.00805806	      0.00006083	     65.30432015
      0.27348173	     -0.04663858	     -0.00115079	     -0.18854640	     -0.05913228	      0.88296261	     -0.00059386	     -0.21203632	      0.00790772	     -0.00004051	     64.94874718
      0.27479301	     -0.04676915	     -0.00114895	     -0.18867550	     -0.05912201	      0.88296248	     -0.00059362	     -0.21202058	      0.00776039	     -0.00014803	     64.30953801
      0.27585777	     -0.04688128	     -0.00114974	     -0.18878641	     -0.05911381	      0.88296228	     -0.00059342	     -0.21200969	      0.00764294	     -0.00023961	     64.04324181
      0.27692252	     -0.04699859	     -0.00114870	     -0.18890257	     -0.05910574	      0.88296197	     -0.00059322	     -0.21200038	      0.00752760	     -0.00033448	     63.53066120
      0.27827630	     -0.04715417	     -0.00114876	     -0.18905667	     -0.05909564	      0.88296144	     -0.00059296	     -0.21199067	      0.00738389	     -0.00045934	     63.03438281
      0.27963008	     -0.04731640	     -0.00114695	     -0.18921751	     -0.05908574	      0.88296073	     -0.00059269	     -0.21198319	      0.00724360	     -0.00058795	     62.28963141
      0.28068625	     -0.04744691	     -0.00114782	     -0.18934690	     -0.05907815	      0.88296005	     -0.00059248	     -0.21197880	      0.00713642	     -0.00069040	     61.96457185
      0.28174242	     -0.04758025	     -0.00114664	     -0.18947919	     -0.05907067	      0.88295927	     -0.00059226	     -0.21197560	      0.00703135	     -0.00079405	     61.42021542
      0.28313893	     -0.04776085	     -0.00114565	     -0.18965843	     -0.05906094	      0.88295806	     -0.00059196	     -0.21197309	      0.00689551	     -0.00093221	     60.85145487
      0.28453544	     -0.04794663	     -0.00114217	     -0.18984294	     -0.05905141	      0.88295667	     -0.00059166	     -0.21197248	      0.00676329	     -0.00107049	     60.06199337
      0.28557298	     -0.04808756	     -0.00114198	     -0.18998288	     -0.05904444	      0.88295550	     -0.00059143	     -0.21197319	      0.00666729	     -0.00117280	     59.73649505
      0.28661052	     -0.04823043	     -0.00114005	     -0.19012484	     -0.05903757	      0.88295423	     -0.00059119	     -0.21197482	      0.00657335	     -0.00127421	     59.22003089
      0.28806850	     -0.04843272	     -0.00113750	     -0.19032587	     -0.05902808	      0.88295227	     -0.00059086	     -0.21197858	      0.00644465	     -0.00141450	     58.65058939
      0.28933882	     -0.04861232	     -0.00113437	     -0.19050444	     -0.05901996	      0.88295040	     -0.00059056	     -0.21198317	      0.00633577	     -0.00153370	     57.99960430
      0.29060913	     -0.04879444	     -0.00113362	     -0.19068550	     -0.05901198	      0.88294838	     -0.00059025	     -0.21198891	      0.00622975	     -0.00164946	     57.58704680
      0.29187944	     -0.04897797	     -0.00113111	     -0.19086804	     -0.05900413	      0.88294621	     -0.00058994	     -0.21199570	      0.00612682	     -0.00176094	     56.91152098
      0.29314976	     -0.04916194	     -0.00113149	     -0.19105098	     -0.05899642	      0.88294390	     -0.00058962	     -0.21200344	      0.00602673	     -0.00186770	     56.60955979
      0.29423865	     -0.04932082	     -0.00112940	     -0.19120907	     -0.05898990	      0.88294182	     -0.00058934	     -0.21201075	      0.00594346	     -0.00195493	     56.01074913
      0.29532755	     -0.04947964	     -0.00112889	     -0.19136707	     -0.05898347	      0.88293965	     -0.00058906	     -0.21201863	      0.00586228	     -0.00203799	     55.66419543
      0.29671657	     -0.04968218	     -0.00112827	     -0.19156860	     -0.05897540	      0.88293675	     -0.00058869	     -0.21202944	      0.00576193	     -0.00213726	     55.07777687
      0.29810559	     -0.04988416	     -0.00112920	     -0.19176958	     -0.05896746	      0.88293371	     -0.00058832	     -0.21204101	      0.00566497	     -0.00222871	     54.69589128
      0.29923362	     -0.05004774	     -0.00112781	     -0.19193242	     -0.05896112	      0.88293116	     -0.00058801	     -0.21205090	      0.00558888	     -0.00229694	     54.13511682
      0.30036164	     -0.05021054	     -0.00112821	     -0.19209446	     -0.05895485	      0.88292853	     -0.00058770	     -0.21206118	      0.00551496	     -0.00235975	     53.80137328
      0.30174960	     -0.05040971	     -0.00112716	     -0.19229278	     -0.05894726	      0.88292521	     -0.00058731	     -0.21207430	      0.00542715	     -0.00242931	     53.22724489
      0.30313755	     -0.05060720	     -0.00112736	     -0.19248941	     -0.05893979	      0.88292180	     -0.00058691	     -0.21208788	      0.00534255	     -0.00249019	     52.90406242
      0.30423916	     -0.05076354	     -0.00112551	     -0.19264515	     -0.05893394	      0.88291903	     -0.00058658	     -0.21209893	      0.00527787	     -0.00253208	     52.35286189
      0.30534076	     -0.05091884	     -0.00112553	     -0.19279982	     -0.05892816	      0.88291622	     -0.00058626	     -0.21211017	      0.00521510	     -0.00256823	     52.03090737
      0.30678104	     -0.05111957	     -0.00112382	     -0.19299981	     -0.05892070	      0.88291249	     -0.00058582	     -0.21212514	      0.00513609	     -0.00260675	     51.46018136
      0.30822132	     -0.05131883	     -0.00112414	     -0.19319830	     -0.05891336	      0.88290871	     -0.00058538	     -0.21214034	      0.00506027	     -0.00263560	     51.13057650
      0.30930761	     -0.05146716	     -0.00112196	     -0.19334614	     -0.05890789	      0.88290584	     -0.00058503	     -0.21215192	      0.00500539	     -0.00265092	     50.58855814
      0.31039390	     -0.05161367	     -0.00112154	     -0.19349213	     -0.05890249	      0.88290296	     -0.00058469	     -0.21216356	      0.00495222	     -0.00266095	     50.27287384
      0.31188971	     -0.05181221	     -0.00111992	     -0.19369002	     -0.05889513	      0.88289897	     -0.00058420	     -0.21217960	      0.00488204	     -0.00266632	     49.70217906
      0.31338552	     -0.05200699	     -0.00112072	     -0.19388411	     -0.05888788	      0.88289498	     -0.00058371	     -0.21219559	      0.00481504	     -0.00266242	     49.38941708
      0.31443869	     -0.05214175	     -0.00111883	     -0.19401848	     -0.05888283	      0.88289218	     -0.00058336	     -0.21220678	      0.00476998	     -0.00265433	     48.84123382
      0.31549187	     -0.05227458	     -0.00111856	     -0.19415089	     -0.05887783	      0.88288940	     -0.00058300	     -0.21221789	      0.00472638	     -0.00264217	     48.53043006
      0.31707963	     -0.05247306	     -0.00111718	     -0.19434879	     -0.05887038	      0.88288522	     -0.00058245	     -0.21223440	      0.00466370	     -0.00261627	     47.94237136
      0.31840756	     -0.05263518	     -0.00111721	     -0.19451042	     -0.05886422	      0.88288176	     -0.00058198	     -0.21224795	      0.00461388	     -0.00258800	     47.61184969
      0.31973549	     -0.05279407	     -0.00111554	     -0.19466889	     -0.05885812	      0.88287835	     -0.00058151	     -0.21226120	      0.00456660	     -0.00255416	     47.04166558
      0.32106342	     -0.05294946	     -0.00111607	     -0.19482383	     -0.05885209	      0.88287498	     -0.00058103	     -0.21227413	      0.00452147	     -0.00251540	     46.77327863
      0.32239134	     -0.05310174	     -0.00111376	     -0.19497575	     -0.05884611	      0.88287167	     -0.00058053	     -0.21228671	      0.00447886	     -0.00247212	     46.12255187
      0.32353660	     -0.05323026	     -0.00111442	     -0.19510391	     -0.05884100	      0.88286886	     -0.00058011	     -0.21229726	      0.00444367	     -0.00243173	     45.91072897
      0.32468185	     -0.05335645	     -0.00111292	     -0.19522982	     -0.05883593	      0.88286610	     -0.00057967	     -0.21230751	      0.00441026	     -0.00238870	     45.44361633
      0.32611794	     -0.05351119	     -0.00111207	     -0.19538420	     -0.05882963	      0.88286271	     -0.00057912	     -0.21231993	      0.00437048	     -0.00233163	     45.04885386
      0.32755403	     -0.05366229	     -0.00110978	     -0.19553501	     -0.05882338	      0.88285941	     -0.00057855	     -0.21233184	      0.00433328	     -0.00227148	     44.42600176
      0.32872810	     -0.05378315	     -0.00111034	     -0.19565557	     -0.05881831	      0.88285677	     -0.00057808	     -0.21234121	      0.00430443	     -0.00222047	     44.19696810
      0.32990217	     -0.05390201	     -0.00110910	     -0.19577420	     -0.05881327	      0.88285419	     -0.00057761	     -0.21235025	      0.00427730	     -0.00216810	     43.72677595
      0.33134885	     -0.05404519	     -0.00110902	     -0.19591708	     -0.05880711	      0.88285110	     -0.00057702	     -0.21236092	      0.00424584	     -0.00210237	     43.35529314
      0.33279552	     -0.05418481	     -0.00110692	     -0.19605648	     -0.05880099	      0.88284811	     -0.00057642	     -0.21237106	      0.00421685	     -0.00203580	     42.72440586
      0.33394522	     -0.05429313	     -0.00110751	     -0.19616458	     -0.05879615	      0.88284580	     -0.00057593	     -0.21237872	      0.00419519	     -0.00198278	     42.52055496
      0.33509493	     -0.05439917	     -0.00110623	     -0.19627046	     -0.05879134	      0.88284355	     -0.00057544	     -0.21238604	      0.00417507	     -0.00192986	     42.08094590
      0.33659381	     -0.05453377	     -0.00110566	     -0.19640484	     -0.05878510	      0.88284071	     -0.00057479	     -0.21239504	      0.00415075	     -0.00186156	     41.69193132
      0.33809269	     -0.05466406	     -0.00110292	     -0.19653500	     -0.05877889	      0.88283797	     -0.00057413	     -0.21240342	      0.00412884	     -0.00179439	     41.06114710
      0.33922384	     -0.05475936	     -0.00110293	     -0.19663016	     -0.05877423	      0.88283597	     -0.00057362	     -0.21240934	      0.00411351	     -0.00174481	     40.88172192
      0.34035499	     -0.05485200	     -0.00110099	     -0.19672271	     -0.05876959	      0.88283402	     -0.00057311	     -0.21241490	      0.00409954	     -0.00169627	     40.47793554
      0.34191372	     -0.05497516	     -0.00109913	     -0.19684576	     -0.05876321	      0.88283143	     -0.00057240	     -0.21242197	      0.00408208	     -0.00163142	     40.09574686
      0.34347245	     -0.05509283	     -0.00109495	     -0.19696339	     -0.05875686	      0.88282893	     -0.00057167	     -0.21242838	      0.00406691	     -0.00156912	     39.46978426
      0.34457046	     -0.05517176	     -0.00109379	     -0.19704227	     -0.05875240	      0.88282724	     -0.00057115	     -0.21243250	      0.00405719	     -0.00152694	     39.34731070
      0.34566847	     -0.05524796	     -0.00109050	     -0.19711847	     -0.05874795	      0.88282558	     -0.00057063	     -0.21243631	      0.00404857	     -0.00148611	     38.99345478
      0.34731969	     -0.05535761	     -0.00108623	     -0.19722812	     -0.05874128	      0.88282318	     -0.00056983	     -0.21244148	      0.00403719	     -0.00142743	     38.62815402
      0.34870748	     -0.05544467	     -0.00108125	     -0.19731524	     -0.05873568	      0.88282123	     -0.00056914	     -0.21244534	      0.00402921	     -0.00138067	     38.17017266
      0.35009527	     -0.05552709	     -0.00107790	     -0.19739767	     -0.05873009	      0.88281934	     -0.00056845	     -0.21244876	      0.00402232	     -0.00133633	     38.00894907
      0.35148306	     -0.05560468	     -0.00107247	     -0.19747535	     -0.05872451	      0.88281752	     -0.00056775	     -0.21245176	      0.00401684	     -0.00129423	     37.46989492
      0.35272187	     -0.05566977	     -0.00106981	     -0.19754047	     -0.05871954	      0.88281594	     -0.00056712	     -0.21245409	      0.00401259	     -0.00125860	     37.40582634
      0.35396068	     -0.05573142	     -0.00106496	     -0.19760222	     -0.05871457	      0.88281440	     -0.00056648	     -0.21245614	      0.00400937	     -0.00122468	     37.00095193
      0.35519948	     -0.05578967	     -0.00106125	     -0.19766054	     -0.05870961	      0.88281290	     -0.00056584	     -0.21245791	      0.00400676	     -0.00119251	     36.83848895
      0.35681151	     -0.05586026	     -0.00105476	     -0.19773127	     -0.05870315	      0.88281101	     -0.00056499	     -0.21245983	      0.00400458	     -0.00115311	     36.38474024
      0.35808330	     -0.05591198	     -0.00105120	     -0.19778307	     -0.05869806	      0.88280956	     -0.00056432	     -0.21246106	      0.00400345	     -0.00112395	     36.34623641
      0.35935510	     -0.05596025	     -0.00104572	     -0.19783148	     -0.05869297	      0.88280815	     -0.00056364	     -0.21246206	      0.00400316	     -0.00109633	     35.97153869
      0.36062690	     -0.05600532	     -0.00104150	     -0.19787666	     -0.05868787	      0.88280677	     -0.00056295	     -0.21246284	      0.00400332	     -0.00107028	     35.86435869
      0.36221257	     -0.05605723	     -0.00103464	     -0.19792875	     -0.05868153	      0.88280510	     -0.00056209	     -0.21246354	      0.00400448	     -0.00103980	     35.43787824
      0.36346833	     -0.05609521	     -0.00103099	     -0.19796683	     -0.05867650	      0.88280381	     -0.00056141	     -0.21246390	      0.00400576	     -0.00101722	     35.45878026
      0.36472408	     -0.05613047	     -0.00102554	     -0.19800225	     -0.05867146	      0.88280255	     -0.00056072	     -0.21246411	      0.00400771	     -0.00099584	     35.12718830
      0.36597983	     -0.05616317	     -0.00102127	     -0.19803508	     -0.05866643	      0.88280131	     -0.00056003	     -0.21246417	      0.00400994	     -0.00097566	     35.04068046
      0.36763095	     -0.05620261	     -0.00101426	     -0.19807474	     -0.05865981	      0.88279972	     -0.00055912	     -0.21246408	      0.00401365	     -0.00095076	     34.65560235
      0.36888339	     -0.05623002	     -0.00101066	     -0.19810226	     -0.05865478	      0.88279854	     -0.00055843	     -0.21246389	      0.00401666	     -0.00093305	     34.70266184
      0.37013583	     -0.05625533	     -0.00100539	     -0.19812774	     -0.05864975	      0.88279738	     -0.00055773	     -0.21246361	      0.00402021	     -0.00091621	     34.41265362
      0.37164264	     -0.05628334	     -0.00100070	     -0.19815591	     -0.05864368	      0.88279601	     -0.00055689	     -0.21246317	      0.00402467	     -0.00089706	     34.39295244
      0.37299801	     -0.05630633	     -0.00099478	     -0.19817910	     -0.05863823	      0.88279481	     -0.00055614	     -0.21246269	      0.00402922	     -0.00088068	     34.03256141
      0.37435339	     -0.05632746	     -0.00099108	     -0.19820036	     -0.05863276	      0.88279363	     -0.00055538	     -0.21246215	      0.00403377	     -0.00086506	     34.10442906
      0.37570876	     -0.05634661	     -0.00098512	     -0.19821971	     -0.05862729	      0.88279247	     -0.00055462	     -0.21246155	      0.00403883	     -0.00084998	     33.74570709
      0.37706414	     -0.05636404	     -0.00098153	     -0.19823728	     -0.05862181	      0.88279132	     -0.00055387	     -0.21246092	      0.00404379	     -0.00083541	     33.84507887
      0.37841951	     -0.05637967	     -0.00097551	     -0.19825312	     -0.05861633	      0.88279020	     -0.00055311	     -0.21246025	      0.00404922	     -0.00082111	     33.49238942
      0.37977489	     -0.05639389	     -0.00097209	     -0.19826749	     -0.05861084	      0.88278910	     -0.00055236	     -0.21245957	      0.00405447	     -0.00080708	     33.61607649
      0.38113026	     -0.05640675	     -0.00096608	     -0.19828055	     -0.05860534	      0.88278801	     -0.00055160	     -0.21245888	      0.00406014	     -0.00079309	     33.26990277
      0.38248564	     -0.05641842	     -0.00096281	     -0.19829237	     -0.05859983	      0.88278695	     -0.00055085	     -0.21245820	      0.00406558	     -0.00077915	     33.41831035
      0.38384101	     -0.05642867	     -0.00095679	     -0.19830283	     -0.05859432	      0.88278590	     -0.00055010	     -0.21245754	      0.00407142	     -0.00076502	     33.08281264
      0.38519638	     -0.05643740	     -0.00095369	     -0.19831169	     -0.05858880	      0.88278487	     -0.00054935	     -0.21245690	      0.00407697	     -0.00075074	     33.26019403
      0.38655176	     -0.05644373	     -0.00094766	     -0.19831824	     -0.05858327	      0.88278387	     -0.00054860	     -0.21245626	      0.00408293	     -0.00073601	     32.94281697
      0.38790713	     -0.05644769	     -0.00094468	     -0.19832234	     -0.05857773	      0.88278288	     -0.00054786	     -0.21245558	      0.00408853	     -0.00072083	     33.15266514
      0.38926251	     -0.05644893	     -0.00093867	     -0.19832380	     -0.05857218	      0.88278191	     -0.00054712	     -0.21245486	      0.00409449	     -0.00070487	     32.85106538
      0.39061788	     -0.05644771	     -0.00093586	     -0.19832272	     -0.05856663	      0.88278097	     -0.00054638	     -0.21245406	      0.00409999	     -0.00068810	     33.08766649
      0.39197326	     -0.05644377	     -0.00092988	     -0.19831899	     -0.05856107	      0.88278005	     -0.00054565	     -0.21245315	      0.00410575	     -0.00067020	     32.79725825
      0.39332863	     -0.05643733	     -0.00092728	     -0.19831269	     -0.05855550	      0.88277915	     -0.00054492	     -0.21245214	      0.00411094	     -0.00065119	     33.06161469
      0.39468400	     -0.05642813	     -0.00092135	     -0.19830371	     -0.05854992	      0.88277828	     -0.00054419	     -0.21245099	      0.00411632	     -0.00063079	     32.78236339
      0.39603938	     -0.05641690	     -0.00091901	     -0.19829260	     -0.05854434	      0.88277744	     -0.00054347	     -0.21244970	      0.00412102	     -0.00060905	     33.07279405
      0.39739475	     -0.05640366	     -0.00091327	     -0.19827957	     -0.05853875	      0.88277663	     -0.00054276	     -0.21244829	      0.00412586	     -0.00058575	     32.80008431
      0.39860968	     -0.05639047	     -0.00091124	     -0.19826649	     -0.05853374	      0.88277593	     -0.00054212	     -0.21244692	      0.00412955	     -0.00056362	     33.02615464
      0.39982462	     -0.05637596	     -0.00090731	     -0.19825212	     -0.05852872	      0.88277526	     -0.00054149	     -0.21244546	      0.00413322	     -0.00054019	     32.94329534
      0.40131203	     -0.05635656	     -0.00090415	     -0.19823286	     -0.05852257	      0.88277448	     -0.00054073	     -0.21244355	      0.00413714	     -0.00050988	     33.08789462
      0.40279945	     -0.05633515	     -0.00089935	     -0.19821164	     -0.05851641	      0.88277375	     -0.00053997	     -0.21244153	      0.00414083	     -0.00047771	     32.96558065
      0.40403756	     -0.05631615	     -0.00089771	     -0.19819272	     -0.05851128	      0.88277317	     -0.00053935	     -0.21243975	      0.00414330	     -0.00044966	     33.19527856
      0.40527567	     -0.05629593	     -0.00089430	     -0.19817263	     -0.05850615	      0.88277263	     -0.00053873	     -0.21243789	      0.00414567	     -0.00042041	     33.14609022
      0.40676688	     -0.05627010	     -0.00089191	     -0.19814691	     -0.05849997	      0.88277203	     -0.00053800	     -0.21243555	      0.00414791	     -0.00038376	     33.33502699
      0.40825808	     -0.05624260	     -0.00088760	     -0.19811956	     -0.05849378	      0.88277149	     -0.00053728	     -0.21243310	      0.00414990	     -0.00034558	     33.22454552
      0.40944684	     -0.05621989	     -0.00088667	     -0.19809691	     -0.05848885	      0.88277110	     -0.00053671	     -0.21243106	      0.00415086	     -0.00031422	     33.47411304
      0.41063560	     -0.05619623	     -0.00088398	     -0.19807335	     -0.05848391	      0.88277074	     -0.00053615	     -0.21242895	      0.00415171	     -0.00028205	     33.46555151
      0.41218576	     -0.05616439	     -0.00088194	     -0.19804160	     -0.05847748	      0.88277034	     -0.00053543	     -0.21242610	      0.00415219	     -0.00023909	     33.65411395
      0.41373591	     -0.05613144	     -0.00087812	     -0.19800878	     -0.05847104	      0.88277000	     -0.00053472	     -0.21242315	      0.00415235	     -0.00019510	     33.57869361
      0.41488294	     -0.05610632	     -0.00087777	     -0.19798368	     -0.05846628	      0.88276980	     -0.00053420	     -0.21242090	      0.00415186	     -0.00016209	     33.83453764
      0.41602997	     -0.05608016	     -0.00087594	     -0.19795759	     -0.05846151	      0.88276963	     -0.00053370	     -0.21241861	      0.00415125	     -0.00012866	     33.85619373
      0.41765327	     -0.05604319	     -0.00087469	     -0.19792067	     -0.05845478	      0.88276946	     -0.00053299	     -0.21241534	      0.00414972	     -0.00008090	     34.04885091
      0.41904323	     -0.05601086	     -0.00087254	     -0.19788841	     -0.05844901	      0.88276938	     -0.00053240	     -0.21241251	      0.00414807	     -0.00003976	     34.05290294
      0.42043318	     -0.05597811	     -0.00087231	     -0.19785569	     -0.05844325	      0.88276935	     -0.00053182	     -0.21240964	      0.00414578	      0.00000137	     34.30671949
      0.42182313	     -0.05594480	     -0.00086988	     -0.19782244	     -0.05843749	      0.88276938	     -0.00053125	     -0.21240674	      0.00414330	      0.00004243	     34.25584800
      0.42321308	     -0.05591149	     -0.00087050	     -0.19778912	     -0.05843173	      0.88276947	     -0.00053070	     -0.21240381	      0.00414008	      0.00008311	     34.59081481
      0.42441694	     -0.05588244	     -0.00086841	     -0.19776013	     -0.05842675	      0.88276959	     -0.00053023	     -0.21240126	      0.00413723	      0.00011804	     34.50977450
      0.42562079	     -0.05585353	     -0.00086846	     -0.19773121	     -0.05842177	      0.88276975	     -0.00052977	     -0.21239869	      0.00413385	      0.00015246	     34.69787692
      0.42711169	     -0.05581766	     -0.00086747	     -0.19769536	     -0.05841561	      0.88277001	     -0.00052921	     -0.21239549	      0.00412939	      0.00019440	     34.76280852
      0.42860260	     -0.05578172	     -0.00086849	     -0.19765938	     -0.05840946	      0.88277033	     -0.00052867	     -0.21239229	      0.00412423	      0.00023547	     35.06849087
      0.42980546	     -0.05575339	     -0.00086714	     -0.19763108	     -0.05840450	      0.88277063	     -0.00052824	     -0.21238972	      0.00411989	      0.00026801	     35.00649610
      0.43100832	     -0.05572570	     -0.00086772	     -0.19760336	     -0.05839954	      0.88277098	     -0.00052783	     -0.21238718	      0.00411497	      0.00029979	     35.18102162
      0.43252199	     -0.05569127	     -0.00086726	     -0.19756892	     -0.05839332	      0.88277146	     -0.00052732	     -0.21238403	      0.00410842	      0.00033865	     35.24467455
      0.43403566	     -0.05565776	     -0.00086909	     -0.19753534	     -0.05838711	      0.88277200	     -0.00052683	     -0.21238092	      0.00410114	      0.00037603	     35.55345140
      0.43518864	     -0.05563261	     -0.00086818	     -0.19751019	     -0.05838238	      0.88277245	     -0.00052647	     -0.21237859	      0.00409545	      0.00040355	     35.49118373
      0.43634162	     -0.05560771	     -0.00086925	     -0.19748524	     -0.05837766	      0.88277293	     -0.00052612	     -0.21237627	      0.00408926	      0.00043017	     35.64548389
      0.43792600	     -0.05557446	     -0.00086999	     -0.19745194	     -0.05837119	      0.88277364	     -0.00052565	     -0.21237310	      0.00408038	      0.00046529	     35.74289140
      0.43951038	     -0.05554329	     -0.00087307	     -0.19742064	     -0.05836473	      0.88277440	     -0.00052520	     -0.21236998	      0.00407071	      0.00049859	     36.05052213
      0.44061004	     -0.05552232	     -0.00087297	     -0.19739965	     -0.05836026	      0.88277497	     -0.00052490	     -0.21236785	      0.00406388	      0.00052064	     35.98745019
      0.44170971	     -0.05550178	     -0.00087468	     -0.19737903	     -0.05835580	      0.88277555	     -0.00052461	     -0.21236574	      0.00405662	      0.00054172	     36.11906361
      0.44340004	     -0.05547116	     -0.00087658	     -0.19734831	     -0.05834895	      0.88277649	     -0.00052419	     -0.21236252	      0.00404503	      0.00057227	     36.22734493
      0.44479170	     -0.05544784	     -0.00087964	     -0.19732487	     -0.05834333	      0.88277730	     -0.00052385	     -0.21235990	      0.00403493	      0.00059569	     36.42230397
      0.44618336	     -0.05542587	     -0.00088144	     -0.19730280	     -0.05833772	      0.88277815	     -0.00052353	     -0.21235731	      0.00402460	      0.00061764	     36.46059201
      0.44757503	     -0.05540481	     -0.00088589	     -0.19728157	     -0.05833213	      0.88277902	     -0.00052323	     -0.21235475	      0.00401366	      0.00063812	     36.70835693
      0.44881923	     -0.05538545	     -0.00088755	     -0.19726212	     -0.05832714	      0.88277983	     -0.00052297	     -0.21235246	      0.00400375	      0.00065536	     36.71040852
      0.45006343	     -0.05536504	     -0.00089127	     -0.19724156	     -0.05832216	      0.88278065	     -0.00052273	     -0.21235009	      0.00399331	      0.00067159	     36.89208163
      0.45130763	     -0.05534457	     -0.00089375	     -0.19722099	     -0.05831720	      0.88278150	     -0.00052249	     -0.21234761	      0.00398263	      0.00068697	     36.95698430
      0.45288939	     -0.05532078	     -0.00089874	     -0.19719699	     -0.05831091	      0.88278260	     -0.00052221	     -0.21234433	      0.00396834	      0.00070523	     37.15245490
      0.45414851	     -0.05530333	     -0.00090098	     -0.19717944	     -0.05830592	      0.88278350	     -0.00052201	     -0.21234164	      0.00395667	      0.00071875	     37.15845243
      0.45540763	     -0.05528785	     -0.00090518	     -0.19716378	     -0.05830095	      0.88278441	     -0.00052181	     -0.21233890	      0.00394449	      0.00073119	     37.30068668
      0.45666675	     -0.05527299	     -0.00090811	     -0.19714879	     -0.05829599	      0.88278534	     -0.00052163	     -0.21233612	      0.00393215	      0.00074258	     37.35844684
      0.45824005	     -0.05525520	     -0.00091344	     -0.19713078	     -0.05828982	      0.88278652	     -0.00052142	     -0.21233254	      0.00391629	      0.00075527	     37.54414220
      0.45947674	     -0.05524241	     -0.00091596	     -0.19711786	     -0.05828498	      0.88278745	     -0.00052127	     -0.21232965	      0.00390376	      0.00076412	     37.55998706
      0.46071342	     -0.05523074	     -0.00092039	     -0.19710601	     -0.05828016	      0.88278840	     -0.00052114	     -0.21232668	      0.00389092	      0.00077189	     37.69005826
      0.46195010	     -0.05522045	     -0.00092394	     -0.19709556	     -0.05827536	      0.88278936	     -0.00052101	     -0.21232364	      0.00387805	      0.00077867	     37.75634664
      0.46358905	     -0.05520883	     -0.00093054	     -0.19708368	     -0.05826901	      0.88279065	     -0.00052086	     -0.21231951	      0.00386072	      0.00078620	     37.93528187
      0.46481504	     -0.05520234	     -0.00093409	     -0.19707704	     -0.05826429	      0.88279161	     -0.00052077	     -0.21231636	      0.00384779	      0.00079089	     37.95526668
      0.46604104	     -0.05519836	     -0.00093951	     -0.19707284	     -0.05825958	      0.88279259	     -0.00052068	     -0.21231319	      0.00383458	      0.00079471	     38.05590596
      0.46753287	     -0.05519562	     -0.00094459	     -0.19706988	     -0.05825387	      0.88279377	     -0.00052060	     -0.21230934	      0.00381852	      0.00079824	     38.10815617
      0.46886195	     -0.05519558	     -0.00095081	     -0.19706960	     -0.05824881	      0.88279484	     -0.00052053	     -0.21230592	      0.00380399	      0.00080025	     38.21799560
      0.47019102	     -0.05519669	     -0.00095470	     -0.19707053	     -0.05824376	      0.88279590	     -0.00052048	     -0.21230252	      0.00378964	      0.00080124	     38.23312920
      0.47152010	     -0.05519839	     -0.00096065	     -0.19707201	     -0.05823873	      0.88279697	     -0.00052044	     -0.21229909	      0.00377514	      0.00080110	     38.34543545
      0.47284918	     -0.05520060	     -0.00096399	     -0.19707406	     -0.05823372	      0.88279803	     -0.00052042	     -0.21229562	      0.00376090	      0.00079998	     38.34537526
      0.47417826	     -0.05520450	     -0.00096972	     -0.19707773	     -0.05822874	      0.88279909	     -0.00052040	     -0.21229211	      0.00374654	      0.00079776	     38.44483208
      0.47550733	     -0.05520978	     -0.00097282	     -0.19708287	     -0.05822377	      0.88280015	     -0.00052040	     -0.21228857	      0.00373252	      0.00079458	     38.43142564
      0.47683641	     -0.05521700	     -0.00097872	     -0.19708987	     -0.05821881	      0.88280120	     -0.00052041	     -0.21228501	      0.00371842	      0.00079035	     38.53326950
      0.47816549	     -0.05522622	     -0.00098189	     -0.19709894	     -0.05821388	      0.88280225	     -0.00052043	     -0.21228147	      0.00370473	      0.00078526	     38.50398702
      0.47949457	     -0.05523812	     -0.00098819	     -0.19711060	     -0.05820897	      0.88280329	     -0.00052047	     -0.21227797	      0.00369098	      0.00077921	     38.60250426
      0.48082364	     -0.05525238	     -0.00099143	     -0.19712472	     -0.05820407	      0.88280432	     -0.00052051	     -0.21227456	      0.00367767	      0.00077239	     38.54585681
      0.48215272	     -0.05526880	     -0.00099782	     -0.19714091	     -0.05819919	      0.88280534	     -0.00052056	     -0.21227125	      0.00366430	      0.00076463	     38.63764191
      0.48348180	     -0.05528671	     -0.00100058	     -0.19715870	     -0.05819433	      0.88280635	     -0.00052063	     -0.21226804	      0.00365147	      0.00075607	     38.55404037
      0.48481087	     -0.05530614	     -0.00100668	     -0.19717790	     -0.05818948	      0.88280735	     -0.00052070	     -0.21226493	      0.00363862	      0.00074653	     38.64917912
      0.48599663	     -0.05532435	     -0.00100884	     -0.19719601	     -0.05818518	      0.88280823	     -0.00052077	     -0.21226223	      0.00362770	      0.00073732	     38.55750462
      0.48718238	     -0.05534337	     -0.00101285	     -0.19721488	     -0.05818088	      0.88280910	     -0.00052086	     -0.21225959	      0.00361690	      0.00072729	     38.58407228
      0.48864137	     -0.05536769	     -0.00101609	     -0.19723908	     -0.05817561	      0.88281015	     -0.00052097	     -0.21225641	      0.00360422	      0.00071396	     38.53959868
      0.49010037	     -0.05539273	     -0.00102104	     -0.19726395	     -0.05817036	      0.88281118	     -0.00052109	     -0.21225328	      0.00359197	      0.00069950	     38.61331734
      0.49131355	     -0.05541378	     -0.00102282	     -0.19728493	     -0.05816601	      0.88281202	     -0.00052120	     -0.21225070	      0.00358245	      0.00068681	     38.52373870
      0.49252673	     -0.05543514	     -0.00102636	     -0.19730617	     -0.05816167	      0.88281285	     -0.00052132	     -0.21224811	      0.00357317	      0.00067347	     38.55090932
      0.49398893	     -0.05546150	     -0.00102894	     -0.19733244	     -0.05815646	      0.88281382	     -0.00052148	     -0.21224499	      0.00356269	      0.00065671	     38.48849183
      0.49545114	     -0.05548872	     -0.00103353	     -0.19735951	     -0.05815125	      0.88281477	     -0.00052164	     -0.21224185	      0.00355265	      0.00063921	     38.56343480
      0.49662341	     -0.05551094	     -0.00103471	     -0.19738170	     -0.05814709	      0.88281551	     -0.00052178	     -0.21223932	      0.00354526	      0.00062481	     38.44664050
      0.49779569	     -0.05553379	     -0.00103764	     -0.19740446	     -0.05814294	      0.88281623	     -0.00052193	     -0.21223678	      0.00353813	      0.00061003	     38.45513162
      0.49931271	     -0.05556437	     -0.00103995	     -0.19743498	     -0.05813758	      0.88281714	     -0.00052213	     -0.21223348	      0.00352968	      0.00059047	     38.37939628
      0.50082973	     -0.05559601	     -0.00104413	     -0.19746651	     -0.05813223	      0.88281803	     -0.00052234	     -0.21223016	      0.00352180	      0.00057037	     38.44879386
      0.50197007	     -0.05562016	     -0.00104481	     -0.19749065	     -0.05812822	      0.88281867	     -0.00052250	     -0.21222766	      0.00351661	      0.00055506	     38.31645127
      0.50311040	     -0.05564468	     -0.00104721	     -0.19751511	     -0.05812421	      0.88281929	     -0.00052267	     -0.21222514	      0.00351172	      0.00053951	     38.31818164
      0.50469169	     -0.05567908	     -0.00104923	     -0.19754948	     -0.05811866	      0.88282013	     -0.00052291	     -0.21222161	      0.00350584	      0.00051772	     38.24284725
      0.50627298	     -0.05571399	     -0.00105308	     -0.19758432	     -0.05811312	      0.88282093	     -0.00052317	     -0.21221802	      0.00350071	      0.00049565	     38.32302305
      0.50736419	     -0.05573820	     -0.00105322	     -0.19760856	     -0.05810930	      0.88282146	     -0.00052335	     -0.21221550	      0.00349791	      0.00048041	     38.17349572
      0.50845540	     -0.05576268	     -0.00105503	     -0.19763301	     -0.05810549	      0.88282198	     -0.00052353	     -0.21221294	      0.00349540	      0.00046509	     38.16527091
      0.51014624	     -0.05580111	     -0.00105675	     -0.19767146	     -0.05809958	      0.88282274	     -0.00052383	     -0.21220888	      0.00349249	      0.00044132	     38.08579820
      0.51153955	     -0.05583298	     -0.00105905	     -0.19770332	     -0.05809472	      0.88282334	     -0.00052408	     -0.21220546	      0.00349082	      0.00042170	     38.09843435
      0.51293286	     -0.05586482	     -0.00105944	     -0.19773522	     -0.05808985	      0.88282392	     -0.00052433	     -0.21220194	      0.00349008	      0.00040212	     37.98320127
      0.51432617	     -0.05589671	     -0.00106205	     -0.19776710	     -0.05808499	      0.88282446	     -0.00052459	     -0.21219831	      0.00348992	      0.00038251	     38.04782117
      0.51556228	     -0.05592487	     -0.00106179	     -0.19779533	     -0.05808068	      0.88282493	     -0.00052483	     -0.21219499	      0.00349068	      0.00036522	     37.90798606
      0.51679839	     -0.05595299	     -0.00106347	     -0.19782348	     -0.05807636	      0.88282537	     -0.00052507	     -0.21219158	      0.00349189	      0.00034793	     37.92775169
      0.51803450	     -0.05598100	     -0.00106375	     -0.19785157	     -0.05807204	      0.88282579	     -0.00052532	     -0.21218805	      0.00349387	      0.00033072	     37.85013167
      0.51965224	     -0.05601747	     -0.00106540	     -0.19788810	     -0.05806639	      0.88282630	     -0.00052564	     -0.21218326	      0.00349732	      0.00030824	     37.87061325
      0.52091541	     -0.05604585	     -0.00106488	     -0.19791659	     -0.05806197	      0.88282668	     -0.00052590	     -0.21217937	      0.00350098	      0.00029079	     37.74299280
      0.52217859	     -0.05607436	     -0.00106610	     -0.19794517	     -0.05805754	      0.88282704	     -0.00052616	     -0.21217535	      0.00350518	      0.00027332	     37.76232168
      0.52344176	     -0.05610281	     -0.00106593	     -0.19797373	     -0.05805311	      0.88282737	     -0.00052642	     -0.21217121	      0.00351022	      0.00025591	     37.67720933
      0.52503783	     -0.05613859	     -0.00106715	     -0.19800963	     -0.05804750	      0.88282776	     -0.00052675	     -0.21216578	      0.00351748	      0.00023386	     37.70890093
      0.52628178	     -0.05616629	     -0.00106621	     -0.19803747	     -0.05804313	      0.88282804	     -0.00052702	     -0.21216140	      0.00352413	      0.00021670	     37.57236467
      0.52752572	     -0.05619402	     -0.00106701	     -0.19806531	     -0.05803874	      0.88282830	     -0.00052728	     -0.21215688	      0.00353135	      0.00019946	     37.59182690
      0.52876966	     -0.05622180	     -0.00106661	     -0.19809323	     -0.05803434	      0.88282854	     -0.00052755	     -0.21215223	      0.00353941	      0.00018217	     37.51212955
      0.53043478	     -0.05625865	     -0.00106735	     -0.19813024	     -0.05802844	      0.88282882	     -0.00052791	     -0.21214579	      0.00355122	      0.00015885	     37.54104726
      0.53167366	     -0.05628554	     -0.00106609	     -0.19815732	     -0.05802403	      0.88282901	     -0.00052818	     -0.21214084	      0.00356105	      0.00014142	     37.40130288
      0.53291254	     -0.05631214	     -0.00106646	     -0.19818406	     -0.05801961	      0.88282917	     -0.00052845	     -0.21213573	      0.00357144	      0.00012381	     37.41991704
      0.53442301	     -0.05634438	     -0.00106528	     -0.19821653	     -0.05801421	      0.88282934	     -0.00052878	     -0.21212929	      0.00358528	      0.00010218	     37.30058863
      0.53577097	     -0.05637336	     -0.00106594	     -0.19824567	     -0.05800937	      0.88282947	     -0.00052907	     -0.21212337	      0.00359837	      0.00008262	     37.35494151
      0.53711892	     -0.05640239	     -0.00106435	     -0.19827494	     -0.05800451	      0.88282957	     -0.00052936	     -0.21211729	      0.00361256	      0.00006287	     37.19614124
      0.53846688	     -0.05643129	     -0.00106489	     -0.19830401	     -0.05799963	      0.88282964	     -0.00052966	     -0.21211106	      0.00362739	      0.00004280	     37.26189821
      0.53981483	     -0.05646002	     -0.00106271	     -0.19833301	     -0.05799473	      0.88282968	     -0.00052995	     -0.21210468	      0.00364334	      0.00002254	     37.08706365
      0.54116278	     -0.05648917	     -0.00106304	     -0.19836236	     -0.05798980	      0.88282970	     -0.00053024	     -0.21209819	      0.00365989	      0.00000193	     37.16096599
      0.54251074	     -0.05651811	     -0.00106092	     -0.19839158	     -0.05798486	      0.88282969	     -0.00053053	     -0.21209158	      0.00367760	     -0.00001892	     36.97351218
      0.54385869	     -0.05654688	     -0.00106164	     -0.19842055	     -0.05797989	      0.88282965	     -0.00053082	     -0.21208483	      0.00369587	     -0.00004010	     37.05961946
      0.54520665	     -0.05657529	     -0.00105925	     -0.19844926	     -0.05797489	      0.88282958	     -0.00053111	     -0.21207795	      0.00371529	     -0.00006143	     36.85738978
      0.54655460	     -0.05660348	     -0.00105953	     -0.19847768	     -0.05796987	      0.88282948	     -0.00053140	     -0.21207092	      0.00373523	     -0.00008303	     36.94756720
      0.54790255	     -0.05663148	     -0.00105684	     -0.19850601	     -0.05796482	      0.88282936	     -0.00053168	     -0.21206376	      0.00375631	     -0.00010476	     36.73003667
      0.54925051	     -0.05665920	     -0.00105706	     -0.19853397	     -0.05795975	      0.88282920	     -0.00053196	     -0.21205645	      0.00377792	     -0.00012681	     36.83793916
      0.55059846	     -0.05668645	     -0.00105419	     -0.19856156	     -0.05795464	      0.88282901	     -0.00053224	     -0.21204899	      0.00380070	     -0.00014904	     36.61421359
      0.55194642	     -0.05671358	     -0.00105435	     -0.19858895	     -0.05794950	      0.88282880	     -0.00053252	     -0.21204138	      0.00382400	     -0.00017160	     36.73060879
      0.55329437	     -0.05674021	     -0.00105131	     -0.19861594	     -0.05794433	      0.88282855	     -0.00053279	     -0.21203361	      0.00384847	     -0.00019433	     36.49895372
      0.55464232	     -0.05676629	     -0.00105132	     -0.19864230	     -0.05793912	      0.88282827	     -0.00053306	     -0.21202569	      0.00387343	     -0.00021737	     36.62143598
      0.55599028	     -0.05679161	     -0.00104804	     -0.19866800	     -0.05793389	      0.88282797	     -0.00053332	     -0.21201759	      0.00389958	     -0.00024056	     36.38511873
      0.55733823	     -0.05681649	     -0.00104784	     -0.19869319	     -0.05792861	      0.88282763	     -0.00053359	     -0.21200931	      0.00392617	     -0.00026404	     36.51024716
      0.55868619	     -0.05684078	     -0.00104437	     -0.19871788	     -0.05792330	      0.88282725	     -0.00053384	     -0.21200087	      0.00395393	     -0.00028764	     36.26946532
      0.56003414	     -0.05686395	     -0.00104404	     -0.19874136	     -0.05791795	      0.88282685	     -0.00053410	     -0.21199224	      0.00398211	     -0.00031148	     36.39537762
      0.56138209	     -0.05688612	     -0.00104081	     -0.19876394	     -0.05791257	      0.88282641	     -0.00053434	     -0.21198346	      0.00401140	     -0.00033531	     36.14795828
      0.56273005	     -0.05690878	     -0.00104071	     -0.19878692	     -0.05790714	      0.88282595	     -0.00053458	     -0.21197456	      0.00404106	     -0.00035927	     36.26826336
      0.56407800	     -0.05693112	     -0.00103751	     -0.19880967	     -0.05790167	      0.88282545	     -0.00053482	     -0.21196554	      0.00407182	     -0.00038322	     36.02531072
      0.56542596	     -0.05695298	     -0.00103721	     -0.19883187	     -0.05789616	      0.88282491	     -0.00053505	     -0.21195641	      0.00410296	     -0.00040728	     36.14988143
      0.56677391	     -0.05697399	     -0.00103381	     -0.19885331	     -0.05789061	      0.88282435	     -0.00053528	     -0.21194714	      0.00413519	     -0.00043129	     35.91184224
      0.56812186	     -0.05699444	     -0.00103327	     -0.19887411	     -0.05788501	      0.88282375	     -0.00053549	     -0.21193772	      0.00416778	     -0.00045535	     36.03307571
      0.56946982	     -0.05701430	     -0.00102992	     -0.19889442	     -0.05787937	      0.88282312	     -0.00053571	     -0.21192815	      0.00420142	     -0.00047931	     35.80373207
      0.57081777	     -0.05703354	     -0.00102932	     -0.19891402	     -0.05787369	      0.88282246	     -0.00053591	     -0.21191841	      0.00423542	     -0.00050326	     35.92208230
      0.57216572	     -0.05705214	     -0.00102608	     -0.19893307	     -0.05786795	      0.88282176	     -0.00053611	     -0.21190852	      0.00427042	     -0.00052703	     35.70025336
      0.57351368	     -0.05707035	     -0.00102543	     -0.19895166	     -0.05786217	      0.88282104	     -0.00053630	     -0.21189847	      0.00430574	     -0.00055071	     35.80903845
      0.57486163	     -0.05708790	     -0.00102229	     -0.19896966	     -0.05785634	      0.88282028	     -0.00053648	     -0.21188825	      0.00434200	     -0.00057415	     35.59412348
      0.57620959	     -0.05710493	     -0.00102154	     -0.19898708	     -0.05785047	      0.88281949	     -0.00053666	     -0.21187788	      0.00437855	     -0.00059744	     35.69182217
      0.57755754	     -0.05712093	     -0.00101855	     -0.19900353	     -0.05784454	      0.88281867	     -0.00053683	     -0.21186735	      0.00441597	     -0.00062042	     35.48501912
      0.57890549	     -0.05713691	     -0.00101787	     -0.19901990	     -0.05783856	      0.88281782	     -0.00053699	     -0.21185668	      0.00445366	     -0.00064319	     35.56834041
      0.58025345	     -0.05715289	     -0.00101513	     -0.19903633	     -0.05783253	      0.88281693	     -0.00053715	     -0.21184589	      0.00449216	     -0.00066563	     35.36915175
      0.58160140	     -0.05716877	     -0.00101448	     -0.19905261	     -0.05782645	      0.88281602	     -0.00053730	     -0.21183498	      0.00453095	     -0.00068784	     35.44706290
      0.58294936	     -0.05718383	     -0.00101191	     -0.19906813	     -0.05782032	      0.88281508	     -0.00053743	     -0.21182396	      0.00457052	     -0.00070969	     35.26595759
      0.58429731	     -0.05719814	     -0.00101115	     -0.19908285	     -0.05781413	      0.88281411	     -0.00053757	     -0.21181281	      0.00461038	     -0.00073126	     35.33572390
      0.58564526	     -0.05721168	     -0.00100864	     -0.19909686	     -0.05780789	      0.88281311	     -0.00053769	     -0.21180151	      0.00465097	     -0.00075243	     35.16634157
      0.58699322	     -0.05722474	     -0.00100776	     -0.19911033	     -0.05780159	      0.88281208	     -0.00053780	     -0.21179007	      0.00469183	     -0.00077328	     35.22303549
      0.58834117	     -0.05723720	     -0.00100532	     -0.19912326	     -0.05779524	      0.88281102	     -0.00053791	     -0.21177848	      0.00473337	     -0.00079374	     35.06475636
      0.58968913	     -0.05724878	     -0.00100434	     -0.19913526	     -0.05778883	      0.88280994	     -0.00053800	     -0.21176673	      0.00477518	     -0.00081387	     35.11614180
      0.59103708	     -0.05725976	     -0.00100203	     -0.19914671	     -0.05778237	      0.88280883	     -0.00053809	     -0.21175482	      0.00481765	     -0.00083361	     34.97331252
      0.59238503	     -0.05727037	     -0.00100110	     -0.19915775	     -0.05777584	      0.88280769	     -0.00053817	     -0.21174275	      0.00486038	     -0.00085300	     35.01478231
      0.59373299	     -0.05728051	     -0.00099898	     -0.19916837	     -0.05776926	      0.88280653	     -0.00053823	     -0.21173053	      0.00490370	     -0.00087198	     34.88162521
      0.59508094	     -0.05729020	     -0.00099801	     -0.19917850	     -0.05776262	      0.88280534	     -0.00053829	     -0.21171816	      0.00494726	     -0.00089061	     34.91286371
      0.59672384	     -0.05730083	     -0.00099495	     -0.19918973	     -0.05775445	      0.88280386	     -0.00053835	     -0.21170288	      0.00500114	     -0.00091277	     34.70595512
      0.59791455	     -0.05730771	     -0.00099464	     -0.19919698	     -0.05774847	      0.88280277	     -0.00053839	     -0.21169166	      0.00504025	     -0.00092854	     34.82861864
      0.59910525	     -0.05731369	     -0.00099256	     -0.19920340	     -0.05774245	      0.88280165	     -0.00053841	     -0.21168032	      0.00507987	     -0.00094398	     34.71804302
      0.60072652	     -0.05732055	     -0.00099076	     -0.19921082	     -0.05773417	      0.88280010	     -0.00053844	     -0.21166466	      0.00513406	     -0.00096457	     34.74962134
      0.60216877	     -0.05732506	     -0.00098753	     -0.19921588	     -0.05772673	      0.88279870	     -0.00053845	     -0.21165054	      0.00518284	     -0.00098240	     34.56495519
      0.60361103	     -0.05732770	     -0.00098646	     -0.19921901	     -0.05771922	      0.88279727	     -0.00053845	     -0.21163623	      0.00523159	     -0.00099984	     34.74759631
      0.60485357	     -0.05732813	     -0.00098291	     -0.19921993	     -0.05771269	      0.88279602	     -0.00053843	     -0.21162375	      0.00527413	     -0.00101443	     34.51354949
      0.60609611	     -0.05732631	     -0.00098111	     -0.19921857	     -0.05770611	      0.88279475	     -0.00053841	     -0.21161111	      0.00531655	     -0.00102867	     34.59812522
      0.60759985	     -0.05732030	     -0.00097712	     -0.19921316	     -0.05769808	      0.88279319	     -0.00053838	     -0.21159559	      0.00536823	     -0.00104526	     34.46689828
      0.60910360	     -0.05731053	     -0.00097483	     -0.19920394	     -0.05768997	      0.88279161	     -0.00053833	     -0.21157978	      0.00541969	     -0.00106109	     34.67474856
      0.61033373	     -0.05730063	     -0.00097064	     -0.19919455	     -0.05768327	      0.88279029	     -0.00053828	     -0.21156665	      0.00546205	     -0.00107333	     34.43258091
      0.61156387	     -0.05728955	     -0.00096825	     -0.19918394	     -0.05767653	      0.88278897	     -0.00053822	     -0.21155339	      0.00550403	     -0.00108500	     34.52495642
      0.61309863	     -0.05727388	     -0.00096383	     -0.19916888	     -0.05766804	      0.88278729	     -0.00053813	     -0.21153670	      0.00555638	     -0.00109866	     34.38798694
      0.61463340	     -0.05725539	     -0.00096131	     -0.19915094	     -0.05765947	      0.88278559	     -0.00053803	     -0.21151988	      0.00560815	     -0.00111137	     34.65429172
      0.61582264	     -0.05723868	     -0.00095700	     -0.19913472	     -0.05765278	      0.88278427	     -0.00053795	     -0.21150676	      0.00564837	     -0.00112047	     34.38770687
      0.61701188	     -0.05722017	     -0.00095446	     -0.19911665	     -0.05764604	      0.88278293	     -0.00053786	     -0.21149358	      0.00568808	     -0.00112895	     34.48979336
      0.61860780	     -0.05719159	     -0.00094980	     -0.19908869	     -0.05763692	      0.88278112	     -0.00053772	     -0.21147579	      0.00574109	     -0.00113926	     34.38992396
      0.62020373	     -0.05715863	     -0.00094699	     -0.19905629	     -0.05762771	      0.88277929	     -0.00053757	     -0.21145785	      0.00579321	     -0.00114831	     34.72047900
      0.62134425	     -0.05713291	     -0.00094269	     -0.19903103	     -0.05762109	      0.88277798	     -0.00053745	     -0.21144495	      0.00583037	     -0.00115389	     34.42482863
      0.62248476	     -0.05710622	     -0.00094024	     -0.19900474	     -0.05761442	      0.88277666	     -0.00053733	     -0.21143199	      0.00586688	     -0.00115881	     34.51665885
      0.62417262	     -0.05706552	     -0.00093594	     -0.19896464	     -0.05760447	      0.88277470	     -0.00053714	     -0.21141279	      0.00592026	     -0.00116478	     34.43507804
      0.62558917	     -0.05703031	     -0.00093366	     -0.19892989	     -0.05759605	      0.88277305	     -0.00053697	     -0.21139670	      0.00596413	     -0.00116867	     34.61847852
      0.62700572	     -0.05699367	     -0.00092984	     -0.19889374	     -0.05758757	      0.88277139	     -0.00053678	     -0.21138068	      0.00600752	     -0.00117152	     34.40943356
      0.62842227	     -0.05695458	     -0.00092832	     -0.19885507	     -0.05757903	      0.88276973	     -0.00053660	     -0.21136471	      0.00604982	     -0.00117341	     34.72953053
      0.62983882	     -0.05691315	     -0.00092399	     -0.19881414	     -0.05757043	      0.88276807	     -0.00053640	     -0.21134878	      0.00609178	     -0.00117421	     34.37214745
      0.63103239	     -0.05687594	     -0.00092311	     -0.19877725	     -0.05756314	      0.88276666	     -0.00053622	     -0.21133537	      0.00612608	     -0.00117412	     34.69865670
      0.63222596	     -0.05683707	     -0.00092044	     -0.19873875	     -0.05755581	      0.88276526	     -0.00053605	     -0.21132196	      0.00616005	     -0.00117321	     34.59093955
      0.63377173	     -0.05678466	     -0.00091840	     -0.19868678	     -0.05754625	      0.88276345	     -0.00053581	     -0.21130459	      0.00620288	     -0.00117084	     34.75601936
      0.63531750	     -0.05672918	     -0.00091463	     -0.19863176	     -0.05753663	      0.88276164	     -0.00053556	     -0.21128722	      0.00624481	     -0.00116703	     34.52484202
      0.63650756	     -0.05668440	     -0.00091396	     -0.19858727	     -0.05752918	      0.88276026	     -0.00053536	     -0.21127382	      0.00627594	     -0.00116314	     34.83389030
      0.63769763	     -0.05663819	     -0.00091173	     -0.19854139	     -0.05752169	      0.88275888	     -0.00053515	     -0.21126039	      0.00630658	     -0.00115829	     34.76202726
      0.63927486	     -0.05657605	     -0.00091038	     -0.19847962	     -0.05751172	      0.88275706	     -0.00053487	     -0.21124259	      0.00634578	     -0.00115038	     34.94839241
      0.64085210	     -0.05651452	     -0.00090757	     -0.19841849	     -0.05750168	      0.88275525	     -0.00053458	     -0.21122486	      0.00638379	     -0.00114068	     34.70834393
      0.64197657	     -0.05646948	     -0.00090797	     -0.19837365	     -0.05749448	      0.88275397	     -0.00053437	     -0.21121229	      0.00640962	     -0.00113275	     35.03567823
      0.64310104	     -0.05642254	     -0.00090658	     -0.19832696	     -0.05748726	      0.88275270	     -0.00053415	     -0.21119975	      0.00643492	     -0.00112388	     35.00861845
      0.64478313	     -0.05635022	     -0.00090548	     -0.19825497	     -0.05747641	      0.88275082	     -0.00053381	     -0.21118101	      0.00647116	     -0.00110894	     35.19028121
      0.64618529	     -0.05628829	     -0.00090369	     -0.19819333	     -0.05746731	      0.88274928	     -0.00053352	     -0.21116541	      0.00650015	     -0.00109489	     35.12974351
      0.64758746	     -0.05622677	     -0.00090388	     -0.19813203	     -0.05745818	      0.88274775	     -0.00053322	     -0.21114986	      0.00652764	     -0.00107942	     35.41666956
      0.64898962	     -0.05616522	     -0.00090204	     -0.19807074	     -0.05744901	      0.88274625	     -0.00053292	     -0.21113441	      0.00655411	     -0.00106251	     35.26024079
      0.65025003	     -0.05610928	     -0.00090287	     -0.19801496	     -0.05744073	      0.88274492	     -0.00053263	     -0.21112062	      0.00657651	     -0.00104623	     35.60138063
      0.65151044	     -0.05605288	     -0.00090189	     -0.19795875	     -0.05743243	      0.88274361	     -0.00053234	     -0.21110692	      0.00659815	     -0.00102885	     35.54612261
      0.65277085	     -0.05599641	     -0.00090240	     -0.19790243	     -0.05742410	      0.88274233	     -0.00053204	     -0.21109333	      0.00661857	     -0.00101047	     35.76632951
      0.65434916	     -0.05592646	     -0.00090166	     -0.19783269	     -0.05741364	      0.88274075	     -0.00053165	     -0.21107650	      0.00664284	     -0.00098607	     35.74459498
      0.65561744	     -0.05587258	     -0.00090291	     -0.19777891	     -0.05740520	      0.88273952	     -0.00053133	     -0.21106318	      0.00666088	     -0.00096554	     36.05386860
      0.65688572	     -0.05582218	     -0.00090250	     -0.19772865	     -0.05739674	      0.88273830	     -0.00053100	     -0.21105016	      0.00667809	     -0.00094432	     36.00337683
      0.65815400	     -0.05577647	     -0.00090343	     -0.19768303	     -0.05738826	      0.88273712	     -0.00053067	     -0.21103753	      0.00669407	     -0.00092275	     36.19487544
      0.65972882	     -0.05572605	     -0.00090312	     -0.19763275	     -0.05737770	      0.88273569	     -0.00053024	     -0.21102259	      0.00671279	     -0.00089587	     36.14972432
      0.66097123	     -0.05569149	     -0.00090482	     -0.19759823	     -0.05736936	      0.88273459	     -0.00052989	     -0.21101147	      0.00672643	     -0.00087494	     36.44869537
      0.66221364	     -0.05566041	     -0.00090468	     -0.19756725	     -0.05736099	      0.88273351	     -0.00052953	     -0.21100101	      0.00673958	     -0.00085444	     36.40336011
      0.66345605	     -0.05563117	     -0.00090522	     -0.19753808	     -0.05735261	      0.88273246	     -0.00052916	     -0.21099123	      0.00675193	     -0.00083466	     36.57965344
      0.66509686	     -0.05559444	     -0.00090380	     -0.19750150	     -0.05734152	      0.88273112	     -0.00052865	     -0.21097930	      0.00676755	     -0.00080996	     36.53627306
      0.66632309	     -0.05556846	     -0.00090400	     -0.19747560	     -0.05733321	      0.88273013	     -0.00052826	     -0.21097110	      0.00677846	     -0.00079282	     36.83214981
      0.66754931	     -0.05554321	     -0.00090218	     -0.19745048	     -0.05732489	      0.88272917	     -0.00052787	     -0.21096349	      0.00678916	     -0.00077685	     36.78404246
      0.66904599	     -0.05551484	     -0.00090100	     -0.19742224	     -0.05731472	      0.88272802	     -0.00052737	     -0.21095501	      0.00680147	     -0.00075917	     37.02075801
      0.67037709	     -0.05549241	     -0.00089804	     -0.19739998	     -0.05730566	      0.88272702	     -0.00052691	     -0.21094823	      0.00681216	     -0.00074523	     36.86374156
      0.67170820	     -0.05547490	     -0.00089734	     -0.19738256	     -0.05729659	      0.88272604	     -0.00052644	     -0.21094224	      0.00682224	     -0.00073318	     37.14630594
      0.67303930	     -0.05546007	     -0.00089440	     -0.19736790	     -0.05728750	      0.88272507	     -0.00052596	     -0.21093711	      0.00683230	     -0.00072301	     36.94752495
      0.67437040	     -0.05544775	     -0.00089374	     -0.19735567	     -0.05727840	      0.88272411	     -0.00052546	     -0.21093283	      0.00684186	     -0.00071479	     37.24502267
      0.67570151	     -0.05543822	     -0.00089070	     -0.19734631	     -0.05726929	      0.88272316	     -0.00052496	     -0.21092940	      0.00685151	     -0.00070841	     36.99219630
      0.67703261	     -0.05543089	     -0.00089015	     -0.19733907	     -0.05726016	      0.88272222	     -0.00052444	     -0.21092682	      0.00686070	     -0.00070390	     37.29306830
      0.67836371	     -0.05542575	     -0.00088678	     -0.19733410	     -0.05725102	      0.88272129	     -0.00052391	     -0.21092508	      0.00687008	     -0.00070113	     36.97932505
      0.67969482	     -0.05542331	     -0.00088639	     -0.19733175	     -0.05724187	      0.88272036	     -0.00052337	     -0.21092416	      0.00687907	     -0.00070014	     37.29899729
      0.68102592	     -0.05542299	     -0.00088320	     -0.19733161	     -0.05723271	      0.88271943	     -0.00052282	     -0.21092405	      0.00688843	     -0.00070068	     36.95068009
      0.68235703	     -0.05542396	     -0.00088330	     -0.19733266	     -0.05722353	      0.88271849	     -0.00052226	     -0.21092474	      0.00689745	     -0.00070267	     37.29792180
      0.68368813	     -0.05542551	     -0.00088016	     -0.19733439	     -0.05721434	      0.88271755	     -0.00052169	     -0.21092615	      0.00690691	     -0.00070572	     36.90968130
      0.68487479	     -0.05542677	     -0.00088031	     -0.19733573	     -0.05720614	      0.88271671	     -0.00052117	     -0.21092797	      0.00691507	     -0.00070924	     37.17260353
      0.68606146	     -0.05542755	     -0.00087853	     -0.19733665	     -0.05719793	      0.88271587	     -0.00052064	     -0.21093026	      0.00692349	     -0.00071320	     37.01573238
      0.68751778	     -0.05542848	     -0.00087791	     -0.19733771	     -0.05718784	      0.88271483	     -0.00051998	     -0.21093363	      0.00693371	     -0.00071844	     37.12210790
      0.68897410	     -0.05542994	     -0.00087566	     -0.19733935	     -0.05717774	      0.88271378	     -0.00051931	     -0.21093758	      0.00694413	     -0.00072374	     36.85910125
      0.69018325	     -0.05543124	     -0.00087599	     -0.19734074	     -0.05716934	      0.88271290	     -0.00051875	     -0.21094125	      0.00695256	     -0.00072804	     37.05885695
      0.69139241	     -0.05543283	     -0.00087463	     -0.19734247	     -0.05716092	      0.88271202	     -0.00051818	     -0.21094525	      0.00696123	     -0.00073201	     36.90184680
      0.69285371	     -0.05543526	     -0.00087485	     -0.19734502	     -0.05715074	      0.88271094	     -0.00051748	     -0.21095049	      0.00697164	     -0.00073623	     37.00944756
      0.69431501	     -0.05543527	     -0.00087333	     -0.19734521	     -0.05714055	      0.88270987	     -0.00051677	     -0.21095608	      0.00698244	     -0.00073939	     36.79318719
      0.69547852	     -0.05543375	     -0.00087482	     -0.19734375	     -0.05713242	      0.88270901	     -0.00051620	     -0.21096068	      0.00699094	     -0.00074089	     37.01266865
      0.69664204	     -0.05543097	     -0.00087491	     -0.19734109	     -0.05712428	      0.88270814	     -0.00051562	     -0.21096534	      0.00699970	     -0.00074113	     36.94844165
      0.69816085	     -0.05542448	     -0.00087677	     -0.19733469	     -0.05711364	      0.88270702	     -0.00051486	     -0.21097145	      0.00701106	     -0.00073916	     37.08944452
      0.69967967	     -0.05541449	     -0.00087701	     -0.19732486	     -0.05710298	      0.88270590	     -0.00051408	     -0.21097744	      0.00702256	     -0.00073403	     36.97218393
      0.70080277	     -0.05540493	     -0.00087965	     -0.19731533	     -0.05709509	      0.88270508	     -0.00051351	     -0.21098172	      0.00703071	     -0.00072801	     37.19063756
      0.70192588	     -0.05539327	     -0.00088068	     -0.19730376	     -0.05708719	      0.88270426	     -0.00051293	     -0.21098583	      0.00703889	     -0.00071980	     37.20462268
      0.70351596	     -0.05537225	     -0.00088349	     -0.19728283	     -0.05707599	      0.88270313	     -0.00051210	     -0.21099123	      0.00705008	     -0.00070421	     37.38296392
      0.70487706	     -0.05534949	     -0.00088493	     -0.19726018	     -0.05706639	      0.88270218	     -0.00051138	     -0.21099538	      0.00705939	     -0.00068677	     37.43134547
      0.70623816	     -0.05532285	     -0.00088818	     -0.19723359	     -0.05705677	      0.88270126	     -0.00051065	     -0.21099901	      0.00706808	     -0.00066536	     37.66237740
      0.70759926	     -0.05529356	     -0.00088927	     -0.19720442	     -0.05704715	      0.88270038	     -0.00050991	     -0.21100205	      0.00707643	     -0.00063971	     37.71179203
      0.70896036	     -0.05526307	     -0.00089339	     -0.19717394	     -0.05703751	      0.88269952	     -0.00050917	     -0.21100450	      0.00708388	     -0.00060991	     37.98018850
      0.71013427	     -0.05523573	     -0.00089426	     -0.19714670	     -0.05702919	      0.88269883	     -0.00050853	     -0.21100615	      0.00709003	     -0.00058082	     38.01755071
      0.71130818	     -0.05520528	     -0.00089743	     -0.19711627	     -0.05702086	      0.88269816	     -0.00050788	     -0.21100739	      0.00709546	     -0.00054871	     38.18801712
      0.71277128	     -0.05516646	     -0.00089956	     -0.19707754	     -0.05701048	      0.88269739	     -0.00050706	     -0.21100837	      0.00710158	     -0.00050450	     38.31713450
      0.71423437	     -0.05512652	     -0.00090296	     -0.19703763	     -0.05700008	      0.88269669	     -0.00050623	     -0.21100878	      0.00710667	     -0.00045602	     38.56032879
      0.71540480	     -0.05509385	     -0.00090413	     -0.19700503	     -0.05699176	      0.88269618	     -0.00050557	     -0.21100869	      0.00711039	     -0.00041427	     38.65145715
      0.71657522	     -0.05505970	     -0.00090708	     -0.19697088	     -0.05698344	      0.88269572	     -0.00050490	     -0.21100820	      0.00711346	     -0.00037010	     38.83235988
      0.71806334	     -0.05501422	     -0.00090929	     -0.19692546	     -0.05697285	      0.88269521	     -0.00050403	     -0.21100698	      0.00711680	     -0.00031062	     39.02632894
      0.71955146	     -0.05496820	     -0.00091349	     -0.19687943	     -0.05696226	      0.88269480	     -0.00050317	     -0.21100505	      0.00711914	     -0.00024785	     39.28048311
      0.72066608	     -0.05493340	     -0.00091422	     -0.19684469	     -0.05695432	      0.88269455	     -0.00050251	     -0.21100316	      0.00712054	     -0.00019890	     39.37543988
      0.72178070	     -0.05489701	     -0.00091652	     -0.19680831	     -0.05694639	      0.88269435	     -0.00050185	     -0.21100088	      0.00712135	     -0.00014862	     39.54483892
      0.72334753	     -0.05484180	     -0.00091809	     -0.19675315	     -0.05693523	      0.88269418	     -0.00050092	     -0.21099692	      0.00712184	     -0.00007591	     39.75113566
      0.72475726	     -0.05478979	     -0.00092053	     -0.19670116	     -0.05692519	      0.88269412	     -0.00050007	     -0.21099255	      0.00712139	     -0.00000889	     39.97240203
      0.72616700	     -0.05473761	     -0.00092032	     -0.19664907	     -0.05691515	      0.88269415	     -0.00049921	     -0.21098744	      0.00712042	      0.00005928	     40.11397473
      0.72728937	     -0.05469551	     -0.00092276	     -0.19660695	     -0.05690716	      0.88269425	     -0.00049853	     -0.21098286	      0.00711891	      0.00011398	     40.28606354
      0.72841174	     -0.05465230	     -0.00092323	     -0.19656378	     -0.05689917	      0.88269441	     -0.00049785	     -0.21097782	      0.00711713	      0.00016897	     40.41850285
      0.72993708	     -0.05459220	     -0.00092496	     -0.19650370	     -0.05688831	      0.88269472	     -0.00049691	     -0.21097025	      0.00711396	      0.00024371	     40.63445142
      0.73146243	     -0.05453180	     -0.00092489	     -0.19644336	     -0.05687747	      0.88269515	     -0.00049597	     -0.21096184	      0.00711017	      0.00031815	     40.80644593
      0.73256152	     -0.05448845	     -0.00092719	     -0.19639997	     -0.05686965	      0.88269553	     -0.00049529	     -0.21095530	      0.00710680	      0.00037123	     40.96515840
      0.73366061	     -0.05444574	     -0.00092754	     -0.19635728	     -0.05686184	      0.88269597	     -0.00049460	     -0.21094837	      0.00710318	      0.00042379	     41.08243070
      0.73524748	     -0.05438539	     -0.00092900	     -0.19629691	     -0.05685058	      0.88269670	     -0.00049361	     -0.21093776	      0.00709717	      0.00049829	     41.26929111
      0.73659382	     -0.05433455	     -0.00092881	     -0.19624610	     -0.05684103	      0.88269741	     -0.00049277	     -0.21092822	      0.00709160	      0.00055983	     41.38939404
      0.73794017	     -0.05428360	     -0.00093011	     -0.19619511	     -0.05683148	      0.88269821	     -0.00049193	     -0.21091819	      0.00708542	      0.00061938	     41.55437851
      0.73928651	     -0.05423149	     -0.00092880	     -0.19614306	     -0.05682195	      0.88269908	     -0.00049108	     -0.21090765	      0.00707906	      0.00067672	     41.67041071
      0.74063286	     -0.05417649	     -0.00093002	     -0.19608802	     -0.05681242	      0.88270003	     -0.00049024	     -0.21089656	      0.00707217	      0.00073156	     41.87349937
      0.74179021	     -0.05412591	     -0.00092790	     -0.19603751	     -0.05680424	      0.88270090	     -0.00048951	     -0.21088650	      0.00706624	      0.00077676	     41.96676338
      0.74294756	     -0.05407192	     -0.00092740	     -0.19598352	     -0.05679606	      0.88270182	     -0.00048878	     -0.21087590	      0.00705994	      0.00082003	     42.12401252
      0.74440009	     -0.05399961	     -0.00092498	     -0.19591127	     -0.05678582	      0.88270305	     -0.00048787	     -0.21086175	      0.00705179	      0.00087178	     42.29511580
      0.74585262	     -0.05392306	     -0.00092423	     -0.19583472	     -0.05677558	      0.88270436	     -0.00048695	     -0.21084661	      0.00704305	      0.00092067	     42.52674321
      0.74701499	     -0.05385894	     -0.00092128	     -0.19577067	     -0.05676740	      0.88270545	     -0.00048622	     -0.21083378	      0.00703584	      0.00095794	     42.63975436
      0.74817735	     -0.05379270	     -0.00092008	     -0.19570443	     -0.05675922	      0.88270658	     -0.00048550	     -0.21082029	      0.00702810	      0.00099353	     42.80334294
      0.74965157	     -0.05370580	     -0.00091696	     -0.19561758	     -0.05674887	      0.88270808	     -0.00048457	     -0.21080229	      0.00701772	      0.00103644	     42.97947004
      0.75112578	     -0.05361392	     -0.00091577	     -0.19552567	     -0.05673853	      0.88270964	     -0.00048365	     -0.21078326	      0.00700645	      0.00107695	     43.25279963
      0.75224103	     -0.05354084	     -0.00091250	     -0.19545264	     -0.05673072	      0.88271085	     -0.00048296	     -0.21076816	      0.00699756	      0.00110631	     43.38448983
      0.75335627	     -0.05346511	     -0.00091114	     -0.19537688	     -0.05672292	      0.88271210	     -0.00048227	     -0.21075244	      0.00698802	      0.00113467	     43.58462013
      0.75490179	     -0.05335598	     -0.00090823	     -0.19526774	     -0.05671213	      0.88271389	     -0.00048132	     -0.21072962	      0.00697387	      0.00117270	     43.84220559
      0.75644730	     -0.05324236	     -0.00090760	     -0.19515402	     -0.05670137	      0.88271573	     -0.00048037	     -0.21070563	      0.00695826	      0.00120958	     44.19136818
      0.75751035	     -0.05316158	     -0.00090488	     -0.19507323	     -0.05669398	      0.88271703	     -0.00047972	     -0.21068845	      0.00694685	      0.00123458	     44.33951608
      0.75857340	     -0.05307831	     -0.00090394	     -0.19498988	     -0.05668660	      0.88271835	     -0.00047908	     -0.21067073	      0.00693456	      0.00125934	     44.56481572
      0.76022606	     -0.05294251	     -0.00090122	     -0.19485398	     -0.05667516	      0.88272047	     -0.00047808	     -0.21064207	      0.00691392	      0.00129772	     44.90930061
      0.76157737	     -0.05282567	     -0.00089977	     -0.19473703	     -0.05666582	      0.88272224	     -0.00047728	     -0.21061758	      0.00689541	      0.00132921	     45.24149732
      0.76292867	     -0.05270330	     -0.00089643	     -0.19461458	     -0.05665652	      0.88272406	     -0.00047648	     -0.21059212	      0.00687552	      0.00136108	     45.54282757
      0.76427998	     -0.05257677	     -0.00089533	     -0.19448788	     -0.05664724	      0.88272592	     -0.00047569	     -0.21056566	      0.00685386	      0.00139339	     45.92163317
      0.76548316	     -0.05246156	     -0.00089191	     -0.19437259	     -0.05663901	      0.88272761	     -0.00047499	     -0.21054131	      0.00683329	      0.00142269	     46.17980965
      0.76668633	     -0.05234451	     -0.00089056	     -0.19425538	     -0.05663080	      0.88272934	     -0.00047430	     -0.21051624	      0.00681117	      0.00145239	     46.51029200
      0.76788951	     -0.05222568	     -0.00088779	     -0.19413641	     -0.05662262	      0.88273111	     -0.00047361	     -0.21049051	      0.00678768	      0.00148252	     46.80214336
      0.76942751	     -0.05207156	     -0.00088561	     -0.19398204	     -0.05661221	      0.88273342	     -0.00047275	     -0.21045669	      0.00675538	      0.00152150	     47.23827266
      0.77064007	     -0.05194860	     -0.00088211	     -0.19385893	     -0.05660403	      0.88273528	     -0.00047208	     -0.21042934	      0.00672831	      0.00155254	     47.52486483
      0.77185264	     -0.05182493	     -0.00088052	     -0.19373502	     -0.05659589	      0.88273718	     -0.00047142	     -0.21040145	      0.00669958	      0.00158370	     47.88252413
      0.77306520	     -0.05170125	     -0.00087782	     -0.19361113	     -0.05658778	      0.88273912	     -0.00047077	     -0.21037304	      0.00666941	      0.00161494	     48.19923558
      0.77459804	     -0.05154530	     -0.00087624	     -0.19345483	     -0.05657759	      0.88274163	     -0.00046995	     -0.21033651	      0.00662895	      0.00165431	     48.67024529
      0.77578176	     -0.05142455	     -0.00087330	     -0.19333384	     -0.05656976	      0.88274360	     -0.00046934	     -0.21030786	      0.00659614	      0.00168455	     48.96510901
      0.77696548	     -0.05130356	     -0.00087222	     -0.19321254	     -0.05656198	      0.88274562	     -0.00046873	     -0.21027886	      0.00656175	      0.00171445	     49.33545429
      0.77838981	     -0.05115636	     -0.00087016	     -0.19306497	     -0.05655266	      0.88274808	     -0.00046801	     -0.21024355	      0.00651848	      0.00175004	     49.72019891
      0.77966940	     -0.05102810	     -0.00087054	     -0.19293628	     -0.05654434	      0.88275034	     -0.00046738	     -0.21021158	      0.00647760	      0.00178141	     50.10557608
      0.78094900	     -0.05090240	     -0.00086845	     -0.19281021	     -0.05653608	      0.88275264	     -0.00046676	     -0.21017948	      0.00643508	      0.00181200	     50.41196052
      0.78222859	     -0.05077901	     -0.00086855	     -0.19268637	     -0.05652788	      0.88275498	     -0.00046615	     -0.21014729	      0.00639070	      0.00184149	     50.80168081
      0.78350819	     -0.05065826	     -0.00086624	     -0.19256522	     -0.05651973	      0.88275735	     -0.00046556	     -0.21011510	      0.00634481	      0.00186962	     51.07461260
      0.78478778	     -0.05054198	     -0.00086670	     -0.19244844	     -0.05651164	      0.88275976	     -0.00046498	     -0.21008297	      0.00629718	      0.00189589	     51.46898989
      0.78606738	     -0.05043068	     -0.00086411	     -0.19233672	     -0.05650361	      0.88276221	     -0.00046441	     -0.21005099	      0.00624826	      0.00192003	     51.69874201
      0.78734697	     -0.05032522	     -0.00086484	     -0.19223072	     -0.05649565	      0.88276468	     -0.00046386	     -0.21001925	      0.00619777	      0.00194140	     52.07600988
      0.78848817	     -0.05023518	     -0.00086237	     -0.19214028	     -0.05648860	      0.88276690	     -0.00046337	     -0.20999121	      0.00615188	      0.00195786	     52.24071843
      0.78962936	     -0.05014984	     -0.00086200	     -0.19205447	     -0.05648161	      0.88276914	     -0.00046291	     -0.20996345	      0.00610502	      0.00197142	     52.51456696
      0.79101040	     -0.05005220	     -0.00086007	     -0.19195629	     -0.05647322	      0.88277188	     -0.00046235	     -0.20993031	      0.00604742	      0.00198366	     52.76840348
      0.79239143	     -0.04996125	     -0.00086026	     -0.19186473	     -0.05646491	      0.88277462	     -0.00046182	     -0.20989771	      0.00598882	      0.00199091	     53.11497519
      0.79354025	     -0.04988996	     -0.00085801	     -0.19179299	     -0.05645806	      0.88277691	     -0.00046139	     -0.20987103	      0.00593960	      0.00199298	     53.24526942
      0.79468907	     -0.04982391	     -0.00085779	     -0.19172643	     -0.05645126	      0.88277920	     -0.00046097	     -0.20984479	      0.00588981	      0.00199118	     53.47095963
      0.79608114	     -0.04975007	     -0.00085590	     -0.19165200	     -0.05644310	      0.88278197	     -0.00046048	     -0.20981363	      0.00582905	      0.00198365	     53.64408718
      0.79747321	     -0.04968452	     -0.00085650	     -0.19158579	     -0.05643503	      0.88278472	     -0.00046001	     -0.20978321	      0.00576777	      0.00196999	     53.93166872
      0.79857883	     -0.04963674	     -0.00085450	     -0.19153755	     -0.05642868	      0.88278689	     -0.00045966	     -0.20975963	      0.00571904	      0.00195480	     53.99205167
      0.79968445	     -0.04959341	     -0.00085464	     -0.19149369	     -0.05642239	      0.88278904	     -0.00045931	     -0.20973656	      0.00567011	      0.00193567	     54.16622838
      0.80113043	     -0.04954105	     -0.00085334	     -0.19144068	     -0.05641423	      0.88279182	     -0.00045888	     -0.20970716	      0.00560613	      0.00190492	     54.30795757
      0.80257641	     -0.04949598	     -0.00085434	     -0.19139490	     -0.05640617	      0.88279455	     -0.00045846	     -0.20967860	      0.00554203	      0.00186775	     54.54779841
      0.80364304	     -0.04946578	     -0.00085234	     -0.19136426	     -0.05640029	      0.88279652	     -0.00045817	     -0.20965811	      0.00549489	      0.00183638	     54.54758242
      0.80470968	     -0.04944019	     -0.00085247	     -0.19133815	     -0.05639445	      0.88279846	     -0.00045790	     -0.20963809	      0.00544773	      0.00180166	     54.65568028
      0.80622522	     -0.04940843	     -0.00085138	     -0.19130571	     -0.05638625	      0.88280115	     -0.00045752	     -0.20961050	      0.00538098	      0.00174689	     54.74676309
      0.80752167	     -0.04938690	     -0.00085200	     -0.19128354	     -0.05637931	      0.88280338	     -0.00045722	     -0.20958766	      0.00532409	      0.00169523	     54.87631204
      0.80881813	     -0.04936767	     -0.00085032	     -0.19126375	     -0.05637244	      0.88280555	     -0.00045694	     -0.20956553	      0.00526756	      0.00163951	     54.90631550
      0.81011458	     -0.04935444	     -0.00085162	     -0.19124986	     -0.05636565	      0.88280763	     -0.00045668	     -0.20954408	      0.00521126	      0.00158000	     55.03980834
      0.81141103	     -0.04934118	     -0.00084912	     -0.19123608	     -0.05635893	      0.88280964	     -0.00045643	     -0.20952330	      0.00515542	      0.00151714	     55.04580840
      0.81252665	     -0.04933563	     -0.00085064	     -0.19122996	     -0.05635320	      0.88281130	     -0.00045623	     -0.20950591	      0.00510759	      0.00146062	     55.13743622
      0.81364227	     -0.04932962	     -0.00084951	     -0.19122347	     -0.05634753	      0.88281290	     -0.00045605	     -0.20948900	      0.00506012	      0.00140217	     55.16397909
      0.81503774	     -0.04932729	     -0.00085006	     -0.19122047	     -0.05634051	      0.88281480	     -0.00045584	     -0.20946847	      0.00500115	      0.00132670	     55.23374467
      0.81643320	     -0.04932511	     -0.00084801	     -0.19121772	     -0.05633357	      0.88281660	     -0.00045565	     -0.20944863	      0.00494270	      0.00124912	     55.27097162
      0.81754215	     -0.04932969	     -0.00084958	     -0.19122175	     -0.05632812	      0.88281795	     -0.00045551	     -0.20943333	      0.00489660	      0.00118626	     55.30842936
      0.81865111	     -0.04933304	     -0.00084864	     -0.19122463	     -0.05632271	      0.88281923	     -0.00045539	     -0.20941847	      0.00485089	      0.00112260	     55.33503686
      0.82007102	     -0.04934315	     -0.00084947	     -0.19123407	     -0.05631587	      0.88282077	     -0.00045526	     -0.20940003	      0.00479288	      0.00104033	     55.36647682
      0.82149093	     -0.04935201	     -0.00084755	     -0.19124237	     -0.05630910	      0.88282219	     -0.00045514	     -0.20938228	      0.00473549	      0.00095763	     55.43596437
      0.82254429	     -0.04936599	     -0.00084955	     -0.19125582	     -0.05630414	      0.88282316	     -0.00045507	     -0.20936952	      0.00469333	      0.00089632	     55.41175442
      0.82359764	     -0.04937757	     -0.00084915	     -0.19126695	     -0.05629921	      0.88282407	     -0.00045501	     -0.20935714	      0.00465152	      0.00083521	     55.44166663
      0.82509468	     -0.04939926	     -0.00085017	     -0.19128796	     -0.05629229	      0.88282526	     -0.00045495	     -0.20934013	      0.00459274	      0.00074908	     55.44755542
      0.82637531	     -0.04941719	     -0.00084943	     -0.19130536	     -0.05628644	      0.88282617	     -0.00045492	     -0.20932615	      0.00454302	      0.00067638	     55.50340511
      0.82765595	     -0.04944235	     -0.00085124	     -0.19132992	     -0.05628066	      0.88282699	     -0.00045490	     -0.20931265	      0.00449392	      0.00060495	     55.46190463
      0.82893658	     -0.04946397	     -0.00085021	     -0.19135104	     -0.05627493	      0.88282772	     -0.00045490	     -0.20929966	      0.00444532	      0.00053498	     55.54884544
      0.83021721	     -0.04949563	     -0.00085298	     -0.19138208	     -0.05626927	      0.88282836	     -0.00045493	     -0.20928714	      0.00439741	      0.00046675	     55.45067533
      0.83131948	     -0.04951764	     -0.00085203	     -0.19140366	     -0.05626445	      0.88282885	     -0.00045496	     -0.20927677	      0.00435654	      0.00040947	     55.52948700
      0.83242175	     -0.04954677	     -0.00085360	     -0.19143230	     -0.05625967	      0.88282927	     -0.00045500	     -0.20926675	      0.00431620	      0.00035368	     55.47405081
      0.83380306	     -0.04958200	     -0.00085399	     -0.19146695	     -0.05625374	      0.88282971	     -0.00045508	     -0.20925471	      0.00426623	      0.00028592	     55.51395473
      0.83518437	     -0.04962498	     -0.00085668	     -0.19150930	     -0.05624788	      0.88283006	     -0.00045517	     -0.20924321	      0.00421708	      0.00022071	     55.40120634
      0.83629162	     -0.04965532	     -0.00085633	     -0.19153923	     -0.05624323	      0.88283027	     -0.00045526	     -0.20923441	      0.00417814	      0.00017026	     55.48042052
      0.83739887	     -0.04969237	     -0.00085815	     -0.19157580	     -0.05623863	      0.88283044	     -0.00045537	     -0.20922594	      0.00413980	      0.00012151	     55.40011963
      0.83880127	     -0.04973809	     -0.00085947	     -0.19162093	     -0.05623286	      0.88283056	     -0.00045551	     -0.20921572	      0.00409192	      0.00006217	     55.42275710
      0.84020367	     -0.04979176	     -0.00086313	     -0.19167397	     -0.05622715	      0.88283061	     -0.00045568	     -0.20920603	      0.00404500	      0.00000558	     55.24569458
      0.84127126	     -0.04982792	     -0.00086348	     -0.19170973	     -0.05622285	      0.88283059	     -0.00045582	     -0.20919905	      0.00400973	     -0.00003578	     55.31775452
      0.84233885	     -0.04987086	     -0.00086586	     -0.19175221	     -0.05621859	      0.88283054	     -0.00045598	     -0.20919237	      0.00397509	     -0.00007562	     55.21636166
      0.84380567	     -0.04992946	     -0.00086796	     -0.19181023	     -0.05621279	      0.88283039	     -0.00045621	     -0.20918374	      0.00392834	     -0.00012809	     55.19525481
      0.84527249	     -0.04999605	     -0.00087192	     -0.19187618	     -0.05620706	      0.88283016	     -0.00045645	     -0.20917569	      0.00388280	     -0.00017800	     54.97159861
      0.84630103	     -0.05003822	     -0.00087208	     -0.19191800	     -0.05620309	      0.88282996	     -0.00045664	     -0.20917043	      0.00385138	     -0.00021160	     55.02978495
      0.84732957	     -0.05008688	     -0.00087413	     -0.19196625	     -0.05619914	      0.88282973	     -0.00045684	     -0.20916545	      0.00382063	     -0.00024406	     54.91123082
      0.84888691	     -0.05016059	     -0.00087630	     -0.19203940	     -0.05619323	      0.88282931	     -0.00045715	     -0.20915848	      0.00377514	     -0.00029131	     54.83372171
      0.85018577	     -0.05022759	     -0.00087918	     -0.19210590	     -0.05618835	      0.88282891	     -0.00045743	     -0.20915315	      0.00373833	     -0.00032908	     54.63651079
      0.85148464	     -0.05029210	     -0.00088024	     -0.19216998	     -0.05618352	      0.88282845	     -0.00045773	     -0.20914827	      0.00370239	     -0.00036556	     54.62518268
      0.85278351	     -0.05036560	     -0.00088382	     -0.19224297	     -0.05617873	      0.88282796	     -0.00045804	     -0.20914380	      0.00366762	     -0.00040085	     54.33540275
      0.85394620	     -0.05042679	     -0.00088462	     -0.19230380	     -0.05617448	      0.88282747	     -0.00045833	     -0.20914018	      0.00363722	     -0.00043165	     54.34549596
      0.85510889	     -0.05049556	     -0.00088760	     -0.19237215	     -0.05617027	      0.88282695	     -0.00045863	     -0.20913688	      0.00360783	     -0.00046176	     54.10688457
      0.85627157	     -0.05056239	     -0.00088929	     -0.19243861	     -0.05616609	      0.88282640	     -0.00045894	     -0.20913392	      0.00357925	     -0.00049134	     54.01929119
      0.85776635	     -0.05065481	     -0.00089304	     -0.19253052	     -0.05616077	      0.88282564	     -0.00045935	     -0.20913056	      0.00354394	     -0.00052871	     53.72430093
      0.85895714	     -0.05072567	     -0.00089435	     -0.19260104	     -0.05615657	      0.88282499	     -0.00045970	     -0.20912828	      0.00351679	     -0.00055813	     53.68056992
      0.86014793	     -0.05080339	     -0.00089758	     -0.19267836	     -0.05615239	      0.88282431	     -0.00046005	     -0.20912629	      0.00349077	     -0.00058729	     53.40202689
      0.86133872	     -0.05087896	     -0.00089948	     -0.19275359	     -0.05614825	      0.88282359	     -0.00046042	     -0.20912463	      0.00346568	     -0.00061635	     53.28434623
      0.86281341	     -0.05097910	     -0.00090348	     -0.19285328	     -0.05614316	      0.88282266	     -0.00046088	     -0.20912298	      0.00343617	     -0.00065228	     52.93482641
      0.86399220	     -0.05105565	     -0.00090489	     -0.19292953	     -0.05613913	      0.88282187	     -0.00046127	     -0.20912199	      0.00341361	     -0.00068109	     52.87045916
      0.86517099	     -0.05113872	     -0.00090819	     -0.19301225	     -0.05613511	      0.88282105	     -0.00046166	     -0.20912127	      0.00339223	     -0.00070998	     52.56726363
      0.86634977	     -0.05121954	     -0.00091029	     -0.19309278	     -0.05613113	      0.88282020	     -0.00046206	     -0.20912083	      0.00337182	     -0.00073907	     52.41779381
      0.86788108	     -0.05133019	     -0.00091452	     -0.19320302	     -0.05612598	      0.88281903	     -0.00046259	     -0.20912062	      0.00334703	     -0.00077714	     52.03265589
      0.86906075	     -0.05141157	     -0.00091607	     -0.19328414	     -0.05612205	      0.88281810	     -0.00046302	     -0.20912076	      0.00332906	     -0.00080678	     51.94952244
      0.87024041	     -0.05149846	     -0.00091936	     -0.19337073	     -0.05611813	      0.88281713	     -0.00046345	     -0.20912109	      0.00331233	     -0.00083663	     51.63126350
      0.87142007	     -0.05158254	     -0.00092147	     -0.19345458	     -0.05611423	      0.88281613	     -0.00046388	     -0.20912165	      0.00329659	     -0.00086674	     51.46310440
      0.87298887	     -0.05169872	     -0.00092567	     -0.19357040	     -0.05610908	      0.88281474	     -0.00046447	     -0.20912266	      0.00327748	     -0.00090709	     51.05273552
      0.87416529	     -0.05178098	     -0.00092712	     -0.19365246	     -0.05610523	      0.88281365	     -0.00046493	     -0.20912363	      0.00326428	     -0.00093757	     50.96807984
      0.87534170	     -0.05186782	     -0.00093028	     -0.19373907	     -0.05610139	      0.88281253	     -0.00046539	     -0.20912472	      0.00325228	     -0.00096812	     50.64966955
      0.87676945	     -0.05196806	     -0.00093256	     -0.19383908	     -0.05609676	      0.88281112	     -0.00046595	     -0.20912623	      0.00323900	     -0.00100525	     50.49356556
      0.87805282	     -0.05206204	     -0.00093633	     -0.19393282	     -0.05609261	      0.88280981	     -0.00046647	     -0.20912770	      0.00322849	     -0.00103850	     50.09793860
      0.87933620	     -0.05214850	     -0.00093790	     -0.19401912	     -0.05608847	      0.88280846	     -0.00046699	     -0.20912930	      0.00321896	     -0.00107157	     50.03493663
      0.88061957	     -0.05224002	     -0.00094178	     -0.19411042	     -0.05608435	      0.88280706	     -0.00046751	     -0.20913095	      0.00321075	     -0.00110424	     49.61985400
      0.88190294	     -0.05232248	     -0.00094315	     -0.19419275	     -0.05608023	      0.88280562	     -0.00046805	     -0.20913270	      0.00320339	     -0.00113648	     49.59862034
      0.88318632	     -0.05240985	     -0.00094701	     -0.19427993	     -0.05607612	      0.88280414	     -0.00046858	     -0.20913445	      0.00319726	     -0.00116803	     49.16820743
      0.88446969	     -0.05248723	     -0.00094819	     -0.19435721	     -0.05607203	      0.88280262	     -0.00046913	     -0.20913625	      0.00319185	     -0.00119887	     49.19128354
      0.88575306	     -0.05256956	     -0.00095202	     -0.19443937	     -0.05606793	      0.88280107	     -0.00046967	     -0.20913803	      0.00318757	     -0.00122874	     48.74896738
      0.88703644	     -0.05264114	     -0.00095304	     -0.19451089	     -0.05606384	      0.88279947	     -0.00047022	     -0.20913983	      0.00318385	     -0.00125760	     48.81368796
      0.88831981	     -0.05271795	     -0.00095682	     -0.19458754	     -0.05605976	      0.88279784	     -0.00047078	     -0.20914158	      0.00318114	     -0.00128522	     48.35907302
      0.88960318	     -0.05278363	     -0.00095772	     -0.19465318	     -0.05605568	      0.88279617	     -0.00047133	     -0.20914335	      0.00317884	     -0.00131158	     48.45826822
      0.89088656	     -0.05285425	     -0.00096141	     -0.19472367	     -0.05605160	      0.88279447	     -0.00047189	     -0.20914506	      0.00317743	     -0.00133646	     48.00188157
      0.89216993	     -0.05291337	     -0.00096221	     -0.19478276	     -0.05604752	      0.88279274	     -0.00047245	     -0.20914676	      0.00317629	     -0.00135987	     48.13062066
      0.89345330	     -0.05297710	     -0.00096577	     -0.19484638	     -0.05604345	      0.88279098	     -0.00047302	     -0.20914840	      0.00317591	     -0.00138158	     47.67959035
      0.89473668	     -0.05302941	     -0.00096650	     -0.19489869	     -0.05603937	      0.88278920	     -0.00047358	     -0.20915002	      0.00317568	     -0.00140162	     47.82926051
      0.89602005	     -0.05308636	     -0.00096996	     -0.19495555	     -0.05603529	      0.88278739	     -0.00047415	     -0.20915156	      0.00317608	     -0.00141983	     47.38998509
      0.89730342	     -0.05313213	     -0.00097069	     -0.19500131	     -0.05603122	      0.88278555	     -0.00047472	     -0.20915308	      0.00317654	     -0.00143624	     47.55109202
      0.89858680	     -0.05318204	     -0.00097404	     -0.19505114	     -0.05602714	      0.88278370	     -0.00047529	     -0.20915451	      0.00317751	     -0.00145072	     47.13239971
      0.89987017	     -0.05322105	     -0.00097479	     -0.19509016	     -0.05602306	      0.88278183	     -0.00047585	     -0.20915591	      0.00317844	     -0.00146332	     47.29827177
      0.90115355	     -0.05326386	     -0.00097803	     -0.19513291	     -0.05601898	      0.88277994	     -0.00047642	     -0.20915721	      0.00317978	     -0.00147394	     46.90648468
      0.90243692	     -0.05329645	     -0.00097884	     -0.19516551	     -0.05601490	      0.88277805	     -0.00047699	     -0.20915847	      0.00318100	     -0.00148267	     47.06889065
      0.90372029	     -0.05333274	     -0.00098203	     -0.19520174	     -0.05601082	      0.88277614	     -0.00047756	     -0.20915963	      0.00318252	     -0.00148942	     46.70659810
      0.90500367	     -0.05335938	     -0.00098293	     -0.19522840	     -0.05600673	      0.88277423	     -0.00047813	     -0.20916074	      0.00318384	     -0.00149432	     46.86287303
      0.90628704	     -0.05338921	     -0.00098602	     -0.19525818	     -0.05600265	      0.88277231	     -0.00047869	     -0.20916174	      0.00318537	     -0.00149731	     46.53504846
      0.90757041	     -0.05341005	     -0.00098699	     -0.19527904	     -0.05599856	      0.88277038	     -0.00047926	     -0.20916269	      0.00318663	     -0.00149853	     46.68310717
      0.90885379	     -0.05343393	     -0.00098997	     -0.19530287	     -0.05599447	      0.88276846	     -0.00047982	     -0.20916354	      0.00318802	     -0.00149797	     46.38828199
      0.91013716	     -0.05344950	     -0.00099097	     -0.19531846	     -0.05599037	      0.88276654	     -0.00048038	     -0.20916433	      0.00318910	     -0.00149578	     46.52708409
      0.91142053	     -0.05346762	     -0.00099382	     -0.19533654	     -0.05598628	      0.88276462	     -0.00048094	     -0.20916500	      0.00319022	     -0.00149199	     46.27023826
      0.91270391	     -0.05347796	     -0.00099484	     -0.19534691	     -0.05598219	      0.88276271	     -0.00048149	     -0.20916561	      0.00319102	     -0.00148678	     46.40288932
      0.91398728	     -0.05349038	     -0.00099751	     -0.19535929	     -0.05597809	      0.88276081	     -0.00048204	     -0.20916610	      0.00319179	     -0.00148016	     46.18427121
      0.91527065	     -0.05349547	     -0.00099849	     -0.19536440	     -0.05597399	      0.88275891	     -0.00048259	     -0.20916651	      0.00319221	     -0.00147232	     46.31289566
      0.91655403	     -0.05350241	     -0.00100099	     -0.19537132	     -0.05596990	      0.88275703	     -0.00048314	     -0.20916679	      0.00319254	     -0.00146330	     46.12865898
      0.91783740	     -0.05350272	     -0.00100194	     -0.19537165	     -0.05596580	      0.88275516	     -0.00048368	     -0.20916697	      0.00319247	     -0.00145325	     46.25234657
      0.91912078	     -0.05350452	     -0.00100425	     -0.19537343	     -0.05596170	      0.88275330	     -0.00048422	     -0.20916702	      0.00319225	     -0.00144225	     46.09871036
      0.92040415	     -0.05349986	     -0.00100506	     -0.19536879	     -0.05595761	      0.88275145	     -0.00048475	     -0.20916697	      0.00319160	     -0.00143046	     46.21890711
      0.92168752	     -0.05349639	     -0.00100708	     -0.19536531	     -0.05595351	      0.88274963	     -0.00048528	     -0.20916678	      0.00319073	     -0.00141793	     46.09230845
      0.92297090	     -0.05348723	     -0.00100773	     -0.19535617	     -0.05594942	      0.88274781	     -0.00048580	     -0.20916647	      0.00318938	     -0.00140484	     46.20735420
      0.92425427	     -0.05347925	     -0.00100951	     -0.19534818	     -0.05594532	      0.88274602	     -0.00048632	     -0.20916603	      0.00318775	     -0.00139124	     46.10584993
      0.92580528	     -0.05346218	     -0.00100967	     -0.19533116	     -0.05594038	      0.88274388	     -0.00048693	     -0.20916536	      0.00318507	     -0.00137436	     46.34076001
      0.92693451	     -0.05345538	     -0.00101195	     -0.19532431	     -0.05593679	      0.88274233	     -0.00048738	     -0.20916478	      0.00318289	     -0.00136182	     46.11196648
      0.92806373	     -0.05344399	     -0.00101248	     -0.19531294	     -0.05593319	      0.88274080	     -0.00048781	     -0.20916422	      0.00318019	     -0.00134925	     46.20558070
      0.92959970	     -0.05343170	     -0.00101448	     -0.19530062	     -0.05592831	      0.88273874	     -0.00048840	     -0.20916348	      0.00317605	     -0.00133224	     46.12846451
      0.93096524	     -0.05341650	     -0.00101468	     -0.19528544	     -0.05592398	      0.88273693	     -0.00048891	     -0.20916292	      0.00317168	     -0.00131738	     46.32765865
      0.93233079	     -0.05340835	     -0.00101742	     -0.19527722	     -0.05591965	      0.88273514	     -0.00048942	     -0.20916246	      0.00316698	     -0.00130285	     46.10841427
      0.93351035	     -0.05339517	     -0.00101708	     -0.19526407	     -0.05591592	      0.88273361	     -0.00048984	     -0.20916225	      0.00316227	     -0.00129072	     46.33810265
      0.93468991	     -0.05338915	     -0.00101886	     -0.19525800	     -0.05591219	      0.88273210	     -0.00049026	     -0.20916220	      0.00315729	     -0.00127904	     46.22436980
      0.93611164	     -0.05338037	     -0.00101926	     -0.19524921	     -0.05590771	      0.88273029	     -0.00049076	     -0.20916250	      0.00315058	     -0.00126574	     46.35639028
      0.93753337	     -0.05338003	     -0.00102174	     -0.19524880	     -0.05590323	      0.88272850	     -0.00049124	     -0.20916326	      0.00314343	     -0.00125342	     46.15383443
      0.93870069	     -0.05337454	     -0.00102095	     -0.19524334	     -0.05589957	      0.88272704	     -0.00049163	     -0.20916432	      0.00313696	     -0.00124416	     46.36823703
      0.93986802	     -0.05337444	     -0.00102193	     -0.19524320	     -0.05589591	      0.88272559	     -0.00049200	     -0.20916573	      0.00313026	     -0.00123566	     46.26808534
      0.94131909	     -0.05336996	     -0.00102082	     -0.19523876	     -0.05589137	      0.88272381	     -0.00049246	     -0.20916800	      0.00312133	     -0.00122623	     46.38134541
      0.94277016	     -0.05337051	     -0.00102131	     -0.19523930	     -0.05588685	      0.88272203	     -0.00049290	     -0.20917076	      0.00311198	     -0.00121809	     46.17389255
      0.94390081	     -0.05336471	     -0.00101840	     -0.19523358	     -0.05588333	      0.88272066	     -0.00049323	     -0.20917331	      0.00310419	     -0.00121273	     46.35132935
      0.94503147	     -0.05336437	     -0.00101731	     -0.19523328	     -0.05587983	      0.88271929	     -0.00049356	     -0.20917615	      0.00309621	     -0.00120824	     46.25961518
      0.94653828	     -0.05336037	     -0.00101376	     -0.19522939	     -0.05587517	      0.88271747	     -0.00049397	     -0.20918048	      0.00308512	     -0.00120375	     46.32556088
      0.94804510	     -0.05335606	     -0.00101188	     -0.19522515	     -0.05587053	      0.88271566	     -0.00049437	     -0.20918527	      0.00307382	     -0.00120077	     46.20221777
      0.94912908	     -0.05334190	     -0.00100696	     -0.19521114	     -0.05586720	      0.88271436	     -0.00049464	     -0.20918892	      0.00306542	     -0.00119937	     46.37148961
      0.95021306	     -0.05332903	     -0.00100400	     -0.19519837	     -0.05586389	      0.88271306	     -0.00049491	     -0.20919261	      0.00305691	     -0.00119836	     46.36198176
      0.95180282	     -0.05330310	     -0.00099796	     -0.19517263	     -0.05585904	      0.88271116	     -0.00049528	     -0.20919809	      0.00304394	     -0.00119731	     46.43892341
      0.95313591	     -0.05327756	     -0.00099433	     -0.19514722	     -0.05585499	      0.88270956	     -0.00049558	     -0.20920267	      0.00303261	     -0.00119648	     46.44617106
      0.95446899	     -0.05324251	     -0.00098811	     -0.19511236	     -0.05585095	      0.88270797	     -0.00049587	     -0.20920719	      0.00302076	     -0.00119538	     46.54671217
      0.95580208	     -0.05320805	     -0.00098496	     -0.19507800	     -0.05584693	      0.88270638	     -0.00049614	     -0.20921154	      0.00300838	     -0.00119368	     46.59154902
      0.95713516	     -0.05316512	     -0.00097799	     -0.19503528	     -0.05584293	      0.88270479	     -0.00049640	     -0.20921578	      0.00299535	     -0.00119115	     46.65167485
      0.95827132	     -0.05313095	     -0.00097588	     -0.19500115	     -0.05583953	      0.88270343	     -0.00049661	     -0.20921925	      0.00298371	     -0.00118820	     46.72815647
      0.95940748	     -0.05308958	     -0.00097118	     -0.19495991	     -0.05583615	      0.88270209	     -0.00049682	     -0.20922261	      0.00297162	     -0.00118434	     46.78265935
      0.96084361	     -0.05303582	     -0.00096731	     -0.19490624	     -0.05583190	      0.88270039	     -0.00049707	     -0.20922661	      0.00295559	     -0.00117787	     46.92350593
      0.96227973	     -0.05297624	     -0.00096117	     -0.19484682	     -0.05582766	      0.88269870	     -0.00049730	     -0.20923035	      0.00293872	     -0.00116940	     46.94324269
      0.96340112	     -0.05293114	     -0.00095954	     -0.19480173	     -0.05582438	      0.88269740	     -0.00049747	     -0.20923310	      0.00292484	     -0.00116134	     47.11944986
      0.96452251	     -0.05288108	     -0.00095563	     -0.19475175	     -0.05582110	      0.88269610	     -0.00049764	     -0.20923570	      0.00291048	     -0.00115191	     47.17118325
      0.96599108	     -0.05281403	     -0.00095249	     -0.19468473	     -0.05581684	      0.88269442	     -0.00049784	     -0.20923883	      0.00289080	     -0.00113733	     47.38254922
      0.96745966	     -0.05274293	     -0.00094698	     -0.19461372	     -0.05581261	      0.88269276	     -0.00049804	     -0.20924167	      0.00287024	     -0.00112003	     47.39289905
      0.96852099	     -0.05269395	     -0.00094603	     -0.19456470	     -0.05580957	      0.88269158	     -0.00049817	     -0.20924356	      0.00285460	     -0.00110583	     47.61407271
      0.96958232	     -0.05264222	     -0.00094295	     -0.19451301	     -0.05580655	      0.88269041	     -0.00049829	     -0.20924534	      0.00283852	     -0.00109022	     47.68489673
      0.97114192	     -0.05256279	     -0.00093956	     -0.19443357	     -0.05580215	      0.88268873	     -0.00049846	     -0.20924767	      0.00281397	     -0.00106474	     47.93345775
      0.97245566	     -0.05249081	     -0.00093532	     -0.19436162	     -0.05579846	      0.88268735	     -0.00049858	     -0.20924929	      0.00279258	     -0.00104079	     48.04899867
      0.97376940	     -0.05241627	     -0.00093323	     -0.19428703	     -0.05579481	      0.88268600	     -0.00049870	     -0.20925049	      0.00277034	     -0.00101446	     48.36264760
      0.97508315	     -0.05233805	     -0.00092859	     -0.19420884	     -0.05579118	      0.88268469	     -0.00049881	     -0.20925126	      0.00274743	     -0.00098555	     48.46003282
      0.97626470	     -0.05226654	     -0.00092721	     -0.19413727	     -0.05578795	      0.88268354	     -0.00049889	     -0.20925155	      0.00272595	     -0.00095738	     48.77490141
      0.97744625	     -0.05219122	     -0.00092347	     -0.19406194	     -0.05578474	      0.88268242	     -0.00049896	     -0.20925142	      0.00270388	     -0.00092701	     48.93153553
      0.97862780	     -0.05211484	     -0.00092128	     -0.19398549	     -0.05578156	      0.88268135	     -0.00049903	     -0.20925084	      0.00268099	     -0.00089448	     49.20079590
      0.98011372	     -0.05201719	     -0.00091656	     -0.19388781	     -0.05577760	      0.88268005	     -0.00049910	     -0.20924952	      0.00265114	     -0.00085050	     49.43430176
      0.98130588	     -0.05193902	     -0.00091415	     -0.19380956	     -0.05577445	      0.88267906	     -0.00049914	     -0.20924803	      0.00262612	     -0.00081291	     49.71998804
      0.98249804	     -0.05185987	     -0.00091025	     -0.19373036	     -0.05577134	      0.88267811	     -0.00049917	     -0.20924618	      0.00260035	     -0.00077331	     49.90756272
      0.98369021	     -0.05178047	     -0.00090752	     -0.19365087	     -0.05576825	      0.88267722	     -0.00049919	     -0.20924398	      0.00257367	     -0.00073195	     50.16794300
      0.98517559	     -0.05168045	     -0.00090214	     -0.19355079	     -0.05576446	      0.88267617	     -0.00049919	     -0.20924073	      0.00253942	     -0.00067816	     50.43590031
      0.98634140	     -0.05160198	     -0.00089968	     -0.19347219	     -0.05576151	      0.88267540	     -0.00049919	     -0.20923778	      0.00251160	     -0.00063447	     50.71061678
      0.98750722	     -0.05152232	     -0.00089516	     -0.19339247	     -0.05575860	      0.88267469	     -0.00049917	     -0.20923448	      0.00248318	     -0.00058958	     50.92940082
      0.98867303	     -0.05144208	     -0.00089168	     -0.19331212	     -0.05575572	      0.88267403	     -0.00049914	     -0.20923081	      0.00245399	     -0.00054369	     51.18438742
      0.99022786	     -0.05133424	     -0.00088539	     -0.19320417	     -0.05575194	      0.88267323	     -0.00049909	     -0.20922534	      0.00241407	     -0.00048110	     51.49142540
      0.99138121	     -0.05125509	     -0.00088241	     -0.19312488	     -0.05574917	      0.88267270	     -0.00049903	     -0.20922086	      0.00238354	     -0.00043392	     51.73529071
      0.99253455	     -0.05117601	     -0.00087756	     -0.19304570	     -0.05574644	      0.88267223	     -0.00049897	     -0.20921607	      0.00235243	     -0.00038624	     51.94349615
      0.99394704	     -0.05108016	     -0.00087315	     -0.19294967	     -0.05574314	      0.88267173	     -0.00049887	     -0.20920977	      0.00231332	     -0.00032751	     52.22774866
      0.99519968	     -0.05099630	     -0.00086751	     -0.19286569	     -0.05574027	      0.88267135	     -0.00049878	     -0.20920384	      0.00227792	     -0.00027528	     52.44114359
      0.99645231	     -0.05091537	     -0.00086429	     -0.19278455	     -0.05573744	      0.88267104	     -0.00049867	     -0.20919762	      0.00224162	     -0.00022323	     52.67090314
      0.99770495	     -0.05083783	     -0.00085899	     -0.19270686	     -0.05573465	      0.88267079	     -0.00049854	     -0.20919122	      0.00220469	     -0.00017152	     52.85530388
      0.99895758	     -0.05076350	     -0.00085635	     -0.19263226	     -0.05573192	      0.88267061	     -0.00049840	     -0.20918469	      0.00216693	     -0.00012054	     53.07283298
      1.00021022	     -0.05069058	     -0.00085125	     -0.19255916	     -0.05572923	      0.88267049	     -0.00049825	     -0.20917806	      0.00212864	     -0.00007037	     53.24705611
      1.00146285	     -0.05061892	     -0.00084869	     -0.19248723	     -0.05572658	      0.88267043	     -0.00049809	     -0.20917132	      0.00208959	     -0.00002128	     53.44979828
      1.00271549	     -0.05054789	     -0.00084300	     -0.19241601	     -0.05572399	      0.88267043	     -0.00049792	     -0.20916445	      0.00205009	      0.00002663	     53.59791414
      1.00396812	     -0.05047989	     -0.00084028	     -0.19234772	     -0.05572145	      0.88267050	     -0.00049773	     -0.20915746	      0.00200986	      0.00007300	     53.77405061
      1.00522076	     -0.05041392	     -0.00083437	     -0.19228155	     -0.05571896	      0.88267062	     -0.00049753	     -0.20915041	      0.00196929	      0.00011773	     53.90081756
      1.00647340	     -0.05035054	     -0.00083186	     -0.19221785	     -0.05571651	      0.88267079	     -0.00049731	     -0.20914331	      0.00192811	      0.00016057	     54.08440677
      1.00759699	     -0.05029455	     -0.00082655	     -0.19216167	     -0.05571437	      0.88267099	     -0.00049711	     -0.20913691	      0.00189099	      0.00019746	     54.18154018
      1.00872058	     -0.05024031	     -0.00082334	     -0.19210716	     -0.05571226	      0.88267123	     -0.00049689	     -0.20913047	      0.00185344	      0.00023274	     54.31109063
      1.01007989	     -0.05017627	     -0.00081782	     -0.19204285	     -0.05570978	      0.88267158	     -0.00049662	     -0.20912263	      0.00180771	      0.00027328	     54.43844161
      1.01143919	     -0.05011417	     -0.00081423	     -0.19198040	     -0.05570735	      0.88267198	     -0.00049633	     -0.20911475	      0.00176150	      0.00031136	     54.60153841
      1.01257991	     -0.05006304	     -0.00080890	     -0.19192904	     -0.05570536	      0.88267235	     -0.00049608	     -0.20910809	      0.00172257	      0.00034147	     54.68118399
      1.01372063	     -0.05001373	     -0.00080552	     -0.19187943	     -0.05570342	      0.88267275	     -0.00049582	     -0.20910139	      0.00168331	      0.00036981	     54.78636526
      1.01486135	     -0.04996523	     -0.00080088	     -0.19183067	     -0.05570152	      0.88267319	     -0.00049554	     -0.20909466	      0.00164390	      0.00039641	     54.87458178
      1.01642566	     -0.04989881	     -0.00079567	     -0.19176385	     -0.05569899	      0.88267384	     -0.00049515	     -0.20908532	      0.00158953	      0.00043004	     55.03113715
      1.01758361	     -0.04984907	     -0.00079002	     -0.19171387	     -0.05569718	      0.88267435	     -0.00049485	     -0.20907828	      0.00154921	      0.00045299	     55.11354071
      1.01874155	     -0.04979904	     -0.00078595	     -0.19166354	     -0.05569541	      0.88267489	     -0.00049454	     -0.20907108	      0.00150866	      0.00047434	     55.22570203
      1.02013594	     -0.04973776	     -0.00077913	     -0.19160195	     -0.05569334	      0.88267556	     -0.00049414	     -0.20906218	      0.00145972	      0.00049812	     55.33668659
      1.02137219	     -0.04968259	     -0.00077475	     -0.19154644	     -0.05569156	      0.88267619	     -0.00049378	     -0.20905405	      0.00141605	      0.00051753	     55.46751370
      1.02260844	     -0.04962556	     -0.00076802	     -0.19148915	     -0.05568984	      0.88267684	     -0.00049341	     -0.20904566	      0.00137232	      0.00053565	     55.57100896
      1.02384469	     -0.04956700	     -0.00076327	     -0.19143026	     -0.05568817	      0.88267752	     -0.00049303	     -0.20903697	      0.00132827	      0.00055261	     55.70833582
      1.02508094	     -0.04950717	     -0.00075625	     -0.19137015	     -0.05568655	      0.88267821	     -0.00049263	     -0.20902797	      0.00128408	      0.00056869	     55.80610702
      1.02631719	     -0.04944735	     -0.00075141	     -0.19130998	     -0.05568499	      0.88267892	     -0.00049222	     -0.20901865	      0.00123951	      0.00058398	     55.94589715
      1.02755344	     -0.04938652	     -0.00074456	     -0.19124886	     -0.05568349	      0.88267965	     -0.00049180	     -0.20900904	      0.00119477	      0.00059875	     56.06180838
      1.02878969	     -0.04932504	     -0.00073984	     -0.19118701	     -0.05568204	      0.88268040	     -0.00049137	     -0.20899913	      0.00114964	      0.00061312	     56.21771904
      1.03002594	     -0.04926250	     -0.00073302	     -0.19112415	     -0.05568064	      0.88268117	     -0.00049093	     -0.20898892	      0.00110428	      0.00062738	     56.33315558
      1.03126219	     -0.04920054	     -0.00072833	     -0.19106180	     -0.05567931	      0.88268195	     -0.00049048	     -0.20897843	      0.00105845	      0.00064156	     56.48775013
      1.03249844	     -0.04913926	     -0.00072187	     -0.19100018	     -0.05567803	      0.88268276	     -0.00049001	     -0.20896771	      0.00101235	      0.00065584	     56.60540434
      1.03373469	     -0.04907932	     -0.00071765	     -0.19093982	     -0.05567680	      0.88268358	     -0.00048954	     -0.20895679	      0.00096580	      0.00067023	     56.77306184
      1.03497094	     -0.04902021	     -0.00071182	     -0.19088033	     -0.05567564	      0.88268441	     -0.00048905	     -0.20894572	      0.00091898	      0.00068492	     56.90536203
      1.03620719	     -0.04896316	     -0.00070830	     -0.19082281	     -0.05567453	      0.88268527	     -0.00048856	     -0.20893453	      0.00087170	      0.00069993	     57.08235884
      1.03744344	     -0.04890813	     -0.00070319	     -0.19076736	     -0.05567348	      0.88268614	     -0.00048805	     -0.20892328	      0.00082412	      0.00071538	     57.20335843
      1.03867969	     -0.04885661	     -0.00070039	     -0.19071533	     -0.05567250	      0.88268704	     -0.00048753	     -0.20891203	      0.00077605	      0.00073118	     57.36966369
      1.03991594	     -0.04880843	     -0.00069610	     -0.19066669	     -0.05567157	      0.88268795	     -0.00048700	     -0.20890085	      0.00072770	      0.00074736	     57.47811470
      1.04115219	     -0.04876432	     -0.00069409	     -0.19062203	     -0.05567070	      0.88268889	     -0.00048646	     -0.20888981	      0.00067890	      0.00076374	     57.64209769
      1.04238844	     -0.04872286	     -0.00069045	     -0.19058007	     -0.05566989	      0.88268984	     -0.00048591	     -0.20887895	      0.00062991	      0.00078033	     57.75001915
      1.04362469	     -0.04868463	     -0.00068898	     -0.19054127	     -0.05566914	      0.88269082	     -0.00048535	     -0.20886830	      0.00058058	      0.00079694	     57.92074909
      1.04486094	     -0.04864883	     -0.00068586	     -0.19050494	     -0.05566845	      0.88269181	     -0.00048479	     -0.20885786	      0.00053114	      0.00081356	     58.02967253
      1.04609719	     -0.04861704	     -0.00068502	     -0.19047255	     -0.05566783	      0.88269283	     -0.00048421	     -0.20884766	      0.00048144	      0.00083001	     58.19828605
      1.04733344	     -0.04858864	     -0.00068250	     -0.19044360	     -0.05566726	      0.88269386	     -0.00048362	     -0.20883775	      0.00043166	      0.00084625	     58.28542860
      1.04856969	     -0.04856535	     -0.00068225	     -0.19041968	     -0.05566676	      0.88269492	     -0.00048302	     -0.20882816	      0.00038166	      0.00086203	     58.42852867
      1.04980594	     -0.04854490	     -0.00068003	     -0.19039866	     -0.05566632	      0.88269599	     -0.00048242	     -0.20881894	      0.00033167	      0.00087722	     58.49174953
      1.05104219	     -0.04852905	     -0.00067999	     -0.19038218	     -0.05566594	      0.88269709	     -0.00048180	     -0.20881008	      0.00028157	      0.00089155	     58.61709633
      1.05227844	     -0.04851647	     -0.00067804	     -0.19036902	     -0.05566562	      0.88269820	     -0.00048118	     -0.20880161	      0.00023162	      0.00090490	     58.66473512
      1.05351469	     -0.04850878	     -0.00067864	     -0.19036068	     -0.05566537	      0.88269932	     -0.00048055	     -0.20879356	      0.00018171	      0.00091704	     58.79570673
      1.05475094	     -0.04850331	     -0.00067726	     -0.19035462	     -0.05566517	      0.88270046	     -0.00047991	     -0.20878593	      0.00013209	      0.00092795	     58.84080929
      1.05598719	     -0.04850191	     -0.00067838	     -0.19035255	     -0.05566504	      0.88270162	     -0.00047926	     -0.20877870	      0.00008262	      0.00093750	     58.96470332
      1.05722344	     -0.04850174	     -0.00067710	     -0.19035180	     -0.05566497	      0.88270278	     -0.00047860	     -0.20877187	      0.00003348	      0.00094565	     58.98272191
      1.05845969	     -0.04850527	     -0.00067820	     -0.19035466	     -0.05566496	      0.88270396	     -0.00047794	     -0.20876541	     -0.00001547	      0.00095221	     59.08341700
      1.05969594	     -0.04850956	     -0.00067671	     -0.19035838	     -0.05566501	      0.88270514	     -0.00047726	     -0.20875930	     -0.00006399	      0.00095712	     59.08048447
      1.06093219	     -0.04851798	     -0.00067792	     -0.19036614	     -0.05566511	      0.88270632	     -0.00047658	     -0.20875351	     -0.00011222	      0.00096023	     59.17251967
      1.06216844	     -0.04852700	     -0.00067640	     -0.19037460	     -0.05566528	      0.88270751	     -0.00047590	     -0.20874807	     -0.00015993	      0.00096153	     59.14844020
      1.06340469	     -0.04854014	     -0.00067770	     -0.19038709	     -0.05566551	      0.88270870	     -0.00047521	     -0.20874293	     -0.00020726	      0.00096085	     59.22458105
      1.06464094	     -0.04855324	     -0.00067605	     -0.19039965	     -0.05566580	      0.88270988	     -0.00047451	     -0.20873811	     -0.00025399	      0.00095822	     59.18053912
      1.06587719	     -0.04857066	     -0.00067747	     -0.19041643	     -0.05566614	      0.88271107	     -0.00047380	     -0.20873357	     -0.00030026	      0.00095352	     59.24806113
      1.06711344	     -0.04858782	     -0.00067587	     -0.19043304	     -0.05566654	      0.88271224	     -0.00047309	     -0.20872933	     -0.00034582	      0.00094680	     59.19205232
      1.06834969	     -0.04860975	     -0.00067767	     -0.19045433	     -0.05566699	      0.88271341	     -0.00047237	     -0.20872536	     -0.00039084	      0.00093800	     59.25459001
      1.06958594	     -0.04863123	     -0.00067634	     -0.19047529	     -0.05566750	      0.88271456	     -0.00047165	     -0.20872170	     -0.00043509	      0.00092723	     59.18776263
      1.07082219	     -0.04865790	     -0.00067860	     -0.19050131	     -0.05566807	      0.88271570	     -0.00047092	     -0.20871830	     -0.00047876	      0.00091447	     59.24114617
      1.07205844	     -0.04868383	     -0.00067759	     -0.19052671	     -0.05566869	      0.88271682	     -0.00047019	     -0.20871521	     -0.00052163	      0.00089983	     59.16122797
      1.07329469	     -0.04871521	     -0.00068034	     -0.19055744	     -0.05566936	      0.88271792	     -0.00046945	     -0.20871240	     -0.00056388	      0.00088334	     59.20295000
      1.07453094	     -0.04874528	     -0.00067963	     -0.19058699	     -0.05567008	      0.88271900	     -0.00046871	     -0.20870990	     -0.00060532	      0.00086514	     59.11210939
      1.07576719	     -0.04878094	     -0.00068280	     -0.19062200	     -0.05567085	      0.88272006	     -0.00046797	     -0.20870767	     -0.00064613	      0.00084530	     59.14092770
      1.07700344	     -0.04881490	     -0.00068234	     -0.19065544	     -0.05567168	      0.88272109	     -0.00046722	     -0.20870574	     -0.00068612	      0.00082396	     59.03819230
      1.07823969	     -0.04885471	     -0.00068583	     -0.19069461	     -0.05567255	      0.88272210	     -0.00046646	     -0.20870409	     -0.00072546	      0.00080119	     59.04969216
      1.07947594	     -0.04889238	     -0.00068555	     -0.19073178	     -0.05567347	      0.88272307	     -0.00046571	     -0.20870274	     -0.00076399	      0.00077715	     58.93706829
      1.08071219	     -0.04893584	     -0.00068924	     -0.19077462	     -0.05567444	      0.88272402	     -0.00046495	     -0.20870165	     -0.00080183	      0.00075190	     58.93545016
      1.08194844	     -0.04897657	     -0.00068908	     -0.19081485	     -0.05567545	      0.88272493	     -0.00046418	     -0.20870085	     -0.00083884	      0.00072560	     58.82066285
      1.08318469	     -0.04902325	     -0.00069297	     -0.19086091	     -0.05567651	      0.88272581	     -0.00046342	     -0.20870029	     -0.00087514	      0.00069834	     58.80768238
      1.08442094	     -0.04906690	     -0.00069289	     -0.19090408	     -0.05567762	      0.88272666	     -0.00046264	     -0.20870001	     -0.00091059	      0.00067032	     58.69117965
      1.08565719	     -0.04911655	     -0.00069682	     -0.19095314	     -0.05567876	      0.88272747	     -0.00046187	     -0.20869997	     -0.00094533	      0.00064165	     58.66561785
      1.08689344	     -0.04916292	     -0.00069689	     -0.19099904	     -0.05567995	      0.88272824	     -0.00046110	     -0.20870019	     -0.00097920	      0.00061250	     58.54877696
      1.08812969	     -0.04921533	     -0.00070092	     -0.19105087	     -0.05568118	      0.88272898	     -0.00046032	     -0.20870063	     -0.00101234	      0.00058296	     58.51180637
      1.08936594	     -0.04926438	     -0.00070117	     -0.19109947	     -0.05568246	      0.88272969	     -0.00045954	     -0.20870132	     -0.00104462	      0.00055316	     58.39648005
      1.09060219	     -0.04931956	     -0.00070531	     -0.19115408	     -0.05568377	      0.88273035	     -0.00045875	     -0.20870224	     -0.00107612	      0.00052320	     58.34894731
      1.09183844	     -0.04937119	     -0.00070580	     -0.19120527	     -0.05568512	      0.88273098	     -0.00045797	     -0.20870340	     -0.00110676	      0.00049318	     58.23800288
      1.09307469	     -0.04942869	     -0.00071001	     -0.19126222	     -0.05568650	      0.88273157	     -0.00045718	     -0.20870478	     -0.00113659	      0.00046321	     58.18223728
      1.09431094	     -0.04948259	     -0.00071073	     -0.19131570	     -0.05568793	      0.88273212	     -0.00045639	     -0.20870639	     -0.00116554	      0.00043337	     58.07542536
      1.09554719	     -0.04954283	     -0.00071522	     -0.19137539	     -0.05568938	      0.88273264	     -0.00045560	     -0.20870819	     -0.00119367	      0.00040379	     58.01038693
      1.09678344	     -0.04959946	     -0.00071645	     -0.19143160	     -0.05569088	      0.88273312	     -0.00045481	     -0.20871021	     -0.00122091	      0.00037458	     57.90941274
      1.09801969	     -0.04966155	     -0.00072103	     -0.19149317	     -0.05569240	      0.88273357	     -0.00045401	     -0.20871241	     -0.00124730	      0.00034583	     57.83602111
      1.09925594	     -0.04972025	     -0.00072255	     -0.19155145	     -0.05569396	      0.88273398	     -0.00045322	     -0.20871481	     -0.00127281	      0.00031760	     57.73616773
      1.10049219	     -0.04978431	     -0.00072722	     -0.19161501	     -0.05569555	      0.88273435	     -0.00045242	     -0.20871738	     -0.00129746	      0.00028995	     57.65525586
      1.10172844	     -0.04984517	     -0.00072910	     -0.19167547	     -0.05569717	      0.88273470	     -0.00045163	     -0.20872015	     -0.00132123	      0.00026291	     57.55894592
      1.10296469	     -0.04991090	     -0.00073383	     -0.19174072	     -0.05569882	      0.88273500	     -0.00045083	     -0.20872308	     -0.00134413	      0.00023653	     57.47137687
      1.10420094	     -0.04997370	     -0.00073602	     -0.19180312	     -0.05570049	      0.88273528	     -0.00045003	     -0.20872620	     -0.00136616	      0.00021082	     57.37363261
      1.10543719	     -0.05004136	     -0.00074082	     -0.19187032	     -0.05570219	      0.88273553	     -0.00044924	     -0.20872949	     -0.00138733	      0.00018581	     57.27548927
      1.10667344	     -0.05010683	     -0.00074340	     -0.19193541	     -0.05570392	      0.88273574	     -0.00044844	     -0.20873296	     -0.00140763	      0.00016148	     57.17344707
      1.10790969	     -0.05017735	     -0.00074855	     -0.19200547	     -0.05570567	      0.88273592	     -0.00044765	     -0.20873661	     -0.00142707	      0.00013784	     57.06720395
      1.10914594	     -0.05024584	     -0.00075175	     -0.19207359	     -0.05570745	      0.88273608	     -0.00044685	     -0.20874047	     -0.00144564	      0.00011489	     56.96491602
      1.11038219	     -0.05031844	     -0.00075707	     -0.19214575	     -0.05570925	      0.88273621	     -0.00044606	     -0.20874449	     -0.00146332	      0.00009264	     56.85374975
      1.11161844	     -0.05038938	     -0.00076110	     -0.19221630	     -0.05571107	      0.88273631	     -0.00044527	     -0.20874871	     -0.00148013	      0.00007105	     56.74522792
      1.11285469	     -0.05046404	     -0.00076683	     -0.19229054	     -0.05571291	      0.88273639	     -0.00044448	     -0.20875311	     -0.00149607	      0.00005011	     56.62217349
      1.11435060	     -0.05055199	     -0.00077135	     -0.19237807	     -0.05571516	      0.88273644	     -0.00044352	     -0.20875869	     -0.00151419	      0.00002551	     56.50093347
      1.11545876	     -0.05062261	     -0.00077757	     -0.19244830	     -0.05571684	      0.88273646	     -0.00044282	     -0.20876298	     -0.00152676	      0.00000777	     56.36970172
      1.11656691	     -0.05069031	     -0.00078144	     -0.19251569	     -0.05571854	      0.88273646	     -0.00044212	     -0.20876742	     -0.00153861	     -0.00000964	     56.26241826
      1.11803778	     -0.05078413	     -0.00078836	     -0.19260906	     -0.05572082	      0.88273643	     -0.00044119	     -0.20877352	     -0.00155319	     -0.00003230	     56.10563936
      1.11935957	     -0.05086548	     -0.00079202	     -0.19269010	     -0.05572288	      0.88273637	     -0.00044036	     -0.20877923	     -0.00156521	     -0.00005230	     55.98271792
      1.12068136	     -0.05095349	     -0.00079892	     -0.19277771	     -0.05572495	      0.88273629	     -0.00043953	     -0.20878511	     -0.00157615	     -0.00007202	     55.81586518
      1.12184049	     -0.05102601	     -0.00080153	     -0.19285001	     -0.05572679	      0.88273620	     -0.00043881	     -0.20879045	     -0.00158490	     -0.00008917	     55.69207944
      1.12299961	     -0.05110363	     -0.00080692	     -0.19292732	     -0.05572863	      0.88273608	     -0.00043809	     -0.20879591	     -0.00159278	     -0.00010625	     55.54475184
      1.12415873	     -0.05117921	     -0.00081066	     -0.19300267	     -0.05573048	      0.88273595	     -0.00043737	     -0.20880152	     -0.00159981	     -0.00012332	     55.41224918
      1.12573426	     -0.05128556	     -0.00081745	     -0.19310865	     -0.05573300	      0.88273574	     -0.00043641	     -0.20880931	     -0.00160795	     -0.00014657	     55.21469067
      1.12692658	     -0.05136302	     -0.00082033	     -0.19318592	     -0.05573492	      0.88273555	     -0.00043568	     -0.20881536	     -0.00161302	     -0.00016428	     55.06927112
      1.12811891	     -0.05144463	     -0.00082559	     -0.19326728	     -0.05573685	      0.88273535	     -0.00043496	     -0.20882148	     -0.00161714	     -0.00018214	     54.90625766
      1.12931123	     -0.05152398	     -0.00082917	     -0.19334644	     -0.05573878	      0.88273512	     -0.00043424	     -0.20882770	     -0.00162029	     -0.00020022	     54.75070770
      1.13085606	     -0.05163008	     -0.00083586	     -0.19345225	     -0.05574129	      0.88273479	     -0.00043332	     -0.20883587	     -0.00162292	     -0.00022399	     54.54723696
      1.13203070	     -0.05170691	     -0.00083848	     -0.19352896	     -0.05574319	      0.88273452	     -0.00043263	     -0.20884216	     -0.00162381	     -0.00024234	     54.38576104
      1.13320534	     -0.05178717	     -0.00084344	     -0.19360904	     -0.05574510	      0.88273422	     -0.00043194	     -0.20884847	     -0.00162377	     -0.00026094	     54.22055022
      1.13463030	     -0.05188097	     -0.00084723	     -0.19370269	     -0.05574741	      0.88273383	     -0.00043111	     -0.20885618	     -0.00162245	     -0.00028384	     54.02239683
      1.13605526	     -0.05197921	     -0.00085414	     -0.19380071	     -0.05574972	      0.88273341	     -0.00043030	     -0.20886389	     -0.00161977	     -0.00030713	     53.83902503
      1.13713070	     -0.05204808	     -0.00085576	     -0.19386954	     -0.05575146	      0.88273307	     -0.00042969	     -0.20886973	     -0.00161684	     -0.00032497	     53.65633603
      1.13820615	     -0.05212052	     -0.00085986	     -0.19394186	     -0.05575320	      0.88273271	     -0.00042908	     -0.20887557	     -0.00161316	     -0.00034303	     53.50092087
      1.13974742	     -0.05222184	     -0.00086419	     -0.19404308	     -0.05575568	      0.88273216	     -0.00042823	     -0.20888393	     -0.00160652	     -0.00036930	     53.26901805
      1.14108235	     -0.05231093	     -0.00086951	     -0.19413205	     -0.05575782	      0.88273166	     -0.00042750	     -0.20889115	     -0.00159950	     -0.00039241	     53.08648213
      1.14241729	     -0.05239618	     -0.00087223	     -0.19421728	     -0.05575995	      0.88273112	     -0.00042678	     -0.20889837	     -0.00159129	     -0.00041580	     52.86593309
      1.14375222	     -0.05248556	     -0.00087831	     -0.19430654	     -0.05576207	      0.88273055	     -0.00042607	     -0.20890555	     -0.00158198	     -0.00043947	     52.70372721
      1.14492388	     -0.05255885	     -0.00088015	     -0.19437985	     -0.05576392	      0.88273002	     -0.00042546	     -0.20891184	     -0.00157281	     -0.00046042	     52.48950914
      1.14609554	     -0.05263497	     -0.00088470	     -0.19445592	     -0.05576576	      0.88272947	     -0.00042485	     -0.20891807	     -0.00156280	     -0.00048152	     52.33638993
      1.14726719	     -0.05270858	     -0.00088773	     -0.19452953	     -0.05576758	      0.88272889	     -0.00042425	     -0.20892427	     -0.00155189	     -0.00050271	     52.15041574
      1.14887867	     -0.05281111	     -0.00089382	     -0.19463203	     -0.05577007	      0.88272806	     -0.00042345	     -0.20893270	     -0.00153552	     -0.00053198	     51.95630905
      1.15008656	     -0.05288447	     -0.00089635	     -0.19470543	     -0.05577192	      0.88272740	     -0.00042286	     -0.20893896	     -0.00152218	     -0.00055393	     51.73803054
      1.15129445	     -0.05295940	     -0.00090130	     -0.19478034	     -0.05577375	      0.88272672	     -0.00042227	     -0.20894515	     -0.00150804	     -0.00057583	     51.60608161
      1.15250234	     -0.05303118	     -0.00090477	     -0.19485216	     -0.05577556	      0.88272601	     -0.00042170	     -0.20895126	     -0.00149304	     -0.00059761	     51.41524318
      1.15407482	     -0.05312459	     -0.00091139	     -0.19494557	     -0.05577789	      0.88272505	     -0.00042097	     -0.20895908	     -0.00147242	     -0.00062567	     51.26987462
      1.15526196	     -0.05319093	     -0.00091422	     -0.19501199	     -0.05577963	      0.88272429	     -0.00042044	     -0.20896489	     -0.00145597	     -0.00064652	     51.03515725
      1.15644910	     -0.05325797	     -0.00091936	     -0.19507905	     -0.05578135	      0.88272351	     -0.00041991	     -0.20897060	     -0.00143895	     -0.00066706	     50.93092036
      1.15789776	     -0.05333502	     -0.00092371	     -0.19515619	     -0.05578342	      0.88272253	     -0.00041928	     -0.20897744	     -0.00141728	     -0.00069158	     50.69446020
      1.15919957	     -0.05340368	     -0.00092989	     -0.19522486	     -0.05578525	      0.88272161	     -0.00041873	     -0.20898344	     -0.00139717	     -0.00071302	     50.64022497
      1.16050139	     -0.05346687	     -0.00093327	     -0.19528817	     -0.05578705	      0.88272067	     -0.00041820	     -0.20898932	     -0.00137633	     -0.00073377	     50.38301923
      1.16180320	     -0.05352990	     -0.00093967	     -0.19535123	     -0.05578883	      0.88271970	     -0.00041768	     -0.20899506	     -0.00135506	     -0.00075379	     50.37756438
      1.16310501	     -0.05358682	     -0.00094276	     -0.19540829	     -0.05579058	      0.88271871	     -0.00041717	     -0.20900068	     -0.00133315	     -0.00077294	     50.09776495
      1.16440683	     -0.05364344	     -0.00094922	     -0.19546496	     -0.05579230	      0.88271769	     -0.00041667	     -0.20900614	     -0.00131098	     -0.00079119	     50.14587105
      1.16570864	     -0.05369381	     -0.00095189	     -0.19551551	     -0.05579399	      0.88271665	     -0.00041619	     -0.20901147	     -0.00128823	     -0.00080840	     49.83188472
      1.16701046	     -0.05374417	     -0.00095835	     -0.19556592	     -0.05579566	      0.88271559	     -0.00041573	     -0.20901667	     -0.00126534	     -0.00082460	     49.93863179
      1.16831227	     -0.05378802	     -0.00096047	     -0.19560997	     -0.05579729	      0.88271450	     -0.00041527	     -0.20902175	     -0.00124195	     -0.00083966	     49.58441935
      1.16946932	     -0.05382683	     -0.00096576	     -0.19564885	     -0.05579871	      0.88271353	     -0.00041488	     -0.20902616	     -0.00122116	     -0.00085213	     49.67817714
      1.17062636	     -0.05386137	     -0.00096848	     -0.19568356	     -0.05580011	      0.88271253	     -0.00041451	     -0.20903048	     -0.00120009	     -0.00086364	     49.48788272
      1.17205258	     -0.05390178	     -0.00097337	     -0.19572412	     -0.05580181	      0.88271129	     -0.00041405	     -0.20903569	     -0.00117405	     -0.00087655	     49.48583472
      1.17347879	     -0.05393715	     -0.00097591	     -0.19575972	     -0.05580346	      0.88271003	     -0.00041362	     -0.20904080	     -0.00114775	     -0.00088798	     49.20459904
      1.17465963	     -0.05396513	     -0.00098031	     -0.19578782	     -0.05580480	      0.88270898	     -0.00041327	     -0.20904493	     -0.00112610	     -0.00089636	     49.31868205
      1.17584047	     -0.05398914	     -0.00098232	     -0.19581203	     -0.05580612	      0.88270792	     -0.00041293	     -0.20904900	     -0.00110428	     -0.00090371	     49.12897181
      1.17727186	     -0.05401574	     -0.00098617	     -0.19583883	     -0.05580768	      0.88270662	     -0.00041253	     -0.20905383	     -0.00107795	     -0.00091132	     49.17006293
      1.17870325	     -0.05403772	     -0.00098742	     -0.19586109	     -0.05580921	      0.88270531	     -0.00041216	     -0.20905856	     -0.00105150	     -0.00091749	     48.86325517
      1.17984149	     -0.05405426	     -0.00099084	     -0.19587778	     -0.05581039	      0.88270426	     -0.00041187	     -0.20906224	     -0.00103071	     -0.00092145	     49.01949930
      1.18097972	     -0.05406780	     -0.00099204	     -0.19589155	     -0.05581155	      0.88270321	     -0.00041159	     -0.20906588	     -0.00100984	     -0.00092456	     48.86170089
      1.18246705	     -0.05408329	     -0.00099474	     -0.19590729	     -0.05581304	      0.88270183	     -0.00041124	     -0.20907054	     -0.00098279	     -0.00092746	     48.90025520
      1.18395437	     -0.05409467	     -0.00099501	     -0.19591900	     -0.05581448	      0.88270045	     -0.00041091	     -0.20907512	     -0.00095574	     -0.00092906	     48.60082511
      1.18505682	     -0.05410207	     -0.00099753	     -0.19592657	     -0.05581552	      0.88269943	     -0.00041067	     -0.20907845	     -0.00093602	     -0.00092953	     48.78882778
      1.18615927	     -0.05410697	     -0.00099797	     -0.19593170	     -0.05581654	      0.88269840	     -0.00041045	     -0.20908174	     -0.00091626	     -0.00092935	     48.66964973
      1.18771512	     -0.05411159	     -0.00099944	     -0.19593662	     -0.05581795	      0.88269696	     -0.00041015	     -0.20908628	     -0.00088868	     -0.00092817	     48.71559769
      1.18905186	     -0.05411266	     -0.00099917	     -0.19593801	     -0.05581912	      0.88269572	     -0.00040990	     -0.20909011	     -0.00086510	     -0.00092635	     48.53714426
      1.19038860	     -0.05411230	     -0.00100059	     -0.19593790	     -0.05582026	      0.88269448	     -0.00040967	     -0.20909385	     -0.00084190	     -0.00092392	     48.70335346
      1.19172534	     -0.05410925	     -0.00099940	     -0.19593518	     -0.05582137	      0.88269325	     -0.00040946	     -0.20909753	     -0.00081872	     -0.00092088	     48.45004621
      1.19306208	     -0.05410516	     -0.00100097	     -0.19593134	     -0.05582245	      0.88269202	     -0.00040925	     -0.20910113	     -0.00079605	     -0.00091743	     48.73414090
      1.19421939	     -0.05409930	     -0.00099929	     -0.19592579	     -0.05582336	      0.88269096	     -0.00040909	     -0.20910420	     -0.00077636	     -0.00091409	     48.46683666
      1.19537671	     -0.05409268	     -0.00099950	     -0.19591941	     -0.05582424	      0.88268990	     -0.00040894	     -0.20910721	     -0.00075704	     -0.00091057	     48.57551566
      1.19681366	     -0.05408230	     -0.00099810	     -0.19590938	     -0.05582532	      0.88268860	     -0.00040876	     -0.20911088	     -0.00073319	     -0.00090596	     48.46035727
      1.19825060	     -0.05407051	     -0.00099840	     -0.19589790	     -0.05582635	      0.88268730	     -0.00040860	     -0.20911448	     -0.00070981	     -0.00090123	     48.69551030
      1.19941223	     -0.05405908	     -0.00099623	     -0.19588678	     -0.05582717	      0.88268626	     -0.00040848	     -0.20911734	     -0.00069095	     -0.00089731	     48.46747902
      1.20057385	     -0.05404677	     -0.00099570	     -0.19587473	     -0.05582796	      0.88268522	     -0.00040838	     -0.20912014	     -0.00067249	     -0.00089343	     48.57578885
      1.20203117	     -0.05403009	     -0.00099327	     -0.19585842	     -0.05582892	      0.88268392	     -0.00040826	     -0.20912361	     -0.00064957	     -0.00088870	     48.44672913
      1.20348848	     -0.05401432	     -0.00099255	     -0.19584297	     -0.05582985	      0.88268263	     -0.00040816	     -0.20912706	     -0.00062724	     -0.00088452	     48.68495239
      1.20460772	     -0.05400320	     -0.00098947	     -0.19583217	     -0.05583054	      0.88268164	     -0.00040809	     -0.20912977	     -0.00061010	     -0.00088188	     48.40130757
      1.20572697	     -0.05399530	     -0.00098820	     -0.19582453	     -0.05583122	      0.88268065	     -0.00040803	     -0.20913260	     -0.00059330	     -0.00088007	     48.44946517
      1.20724907	     -0.05398999	     -0.00098534	     -0.19581959	     -0.05583210	      0.88267931	     -0.00040797	     -0.20913683	     -0.00057048	     -0.00087935	     48.28188493
      1.20877118	     -0.05399016	     -0.00098442	     -0.19582007	     -0.05583295	      0.88267797	     -0.00040793	     -0.20914164	     -0.00054786	     -0.00088130	     48.51441766
      1.20985038	     -0.05399218	     -0.00098131	     -0.19582239	     -0.05583354	      0.88267702	     -0.00040791	     -0.20914548	     -0.00053147	     -0.00088455	     48.16831111
      1.21092958	     -0.05399634	     -0.00097990	     -0.19582679	     -0.05583410	      0.88267606	     -0.00040790	     -0.20914969	     -0.00051507	     -0.00088959	     48.18801115
      1.21254230	     -0.05400724	     -0.00097691	     -0.19583808	     -0.05583491	      0.88267462	     -0.00040790	     -0.20915674	     -0.00049001	     -0.00090073	     47.99500554
      1.21389698	     -0.05402139	     -0.00097572	     -0.19585251	     -0.05583556	      0.88267339	     -0.00040792	     -0.20916346	     -0.00046854	     -0.00091371	     48.06618895
      1.21525165	     -0.05403999	     -0.00097301	     -0.19587144	     -0.05583618	      0.88267214	     -0.00040796	     -0.20917100	     -0.00044631	     -0.00093013	     47.72841507
      1.21660633	     -0.05406367	     -0.00097289	     -0.19589538	     -0.05583677	      0.88267087	     -0.00040801	     -0.20917942	     -0.00042365	     -0.00095013	     47.90868119
      1.21782246	     -0.05408777	     -0.00097047	     -0.19591978	     -0.05583727	      0.88266970	     -0.00040807	     -0.20918779	     -0.00040244	     -0.00097107	     47.49005217
      1.21903859	     -0.05411490	     -0.00097020	     -0.19594714	     -0.05583775	      0.88266851	     -0.00040814	     -0.20919692	     -0.00038080	     -0.00099485	     47.54005984
      1.22025472	     -0.05414473	     -0.00096869	     -0.19597726	     -0.05583820	      0.88266728	     -0.00040822	     -0.20920683	     -0.00035837	     -0.00102133	     47.26512957
      1.22181242	     -0.05418672	     -0.00096830	     -0.19601957	     -0.05583873	      0.88266566	     -0.00040834	     -0.20922070	     -0.00032873	     -0.00105901	     47.25042680
      1.22305927	     -0.05422135	     -0.00096653	     -0.19605451	     -0.05583913	      0.88266432	     -0.00040845	     -0.20923274	     -0.00030398	     -0.00109188	     46.81812202
      1.22430612	     -0.05425864	     -0.00096664	     -0.19609206	     -0.05583949	      0.88266294	     -0.00040857	     -0.20924563	     -0.00027863	     -0.00112693	     46.80404253
      1.22555296	     -0.05429658	     -0.00096520	     -0.19613032	     -0.05583982	      0.88266151	     -0.00040870	     -0.20925934	     -0.00025236	     -0.00116385	     46.46991805
      1.22708828	     -0.05434569	     -0.00096469	     -0.19617978	     -0.05584018	      0.88265969	     -0.00040888	     -0.20927729	     -0.00021905	     -0.00121147	     46.41614896
      1.22832273	     -0.05438720	     -0.00096207	     -0.19622166	     -0.05584044	      0.88265817	     -0.00040903	     -0.20929257	     -0.00019126	     -0.00125104	     45.94202824
      1.22955718	     -0.05443084	     -0.00096117	     -0.19626562	     -0.05584066	      0.88265660	     -0.00040920	     -0.20930861	     -0.00016282	     -0.00129154	     45.88094590
      1.23079163	     -0.05447537	     -0.00095887	     -0.19631052	     -0.05584084	      0.88265498	     -0.00040937	     -0.20932536	     -0.00013339	     -0.00133264	     45.55790803
      1.23238527	     -0.05453547	     -0.00095719	     -0.19637107	     -0.05584102	      0.88265281	     -0.00040960	     -0.20934802	     -0.00009422	     -0.00138613	     45.45191743
      1.23362011	     -0.05458394	     -0.00095403	     -0.19641995	     -0.05584112	      0.88265107	     -0.00040980	     -0.20936637	     -0.00006268	     -0.00142750	     45.01602186
      1.23485495	     -0.05463397	     -0.00095248	     -0.19647035	     -0.05584117	      0.88264929	     -0.00041000	     -0.20938538	     -0.00003036	     -0.00146855	     44.93680087
      1.23608979	     -0.05468437	     -0.00094951	     -0.19652118	     -0.05584119	      0.88264745	     -0.00041021	     -0.20940501	      0.00000302	     -0.00150893	     44.64395028
      1.23772249	     -0.05475199	     -0.00094673	     -0.19658935	     -0.05584115	      0.88264494	     -0.00041049	     -0.20943184	      0.00004852	     -0.00156085	     44.53861338
      1.23895268	     -0.05480391	     -0.00094271	     -0.19664175	     -0.05584107	      0.88264300	     -0.00041072	     -0.20945266	      0.00008410	     -0.00159846	     44.15577314
      1.24018287	     -0.05485679	     -0.00094025	     -0.19669508	     -0.05584094	      0.88264101	     -0.00041095	     -0.20947399	      0.00012052	     -0.00163458	     44.08260841
      1.24167258	     -0.05491963	     -0.00093533	     -0.19675852	     -0.05584073	      0.88263854	     -0.00041124	     -0.20950039	      0.00016617	     -0.00167585	     43.76571886
      1.24316230	     -0.05498112	     -0.00093248	     -0.19682058	     -0.05584045	      0.88263602	     -0.00041154	     -0.20952729	      0.00021315	     -0.00171401	     43.84129977
      1.24428510	     -0.05502604	     -0.00092749	     -0.19686602	     -0.05584019	      0.88263408	     -0.00041177	     -0.20954781	      0.00024979	     -0.00174030	     43.49529522
      1.24540791	     -0.05507043	     -0.00092425	     -0.19691089	     -0.05583989	      0.88263211	     -0.00041201	     -0.20956850	      0.00028709	     -0.00176430	     43.44126682
      1.24702269	     -0.05513222	     -0.00091834	     -0.19697341	     -0.05583938	      0.88262924	     -0.00041236	     -0.20959844	      0.00034225	     -0.00179430	     43.24711216
      1.24842134	     -0.05518380	     -0.00091430	     -0.19702562	     -0.05583887	      0.88262671	     -0.00041267	     -0.20962445	      0.00039120	     -0.00181557	     43.24671869
      1.24981998	     -0.05523238	     -0.00090806	     -0.19707489	     -0.05583828	      0.88262416	     -0.00041298	     -0.20965042	      0.00044143	     -0.00183199	     43.04893209
      1.25121863	     -0.05527803	     -0.00090417	     -0.19712118	     -0.05583763	      0.88262159	     -0.00041331	     -0.20967624	      0.00049246	     -0.00184329	     43.13874417
      1.25243533	     -0.05531371	     -0.00089778	     -0.19715751	     -0.05583700	      0.88261934	     -0.00041359	     -0.20969847	      0.00053787	     -0.00184863	     42.97110035
      1.25365204	     -0.05534541	     -0.00089330	     -0.19718982	     -0.05583632	      0.88261709	     -0.00041388	     -0.20972040	      0.00058374	     -0.00184968	     43.00674050
      1.25512054	     -0.05537831	     -0.00088616	     -0.19722351	     -0.05583542	      0.88261438	     -0.00041423	     -0.20974636	      0.00064000	     -0.00184488	     42.94558347
      1.25658904	     -0.05540647	     -0.00088038	     -0.19725243	     -0.05583444	      0.88261168	     -0.00041459	     -0.20977165	      0.00069678	     -0.00183334	     43.04095882
      1.25780192	     -0.05542542	     -0.00087286	     -0.19727210	     -0.05583357	      0.88260946	     -0.00041490	     -0.20979195	      0.00074433	     -0.00181860	     42.96014227
      1.25901480	     -0.05543859	     -0.00086739	     -0.19728593	     -0.05583264	      0.88260727	     -0.00041520	     -0.20981165	      0.00079201	     -0.00179920	     43.01917832
      1.26050661	     -0.05545404	     -0.00085928	     -0.19730222	     -0.05583141	      0.88260461	     -0.00041559	     -0.20983517	      0.00085107	     -0.00176865	     42.97286691
      1.26199842	     -0.05546920	     -0.00085294	     -0.19731818	     -0.05583010	      0.88260199	     -0.00041598	     -0.20985797	      0.00091019	     -0.00173117	     43.07284021
      1.26317988	     -0.05547883	     -0.00084540	     -0.19732852	     -0.05582899	      0.88259997	     -0.00041629	     -0.20987547	      0.00095739	     -0.00169659	     43.00863278
      1.26436134	     -0.05548696	     -0.00083987	     -0.19733730	     -0.05582783	      0.88259799	     -0.00041661	     -0.20989243	      0.00100457	     -0.00165803	     43.04900737
      1.26590403	     -0.05549437	     -0.00083121	     -0.19734559	     -0.05582624	      0.88259547	     -0.00041703	     -0.20991370	      0.00106656	     -0.00160208	     43.06903225
      1.26744672	     -0.05549947	     -0.00082479	     -0.19735151	     -0.05582454	      0.88259305	     -0.00041745	     -0.20993390	      0.00112870	     -0.00154046	     43.18465419
      1.26858412	     -0.05550100	     -0.00081761	     -0.19735372	     -0.05582323	      0.88259132	     -0.00041777	     -0.20994808	      0.00117490	     -0.00149166	     43.15302317
      1.26972151	     -0.05550181	     -0.00081247	     -0.19735515	     -0.05582187	      0.88258965	     -0.00041810	     -0.20996165	      0.00122108	     -0.00144036	     43.19980243
      1.27134272	     -0.05550076	     -0.00080417	     -0.19735501	     -0.05581984	      0.88258738	     -0.00041856	     -0.20997993	      0.00128722	     -0.00136333	     43.22593422
      1.27272997	     -0.05549799	     -0.00079851	     -0.19735297	     -0.05581801	      0.88258554	     -0.00041897	     -0.20999455	      0.00134386	     -0.00129429	     43.29227799
      1.27411722	     -0.05549289	     -0.00079096	     -0.19734866	     -0.05581611	      0.88258379	     -0.00041938	     -0.21000823	      0.00140077	     -0.00122278	     43.28584699
      1.27550447	     -0.05548658	     -0.00078608	     -0.19734306	     -0.05581413	      0.88258215	     -0.00041980	     -0.21002096	      0.00145756	     -0.00114937	     43.36868308
      1.27689172	     -0.05547730	     -0.00077806	     -0.19733458	     -0.05581206	      0.88258060	     -0.00042022	     -0.21003273	      0.00151466	     -0.00107436	     43.34728320
      1.27808545	     -0.05546852	     -0.00077429	     -0.19732639	     -0.05581023	      0.88257936	     -0.00042058	     -0.21004207	      0.00156358	     -0.00100897	     43.41271402
      1.27927918	     -0.05545768	     -0.00076840	     -0.19731620	     -0.05580833	      0.88257819	     -0.00042095	     -0.21005068	      0.00161265	     -0.00094294	     43.41288274
      1.28077616	     -0.05544291	     -0.00076263	     -0.19730219	     -0.05580587	      0.88257685	     -0.00042142	     -0.21006044	      0.00167403	     -0.00085968	     43.46737528
      1.28227315	     -0.05542566	     -0.00075484	     -0.19728577	     -0.05580332	      0.88257562	     -0.00042189	     -0.21006906	      0.00173547	     -0.00077622	     43.46563813
      1.28347139	     -0.05541135	     -0.00075127	     -0.19727204	     -0.05580121	      0.88257473	     -0.00042227	     -0.21007512	      0.00178438	     -0.00070964	     43.52380394
      1.28466963	     -0.05539508	     -0.00074587	     -0.19725639	     -0.05579904	      0.88257392	     -0.00042266	     -0.21008045	      0.00183337	     -0.00064335	     43.53994494
      1.28618894	     -0.05537187	     -0.00074075	     -0.19723392	     -0.05579621	      0.88257301	     -0.00042315	     -0.21008613	      0.00189523	     -0.00056002	     43.62004995
      1.28770825	     -0.05534357	     -0.00073354	     -0.19720643	     -0.05579328	      0.88257222	     -0.00042364	     -0.21009054	      0.00195706	     -0.00047760	     43.67165468
      1.28885759	     -0.05532008	     -0.00073106	     -0.19718344	     -0.05579101	      0.88257170	     -0.00042402	     -0.21009299	      0.00200346	     -0.00041597	     43.76490219
      1.29000694	     -0.05529385	     -0.00072691	     -0.19715777	     -0.05578868	      0.88257126	     -0.00042439	     -0.21009466	      0.00204976	     -0.00035485	     43.82549803
      1.29159837	     -0.05525345	     -0.00072288	     -0.19711810	     -0.05578537	      0.88257076	     -0.00042492	     -0.21009567	      0.00211326	     -0.00027108	     43.95209631
      1.29318981	     -0.05520565	     -0.00071715	     -0.19707105	     -0.05578195	      0.88257040	     -0.00042544	     -0.21009509	      0.00217614	     -0.00018808	     44.07566873
      1.29428442	     -0.05516900	     -0.00071631	     -0.19703483	     -0.05577955	      0.88257022	     -0.00042581	     -0.21009371	      0.00221867	     -0.00013133	     44.20679471
      1.29537903	     -0.05512718	     -0.00071387	     -0.19699347	     -0.05577710	      0.88257011	     -0.00042617	     -0.21009149	      0.00226079	     -0.00007459	     44.32619084
      1.29708006	     -0.05505364	     -0.00071171	     -0.19692060	     -0.05577320	      0.88257006	     -0.00042674	     -0.21008631	      0.00232486	      0.00001384	     44.57085048
      1.29846720	     -0.05498421	     -0.00070902	     -0.19685174	     -0.05576994	      0.88257013	     -0.00042720	     -0.21008044	      0.00237579	      0.00008661	     44.76084326
      1.29985433	     -0.05490676	     -0.00070826	     -0.19677478	     -0.05576661	      0.88257030	     -0.00042767	     -0.21007300	      0.00242506	      0.00016024	     45.01499887
      1.30124147	     -0.05481982	     -0.00070503	     -0.19668839	     -0.05576321	      0.88257057	     -0.00042813	     -0.21006393	      0.00247278	      0.00023508	     45.23475155
      1.30247990	     -0.05473629	     -0.00070499	     -0.19660526	     -0.05576012	      0.88257091	     -0.00042854	     -0.21005440	      0.00251359	      0.00030299	     45.50646691
      1.30371833	     -0.05464528	     -0.00070261	     -0.19651471	     -0.05575698	      0.88257132	     -0.00042896	     -0.21004353	      0.00255288	      0.00037216	     45.73962267
      1.30495676	     -0.05454861	     -0.00070173	     -0.19641842	     -0.05575380	      0.88257183	     -0.00042937	     -0.21003128	      0.00259026	      0.00044259	     46.02352142
      1.30651665	     -0.05441826	     -0.00069867	     -0.19628861	     -0.05574972	      0.88257259	     -0.00042989	     -0.21001394	      0.00263470	      0.00053313	     46.34930918
      1.30775355	     -0.05430905	     -0.00069815	     -0.19617975	     -0.05574644	      0.88257329	     -0.00043030	     -0.20999867	      0.00266755	      0.00060622	     46.68889454
      1.30899045	     -0.05419367	     -0.00069592	     -0.19606473	     -0.05574312	      0.88257409	     -0.00043071	     -0.20998211	      0.00269849	      0.00068048	     46.98897999
      1.31022735	     -0.05407450	     -0.00069539	     -0.19594588	     -0.05573977	      0.88257498	     -0.00043112	     -0.20996429	      0.00272720	      0.00075581	     47.34779566
      1.31179273	     -0.05391683	     -0.00069322	     -0.19578860	     -0.05573547	      0.88257624	     -0.00043163	     -0.20994004	      0.00276052	      0.00085257	     47.77685539
      1.31299263	     -0.05379063	     -0.00069352	     -0.19566263	     -0.05573215	      0.88257730	     -0.00043203	     -0.20992016	      0.00278352	      0.00092766	     48.19085450
      1.31419252	     -0.05365874	     -0.00069184	     -0.19553101	     -0.05572879	      0.88257846	     -0.00043241	     -0.20989917	      0.00280448	      0.00100353	     48.54997576
      1.31564611	     -0.05349260	     -0.00069144	     -0.19536511	     -0.05572470	      0.88257999	     -0.00043288	     -0.20987226	      0.00282682	      0.00109623	     49.08088519
      1.31694062	     -0.05333928	     -0.00068936	     -0.19521204	     -0.05572103	      0.88258146	     -0.00043330	     -0.20984693	      0.00284404	      0.00117943	     49.48674551
      1.31823513	     -0.05318244	     -0.00068970	     -0.19505535	     -0.05571734	      0.88258304	     -0.00043371	     -0.20982038	      0.00285843	      0.00126294	     50.00516962
      1.31952964	     -0.05302193	     -0.00068755	     -0.19489503	     -0.05571363	      0.88258473	     -0.00043411	     -0.20979266	      0.00287029	      0.00134662	     50.42897836
      1.32082415	     -0.05285845	     -0.00068811	     -0.19473164	     -0.05570991	      0.88258653	     -0.00043451	     -0.20976382	      0.00287927	      0.00143012	     50.99353215
      1.32211867	     -0.05269093	     -0.00068567	     -0.19456426	     -0.05570618	      0.88258843	     -0.00043491	     -0.20973390	      0.00288567	      0.00151330	     51.42683687
      1.32341318	     -0.05252089	     -0.00068635	     -0.19439425	     -0.05570244	      0.88259045	     -0.00043530	     -0.20970293	      0.00288911	      0.00159570	     52.02710469
      1.32457145	     -0.05236629	     -0.00068405	     -0.19423974	     -0.05569909	      0.88259234	     -0.00043565	     -0.20967439	      0.00289004	      0.00166862	     52.41675781
      1.32572972	     -0.05221010	     -0.00068393	     -0.19408354	     -0.05569574	      0.88259431	     -0.00043599	     -0.20964509	      0.00288864	      0.00174043	     52.93676557
      1.32688799	     -0.05205219	     -0.00068265	     -0.19392565	     -0.05569240	      0.88259637	     -0.00043633	     -0.20961507	      0.00288514	      0.00181098	     53.40163437
      1.32847240	     -0.05183597	     -0.00068246	     -0.19370936	     -0.05568784	      0.88259931	     -0.00043678	     -0.20957294	      0.00287673	      0.00190494	     54.11350198
      1.32964528	     -0.05167725	     -0.00068053	     -0.19355061	     -0.05568447	      0.88260159	     -0.00043711	     -0.20954107	      0.00286798	      0.00197228	     54.53068082
      1.33081815	     -0.05152003	     -0.00067972	     -0.19339330	     -0.05568111	      0.88260394	     -0.00043743	     -0.20950872	      0.00285684	      0.00203746	     55.03163568
      1.33222573	     -0.05133272	     -0.00067681	     -0.19320592	     -0.05567710	      0.88260686	     -0.00043781	     -0.20946936	      0.00284067	      0.00211238	     55.53754644
      1.33345511	     -0.05117091	     -0.00067592	     -0.19304397	     -0.05567362	      0.88260949	     -0.00043814	     -0.20943458	      0.00282395	      0.00217429	     56.08052528
      1.33468449	     -0.05101177	     -0.00067280	     -0.19288472	     -0.05567016	      0.88261220	     -0.00043846	     -0.20939949	      0.00280518	      0.00223252	     56.48383230
      1.33591387	     -0.05085644	     -0.00067148	     -0.19272922	     -0.05566672	      0.88261498	     -0.00043877	     -0.20936421	      0.00278419	      0.00228657	     57.00178899
      1.33714324	     -0.05070478	     -0.00066829	     -0.19257741	     -0.05566331	      0.88261782	     -0.00043907	     -0.20932882	      0.00276135	      0.00233612	     57.38806156
      1.33837262	     -0.05055743	     -0.00066704	     -0.19242984	     -0.05565993	      0.88262072	     -0.00043937	     -0.20929341	      0.00273654	      0.00238073	     57.88758295
      1.33960200	     -0.05041475	     -0.00066434	     -0.19228696	     -0.05565658	      0.88262368	     -0.00043965	     -0.20925805	      0.00271011	      0.00242025	     58.26192274
      1.34083138	     -0.05027755	     -0.00066366	     -0.19214947	     -0.05565327	      0.88262667	     -0.00043994	     -0.20922282	      0.00268195	      0.00245433	     58.73608299
      1.34206075	     -0.05014656	     -0.00066159	     -0.19201822	     -0.05564999	      0.88262971	     -0.00044021	     -0.20918784	      0.00265234	      0.00248282	     59.06863080
      1.34329013	     -0.05002188	     -0.00066144	     -0.19189320	     -0.05564675	      0.88263278	     -0.00044047	     -0.20915319	      0.00262117	      0.00250537	     59.50351246
      1.34451951	     -0.04990294	     -0.00065970	     -0.19177394	     -0.05564355	      0.88263587	     -0.00044073	     -0.20911897	      0.00258876	      0.00252188	     59.79867287
      1.34574889	     -0.04979002	     -0.00065987	     -0.19166064	     -0.05564038	      0.88263897	     -0.00044097	     -0.20908521	      0.00255502	      0.00253209	     60.20756637
      1.34697827	     -0.04968336	     -0.00065846	     -0.19155363	     -0.05563726	      0.88264209	     -0.00044121	     -0.20905200	      0.00252024	      0.00253601	     60.46243440
      1.34820764	     -0.04957986	     -0.00065989	     -0.19144968	     -0.05563419	      0.88264521	     -0.00044144	     -0.20901940	      0.00248431	      0.00253364	     60.85626324
      1.34943702	     -0.04948275	     -0.00065996	     -0.19135215	     -0.05563116	      0.88264832	     -0.00044166	     -0.20898750	      0.00244749	      0.00252521	     61.07084382
      1.35066640	     -0.04939059	     -0.00066219	     -0.19125950	     -0.05562817	      0.88265141	     -0.00044187	     -0.20895633	      0.00240968	      0.00251072	     61.45707522
      1.35189578	     -0.04930317	     -0.00066231	     -0.19117162	     -0.05562523	      0.88265449	     -0.00044207	     -0.20892588	      0.00237117	      0.00249041	     61.64930085
      1.35312515	     -0.04922143	     -0.00066480	     -0.19108936	     -0.05562234	      0.88265753	     -0.00044226	     -0.20889615	      0.00233176	      0.00246432	     62.01210094
      1.35435453	     -0.04914544	     -0.00066491	     -0.19101291	     -0.05561950	      0.88266054	     -0.00044244	     -0.20886717	      0.00229175	      0.00243272	     62.14773410
      1.35558391	     -0.04907544	     -0.00066774	     -0.19094235	     -0.05561671	      0.88266351	     -0.00044261	     -0.20883897	      0.00225094	      0.00239568	     62.49696489
      1.35681329	     -0.04901151	     -0.00066771	     -0.19087795	     -0.05561396	      0.88266643	     -0.00044277	     -0.20881157	      0.00220972	      0.00235348	     62.56762122
      1.35804267	     -0.04895336	     -0.00067071	     -0.19081922	     -0.05561127	      0.88266930	     -0.00044292	     -0.20878500	      0.00216783	      0.00230618	     62.90477026
      1.35927204	     -0.04890078	     -0.00067034	     -0.19076617	     -0.05560863	      0.88267210	     -0.00044306	     -0.20875928	      0.00212572	      0.00225414	     62.92496383
      1.36035481	     -0.04885963	     -0.00067307	     -0.19072451	     -0.05560635	      0.88267451	     -0.00044318	     -0.20873734	      0.00208822	      0.00220447	     63.18833775
      1.36143757	     -0.04882328	     -0.00067393	     -0.19068769	     -0.05560411	      0.88267687	     -0.00044329	     -0.20871610	      0.00205062	      0.00215154	     63.26296004
      1.36278501	     -0.04878429	     -0.00067653	     -0.19064808	     -0.05560138	      0.88267973	     -0.00044341	     -0.20869065	      0.00200354	      0.00208136	     63.48293483
      1.36413244	     -0.04875138	     -0.00067740	     -0.19061460	     -0.05559871	      0.88268248	     -0.00044352	     -0.20866630	      0.00195639	      0.00200692	     63.52526659
      1.36522882	     -0.04872847	     -0.00068025	     -0.19059115	     -0.05559659	      0.88268465	     -0.00044360	     -0.20864728	      0.00191783	      0.00194349	     63.74639347
      1.36632519	     -0.04870877	     -0.00068121	     -0.19057099	     -0.05559451	      0.88268674	     -0.00044367	     -0.20862896	      0.00187933	      0.00187790	     63.78320727
      1.36768277	     -0.04868874	     -0.00068376	     -0.19055032	     -0.05559199	      0.88268923	     -0.00044375	     -0.20860721	      0.00183156	      0.00179404	     63.96670765
      1.36904036	     -0.04867347	     -0.00068425	     -0.19053449	     -0.05558953	      0.88269161	     -0.00044382	     -0.20858648	      0.00178394	      0.00170787	     63.94196955
      1.37009097	     -0.04866492	     -0.00068696	     -0.19052543	     -0.05558768	      0.88269337	     -0.00044386	     -0.20857111	      0.00174700	      0.00163986	     64.13265589
      1.37114159	     -0.04865914	     -0.00068783	     -0.19051919	     -0.05558586	      0.88269506	     -0.00044390	     -0.20855633	      0.00171023	      0.00157108	     64.14610250
      1.37256196	     -0.04865554	     -0.00068995	     -0.19051496	     -0.05558347	      0.88269722	     -0.00044393	     -0.20853727	      0.00166055	      0.00147730	     64.27873101
      1.37398232	     -0.04865664	     -0.00069011	     -0.19051549	     -0.05558115	      0.88269925	     -0.00044396	     -0.20851925	      0.00161115	      0.00138321	     64.20898551
      1.37498902	     -0.04866018	     -0.00069257	     -0.19051855	     -0.05557954	      0.88270061	     -0.00044396	     -0.20850709	      0.00157612	      0.00131657	     64.37730951
      1.37599571	     -0.04866603	     -0.00069335	     -0.19052398	     -0.05557797	      0.88270190	     -0.00044397	     -0.20849543	      0.00154134	      0.00125027	     64.37283091
      1.37750243	     -0.04867916	     -0.00069552	     -0.19053645	     -0.05557569	      0.88270371	     -0.00044395	     -0.20847891	      0.00148950	      0.00115201	     64.46490110
      1.37876206	     -0.04869417	     -0.00069630	     -0.19055094	     -0.05557384	      0.88270511	     -0.00044393	     -0.20846595	      0.00144653	      0.00107115	     64.41061195
      1.38002168	     -0.04871284	     -0.00069880	     -0.19056905	     -0.05557204	      0.88270641	     -0.00044390	     -0.20845375	      0.00140376	      0.00099173	     64.53935448
      1.38128131	     -0.04873515	     -0.00069893	     -0.19059086	     -0.05557030	      0.88270761	     -0.00044386	     -0.20844231	      0.00136148	      0.00091410	     64.40321048
      1.38241363	     -0.04875824	     -0.00070138	     -0.19061344	     -0.05556878	      0.88270861	     -0.00044382	     -0.20843267	      0.00132368	      0.00084596	     64.53357411
      1.38354594	     -0.04878417	     -0.00070183	     -0.19063894	     -0.05556731	      0.88270953	     -0.00044376	     -0.20842363	      0.00128638	      0.00077962	     64.42588456
      1.38467826	     -0.04881303	     -0.00070358	     -0.19066732	     -0.05556587	      0.88271038	     -0.00044370	     -0.20841518	      0.00124938	      0.00071513	     64.46315025
      1.38610949	     -0.04885381	     -0.00070431	     -0.19070754	     -0.05556411	      0.88271134	     -0.00044361	     -0.20840536	      0.00120335	      0.00063644	     64.32907766
      1.38726045	     -0.04888993	     -0.00070656	     -0.19074318	     -0.05556275	      0.88271204	     -0.00044353	     -0.20839814	      0.00116680	      0.00057546	     64.40564210
      1.38841142	     -0.04892973	     -0.00070724	     -0.19078254	     -0.05556143	      0.88271267	     -0.00044344	     -0.20839153	      0.00113093	      0.00051668	     64.25620030
      1.38956238	     -0.04897237	     -0.00070923	     -0.19082472	     -0.05556015	      0.88271323	     -0.00044334	     -0.20838550	      0.00109557	      0.00046009	     64.25959459
      1.39098266	     -0.04902890	     -0.00071009	     -0.19088072	     -0.05555862	      0.88271384	     -0.00044321	     -0.20837886	      0.00105294	      0.00039337	     64.06180999
      1.39211815	     -0.04907722	     -0.00071250	     -0.19092858	     -0.05555745	      0.88271425	     -0.00044310	     -0.20837419	      0.00101950	      0.00034242	     64.10103665
      1.39325364	     -0.04912840	     -0.00071312	     -0.19097936	     -0.05555631	      0.88271461	     -0.00044298	     -0.20837006	      0.00098690	      0.00029363	     63.90775460
      1.39438914	     -0.04918235	     -0.00071520	     -0.19103288	     -0.05555520	      0.88271492	     -0.00044285	     -0.20836649	      0.00095497	      0.00024690	     63.85364732
      1.39586315	     -0.04925631	     -0.00071659	     -0.19110632	     -0.05555383	      0.88271524	     -0.00044268	     -0.20836265	      0.00091483	      0.00018933	     63.58522166
      1.39699518	     -0.04931637	     -0.00071939	     -0.19116594	     -0.05555281	      0.88271543	     -0.00044253	     -0.20836031	      0.00088486	      0.00014735	     63.57039780
      1.39812721	     -0.04937855	     -0.00072067	     -0.19122774	     -0.05555182	      0.88271558	     -0.00044238	     -0.20835850	      0.00085587	      0.00010734	     63.32950594
      1.39925924	     -0.04944374	     -0.00072304	     -0.19129253	     -0.05555087	      0.88271568	     -0.00044222	     -0.20835721	      0.00082773	      0.00006915	     63.21381473
      1.40077283	     -0.04953524	     -0.00072479	     -0.19138354	     -0.05554964	      0.88271574	     -0.00044200	     -0.20835630	      0.00079172	      0.00002080	     62.87348779
      1.40189859	     -0.04960616	     -0.00072761	     -0.19145406	     -0.05554877	      0.88271575	     -0.00044183	     -0.20835623	      0.00076601	     -0.00001337	     62.81132540
      1.40302434	     -0.04967952	     -0.00072874	     -0.19152709	     -0.05554792	      0.88271571	     -0.00044165	     -0.20835664	      0.00074147	     -0.00004608	     62.52417443
      1.40440007	     -0.04977175	     -0.00073092	     -0.19161889	     -0.05554692	      0.88271562	     -0.00044142	     -0.20835782	      0.00071285	     -0.00008428	     62.36153523
      1.40563113	     -0.04985790	     -0.00073121	     -0.19170472	     -0.05554606	      0.88271550	     -0.00044121	     -0.20835948	      0.00068879	     -0.00011689	     61.96508122
      1.40686218	     -0.04994682	     -0.00073350	     -0.19179329	     -0.05554522	      0.88271534	     -0.00044099	     -0.20836173	      0.00066598	     -0.00014828	     61.84717666
      1.40809324	     -0.05003869	     -0.00073355	     -0.19188488	     -0.05554442	      0.88271514	     -0.00044076	     -0.20836453	      0.00064478	     -0.00017853	     61.40722388
      1.40932429	     -0.05013333	     -0.00073587	     -0.19197918	     -0.05554363	      0.88271490	     -0.00044052	     -0.20836787	      0.00062490	     -0.00020790	     61.27887529
      1.41055535	     -0.05023065	     -0.00073573	     -0.19207625	     -0.05554288	      0.88271462	     -0.00044028	     -0.20837173	      0.00060673	     -0.00023645	     60.79810598
      1.41178640	     -0.05033024	     -0.00073803	     -0.19217554	     -0.05554214	      0.88271432	     -0.00044003	     -0.20837611	      0.00058992	     -0.00026443	     60.66170671
      1.41301746	     -0.05043209	     -0.00073773	     -0.19227718	     -0.05554142	      0.88271397	     -0.00043977	     -0.20838097	      0.00057495	     -0.00029186	     60.14880454
      1.41424852	     -0.05053609	     -0.00074000	     -0.19238090	     -0.05554072	      0.88271360	     -0.00043951	     -0.20838628	      0.00056143	     -0.00031898	     59.99851197
      1.41547957	     -0.05064248	     -0.00073966	     -0.19248711	     -0.05554004	      0.88271319	     -0.00043924	     -0.20839205	      0.00054980	     -0.00034576	     59.45696746
      1.41671063	     -0.05075110	     -0.00074196	     -0.19259549	     -0.05553937	      0.88271275	     -0.00043897	     -0.20839825	      0.00053964	     -0.00037242	     59.28632184
      1.41794168	     -0.05086175	     -0.00074170	     -0.19270599	     -0.05553871	      0.88271227	     -0.00043868	     -0.20840488	      0.00053143	     -0.00039893	     58.73086472
      1.41917274	     -0.05097409	     -0.00074403	     -0.19281812	     -0.05553806	      0.88271176	     -0.00043840	     -0.20841190	      0.00052475	     -0.00042545	     58.54200300
      1.42040380	     -0.05108797	     -0.00074398	     -0.19293188	     -0.05553742	      0.88271122	     -0.00043810	     -0.20841931	      0.00052005	     -0.00045191	     57.98338277
      1.42163485	     -0.05120325	     -0.00074646	     -0.19304697	     -0.05553678	      0.88271065	     -0.00043781	     -0.20842707	      0.00051692	     -0.00047844	     57.77510920
      1.42286591	     -0.05131972	     -0.00074689	     -0.19316334	     -0.05553614	      0.88271005	     -0.00043750	     -0.20843517	      0.00051578	     -0.00050495	     57.22326771
      1.42409696	     -0.05143716	     -0.00074970	     -0.19328061	     -0.05553551	      0.88270941	     -0.00043720	     -0.20844357	      0.00051625	     -0.00053152	     56.99752949
      1.42532802	     -0.05155529	     -0.00075084	     -0.19339866	     -0.05553487	      0.88270874	     -0.00043688	     -0.20845226	      0.00051868	     -0.00055802	     56.46024562
      1.42655908	     -0.05167368	     -0.00075410	     -0.19351691	     -0.05553423	      0.88270803	     -0.00043657	     -0.20846121	      0.00052271	     -0.00058451	     56.21903482
      1.42779013	     -0.05179196	     -0.00075601	     -0.19363511	     -0.05553358	      0.88270730	     -0.00043625	     -0.20847038	      0.00052865	     -0.00061085	     55.70259649
      1.42902119	     -0.05190965	     -0.00075969	     -0.19375268	     -0.05553293	      0.88270653	     -0.00043593	     -0.20847975	      0.00053618	     -0.00063704	     55.44682359
      1.43025224	     -0.05202630	     -0.00076230	     -0.19386927	     -0.05553226	      0.88270573	     -0.00043560	     -0.20848927	      0.00054552	     -0.00066296	     54.95937601
      1.43148330	     -0.05214153	     -0.00076637	     -0.19398440	     -0.05553159	      0.88270490	     -0.00043527	     -0.20849892	      0.00055640	     -0.00068854	     54.69524550
      1.43297198	     -0.05227859	     -0.00076996	     -0.19412141	     -0.05553075	      0.88270385	     -0.00043488	     -0.20851070	      0.00057184	     -0.00071883	     54.07334115
      1.43410808	     -0.05238144	     -0.00077483	     -0.19422418	     -0.05553009	      0.88270302	     -0.00043457	     -0.20851975	      0.00058497	     -0.00074142	     53.95975415
      1.43524418	     -0.05248244	     -0.00077826	     -0.19432515	     -0.05552942	      0.88270217	     -0.00043426	     -0.20852884	      0.00059954	     -0.00076340	     53.52707282
      1.43669152	     -0.05260806	     -0.00078419	     -0.19445070	     -0.05552853	      0.88270104	     -0.00043387	     -0.20854044	      0.00061978	     -0.00079045	     53.26493971
      1.43813886	     -0.05273004	     -0.00078839	     -0.19457269	     -0.05552762	      0.88269988	     -0.00043347	     -0.20855203	      0.00064216	     -0.00081621	     52.59041522
      1.43921389	     -0.05281807	     -0.00079393	     -0.19466067	     -0.05552692	      0.88269899	     -0.00043317	     -0.20856062	      0.00065975	     -0.00083448	     52.58372224
      1.44028891	     -0.05290366	     -0.00079785	     -0.19474626	     -0.05552620	      0.88269808	     -0.00043288	     -0.20856919	      0.00067848	     -0.00085188	     52.21901797
      1.44183071	     -0.05302200	     -0.00080453	     -0.19486460	     -0.05552513	      0.88269675	     -0.00043245	     -0.20858140	      0.00070686	     -0.00087524	     51.94503809
      1.44316221	     -0.05311982	     -0.00080921	     -0.19496246	     -0.05552418	      0.88269557	     -0.00043208	     -0.20859186	      0.00073291	     -0.00089375	     51.45472955
      1.44449370	     -0.05321346	     -0.00081564	     -0.19505610	     -0.05552318	      0.88269437	     -0.00043170	     -0.20860222	      0.00076002	     -0.00091067	     51.39922964
      1.44582520	     -0.05330270	     -0.00081974	     -0.19514543	     -0.05552215	      0.88269315	     -0.00043133	     -0.20861247	      0.00078854	     -0.00092582	     50.78870735
      1.44700745	     -0.05337809	     -0.00082566	     -0.19522083	     -0.05552120	      0.88269205	     -0.00043099	     -0.20862146	      0.00081453	     -0.00093779	     50.82845251
      1.44818970	     -0.05344989	     -0.00082961	     -0.19529272	     -0.05552022	      0.88269093	     -0.00043066	     -0.20863033	      0.00084152	     -0.00094823	     50.40355113
      1.44937195	     -0.05351822	     -0.00083464	     -0.19536112	     -0.05551921	      0.88268981	     -0.00043032	     -0.20863908	      0.00086912	     -0.00095716	     50.27310605
      1.45094771	     -0.05360383	     -0.00083989	     -0.19544686	     -0.05551781	      0.88268829	     -0.00042986	     -0.20865055	      0.00090710	     -0.00096657	     49.78771159
      1.45216430	     -0.05366562	     -0.00084535	     -0.19550873	     -0.05551669	      0.88268711	     -0.00042951	     -0.20865922	      0.00093702	     -0.00097193	     49.80499018
      1.45338089	     -0.05372381	     -0.00084903	     -0.19556706	     -0.05551553	      0.88268593	     -0.00042916	     -0.20866775	      0.00096775	     -0.00097554	     49.40840042
      1.45459748	     -0.05377845	     -0.00085378	     -0.19562180	     -0.05551434	      0.88268474	     -0.00042880	     -0.20867611	      0.00099888	     -0.00097747	     49.31839361
      1.45614096	     -0.05384259	     -0.00085817	     -0.19568614	     -0.05551277	      0.88268323	     -0.00042834	     -0.20868649	      0.00103925	     -0.00097744	     48.86087892
      1.45733951	     -0.05388834	     -0.00086305	     -0.19573201	     -0.05551150	      0.88268206	     -0.00042799	     -0.20869434	      0.00107090	     -0.00097558	     48.91741210
      1.45853806	     -0.05393074	     -0.00086608	     -0.19577458	     -0.05551020	      0.88268089	     -0.00042763	     -0.20870202	      0.00110312	     -0.00097212	     48.56590364
      1.45973662	     -0.05396994	     -0.00086988	     -0.19581393	     -0.05550886	      0.88267973	     -0.00042726	     -0.20870951	      0.00113553	     -0.00096719	     48.47357632
      1.46134812	     -0.05401783	     -0.00087325	     -0.19586209	     -0.05550699	      0.88267818	     -0.00042678	     -0.20871928	      0.00117973	     -0.00095849	     48.03989116
      1.46254479	     -0.05404995	     -0.00087699	     -0.19589437	     -0.05550556	      0.88267704	     -0.00042641	     -0.20872630	      0.00121272	     -0.00095078	     48.09251692
      1.46374147	     -0.05407904	     -0.00087891	     -0.19592368	     -0.05550409	      0.88267590	     -0.00042605	     -0.20873314	      0.00124619	     -0.00094219	     47.76508227
      1.46520047	     -0.05411034	     -0.00088243	     -0.19595521	     -0.05550224	      0.88267454	     -0.00042560	     -0.20874119	      0.00128724	     -0.00093090	     47.73491346
      1.46650341	     -0.05413447	     -0.00088382	     -0.19597962	     -0.05550054	      0.88267333	     -0.00042520	     -0.20874811	      0.00132448	     -0.00092028	     47.30996466
      1.46780636	     -0.05415518	     -0.00088731	     -0.19600053	     -0.05549879	      0.88267214	     -0.00042480	     -0.20875477	      0.00136186	     -0.00090948	     47.40345664
      1.46910930	     -0.05417248	     -0.00088879	     -0.19601809	     -0.05549699	      0.88267096	     -0.00042441	     -0.20876116	      0.00139987	     -0.00089862	     46.96631729
      1.47041224	     -0.05418675	     -0.00089270	     -0.19603256	     -0.05549514	      0.88266980	     -0.00042401	     -0.20876727	      0.00143802	     -0.00088797	     47.09073818
      1.47171519	     -0.05419843	     -0.00089465	     -0.19604449	     -0.05549324	      0.88266865	     -0.00042362	     -0.20877310	      0.00147681	     -0.00087765	     46.63720914
      1.47301813	     -0.05420826	     -0.00089937	     -0.19605449	     -0.05549129	      0.88266751	     -0.00042323	     -0.20877870	      0.00151570	     -0.00086791	     46.78000485
      1.47432107	     -0.05421660	     -0.00090227	     -0.19606305	     -0.05548929	      0.88266638	     -0.00042285	     -0.20878408	      0.00155523	     -0.00085882	     46.31980873
      1.47562402	     -0.05422432	     -0.00090822	     -0.19607090	     -0.05548724	      0.88266527	     -0.00042247	     -0.20878928	      0.00159486	     -0.00085060	     46.47519151
      1.47692696	     -0.05423399	     -0.00091257	     -0.19608074	     -0.05548514	      0.88266417	     -0.00042210	     -0.20879441	      0.00163511	     -0.00084329	     46.00545552
      1.47822991	     -0.05424679	     -0.00092014	     -0.19609361	     -0.05548298	      0.88266307	     -0.00042173	     -0.20879959	      0.00167542	     -0.00083718	     46.14235687
      1.47953285	     -0.05426187	     -0.00092600	     -0.19610882	     -0.05548077	      0.88266198	     -0.00042137	     -0.20880494	      0.00171638	     -0.00083233	     45.69095878
      1.48083579	     -0.05427868	     -0.00093458	     -0.19612567	     -0.05547851	      0.88266090	     -0.00042102	     -0.20881052	      0.00175749	     -0.00082897	     45.81443533
      1.48213874	     -0.05429680	     -0.00094117	     -0.19614390	     -0.05547619	      0.88265982	     -0.00042066	     -0.20881639	      0.00179929	     -0.00082711	     45.38735470
      1.48344168	     -0.05431573	     -0.00095005	     -0.19616287	     -0.05547382	      0.88265875	     -0.00042032	     -0.20882257	      0.00184129	     -0.00082693	     45.49249846
      1.48474462	     -0.05433483	     -0.00095688	     -0.19618208	     -0.05547139	      0.88265767	     -0.00041997	     -0.20882906	      0.00188401	     -0.00082836	     45.10633103
      1.48604757	     -0.05435262	     -0.00096584	     -0.19619992	     -0.05546891	      0.88265659	     -0.00041963	     -0.20883587	      0.00192698	     -0.00083141	     45.19670728
      1.48735051	     -0.05436967	     -0.00097257	     -0.19621708	     -0.05546637	      0.88265550	     -0.00041930	     -0.20884298	      0.00197061	     -0.00083585	     44.85876272
      1.48865346	     -0.05438568	     -0.00098067	     -0.19623317	     -0.05546377	      0.88265441	     -0.00041897	     -0.20885036	      0.00201442	     -0.00084157	     44.91125185
      1.48995640	     -0.05440061	     -0.00098676	     -0.19624825	     -0.05546112	      0.88265331	     -0.00041864	     -0.20885801	      0.00205876	     -0.00084840	     44.60707819
      1.49125934	     -0.05441428	     -0.00099401	     -0.19626204	     -0.05545841	      0.88265220	     -0.00041831	     -0.20886588	      0.00210323	     -0.00085629	     44.64098993
      1.49256229	     -0.05442687	     -0.00099950	     -0.19627480	     -0.05545564	      0.88265108	     -0.00041799	     -0.20887397	      0.00214818	     -0.00086505	     44.38410937
      1.49386523	     -0.05443884	     -0.00100609	     -0.19628691	     -0.05545281	      0.88264994	     -0.00041767	     -0.20888226	      0.00219326	     -0.00087456	     44.40481966
      1.49516817	     -0.05444896	     -0.00101111	     -0.19629722	     -0.05544992	      0.88264880	     -0.00041735	     -0.20889075	      0.00223874	     -0.00088458	     44.19837371
      1.49647112	     -0.05445674	     -0.00101689	     -0.19630519	     -0.05544698	      0.88264764	     -0.00041703	     -0.20889938	      0.00228430	     -0.00089490	     44.21620119
      1.49805550	     -0.05446344	     -0.00102166	     -0.19631216	     -0.05544331	      0.88264621	     -0.00041665	     -0.20891001	      0.00234005	     -0.00090744	     43.94044033
      1.49922363	     -0.05446658	     -0.00102679	     -0.19631547	     -0.05544056	      0.88264514	     -0.00041637	     -0.20891791	      0.00238102	     -0.00091656	     44.07153936
      1.50039176	     -0.05446680	     -0.00102987	     -0.19631592	     -0.05543775	      0.88264407	     -0.00041609	     -0.20892583	      0.00242220	     -0.00092531	     43.93984336
      1.50194627	     -0.05446020	     -0.00103462	     -0.19630961	     -0.05543394	      0.88264262	     -0.00041572	     -0.20893627	      0.00247687	     -0.00093610	     44.01644773
      1.50333836	     -0.05444623	     -0.00103711	     -0.19629595	     -0.05543046	      0.88264131	     -0.00041539	     -0.20894535	      0.00252592	     -0.00094434	     43.89955951
      1.50473044	     -0.05442553	     -0.00104187	     -0.19627550	     -0.05542691	      0.88263999	     -0.00041507	     -0.20895404	      0.00257452	     -0.00095067	     44.16048384
      1.50595042	     -0.05440176	     -0.00104348	     -0.19625202	     -0.05542374	      0.88263883	     -0.00041478	     -0.20896126	      0.00261698	     -0.00095414	     44.02781677
      1.50717041	     -0.05437327	     -0.00104703	     -0.19622376	     -0.05542052	      0.88263767	     -0.00041450	     -0.20896807	      0.00265877	     -0.00095540	     44.20890882
      1.50839039	     -0.05433967	     -0.00104940	     -0.19619042	     -0.05541726	      0.88263650	     -0.00041423	     -0.20897442	      0.00270007	     -0.00095408	     44.24532933
      1.51003608	     -0.05428629	     -0.00105375	     -0.19613735	     -0.05541277	      0.88263494	     -0.00041386	     -0.20898220	      0.00275445	     -0.00094778	     44.50832870
      1.51127832	     -0.05424107	     -0.00105544	     -0.19609241	     -0.05540932	      0.88263376	     -0.00041358	     -0.20898745	      0.00279455	     -0.00093923	     44.50800900
      1.51252057	     -0.05419212	     -0.00105879	     -0.19604368	     -0.05540582	      0.88263260	     -0.00041331	     -0.20899217	      0.00283343	     -0.00092730	     44.74053134
      1.51376281	     -0.05413878	     -0.00106074	     -0.19599058	     -0.05540228	      0.88263146	     -0.00041304	     -0.20899636	      0.00287124	     -0.00091185	     44.84637780
      1.51538190	     -0.05406386	     -0.00106454	     -0.19591594	     -0.05539759	      0.88263000	     -0.00041269	     -0.20900099	      0.00291849	     -0.00088639	     45.19095129
      1.51659134	     -0.05400288	     -0.00106532	     -0.19585522	     -0.05539404	      0.88262895	     -0.00041244	     -0.20900385	      0.00295246	     -0.00086338	     45.27083192
      1.51780079	     -0.05393863	     -0.00106764	     -0.19579118	     -0.05539045	      0.88262792	     -0.00041219	     -0.20900616	      0.00298495	     -0.00083701	     45.55108553
      1.51929090	     -0.05385524	     -0.00106861	     -0.19570808	     -0.05538598	      0.88262670	     -0.00041188	     -0.20900826	      0.00302316	     -0.00079992	     45.75586879
      1.52061032	     -0.05377814	     -0.00107086	     -0.19563119	     -0.05538197	      0.88262566	     -0.00041161	     -0.20900945	      0.00305498	     -0.00076309	     46.11394023
      1.52192975	     -0.05369691	     -0.00107047	     -0.19555023	     -0.05537792	      0.88262468	     -0.00041135	     -0.20901000	      0.00308520	     -0.00072265	     46.28834742
      1.52324917	     -0.05361231	     -0.00107208	     -0.19546583	     -0.05537383	      0.88262376	     -0.00041109	     -0.20900986	      0.00311341	     -0.00067894	     46.67888941
      1.52456859	     -0.05352400	     -0.00107080	     -0.19537779	     -0.05536970	      0.88262289	     -0.00041083	     -0.20900904	      0.00313999	     -0.00063211	     46.87420463
      1.52588802	     -0.05343365	     -0.00107291	     -0.19528759	     -0.05536554	      0.88262209	     -0.00041058	     -0.20900752	      0.00316446	     -0.00058256	     47.28677331
      1.52720744	     -0.05333991	     -0.00107149	     -0.19519410	     -0.05536135	      0.88262136	     -0.00041033	     -0.20900531	      0.00318727	     -0.00053048	     47.49382724
      1.52852686	     -0.05324277	     -0.00107249	     -0.19509712	     -0.05535713	      0.88262069	     -0.00041008	     -0.20900240	      0.00320796	     -0.00047631	     47.95200351
      1.52968157	     -0.05315552	     -0.00107024	     -0.19501009	     -0.05535342	      0.88262017	     -0.00040987	     -0.20899928	      0.00322475	     -0.00042725	     48.15717511
      1.53083628	     -0.05306742	     -0.00107004	     -0.19492213	     -0.05534968	      0.88261971	     -0.00040966	     -0.20899564	      0.00323995	     -0.00037698	     48.50231288
      1.53227883	     -0.05295681	     -0.00106829	     -0.19481173	     -0.05534500	      0.88261921	     -0.00040941	     -0.20899038	      0.00325700	     -0.00031274	     48.85416567
      1.53372138	     -0.05284546	     -0.00106847	     -0.19470051	     -0.05534029	      0.88261881	     -0.00040916	     -0.20898438	      0.00327166	     -0.00024744	     49.32868075
      1.53487091	     -0.05275475	     -0.00106611	     -0.19460997	     -0.05533652	      0.88261855	     -0.00040896	     -0.20897905	      0.00328192	     -0.00019489	     49.58550808
      1.53602044	     -0.05266288	     -0.00106550	     -0.19451820	     -0.05533274	      0.88261836	     -0.00040877	     -0.20897323	      0.00329064	     -0.00014219	     49.94183967
      1.53748480	     -0.05254469	     -0.00106317	     -0.19440016	     -0.05532792	      0.88261820	     -0.00040853	     -0.20896510	      0.00329984	     -0.00007511	     50.34172432
      1.53894915	     -0.05242704	     -0.00106295	     -0.19428258	     -0.05532308	      0.88261814	     -0.00040830	     -0.20895619	      0.00330666	     -0.00000861	     50.82620550
      1.54003319	     -0.05233981	     -0.00106019	     -0.19419547	     -0.05531949	      0.88261815	     -0.00040813	     -0.20894913	      0.00331043	      0.00004004	     51.07097367
      1.54111724	     -0.05225346	     -0.00105921	     -0.19410917	     -0.05531590	      0.88261822	     -0.00040796	     -0.20894170	      0.00331288	      0.00008787	     51.38202575
      1.54266663	     -0.05213158	     -0.00105655	     -0.19398738	     -0.05531077	      0.88261841	     -0.00040772	     -0.20893050	      0.00331437	      0.00015450	     51.78458081
      1.54398329	     -0.05202987	     -0.00105554	     -0.19388570	     -0.05530641	      0.88261865	     -0.00040753	     -0.20892048	      0.00331369	      0.00020906	     52.15672162
      1.54529994	     -0.05192999	     -0.00105295	     -0.19378586	     -0.05530204	      0.88261896	     -0.00040734	     -0.20891008	      0.00331147	      0.00026153	     52.49150646
      1.54661660	     -0.05183264	     -0.00105302	     -0.19368848	     -0.05529769	      0.88261934	     -0.00040716	     -0.20889934	      0.00330749	      0.00031162	     52.87422252
      1.54793325	     -0.05173691	     -0.00105026	     -0.19359277	     -0.05529334	      0.88261978	     -0.00040697	     -0.20888830	      0.00330207	      0.00035934	     53.19744511
      1.54906162	     -0.05165691	     -0.00105112	     -0.19351269	     -0.05528961	      0.88262021	     -0.00040682	     -0.20887861	      0.00329600	      0.00039816	     53.50731628
      1.55018998	     -0.05157766	     -0.00104997	     -0.19343341	     -0.05528590	      0.88262068	     -0.00040667	     -0.20886872	      0.00328888	      0.00043518	     53.79168123
      1.55160651	     -0.05148034	     -0.00104977	     -0.19333599	     -0.05528125	      0.88262133	     -0.00040649	     -0.20885603	      0.00327820	      0.00047904	     54.16522342
      1.55302303	     -0.05138616	     -0.00104806	     -0.19324175	     -0.05527661	      0.88262203	     -0.00040630	     -0.20884308	      0.00326578	      0.00052007	     54.52526359
      1.55413760	     -0.05131484	     -0.00104965	     -0.19317028	     -0.05527298	      0.88262263	     -0.00040616	     -0.20883276	      0.00325460	      0.00055029	     54.81326357
      1.55525216	     -0.05124602	     -0.00104990	     -0.19310134	     -0.05526936	      0.88262326	     -0.00040602	     -0.20882238	      0.00324238	      0.00057883	     55.08406850
      1.55669685	     -0.05116067	     -0.00105210	     -0.19301576	     -0.05526468	      0.88262412	     -0.00040585	     -0.20880890	      0.00322477	      0.00061325	     55.45601621
      1.55814153	     -0.05107783	     -0.00105256	     -0.19293273	     -0.05526004	      0.88262503	     -0.00040568	     -0.20879539	      0.00320537	      0.00064493	     55.83174735
      1.55919195	     -0.05101943	     -0.00105559	     -0.19287411	     -0.05525668	      0.88262572	     -0.00040555	     -0.20878555	      0.00318996	      0.00066623	     56.09089644
      1.56024236	     -0.05096184	     -0.00105685	     -0.19281634	     -0.05525334	      0.88262643	     -0.00040543	     -0.20877568	      0.00317363	      0.00068622	     56.34701081
      1.56177431	     -0.05087868	     -0.00105981	     -0.19273288	     -0.05524850	      0.88262750	     -0.00040525	     -0.20876120	      0.00314795	      0.00071299	     56.74540700
      1.56306248	     -0.05080816	     -0.00106102	     -0.19266213	     -0.05524446	      0.88262843	     -0.00040511	     -0.20874889	      0.00312477	      0.00073354	     57.07098191
      1.56435064	     -0.05073712	     -0.00106369	     -0.19259081	     -0.05524045	      0.88262939	     -0.00040496	     -0.20873640	      0.00309995	      0.00075240	     57.40781659
      1.56563880	     -0.05066490	     -0.00106361	     -0.19251838	     -0.05523647	      0.88263037	     -0.00040482	     -0.20872367	      0.00307366	      0.00076982	     57.71038329
      1.56692697	     -0.05059138	     -0.00106639	     -0.19244457	     -0.05523253	      0.88263137	     -0.00040468	     -0.20871064	      0.00304564	      0.00078584	     58.06558431
      1.56801640	     -0.05052757	     -0.00106580	     -0.19238058	     -0.05522922	      0.88263224	     -0.00040456	     -0.20869934	      0.00302087	      0.00079856	     58.31048393
      1.56910582	     -0.05046291	     -0.00106691	     -0.19231568	     -0.05522595	      0.88263311	     -0.00040444	     -0.20868777	      0.00299486	      0.00081059	     58.59438355
      1.57050248	     -0.05037800	     -0.00106682	     -0.19223051	     -0.05522179	      0.88263426	     -0.00040429	     -0.20867252	      0.00295992	      0.00082529	     58.95486524
      1.57189914	     -0.05029156	     -0.00106857	     -0.19214374	     -0.05521768	      0.88263542	     -0.00040414	     -0.20865676	      0.00292300	      0.00083933	     59.36343161
      1.57296910	     -0.05022440	     -0.00106748	     -0.19207638	     -0.05521457	      0.88263632	     -0.00040402	     -0.20864436	      0.00289350	      0.00084988	     59.60738426
      1.57403907	     -0.05015673	     -0.00106810	     -0.19200846	     -0.05521149	      0.88263724	     -0.00040391	     -0.20863167	      0.00286276	      0.00086022	     59.89507219
      1.57547314	     -0.05006539	     -0.00106758	     -0.19191680	     -0.05520741	      0.88263848	     -0.00040376	     -0.20861424	      0.00281980	      0.00087392	     60.25775157
      1.57690722	     -0.04997281	     -0.00106883	     -0.19182383	     -0.05520340	      0.88263974	     -0.00040361	     -0.20859632	      0.00277464	      0.00088741	     60.68624887
      1.57790968	     -0.04990730	     -0.00106704	     -0.19175813	     -0.05520064	      0.88264064	     -0.00040350	     -0.20858352	      0.00274196	      0.00089682	     60.88484562
      1.57891213	     -0.04984138	     -0.00106684	     -0.19169195	     -0.05519790	      0.88264154	     -0.00040339	     -0.20857049	      0.00270820	      0.00090613	     61.14680035
      1.58045232	     -0.04973979	     -0.00106537	     -0.19158998	     -0.05519377	      0.88264295	     -0.00040322	     -0.20855004	      0.00265444	      0.00092032	     61.52022435
      1.58171661	     -0.04965629	     -0.00106510	     -0.19150613	     -0.05519045	      0.88264412	     -0.00040309	     -0.20853290	      0.00260855	      0.00093177	     61.86743591
      1.58298089	     -0.04957290	     -0.00106309	     -0.19142242	     -0.05518718	      0.88264530	     -0.00040295	     -0.20851546	      0.00256126	      0.00094312	     62.15971555
      1.58424518	     -0.04948995	     -0.00106329	     -0.19133907	     -0.05518397	      0.88264650	     -0.00040281	     -0.20849776	      0.00251241	      0.00095425	     62.52674333
      1.58537529	     -0.04941738	     -0.00106102	     -0.19126621	     -0.05518116	      0.88264759	     -0.00040268	     -0.20848175	      0.00246762	      0.00096406	     62.74106303
      1.58650541	     -0.04934672	     -0.00106082	     -0.19119518	     -0.05517839	      0.88264868	     -0.00040255	     -0.20846562	      0.00242162	      0.00097351	     63.02202922
      1.58763552	     -0.04927914	     -0.00105943	     -0.19112726	     -0.05517568	      0.88264979	     -0.00040242	     -0.20844945	      0.00237458	      0.00098254	     63.23518694
      1.58906345	     -0.04919831	     -0.00105949	     -0.19104593	     -0.05517234	      0.88265120	     -0.00040225	     -0.20842908	      0.00231358	      0.00099300	     63.54835036
      1.59020140	     -0.04913812	     -0.00105788	     -0.19098538	     -0.05516973	      0.88265233	     -0.00040212	     -0.20841299	      0.00226394	      0.00100043	     63.68996291
      1.59133934	     -0.04908162	     -0.00105797	     -0.19092845	     -0.05516719	      0.88265348	     -0.00040198	     -0.20839710	      0.00221335	      0.00100669	     63.89985811
      1.59247729	     -0.04902936	     -0.00105671	     -0.19087580	     -0.05516470	      0.88265462	     -0.00040184	     -0.20838144	      0.00216204	      0.00101164	     64.03961103
      1.59390395	     -0.04897026	     -0.00105670	     -0.19081615	     -0.05516166	      0.88265607	     -0.00040166	     -0.20836223	      0.00209673	      0.00101555	     64.27657006
      1.59502003	     -0.04892916	     -0.00105487	     -0.19077466	     -0.05515935	      0.88265720	     -0.00040151	     -0.20834759	      0.00204513	      0.00101664	     64.34454230
      1.59613611	     -0.04889202	     -0.00105468	     -0.19073709	     -0.05515709	      0.88265834	     -0.00040136	     -0.20833331	      0.00199305	      0.00101571	     64.48978143
      1.59725220	     -0.04885860	     -0.00105325	     -0.19070326	     -0.05515490	      0.88265947	     -0.00040121	     -0.20831941	      0.00194071	      0.00101268	     64.56773738
      1.59874049	     -0.04882053	     -0.00105274	     -0.19066459	     -0.05515206	      0.88266097	     -0.00040101	     -0.20830151	      0.00187056	      0.00100507	     64.73438421
      1.59984708	     -0.04879700	     -0.00105078	     -0.19064067	     -0.05515002	      0.88266208	     -0.00040085	     -0.20828870	      0.00181836	      0.00099674	     64.74940314
      1.60095367	     -0.04877746	     -0.00105054	     -0.19062068	     -0.05514804	      0.88266318	     -0.00040069	     -0.20827633	      0.00176607	      0.00098599	     64.84909502
      1.60230621	     -0.04875901	     -0.00104884	     -0.19060172	     -0.05514569	      0.88266450	     -0.00040048	     -0.20826183	      0.00170231	      0.00096970	     64.87483879
      1.60350997	     -0.04874740	     -0.00104916	     -0.19058961	     -0.05514368	      0.88266566	     -0.00040030	     -0.20824953	      0.00164562	      0.00095223	     64.98109329
      1.60471374	     -0.04873991	     -0.00104741	     -0.19058168	     -0.05514173	      0.88266679	     -0.00040011	     -0.20823779	      0.00158923	      0.00093212	     64.94985821
      1.60591750	     -0.04873617	     -0.00104795	     -0.19057743	     -0.05513985	      0.88266790	     -0.00039991	     -0.20822662	      0.00153299	      0.00090937	     65.04376450
      1.60712126	     -0.04873583	     -0.00104617	     -0.19057665	     -0.05513804	      0.88266898	     -0.00039971	     -0.20821599	      0.00147717	      0.00088424	     64.98439920
      1.60832503	     -0.04873864	     -0.00104685	     -0.19057894	     -0.05513629	      0.88267003	     -0.00039951	     -0.20820590	      0.00142157	      0.00085677	     65.06926004
      1.60952879	     -0.04874432	     -0.00104493	     -0.19058419	     -0.05513462	      0.88267104	     -0.00039930	     -0.20819632	      0.00136648	      0.00082726	     64.98056886
      1.61073256	     -0.04875273	     -0.00104564	     -0.19059209	     -0.05513300	      0.88267202	     -0.00039908	     -0.20818724	      0.00131168	      0.00079576	     65.05715615
      1.61193632	     -0.04876392	     -0.00104353	     -0.19060286	     -0.05513146	      0.88267296	     -0.00039886	     -0.20817863	      0.00125746	      0.00076259	     64.94205153
      1.61314008	     -0.04877783	     -0.00104430	     -0.19061628	     -0.05512998	      0.88267386	     -0.00039864	     -0.20817050	      0.00120359	      0.00072781	     65.01595162
      1.61434385	     -0.04879435	     -0.00104204	     -0.19063239	     -0.05512856	      0.88267471	     -0.00039841	     -0.20816282	      0.00115038	      0.00069174	     64.87937807
      1.61554761	     -0.04881333	     -0.00104307	     -0.19065088	     -0.05512721	      0.88267552	     -0.00039817	     -0.20815560	      0.00109756	      0.00065445	     64.95126478
      1.61675137	     -0.04883452	     -0.00104084	     -0.19067168	     -0.05512592	      0.88267628	     -0.00039793	     -0.20814880	      0.00104547	      0.00061631	     64.78951725
      1.61795514	     -0.04885783	     -0.00104186	     -0.19069450	     -0.05512469	      0.88267700	     -0.00039768	     -0.20814243	      0.00099381	      0.00057736	     64.86210429
      1.61915890	     -0.04888336	     -0.00103946	     -0.19071966	     -0.05512352	      0.88267767	     -0.00039743	     -0.20813646	      0.00094294	      0.00053798	     64.68091397
      1.62036266	     -0.04891113	     -0.00104048	     -0.19074695	     -0.05512242	      0.88267830	     -0.00039717	     -0.20813090	      0.00089255	      0.00049817	     64.75116401
      1.62156643	     -0.04894120	     -0.00103790	     -0.19077667	     -0.05512137	      0.88267887	     -0.00039690	     -0.20812573	      0.00084300	      0.00045826	     64.54842258
      1.62264701	     -0.04897011	     -0.00103852	     -0.19080518	     -0.05512049	      0.88267935	     -0.00039665	     -0.20812143	      0.00079898	      0.00042232	     64.57640452
      1.62372760	     -0.04900068	     -0.00103708	     -0.19083540	     -0.05511965	      0.88267979	     -0.00039640	     -0.20811744	      0.00075566	      0.00038651	     64.45457339
      1.62505157	     -0.04904017	     -0.00103672	     -0.19087445	     -0.05511868	      0.88268027	     -0.00039609	     -0.20811298	      0.00070335	      0.00034286	     64.42171615
      1.62637554	     -0.04908172	     -0.00103453	     -0.19091562	     -0.05511778	      0.88268070	     -0.00039577	     -0.20810895	      0.00065212	      0.00029974	     64.24459250
      1.62748700	     -0.04911822	     -0.00103481	     -0.19095174	     -0.05511708	      0.88268101	     -0.00039549	     -0.20810590	      0.00060975	      0.00026399	     64.25382484
      1.62859847	     -0.04915619	     -0.00103318	     -0.19098940	     -0.05511643	      0.88268128	     -0.00039521	     -0.20810315	      0.00056820	      0.00022887	     64.10694081
      1.62970993	     -0.04919549	     -0.00103265	     -0.19102836	     -0.05511582	      0.88268152	     -0.00039493	     -0.20810068	      0.00052732	      0.00019437	     64.05208803
      1.63122007	     -0.04925079	     -0.00103051	     -0.19108325	     -0.05511507	      0.88268178	     -0.00039453	     -0.20809777	      0.00047305	      0.00014872	     63.86195360
      1.63235075	     -0.04929358	     -0.00103047	     -0.19112570	     -0.05511455	      0.88268193	     -0.00039422	     -0.20809591	      0.00043325	      0.00011551	     63.84793490
      1.63348144	     -0.04933738	     -0.00102870	     -0.19116922	     -0.05511409	      0.88268204	     -0.00039391	     -0.20809431	      0.00039436	      0.00008328	     63.68136161
      1.63461212	     -0.04938196	     -0.00102799	     -0.19121349	     -0.05511366	      0.88268211	     -0.00039359	     -0.20809296	      0.00035623	      0.00005201	     63.61396096
      1.63611587	     -0.04944231	     -0.00102554	     -0.19127349	     -0.05511316	      0.88268216	     -0.00039315	     -0.20809152	      0.00030689	      0.00001213	     63.39284541
      1.63723153	     -0.04948783	     -0.00102531	     -0.19131871	     -0.05511284	      0.88268216	     -0.00039282	     -0.20809069	      0.00027115	     -0.00001620	     63.37217668
      1.63834720	     -0.04953397	     -0.00102336	     -0.19136461	     -0.05511256	      0.88268213	     -0.00039249	     -0.20809005	      0.00023633	     -0.00004337	     63.18776049
      1.63972036	     -0.04959162	     -0.00102233	     -0.19142194	     -0.05511226	      0.88268204	     -0.00039207	     -0.20808952	      0.00019451	     -0.00007526	     63.10705202
      1.64094712	     -0.04964422	     -0.00101974	     -0.19147431	     -0.05511205	      0.88268194	     -0.00039168	     -0.20808926	      0.00015832	     -0.00010222	     62.85335665
      1.64217388	     -0.04969798	     -0.00101940	     -0.19152778	     -0.05511187	      0.88268179	     -0.00039129	     -0.20808920	      0.00012302	     -0.00012777	     62.81760269
      1.64340064	     -0.04975226	     -0.00101666	     -0.19158184	     -0.05511174	      0.88268162	     -0.00039089	     -0.20808931	      0.00008891	     -0.00015180	     62.53436903
      1.64462740	     -0.04980711	     -0.00101607	     -0.19163643	     -0.05511165	      0.88268142	     -0.00039048	     -0.20808960	      0.00005570	     -0.00017444	     62.50935314
      1.64585417	     -0.04986247	     -0.00101268	     -0.19169161	     -0.05511161	      0.88268120	     -0.00039006	     -0.20809004	      0.00002372	     -0.00019555	     62.19713862
      1.64708093	     -0.04991828	     -0.00101201	     -0.19174718	     -0.05511160	      0.88268094	     -0.00038964	     -0.20809063	     -0.00000734	     -0.00021530	     62.18372392
      1.64830769	     -0.04997452	     -0.00100835	     -0.19180328	     -0.05511162	      0.88268067	     -0.00038921	     -0.20809136	     -0.00003714	     -0.00023360	     61.83733004
      1.64953445	     -0.05003129	     -0.00100770	     -0.19185983	     -0.05511169	      0.88268037	     -0.00038877	     -0.20809222	     -0.00006604	     -0.00025064	     61.82891730
      1.65076121	     -0.05008854	     -0.00100381	     -0.19191696	     -0.05511178	      0.88268005	     -0.00038832	     -0.20809320	     -0.00009363	     -0.00026634	     61.45077128
      1.65198797	     -0.05014623	     -0.00100311	     -0.19197444	     -0.05511192	      0.88267972	     -0.00038787	     -0.20809431	     -0.00012032	     -0.00028093	     61.44754078
      1.65321473	     -0.05020456	     -0.00099891	     -0.19203268	     -0.05511208	      0.88267936	     -0.00038740	     -0.20809552	     -0.00014567	     -0.00029425	     61.04225449
      1.65444150	     -0.05026361	     -0.00099822	     -0.19209154	     -0.05511227	      0.88267900	     -0.00038693	     -0.20809685	     -0.00017012	     -0.00030650	     61.03843070
      1.65566826	     -0.05032326	     -0.00099394	     -0.19215112	     -0.05511250	      0.88267861	     -0.00038645	     -0.20809828	     -0.00019321	     -0.00031758	     60.61078096
      1.65689502	     -0.05038352	     -0.00099309	     -0.19221122	     -0.05511275	      0.88267822	     -0.00038597	     -0.20809982	     -0.00021540	     -0.00032777	     60.59839926
      1.65812178	     -0.05044440	     -0.00098870	     -0.19227204	     -0.05511302	      0.88267781	     -0.00038547	     -0.20810146	     -0.00023620	     -0.00033699	     60.15516898
      1.65934854	     -0.05050589	     -0.00098775	     -0.19233339	     -0.05511333	      0.88267739	     -0.00038497	     -0.20810320	     -0.00025607	     -0.00034553	     60.13399672
      1.66057530	     -0.05056802	     -0.00098335	     -0.19239550	     -0.05511365	      0.88267696	     -0.00038446	     -0.20810505	     -0.00027452	     -0.00035331	     59.68396046
      1.66180206	     -0.05063083	     -0.00098229	     -0.19245818	     -0.05511400	      0.88267652	     -0.00038394	     -0.20810700	     -0.00029200	     -0.00036060	     59.64688862
      1.66302883	     -0.05069426	     -0.00097799	     -0.19252160	     -0.05511437	      0.88267608	     -0.00038341	     -0.20810905	     -0.00030804	     -0.00036733	     59.19700103
      1.66425559	     -0.05075839	     -0.00097683	     -0.19258563	     -0.05511475	      0.88267562	     -0.00038287	     -0.20811120	     -0.00032312	     -0.00037373	     59.13765796
      1.66548235	     -0.05082326	     -0.00097270	     -0.19265050	     -0.05511516	      0.88267516	     -0.00038233	     -0.20811346	     -0.00033677	     -0.00037973	     58.69336882
      1.66670911	     -0.05088825	     -0.00097103	     -0.19271543	     -0.05511558	      0.88267469	     -0.00038178	     -0.20811582	     -0.00034944	     -0.00038553	     58.60916446
      1.66793587	     -0.05095436	     -0.00096720	     -0.19278155	     -0.05511602	      0.88267421	     -0.00038122	     -0.20811830	     -0.00036069	     -0.00039103	     58.16953252
      1.66916263	     -0.05102120	     -0.00096580	     -0.19284833	     -0.05511646	      0.88267373	     -0.00038065	     -0.20812091	     -0.00037093	     -0.00039642	     58.05185341
      1.67038939	     -0.05108849	     -0.00096212	     -0.19291565	     -0.05511693	      0.88267324	     -0.00038008	     -0.20812364	     -0.00037973	     -0.00040168	     57.63963512
      1.67161616	     -0.05115617	     -0.00096052	     -0.19298331	     -0.05511740	      0.88267275	     -0.00037949	     -0.20812648	     -0.00038745	     -0.00040700	     57.50305494
      1.67284292	     -0.05122415	     -0.00095706	     -0.19305133	     -0.05511788	      0.88267224	     -0.00037890	     -0.20812940	     -0.00039376	     -0.00041232	     57.11578443
      1.67406968	     -0.05129235	     -0.00095532	     -0.19311953	     -0.05511836	      0.88267173	     -0.00037831	     -0.20813241	     -0.00039894	     -0.00041777	     56.95639386
      1.67529644	     -0.05136053	     -0.00095209	     -0.19318776	     -0.05511885	      0.88267122	     -0.00037770	     -0.20813549	     -0.00040273	     -0.00042330	     56.59476578
      1.67652320	     -0.05142859	     -0.00095025	     -0.19325584	     -0.05511935	      0.88267070	     -0.00037709	     -0.20813863	     -0.00040535	     -0.00042895	     56.41671974
      1.67774996	     -0.05149650	     -0.00094727	     -0.19332382	     -0.05511985	      0.88267017	     -0.00037647	     -0.20814180	     -0.00040661	     -0.00043468	     56.07642218
      1.67924251	     -0.05157875	     -0.00094537	     -0.19340611	     -0.05512045	      0.88266951	     -0.00037570	     -0.20814569	     -0.00040663	     -0.00044178	     55.90486017
      1.68037181	     -0.05164058	     -0.00094208	     -0.19346804	     -0.05512091	      0.88266901	     -0.00037512	     -0.20814865	     -0.00040527	     -0.00044716	     55.50255631
      1.68150111	     -0.05170196	     -0.00094049	     -0.19352949	     -0.05512137	      0.88266850	     -0.00037452	     -0.20815160	     -0.00040305	     -0.00045259	     55.33854567
      1.68295036	     -0.05177994	     -0.00093718	     -0.19360759	     -0.05512195	      0.88266784	     -0.00037376	     -0.20815537	     -0.00039862	     -0.00045950	     54.95469844
      1.68439961	     -0.05185688	     -0.00093596	     -0.19368461	     -0.05512252	      0.88266717	     -0.00037298	     -0.20815909	     -0.00039276	     -0.00046639	     54.87499101
      1.68546254	     -0.05191225	     -0.00093279	     -0.19374011	     -0.05512294	      0.88266667	     -0.00037240	     -0.20816177	     -0.00038724	     -0.00047130	     54.45567549
      1.68652548	     -0.05196716	     -0.00093138	     -0.19379511	     -0.05512335	      0.88266617	     -0.00037182	     -0.20816442	     -0.00038104	     -0.00047612	     54.29601457
      1.68807786	     -0.05204599	     -0.00092834	     -0.19387411	     -0.05512393	      0.88266542	     -0.00037096	     -0.20816820	     -0.00037046	     -0.00048290	     53.93337501
      1.68940689	     -0.05211187	     -0.00092680	     -0.19394011	     -0.05512442	      0.88266478	     -0.00037022	     -0.20817134	     -0.00036016	     -0.00048844	     53.78865590
      1.69073593	     -0.05217598	     -0.00092345	     -0.19400442	     -0.05512489	      0.88266413	     -0.00036947	     -0.20817435	     -0.00034850	     -0.00049360	     53.39631446
      1.69206497	     -0.05223827	     -0.00092235	     -0.19406684	     -0.05512534	      0.88266347	     -0.00036871	     -0.20817722	     -0.00033593	     -0.00049841	     53.35249142
      1.69323968	     -0.05229171	     -0.00091889	     -0.19412048	     -0.05512573	      0.88266288	     -0.00036804	     -0.20817963	     -0.00032365	     -0.00050224	     52.95589965
      1.69441439	     -0.05234356	     -0.00091727	     -0.19417248	     -0.05512610	      0.88266229	     -0.00036736	     -0.20818191	     -0.00031074	     -0.00050572	     52.85610426
      1.69558910	     -0.05239354	     -0.00091438	     -0.19422266	     -0.05512646	      0.88266169	     -0.00036667	     -0.20818404	     -0.00029691	     -0.00050874	     52.59402120
      1.69717089	     -0.05245767	     -0.00091160	     -0.19428704	     -0.05512691	      0.88266088	     -0.00036574	     -0.20818669	     -0.00027722	     -0.00051208	     52.46033218
      1.69838221	     -0.05250419	     -0.00090776	     -0.19433380	     -0.05512724	      0.88266026	     -0.00036502	     -0.20818853	     -0.00026113	     -0.00051396	     52.11494797
      1.69959353	     -0.05254848	     -0.00090550	     -0.19437830	     -0.05512755	      0.88265964	     -0.00036429	     -0.20819020	     -0.00024454	     -0.00051527	     52.05021332
      1.70080485	     -0.05259025	     -0.00090194	     -0.19442032	     -0.05512783	      0.88265901	     -0.00036356	     -0.20819172	     -0.00022718	     -0.00051590	     51.79937518
      1.70234937	     -0.05263962	     -0.00089870	     -0.19446998	     -0.05512817	      0.88265822	     -0.00036262	     -0.20819342	     -0.00020438	     -0.00051572	     51.75213084
      1.70354243	     -0.05267434	     -0.00089436	     -0.19450498	     -0.05512840	      0.88265760	     -0.00036188	     -0.20819454	     -0.00018605	     -0.00051469	     51.41528826
      1.70473550	     -0.05270605	     -0.00089157	     -0.19453693	     -0.05512861	      0.88265699	     -0.00036115	     -0.20819550	     -0.00016747	     -0.00051291	     51.39764545
      1.70616792	     -0.05274015	     -0.00088655	     -0.19457137	     -0.05512883	      0.88265626	     -0.00036025	     -0.20819643	     -0.00014453	     -0.00050966	     51.10251578
      1.70760034	     -0.05276991	     -0.00088363	     -0.19460141	     -0.05512902	      0.88265553	     -0.00035935	     -0.20819711	     -0.00012141	     -0.00050523	     51.27424393
      1.70869688	     -0.05278965	     -0.00087888	     -0.19462145	     -0.05512915	      0.88265498	     -0.00035866	     -0.20819748	     -0.00010322	     -0.00050094	     50.88915190
      1.70979343	     -0.05280700	     -0.00087585	     -0.19463905	     -0.05512925	      0.88265443	     -0.00035797	     -0.20819772	     -0.00008506	     -0.00049594	     50.88631822
      1.71133421	     -0.05282722	     -0.00087045	     -0.19465964	     -0.05512936	      0.88265367	     -0.00035698	     -0.20819785	     -0.00005927	     -0.00048761	     50.66689988
      1.71267847	     -0.05284093	     -0.00086687	     -0.19467365	     -0.05512943	      0.88265302	     -0.00035612	     -0.20819778	     -0.00003681	     -0.00047917	     50.74506735
      1.71402273	     -0.05285092	     -0.00086147	     -0.19468399	     -0.05512946	      0.88265239	     -0.00035525	     -0.20819754	     -0.00001415	     -0.00046956	     50.42356689
      1.71536700	     -0.05285736	     -0.00085847	     -0.19469071	     -0.05512946	      0.88265176	     -0.00035438	     -0.20819715	      0.00000818	     -0.00045888	     50.66201034
      1.71655431	     -0.05285980	     -0.00085341	     -0.19469346	     -0.05512944	      0.88265122	     -0.00035361	     -0.20819668	      0.00002806	     -0.00044847	     50.30332487
      1.71774161	     -0.05285954	     -0.00085029	     -0.19469346	     -0.05512940	      0.88265070	     -0.00035283	     -0.20819608	      0.00004758	     -0.00043724	     50.41010889
      1.71892892	     -0.05285665	     -0.00084608	     -0.19469087	     -0.05512933	      0.88265019	     -0.00035205	     -0.20819538	      0.00006704	     -0.00042516	     50.25437086
      1.72053083	     -0.05284892	     -0.00084182	     -0.19468348	     -0.05512920	      0.88264952	     -0.00035100	     -0.20819427	      0.00009279	     -0.00040765	     50.37473953
      1.72174766	     -0.05284017	     -0.00083714	     -0.19467503	     -0.05512908	      0.88264903	     -0.00035020	     -0.20819330	      0.00011219	     -0.00039342	     50.08876130
      1.72296449	     -0.05282919	     -0.00083422	     -0.19466429	     -0.05512893	      0.88264856	     -0.00034940	     -0.20819225	      0.00013110	     -0.00037848	     50.21519357
      1.72418132	     -0.05281596	     -0.00083023	     -0.19465134	     -0.05512876	      0.88264811	     -0.00034859	     -0.20819110	      0.00014978	     -0.00036286	     50.06885868
      1.72575230	     -0.05279627	     -0.00082671	     -0.19463194	     -0.05512850	      0.88264756	     -0.00034755	     -0.20818951	      0.00017318	     -0.00034184	     50.24282439
      1.72694401	     -0.05277921	     -0.00082248	     -0.19461516	     -0.05512829	      0.88264716	     -0.00034676	     -0.20818823	      0.00019067	     -0.00032529	     49.97125440
      1.72813572	     -0.05276058	     -0.00082003	     -0.19459675	     -0.05512805	      0.88264678	     -0.00034597	     -0.20818689	      0.00020756	     -0.00030835	     50.10438799
      1.72958713	     -0.05273554	     -0.00081567	     -0.19457201	     -0.05512773	      0.88264635	     -0.00034501	     -0.20818518	      0.00022773	     -0.00028723	     49.93080492
      1.73088962	     -0.05271124	     -0.00081355	     -0.19454791	     -0.05512743	      0.88264599	     -0.00034415	     -0.20818359	      0.00024507	     -0.00026796	     50.17081321
      1.73219212	     -0.05268505	     -0.00080944	     -0.19452198	     -0.05512710	      0.88264565	     -0.00034328	     -0.20818193	      0.00026209	     -0.00024843	     49.93159563
      1.73349461	     -0.05265740	     -0.00080774	     -0.19449452	     -0.05512674	      0.88264534	     -0.00034242	     -0.20818022	      0.00027830	     -0.00022882	     50.21941046
      1.73479710	     -0.05262797	     -0.00080363	     -0.19446535	     -0.05512637	      0.88264505	     -0.00034155	     -0.20817846	      0.00029418	     -0.00020911	     49.96092489
      1.73609960	     -0.05259741	     -0.00080227	     -0.19443495	     -0.05512598	      0.88264479	     -0.00034069	     -0.20817666	      0.00030917	     -0.00018952	     50.29758739
      1.73740209	     -0.05256550	     -0.00079810	     -0.19440328	     -0.05512557	      0.88264456	     -0.00033983	     -0.20817481	      0.00032384	     -0.00017003	     50.01258131
      1.73870459	     -0.05253290	     -0.00079719	     -0.19437083	     -0.05512513	      0.88264435	     -0.00033897	     -0.20817294	      0.00033755	     -0.00015088	     50.40852357
      1.73986983	     -0.05250249	     -0.00079368	     -0.19434062	     -0.05512473	      0.88264419	     -0.00033820	     -0.20817125	      0.00034957	     -0.00013399	     50.17587917
      1.74103506	     -0.05247129	     -0.00079222	     -0.19430956	     -0.05512432	      0.88264404	     -0.00033743	     -0.20816955	      0.00036087	     -0.00011748	     50.36973277
      1.74244453	     -0.05243209	     -0.00078905	     -0.19427056	     -0.05512380	      0.88264389	     -0.00033651	     -0.20816748	      0.00037399	     -0.00009800	     50.31552321
      1.74385399	     -0.05239174	     -0.00078780	     -0.19423035	     -0.05512327	      0.88264376	     -0.00033558	     -0.20816538	      0.00038614	     -0.00007918	     50.63912673
      1.74503269	     -0.05235675	     -0.00078467	     -0.19419554	     -0.05512281	      0.88264368	     -0.00033481	     -0.20816362	      0.00039589	     -0.00006392	     50.47434706
      1.74621139	     -0.05232142	     -0.00078352	     -0.19416032	     -0.05512233	      0.88264361	     -0.00033404	     -0.20816185	      0.00040486	     -0.00004918	     50.68197772
      1.74762895	     -0.05227795	     -0.00078073	     -0.19411701	     -0.05512175	      0.88264355	     -0.00033311	     -0.20815974	      0.00041500	     -0.00003212	     50.64860254
      1.74904651	     -0.05223397	     -0.00078013	     -0.19407312	     -0.05512116	      0.88264352	     -0.00033219	     -0.20815764	      0.00042402	     -0.00001589	     51.01456502
      1.75018038	     -0.05219781	     -0.00077740	     -0.19403710	     -0.05512067	      0.88264351	     -0.00033146	     -0.20815599	      0.00043080	     -0.00000346	     50.85857875
      1.75131426	     -0.05216144	     -0.00077667	     -0.19400080	     -0.05512018	      0.88264351	     -0.00033072	     -0.20815436	      0.00043680	      0.00000842	     51.05825595
      1.75278507	     -0.05211335	     -0.00077471	     -0.19395283	     -0.05511953	      0.88264354	     -0.00032978	     -0.20815229	      0.00044380	      0.00002312	     51.09521603
      1.75425589	     -0.05206497	     -0.00077516	     -0.19390449	     -0.05511888	      0.88264358	     -0.00032883	     -0.20815029	      0.00044953	      0.00003705	     51.50920883
      1.75534787	     -0.05202820	     -0.00077343	     -0.19386780	     -0.05511838	      0.88264363	     -0.00032813	     -0.20814885	      0.00045328	      0.00004703	     51.38272852
      1.75643986	     -0.05199145	     -0.00077378	     -0.19383108	     -0.05511789	      0.88264368	     -0.00032744	     -0.20814746	      0.00045620	      0.00005672	     51.58878015
      1.75797983	     -0.05193866	     -0.00077340	     -0.19377833	     -0.05511718	      0.88264378	     -0.00032646	     -0.20814559	      0.00045922	      0.00007009	     51.68144985
      1.75935733	     -0.05189094	     -0.00077461	     -0.19373059	     -0.05511655	      0.88264388	     -0.00032559	     -0.20814400	      0.00046053	      0.00008175	     52.01133482
      1.76073483	     -0.05184182	     -0.00077337	     -0.19368152	     -0.05511591	      0.88264401	     -0.00032472	     -0.20814250	      0.00046082	      0.00009324	     51.92186440
      1.76183939	     -0.05180270	     -0.00077522	     -0.19364235	     -0.05511540	      0.88264411	     -0.00032403	     -0.20814135	      0.00045992	      0.00010230	     52.27500996
      1.76294394	     -0.05176293	     -0.00077530	     -0.19360258	     -0.05511490	      0.88264423	     -0.00032334	     -0.20814027	      0.00045834	      0.00011134	     52.32994652
      1.76442608	     -0.05171054	     -0.00077692	     -0.19355013	     -0.05511422	      0.88264441	     -0.00032242	     -0.20813895	      0.00045479	      0.00012337	     52.60547513
      1.76590822	     -0.05166047	     -0.00077686	     -0.19350004	     -0.05511355	      0.88264460	     -0.00032151	     -0.20813784	      0.00044979	      0.00013527	     52.57248734
      1.76698265	     -0.05162772	     -0.00077934	     -0.19346720	     -0.05511307	      0.88264475	     -0.00032085	     -0.20813725	      0.00044497	      0.00014363	     52.88288838
      1.76805708	     -0.05159730	     -0.00078014	     -0.19343672	     -0.05511259	      0.88264491	     -0.00032020	     -0.20813692	      0.00043947	      0.00015168	     52.92935069
      1.76960326	     -0.05155894	     -0.00078263	     -0.19339824	     -0.05511192	      0.88264515	     -0.00031926	     -0.20813699	      0.00043013	      0.00016242	     53.17614993
      1.77090936	     -0.05153116	     -0.00078376	     -0.19337037	     -0.05511137	      0.88264537	     -0.00031847	     -0.20813766	      0.00042119	      0.00017057	     53.20751305
      1.77221546	     -0.05150918	     -0.00078702	     -0.19334824	     -0.05511082	      0.88264559	     -0.00031768	     -0.20813898	      0.00041110	      0.00017768	     53.50966835
      1.77352156	     -0.05149095	     -0.00078797	     -0.19332993	     -0.05511029	      0.88264583	     -0.00031690	     -0.20814103	      0.00040021	      0.00018368	     53.47143271
      1.77482766	     -0.05147745	     -0.00079168	     -0.19331626	     -0.05510978	      0.88264607	     -0.00031612	     -0.20814385	      0.00038818	      0.00018840	     53.84890194
      1.77596457	     -0.05146797	     -0.00079173	     -0.19330673	     -0.05510934	      0.88264629	     -0.00031545	     -0.20814697	      0.00037716	      0.00019142	     53.73543579
      1.77710147	     -0.05146237	     -0.00079344	     -0.19330102	     -0.05510892	      0.88264651	     -0.00031477	     -0.20815070	      0.00036532	      0.00019316	     53.91702528
      1.77849238	     -0.05145846	     -0.00079328	     -0.19329704	     -0.05510842	      0.88264678	     -0.00031395	     -0.20815616	      0.00035013	      0.00019334	     53.90682556
      1.77988329	     -0.05145848	     -0.00079445	     -0.19329697	     -0.05510795	      0.88264704	     -0.00031314	     -0.20816258	      0.00033404	      0.00019105	     54.19892690
      1.78101349	     -0.05145985	     -0.00079279	     -0.19329833	     -0.05510758	      0.88264726	     -0.00031248	     -0.20816851	      0.00032068	      0.00018731	     54.05457889
      1.78214368	     -0.05146412	     -0.00079305	     -0.19330253	     -0.05510722	      0.88264747	     -0.00031182	     -0.20817509	      0.00030681	      0.00018179	     54.20323809
      1.78355795	     -0.05147251	     -0.00079162	     -0.19331091	     -0.05510680	      0.88264772	     -0.00031100	     -0.20818426	      0.00028910	      0.00017236	     54.14172572
      1.78497222	     -0.05148364	     -0.00079198	     -0.19332197	     -0.05510640	      0.88264795	     -0.00031019	     -0.20819444	      0.00027085	      0.00016002	     54.43154398
      1.78605707	     -0.05149281	     -0.00078974	     -0.19333115	     -0.05510612	      0.88264812	     -0.00030957	     -0.20820290	      0.00025683	      0.00014869	     54.22482100
      1.78714192	     -0.05150340	     -0.00078940	     -0.19334172	     -0.05510585	      0.88264828	     -0.00030896	     -0.20821187	      0.00024257	      0.00013573	     54.33595177
      1.78861961	     -0.05151867	     -0.00078787	     -0.19335698	     -0.05510550	      0.88264846	     -0.00030813	     -0.20822488	      0.00022309	      0.00011577	     54.28706782
      1.79009730	     -0.05153403	     -0.00078842	     -0.19337228	     -0.05510519	      0.88264862	     -0.00030730	     -0.20823867	      0.00020336	      0.00009342	     54.59081060
      1.79113466	     -0.05154345	     -0.00078642	     -0.19338174	     -0.05510498	      0.88264870	     -0.00030673	     -0.20824874	      0.00018961	      0.00007660	     54.37333625
      1.79217202	     -0.05155250	     -0.00078620	     -0.19339077	     -0.05510479	      0.88264877	     -0.00030617	     -0.20825906	      0.00017569	      0.00005899	     54.45716525
      1.79374419	     -0.05156575	     -0.00078500	     -0.19340402	     -0.05510453	      0.88264885	     -0.00030532	     -0.20827510	      0.00015451	      0.00003121	     54.42174999
      1.79504936	     -0.05157602	     -0.00078532	     -0.19341427	     -0.05510434	      0.88264887	     -0.00030463	     -0.20828870	      0.00013672	      0.00000742	     54.58059409
      1.79635454	     -0.05158393	     -0.00078414	     -0.19342219	     -0.05510418	      0.88264887	     -0.00030395	     -0.20830245	      0.00011898	     -0.00001653	     54.50753617
      1.79765972	     -0.05158869	     -0.00078466	     -0.19342692	     -0.05510403	      0.88264883	     -0.00030328	     -0.20831624	      0.00010095	     -0.00004016	     54.76981088
      1.79882882	     -0.05159160	     -0.00078304	     -0.19342987	     -0.05510393	      0.88264877	     -0.00030269	     -0.20832855	      0.00008478	     -0.00006058	     54.67508563
      1.79999793	     -0.05159377	     -0.00078374	     -0.19343201	     -0.05510384	      0.88264869	     -0.00030211	     -0.20834079	      0.00006827	     -0.00008010	     54.85350666
      1.80116703	     -0.05159557	     -0.00078342	     -0.19343382	     -0.05510377	      0.88264858	     -0.00030154	     -0.20835290	      0.00005162	     -0.00009846	     54.87673333
      1.80265150	     -0.05159822	     -0.00078486	     -0.19343642	     -0.05510371	      0.88264842	     -0.00030083	     -0.20836807	      0.00003002	     -0.00011997	     55.07292011
      1.80383563	     -0.05160070	     -0.00078466	     -0.19343890	     -0.05510368	      0.88264827	     -0.00030027	     -0.20838000	      0.00001265	     -0.00013548	     55.06785139
      1.80501975	     -0.05160380	     -0.00078715	     -0.19344192	     -0.05510368	      0.88264810	     -0.00029973	     -0.20839176	     -0.00000507	     -0.00014949	     55.23117786
      1.80620388	     -0.05160744	     -0.00078859	     -0.19344551	     -0.05510369	      0.88264792	     -0.00029919	     -0.20840335	     -0.00002288	     -0.00016184	     55.28604293
      1.80767612	     -0.05161286	     -0.00079222	     -0.19345083	     -0.05510374	      0.88264767	     -0.00029855	     -0.20841748	     -0.00004537	     -0.00017492	     55.47682703
      1.80884138	     -0.05161767	     -0.00079364	     -0.19345559	     -0.05510381	      0.88264746	     -0.00029804	     -0.20842846	     -0.00006321	     -0.00018340	     55.51463041
      1.81000664	     -0.05162309	     -0.00079704	     -0.19346091	     -0.05510389	      0.88264724	     -0.00029755	     -0.20843923	     -0.00008126	     -0.00019027	     55.65315729
      1.81117190	     -0.05162905	     -0.00079942	     -0.19346680	     -0.05510399	      0.88264702	     -0.00029707	     -0.20844979	     -0.00009935	     -0.00019548	     55.72118456
      1.81270083	     -0.05163761	     -0.00080405	     -0.19347523	     -0.05510416	      0.88264671	     -0.00029646	     -0.20846332	     -0.00012329	     -0.00019999	     55.87230772
      1.81385539	     -0.05164462	     -0.00080596	     -0.19348219	     -0.05510432	      0.88264648	     -0.00029600	     -0.20847328	     -0.00014133	     -0.00020166	     55.89745393
      1.81500994	     -0.05165236	     -0.00080964	     -0.19348982	     -0.05510449	      0.88264625	     -0.00029556	     -0.20848302	     -0.00015952	     -0.00020199	     55.98678436
      1.81640751	     -0.05166275	     -0.00081272	     -0.19350012	     -0.05510473	      0.88264597	     -0.00029504	     -0.20849452	     -0.00018145	     -0.00020062	     56.03341169
      1.81765839	     -0.05167319	     -0.00081733	     -0.19351043	     -0.05510497	      0.88264572	     -0.00029459	     -0.20850455	     -0.00020116	     -0.00019796	     56.12210308
      1.81890928	     -0.05168474	     -0.00081996	     -0.19352191	     -0.05510523	      0.88264547	     -0.00029415	     -0.20851436	     -0.00022069	     -0.00019396	     56.12823555
      1.82016016	     -0.05169782	     -0.00082504	     -0.19353485	     -0.05510552	      0.88264523	     -0.00029372	     -0.20852394	     -0.00024028	     -0.00018886	     56.19791664
      1.82141104	     -0.05171220	     -0.00082789	     -0.19354915	     -0.05510583	      0.88264500	     -0.00029330	     -0.20853333	     -0.00025962	     -0.00018267	     56.18190205
      1.82266193	     -0.05172793	     -0.00083325	     -0.19356473	     -0.05510617	      0.88264478	     -0.00029290	     -0.20854253	     -0.00027899	     -0.00017566	     56.23721971
      1.82391281	     -0.05174463	     -0.00083604	     -0.19358137	     -0.05510653	      0.88264456	     -0.00029250	     -0.20855156	     -0.00029803	     -0.00016786	     56.20365506
      1.82516369	     -0.05176222	     -0.00084143	     -0.19359882	     -0.05510692	      0.88264436	     -0.00029212	     -0.20856041	     -0.00031706	     -0.00015946	     56.25085002
      1.82641457	     -0.05178058	     -0.00084406	     -0.19361711	     -0.05510732	      0.88264416	     -0.00029175	     -0.20856910	     -0.00033570	     -0.00015047	     56.19840937
      1.82766546	     -0.05179979	     -0.00084955	     -0.19363618	     -0.05510776	      0.88264398	     -0.00029139	     -0.20857760	     -0.00035429	     -0.00014115	     56.23259168
      1.82891634	     -0.05181988	     -0.00085202	     -0.19365621	     -0.05510821	      0.88264381	     -0.00029104	     -0.20858594	     -0.00037244	     -0.00013145	     56.15762407
      1.83016722	     -0.05184095	     -0.00085760	     -0.19367714	     -0.05510869	      0.88264365	     -0.00029071	     -0.20859411	     -0.00039054	     -0.00012161	     56.18015009
      1.83141811	     -0.05186260	     -0.00085999	     -0.19369874	     -0.05510919	      0.88264350	     -0.00029038	     -0.20860213	     -0.00040818	     -0.00011158	     56.08708667
      1.83266899	     -0.05188539	     -0.00086572	     -0.19372139	     -0.05510971	      0.88264337	     -0.00029007	     -0.20861001	     -0.00042575	     -0.00010159	     56.09929798
      1.83391987	     -0.05190895	     -0.00086789	     -0.19374492	     -0.05511025	      0.88264325	     -0.00028977	     -0.20861775	     -0.00044279	     -0.00009161	     55.98890253
      1.83504187	     -0.05193074	     -0.00087268	     -0.19376660	     -0.05511076	      0.88264315	     -0.00028951	     -0.20862457	     -0.00045797	     -0.00008287	     55.97580555
      1.83616386	     -0.05195307	     -0.00087538	     -0.19378887	     -0.05511128	      0.88264306	     -0.00028926	     -0.20863128	     -0.00047274	     -0.00007430	     55.89763631
      1.83753607	     -0.05198107	     -0.00088001	     -0.19381678	     -0.05511194	      0.88264297	     -0.00028896	     -0.20863932	     -0.00049048	     -0.00006420	     55.85311604
      1.83890828	     -0.05200977	     -0.00088272	     -0.19384543	     -0.05511263	      0.88264289	     -0.00028867	     -0.20864719	     -0.00050763	     -0.00005454	     55.74193749
      1.84005965	     -0.05203442	     -0.00088703	     -0.19387000	     -0.05511322	      0.88264283	     -0.00028844	     -0.20865366	     -0.00052176	     -0.00004690	     55.70830934
      1.84121102	     -0.05205954	     -0.00088933	     -0.19389509	     -0.05511383	      0.88264278	     -0.00028822	     -0.20866000	     -0.00053540	     -0.00003965	     55.60435964
      1.84236238	     -0.05208466	     -0.00089269	     -0.19392016	     -0.05511445	      0.88264274	     -0.00028801	     -0.20866622	     -0.00054876	     -0.00003289	     55.54065625
      1.84393101	     -0.05211999	     -0.00089587	     -0.19395546	     -0.05511533	      0.88264269	     -0.00028774	     -0.20867449	     -0.00056630	     -0.00002438	     55.39698203
      1.84510239	     -0.05214709	     -0.00089971	     -0.19398250	     -0.05511600	      0.88264267	     -0.00028755	     -0.20868054	     -0.00057903	     -0.00001868	     55.34182866
      1.84627376	     -0.05217457	     -0.00090173	     -0.19400997	     -0.05511668	      0.88264265	     -0.00028736	     -0.20868647	     -0.00059125	     -0.00001349	     55.22038690
      1.84744513	     -0.05220227	     -0.00090470	     -0.19403764	     -0.05511738	      0.88264264	     -0.00028719	     -0.20869228	     -0.00060310	     -0.00000889	     55.14131987
      1.84900621	     -0.05223932	     -0.00090698	     -0.19407469	     -0.05511833	      0.88264263	     -0.00028697	     -0.20869980	     -0.00061806	     -0.00000359	     54.98288496
      1.85016119	     -0.05226675	     -0.00091015	     -0.19410209	     -0.05511905	      0.88264262	     -0.00028682	     -0.20870520	     -0.00062870	     -0.00000035	     54.92432502
      1.85131618	     -0.05229408	     -0.00091150	     -0.19412945	     -0.05511979	      0.88264263	     -0.00028668	     -0.20871044	     -0.00063876	      0.00000240	     54.79767008
      1.85274073	     -0.05232762	     -0.00091441	     -0.19416299	     -0.05512071	      0.88264263	     -0.00028651	     -0.20871667	     -0.00065062	      0.00000505	     54.71041087
      1.85401127	     -0.05235673	     -0.00091506	     -0.19419215	     -0.05512154	      0.88264264	     -0.00028638	     -0.20872201	     -0.00066046	      0.00000685	     54.55953332
      1.85528181	     -0.05238404	     -0.00091752	     -0.19421947	     -0.05512238	      0.88264265	     -0.00028625	     -0.20872709	     -0.00066983	      0.00000807	     54.51240591
      1.85655236	     -0.05240843	     -0.00091719	     -0.19424396	     -0.05512324	      0.88264266	     -0.00028614	     -0.20873184	     -0.00067843	      0.00000892	     54.37004859
      1.85782290	     -0.05242876	     -0.00091884	     -0.19426434	     -0.05512411	      0.88264267	     -0.00028604	     -0.20873620	     -0.00068657	      0.00000943	     54.35638659
      1.85909344	     -0.05244359	     -0.00091715	     -0.19427931	     -0.05512498	      0.88264268	     -0.00028594	     -0.20874004	     -0.00069393	      0.00000990	     54.22980611
      1.86036398	     -0.05245132	     -0.00091751	     -0.19428713	     -0.05512587	      0.88264270	     -0.00028586	     -0.20874326	     -0.00070090	      0.00001043	     54.25876956
      1.86163452	     -0.05245132	     -0.00091404	     -0.19428734	     -0.05512677	      0.88264271	     -0.00028579	     -0.20874569	     -0.00070716	      0.00001143	     54.15049508
      1.86290506	     -0.05244418	     -0.00091304	     -0.19428034	     -0.05512767	      0.88264273	     -0.00028572	     -0.20874724	     -0.00071321	      0.00001301	     54.20565048
      1.86417561	     -0.05243029	     -0.00090804	     -0.19426669	     -0.05512858	      0.88264274	     -0.00028567	     -0.20874784	     -0.00071872	      0.00001557	     54.09885968
      1.86544615	     -0.05241006	     -0.00090595	     -0.19424663	     -0.05512949	      0.88264277	     -0.00028563	     -0.20874743	     -0.00072422	      0.00001913	     54.17878329
      1.86658152	     -0.05238677	     -0.00090067	     -0.19422358	     -0.05513032	      0.88264279	     -0.00028560	     -0.20874620	     -0.00072880	      0.00002346	     54.09305925
      1.86771688	     -0.05235871	     -0.00089734	     -0.19419570	     -0.05513115	      0.88264282	     -0.00028558	     -0.20874415	     -0.00073343	      0.00002888	     54.12321796
      1.86911304	     -0.05231929	     -0.00089154	     -0.19415654	     -0.05513218	      0.88264286	     -0.00028557	     -0.20874053	     -0.00073902	      0.00003732	     54.09370666
      1.87050920	     -0.05227400	     -0.00088709	     -0.19411146	     -0.05513321	      0.88264292	     -0.00028557	     -0.20873575	     -0.00074473	      0.00004771	     54.18278813
      1.87167649	     -0.05223143	     -0.00088087	     -0.19406914	     -0.05513408	      0.88264299	     -0.00028558	     -0.20873085	     -0.00074941	      0.00005804	     54.14101091
      1.87284378	     -0.05218649	     -0.00087639	     -0.19402437	     -0.05513496	      0.88264306	     -0.00028559	     -0.20872515	     -0.00075430	      0.00006977	     54.20110476
      1.87401107	     -0.05214019	     -0.00087075	     -0.19397829	     -0.05513585	      0.88264315	     -0.00028562	     -0.20871872	     -0.00075925	      0.00008291	     54.20230066
      1.87561049	     -0.05207442	     -0.00086419	     -0.19391275	     -0.05513707	      0.88264330	     -0.00028567	     -0.20870884	     -0.00076636	      0.00010293	     54.29722561
      1.87679831	     -0.05202345	     -0.00085758	     -0.19386200	     -0.05513798	      0.88264343	     -0.00028571	     -0.20870074	     -0.00077168	      0.00011925	     54.27743763
      1.87798613	     -0.05197101	     -0.00085271	     -0.19380971	     -0.05513890	      0.88264358	     -0.00028576	     -0.20869206	     -0.00077726	      0.00013660	     54.35779546
      1.87941242	     -0.05190736	     -0.00084524	     -0.19374629	     -0.05514001	      0.88264379	     -0.00028584	     -0.20868092	     -0.00078405	      0.00015872	     54.36677484
      1.88068153	     -0.05185131	     -0.00084048	     -0.19369036	     -0.05514101	      0.88264401	     -0.00028592	     -0.20867044	     -0.00079040	      0.00017926	     54.47838303
      1.88195063	     -0.05179667	     -0.00083384	     -0.19363589	     -0.05514202	      0.88264425	     -0.00028600	     -0.20865950	     -0.00079672	      0.00020049	     54.46250318
      1.88321974	     -0.05174393	     -0.00082968	     -0.19358325	     -0.05514303	      0.88264451	     -0.00028610	     -0.20864821	     -0.00080330	      0.00022208	     54.58444984
      1.88448885	     -0.05169304	     -0.00082378	     -0.19353248	     -0.05514406	      0.88264481	     -0.00028620	     -0.20863663	     -0.00080983	      0.00024395	     54.57581556
      1.88575796	     -0.05164463	     -0.00082018	     -0.19348413	     -0.05514509	      0.88264513	     -0.00028631	     -0.20862484	     -0.00081658	      0.00026581	     54.69151390
      1.88702707	     -0.05159909	     -0.00081465	     -0.19343869	     -0.05514613	      0.88264549	     -0.00028643	     -0.20861291	     -0.00082325	      0.00028752	     54.65707047
      1.88829618	     -0.05155603	     -0.00081112	     -0.19339567	     -0.05514718	      0.88264586	     -0.00028656	     -0.20860090	     -0.00083013	      0.00030866	     54.75156577
      1.88956528	     -0.05151550	     -0.00080564	     -0.19335522	     -0.05514824	      0.88264627	     -0.00028670	     -0.20858885	     -0.00083687	      0.00032904	     54.70284944
      1.89083439	     -0.05147815	     -0.00080212	     -0.19331790	     -0.05514930	      0.88264670	     -0.00028685	     -0.20857680	     -0.00084372	      0.00034826	     54.78262520
      1.89210350	     -0.05144339	     -0.00079687	     -0.19328321	     -0.05515038	      0.88264715	     -0.00028700	     -0.20856482	     -0.00085033	      0.00036612	     54.73515406
      1.89337261	     -0.05141169	     -0.00079374	     -0.19325152	     -0.05515146	      0.88264763	     -0.00028716	     -0.20855291	     -0.00085690	      0.00038239	     54.82204647
      1.89464172	     -0.05138259	     -0.00078905	     -0.19322246	     -0.05515255	      0.88264812	     -0.00028733	     -0.20854112	     -0.00086313	      0.00039698	     54.77293159
      1.89591083	     -0.05135596	     -0.00078632	     -0.19319582	     -0.05515365	      0.88264863	     -0.00028751	     -0.20852946	     -0.00086926	      0.00040972	     54.85723836
      1.89717993	     -0.05133175	     -0.00078205	     -0.19317165	     -0.05515476	      0.88264916	     -0.00028770	     -0.20851794	     -0.00087501	      0.00042058	     54.80187180
      1.89844904	     -0.05130968	     -0.00077951	     -0.19314956	     -0.05515587	      0.88264970	     -0.00028789	     -0.20850656	     -0.00088065	      0.00042942	     54.87200342
      1.89971815	     -0.05128952	     -0.00077540	     -0.19312942	     -0.05515699	      0.88265025	     -0.00028809	     -0.20849534	     -0.00088593	      0.00043625	     54.80694839
      1.90098726	     -0.05127233	     -0.00077293	     -0.19311220	     -0.05515812	      0.88265081	     -0.00028830	     -0.20848428	     -0.00089107	      0.00044092	     54.85332947
      1.90225637	     -0.05125706	     -0.00076912	     -0.19309696	     -0.05515926	      0.88265137	     -0.00028852	     -0.20847341	     -0.00089583	      0.00044346	     54.78988830
      1.90352548	     -0.05124319	     -0.00076679	     -0.19308305	     -0.05516040	      0.88265193	     -0.00028874	     -0.20846271	     -0.00090037	      0.00044385	     54.84005666
      1.90479458	     -0.05122963	     -0.00076303	     -0.19306951	     -0.05516154	      0.88265249	     -0.00028897	     -0.20845215	     -0.00090451	      0.00044221	     54.77920677
      1.90606369	     -0.05121689	     -0.00076052	     -0.19305675	     -0.05516269	      0.88265305	     -0.00028920	     -0.20844170	     -0.00090846	      0.00043854	     54.81699041
      1.90733280	     -0.05120406	     -0.00075672	     -0.19304394	     -0.05516385	      0.88265361	     -0.00028944	     -0.20843134	     -0.00091206	      0.00043300	     54.76225690
      1.90885686	     -0.05119121	     -0.00075446	     -0.19303105	     -0.05516524	      0.88265426	     -0.00028974	     -0.20841900	     -0.00091617	      0.00042400	     54.85167790
      1.90997854	     -0.05118257	     -0.00075100	     -0.19302242	     -0.05516627	      0.88265473	     -0.00028996	     -0.20841003	     -0.00091885	      0.00041591	     54.72890199
      1.91110023	     -0.05117549	     -0.00074955	     -0.19301530	     -0.05516730	      0.88265519	     -0.00029019	     -0.20840114	     -0.00092148	      0.00040662	     54.74686288
      1.91261035	     -0.05116571	     -0.00074614	     -0.19300551	     -0.05516870	      0.88265580	     -0.00029050	     -0.20838930	     -0.00092467	      0.00039240	     54.68330012
      1.91395866	     -0.05115898	     -0.00074481	     -0.19299873	     -0.05516994	      0.88265632	     -0.00029079	     -0.20837884	     -0.00092737	      0.00037814	     54.73193529
      1.91530696	     -0.05115157	     -0.00074058	     -0.19299134	     -0.05517120	      0.88265681	     -0.00029108	     -0.20836850	     -0.00092969	      0.00036254	     54.60307488
      1.91647569	     -0.05114763	     -0.00073981	     -0.19298734	     -0.05517228	      0.88265723	     -0.00029134	     -0.20835962	     -0.00093164	      0.00034794	     54.65506472
      1.91764442	     -0.05114234	     -0.00073654	     -0.19298206	     -0.05517337	      0.88265763	     -0.00029160	     -0.20835083	     -0.00093327	      0.00033247	     54.57564463
      1.91881315	     -0.05113843	     -0.00073461	     -0.19297813	     -0.05517446	      0.88265801	     -0.00029186	     -0.20834210	     -0.00093475	      0.00031617	     54.57087900
      1.92043396	     -0.05113225	     -0.00073033	     -0.19297196	     -0.05517598	      0.88265850	     -0.00029224	     -0.20833011	     -0.00093636	      0.00029241	     54.50097280
      1.92162876	     -0.05113072	     -0.00072946	     -0.19297037	     -0.05517710	      0.88265884	     -0.00029252	     -0.20832135	     -0.00093734	      0.00027416	     54.52540256
      1.92282355	     -0.05112817	     -0.00072658	     -0.19296782	     -0.05517822	      0.88265916	     -0.00029280	     -0.20831270	     -0.00093803	      0.00025548	     54.46985895
      1.92401834	     -0.05112806	     -0.00072542	     -0.19296765	     -0.05517934	      0.88265945	     -0.00029309	     -0.20830415	     -0.00093854	      0.00023648	     54.46473258
      1.92560639	     -0.05112605	     -0.00072175	     -0.19296564	     -0.05518083	      0.88265980	     -0.00029347	     -0.20829296	     -0.00093887	      0.00021102	     54.42433654
      1.92676669	     -0.05112904	     -0.00072154	     -0.19296855	     -0.05518192	      0.88266004	     -0.00029375	     -0.20828493	     -0.00093896	      0.00019244	     54.40659591
      1.92792699	     -0.05112934	     -0.00071905	     -0.19296884	     -0.05518301	      0.88266025	     -0.00029404	     -0.20827703	     -0.00093888	      0.00017397	     54.37404822
      1.92938139	     -0.05113231	     -0.00071791	     -0.19297174	     -0.05518438	      0.88266049	     -0.00029440	     -0.20826728	     -0.00093857	      0.00015111	     54.34768133
      1.93066202	     -0.05113113	     -0.00071465	     -0.19297056	     -0.05518558	      0.88266067	     -0.00029472	     -0.20825881	     -0.00093809	      0.00013137	     54.34549061
      1.93194265	     -0.05113506	     -0.00071446	     -0.19297441	     -0.05518678	      0.88266082	     -0.00029505	     -0.20825041	     -0.00093743	      0.00011215	     54.29849892
      1.93322329	     -0.05113432	     -0.00071114	     -0.19297367	     -0.05518798	      0.88266096	     -0.00029537	     -0.20824212	     -0.00093664	      0.00009349	     54.31090970
      1.93450392	     -0.05114097	     -0.00071139	     -0.19298022	     -0.05518918	      0.88266106	     -0.00029570	     -0.20823391	     -0.00093565	      0.00007544	     54.22520319
      1.93578455	     -0.05114159	     -0.00070809	     -0.19298085	     -0.05519038	      0.88266115	     -0.00029603	     -0.20822585	     -0.00093455	      0.00005801	     54.28026509
      1.93706518	     -0.05115105	     -0.00070903	     -0.19299018	     -0.05519157	      0.88266121	     -0.00029636	     -0.20821789	     -0.00093316	      0.00004129	     54.16037603
      1.93821278	     -0.05115279	     -0.00070635	     -0.19299192	     -0.05519264	      0.88266125	     -0.00029666	     -0.20821090	     -0.00093186	      0.00002689	     54.21383845
      1.93936038	     -0.05115995	     -0.00070646	     -0.19299900	     -0.05519371	      0.88266127	     -0.00029695	     -0.20820398	     -0.00093033	      0.00001314	     54.14110036
      1.94050797	     -0.05116471	     -0.00070552	     -0.19300370	     -0.05519478	      0.88266128	     -0.00029725	     -0.20819719	     -0.00092871	      0.00000005	     54.14801222
      1.94211201	     -0.05117661	     -0.00070603	     -0.19301547	     -0.05519627	      0.88266127	     -0.00029767	     -0.20818791	     -0.00092616	     -0.00001704	     54.05443680
      1.94329711	     -0.05118231	     -0.00070471	     -0.19302112	     -0.05519736	      0.88266124	     -0.00029797	     -0.20818124	     -0.00092421	     -0.00002882	     54.11422726
      1.94448222	     -0.05119368	     -0.00070544	     -0.19303239	     -0.05519846	      0.88266120	     -0.00029828	     -0.20817469	     -0.00092205	     -0.00003978	     54.02237713
      1.94566733	     -0.05120300	     -0.00070497	     -0.19304164	     -0.05519955	      0.88266115	     -0.00029858	     -0.20816832	     -0.00091985	     -0.00004998	     54.03159717
      1.94722188	     -0.05122112	     -0.00070617	     -0.19305962	     -0.05520097	      0.88266106	     -0.00029898	     -0.20816018	     -0.00091671	     -0.00006223	     53.89544625
      1.94837950	     -0.05123139	     -0.00070530	     -0.19306982	     -0.05520203	      0.88266098	     -0.00029928	     -0.20815434	     -0.00091435	     -0.00007064	     53.96308996
      1.94953712	     -0.05124787	     -0.00070654	     -0.19308619	     -0.05520309	      0.88266090	     -0.00029957	     -0.20814865	     -0.00091173	     -0.00007842	     53.85348468
      1.95096768	     -0.05126628	     -0.00070661	     -0.19310450	     -0.05520439	      0.88266078	     -0.00029994	     -0.20814189	     -0.00090842	     -0.00008732	     53.87173741
      1.95224518	     -0.05128966	     -0.00070862	     -0.19312774	     -0.05520555	      0.88266066	     -0.00030026	     -0.20813611	     -0.00090517	     -0.00009467	     53.68748053
      1.95352268	     -0.05130899	     -0.00070842	     -0.19314699	     -0.05520671	      0.88266054	     -0.00030057	     -0.20813061	     -0.00090187	     -0.00010164	     53.75312349
      1.95480017	     -0.05133712	     -0.00071097	     -0.19317496	     -0.05520786	      0.88266040	     -0.00030089	     -0.20812537	     -0.00089815	     -0.00010824	     53.53802803
      1.95607767	     -0.05135985	     -0.00071085	     -0.19319762	     -0.05520900	      0.88266026	     -0.00030120	     -0.20812045	     -0.00089437	     -0.00011465	     53.62558995
      1.95735516	     -0.05139237	     -0.00071378	     -0.19322997	     -0.05521014	      0.88266011	     -0.00030151	     -0.20811579	     -0.00089010	     -0.00012087	     53.36460935
      1.95863266	     -0.05141762	     -0.00071352	     -0.19325515	     -0.05521128	      0.88265995	     -0.00030181	     -0.20811146	     -0.00088576	     -0.00012709	     53.48998711
      1.95991015	     -0.05145363	     -0.00071682	     -0.19329099	     -0.05521240	      0.88265978	     -0.00030212	     -0.20810739	     -0.00088084	     -0.00013324	     53.18762512
      1.96104685	     -0.05147846	     -0.00071676	     -0.19331576	     -0.05521340	      0.88265963	     -0.00030238	     -0.20810406	     -0.00087643	     -0.00013878	     53.28152120
      1.96218354	     -0.05150968	     -0.00071879	     -0.19334687	     -0.05521440	      0.88265947	     -0.00030264	     -0.20810093	     -0.00087161	     -0.00014433	     53.11290221
      1.96357888	     -0.05154457	     -0.00071976	     -0.19338167	     -0.05521561	      0.88265926	     -0.00030295	     -0.20809743	     -0.00086549	     -0.00015124	     53.11179735
      1.96497421	     -0.05158529	     -0.00072256	     -0.19342224	     -0.05521681	      0.88265905	     -0.00030326	     -0.20809426	     -0.00085889	     -0.00015820	     52.85050971
      1.96613754	     -0.05161337	     -0.00072266	     -0.19345027	     -0.05521781	      0.88265886	     -0.00030351	     -0.20809190	     -0.00085334	     -0.00016412	     52.94815879
      1.96730087	     -0.05164672	     -0.00072466	     -0.19348352	     -0.05521880	      0.88265866	     -0.00030375	     -0.20808977	     -0.00084743	     -0.00017005	     52.76155356
      1.96870001	     -0.05168205	     -0.00072544	     -0.19351878	     -0.05521998	      0.88265842	     -0.00030404	     -0.20808753	     -0.00084021	     -0.00017724	     52.79337830
      1.97009915	     -0.05172241	     -0.00072824	     -0.19355901	     -0.05522115	      0.88265817	     -0.00030432	     -0.20808560	     -0.00083261	     -0.00018436	     52.48765801
      1.97122685	     -0.05174768	     -0.00072810	     -0.19358425	     -0.05522208	      0.88265796	     -0.00030454	     -0.20808431	     -0.00082657	     -0.00019008	     52.63158123
      1.97235455	     -0.05177750	     -0.00072979	     -0.19361399	     -0.05522301	      0.88265774	     -0.00030475	     -0.20808320	     -0.00082029	     -0.00019568	     52.45927271
      1.97380346	     -0.05181093	     -0.00073062	     -0.19364736	     -0.05522419	      0.88265745	     -0.00030502	     -0.20808209	     -0.00081226	     -0.00020271	     52.49235254
      1.97525237	     -0.05184852	     -0.00073339	     -0.19368483	     -0.05522536	      0.88265715	     -0.00030527	     -0.20808130	     -0.00080403	     -0.00020942	     52.16464040
      1.97635158	     -0.05186954	     -0.00073320	     -0.19370583	     -0.05522625	      0.88265692	     -0.00030546	     -0.20808095	     -0.00079799	     -0.00021431	     52.34860773
      1.97745080	     -0.05189446	     -0.00073480	     -0.19373069	     -0.05522712	      0.88265668	     -0.00030564	     -0.20808076	     -0.00079183	     -0.00021891	     52.19695118
      1.97895744	     -0.05192325	     -0.00073584	     -0.19375942	     -0.05522831	      0.88265635	     -0.00030588	     -0.20808082	     -0.00078355	     -0.00022476	     52.23440579
      1.98046409	     -0.05195546	     -0.00073887	     -0.19379151	     -0.05522948	      0.88265601	     -0.00030611	     -0.20808118	     -0.00077521	     -0.00022991	     51.87936348
      1.98151811	     -0.05197005	     -0.00073868	     -0.19380609	     -0.05523029	      0.88265576	     -0.00030626	     -0.20808165	     -0.00076966	     -0.00023313	     52.10074697
      1.98257213	     -0.05198847	     -0.00074024	     -0.19382444	     -0.05523110	      0.88265551	     -0.00030641	     -0.20808225	     -0.00076404	     -0.00023593	     51.97628902
      1.98417574	     -0.05201212	     -0.00074180	     -0.19384803	     -0.05523232	      0.88265513	     -0.00030662	     -0.20808347	     -0.00075578	     -0.00023940	     51.99101392
      1.98550817	     -0.05203315	     -0.00074422	     -0.19386896	     -0.05523332	      0.88265481	     -0.00030679	     -0.20808473	     -0.00074902	     -0.00024150	     51.77624780
      1.98684060	     -0.05204771	     -0.00074504	     -0.19388348	     -0.05523432	      0.88265449	     -0.00030695	     -0.20808625	     -0.00074260	     -0.00024290	     51.94062739
      1.98817303	     -0.05206734	     -0.00074830	     -0.19390299	     -0.05523530	      0.88265417	     -0.00030710	     -0.20808796	     -0.00073615	     -0.00024352	     51.61301718
      1.98936132	     -0.05207709	     -0.00074898	     -0.19391270	     -0.05523617	      0.88265388	     -0.00030722	     -0.20808971	     -0.00073080	     -0.00024346	     51.83148068
      1.99054962	     -0.05209151	     -0.00075180	     -0.19392703	     -0.05523704	      0.88265359	     -0.00030733	     -0.20809161	     -0.00072543	     -0.00024275	     51.62577085
      1.99173792	     -0.05210126	     -0.00075347	     -0.19393671	     -0.05523790	      0.88265330	     -0.00030744	     -0.20809370	     -0.00072037	     -0.00024143	     51.69757418
      1.99327185	     -0.05211649	     -0.00075723	     -0.19395181	     -0.05523900	      0.88265293	     -0.00030757	     -0.20809662	     -0.00071400	     -0.00023880	     51.49641283
      1.99448196	     -0.05212292	     -0.00075869	     -0.19395818	     -0.05523986	      0.88265264	     -0.00030765	     -0.20809914	     -0.00070938	     -0.00023604	     51.68295330
      1.99569206	     -0.05213385	     -0.00076210	     -0.19396899	     -0.05524072	      0.88265236	     -0.00030773	     -0.20810181	     -0.00070482	     -0.00023267	     51.50278657
      1.99690217	     -0.05214068	     -0.00076438	     -0.19397574	     -0.05524157	      0.88265208	     -0.00030780	     -0.20810467	     -0.00070061	     -0.00022876	     51.59043404
      1.99841964	     -0.05215272	     -0.00076898	     -0.19398762	     -0.05524262	      0.88265174	     -0.00030788	     -0.20810849	     -0.00069553	     -0.00022310	     51.40041985
      1.99960953	     -0.05215640	     -0.00077094	     -0.19399122	     -0.05524345	      0.88265147	     -0.00030793	     -0.20811169	     -0.00069196	     -0.00021817	     51.60025739
      2.00079941	     -0.05216436	     -0.00077477	     -0.19399906	     -0.05524427	      0.88265122	     -0.00030797	     -0.20811503	     -0.00068847	     -0.00021278	     51.45472804
      2.00198929	     -0.05216850	     -0.00077754	     -0.19400309	     -0.05524509	      0.88265097	     -0.00030799	     -0.20811853	     -0.00068532	     -0.00020702	     51.53409074
      2.00357178	     -0.05217710	     -0.00078273	     -0.19401152	     -0.05524617	      0.88265065	     -0.00030802	     -0.20812341	     -0.00068142	     -0.00019879	     51.37895089
      2.00475374	     -0.05217843	     -0.00078504	     -0.19401276	     -0.05524697	      0.88265042	     -0.00030802	     -0.20812724	     -0.00067897	     -0.00019232	     51.57290073
      2.00593570	     -0.05218402	     -0.00078910	     -0.19401822	     -0.05524778	      0.88265019	     -0.00030802	     -0.20813120	     -0.00067663	     -0.00018557	     51.45429772
      2.00737464	     -0.05218557	     -0.00079254	     -0.19401964	     -0.05524875	      0.88264993	     -0.00030800	     -0.20813623	     -0.00067426	     -0.00017706	     51.60641114
      2.00865785	     -0.05219105	     -0.00079735	     -0.19402497	     -0.05524961	      0.88264971	     -0.00030797	     -0.20814086	     -0.00067234	     -0.00016920	     51.42000395
      2.00994105	     -0.05219070	     -0.00080002	     -0.19402451	     -0.05525047	      0.88264950	     -0.00030793	     -0.20814568	     -0.00067095	     -0.00016120	     51.62433976
      2.01122426	     -0.05219836	     -0.00080510	     -0.19403200	     -0.05525133	      0.88264930	     -0.00030787	     -0.20815068	     -0.00066973	     -0.00015307	     51.41309636
      2.01250746	     -0.05220245	     -0.00080798	     -0.19403598	     -0.05525219	      0.88264910	     -0.00030780	     -0.20815601	     -0.00066907	     -0.00014503	     51.62341187
      2.01379067	     -0.05221720	     -0.00081353	     -0.19405054	     -0.05525305	      0.88264892	     -0.00030772	     -0.20816168	     -0.00066851	     -0.00013717	     51.38391995
      2.01507387	     -0.05222963	     -0.00081663	     -0.19406285	     -0.05525391	      0.88264875	     -0.00030762	     -0.20816789	     -0.00066844	     -0.00012978	     51.60462748
      2.01635708	     -0.05225499	     -0.00082257	     -0.19408800	     -0.05525477	      0.88264859	     -0.00030751	     -0.20817468	     -0.00066838	     -0.00012303	     51.33174107
      2.01764028	     -0.05227874	     -0.00082573	     -0.19411164	     -0.05525562	      0.88264844	     -0.00030738	     -0.20818223	     -0.00066871	     -0.00011724	     51.57025305
      2.01892349	     -0.05231631	     -0.00083178	     -0.19414900	     -0.05525648	      0.88264829	     -0.00030724	     -0.20819058	     -0.00066890	     -0.00011256	     51.26441295
      2.02020669	     -0.05235169	     -0.00083458	     -0.19418427	     -0.05525734	      0.88264815	     -0.00030708	     -0.20819989	     -0.00066934	     -0.00010930	     51.52514841
      2.02148990	     -0.05240161	     -0.00084030	     -0.19423401	     -0.05525820	      0.88264801	     -0.00030690	     -0.20821019	     -0.00066950	     -0.00010758	     51.18152013
      2.02277310	     -0.05244748	     -0.00084218	     -0.19427981	     -0.05525906	      0.88264787	     -0.00030670	     -0.20822158	     -0.00066979	     -0.00010767	     51.45623842
      2.02405631	     -0.05250582	     -0.00084668	     -0.19433802	     -0.05525992	      0.88264773	     -0.00030648	     -0.20823401	     -0.00066964	     -0.00010962	     51.07298276
      2.02533951	     -0.05255832	     -0.00084681	     -0.19439051	     -0.05526078	      0.88264759	     -0.00030625	     -0.20824754	     -0.00066950	     -0.00011367	     51.33366857
      2.02662272	     -0.05262264	     -0.00084949	     -0.19445477	     -0.05526164	      0.88264744	     -0.00030599	     -0.20826207	     -0.00066885	     -0.00011987	     50.91746541
      2.02790592	     -0.05268091	     -0.00084764	     -0.19451312	     -0.05526249	      0.88264728	     -0.00030571	     -0.20827768	     -0.00066811	     -0.00012845	     51.13814607
      2.02918912	     -0.05275065	     -0.00084840	     -0.19458287	     -0.05526335	      0.88264711	     -0.00030541	     -0.20829428	     -0.00066676	     -0.00013949	     50.70099668
      2.03047233	     -0.05281428	     -0.00084474	     -0.19464666	     -0.05526421	      0.88264692	     -0.00030510	     -0.20831192	     -0.00066514	     -0.00015321	     50.86771757
      2.03175553	     -0.05288780	     -0.00084396	     -0.19472026	     -0.05526506	      0.88264671	     -0.00030476	     -0.20833052	     -0.00066274	     -0.00016959	     50.45347891
      2.03303874	     -0.05295437	     -0.00083897	     -0.19478705	     -0.05526591	      0.88264648	     -0.00030440	     -0.20835008	     -0.00065985	     -0.00018870	     50.55449959
      2.03432194	     -0.05303018	     -0.00083714	     -0.19486299	     -0.05526675	      0.88264623	     -0.00030403	     -0.20837049	     -0.00065607	     -0.00021041	     50.17500447
      2.03560515	     -0.05310028	     -0.00083142	     -0.19493335	     -0.05526759	      0.88264594	     -0.00030363	     -0.20839181	     -0.00065165	     -0.00023472	     50.17703562
      2.03688835	     -0.05317702	     -0.00082946	     -0.19501026	     -0.05526842	      0.88264562	     -0.00030323	     -0.20841395	     -0.00064632	     -0.00026141	     49.84806053
      2.03817156	     -0.05324903	     -0.00082399	     -0.19508253	     -0.05526925	      0.88264527	     -0.00030280	     -0.20843696	     -0.00064021	     -0.00029035	     49.74440407
      2.03945476	     -0.05332838	     -0.00082213	     -0.19516207	     -0.05527006	      0.88264488	     -0.00030236	     -0.20846077	     -0.00063315	     -0.00032135	     49.48346031
      2.04073797	     -0.05340295	     -0.00081690	     -0.19523694	     -0.05527087	      0.88264445	     -0.00030190	     -0.20848536	     -0.00062516	     -0.00035425	     49.28335330
      2.04202117	     -0.05348280	     -0.00081538	     -0.19531699	     -0.05527167	      0.88264397	     -0.00030143	     -0.20851064	     -0.00061617	     -0.00038880	     49.10922293
      2.04330438	     -0.05355708	     -0.00081055	     -0.19539157	     -0.05527245	      0.88264345	     -0.00030095	     -0.20853657	     -0.00060611	     -0.00042469	     48.81783509
      2.04458758	     -0.05363475	     -0.00080947	     -0.19546946	     -0.05527322	      0.88264288	     -0.00030046	     -0.20856301	     -0.00059508	     -0.00046164	     48.71787639
      2.04587079	     -0.05370843	     -0.00080521	     -0.19554346	     -0.05527398	      0.88264226	     -0.00029995	     -0.20858994	     -0.00058293	     -0.00049933	     48.33195452
      2.04715399	     -0.05378535	     -0.00080496	     -0.19562060	     -0.05527472	      0.88264160	     -0.00029944	     -0.20861727	     -0.00056985	     -0.00053754	     48.30416473
      2.04843720	     -0.05385843	     -0.00080158	     -0.19569401	     -0.05527544	      0.88264088	     -0.00029891	     -0.20864499	     -0.00055554	     -0.00057589	     47.86119235
      2.04972040	     -0.05393179	     -0.00080224	     -0.19576758	     -0.05527614	      0.88264012	     -0.00029838	     -0.20867298	     -0.00054028	     -0.00061410	     47.91112460
      2.05100361	     -0.05400038	     -0.00079969	     -0.19583651	     -0.05527683	      0.88263931	     -0.00029784	     -0.20870115	     -0.00052371	     -0.00065167	     47.44544841
      2.05228681	     -0.05406853	     -0.00080115	     -0.19590488	     -0.05527749	      0.88263845	     -0.00029729	     -0.20872940	     -0.00050629	     -0.00068830	     47.53892642
      2.05357002	     -0.05413185	     -0.00079882	     -0.19596856	     -0.05527813	      0.88263754	     -0.00029673	     -0.20875765	     -0.00048767	     -0.00072340	     47.05640697
      2.05485322	     -0.05419305	     -0.00080050	     -0.19603000	     -0.05527874	      0.88263659	     -0.00029616	     -0.20878579	     -0.00046837	     -0.00075673	     47.17417545
      2.05613643	     -0.05424894	     -0.00079864	     -0.19608625	     -0.05527933	      0.88263560	     -0.00029559	     -0.20881373	     -0.00044787	     -0.00078779	     46.72599490
      2.05728592	     -0.05429607	     -0.00080041	     -0.19613363	     -0.05527983	      0.88263468	     -0.00029507	     -0.20883849	     -0.00042897	     -0.00081347	     46.81145525
      2.05843542	     -0.05433906	     -0.00080031	     -0.19617691	     -0.05528031	      0.88263373	     -0.00029455	     -0.20886293	     -0.00040925	     -0.00083673	     46.60592040
      2.05984938	     -0.05438670	     -0.00080191	     -0.19622488	     -0.05528087	      0.88263253	     -0.00029390	     -0.20889244	     -0.00038425	     -0.00086172	     46.58885811
      2.06126333	     -0.05442842	     -0.00080202	     -0.19626699	     -0.05528140	      0.88263130	     -0.00029324	     -0.20892122	     -0.00035826	     -0.00088224	     46.37107483
      2.06244791	     -0.05446009	     -0.00080462	     -0.19629891	     -0.05528181	      0.88263024	     -0.00029268	     -0.20894472	     -0.00033607	     -0.00089579	     46.45557229
      2.06363249	     -0.05448708	     -0.00080530	     -0.19632623	     -0.05528220	      0.88262917	     -0.00029212	     -0.20896763	     -0.00031325	     -0.00090570	     46.34866508
      2.06481707	     -0.05451266	     -0.00080734	     -0.19635209	     -0.05528255	      0.88262810	     -0.00029155	     -0.20898999	     -0.00029013	     -0.00091179	     46.35325122
      2.06642961	     -0.05454502	     -0.00080921	     -0.19638487	     -0.05528300	      0.88262662	     -0.00029077	     -0.20901957	     -0.00025801	     -0.00091376	     46.28030631
      2.06763241	     -0.05456478	     -0.00081291	     -0.19640488	     -0.05528329	      0.88262553	     -0.00029018	     -0.20904100	     -0.00023384	     -0.00091046	     46.35340089
      2.06883522	     -0.05458444	     -0.00081544	     -0.19642483	     -0.05528356	      0.88262444	     -0.00028958	     -0.20906193	     -0.00020933	     -0.00090286	     46.29506149
      2.07003803	     -0.05460307	     -0.00081973	     -0.19644369	     -0.05528379	      0.88262336	     -0.00028897	     -0.20908238	     -0.00018473	     -0.00089116	     46.32423002
      2.07164024	     -0.05462468	     -0.00082362	     -0.19646567	     -0.05528406	      0.88262195	     -0.00028816	     -0.20910884	     -0.00015159	     -0.00086932	     46.31941371
      2.07282692	     -0.05463814	     -0.00082776	     -0.19647938	     -0.05528423	      0.88262093	     -0.00028754	     -0.20912779	     -0.00012697	     -0.00084884	     46.37529241
      2.07401361	     -0.05464933	     -0.00082985	     -0.19649087	     -0.05528437	      0.88261993	     -0.00028692	     -0.20914616	     -0.00010205	     -0.00082486	     46.38333437
      2.07547524	     -0.05465906	     -0.00083330	     -0.19650095	     -0.05528449	      0.88261875	     -0.00028615	     -0.20916792	     -0.00007128	     -0.00079089	     46.44595855
      2.07677708	     -0.05466225	     -0.00083393	     -0.19650453	     -0.05528457	      0.88261774	     -0.00028545	     -0.20918642	     -0.00004359	     -0.00075666	     46.47786565
      2.07807891	     -0.05466019	     -0.00083601	     -0.19650282	     -0.05528461	      0.88261678	     -0.00028474	     -0.20920397	     -0.00001594	     -0.00071900	     46.54424481
      2.07938074	     -0.05465377	     -0.00083521	     -0.19649683	     -0.05528461	      0.88261587	     -0.00028402	     -0.20922053	      0.00001192	     -0.00067803	     46.57793884
      2.08068257	     -0.05464223	     -0.00083624	     -0.19648566	     -0.05528457	      0.88261502	     -0.00028330	     -0.20923605	      0.00003955	     -0.00063411	     46.64589983
      2.08198440	     -0.05462520	     -0.00083398	     -0.19646911	     -0.05528451	      0.88261422	     -0.00028256	     -0.20925048	      0.00006733	     -0.00058733	     46.69190618
      2.08328623	     -0.05460422	     -0.00083402	     -0.19644852	     -0.05528440	      0.88261349	     -0.00028182	     -0.20926378	      0.00009474	     -0.00053807	     46.75204347
      2.08458806	     -0.05457907	     -0.00083039	     -0.19642387	     -0.05528426	      0.88261282	     -0.00028107	     -0.20927596	      0.00012214	     -0.00048648	     46.79478285
      2.08588989	     -0.05454929	     -0.00082950	     -0.19639450	     -0.05528408	      0.88261222	     -0.00028031	     -0.20928701	      0.00014905	     -0.00043297	     46.86567477
      2.08719172	     -0.05451519	     -0.00082477	     -0.19636092	     -0.05528387	      0.88261170	     -0.00027954	     -0.20929689	      0.00017593	     -0.00037766	     46.92059473
      2.08834879	     -0.05448228	     -0.00082331	     -0.19632838	     -0.05528365	      0.88261129	     -0.00027886	     -0.20930471	      0.00019931	     -0.00032738	     46.97403216
      2.08950586	     -0.05444807	     -0.00081942	     -0.19629460	     -0.05528341	      0.88261094	     -0.00027817	     -0.20931166	      0.00022254	     -0.00027614	     47.02208137
      2.09093018	     -0.05440566	     -0.00081567	     -0.19625268	     -0.05528307	      0.88261059	     -0.00027731	     -0.20931908	      0.00025051	     -0.00021214	     47.06505145
      2.09235449	     -0.05436256	     -0.00081008	     -0.19621012	     -0.05528270	      0.88261034	     -0.00027644	     -0.20932536	      0.00027808	     -0.00014766	     47.11924807
      2.09354756	     -0.05432444	     -0.00080746	     -0.19617238	     -0.05528235	      0.88261019	     -0.00027571	     -0.20932977	      0.00030072	     -0.00009374	     47.18071744
      2.09474064	     -0.05428337	     -0.00080272	     -0.19613174	     -0.05528198	      0.88261011	     -0.00027498	     -0.20933337	      0.00032324	     -0.00004005	     47.24057996
      2.09593371	     -0.05423953	     -0.00079888	     -0.19608831	     -0.05528158	      0.88261010	     -0.00027424	     -0.20933614	      0.00034542	      0.00001312	     47.30906260
      2.09754972	     -0.05417619	     -0.00079190	     -0.19602556	     -0.05528100	      0.88261017	     -0.00027324	     -0.20933853	      0.00037513	      0.00008402	     47.39747012
      2.09875936	     -0.05412475	     -0.00078799	     -0.19597451	     -0.05528053	      0.88261031	     -0.00027249	     -0.20933927	      0.00039689	      0.00013592	     47.47900796
      2.09996901	     -0.05406926	     -0.00078204	     -0.19591946	     -0.05528004	      0.88261050	     -0.00027173	     -0.20933908	      0.00041847	      0.00018674	     47.54939810
      2.10117866	     -0.05400868	     -0.00077669	     -0.19585930	     -0.05527952	      0.88261076	     -0.00027097	     -0.20933791	      0.00043961	      0.00023629	     47.64042676
      2.10279382	     -0.05391924	     -0.00076738	     -0.19577046	     -0.05527879	      0.88261119	     -0.00026995	     -0.20933471	      0.00046735	      0.00030050	     47.75827468
      2.10398464	     -0.05384706	     -0.00076173	     -0.19569869	     -0.05527822	      0.88261158	     -0.00026920	     -0.20933110	      0.00048717	      0.00034626	     47.86391834
      2.10517546	     -0.05376885	     -0.00075390	     -0.19562093	     -0.05527763	      0.88261202	     -0.00026845	     -0.20932638	      0.00050665	      0.00039073	     47.95591405
      2.10664845	     -0.05366347	     -0.00074503	     -0.19551607	     -0.05527686	      0.88261263	     -0.00026752	     -0.20931895	      0.00052989	      0.00044389	     48.10752655
      2.10795861	     -0.05356071	     -0.00073469	     -0.19541383	     -0.05527615	      0.88261324	     -0.00026669	     -0.20931078	      0.00054993	      0.00048958	     48.22332976
      2.10926877	     -0.05344928	     -0.00072589	     -0.19530286	     -0.05527542	      0.88261391	     -0.00026586	     -0.20930108	      0.00056901	      0.00053378	     48.39218154
      2.11057893	     -0.05332939	     -0.00071410	     -0.19518349	     -0.05527466	      0.88261464	     -0.00026503	     -0.20928980	      0.00058738	      0.00057671	     48.52139886
      2.11188909	     -0.05320163	     -0.00070438	     -0.19505618	     -0.05527388	      0.88261542	     -0.00026420	     -0.20927693	      0.00060457	      0.00061837	     48.72129934
      2.11319925	     -0.05306648	     -0.00069162	     -0.19492153	     -0.05527308	      0.88261626	     -0.00026338	     -0.20926245	      0.00062089	      0.00065904	     48.87530596
      2.11450941	     -0.05292590	     -0.00068189	     -0.19478135	     -0.05527226	      0.88261715	     -0.00026255	     -0.20924643	      0.00063583	      0.00069871	     49.11964341
      2.11581957	     -0.05278075	     -0.00066931	     -0.19463666	     -0.05527141	      0.88261809	     -0.00026173	     -0.20922893	      0.00064972	      0.00073772	     49.30321475
      2.11712974	     -0.05263095	     -0.00066049	     -0.19448718	     -0.05527055	      0.88261908	     -0.00026091	     -0.20921003	      0.00066200	      0.00077613	     49.61071846
      2.11830553	     -0.05249233	     -0.00064990	     -0.19434890	     -0.05526977	      0.88262002	     -0.00026017	     -0.20919193	      0.00067200	      0.00081048	     49.81613458
      2.11948133	     -0.05235095	     -0.00064195	     -0.19420778	     -0.05526897	      0.88262099	     -0.00025944	     -0.20917279	      0.00068056	      0.00084485	     50.10703661
      2.12090189	     -0.05217594	     -0.00063143	     -0.19403306	     -0.05526800	      0.88262222	     -0.00025856	     -0.20914836	      0.00068916	      0.00088681	     50.44304953
      2.12232244	     -0.05199673	     -0.00062332	     -0.19385404	     -0.05526702	      0.88262351	     -0.00025768	     -0.20912255	      0.00069540	      0.00092946	     50.85109437
      2.12351050	     -0.05184315	     -0.00061458	     -0.19370066	     -0.05526619	      0.88262464	     -0.00025695	     -0.20909996	      0.00069892	      0.00096590	     51.14243759
      2.12469856	     -0.05168731	     -0.00060819	     -0.19354492	     -0.05526536	      0.88262580	     -0.00025622	     -0.20907647	      0.00070057	      0.00100307	     51.50730202
      2.12612610	     -0.05149815	     -0.00059939	     -0.19335589	     -0.05526436	      0.88262727	     -0.00025535	     -0.20904715	      0.00070020	      0.00104889	     51.91271113
      2.12755363	     -0.05130719	     -0.00059319	     -0.19316495	     -0.05526336	      0.88262880	     -0.00025449	     -0.20901671	      0.00069691	      0.00109585	     52.41467337
      2.12868635	     -0.05115392	     -0.00058605	     -0.19301173	     -0.05526257	      0.88263006	     -0.00025381	     -0.20899183	      0.00069244	      0.00113399	     52.73842979
      2.12981907	     -0.05100029	     -0.00058117	     -0.19285807	     -0.05526179	      0.88263137	     -0.00025314	     -0.20896632	      0.00068604	      0.00117275	     53.14030288
      2.13130463	     -0.05079867	     -0.00057387	     -0.19265640	     -0.05526078	      0.88263315	     -0.00025226	     -0.20893204	      0.00067492	      0.00122449	     53.64178492
      2.13279019	     -0.05059740	     -0.00056921	     -0.19245496	     -0.05525979	      0.88263501	     -0.00025139	     -0.20889690	      0.00066044	      0.00127696	     54.24267409
      2.13386692	     -0.05045163	     -0.00056352	     -0.19230912	     -0.05525908	      0.88263640	     -0.00025076	     -0.20887096	      0.00064808	      0.00131537	     54.57666180
      2.13494366	     -0.05030787	     -0.00056015	     -0.19216520	     -0.05525839	      0.88263784	     -0.00025014	     -0.20884467	      0.00063390	      0.00135382	     54.98590736
      2.13651087	     -0.05010058	     -0.00055477	     -0.19195767	     -0.05525742	      0.88264001	     -0.00024925	     -0.20880588	      0.00061033	      0.00140973	     55.57598532
      2.13782566	     -0.04992983	     -0.00055213	     -0.19178663	     -0.05525663	      0.88264189	     -0.00024851	     -0.20877294	      0.00058777	      0.00145624	     56.10743720
      2.13914045	     -0.04976152	     -0.00054792	     -0.19161805	     -0.05525587	      0.88264383	     -0.00024778	     -0.20873973	      0.00056286	      0.00150211	     56.58833127
      2.14045525	     -0.04959879	     -0.00054688	     -0.19145493	     -0.05525515	      0.88264584	     -0.00024706	     -0.20870636	      0.00053541	      0.00154688	     57.12658924
      2.14177004	     -0.04943803	     -0.00054251	     -0.19129385	     -0.05525447	      0.88264790	     -0.00024635	     -0.20867293	      0.00050571	      0.00159020	     57.58124988
      2.14288213	     -0.04930844	     -0.00054252	     -0.19116387	     -0.05525392	      0.88264969	     -0.00024576	     -0.20864466	      0.00047866	      0.00162530	     58.00956412
      2.14399422	     -0.04917984	     -0.00054082	     -0.19103491	     -0.05525340	      0.88265152	     -0.00024518	     -0.20861649	      0.00045006	      0.00165875	     58.40029177
      2.14541394	     -0.04902682	     -0.00054065	     -0.19088135	     -0.05525279	      0.88265390	     -0.00024444	     -0.20858086	      0.00041113	      0.00169887	     58.88655943
      2.14683366	     -0.04887801	     -0.00053792	     -0.19073205	     -0.05525224	      0.88265634	     -0.00024372	     -0.20854580	      0.00036973	      0.00173548	     59.32994644
      2.14789937	     -0.04877530	     -0.00053901	     -0.19062887	     -0.05525186	      0.88265820	     -0.00024319	     -0.20851988	      0.00033707	      0.00176017	     59.67155413
      2.14896508	     -0.04867303	     -0.00053752	     -0.19052619	     -0.05525152	      0.88266009	     -0.00024266	     -0.20849434	      0.00030325	      0.00178217	     60.00905846
      2.15043574	     -0.04853991	     -0.00053702	     -0.19039244	     -0.05525111	      0.88266273	     -0.00024196	     -0.20845969	      0.00025480	      0.00180762	     60.47106081
      2.15173946	     -0.04842506	     -0.00053457	     -0.19027709	     -0.05525080	      0.88266510	     -0.00024134	     -0.20842958	      0.00021028	      0.00182497	     60.87192455
      2.15304318	     -0.04832233	     -0.00053556	     -0.19017373	     -0.05525056	      0.88266749	     -0.00024074	     -0.20840006	      0.00016444	      0.00183703	     61.22297917
      2.15413240	     -0.04823526	     -0.00053297	     -0.19008624	     -0.05525040	      0.88266949	     -0.00024025	     -0.20837590	      0.00012519	      0.00184278	     61.53040566
      2.15522162	     -0.04815712	     -0.00053298	     -0.19000758	     -0.05525029	      0.88267150	     -0.00023976	     -0.20835219	      0.00008518	      0.00184447	     61.78848456
      2.15659106	     -0.04806014	     -0.00053103	     -0.18991000	     -0.05525021	      0.88267402	     -0.00023917	     -0.20832306	      0.00003391	      0.00184061	     62.14582919
      2.15796050	     -0.04797365	     -0.00053147	     -0.18982284	     -0.05525020	      0.88267654	     -0.00023860	     -0.20829463	     -0.00001827	      0.00183002	     62.41307181
      2.15901774	     -0.04790559	     -0.00052899	     -0.18975433	     -0.05525024	      0.88267847	     -0.00023816	     -0.20827322	     -0.00005919	      0.00181712	     62.66720324
      2.16007497	     -0.04784736	     -0.00052896	     -0.18969558	     -0.05525032	      0.88268038	     -0.00023774	     -0.20825227	     -0.00010053	      0.00180014	     62.83974637
      2.16149226	     -0.04777389	     -0.00052783	     -0.18962142	     -0.05525050	      0.88268291	     -0.00023719	     -0.20822502	     -0.00015659	      0.00177091	     63.11488341
      2.16290955	     -0.04771443	     -0.00052927	     -0.18956121	     -0.05525076	      0.88268539	     -0.00023666	     -0.20819877	     -0.00021316	      0.00173438	     63.26528844
      2.16391702	     -0.04767042	     -0.00052759	     -0.18951673	     -0.05525100	      0.88268713	     -0.00023629	     -0.20818078	     -0.00025374	      0.00170396	     63.46005721
      2.16492449	     -0.04763452	     -0.00052784	     -0.18948030	     -0.05525128	      0.88268883	     -0.00023593	     -0.20816331	     -0.00029446	      0.00167001	     63.56893969
      2.16643290	     -0.04758461	     -0.00052728	     -0.18942963	     -0.05525177	      0.88269130	     -0.00023542	     -0.20813818	     -0.00035571	      0.00161276	     63.78088001
      2.16769292	     -0.04755165	     -0.00052822	     -0.18939599	     -0.05525225	      0.88269330	     -0.00023500	     -0.20811813	     -0.00040700	      0.00155941	     63.86952143
      2.16895294	     -0.04751880	     -0.00052731	     -0.18936251	     -0.05525279	      0.88269523	     -0.00023460	     -0.20809893	     -0.00045845	      0.00150129	     64.05749450
      2.17021297	     -0.04749689	     -0.00052889	     -0.18933990	     -0.05525340	      0.88269708	     -0.00023422	     -0.20808056	     -0.00050987	      0.00143883	     64.07105241
      2.17147299	     -0.04747101	     -0.00052725	     -0.18931341	     -0.05525408	      0.88269885	     -0.00023386	     -0.20806303	     -0.00056140	      0.00137224	     64.29302346
      2.17253244	     -0.04746034	     -0.00052895	     -0.18930214	     -0.05525469	      0.88270028	     -0.00023356	     -0.20804890	     -0.00060454	      0.00131346	     64.24731537
      2.17359189	     -0.04744741	     -0.00052867	     -0.18928867	     -0.05525536	      0.88270164	     -0.00023328	     -0.20803535	     -0.00064765	      0.00125226	     64.35066961
      2.17497106	     -0.04743868	     -0.00052984	     -0.18927918	     -0.05525629	      0.88270331	     -0.00023293	     -0.20801855	     -0.00070352	      0.00116952	     64.38483919
      2.17635023	     -0.04742999	     -0.00052935	     -0.18926980	     -0.05525730	      0.88270486	     -0.00023260	     -0.20800272	     -0.00075920	      0.00108377	     64.56156046
      2.17741420	     -0.04743277	     -0.00053145	     -0.18927197	     -0.05525813	      0.88270598	     -0.00023235	     -0.20799113	     -0.00080184	      0.00101601	     64.49579208
      2.17847816	     -0.04743362	     -0.00053187	     -0.18927225	     -0.05525900	      0.88270702	     -0.00023212	     -0.20798012	     -0.00084437	      0.00094708	     64.57766031
      2.17988337	     -0.04744263	     -0.00053397	     -0.18928048	     -0.05526023	      0.88270829	     -0.00023184	     -0.20796643	     -0.00090014	      0.00085484	     64.57869255
      2.18128857	     -0.04745114	     -0.00053427	     -0.18928826	     -0.05526153	      0.88270943	     -0.00023157	     -0.20795374	     -0.00095560	      0.00076172	     64.75601601
      2.18230358	     -0.04746701	     -0.00053712	     -0.18930354	     -0.05526252	      0.88271016	     -0.00023140	     -0.20794515	     -0.00099528	      0.00069434	     64.64291497
      2.18331858	     -0.04748085	     -0.00053833	     -0.18931682	     -0.05526355	      0.88271083	     -0.00023123	     -0.20793709	     -0.00103481	      0.00062702	     64.69292807
      2.18480957	     -0.04750890	     -0.00054143	     -0.18934403	     -0.05526514	      0.88271170	     -0.00023100	     -0.20792617	     -0.00109238	      0.00052878	     64.67247389
      2.18607107	     -0.04753407	     -0.00054315	     -0.18936852	     -0.05526655	      0.88271231	     -0.00023083	     -0.20791782	     -0.00114071	      0.00044663	     64.75257211
      2.18733257	     -0.04756816	     -0.00054688	     -0.18940188	     -0.05526802	      0.88271282	     -0.00023067	     -0.20791024	     -0.00118850	      0.00036579	     64.66246316
      2.18859407	     -0.04760003	     -0.00054834	     -0.18943309	     -0.05526955	      0.88271324	     -0.00023053	     -0.20790349	     -0.00123594	      0.00028651	     64.78806337
      2.18972764	     -0.04763882	     -0.00055226	     -0.18947121	     -0.05527097	      0.88271352	     -0.00023042	     -0.20789808	     -0.00127804	      0.00021696	     64.65404148
      2.19086122	     -0.04767530	     -0.00055430	     -0.18950708	     -0.05527245	      0.88271373	     -0.00023032	     -0.20789334	     -0.00131981	      0.00014911	     64.71677690
      2.19199479	     -0.04771871	     -0.00055771	     -0.18954985	     -0.05527396	      0.88271386	     -0.00023023	     -0.20788922	     -0.00136110	      0.00008322	     64.64462843
      2.19343761	     -0.04777481	     -0.00056071	     -0.18960520	     -0.05527597	      0.88271392	     -0.00023014	     -0.20788494	     -0.00141309	      0.00000238	     64.69180097
      2.19459343	     -0.04782846	     -0.00056507	     -0.18965818	     -0.05527762	      0.88271389	     -0.00023008	     -0.20788224	     -0.00145412	     -0.00005973	     64.54312672
      2.19574924	     -0.04787994	     -0.00056797	     -0.18970905	     -0.05527933	      0.88271378	     -0.00023003	     -0.20788024	     -0.00149472	     -0.00011945	     64.57989210
      2.19690506	     -0.04793922	     -0.00057250	     -0.18976768	     -0.05528108	      0.88271361	     -0.00023000	     -0.20787892	     -0.00153472	     -0.00017662	     64.46623294
      2.19833264	     -0.04801319	     -0.00057680	     -0.18984089	     -0.05528330	      0.88271331	     -0.00022997	     -0.20787826	     -0.00158341	     -0.00024375	     64.49834657
      2.19947376	     -0.04808119	     -0.00058226	     -0.18990824	     -0.05528513	      0.88271300	     -0.00022996	     -0.20787848	     -0.00162155	     -0.00029455	     64.30961860
      2.20061488	     -0.04814750	     -0.00058611	     -0.18997395	     -0.05528700	      0.88271264	     -0.00022997	     -0.20787938	     -0.00165917	     -0.00034288	     64.31349501
      2.20175600	     -0.04822037	     -0.00059172	     -0.19004618	     -0.05528892	      0.88271222	     -0.00022999	     -0.20788092	     -0.00169607	     -0.00038867	     64.17305554
      2.20323979	     -0.04831610	     -0.00059775	     -0.19014113	     -0.05529147	      0.88271160	     -0.00023003	     -0.20788391	     -0.00174314	     -0.00044454	     64.14339250
      2.20437851	     -0.04839845	     -0.00060446	     -0.19022283	     -0.05529348	      0.88271107	     -0.00023007	     -0.20788689	     -0.00177836	     -0.00048455	     63.90993162
      2.20551723	     -0.04847887	     -0.00060951	     -0.19030267	     -0.05529552	      0.88271050	     -0.00023013	     -0.20789050	     -0.00181294	     -0.00052221	     63.86746249
      2.20665595	     -0.04856525	     -0.00061575	     -0.19038844	     -0.05529760	      0.88270989	     -0.00023019	     -0.20789469	     -0.00184669	     -0.00055754	     63.68717804
      2.20817949	     -0.04868141	     -0.00062282	     -0.19050384	     -0.05530045	      0.88270900	     -0.00023030	     -0.20790122	     -0.00189064	     -0.00060144	     63.60176257
      2.20931326	     -0.04877610	     -0.00062998	     -0.19059793	     -0.05530261	      0.88270830	     -0.00023039	     -0.20790671	     -0.00192225	     -0.00063169	     63.31780183
      2.21044703	     -0.04886929	     -0.00063564	     -0.19069056	     -0.05530481	      0.88270757	     -0.00023049	     -0.20791278	     -0.00195307	     -0.00066006	     63.22534758
      2.21183206	     -0.04899090	     -0.00064412	     -0.19081146	     -0.05530754	      0.88270663	     -0.00023063	     -0.20792091	     -0.00198935	     -0.00069228	     62.92202081
      2.21307220	     -0.04909828	     -0.00065004	     -0.19091828	     -0.05531003	      0.88270576	     -0.00023076	     -0.20792888	     -0.00202070	     -0.00071914	     62.84418862
      2.21431234	     -0.04921485	     -0.00065819	     -0.19103424	     -0.05531255	      0.88270485	     -0.00023091	     -0.20793744	     -0.00205068	     -0.00074426	     62.48473639
      2.21555247	     -0.04932744	     -0.00066355	     -0.19114631	     -0.05531511	      0.88270391	     -0.00023107	     -0.20794664	     -0.00207956	     -0.00076789	     62.39678725
      2.21679261	     -0.04945024	     -0.00067139	     -0.19126855	     -0.05531771	      0.88270295	     -0.00023124	     -0.20795642	     -0.00210698	     -0.00079009	     61.98684628
      2.21803275	     -0.04956889	     -0.00067677	     -0.19138671	     -0.05532034	      0.88270195	     -0.00023142	     -0.20796684	     -0.00213323	     -0.00081119	     61.88712329
      2.21927288	     -0.04969736	     -0.00068478	     -0.19151464	     -0.05532300	      0.88270094	     -0.00023161	     -0.20797780	     -0.00215791	     -0.00083126	     61.44556630
      2.22051302	     -0.04982080	     -0.00069016	     -0.19163764	     -0.05532569	      0.88269989	     -0.00023182	     -0.20798935	     -0.00218134	     -0.00085060	     61.32778285
      2.22175316	     -0.04995399	     -0.00069821	     -0.19177033	     -0.05532841	      0.88269883	     -0.00023203	     -0.20800139	     -0.00220311	     -0.00086925	     60.85279887
      2.22299329	     -0.05008169	     -0.00070356	     -0.19189763	     -0.05533115	      0.88269774	     -0.00023225	     -0.20801395	     -0.00222356	     -0.00088750	     60.71319789
      2.22423343	     -0.05021868	     -0.00071156	     -0.19203415	     -0.05533392	      0.88269663	     -0.00023248	     -0.20802696	     -0.00224226	     -0.00090537	     60.21840143
      2.22547357	     -0.05034991	     -0.00071693	     -0.19216501	     -0.05533671	      0.88269549	     -0.00023273	     -0.20804044	     -0.00225957	     -0.00092310	     60.05381936
      2.22671370	     -0.05048968	     -0.00072480	     -0.19230436	     -0.05533953	      0.88269434	     -0.00023298	     -0.20805430	     -0.00227508	     -0.00094068	     59.54897835
      2.22795384	     -0.05062379	     -0.00073020	     -0.19243814	     -0.05534236	      0.88269316	     -0.00023324	     -0.20806857	     -0.00228914	     -0.00095829	     59.35428147
      2.22919397	     -0.05076537	     -0.00073788	     -0.19257934	     -0.05534520	      0.88269196	     -0.00023351	     -0.20808317	     -0.00230137	     -0.00097591	     58.84819945
      2.23043411	     -0.05090160	     -0.00074338	     -0.19271529	     -0.05534806	      0.88269074	     -0.00023379	     -0.20809813	     -0.00231210	     -0.00099367	     58.62497898
      2.23167425	     -0.05104407	     -0.00075090	     -0.19285743	     -0.05535094	      0.88268949	     -0.00023407	     -0.20811335	     -0.00232099	     -0.00101151	     58.12887265
      2.23291438	     -0.05118156	     -0.00075662	     -0.19299465	     -0.05535382	      0.88268823	     -0.00023437	     -0.20812886	     -0.00232833	     -0.00102949	     57.87867937
      2.23415452	     -0.05132358	     -0.00076406	     -0.19313639	     -0.05535671	      0.88268694	     -0.00023467	     -0.20814459	     -0.00233386	     -0.00104753	     57.40188652
      2.23539466	     -0.05146068	     -0.00077006	     -0.19327326	     -0.05535961	      0.88268563	     -0.00023498	     -0.20816053	     -0.00233782	     -0.00106566	     57.13308785
      2.23663479	     -0.05160042	     -0.00077746	     -0.19341276	     -0.05536251	      0.88268430	     -0.00023529	     -0.20817661	     -0.00234001	     -0.00108373	     56.68347747
      2.23787493	     -0.05173531	     -0.00078376	     -0.19354745	     -0.05536541	      0.88268294	     -0.00023562	     -0.20819283	     -0.00234065	     -0.00110172	     56.40278618
      2.23940465	     -0.05190397	     -0.00079337	     -0.19371584	     -0.05536899	      0.88268124	     -0.00023602	     -0.20821291	     -0.00233911	     -0.00112355	     55.82044811
      2.24053951	     -0.05202144	     -0.00079863	     -0.19383318	     -0.05537164	      0.88267996	     -0.00023633	     -0.20822788	     -0.00233661	     -0.00113944	     55.66896740
      2.24167437	     -0.05214173	     -0.00080569	     -0.19395331	     -0.05537429	      0.88267865	     -0.00023665	     -0.20824283	     -0.00233271	     -0.00115488	     55.27125292
      2.24315845	     -0.05229200	     -0.00081376	     -0.19410342	     -0.05537775	      0.88267693	     -0.00023707	     -0.20826239	     -0.00232591	     -0.00117430	     54.97163450
      2.24464252	     -0.05244415	     -0.00082413	     -0.19425537	     -0.05538120	      0.88267517	     -0.00023750	     -0.20828186	     -0.00231697	     -0.00119257	     54.35022342
      2.24571010	     -0.05254380	     -0.00082915	     -0.19435496	     -0.05538367	      0.88267389	     -0.00023781	     -0.20829586	     -0.00230960	     -0.00120493	     54.29431915
      2.24677768	     -0.05264607	     -0.00083602	     -0.19445713	     -0.05538613	      0.88267260	     -0.00023813	     -0.20830978	     -0.00230117	     -0.00121646	     53.96105591
      2.24837451	     -0.05279153	     -0.00084535	     -0.19460249	     -0.05538979	      0.88267064	     -0.00023861	     -0.20833049	     -0.00228704	     -0.00123208	     53.64716235
      2.24972817	     -0.05291335	     -0.00085442	     -0.19472420	     -0.05539288	      0.88266897	     -0.00023902	     -0.20834792	     -0.00227357	     -0.00124359	     53.19600758
      2.25108184	     -0.05302565	     -0.00086156	     -0.19483647	     -0.05539595	      0.88266728	     -0.00023944	     -0.20836524	     -0.00225906	     -0.00125339	     53.08540624
      2.25243550	     -0.05314047	     -0.00087126	     -0.19495120	     -0.05539899	      0.88266557	     -0.00023986	     -0.20838240	     -0.00224323	     -0.00126131	     52.52845250
      2.25361816	     -0.05322990	     -0.00087696	     -0.19504064	     -0.05540164	      0.88266408	     -0.00024023	     -0.20839731	     -0.00222878	     -0.00126666	     52.51269338
      2.25480082	     -0.05332150	     -0.00088472	     -0.19513220	     -0.05540426	      0.88266258	     -0.00024060	     -0.20841208	     -0.00221342	     -0.00127042	     52.13277249
      2.25598347	     -0.05340645	     -0.00089116	     -0.19521716	     -0.05540687	      0.88266107	     -0.00024098	     -0.20842675	     -0.00219748	     -0.00127259	     51.97312925
      2.25762364	     -0.05352217	     -0.00090129	     -0.19533287	     -0.05541046	      0.88265899	     -0.00024150	     -0.20844689	     -0.00217424	     -0.00127282	     51.52570539
      2.25884528	     -0.05359967	     -0.00090686	     -0.19541044	     -0.05541310	      0.88265743	     -0.00024189	     -0.20846176	     -0.00215635	     -0.00127090	     51.48222988
      2.26006691	     -0.05367845	     -0.00091415	     -0.19548924	     -0.05541573	      0.88265588	     -0.00024228	     -0.20847648	     -0.00213778	     -0.00126712	     51.13395101
      2.26128854	     -0.05375050	     -0.00091989	     -0.19556136	     -0.05541833	      0.88265434	     -0.00024268	     -0.20849110	     -0.00211880	     -0.00126153	     50.99839944
      2.26288601	     -0.05384367	     -0.00092876	     -0.19565461	     -0.05542169	      0.88265233	     -0.00024319	     -0.20850999	     -0.00209319	     -0.00125146	     50.59246347
      2.26408398	     -0.05390506	     -0.00093306	     -0.19571612	     -0.05542419	      0.88265084	     -0.00024357	     -0.20852405	     -0.00207365	     -0.00124192	     50.56010099
      2.26528194	     -0.05396805	     -0.00093917	     -0.19577919	     -0.05542666	      0.88264936	     -0.00024395	     -0.20853796	     -0.00205364	     -0.00123068	     50.27590028
      2.26675155	     -0.05403725	     -0.00094440	     -0.19584856	     -0.05542966	      0.88264756	     -0.00024441	     -0.20855488	     -0.00202874	     -0.00121470	     50.14862531
      2.26806586	     -0.05410030	     -0.00095093	     -0.19591173	     -0.05543231	      0.88264597	     -0.00024482	     -0.20856985	     -0.00200601	     -0.00119844	     49.83447658
      2.26938016	     -0.05415587	     -0.00095439	     -0.19596749	     -0.05543493	      0.88264441	     -0.00024523	     -0.20858473	     -0.00198306	     -0.00118047	     49.75624548
      2.27069446	     -0.05421701	     -0.00096082	     -0.19602875	     -0.05543752	      0.88264287	     -0.00024563	     -0.20859953	     -0.00195973	     -0.00116095	     49.46996523
      2.27200877	     -0.05427260	     -0.00096366	     -0.19608456	     -0.05544008	      0.88264136	     -0.00024603	     -0.20861440	     -0.00193621	     -0.00114015	     49.36732064
      2.27332307	     -0.05433589	     -0.00097010	     -0.19614798	     -0.05544261	      0.88263987	     -0.00024643	     -0.20862938	     -0.00191235	     -0.00111832	     49.12630756
      2.27463737	     -0.05439351	     -0.00097211	     -0.19620586	     -0.05544511	      0.88263842	     -0.00024681	     -0.20864461	     -0.00188820	     -0.00109575	     48.99044092
      2.27581672	     -0.05445151	     -0.00097736	     -0.19626400	     -0.05544732	      0.88263714	     -0.00024716	     -0.20865848	     -0.00186625	     -0.00107509	     48.82774576
      2.27699607	     -0.05450622	     -0.00097954	     -0.19631894	     -0.05544951	      0.88263588	     -0.00024750	     -0.20867261	     -0.00184399	     -0.00105420	     48.66431204
      2.27817542	     -0.05456406	     -0.00098285	     -0.19637698	     -0.05545167	      0.88263465	     -0.00024783	     -0.20868701	     -0.00182145	     -0.00103326	     48.53244265
      2.27980891	     -0.05464351	     -0.00098502	     -0.19645679	     -0.05545462	      0.88263299	     -0.00024827	     -0.20870749	     -0.00178967	     -0.00100447	     48.28844528
      2.28101831	     -0.05470473	     -0.00098796	     -0.19651825	     -0.05545677	      0.88263178	     -0.00024860	     -0.20872305	     -0.00176580	     -0.00098353	     48.22307746
      2.28222771	     -0.05476478	     -0.00098820	     -0.19657862	     -0.05545889	      0.88263061	     -0.00024891	     -0.20873898	     -0.00174147	     -0.00096305	     48.00905641
      2.28343712	     -0.05482628	     -0.00098908	     -0.19664043	     -0.05546098	      0.88262946	     -0.00024921	     -0.20875530	     -0.00171684	     -0.00094323	     47.90983321
      2.28502948	     -0.05490443	     -0.00098710	     -0.19671910	     -0.05546369	      0.88262797	     -0.00024960	     -0.20877734	     -0.00168367	     -0.00091839	     47.59899694
      2.28620913	     -0.05496111	     -0.00098668	     -0.19677613	     -0.05546566	      0.88262690	     -0.00024988	     -0.20879404	     -0.00165875	     -0.00090117	     47.58258474
      2.28738879	     -0.05501559	     -0.00098350	     -0.19683106	     -0.05546761	      0.88262585	     -0.00025014	     -0.20881103	     -0.00163325	     -0.00088509	     47.32108967
      2.28885235	     -0.05508174	     -0.00098011	     -0.19689775	     -0.05546997	      0.88262456	     -0.00025046	     -0.20883249	     -0.00160106	     -0.00086706	     47.24534053
      2.29015635	     -0.05513770	     -0.00097449	     -0.19695429	     -0.05547204	      0.88262344	     -0.00025073	     -0.20885190	     -0.00157150	     -0.00085290	     46.87950202
      2.29146036	     -0.05519252	     -0.00097056	     -0.19700963	     -0.05547407	      0.88262234	     -0.00025099	     -0.20887155	     -0.00154141	     -0.00084071	     46.91004671
      2.29276436	     -0.05524580	     -0.00096383	     -0.19706353	     -0.05547606	      0.88262125	     -0.00025124	     -0.20889141	     -0.00151034	     -0.00083052	     46.47360030
      2.29406836	     -0.05529889	     -0.00095951	     -0.19711717	     -0.05547801	      0.88262017	     -0.00025148	     -0.20891151	     -0.00147874	     -0.00082249	     46.55628326
      2.29537236	     -0.05535061	     -0.00095225	     -0.19716954	     -0.05547992	      0.88261910	     -0.00025171	     -0.20893186	     -0.00144605	     -0.00081662	     46.04716256
      2.29667637	     -0.05540110	     -0.00094793	     -0.19722060	     -0.05548178	      0.88261804	     -0.00025193	     -0.20895241	     -0.00141279	     -0.00081305	     46.19673387
      2.29798037	     -0.05544840	     -0.00094042	     -0.19726857	     -0.05548360	      0.88261698	     -0.00025215	     -0.20897313	     -0.00137827	     -0.00081159	     45.63219655
      2.29928437	     -0.05549312	     -0.00093638	     -0.19731387	     -0.05548538	      0.88261592	     -0.00025235	     -0.20899395	     -0.00134314	     -0.00081223	     45.84544949
      2.30045199	     -0.05553058	     -0.00093015	     -0.19735193	     -0.05548692	      0.88261497	     -0.00025253	     -0.20901262	     -0.00131058	     -0.00081433	     45.35505962
      2.30161961	     -0.05556624	     -0.00092626	     -0.19738813	     -0.05548844	      0.88261402	     -0.00025270	     -0.20903129	     -0.00127746	     -0.00081779	     45.34905530
      2.30304713	     -0.05560718	     -0.00092061	     -0.19742975	     -0.05549023	      0.88261285	     -0.00025291	     -0.20905410	     -0.00123582	     -0.00082350	     45.00519215
      2.30447465	     -0.05564582	     -0.00091726	     -0.19746902	     -0.05549196	      0.88261167	     -0.00025311	     -0.20907684	     -0.00119333	     -0.00083054	     45.08062035
      2.30567825	     -0.05567668	     -0.00091277	     -0.19750046	     -0.05549338	      0.88261067	     -0.00025327	     -0.20909596	     -0.00115651	     -0.00083719	     44.63490101
      2.30688186	     -0.05570578	     -0.00091026	     -0.19753010	     -0.05549475	      0.88260965	     -0.00025342	     -0.20911502	     -0.00111922	     -0.00084433	     44.63398388
      2.30808546	     -0.05573223	     -0.00090657	     -0.19755712	     -0.05549607	      0.88260863	     -0.00025358	     -0.20913399	     -0.00108121	     -0.00085164	     44.37699565
      2.30970914	     -0.05576372	     -0.00090306	     -0.19758935	     -0.05549778	      0.88260724	     -0.00025377	     -0.20915936	     -0.00102915	     -0.00086149	     44.34493929
      2.31093628	     -0.05578380	     -0.00089892	     -0.19761004	     -0.05549902	      0.88260618	     -0.00025391	     -0.20917832	     -0.00098896	     -0.00086861	     43.99225728
      2.31216342	     -0.05580010	     -0.00089641	     -0.19762691	     -0.05550021	      0.88260511	     -0.00025405	     -0.20919705	     -0.00094836	     -0.00087526	     44.00882294
      2.31339056	     -0.05581060	     -0.00089258	     -0.19763802	     -0.05550135	      0.88260403	     -0.00025418	     -0.20921547	     -0.00090709	     -0.00088112	     43.82194646
      2.31500353	     -0.05581388	     -0.00088833	     -0.19764209	     -0.05550277	      0.88260261	     -0.00025434	     -0.20923902	     -0.00085218	     -0.00088714	     43.88306566
      2.31621727	     -0.05580942	     -0.00088301	     -0.19763828	     -0.05550378	      0.88260153	     -0.00025445	     -0.20925613	     -0.00081022	     -0.00089001	     43.61222758
      2.31743101	     -0.05580071	     -0.00087906	     -0.19763019	     -0.05550474	      0.88260045	     -0.00025456	     -0.20927269	     -0.00076814	     -0.00089130	     43.65816699
      2.31890889	     -0.05578482	     -0.00087244	     -0.19761510	     -0.05550583	      0.88259913	     -0.00025468	     -0.20929211	     -0.00071644	     -0.00089042	     43.47136281
      2.32023672	     -0.05576420	     -0.00086775	     -0.19759517	     -0.05550675	      0.88259795	     -0.00025477	     -0.20930886	     -0.00066993	     -0.00088713	     43.61302728
      2.32156456	     -0.05573897	     -0.00086056	     -0.19757069	     -0.05550761	      0.88259678	     -0.00025486	     -0.20932493	     -0.00062307	     -0.00088119	     43.41044474
      2.32289239	     -0.05570717	     -0.00085512	     -0.19753959	     -0.05550841	      0.88259561	     -0.00025494	     -0.20934031	     -0.00057637	     -0.00087246	     43.59611919
      2.32422022	     -0.05566905	     -0.00084682	     -0.19750224	     -0.05550914	      0.88259446	     -0.00025500	     -0.20935495	     -0.00052944	     -0.00086062	     43.41939769
      2.32554806	     -0.05562770	     -0.00084073	     -0.19746160	     -0.05550981	      0.88259333	     -0.00025505	     -0.20936890	     -0.00048292	     -0.00084568	     43.60441939
      2.32687589	     -0.05558310	     -0.00083143	     -0.19741778	     -0.05551043	      0.88259222	     -0.00025509	     -0.20938221	     -0.00043632	     -0.00082753	     43.44391098
      2.32820372	     -0.05553384	     -0.00082462	     -0.19736923	     -0.05551097	      0.88259113	     -0.00025511	     -0.20939488	     -0.00039019	     -0.00080622	     43.68502884
      2.32953156	     -0.05547994	     -0.00081427	     -0.19731613	     -0.05551146	      0.88259008	     -0.00025512	     -0.20940688	     -0.00034401	     -0.00078151	     43.57775949
      2.33085939	     -0.05542155	     -0.00080671	     -0.19725845	     -0.05551189	      0.88258906	     -0.00025512	     -0.20941817	     -0.00029850	     -0.00075345	     43.84235065
      2.33218722	     -0.05535689	     -0.00079566	     -0.19719459	     -0.05551225	      0.88258808	     -0.00025510	     -0.20942875	     -0.00025312	     -0.00072178	     43.77542071
      2.33337083	     -0.05529644	     -0.00078815	     -0.19713478	     -0.05551253	      0.88258724	     -0.00025507	     -0.20943763	     -0.00021347	     -0.00069043	     43.97149394
      2.33455443	     -0.05523565	     -0.00077859	     -0.19707467	     -0.05551276	      0.88258644	     -0.00025503	     -0.20944606	     -0.00017418	     -0.00065606	     44.01103352
      2.33601170	     -0.05515931	     -0.00076808	     -0.19699913	     -0.05551298	      0.88258552	     -0.00025496	     -0.20945586	     -0.00012671	     -0.00060985	     44.19795228
      2.33746896	     -0.05507970	     -0.00075526	     -0.19692035	     -0.05551313	      0.88258467	     -0.00025487	     -0.20946498	     -0.00007997	     -0.00055947	     44.27988383
      2.33867677	     -0.05501080	     -0.00074623	     -0.19685209	     -0.05551320	      0.88258402	     -0.00025478	     -0.20947196	     -0.00004216	     -0.00051484	     44.48420588
      2.33988458	     -0.05493916	     -0.00073550	     -0.19678114	     -0.05551323	      0.88258343	     -0.00025468	     -0.20947839	     -0.00000489	     -0.00046759	     44.58092664
      2.34134796	     -0.05485121	     -0.00072370	     -0.19669395	     -0.05551321	      0.88258279	     -0.00025454	     -0.20948541	      0.00003914	     -0.00040728	     44.79328348
      2.34281135	     -0.05476215	     -0.00070970	     -0.19660572	     -0.05551312	      0.88258224	     -0.00025438	     -0.20949163	      0.00008230	     -0.00034395	     44.93626385
      2.34396609	     -0.05469116	     -0.00070097	     -0.19653529	     -0.05551300	      0.88258187	     -0.00025425	     -0.20949597	      0.00011542	     -0.00029222	     45.14333534
      2.34512082	     -0.05461889	     -0.00069036	     -0.19646364	     -0.05551285	      0.88258156	     -0.00025410	     -0.20949980	      0.00014807	     -0.00023906	     45.29490498
      2.34664732	     -0.05452063	     -0.00067684	     -0.19636615	     -0.05551259	      0.88258125	     -0.00025389	     -0.20950405	      0.00019010	     -0.00016689	     45.56850289
      2.34817382	     -0.05441942	     -0.00066067	     -0.19626577	     -0.05551227	      0.88258105	     -0.00025366	     -0.20950731	      0.00023108	     -0.00009275	     45.75001269
      2.34928650	     -0.05434442	     -0.00065115	     -0.19619130	     -0.05551200	      0.88258098	     -0.00025348	     -0.20950905	      0.00025992	     -0.00003789	     45.95712542
      2.35039918	     -0.05426809	     -0.00063977	     -0.19611555	     -0.05551169	      0.88258097	     -0.00025329	     -0.20951023	      0.00028825	      0.00001751	     46.12689191
      2.35200136	     -0.05415642	     -0.00062432	     -0.19600466	     -0.05551120	      0.88258106	     -0.00025300	     -0.20951096	      0.00032781	      0.00009771	     46.40578487
      2.35336221	     -0.05405979	     -0.00060991	     -0.19590872	     -0.05551073	      0.88258124	     -0.00025274	     -0.20951066	      0.00036041	      0.00016587	     46.62376597
      2.35472305	     -0.05396218	     -0.00059721	     -0.19581173	     -0.05551022	      0.88258151	     -0.00025247	     -0.20950952	      0.00039186	      0.00023362	     46.86902858
      2.35608390	     -0.05386188	     -0.00058193	     -0.19571211	     -0.05550966	      0.88258188	     -0.00025219	     -0.20950752	      0.00042247	      0.00030072	     47.08255441
      2.35744474	     -0.05375832	     -0.00056964	     -0.19560913	     -0.05550907	      0.88258233	     -0.00025189	     -0.20950458	      0.00045185	      0.00036685	     47.36435797
      2.35861166	     -0.05366580	     -0.00055601	     -0.19551719	     -0.05550853	      0.88258279	     -0.00025163	     -0.20950126	      0.00047645	      0.00042281	     47.54110931
      2.35977859	     -0.05357082	     -0.00054420	     -0.19542272	     -0.05550796	      0.88258332	     -0.00025135	     -0.20949716	      0.00050011	      0.00047786	     47.75718765
      2.36124704	     -0.05344753	     -0.00052761	     -0.19530009	     -0.05550720	      0.88258407	     -0.00025100	     -0.20949086	      0.00052882	      0.00054574	     48.00823731
      2.36271549	     -0.05332079	     -0.00051261	     -0.19517396	     -0.05550641	      0.88258492	     -0.00025064	     -0.20948327	      0.00055606	      0.00061175	     48.28660926
      2.36388103	     -0.05321756	     -0.00049819	     -0.19507126	     -0.05550574	      0.88258566	     -0.00025034	     -0.20947632	      0.00057690	      0.00066271	     48.45900691
      2.36504656	     -0.05311248	     -0.00048559	     -0.19496665	     -0.05550506	      0.88258646	     -0.00025004	     -0.20946855	      0.00059676	      0.00071217	     48.67236829
      2.36654091	     -0.05297465	     -0.00046815	     -0.19482944	     -0.05550415	      0.88258757	     -0.00024964	     -0.20945741	      0.00062113	      0.00077337	     48.94652125
      2.36803526	     -0.05283409	     -0.00045317	     -0.19468940	     -0.05550321	      0.88258877	     -0.00024923	     -0.20944496	      0.00064400	      0.00083194	     49.27669956
      2.36914997	     -0.05272758	     -0.00043972	     -0.19458332	     -0.05550248	      0.88258972	     -0.00024892	     -0.20943483	      0.00066031	      0.00087402	     49.45270883
      2.37026467	     -0.05262024	     -0.00042806	     -0.19447636	     -0.05550173	      0.88259072	     -0.00024860	     -0.20942403	      0.00067562	      0.00091462	     49.67000652
      2.37183606	     -0.05246859	     -0.00041105	     -0.19432522	     -0.05550066	      0.88259220	     -0.00024815	     -0.20940775	      0.00069579	      0.00096947	     49.96199046
      2.37318669	     -0.05233847	     -0.00039841	     -0.19419547	     -0.05549970	      0.88259354	     -0.00024775	     -0.20939282	      0.00071160	      0.00101431	     50.24809405
      2.37453732	     -0.05220786	     -0.00038457	     -0.19406523	     -0.05549873	      0.88259494	     -0.00024735	     -0.20937711	      0.00072620	      0.00105718	     50.51434690
      2.37588796	     -0.05207658	     -0.00037393	     -0.19393421	     -0.05549774	      0.88259640	     -0.00024694	     -0.20936064	      0.00073927	      0.00109809	     50.85181363
      2.37723859	     -0.05194305	     -0.00036080	     -0.19380099	     -0.05549674	      0.88259791	     -0.00024653	     -0.20934342	      0.00075110	      0.00113741	     51.13804746
      2.37839466	     -0.05182912	     -0.00035335	     -0.19368721	     -0.05549586	      0.88259924	     -0.00024617	     -0.20932808	      0.00075980	      0.00116988	     51.43503472
      2.37955073	     -0.05171460	     -0.00034431	     -0.19357286	     -0.05549498	      0.88260061	     -0.00024581	     -0.20931221	      0.00076742	      0.00120155	     51.69296801
      2.38100986	     -0.05157072	     -0.00033524	     -0.19342913	     -0.05549386	      0.88260239	     -0.00024535	     -0.20929148	      0.00077507	      0.00124042	     52.07152815
      2.38246898	     -0.05142753	     -0.00032494	     -0.19328607	     -0.05549272	      0.88260423	     -0.00024488	     -0.20927006	      0.00078069	      0.00127834	     52.40230656
      2.38361351	     -0.05131765	     -0.00031998	     -0.19317620	     -0.05549183	      0.88260571	     -0.00024451	     -0.20925283	      0.00078334	      0.00130740	     52.71080628
      2.38475803	     -0.05120849	     -0.00031346	     -0.19306708	     -0.05549093	      0.88260722	     -0.00024413	     -0.20923532	      0.00078469	      0.00133595	     52.97629067
      2.38624643	     -0.05106908	     -0.00030727	     -0.19292763	     -0.05548976	      0.88260924	     -0.00024364	     -0.20921214	      0.00078421	      0.00137222	     53.38241364
      2.38773482	     -0.05093199	     -0.00029965	     -0.19279051	     -0.05548859	      0.88261131	     -0.00024315	     -0.20918862	      0.00078141	      0.00140761	     53.73257448
      2.38881149	     -0.05083625	     -0.00029751	     -0.19269464	     -0.05548775	      0.88261284	     -0.00024279	     -0.20917144	      0.00077770	      0.00143254	     54.04999384
      2.38988815	     -0.05074106	     -0.00029365	     -0.19259936	     -0.05548692	      0.88261439	     -0.00024242	     -0.20915417	      0.00077282	      0.00145698	     54.32303053
      2.39146941	     -0.05060486	     -0.00028980	     -0.19246296	     -0.05548571	      0.88261672	     -0.00024188	     -0.20912866	      0.00076324	      0.00149179	     54.76491657
      2.39279361	     -0.05049275	     -0.00028566	     -0.19235069	     -0.05548470	      0.88261872	     -0.00024143	     -0.20910723	      0.00075313	      0.00151987	     55.09760219
      2.39411781	     -0.05038528	     -0.00028430	     -0.19224296	     -0.05548371	      0.88262075	     -0.00024097	     -0.20908576	      0.00074102	      0.00154680	     55.50146583
      2.39544201	     -0.05027946	     -0.00028066	     -0.19213692	     -0.05548274	      0.88262281	     -0.00024051	     -0.20906433	      0.00072712	      0.00157253	     55.82035715
      2.39676620	     -0.05018049	     -0.00028146	     -0.19203760	     -0.05548179	      0.88262491	     -0.00024004	     -0.20904298	      0.00071121	      0.00159687	     56.25493730
      2.39787935	     -0.05009816	     -0.00027896	     -0.19195505	     -0.05548100	      0.88262670	     -0.00023965	     -0.20902516	      0.00069654	      0.00161621	     56.48214240
      2.39899250	     -0.05002264	     -0.00027950	     -0.19187921	     -0.05548024	      0.88262851	     -0.00023925	     -0.20900749	      0.00068048	      0.00163432	     56.77907140
      2.40043090	     -0.04993081	     -0.00027911	     -0.19178699	     -0.05547927	      0.88263088	     -0.00023874	     -0.20898502	      0.00065794	      0.00165566	     57.10655146
      2.40186931	     -0.04984931	     -0.00028199	     -0.19170499	     -0.05547834	      0.88263327	     -0.00023822	     -0.20896304	      0.00063335	      0.00167432	     57.51004044
      2.40296168	     -0.04978950	     -0.00028159	     -0.19164486	     -0.05547766	      0.88263511	     -0.00023783	     -0.20894675	      0.00061355	      0.00168653	     57.70653842
      2.40405405	     -0.04973665	     -0.00028410	     -0.19159161	     -0.05547700	      0.88263696	     -0.00023743	     -0.20893083	      0.00059270	      0.00169689	     57.98012093
      2.40553285	     -0.04967030	     -0.00028650	     -0.19152474	     -0.05547615	      0.88263947	     -0.00023689	     -0.20890991	      0.00056303	      0.00170785	     58.29610751
      2.40701166	     -0.04961415	     -0.00029137	     -0.19146798	     -0.05547534	      0.88264200	     -0.00023635	     -0.20888975	      0.00053163	      0.00171515	     58.69334696
      2.40803561	     -0.04957520	     -0.00029128	     -0.19142871	     -0.05547481	      0.88264376	     -0.00023597	     -0.20887624	      0.00050904	      0.00171802	     58.80634007
      2.40905955	     -0.04954225	     -0.00029379	     -0.19139536	     -0.05547430	      0.88264552	     -0.00023559	     -0.20886309	      0.00048570	      0.00171893	     59.01534024
      2.41065159	     -0.04949597	     -0.00029678	     -0.19134847	     -0.05547355	      0.88264826	     -0.00023500	     -0.20884338	      0.00044822	      0.00171632	     59.30529409
      2.41195420	     -0.04946525	     -0.00030089	     -0.19131721	     -0.05547299	      0.88265049	     -0.00023452	     -0.20882791	      0.00041653	      0.00171045	     59.58141836
      2.41325681	     -0.04943631	     -0.00030274	     -0.19128779	     -0.05547247	      0.88265271	     -0.00023403	     -0.20881305	      0.00038408	      0.00170117	     59.75962075
      2.41455942	     -0.04941490	     -0.00030777	     -0.19126581	     -0.05547199	      0.88265492	     -0.00023354	     -0.20879874	      0.00035083	      0.00168835	     60.02797443
      2.41571412	     -0.04939526	     -0.00030885	     -0.19124575	     -0.05547160	      0.88265686	     -0.00023310	     -0.20878654	      0.00032089	      0.00167400	     60.13369035
      2.41686881	     -0.04938134	     -0.00031277	     -0.19123134	     -0.05547125	      0.88265878	     -0.00023267	     -0.20877474	      0.00029048	      0.00165678	     60.33583611
      2.41802351	     -0.04936839	     -0.00031501	     -0.19121795	     -0.05547093	      0.88266069	     -0.00023223	     -0.20876335	      0.00025975	      0.00163674	     60.46088466
      2.41952027	     -0.04935727	     -0.00031991	     -0.19120620	     -0.05547057	      0.88266311	     -0.00023166	     -0.20874914	      0.00021944	      0.00160661	     60.70223273
      2.42068782	     -0.04934928	     -0.00032139	     -0.19119779	     -0.05547034	      0.88266497	     -0.00023121	     -0.20873851	      0.00018778	      0.00157993	     60.76138191
      2.42185538	     -0.04934604	     -0.00032519	     -0.19119406	     -0.05547014	      0.88266680	     -0.00023077	     -0.20872824	      0.00015589	      0.00155046	     60.92100862
      2.42302294	     -0.04934390	     -0.00032734	     -0.19119148	     -0.05546997	      0.88266859	     -0.00023032	     -0.20871833	      0.00012394	      0.00151827	     60.99473367
      2.42451105	     -0.04934661	     -0.00033206	     -0.19119358	     -0.05546982	      0.88267082	     -0.00022974	     -0.20870624	      0.00008312	      0.00147340	     61.18459511
      2.42565432	     -0.04934983	     -0.00033337	     -0.19119638	     -0.05546974	      0.88267248	     -0.00022930	     -0.20869735	      0.00005185	      0.00143612	     61.18181324
      2.42679759	     -0.04935721	     -0.00033686	     -0.19120330	     -0.05546970	      0.88267410	     -0.00022886	     -0.20868882	      0.00002059	      0.00139642	     61.29678826
      2.42817697	     -0.04936810	     -0.00033910	     -0.19121369	     -0.05546970	      0.88267600	     -0.00022832	     -0.20867900	     -0.00001685	      0.00134550	     61.31435418
      2.42955634	     -0.04938455	     -0.00034435	     -0.19122956	     -0.05546975	      0.88267781	     -0.00022778	     -0.20866969	     -0.00005408	      0.00129141	     61.52064724
      2.43059507	     -0.04939757	     -0.00034531	     -0.19124223	     -0.05546982	      0.88267913	     -0.00022737	     -0.20866305	     -0.00008174	      0.00124883	     61.43412731
      2.43163381	     -0.04941419	     -0.00034865	     -0.19125843	     -0.05546992	      0.88268041	     -0.00022696	     -0.20865670	     -0.00010923	      0.00120473	     61.50748860
      2.43312758	     -0.04944132	     -0.00035249	     -0.19128500	     -0.05547011	      0.88268216	     -0.00022637	     -0.20864814	     -0.00014821	      0.00113905	     61.51754212
      2.43441380	     -0.04946888	     -0.00035739	     -0.19131203	     -0.05547032	      0.88268359	     -0.00022586	     -0.20864129	     -0.00018135	      0.00108061	     61.62070279
      2.43570002	     -0.04949869	     -0.00036039	     -0.19134137	     -0.05547057	      0.88268494	     -0.00022535	     -0.20863494	     -0.00021388	      0.00102081	     61.55032590
      2.43698624	     -0.04953265	     -0.00036638	     -0.19137479	     -0.05547087	      0.88268621	     -0.00022483	     -0.20862908	     -0.00024603	      0.00095985	     61.70238985
      2.43811768	     -0.04956424	     -0.00036905	     -0.19140598	     -0.05547116	      0.88268727	     -0.00022438	     -0.20862435	     -0.00027371	      0.00090559	     61.58121588
      2.43924912	     -0.04959918	     -0.00037413	     -0.19144046	     -0.05547149	      0.88268826	     -0.00022392	     -0.20862001	     -0.00030106	      0.00085087	     61.65020528
      2.44038056	     -0.04963601	     -0.00037790	     -0.19147687	     -0.05547185	      0.88268919	     -0.00022347	     -0.20861607	     -0.00032788	      0.00079594	     61.60310501
      2.44191541	     -0.04969048	     -0.00038481	     -0.19153073	     -0.05547238	      0.88269036	     -0.00022284	     -0.20861141	     -0.00036360	      0.00072138	     61.66561210
      2.44307510	     -0.04973482	     -0.00038863	     -0.19157465	     -0.05547281	      0.88269116	     -0.00022237	     -0.20860844	     -0.00038992	      0.00066530	     61.53567984
      2.44423479	     -0.04978239	     -0.00039457	     -0.19162175	     -0.05547328	      0.88269190	     -0.00022189	     -0.20860592	     -0.00041582	      0.00060958	     61.58220356
      2.44539447	     -0.04983235	     -0.00039941	     -0.19167128	     -0.05547378	      0.88269258	     -0.00022142	     -0.20860388	     -0.00044109	      0.00055444	     61.50289856
      2.44690010	     -0.04990056	     -0.00040768	     -0.19173889	     -0.05547447	      0.88269336	     -0.00022079	     -0.20860191	     -0.00047314	      0.00048391	     61.55162698
      2.44803710	     -0.04995496	     -0.00041248	     -0.19179289	     -0.05547502	      0.88269388	     -0.00022032	     -0.20860098	     -0.00049659	      0.00043177	     61.38422113
      2.44917410	     -0.05001261	     -0.00041921	     -0.19185009	     -0.05547559	      0.88269434	     -0.00021985	     -0.20860053	     -0.00051958	      0.00038061	     61.39891067
      2.45056269	     -0.05008624	     -0.00042599	     -0.19192322	     -0.05547633	      0.88269482	     -0.00021927	     -0.20860065	     -0.00054674	      0.00031969	     61.25671154
      2.45180894	     -0.05015545	     -0.00043395	     -0.19199194	     -0.05547703	      0.88269519	     -0.00021875	     -0.20860136	     -0.00057042	      0.00026649	     61.31027708
      2.45305520	     -0.05022707	     -0.00043976	     -0.19206315	     -0.05547776	      0.88269549	     -0.00021822	     -0.20860262	     -0.00059318	      0.00021488	     61.11285399
      2.45430145	     -0.05030152	     -0.00044805	     -0.19213712	     -0.05547851	      0.88269573	     -0.00021770	     -0.20860442	     -0.00061528	      0.00016483	     61.17362269
      2.45554771	     -0.05037824	     -0.00045382	     -0.19221345	     -0.05547929	      0.88269590	     -0.00021717	     -0.20860672	     -0.00063640	      0.00011650	     60.93577069
      2.45679397	     -0.05045759	     -0.00046241	     -0.19229234	     -0.05548010	      0.88269602	     -0.00021664	     -0.20860953	     -0.00065688	      0.00006983	     61.00595565
      2.45804022	     -0.05053917	     -0.00046806	     -0.19237356	     -0.05548093	      0.88269608	     -0.00021611	     -0.20861283	     -0.00067633	      0.00002496	     60.72145971
      2.45928648	     -0.05062339	     -0.00047695	     -0.19245735	     -0.05548178	      0.88269608	     -0.00021558	     -0.20861660	     -0.00069514	     -0.00001825	     60.80174166
      2.46053274	     -0.05070971	     -0.00048243	     -0.19254334	     -0.05548266	      0.88269603	     -0.00021505	     -0.20862084	     -0.00071284	     -0.00005965	     60.46839284
      2.46163940	     -0.05078826	     -0.00049019	     -0.19262152	     -0.05548346	      0.88269595	     -0.00021458	     -0.20862498	     -0.00072801	     -0.00009506	     60.49976963
      2.46274607	     -0.05086900	     -0.00049615	     -0.19270196	     -0.05548427	      0.88269582	     -0.00021411	     -0.20862946	     -0.00074230	     -0.00012912	     60.28946858
      2.46411318	     -0.05097132	     -0.00050505	     -0.19280388	     -0.05548530	      0.88269562	     -0.00021353	     -0.20863544	     -0.00075900	     -0.00016939	     60.20067978
      2.46548028	     -0.05107582	     -0.00051212	     -0.19290805	     -0.05548634	      0.88269536	     -0.00021294	     -0.20864190	     -0.00077440	     -0.00020766	     59.88479738
      2.46661362	     -0.05116409	     -0.00052005	     -0.19299600	     -0.05548723	      0.88269511	     -0.00021246	     -0.20864759	     -0.00078640	     -0.00023803	     59.86796515
      2.46774697	     -0.05125365	     -0.00052594	     -0.19308532	     -0.05548813	      0.88269482	     -0.00021197	     -0.20865359	     -0.00079740	     -0.00026714	     59.61420600
      2.46911720	     -0.05136370	     -0.00053438	     -0.19319505	     -0.05548923	      0.88269443	     -0.00021139	     -0.20866122	     -0.00080969	     -0.00030085	     59.48751367
      2.47048743	     -0.05147553	     -0.00054104	     -0.19330663	     -0.05549034	      0.88269400	     -0.00021081	     -0.20866924	     -0.00082053	     -0.00033298	     59.10284734
      2.47158762	     -0.05156654	     -0.00054877	     -0.19339738	     -0.05549125	      0.88269362	     -0.00021034	     -0.20867596	     -0.00082846	     -0.00035778	     59.06231722
      2.47268780	     -0.05165844	     -0.00055464	     -0.19348909	     -0.05549217	      0.88269321	     -0.00020987	     -0.20868290	     -0.00083537	     -0.00038170	     58.79195156
      2.47410710	     -0.05177816	     -0.00056341	     -0.19360854	     -0.05549336	      0.88269265	     -0.00020927	     -0.20869217	     -0.00084304	     -0.00041146	     58.61081697
      2.47552639	     -0.05189945	     -0.00057049	     -0.19372964	     -0.05549456	      0.88269204	     -0.00020867	     -0.20870176	     -0.00084901	     -0.00043997	     58.17973890
      2.47660156	     -0.05199196	     -0.00057798	     -0.19382196	     -0.05549547	      0.88269156	     -0.00020822	     -0.20870922	     -0.00085267	     -0.00046087	     58.12327554
      2.47767672	     -0.05208500	     -0.00058367	     -0.19391487	     -0.05549639	      0.88269105	     -0.00020776	     -0.20871683	     -0.00085529	     -0.00048115	     57.83955616
      2.47915299	     -0.05221344	     -0.00059241	     -0.19404312	     -0.05549766	      0.88269032	     -0.00020715	     -0.20872751	     -0.00085745	     -0.00050821	     57.59710069
      2.48062927	     -0.05234225	     -0.00059903	     -0.19417183	     -0.05549892	      0.88268955	     -0.00020653	     -0.20873842	     -0.00085768	     -0.00053443	     57.10520651
      2.48166650	     -0.05243298	     -0.00060582	     -0.19426243	     -0.05549981	      0.88268899	     -0.00020610	     -0.20874620	     -0.00085695	     -0.00055251	     57.03623313
      2.48270373	     -0.05252380	     -0.00061081	     -0.19435320	     -0.05550070	      0.88268841	     -0.00020567	     -0.20875407	     -0.00085517	     -0.00057028	     56.74957088
      2.48427153	     -0.05266099	     -0.00061900	     -0.19449030	     -0.05550204	      0.88268749	     -0.00020503	     -0.20876609	     -0.00085083	     -0.00059673	     56.44006535
      2.48558380	     -0.05277544	     -0.00062456	     -0.19460473	     -0.05550315	      0.88268669	     -0.00020449	     -0.20877624	     -0.00084548	     -0.00061855	     56.03074774
      2.48689606	     -0.05288899	     -0.00063136	     -0.19471826	     -0.05550426	      0.88268587	     -0.00020396	     -0.20878645	     -0.00083878	     -0.00064017	     55.85254962
      2.48820833	     -0.05300162	     -0.00063523	     -0.19483094	     -0.05550535	      0.88268501	     -0.00020343	     -0.20879670	     -0.00083039	     -0.00066149	     55.35071096
      2.48937908	     -0.05310188	     -0.00064087	     -0.19493122	     -0.05550632	      0.88268423	     -0.00020296	     -0.20880588	     -0.00082185	     -0.00068037	     55.21765646
      2.49054983	     -0.05320144	     -0.00064438	     -0.19503086	     -0.05550728	      0.88268342	     -0.00020249	     -0.20881506	     -0.00081195	     -0.00069905	     54.81375629
      2.49172058	     -0.05330020	     -0.00064895	     -0.19512969	     -0.05550822	      0.88268259	     -0.00020203	     -0.20882422	     -0.00080095	     -0.00071759	     54.58275248
      2.49324609	     -0.05342747	     -0.00065328	     -0.19525712	     -0.05550943	      0.88268148	     -0.00020143	     -0.20883610	     -0.00078469	     -0.00074145	     54.09108539
      2.49445008	     -0.05352671	     -0.00065808	     -0.19535645	     -0.05551037	      0.88268057	     -0.00020096	     -0.20884541	     -0.00077059	     -0.00076010	     53.92328198
      2.49565407	     -0.05362472	     -0.00066094	     -0.19545464	     -0.05551128	      0.88267965	     -0.00020050	     -0.20885462	     -0.00075505	     -0.00077849	     53.50642486
      2.49685807	     -0.05372156	     -0.00066489	     -0.19555162	     -0.05551218	      0.88267870	     -0.00020004	     -0.20886374	     -0.00073838	     -0.00079668	     53.27278932
      2.49835723	     -0.05384050	     -0.00066810	     -0.19567082	     -0.05551327	      0.88267749	     -0.00019947	     -0.20887492	     -0.00071573	     -0.00081893	     52.77262538
      2.49954968	     -0.05393371	     -0.00067225	     -0.19576419	     -0.05551412	      0.88267650	     -0.00019902	     -0.20888367	     -0.00069651	     -0.00083633	     52.61718137
      2.50074213	     -0.05402572	     -0.00067459	     -0.19585644	     -0.05551493	      0.88267549	     -0.00019858	     -0.20889228	     -0.00067591	     -0.00085335	     52.21075974
      2.50193458	     -0.05411645	     -0.00067805	     -0.19594738	     -0.05551573	      0.88267447	     -0.00019814	     -0.20890074	     -0.00065422	     -0.00087002	     51.97614867
      2.50349318	     -0.05423292	     -0.00068124	     -0.19606418	     -0.05551672	      0.88267309	     -0.00019757	     -0.20891155	     -0.00062393	     -0.00089113	     51.47490954
      2.50468797	     -0.05432050	     -0.00068545	     -0.19615198	     -0.05551745	      0.88267202	     -0.00019714	     -0.20891964	     -0.00059952	     -0.00090679	     51.33625240
      2.50588277	     -0.05440664	     -0.00068819	     -0.19623840	     -0.05551816	      0.88267093	     -0.00019672	     -0.20892755	     -0.00057377	     -0.00092186	     50.94398161
      2.50707757	     -0.05449143	     -0.00069227	     -0.19632343	     -0.05551883	      0.88266982	     -0.00019630	     -0.20893527	     -0.00054700	     -0.00093637	     50.72637091
      2.50867165	     -0.05460215	     -0.00069691	     -0.19643452	     -0.05551967	      0.88266831	     -0.00019575	     -0.20894526	     -0.00050943	     -0.00095466	     50.23252607
      2.50986227	     -0.05468267	     -0.00070240	     -0.19651527	     -0.05552026	      0.88266717	     -0.00019534	     -0.20895248	     -0.00048029	     -0.00096752	     50.13602823
      2.51105289	     -0.05476112	     -0.00070665	     -0.19659400	     -0.05552081	      0.88266601	     -0.00019495	     -0.20895948	     -0.00044996	     -0.00097956	     49.76698698
      2.51250274	     -0.05485370	     -0.00071383	     -0.19668687	     -0.05552144	      0.88266458	     -0.00019447	     -0.20896770	     -0.00041189	     -0.00099307	     49.59908008
      2.51380309	     -0.05493375	     -0.00071912	     -0.19676723	     -0.05552195	      0.88266328	     -0.00019406	     -0.20897476	     -0.00037639	     -0.00100398	     49.14538768
      2.51510343	     -0.05501084	     -0.00072693	     -0.19684457	     -0.05552241	      0.88266197	     -0.00019365	     -0.20898152	     -0.00034007	     -0.00101375	     49.10348119
      2.51640378	     -0.05508467	     -0.00073291	     -0.19691871	     -0.05552283	      0.88266064	     -0.00019326	     -0.20898798	     -0.00030252	     -0.00102225	     48.62934489
      2.51770413	     -0.05515485	     -0.00074150	     -0.19698914	     -0.05552320	      0.88265931	     -0.00019287	     -0.20899413	     -0.00026433	     -0.00102951	     48.64649027
      2.51900448	     -0.05522097	     -0.00074790	     -0.19705558	     -0.05552352	      0.88265796	     -0.00019249	     -0.20899995	     -0.00022500	     -0.00103539	     48.16085132
      2.52030483	     -0.05528276	     -0.00075696	     -0.19711762	     -0.05552379	      0.88265662	     -0.00019212	     -0.20900543	     -0.00018519	     -0.00103993	     48.23488392
      2.52160518	     -0.05534025	     -0.00076349	     -0.19717544	     -0.05552400	      0.88265526	     -0.00019176	     -0.20901057	     -0.00014436	     -0.00104298	     47.73416152
      2.52290553	     -0.05539331	     -0.00077274	     -0.19722877	     -0.05552416	      0.88265390	     -0.00019141	     -0.20901537	     -0.00010321	     -0.00104462	     47.85623820
      2.52420588	     -0.05544155	     -0.00077915	     -0.19727736	     -0.05552427	      0.88265254	     -0.00019106	     -0.20901981	     -0.00006121	     -0.00104470	     47.34577888
      2.52550623	     -0.05548510	     -0.00078824	     -0.19732120	     -0.05552432	      0.88265119	     -0.00019073	     -0.20902391	     -0.00001911	     -0.00104328	     47.50552442
      2.52680657	     -0.05552400	     -0.00079426	     -0.19736047	     -0.05552432	      0.88264983	     -0.00019040	     -0.20902766	      0.00002370	     -0.00104026	     46.98928435
      2.52810692	     -0.05555805	     -0.00080293	     -0.19739483	     -0.05552426	      0.88264848	     -0.00019007	     -0.20903107	      0.00006646	     -0.00103575	     47.18030148
      2.52940727	     -0.05558697	     -0.00080830	     -0.19742415	     -0.05552414	      0.88264714	     -0.00018976	     -0.20903413	      0.00010982	     -0.00102963	     46.66889230
      2.53070762	     -0.05561075	     -0.00081627	     -0.19744826	     -0.05552397	      0.88264581	     -0.00018945	     -0.20903683	      0.00015301	     -0.00102202	     46.88493804
      2.53200797	     -0.05562951	     -0.00082085	     -0.19746744	     -0.05552375	      0.88264448	     -0.00018915	     -0.20903917	      0.00019665	     -0.00101278	     46.38157670
      2.53330832	     -0.05564326	     -0.00082797	     -0.19748154	     -0.05552346	      0.88264317	     -0.00018885	     -0.20904114	      0.00023993	     -0.00100207	     46.61141267
      2.53460867	     -0.05565198	     -0.00083158	     -0.19749071	     -0.05552312	      0.88264188	     -0.00018855	     -0.20904274	      0.00028354	     -0.00098979	     46.12259824
      2.53590902	     -0.05565606	     -0.00083774	     -0.19749517	     -0.05552273	      0.88264060	     -0.00018827	     -0.20904398	      0.00032668	     -0.00097610	     46.36170921
      2.53720937	     -0.05565569	     -0.00084044	     -0.19749527	     -0.05552227	      0.88263934	     -0.00018798	     -0.20904486	      0.00037001	     -0.00096093	     45.89085897
      2.53850971	     -0.05565090	     -0.00084566	     -0.19749089	     -0.05552176	      0.88263810	     -0.00018770	     -0.20904539	      0.00041276	     -0.00094447	     46.13629625
      2.53981006	     -0.05564179	     -0.00084742	     -0.19748226	     -0.05552120	      0.88263688	     -0.00018742	     -0.20904557	      0.00045560	     -0.00092666	     45.68892176
      2.54111041	     -0.05562876	     -0.00085168	     -0.19746964	     -0.05552058	      0.88263569	     -0.00018715	     -0.20904542	      0.00049775	     -0.00090769	     45.93654036
      2.54241076	     -0.05561176	     -0.00085256	     -0.19745315	     -0.05551990	      0.88263452	     -0.00018687	     -0.20904494	      0.00053991	     -0.00088755	     45.51829098
      2.54371111	     -0.05559083	     -0.00085592	     -0.19743265	     -0.05551918	      0.88263338	     -0.00018661	     -0.20904414	      0.00058133	     -0.00086644	     45.77204677
      2.54501146	     -0.05556625	     -0.00085603	     -0.19740858	     -0.05551839	      0.88263227	     -0.00018634	     -0.20904302	      0.00062269	     -0.00084432	     45.38335178
      2.54631181	     -0.05553837	     -0.00085864	     -0.19738114	     -0.05551756	      0.88263119	     -0.00018608	     -0.20904158	      0.00066324	     -0.00082140	     45.63848029
      2.54761216	     -0.05550729	     -0.00085812	     -0.19735057	     -0.05551667	      0.88263013	     -0.00018581	     -0.20903984	      0.00070366	     -0.00079768	     45.27982359
      2.54891251	     -0.05547308	     -0.00086009	     -0.19731681	     -0.05551573	      0.88262911	     -0.00018556	     -0.20903781	      0.00074324	     -0.00077336	     45.53949026
      2.55021285	     -0.05543581	     -0.00085902	     -0.19728004	     -0.05551473	      0.88262812	     -0.00018530	     -0.20903548	      0.00078262	     -0.00074845	     45.21169929
      2.55151320	     -0.05539541	     -0.00086036	     -0.19724008	     -0.05551369	      0.88262717	     -0.00018504	     -0.20903286	      0.00082110	     -0.00072316	     45.47430335
      2.55281355	     -0.05535110	     -0.00085856	     -0.19719629	     -0.05551260	      0.88262624	     -0.00018479	     -0.20902994	      0.00085932	     -0.00069751	     45.17192232
      2.55411390	     -0.05530213	     -0.00085888	     -0.19714777	     -0.05551146	      0.88262535	     -0.00018454	     -0.20902668	      0.00089659	     -0.00067173	     45.43868049
      2.55541425	     -0.05524707	     -0.00085591	     -0.19709325	     -0.05551027	      0.88262450	     -0.00018429	     -0.20902302	      0.00093356	     -0.00064587	     45.16625058
      2.55671460	     -0.05518450	     -0.00085477	     -0.19703115	     -0.05550903	      0.88262367	     -0.00018405	     -0.20901885	      0.00096957	     -0.00062009	     45.45207422
      2.55801495	     -0.05511479	     -0.00085044	     -0.19696199	     -0.05550775	      0.88262288	     -0.00018381	     -0.20901408	      0.00100521	     -0.00059437	     45.20315297
      2.55931530	     -0.05503881	     -0.00084825	     -0.19688649	     -0.05550642	      0.88262213	     -0.00018357	     -0.20900866	      0.00103984	     -0.00056885	     45.49821321
      2.56061565	     -0.05495699	     -0.00084327	     -0.19680521	     -0.05550504	      0.88262140	     -0.00018333	     -0.20900257	      0.00107399	     -0.00054348	     45.26474065
      2.56191599	     -0.05486971	     -0.00084053	     -0.19671840	     -0.05550362	      0.88262071	     -0.00018310	     -0.20899580	      0.00110704	     -0.00051840	     45.55936717
      2.56321634	     -0.05477793	     -0.00083528	     -0.19662714	     -0.05550216	      0.88262006	     -0.00018288	     -0.20898837	      0.00113950	     -0.00049356	     45.32845697
      2.56451669	     -0.05468155	     -0.00083237	     -0.19653120	     -0.05550066	      0.88261943	     -0.00018265	     -0.20898031	      0.00117081	     -0.00046916	     45.62674605
      2.56581704	     -0.05458169	     -0.00082731	     -0.19643182	     -0.05549912	      0.88261883	     -0.00018244	     -0.20897165	      0.00120150	     -0.00044518	     45.41427488
      2.56711739	     -0.05447899	     -0.00082479	     -0.19632950	     -0.05549754	      0.88261827	     -0.00018222	     -0.20896243	      0.00123104	     -0.00042177	     45.71061781
      2.56841774	     -0.05437300	     -0.00082041	     -0.19622393	     -0.05549592	      0.88261774	     -0.00018202	     -0.20895270	      0.00125995	     -0.00039888	     45.52812333
      2.56971809	     -0.05426382	     -0.00081846	     -0.19611508	     -0.05549426	      0.88261723	     -0.00018181	     -0.20894249	      0.00128772	     -0.00037656	     45.82642907
      2.57101844	     -0.05415154	     -0.00081484	     -0.19600317	     -0.05549257	      0.88261676	     -0.00018162	     -0.20893182	      0.00131481	     -0.00035471	     45.67476388
      2.57231879	     -0.05403721	     -0.00081358	     -0.19588910	     -0.05549084	      0.88261631	     -0.00018143	     -0.20892072	      0.00134073	     -0.00033335	     45.95924498
      2.57361913	     -0.05392069	     -0.00081064	     -0.19577289	     -0.05548908	      0.88261589	     -0.00018124	     -0.20890925	      0.00136587	     -0.00031239	     45.82777325
      2.57491948	     -0.05380198	     -0.00080955	     -0.19565441	     -0.05548729	      0.88261550	     -0.00018106	     -0.20889742	      0.00138980	     -0.00029185	     46.09771148
      2.57621983	     -0.05368111	     -0.00080692	     -0.19553380	     -0.05548547	      0.88261513	     -0.00018088	     -0.20888527	      0.00141292	     -0.00027168	     46.00211177
      2.57752018	     -0.05355758	     -0.00080612	     -0.19541045	     -0.05548362	      0.88261479	     -0.00018071	     -0.20887281	      0.00143487	     -0.00025190	     46.27688720
      2.57882053	     -0.05343220	     -0.00080391	     -0.19528527	     -0.05548174	      0.88261448	     -0.00018055	     -0.20886005	      0.00145599	     -0.00023240	     46.22136362
      2.58012088	     -0.05330678	     -0.00080367	     -0.19515998	     -0.05547983	      0.88261419	     -0.00018038	     -0.20884703	      0.00147592	     -0.00021320	     46.48171117
      2.58142123	     -0.05318434	     -0.00080287	     -0.19503767	     -0.05547790	      0.88261392	     -0.00018023	     -0.20883388	      0.00149497	     -0.00019420	     46.45508362
      2.58272158	     -0.05306488	     -0.00080428	     -0.19491824	     -0.05547594	      0.88261368	     -0.00018007	     -0.20882075	      0.00151282	     -0.00017541	     46.70836147
      2.58402193	     -0.05294692	     -0.00080518	     -0.19480032	     -0.05547396	      0.88261347	     -0.00017992	     -0.20880770	      0.00152978	     -0.00015667	     46.74633998
      2.58532228	     -0.05283063	     -0.00080791	     -0.19468399	     -0.05547196	      0.88261327	     -0.00017977	     -0.20879480	      0.00154556	     -0.00013782	     47.00852488
      2.58662262	     -0.05271763	     -0.00080994	     -0.19457097	     -0.05546994	      0.88261311	     -0.00017962	     -0.20878210	      0.00156030	     -0.00011876	     47.05374246
      2.58819193	     -0.05258644	     -0.00081452	     -0.19443966	     -0.05546748	      0.88261294	     -0.00017944	     -0.20876720	      0.00157628	     -0.00009557	     47.41326506
      2.58934007	     -0.05249367	     -0.00081586	     -0.19434684	     -0.05546567	      0.88261284	     -0.00017931	     -0.20875667	      0.00158704	     -0.00007851	     47.33064431
      2.59048821	     -0.05240474	     -0.00081891	     -0.19425780	     -0.05546384	      0.88261276	     -0.00017918	     -0.20874651	      0.00159671	     -0.00006153	     47.51891178
      2.59204041	     -0.05228970	     -0.00082176	     -0.19414263	     -0.05546135	      0.88261268	     -0.00017900	     -0.20873348	      0.00160847	     -0.00003873	     47.61014060
      2.59342113	     -0.05219143	     -0.00082556	     -0.19404419	     -0.05545912	      0.88261264	     -0.00017884	     -0.20872261	      0.00161749	     -0.00001872	     47.90464510
      2.59480185	     -0.05209611	     -0.00082655	     -0.19394878	     -0.05545689	      0.88261263	     -0.00017867	     -0.20871246	      0.00162552	      0.00000113	     47.90076822
      2.59599808	     -0.05201727	     -0.00082964	     -0.19386977	     -0.05545494	      0.88261264	     -0.00017852	     -0.20870427	      0.00163129	      0.00001812	     48.17760569
      2.59719432	     -0.05194067	     -0.00083021	     -0.19379307	     -0.05545298	      0.88261267	     -0.00017837	     -0.20869665	      0.00163632	      0.00003501	     48.24173154
      2.59839055	     -0.05186820	     -0.00083168	     -0.19372046	     -0.05545102	      0.88261272	     -0.00017821	     -0.20868964	      0.00164036	      0.00005176	     48.41966218
      2.60004422	     -0.05177297	     -0.00083148	     -0.19362509	     -0.05544831	      0.88261283	     -0.00017799	     -0.20868100	      0.00164458	      0.00007483	     48.56824468
      2.60125866	     -0.05170738	     -0.00083241	     -0.19355936	     -0.05544631	      0.88261293	     -0.00017781	     -0.20867545	      0.00164646	      0.00009170	     48.76638837
      2.60247310	     -0.05164117	     -0.00083036	     -0.19349308	     -0.05544431	      0.88261305	     -0.00017763	     -0.20867055	      0.00164754	      0.00010859	     48.88572375
      2.60393653	     -0.05156314	     -0.00082868	     -0.19341493	     -0.05544190	      0.88261323	     -0.00017739	     -0.20866537	      0.00164753	      0.00012905	     49.09311145
      2.60521526	     -0.05149203	     -0.00082394	     -0.19334381	     -0.05543979	      0.88261340	     -0.00017718	     -0.20866141	      0.00164654	      0.00014722	     49.27107896
      2.60649399	     -0.05142158	     -0.00082076	     -0.19327329	     -0.05543769	      0.88261360	     -0.00017696	     -0.20865785	      0.00164442	      0.00016584	     49.44529814
      2.60777272	     -0.05134713	     -0.00081337	     -0.19319887	     -0.05543559	      0.88261383	     -0.00017672	     -0.20865462	      0.00164123	      0.00018514	     49.64427597
      2.60905145	     -0.05127762	     -0.00080802	     -0.19312934	     -0.05543349	      0.88261408	     -0.00017648	     -0.20865168	      0.00163679	      0.00020515	     49.77068605
      2.61033019	     -0.05120522	     -0.00079942	     -0.19305699	     -0.05543140	      0.88261435	     -0.00017623	     -0.20864905	      0.00163121	      0.00022587	     49.99812609
      2.61160892	     -0.05113669	     -0.00079329	     -0.19298842	     -0.05542932	      0.88261465	     -0.00017596	     -0.20864663	      0.00162448	      0.00024734	     50.14048136
      2.61288765	     -0.05106279	     -0.00078443	     -0.19291456	     -0.05542725	      0.88261498	     -0.00017569	     -0.20864438	      0.00161658	      0.00026971	     50.40438760
      2.61416638	     -0.05099303	     -0.00077801	     -0.19284475	     -0.05542518	      0.88261534	     -0.00017542	     -0.20864217	      0.00160753	      0.00029307	     50.54430932
      2.61544512	     -0.05091687	     -0.00076812	     -0.19276864	     -0.05542314	      0.88261573	     -0.00017513	     -0.20863998	      0.00159727	      0.00031739	     50.82930651
      2.61672385	     -0.05084779	     -0.00076149	     -0.19269950	     -0.05542110	      0.88261616	     -0.00017484	     -0.20863771	      0.00158590	      0.00034273	     50.97470547
      2.61800258	     -0.05077418	     -0.00075143	     -0.19262590	     -0.05541908	      0.88261661	     -0.00017454	     -0.20863544	      0.00157328	      0.00036897	     51.25788561
      2.61928131	     -0.05071268	     -0.00074564	     -0.19256429	     -0.05541708	      0.88261710	     -0.00017423	     -0.20863315	      0.00155963	      0.00039602	     51.39365410
      2.62040722	     -0.05065283	     -0.00073727	     -0.19250442	     -0.05541533	      0.88261756	     -0.00017396	     -0.20863120	      0.00154663	      0.00042032	     51.62698313
      2.62153313	     -0.05059946	     -0.00073136	     -0.19245095	     -0.05541359	      0.88261805	     -0.00017368	     -0.20862925	      0.00153293	      0.00044506	     51.79412431
      2.62292089	     -0.05053178	     -0.00072259	     -0.19238319	     -0.05541148	      0.88261869	     -0.00017334	     -0.20862686	      0.00151495	      0.00047598	     52.04585668
      2.62430865	     -0.05047232	     -0.00071643	     -0.19232355	     -0.05540939	      0.88261937	     -0.00017299	     -0.20862445	      0.00149598	      0.00050732	     52.24876237
      2.62543975	     -0.05042031	     -0.00070915	     -0.19227146	     -0.05540771	      0.88261996	     -0.00017270	     -0.20862251	      0.00147967	      0.00053299	     52.43508000
      2.62657085	     -0.05037599	     -0.00070412	     -0.19222698	     -0.05540604	      0.88262057	     -0.00017240	     -0.20862057	      0.00146281	      0.00055870	     52.58522382
      2.62797384	     -0.05032170	     -0.00069657	     -0.19217253	     -0.05540401	      0.88262138	     -0.00017203	     -0.20861825	      0.00144098	      0.00059029	     52.77460717
      2.62937684	     -0.05027792	     -0.00069158	     -0.19212850	     -0.05540200	      0.88262223	     -0.00017166	     -0.20861604	      0.00141841	      0.00062132	     52.95105555
      2.63046232	     -0.05024015	     -0.00068532	     -0.19209060	     -0.05540047	      0.88262292	     -0.00017136	     -0.20861447	      0.00140033	      0.00064469	     53.07664252
      2.63154779	     -0.05020889	     -0.00068104	     -0.19205915	     -0.05539896	      0.88262363	     -0.00017107	     -0.20861296	      0.00138192	      0.00066749	     53.19931501
      2.63301249	     -0.05016601	     -0.00067408	     -0.19201604	     -0.05539695	      0.88262463	     -0.00017066	     -0.20861104	      0.00135645	      0.00069713	     53.36400200
      2.63447719	     -0.05013249	     -0.00066945	     -0.19198222	     -0.05539499	      0.88262567	     -0.00017025	     -0.20860924	      0.00133043	      0.00072539	     53.52500642
      2.63552076	     -0.05010505	     -0.00066391	     -0.19195462	     -0.05539361	      0.88262644	     -0.00016995	     -0.20860807	      0.00131144	      0.00074451	     53.60681070
      2.63656433	     -0.05008503	     -0.00066041	     -0.19193439	     -0.05539225	      0.88262723	     -0.00016965	     -0.20860699	      0.00129224	      0.00076282	     53.69062471
      2.63811303	     -0.05005812	     -0.00065497	     -0.19190716	     -0.05539027	      0.88262843	     -0.00016919	     -0.20860560	      0.00126326	      0.00078836	     53.82096120
      2.63941716	     -0.05004246	     -0.00065209	     -0.19189118	     -0.05538864	      0.88262947	     -0.00016880	     -0.20860463	      0.00123856	      0.00080842	     53.93058933
      2.64072130	     -0.05002533	     -0.00064794	     -0.19187377	     -0.05538704	      0.88263053	     -0.00016840	     -0.20860389	      0.00121346	      0.00082715	     54.05005875
      2.64202543	     -0.05001810	     -0.00064675	     -0.19186617	     -0.05538547	      0.88263162	     -0.00016800	     -0.20860333	      0.00118816	      0.00084476	     54.15245022
      2.64318573	     -0.05000751	     -0.00064349	     -0.19185531	     -0.05538411	      0.88263261	     -0.00016763	     -0.20860306	      0.00116524	      0.00085941	     54.23746579
      2.64434604	     -0.05000508	     -0.00064274	     -0.19185254	     -0.05538277	      0.88263362	     -0.00016726	     -0.20860293	      0.00114215	      0.00087327	     54.32018611
      2.64550634	     -0.05000163	     -0.00064110	     -0.19184878	     -0.05538146	      0.88263464	     -0.00016689	     -0.20860299	      0.00111872	      0.00088632	     54.41002986
      2.64702139	     -0.05000523	     -0.00064087	     -0.19185192	     -0.05537979	      0.88263599	     -0.00016638	     -0.20860333	      0.00108777	      0.00090237	     54.50960000
      2.64820645	     -0.05000666	     -0.00063947	     -0.19185303	     -0.05537851	      0.88263707	     -0.00016598	     -0.20860385	      0.00106311	      0.00091411	     54.59471181
      2.64939151	     -0.05001514	     -0.00064070	     -0.19186110	     -0.05537727	      0.88263816	     -0.00016558	     -0.20860455	      0.00103826	      0.00092533	     54.68178770
      2.65057657	     -0.05002290	     -0.00064151	     -0.19186848	     -0.05537605	      0.88263926	     -0.00016516	     -0.20860552	      0.00101302	      0.00093614	     54.77218379
      2.65207146	     -0.05004140	     -0.00064501	     -0.19188642	     -0.05537456	      0.88264067	     -0.00016463	     -0.20860710	      0.00098076	      0.00094941	     54.88705672
      2.65323884	     -0.05005387	     -0.00064640	     -0.19189850	     -0.05537343	      0.88264179	     -0.00016421	     -0.20860865	      0.00095508	      0.00095947	     54.97571204
      2.65440622	     -0.05007367	     -0.00064993	     -0.19191786	     -0.05537233	      0.88264291	     -0.00016377	     -0.20861044	      0.00092914	      0.00096939	     55.05275170
      2.65557360	     -0.05009248	     -0.00065252	     -0.19193625	     -0.05537126	      0.88264405	     -0.00016333	     -0.20861247	      0.00090279	      0.00097909	     55.13390452
      2.65713225	     -0.05012508	     -0.00065781	     -0.19196824	     -0.05536988	      0.88264559	     -0.00016274	     -0.20861553	      0.00086711	      0.00099176	     55.23452937
      2.65829558	     -0.05014717	     -0.00066032	     -0.19198993	     -0.05536889	      0.88264675	     -0.00016228	     -0.20861809	      0.00084002	      0.00100090	     55.31508513
      2.65945890	     -0.05017617	     -0.00066499	     -0.19201846	     -0.05536793	      0.88264792	     -0.00016182	     -0.20862083	      0.00081272	      0.00100986	     55.39439171
      2.66087403	     -0.05020977	     -0.00066957	     -0.19205154	     -0.05536680	      0.88264935	     -0.00016124	     -0.20862446	      0.00077908	      0.00102044	     55.51027675
      2.66213912	     -0.05024728	     -0.00067591	     -0.19208852	     -0.05536584	      0.88265065	     -0.00016071	     -0.20862792	      0.00074875	      0.00102970	     55.59164258
      2.66340420	     -0.05028075	     -0.00068023	     -0.19212153	     -0.05536491	      0.88265196	     -0.00016018	     -0.20863164	      0.00071799	      0.00103866	     55.68707948
      2.66466929	     -0.05032259	     -0.00068710	     -0.19216284	     -0.05536402	      0.88265328	     -0.00015963	     -0.20863553	      0.00068701	      0.00104739	     55.75249866
      2.66593437	     -0.05035920	     -0.00069155	     -0.19219899	     -0.05536317	      0.88265461	     -0.00015907	     -0.20863964	      0.00065562	      0.00105568	     55.84307686
      2.66719945	     -0.05040442	     -0.00069863	     -0.19224369	     -0.05536236	      0.88265595	     -0.00015851	     -0.20864390	      0.00062408	      0.00106356	     55.89052788
      2.66846454	     -0.05044390	     -0.00070301	     -0.19228273	     -0.05536159	      0.88265730	     -0.00015792	     -0.20864833	      0.00059221	      0.00107076	     55.96930928
      2.66972962	     -0.05049222	     -0.00071020	     -0.19233054	     -0.05536086	      0.88265866	     -0.00015733	     -0.20865288	      0.00056030	      0.00107728	     56.00459448
      2.67099471	     -0.05053415	     -0.00071451	     -0.19237205	     -0.05536017	      0.88266002	     -0.00015673	     -0.20865758	      0.00052814	      0.00108289	     56.07563182
      2.67225979	     -0.05058495	     -0.00072177	     -0.19242235	     -0.05535953	      0.88266140	     -0.00015612	     -0.20866236	      0.00049603	      0.00108761	     56.09550029
      2.67352487	     -0.05062854	     -0.00072584	     -0.19246554	     -0.05535892	      0.88266277	     -0.00015549	     -0.20866726	      0.00046377	      0.00109119	     56.14992361
      2.67478996	     -0.05068049	     -0.00073288	     -0.19251701	     -0.05535835	      0.88266416	     -0.00015485	     -0.20867218	      0.00043164	      0.00109366	     56.15094997
      2.67605504	     -0.05072459	     -0.00073663	     -0.19256073	     -0.05535783	      0.88266554	     -0.00015420	     -0.20867717	      0.00039945	      0.00109480	     56.20019829
      2.67732013	     -0.05077659	     -0.00074366	     -0.19261228	     -0.05535734	      0.88266693	     -0.00015353	     -0.20868213	      0.00036749	      0.00109474	     56.20265130
      2.67858521	     -0.05082034	     -0.00074713	     -0.19265567	     -0.05535690	      0.88266831	     -0.00015286	     -0.20868709	      0.00033555	      0.00109333	     56.23368198
      2.67985029	     -0.05087179	     -0.00075409	     -0.19270669	     -0.05535649	      0.88266969	     -0.00015217	     -0.20869197	      0.00030386	      0.00109069	     56.23128094
      2.68111538	     -0.05091532	     -0.00075725	     -0.19274988	     -0.05535613	      0.88267107	     -0.00015146	     -0.20869681	      0.00027226	      0.00108673	     56.23827390
      2.68238046	     -0.05096617	     -0.00076411	     -0.19280031	     -0.05535580	      0.88267244	     -0.00015075	     -0.20870153	      0.00024091	      0.00108151	     56.23050484
      2.68364555	     -0.05100912	     -0.00076657	     -0.19284296	     -0.05535552	      0.88267381	     -0.00015002	     -0.20870619	      0.00020973	      0.00107495	     56.19528630
      2.68491063	     -0.05105889	     -0.00077320	     -0.19289232	     -0.05535527	      0.88267516	     -0.00014928	     -0.20871071	      0.00017884	      0.00106703	     56.19954291
      2.68604643	     -0.05109713	     -0.00077505	     -0.19293032	     -0.05535509	      0.88267637	     -0.00014860	     -0.20871467	      0.00015138	      0.00105873	     56.13157181
      2.68718223	     -0.05113873	     -0.00077963	     -0.19297161	     -0.05535493	      0.88267757	     -0.00014791	     -0.20871851	      0.00012421	      0.00104932	     56.12837017
      2.68831802	     -0.05117825	     -0.00078249	     -0.19301086	     -0.05535480	      0.88267875	     -0.00014721	     -0.20872223	      0.00009737	      0.00103883	     56.07589338
      2.68985865	     -0.05123308	     -0.00078805	     -0.19306530	     -0.05535468	      0.88268034	     -0.00014625	     -0.20872709	      0.00006145	      0.00102284	     56.08326510
      2.69100188	     -0.05127203	     -0.00079008	     -0.19310402	     -0.05535463	      0.88268150	     -0.00014552	     -0.20873056	      0.00003530	      0.00100977	     55.98307643
      2.69214510	     -0.05131215	     -0.00079415	     -0.19314386	     -0.05535460	      0.88268265	     -0.00014478	     -0.20873391	      0.00000949	      0.00099567	     55.98973391
      2.69352252	     -0.05135950	     -0.00079721	     -0.19319093	     -0.05535461	      0.88268401	     -0.00014387	     -0.20873780	     -0.00002097	      0.00097746	     55.89610028
      2.69474141	     -0.05140208	     -0.00080193	     -0.19323322	     -0.05535465	      0.88268519	     -0.00014306	     -0.20874111	     -0.00004747	      0.00096025	     55.93588821
      2.69596030	     -0.05144394	     -0.00080435	     -0.19327485	     -0.05535472	      0.88268635	     -0.00014223	     -0.20874431	     -0.00007336	      0.00094219	     55.81976087
      2.69717918	     -0.05148645	     -0.00080902	     -0.19331708	     -0.05535483	      0.88268748	     -0.00014139	     -0.20874740	     -0.00009886	      0.00092328	     55.85693687
      2.69839807	     -0.05152885	     -0.00081156	     -0.19335926	     -0.05535496	      0.88268860	     -0.00014054	     -0.20875039	     -0.00012374	      0.00090370	     55.73380746
      2.69961696	     -0.05157180	     -0.00081616	     -0.19340194	     -0.05535513	      0.88268969	     -0.00013967	     -0.20875330	     -0.00014822	      0.00088341	     55.76413650
      2.70083585	     -0.05161453	     -0.00081871	     -0.19344447	     -0.05535533	      0.88269075	     -0.00013880	     -0.20875612	     -0.00017204	      0.00086259	     55.63974963
      2.70205473	     -0.05165760	     -0.00082316	     -0.19348729	     -0.05535555	      0.88269179	     -0.00013791	     -0.20875887	     -0.00019542	      0.00084122	     55.66598975
      2.70327362	     -0.05170162	     -0.00082599	     -0.19353111	     -0.05535580	      0.88269280	     -0.00013701	     -0.20876155	     -0.00021811	      0.00081949	     55.54096953
      2.70449251	     -0.05174595	     -0.00083061	     -0.19357520	     -0.05535608	      0.88269379	     -0.00013610	     -0.20876417	     -0.00024034	      0.00079740	     55.56373509
      2.70571140	     -0.05179058	     -0.00083346	     -0.19361964	     -0.05535639	      0.88269475	     -0.00013517	     -0.20876673	     -0.00026188	      0.00077511	     55.44006061
      2.70693029	     -0.05183555	     -0.00083797	     -0.19366438	     -0.05535672	      0.88269568	     -0.00013424	     -0.20876924	     -0.00028293	      0.00075259	     55.45658466
      2.70814917	     -0.05188068	     -0.00084080	     -0.19370935	     -0.05535708	      0.88269658	     -0.00013329	     -0.20877171	     -0.00030328	      0.00072998	     55.33579832
      2.70936806	     -0.05192599	     -0.00084511	     -0.19375446	     -0.05535746	      0.88269746	     -0.00013233	     -0.20877413	     -0.00032314	      0.00070727	     55.34775842
      2.71058695	     -0.05197138	     -0.00084786	     -0.19379969	     -0.05535786	      0.88269830	     -0.00013136	     -0.20877651	     -0.00034228	      0.00068455	     55.23120057
      2.71180584	     -0.05201677	     -0.00085193	     -0.19384491	     -0.05535829	      0.88269912	     -0.00013038	     -0.20877885	     -0.00036090	      0.00066182	     55.23855187
      2.71302472	     -0.05206204	     -0.00085451	     -0.19389004	     -0.05535874	      0.88269992	     -0.00012939	     -0.20878113	     -0.00037881	      0.00063918	     55.12620087
      2.71424361	     -0.05210711	     -0.00085825	     -0.19393496	     -0.05535922	      0.88270068	     -0.00012839	     -0.20878337	     -0.00039617	      0.00061661	     55.12810320
      2.71546250	     -0.05215194	     -0.00086063	     -0.19397967	     -0.05535971	      0.88270142	     -0.00012737	     -0.20878554	     -0.00041282	      0.00059422	     55.02028127
      2.71668139	     -0.05219556	     -0.00086423	     -0.19402317	     -0.05536022	      0.88270213	     -0.00012635	     -0.20878765	     -0.00042891	      0.00057201	     55.01654342
      2.71815441	     -0.05224851	     -0.00086688	     -0.19407602	     -0.05536087	      0.88270295	     -0.00012510	     -0.20879015	     -0.00044745	      0.00054564	     54.84824284
      2.71923620	     -0.05228721	     -0.00087067	     -0.19411460	     -0.05536136	      0.88270353	     -0.00012417	     -0.20879196	     -0.00046063	      0.00052653	     54.89318623
      2.72031799	     -0.05232541	     -0.00087268	     -0.19415273	     -0.05536186	      0.88270409	     -0.00012323	     -0.20879373	     -0.00047321	      0.00050773	     54.79652025
      2.72177311	     -0.05237563	     -0.00087636	     -0.19420285	     -0.05536256	      0.88270481	     -0.00012195	     -0.20879604	     -0.00048945	      0.00048287	     54.78333920
      2.72307648	     -0.05241976	     -0.00087791	     -0.19424695	     -0.05536321	      0.88270543	     -0.00012080	     -0.20879803	     -0.00050315	      0.00046113	     54.63483337
      2.72437984	     -0.05246243	     -0.00088156	     -0.19428953	     -0.05536388	      0.88270602	     -0.00011964	     -0.20879989	     -0.00051631	      0.00043984	     54.71393618
      2.72550755	     -0.05249884	     -0.00088229	     -0.19432595	     -0.05536446	      0.88270650	     -0.00011862	     -0.20880139	     -0.00052699	      0.00042195	     54.53131010
      2.72663525	     -0.05253467	     -0.00088479	     -0.19436173	     -0.05536506	      0.88270697	     -0.00011760	     -0.20880278	     -0.00053732	      0.00040444	     54.53908601
      2.72799444	     -0.05257601	     -0.00088601	     -0.19440309	     -0.05536580	      0.88270750	     -0.00011635	     -0.20880430	     -0.00054901	      0.00038397	     54.41190934
      2.72935363	     -0.05261485	     -0.00088872	     -0.19444192	     -0.05536656	      0.88270801	     -0.00011510	     -0.20880558	     -0.00056012	      0.00036411	     54.47626289
      2.73047706	     -0.05264563	     -0.00088850	     -0.19447275	     -0.05536719	      0.88270841	     -0.00011405	     -0.20880645	     -0.00056863	      0.00034825	     54.28658883
      2.73160050	     -0.05267518	     -0.00088989	     -0.19450231	     -0.05536783	      0.88270880	     -0.00011300	     -0.20880714	     -0.00057681	      0.00033277	     54.28769073
      2.73298459	     -0.05270925	     -0.00088982	     -0.19453647	     -0.05536864	      0.88270924	     -0.00011169	     -0.20880771	     -0.00058616	      0.00031430	     54.15075580
      2.73436868	     -0.05274004	     -0.00089126	     -0.19456731	     -0.05536946	      0.88270967	     -0.00011038	     -0.20880795	     -0.00059495	      0.00029643	     54.23171392
      2.73546470	     -0.05276230	     -0.00088985	     -0.19458968	     -0.05537011	      0.88270998	     -0.00010933	     -0.20880787	     -0.00060125	      0.00028280	     54.03196352
      2.73656072	     -0.05278306	     -0.00088998	     -0.19461052	     -0.05537077	      0.88271029	     -0.00010828	     -0.20880754	     -0.00060728	      0.00026952	     54.02755943
      2.73799297	     -0.05280792	     -0.00088854	     -0.19463552	     -0.05537165	      0.88271066	     -0.00010689	     -0.20880673	     -0.00061445	      0.00025275	     53.89065095
      2.73942523	     -0.05283028	     -0.00088859	     -0.19465799	     -0.05537253	      0.88271101	     -0.00010550	     -0.20880550	     -0.00062108	      0.00023649	     53.97001242
      2.74049118	     -0.05284428	     -0.00088600	     -0.19467215	     -0.05537320	      0.88271126	     -0.00010445	     -0.20880428	     -0.00062540	      0.00022476	     53.76037143
      2.74155714	     -0.05285582	     -0.00088486	     -0.19468381	     -0.05537387	      0.88271149	     -0.00010341	     -0.20880278	     -0.00062949	      0.00021328	     53.75089840
      2.74305490	     -0.05286774	     -0.00088205	     -0.19469595	     -0.05537481	      0.88271180	     -0.00010193	     -0.20880016	     -0.00063455	      0.00019768	     53.62300287
      2.74435381	     -0.05287453	     -0.00088023	     -0.19470291	     -0.05537564	      0.88271205	     -0.00010064	     -0.20879737	     -0.00063850	      0.00018458	     53.63860922
      2.74565272	     -0.05287903	     -0.00087619	     -0.19470763	     -0.05537647	      0.88271228	     -0.00009934	     -0.20879410	     -0.00064184	      0.00017192	     53.45222340
      2.74695163	     -0.05288191	     -0.00087420	     -0.19471069	     -0.05537731	      0.88271249	     -0.00009804	     -0.20879036	     -0.00064490	      0.00015950	     53.52765584
      2.74825054	     -0.05288343	     -0.00086899	     -0.19471248	     -0.05537815	      0.88271269	     -0.00009673	     -0.20878621	     -0.00064723	      0.00014737	     53.26514548
      2.74935424	     -0.05288439	     -0.00086717	     -0.19471359	     -0.05537886	      0.88271285	     -0.00009562	     -0.20878237	     -0.00064907	      0.00013708	     53.33276882
      2.75045795	     -0.05288488	     -0.00086332	     -0.19471429	     -0.05537958	      0.88271299	     -0.00009450	     -0.20877829	     -0.00065041	      0.00012683	     53.19384464
      2.75188032	     -0.05288420	     -0.00085923	     -0.19471385	     -0.05538051	      0.88271316	     -0.00009306	     -0.20877270	     -0.00065171	      0.00011349	     53.16599517
      2.75330268	     -0.05288309	     -0.00085295	     -0.19471304	     -0.05538143	      0.88271332	     -0.00009161	     -0.20876677	     -0.00065231	      0.00010002	     52.93788739
      2.75442474	     -0.05288315	     -0.00085014	     -0.19471329	     -0.05538217	      0.88271342	     -0.00009047	     -0.20876191	     -0.00065257	      0.00008914	     52.98107934
      2.75554680	     -0.05288312	     -0.00084549	     -0.19471348	     -0.05538290	      0.88271352	     -0.00008932	     -0.20875691	     -0.00065232	      0.00007803	     52.83282380
      2.75698714	     -0.05288189	     -0.00084060	     -0.19471252	     -0.05538384	      0.88271362	     -0.00008785	     -0.20875031	     -0.00065153	      0.00006331	     52.80705655
      2.75842748	     -0.05287928	     -0.00083353	     -0.19471025	     -0.05538477	      0.88271370	     -0.00008637	     -0.20874346	     -0.00064996	      0.00004810	     52.55875204
      2.75951118	     -0.05287674	     -0.00083033	     -0.19470790	     -0.05538548	      0.88271374	     -0.00008525	     -0.20873814	     -0.00064858	      0.00003624	     52.61895488
      2.76059489	     -0.05287371	     -0.00082529	     -0.19470511	     -0.05538618	      0.88271378	     -0.00008414	     -0.20873269	     -0.00064672	      0.00002408	     52.48347019
      2.76210595	     -0.05286971	     -0.00081924	     -0.19470142	     -0.05538715	      0.88271380	     -0.00008258	     -0.20872487	     -0.00064367	      0.00000649	     52.42087665
      2.76361702	     -0.05286690	     -0.00081130	     -0.19469896	     -0.05538812	      0.88271380	     -0.00008102	     -0.20871686	     -0.00063983	     -0.00001185	     52.14072849
[truncated: 325,381 more chars]
